# Supplementary material for: Funneling modulatory peptide design with generative models: Discovery and characterization of disruptors of calcineurin protein-protein interactions
Source: PLoS Comput Biol. 2023 Feb 2;19(2):e1010874. doi: 10.1371/journal.pcbi.1010874 (PMC9928118; doi:10.1371/journal.pcbi.1010874)
Supplement: S1 Table — Data from Nguyen et al. [24]. (XLSX) [file pcbi.1010874.s001.xlsx]

## Sheet: Sheet1
Dataset	Model	PKIVIT	PVIVIT	NFATc2	AKAP79
All mutations	RBM	0.76	0.77	0.52	0.43
	Independent	0.74	0.72	0.39	0.13
	Rosetta flex_ddG	NA	-0.2	NA	0.21
	FoldX ddG	NA	0.21	NA	0.39
	ProteinMPNN	0.53	0.45	0.53	0.36
Flanking mutations	RBM	0.52	0.5	-0.12	0.3
	Independent	0.57	0.53	-0.06	-0.29
	Rosetta flex_ddG	NA	-0.56	NA	-0.09
	FoldX ddG	NA	0.31	NA	0.32
	ProteinMPNN	0.59	0.39	0.13	-0.08
