# Supplementary material for: Funneling modulatory peptide design with generative models: Discovery and characterization of disruptors of calcineurin protein-protein interactions
Source: PLoS Comput Biol. 2023 Feb 2;19(2):e1010874. doi: 10.1371/journal.pcbi.1010874 (PMC9928118; doi:10.1371/journal.pcbi.1010874)
Supplement: S1 Data — (XLSX) [file pcbi.1010874.s009.xlsx]

## Sheet: Sheet 1
Cn_binders
Binder	Organism	SLIM	Disordered
NFATC1	Homo Sapiens	PRIEIT	1
NFATC2	Homo Sapiens	PRIEIT	1
NFATC3	Homo Sapiens	PSIQIT	1
NFATC4	Homo Sapiens	PSIRIT	1
TRESK	Homo Sapiens	PQIIIS	0
CRZ1	Saccharomyces Cerevisiae	PIISIQ	1
RCN1	Saccharomyces Cerevisiae	GAITID	0
SFB3	Saccharomyces Cerevisiae	PKFQFT	0
RGA2	Saccharomyces Cerevisiae	PQVLVS	1
ROD1	Saccharomyces Cerevisiae	PQIKIE	0
STE12	Saccharomyces Cerevisiae	PALSFS	1
RTS1	Saccharomyces Cerevisiae	PVLTVT	0
SLM1	Saccharomyces Cerevisiae	PNIYIQ	0
SLM2	Saccharomyces Cerevisiae	PEFYIE	0
RPL4A	Saccharomyces Cerevisiae	PQVTVH	1
RCN2	Saccharomyces Cerevisiae	PSITVN	0
DIG2	Saccharomyces Cerevisiae	PALNFS	1
YPL247C	Saccharomyces Cerevisiae	PILNLQ	0
TDA1	Saccharomyces Cerevisiae	PNFSFH	0
UME6	Saccharomyces Cerevisiae	PSLKVQ	1
AlM3	Saccharomyces Cerevisiae	PTVDVS;PHFEVT
KIC1	Saccharomyces Cerevisiae	PNLKLQ	0
ALY	Saccharomyces Cerevisiae	PILKIN	1
TFB6	Saccharomyces Cerevisiae	PRINVS	0
JIP4	Saccharomyces Cerevisiae	PCVSFN	1
CCH1	Saccharomyces Cerevisiae	PKLSLK	0
UBX7	Saccharomyces Cerevisiae	PRVTFK	1
HPH1	Saccharomyces Cerevisiae	PVIAVN	1
NUP60	Saccharomyces Cerevisiae	PDLSVT	1
CAF20	Saccharomyces Cerevisiae	PSLTLE	1
ATG13	Saccharomyces Cerevisiae	PDLTIK;PNINIS	0
SPT8	Saccharomyces Cerevisiae	PALSLE	0
PAN1	Saccharomyces Cerevisiae	PNLSFN	1
3	Saccharomyces Cerevisiae	PSFIFE;PDLKLS	1
SRP40	Saccharomyces Cerevisiae	PKLSVK
YBR225W	Saccharomyces Cerevisiae	PRFIVS	0
STB1	Saccharomyces Cerevisiae	PSLYLS	0
ZRG17	Saccharomyces Cerevisiae	PEVAFQ	0
ELM1	Saccharomyces Cerevisiae	PSIHID	0
SKG3	Saccharomyces Cerevisiae	PSLHIN	1
INP52	Saccharomyces Cerevisiae	PALSLS	0
BOI2	Saccharomyces Cerevisiae	PTLSFS	1
HSL1	Saccharomyces Cerevisiae	PSLSLD	1
AKAP79	Homo Sapiens	IAIIIT	1
CABIN1	Homo Sapiens	PEITVT	1
CACNA1H	Homo Sapiens	PCISVE;PSFAFE	1
DYN1	Homo Sapiens	PSRSGQ	1
SLC4A7	Homo Sapiens	PTVVIH	1
NHE1	Homo Sapiens	PVITID	1
C16orf74	Homo Sapiens	PDIIIT	1
NUP153	Homo Sapiens	PTFNFS	1
NRG2	Homo Sapiens	PTFEIT	1
WNK2	Homo Sapiens	PTISVT	1
KCNN2	Homo Sapiens	PEIVVS	1
SSC5D	Homo Sapiens	PDLILT;PDFALS	1
JHY	Homo Sapiens	PKLSIQ	1
RIPOR2	Homo Sapiens	PEITIT	1
RTN1	Homo Sapiens		1
KCNH6	Homo Sapiens		1
MTF1	Homo Sapiens	PTITIT	1
FLNA	Homo Sapiens	PEISIQ	1
PCLO	Homo Sapiens	PDVKIT	1
CACUL1	Homo Sapiens	PAVSVD	1
CEACAM5	Homo Sapiens	PNITVN	1
LCORL	Homo Sapiens	PTVQLK;PQLRVS	1
CAPN11	Homo Sapiens	PQFKIS	1
STARD8	Homo Sapiens	PVITVS	1
