# Supplementary material for: Funneling modulatory peptide design with generative models: Discovery and characterization of disruptors of calcineurin protein-protein interactions
Source: PLoS Comput Biol. 2023 Feb 2;19(2):e1010874. doi: 10.1371/journal.pcbi.1010874 (PMC9928118; doi:10.1371/journal.pcbi.1010874)
Supplement: S2 Data — (FASTA) [file pcbi.1010874.s010.fasta]

>gi|522021835|ref|NP_001265598.1| nuclear factor of activated T-cells, cytoplasmic 1 isoform F [Homo sapiens]///117:123///NFATC1
PALESPRIEITSCLGL
>gi|410052789|ref|XP_512184.4| PREDICTED: uncharacterized protein LOC455485 [Pan troglodytes]///116:122///NFATC1
PALESPRIEITSCLGL
>gi|109122550|ref|XP_001088054.1| PREDICTED: nuclear factor of activated T-cells, cytoplasmic 1 isoform 2 [Macaca mulatta]///104:110///NFATC1
PALESPRIEITSCLGL
>gi|545484976|ref|XP_005615343.1| PREDICTED: nuclear factor of activated T-cells, cytoplasmic 1 isoform X1 [Canis lupus familiaris]///118:124///NFATC1
PALESPRIEITSYLGM
>gi|262205539|ref|NP_001160087.1| nuclear factor of activated T-cells, cytoplasmic 1 [Bos taurus]///100:106///NFATC1
PALESPRIEITSYLGL
>gi|255759925|ref|NP_001157584.1| nuclear factor of activated T-cells, cytoplasmic 1 isoform 5 [Mus musculus]///105:111///NFATC1
PTLESPRIEITSYLGL
>gi|349732232|ref|NP_001231862.1| nuclear factor of activated T-cells, cytoplasmic 1 [Rattus norvegicus]///119:125///NFATC1
PTLESPRIEITSYLGL
>gi|513170270|ref|XP_418906.4| PREDICTED: nuclear factor of activated T-cells, cytoplasmic 1 isoform X4 [Gallus gallus]///99:105///NFATC1
PALESPRIEITSYMGL
>gi|113675854|ref|NP_001038624.1| nuclear factor of activated T-cells, cytoplasmic 1 [Danio rerio]///75:81///NFATC1
PTLESPRIEITAYGQF
>gi|118404498|ref|NP_001072740.1| nuclear factor of activated T-cells, cytoplasmic 1 [Xenopus tropicalis]///107:113///NFATC1
PALESPRIEITSCLAM
>tr|S9Y8V2|S9Y8V2_CAMFR Uncharacterized protein OS=Camelus ferus OX=419612 GN=CB1_000831015 PE=4 SV=1///65:71///NFATC1
PALESPRIEITSYLGL
>tr|A0A2K5QRJ6|A0A2K5QRJ6_CEBCA Nuclear factor of activated T cells 1 OS=Cebus capucinus imitator OX=1737458 GN=NFATC1 PE=4 SV=1///83:89///NFATC1
PALESPRIEITSYLGL
>tr|A0A2K5QRQ0|A0A2K5QRQ0_CEBCA Nuclear factor of activated T cells 1 OS=Cebus capucinus imitator OX=1737458 GN=NFATC1 PE=4 SV=1///83:89///NFATC1
PALESPRIEITSYLGL
>tr|A0A2K5CWM1|A0A2K5CWM1_AOTNA Nuclear factor of activated T cells 1 OS=Aotus nancymaae OX=37293 GN=NFATC1 PE=4 SV=1///83:89///NFATC1
PALESPRIEITSYLGL
>tr|A0A2K5CWN4|A0A2K5CWN4_AOTNA Nuclear factor of activated T cells 1 OS=Aotus nancymaae OX=37293 GN=NFATC1 PE=4 SV=1///83:89///NFATC1
PALESPRIEITSYLGL
>tr|F7C1V0|F7C1V0_CALJA Nuclear factor of activated T cells 1 OS=Callithrix jacchus OX=9483 GN=NFATC1 PE=2 SV=2///83:89///NFATC1
PALESPRIEITSYLGL
>tr|A0A2K5CWP9|A0A2K5CWP9_AOTNA Nuclear factor of activated T cells 1 OS=Aotus nancymaae OX=37293 GN=NFATC1 PE=4 SV=1///81:87///NFATC1
PALESPRIEITSYLGL
>tr|A0A2J8T7I8|A0A2J8T7I8_PONAB NFATC1 isoform 13 OS=Pongo abelii OX=9601 GN=CR201_G0037192 PE=4 SV=1///83:89///NFATC1
PALESPRIEITSCLGL
>tr|A0A2J8T7J1|A0A2J8T7J1_PONAB NFATC1 isoform 11 OS=Pongo abelii OX=9601 GN=CR201_G0037192 PE=4 SV=1///84:90///NFATC1
PALESPRIEITSCLGL
>tr|A0A2K5CWM6|A0A2K5CWM6_AOTNA Nuclear factor of activated T cells 1 OS=Aotus nancymaae OX=37293 GN=NFATC1 PE=4 SV=1///83:89///NFATC1
PALESPRIEITSYLGL
>tr|A0A2J8T7J9|A0A2J8T7J9_PONAB NFATC1 isoform 10 OS=Pongo abelii OX=9601 GN=CR201_G0037192 PE=4 SV=1///84:90///NFATC1
PALESPRIEITSCLGL
>tr|A0A0D9S073|A0A0D9S073_CHLSB Nuclear factor of activated T cells 1 OS=Chlorocebus sabaeus OX=60711 GN=NFATC1 PE=4 SV=1///83:89///NFATC1
PALESPRIEITSCLGL
>tr|A0A2J8T7G5|A0A2J8T7G5_PONAB NFATC1 isoform 4 OS=Pongo abelii OX=9601 GN=CR201_G0037192 PE=4 SV=1///83:89///NFATC1
PALESPRIEITSCLGL
>tr|A0A2J8T7I7|A0A2J8T7I7_PONAB NFATC1 isoform 1 OS=Pongo abelii OX=9601 GN=CR201_G0037192 PE=4 SV=1///83:89///NFATC1
PALESPRIEITSCLGL
>tr|H2NWM5|H2NWM5_PONAB Nuclear factor of activated T cells 1 OS=Pongo abelii OX=9601 GN=NFATC1 PE=4 SV=1///84:90///NFATC1
PALESPRIEITSCLGL
>tr|K7ET40|K7ET40_PONAB Nuclear factor of activated T cells 1 OS=Pongo abelii OX=9601 GN=NFATC1 PE=4 SV=1///84:90///NFATC1
PALESPRIEITSCLGL
>tr|A0A2J8T7J7|A0A2J8T7J7_PONAB NFATC1 isoform 12 OS=Pongo abelii OX=9601 GN=CR201_G0037192 PE=4 SV=1///84:90///NFATC1
PALESPRIEITSCLGL
>tr|A0A0Q3MK68|A0A0Q3MK68_AMAAE Uncharacterized protein OS=Amazona aestiva OX=12930 GN=AAES_68365 PE=4 SV=1///82:88///NFATC1
PALESPRIEITSYMGL
>tr|A0A1U7U9C1|A0A1U7U9C1_TARSY nuclear factor of activated T-cells, cytoplasmic 1 OS=Tarsius syrichta OX=1868482 GN=NFATC1 PE=4 SV=1///86:92///NFATC1
PALESPRIEITSYLGL
>tr|L5KII6|L5KII6_PTEAL Nuclear factor of activated T-cells, cytoplasmic 1 OS=Pteropus alecto OX=9402 GN=PAL_GLEAN10017243 PE=4 SV=1///86:92///NFATC1
PALESPRIEITSYLGL
>tr|F7DI09|F7DI09_HORSE Nuclear factor of activated T cells 1 OS=Equus caballus OX=9796 GN=NFATC1 PE=4 SV=1///77:83///NFATC1
PALESPRIEITSYLGL
>tr|A0A2R9ADA8|A0A2R9ADA8_PANPA Nuclear factor of activated T cells 1 OS=Pan paniscus OX=9597 GN=NFATC1 PE=4 SV=1///84:90///NFATC1
PALESPRIEITSCLGL
>tr|A0A2K5LBI8|A0A2K5LBI8_CERAT Nuclear factor of activated T cells 1 OS=Cercocebus atys OX=9531 GN=NFATC1 PE=4 SV=1///84:90///NFATC1
PALESPRIEITSCLGL
>tr|A0A2I3H8P6|A0A2I3H8P6_NOMLE Nuclear factor of activated T cells 1 OS=Nomascus leucogenys OX=61853 GN=NFATC1 PE=4 SV=1///84:90///NFATC1
PALESPRIEITSCLGL
>tr|A0A2I3G8M6|A0A2I3G8M6_NOMLE Nuclear factor of activated T cells 1 OS=Nomascus leucogenys OX=61853 GN=NFATC1 PE=4 SV=1///84:90///NFATC1
PALESPRIEITSCLGL
>tr|A0A2I2ZWX0|A0A2I2ZWX0_GORGO Nuclear factor of activated T cells 1 OS=Gorilla gorilla gorilla OX=9595 GN=NFATC1 PE=4 SV=1///84:90///NFATC1
PALESPRIEITSCLGL
>tr|A0A2K5LBL2|A0A2K5LBL2_CERAT Nuclear factor of activated T cells 1 OS=Cercocebus atys OX=9531 GN=NFATC1 PE=4 SV=1///84:90///NFATC1
PALESPRIEITSCLGL
>sp|O95644|NFAC1_HUMAN Nuclear factor of activated T-cells, cytoplasmic 1 OS=Homo sapiens OX=9606 GN=NFATC1 PE=1 SV=3///84:90///NFATC1
PALESPRIEITSCLGL
>tr|K7BA43|K7BA43_PANTR NFATC1 isoform 5 OS=Pan troglodytes OX=9598 GN=NFATC1 PE=2 SV=1///83:89///NFATC1
PALESPRIEITSCLGL
>tr|A0A096N7T1|A0A096N7T1_PAPAN Nuclear factor of activated T cells 1 OS=Papio anubis OX=9555 GN=NFATC1 PE=4 SV=1///83:89///NFATC1
PALESPRIEITSCLGL
>tr|A0A2K5LBI4|A0A2K5LBI4_CERAT Nuclear factor of activated T cells 1 OS=Cercocebus atys OX=9531 GN=NFATC1 PE=4 SV=1///83:89///NFATC1
PALESPRIEITSCLGL
>tr|G3QVG4|G3QVG4_GORGO Nuclear factor of activated T cells 1 OS=Gorilla gorilla gorilla OX=9595 GN=NFATC1 PE=4 SV=2///84:90///NFATC1
PALESPRIEITSCLGL
>tr|A0A2I3G241|A0A2I3G241_NOMLE Nuclear factor of activated T cells 1 OS=Nomascus leucogenys OX=61853 GN=NFATC1 PE=4 SV=1///74:80///NFATC1
PALESPRIEITSCLGL
>tr|A0A2I3M079|A0A2I3M079_PAPAN Nuclear factor of activated T cells 1 OS=Papio anubis OX=9555 GN=NFATC1 PE=4 SV=1///70:76///NFATC1
PALESPRIEITSCLGL
>tr|A0A2K5I0P9|A0A2K5I0P9_COLAP Nuclear factor of activated T cells 1 OS=Colobus angolensis palliatus OX=336983 GN=NFATC1 PE=4 SV=1///74:80///NFATC1
PALESPRIEITSCLGL
>tr|A0A2K5UIP6|A0A2K5UIP6_MACFA Nuclear factor of activated T cells 1 OS=Macaca fascicularis OX=9541 GN=NFATC1 PE=4 SV=1///83:89///NFATC1
PALESPRIEITSCLGL
>tr|A0A2K5ZDD1|A0A2K5ZDD1_MANLE Nuclear factor of activated T cells 1 OS=Mandrillus leucophaeus OX=9568 GN=NFATC1 PE=4 SV=1///74:80///NFATC1
PALESPRIEITSCLGL
>tr|A0A2K5I0P8|A0A2K5I0P8_COLAP Nuclear factor of activated T cells 1 OS=Colobus angolensis palliatus OX=336983 GN=NFATC1 PE=4 SV=1///74:80///NFATC1
PALESPRIEITSCLGL
>tr|K7CDR1|K7CDR1_PANTR NFATC1 isoform 13 OS=Pan troglodytes OX=9598 GN=NFATC1 PE=2 SV=1///84:90///NFATC1
PALESPRIEITSCLGL
>tr|A0A2I3LVR9|A0A2I3LVR9_PAPAN Nuclear factor of activated T cells 1 OS=Papio anubis OX=9555 GN=NFATC1 PE=4 SV=1///83:89///NFATC1
PALESPRIEITSCLGL
>tr|H2R6P5|H2R6P5_PANTR NFATC1 isoform 12 OS=Pan troglodytes OX=9598 GN=NFATC1 PE=4 SV=2///84:90///NFATC1
PALESPRIEITSCLGL
>tr|A0A2K5LBI0|A0A2K5LBI0_CERAT Nuclear factor of activated T cells 1 OS=Cercocebus atys OX=9531 GN=NFATC1 PE=4 SV=1///83:89///NFATC1
PALESPRIEITSCLGL
>tr|A0A2K5I0M2|A0A2K5I0M2_COLAP Nuclear factor of activated T cells 1 OS=Colobus angolensis palliatus OX=336983 GN=NFATC1 PE=4 SV=1///83:89///NFATC1
PALESPRIEITSCLGL
>tr|A0A2I3RFZ4|A0A2I3RFZ4_PANTR NFATC1 isoform 14 OS=Pan troglodytes OX=9598 GN=NFATC1 PE=4 SV=1///83:89///NFATC1
PALESPRIEITSCLGL
>tr|F6Z7T2|F6Z7T2_MACMU Nuclear factor of activated T cells 1 OS=Macaca mulatta OX=9544 GN=NFATC1 PE=4 SV=2///84:90///NFATC1
PALESPRIEITSCLGL
>tr|A0A2K5UIN7|A0A2K5UIN7_MACFA Nuclear factor of activated T cells 1 OS=Macaca fascicularis OX=9541 GN=NFATC1 PE=4 SV=1///84:90///NFATC1
PALESPRIEITSCLGL
>tr|A0A2K5ZDK0|A0A2K5ZDK0_MANLE Nuclear factor of activated T cells 1 OS=Mandrillus leucophaeus OX=9568 GN=NFATC1 PE=4 SV=1///84:90///NFATC1
PALESPRIEITSCLGL
>tr|A0A2K5ZDC8|A0A2K5ZDC8_MANLE Nuclear factor of activated T cells 1 OS=Mandrillus leucophaeus OX=9568 GN=NFATC1 PE=4 SV=1///74:80///NFATC1
PALESPRIEITSCLGL
>tr|A0A2I3GUI7|A0A2I3GUI7_NOMLE Nuclear factor of activated T cells 1 OS=Nomascus leucogenys OX=61853 GN=NFATC1 PE=4 SV=1///74:80///NFATC1
PALESPRIEITSCLGL
>tr|A0A2I2Y7H5|A0A2I2Y7H5_GORGO Nuclear factor of activated T cells 1 OS=Gorilla gorilla gorilla OX=9595 GN=NFATC1 PE=4 SV=1///74:80///NFATC1
PALESPRIEITSCLGL
>tr|A0A2K6NW40|A0A2K6NW40_RHIRO Nuclear factor of activated T cells 1 OS=Rhinopithecus roxellana OX=61622 GN=NFATC1 PE=4 SV=1///70:76///NFATC1
PALESPRIEITSCLGL
>tr|A0A2K6NW36|A0A2K6NW36_RHIRO Nuclear factor of activated T cells 1 OS=Rhinopithecus roxellana OX=61622 GN=NFATC1 PE=4 SV=1///79:85///NFATC1
PALESPRIEITSCLGL
>tr|A0A2K6AVP9|A0A2K6AVP9_MACNE Nuclear factor of activated T cells 1 OS=Macaca nemestrina OX=9545 GN=NFATC1 PE=4 SV=1///84:90///NFATC1
PALESPRIEITSCLGL
>tr|A0A2K6AVM8|A0A2K6AVM8_MACNE Nuclear factor of activated T cells 1 OS=Macaca nemestrina OX=9545 GN=NFATC1 PE=4 SV=1///84:90///NFATC1
PALESPRIEITSCLGL
>tr|A0A2K6EH25|A0A2K6EH25_PROCO Nuclear factor of activated T cells 1 OS=Propithecus coquereli OX=379532 GN=NFATC1 PE=4 SV=1///86:92///NFATC1
PALESPRIEITSYLGL
>tr|A0A2K6EH26|A0A2K6EH26_PROCO Nuclear factor of activated T cells 1 OS=Propithecus coquereli OX=379532 GN=NFATC1 PE=4 SV=1///86:92///NFATC1
PALESPRIEITSYLGL
>tr|A0A2K6EH34|A0A2K6EH34_PROCO Nuclear factor of activated T cells 1 OS=Propithecus coquereli OX=379532 GN=NFATC1 PE=4 SV=1///86:92///NFATC1
PALESPRIEITSYLGL
>tr|H0WXU9|H0WXU9_OTOGA Nuclear factor of activated T cells 1 OS=Otolemur garnettii OX=30611 GN=NFATC1 PE=4 SV=1///86:92///NFATC1
PALESPRIEITSYLGL
>tr|I3MB59|I3MB59_ICTTR Nuclear factor of activated T cells 1 OS=Ictidomys tridecemlineatus OX=43179 GN=NFATC1 PE=4 SV=2///86:92///NFATC1
PALESPRIEITSYLGL
>tr|A0A287D6Y4|A0A287D6Y4_ICTTR Nuclear factor of activated T cells 1 OS=Ictidomys tridecemlineatus OX=43179 GN=NFATC1 PE=4 SV=1///86:92///NFATC1
PALESPRIEITSYLGL
>tr|E2R1Y1|E2R1Y1_CANLF Nuclear factor of activated T cells 1 OS=Canis lupus familiaris OX=9615 GN=NFATC1 PE=4 SV=2///85:91///NFATC1
PALESPRIEITSYLGM
>tr|D2HED2|D2HED2_AILME Uncharacterized protein (Fragment) OS=Ailuropoda melanoleuca OX=9646 GN=PANDA_009148 PE=4 SV=1///77:83///NFATC1
PALESPRIEITSYMGL
>tr|A0A2U3WUP3|A0A2U3WUP3_ODORO nuclear factor of activated T-cells, cytoplasmic 1 OS=Odobenus rosmarus divergens OX=9708 GN=NFATC1 PE=4 SV=1///85:91///NFATC1
PALESPRIEITSYLGL
>tr|G1LUX1|G1LUX1_AILME Nuclear factor of activated T cells 1 OS=Ailuropoda melanoleuca OX=9646 GN=NFATC1 PE=4 SV=1///85:91///NFATC1
PALESPRIEITSYMGL
>tr|A0A2Y9GRI8|A0A2Y9GRI8_NEOSC nuclear factor of activated T-cells, cytoplasmic 1 isoform X2 OS=Neomonachus schauinslandi OX=29088 GN=NFATC1 PE=4 SV=1///85:91///NFATC1
PALESPRIEITSYLGL
>tr|M3YYY7|M3YYY7_MUSPF Nuclear factor of activated T cells 1 OS=Mustela putorius furo OX=9669 GN=NFATC1 PE=4 SV=1///85:91///NFATC1
PALESPRIEITSYMGL
>tr|B5B2N2|B5B2N2_MOUSE Nuclear factor of activated T-cells c1 isoform IA-IXL OS=Mus musculus OX=10090 GN=Nfatc1 PE=1 SV=1///86:92///NFATC1
PTLESPRIEITSYLGL
>tr|Q6P7T9|Q6P7T9_MOUSE Nuclear factor of activated T-cells c1 isoform IA-IXS OS=Mus musculus OX=10090 GN=Nfatc1 PE=1 SV=1///86:92///NFATC1
PTLESPRIEITSYLGL
>tr|D3ZE20|D3ZE20_RAT Nuclear factor of-activated T-cells 1 OS=Rattus norvegicus OX=10116 GN=Nfatc1 PE=4 SV=3///86:92///NFATC1
PTLESPRIEITSYLGL
>tr|B5B2N4|B5B2N4_MOUSE Nuclear factor of activated T-cells c1 isoform IB-IXS OS=Mus musculus OX=10090 GN=Nfatc1 PE=2 SV=1///84:90///NFATC1
PTLESPRIEITSYLGL
>sp|O88942|NFAC1_MOUSE Nuclear factor of activated T-cells, cytoplasmic 1 OS=Mus musculus OX=10090 GN=Nfatc1 PE=1 SV=1///86:92///NFATC1
PTLESPRIEITSYLGL
>tr|Q9JHD3|Q9JHD3_MOUSE Nuclear factor of activated T cells c OS=Mus musculus OX=10090 GN=Nfatc1 PE=2 SV=1///86:92///NFATC1
PTLESPRIEITSYLGL
>tr|Q3UME0|Q3UME0_MOUSE Uncharacterized protein OS=Mus musculus OX=10090 GN=Nfatc1 PE=2 SV=1///86:92///NFATC1
PTLESPRIEITSYLGL
>tr|B5B2N5|B5B2N5_MOUSE Nuclear factor of activated T-cells c1 isoform IA-VIII OS=Mus musculus OX=10090 GN=Nfatc1 PE=2 SV=1///86:92///NFATC1
PTLESPRIEITSYLGL
>tr|Q9DBQ6|Q9DBQ6_MOUSE Nuclear factor of activated T-cells c1 isoform IB-VIII OS=Mus musculus OX=10090 GN=Nfatc1 PE=1 SV=1///84:90///NFATC1
PTLESPRIEITSYLGL
>tr|B5B2N7|B5B2N7_MOUSE Nuclear factor of activated T-cells c1 isoform IB-IXL OS=Mus musculus OX=10090 GN=Nfatc1 PE=1 SV=1///84:90///NFATC1
PTLESPRIEITSYLGL
>tr|A0A2Y9G2R4|A0A2Y9G2R4_TRIMA nuclear factor of activated T-cells, cytoplasmic 1 isoform X1 OS=Trichechus manatus latirostris OX=127582 GN=LOC101359059 PE=4 ///86:92///NFATC1
PALESPRIEITSYLGL
>tr|A0A2Y9RPQ0|A0A2Y9RPQ0_TRIMA nuclear factor of activated T-cells, cytoplasmic 1 isoform X2 OS=Trichechus manatus latirostris OX=127582 GN=LOC101359059 PE=4 ///86:92///NFATC1
PALESPRIEITSYLGL
>tr|A0A2Y9RTP3|A0A2Y9RTP3_TRIMA nuclear factor of activated T-cells, cytoplasmic 1 isoform X3 OS=Trichechus manatus latirostris OX=127582 GN=LOC101359059 PE=4 ///86:92///NFATC1
PALESPRIEITSYLGL
>tr|A0A2Y9K6R0|A0A2Y9K6R0_ENHLU nuclear factor of activated T-cells, cytoplasmic 1 isoform X1 OS=Enhydra lutris kenyoni OX=391180 GN=LOC111154209 PE=4 SV=1///85:91///NFATC1
PALESPRIEITSYMGL
>tr|A0A2Y9K8E6|A0A2Y9K8E6_ENHLU nuclear factor of activated T-cells, cytoplasmic 1 isoform X2 OS=Enhydra lutris kenyoni OX=391180 GN=LOC111154209 PE=4 SV=1///85:91///NFATC1
PALESPRIEITSYMGL
>tr|A0A2Y9K7I8|A0A2Y9K7I8_ENHLU nuclear factor of activated T-cells, cytoplasmic 1 isoform X5 OS=Enhydra lutris kenyoni OX=391180 GN=LOC111154209 PE=4 SV=1///85:91///NFATC1
PALESPRIEITSYMGL
>tr|A0A2Y9K6R2|A0A2Y9K6R2_ENHLU nuclear factor of activated T-cells, cytoplasmic 1 isoform X6 OS=Enhydra lutris kenyoni OX=391180 GN=LOC111154209 PE=4 SV=1///85:91///NFATC1
PALESPRIEITSYMGL
>tr|A0A2Y9K8F1|A0A2Y9K8F1_ENHLU nuclear factor of activated T-cells, cytoplasmic 1 isoform X7 OS=Enhydra lutris kenyoni OX=391180 GN=LOC111154209 PE=4 SV=1///85:91///NFATC1
PALESPRIEITSYMGL
>tr|A0A2Y9KCU5|A0A2Y9KCU5_ENHLU nuclear factor of activated T-cells, cytoplasmic 1 isoform X8 OS=Enhydra lutris kenyoni OX=391180 GN=LOC111154209 PE=4 SV=1///85:91///NFATC1
PALESPRIEITSYMGL
>tr|A0A2Y9KCU0|A0A2Y9KCU0_ENHLU nuclear factor of activated T-cells, cytoplasmic 1 isoform X3 OS=Enhydra lutris kenyoni OX=391180 GN=LOC111154209 PE=4 SV=1///85:91///NFATC1
PALESPRIEITSYMGL
>tr|A0A2Y9KJ91|A0A2Y9KJ91_ENHLU nuclear factor of activated T-cells, cytoplasmic 1 isoform X4 OS=Enhydra lutris kenyoni OX=391180 GN=LOC111154209 PE=4 SV=1///85:91///NFATC1
PALESPRIEITSYMGL
>tr|A0A0P6K5Q1|A0A0P6K5Q1_HETGA Nuclear factor of activated T-cells, cytoplasmic 1 isoform B OS=Heterocephalus glaber OX=10181 GN=NFATC1 PE=4 SV=1///81:87///NFATC1
PALESPRIEITSYLGL
>tr|A0A286XT58|A0A286XT58_CAVPO Nuclear factor of activated T cells 1 OS=Cavia porcellus OX=10141 GN=NFATC1 PE=4 SV=1///86:92///NFATC1
PALESPRIEITSYMGL
>tr|H0V260|H0V260_CAVPO Nuclear factor of activated T cells 1 OS=Cavia porcellus OX=10141 GN=NFATC1 PE=4 SV=2///86:92///NFATC1
PALESPRIEITSYMGL
>tr|A0A250YL45|A0A250YL45_CASCN Nuclear factor of activated T-cells, cytoplasmic 1 OS=Castor canadensis OX=51338 GN=NFATC1 PE=4 SV=1///84:90///NFATC1
PALESPRIEITSYLGL
>tr|A0A286X854|A0A286X854_CAVPO Nuclear factor of activated T cells 1 OS=Cavia porcellus OX=10141 GN=NFATC1 PE=4 SV=1///86:92///NFATC1
PALESPRIEITSYMGL
>tr|A0A2Y9TJ64|A0A2Y9TJ64_PHYCD nuclear factor of activated T-cells, cytoplasmic 1 isoform X1 OS=Physeter catodon OX=9755 GN=NFATC1 PE=4 SV=1///79:85///NFATC1
PALESPRIEITSYLGL
>tr|A0A2Y9MEB2|A0A2Y9MEB2_DELLE nuclear factor of activated T-cells, cytoplasmic 1 isoform X1 OS=Delphinapterus leucas OX=9749 GN=NFATC1 PE=4 SV=1///79:85///NFATC1
PALESPRIEITSYLGL
>tr|A0A2Y9M0X7|A0A2Y9M0X7_DELLE nuclear factor of activated T-cells, cytoplasmic 1 isoform X2 OS=Delphinapterus leucas OX=9749 GN=NFATC1 PE=4 SV=1///79:85///NFATC1
PALESPRIEITSYLGL
>tr|A0A2Y9THK1|A0A2Y9THK1_PHYCD nuclear factor of activated T-cells, cytoplasmic 1 isoform X2 OS=Physeter catodon OX=9755 GN=NFATC1 PE=4 SV=1///79:85///NFATC1
PALESPRIEITSYLGL
>tr|A0A2Y9M1U1|A0A2Y9M1U1_DELLE nuclear factor of activated T-cells, cytoplasmic 1 isoform X3 OS=Delphinapterus leucas OX=9749 GN=NFATC1 PE=4 SV=1///79:85///NFATC1
PALESPRIEITSYLGL
>tr|G3XCF6|G3XCF6_BOVIN Nuclear factor of-activated T-cells, cytoplasmic 1 OS=Bos taurus OX=9913 GN=NFATC1 PE=4 SV=1///79:85///NFATC1
PALESPRIEITSYLGL
>sp|P98201|NFAC1_BOVIN Nuclear factor of activated T-cells, cytoplasmic 1 OS=Bos taurus OX=9913 GN=NFATC1 PE=1 SV=2///79:85///NFATC1
PALESPRIEITSYLGL
>tr|A0A1S3ALQ2|A0A1S3ALQ2_ERIEU nuclear factor of activated T-cells, cytoplasmic 1 OS=Erinaceus europaeus OX=9365 GN=NFATC1 PE=4 SV=1///75:81///NFATC1
PALESPRIEITPYLGL
>tr|K9IVF8|K9IVF8_DESRO Putative nuclear factor of activated t-cells cytoplasmic 1 (Fragment) OS=Desmodus rotundus OX=9430 PE=2 SV=1///75:81///NFATC1
PALESPRIEITSYLGL
>tr|A0A1U8CHH9|A0A1U8CHH9_MESAU nuclear factor of activated T-cells, cytoplasmic 1 OS=Mesocricetus auratus OX=10036 GN=Nfatc1 PE=4 SV=1///84:90///NFATC1
PTLESPRIEITSYLGL
>tr|A0A2Y9GVF0|A0A2Y9GVF0_NEOSC nuclear factor of activated T-cells, cytoplasmic 1 isoform X1 OS=Neomonachus schauinslandi OX=29088 GN=NFATC1 PE=4 SV=1///85:91///NFATC1
PALESPRIEITSYLGL
>tr|E2R9E9|E2R9E9_CANLF Nuclear factor of activated T cells 1 OS=Canis lupus familiaris OX=9615 GN=NFATC1 PE=4 SV=2///85:91///NFATC1
PALESPRIEITSYLGM
>tr|A0A2I2UJJ5|A0A2I2UJJ5_FELCA Nuclear factor of activated T cells 1 OS=Felis catus OX=9685 GN=NFATC1 PE=4 SV=1///85:91///NFATC1
PALESPRIEITSYMGL
>tr|M3VVL1|M3VVL1_FELCA Nuclear factor of activated T cells 1 OS=Felis catus OX=9685 GN=NFATC1 PE=4 SV=2///85:91///NFATC1
PALESPRIEITSYMGL
>tr|A0A2I2V1P4|A0A2I2V1P4_FELCA Nuclear factor of activated T cells 1 OS=Felis catus OX=9685 GN=NFATC1 PE=4 SV=1///85:91///NFATC1
PALESPRIEITSYMGL
>tr|F1SNP9|F1SNP9_PIG Nuclear factor of-activated T-cells, cytoplasmic 1 OS=Sus scrofa OX=9823 GN=NFATC1 PE=4 SV=3///51:57///NFATC1
PALESPRIEITSYLGL
>tr|A0A287BN58|A0A287BN58_PIG Nuclear factor of-activated T-cells, cytoplasmic 1 OS=Sus scrofa OX=9823 GN=NFATC1 PE=4 SV=1///51:57///NFATC1
PALESPRIEITSYLGL
>tr|A0A287AKA1|A0A287AKA1_PIG Nuclear factor of-activated T-cells, cytoplasmic 1 OS=Sus scrofa OX=9823 GN=NFATC1 PE=4 SV=1///51:57///NFATC1
PALESPRIEITSYLGL
>tr|A0JM38|A0JM38_XENTR Nuclear factor of activated T-cells, cytoplasmic, calcineurin-dependent 1 OS=Xenopus tropicalis OX=8364 GN=nfatc1 PE=2 SV=1///86:92///NFATC1
PALESPRIEITSCLAM
>tr|F6YEE3|F6YEE3_XENTR Nuclear factor of-activated T cells 1 OS=Xenopus tropicalis OX=8364 GN=nfatc1 PE=4 SV=1///86:92///NFATC1
PALESPRIEITSCLAM
>tr|U3FD75|U3FD75_CALJA Nuclear factor of activated T-cells, cytoplasmic 1 isoform B OS=Callithrix jacchus OX=9483 GN=NFATC1 PE=2 SV=1///114:120///NFATC1
PALESPRIEITSYLGL
>tr|U3D8H2|U3D8H2_CALJA Nuclear factor of activated T-cells, cytoplasmic 1 isoform A OS=Callithrix jacchus OX=9483 GN=NFATC1 PE=2 SV=1///114:120///NFATC1
PALESPRIEITSYLGL
>tr|A0A2K5QRI6|A0A2K5QRI6_CEBCA Nuclear factor of activated T cells 1 OS=Cebus capucinus imitator OX=1737458 GN=NFATC1 PE=4 SV=1///114:120///NFATC1
PALESPRIEITSYLGL
>tr|A0A2K5CWM3|A0A2K5CWM3_AOTNA Nuclear factor of activated T cells 1 OS=Aotus nancymaae OX=37293 GN=NFATC1 PE=4 SV=1///114:120///NFATC1
PALESPRIEITSYLGL
>tr|A0A2U4BFK2|A0A2U4BFK2_TURTR nuclear factor of activated T-cells, cytoplasmic 1 OS=Tursiops truncatus OX=9739 GN=NFATC1 PE=4 SV=1///112:118///NFATC1
PALESPRIEITSYLGL
>tr|A0A1A8A2R9|A0A1A8A2R9_NOTFU Nuclear factor of activated T-cells, cytoplasmic, calcineurin-dependent 1 OS=Nothobranchius furzeri OX=105023 GN=NFATC1 PE=4 SV///79:85///NFATC1
PALESPRIEITAYSQY
>tr|A0A0Q3XBH1|A0A0Q3XBH1_AMAAE NFATC2 protein OS=Amazona aestiva OX=12930 GN=AAES_58686 PE=4 SV=1///69:75///NFATC1
ASAPSPRIEITPYHEL
>tr|A0A1L8FSH1|A0A1L8FSH1_XENLA Uncharacterized protein OS=Xenopus laevis OX=8355 GN=nfatc1 PE=4 SV=1///81:87///NFATC1
PALESPRIEITSCLAM
>tr|F6T1P3|F6T1P3_XENTR Nuclear factor of-activated T cells 1 OS=Xenopus tropicalis OX=8364 GN=nfatc1 PE=4 SV=1///82:88///NFATC1
PALESPRIEITSCLAM
>tr|V9K8E3|V9K8E3_CALMI NFAT transcription complex cytosolic component OS=Callorhinchus milii OX=7868 PE=2 SV=1///81:87///NFATC1
PTLESPRIEITPYIGI
>tr|A0A1S3RVE5|A0A1S3RVE5_SALSA nuclear factor of activated T-cells, cytoplasmic 1-like isoform X1 OS=Salmo salar OX=8030 GN=LOC106605067 PE=4 SV=1///81:87///NFATC1
PALESPRIEITAYHQY
>tr|A0A1S3RU61|A0A1S3RU61_SALSA nuclear factor of activated T-cells, cytoplasmic 1-like isoform X2 OS=Salmo salar OX=8030 GN=LOC106605067 PE=4 SV=1///80:86///NFATC1
PALESPRIEITAYHQY
>tr|A0A1S3P774|A0A1S3P774_SALSA nuclear factor of activated T-cells, cytoplasmic 1-like isoform X1 OS=Salmo salar OX=8030 GN=LOC106583607 PE=4 SV=1///81:87///NFATC1
PALESPRIEITAYHQY
>tr|A0A1S3P784|A0A1S3P784_SALSA nuclear factor of activated T-cells, cytoplasmic 1-like isoform X2 OS=Salmo salar OX=8030 GN=LOC106583607 PE=4 SV=1///80:86///NFATC1
PALESPRIEITAYHQY
>tr|A0A146Y8F6|A0A146Y8F6_FUNHE Nuclear factor of activated T-cells, cytoplasmic 2 OS=Fundulus heteroclitus OX=8078 PE=4 SV=1///75:81///NFATC1
IPASSPRIEITPSGDS
>tr|A0A147AU54|A0A147AU54_FUNHE Nuclear factor of activated T-cells, cytoplasmic 2 OS=Fundulus heteroclitus OX=8078 PE=4 SV=1///75:81///NFATC1
IPASSPRIEITPSGDS
>tr|I3JK23|I3JK23_ORENI Nuclear factor of activated T cells 1 OS=Oreochromis niloticus OX=8128 GN=NFATC1 (1 of many) PE=4 SV=1///77:83///NFATC1
PALESPRIEITAYSQY
>tr|I3JK24|I3JK24_ORENI Nuclear factor of activated T cells 1 OS=Oreochromis niloticus OX=8128 GN=NFATC1 (1 of many) PE=4 SV=1///77:83///NFATC1
PALESPRIEITAYSQY
>tr|A0A096MCT0|A0A096MCT0_POEFO Uncharacterized protein OS=Poecilia formosa OX=48698 PE=4 SV=1///77:83///NFATC1
PALESPRIEITAYSQY
>tr|M4A3S3|M4A3S3_XIPMA Uncharacterized protein OS=Xiphophorus maculatus OX=8083 PE=4 SV=1///77:83///NFATC1
PALESPRIEITAYSQY
>tr|A0A087YMK1|A0A087YMK1_POEFO Uncharacterized protein OS=Poecilia formosa OX=48698 PE=4 SV=2///77:83///NFATC1
PALESPRIEITAYSQY
>tr|A0A2I4C3L1|A0A2I4C3L1_9TELE nuclear factor of activated T-cells, cytoplasmic 1-like OS=Austrofundulus limnaeus OX=52670 GN=LOC106525012 PE=4 SV=1///79:85///NFATC1
PALESPRIEITAYSQY
>tr|K7FZ05|K7FZ05_PELSI Nuclear factor of activated T cells 1 OS=Pelodiscus sinensis OX=13735 GN=NFATC1 PE=4 SV=1///82:88///NFATC1
PALESPRIEITTYLGL
>tr|M7BSY2|M7BSY2_CHEMY Nuclear factor of activated T-cells, cytoplasmic 1 (Fragment) OS=Chelonia mydas OX=8469 GN=UY3_07641 PE=4 SV=1///77:83///NFATC1
PALESPRIEITSYPGM
>tr|A0A151NF45|A0A151NF45_ALLMI Nuclear factor of activated T-cells, cytoplasmic 1 isoform C OS=Alligator mississippiensis OX=8496 GN=NFATC1 PE=4 SV=1///79:85///NFATC1
PALESPRIEITSYLGL
>tr|A0A151NFW3|A0A151NFW3_ALLMI Nuclear factor of activated T-cells, cytoplasmic 1 isoform A OS=Alligator mississippiensis OX=8496 GN=NFATC1 PE=4 SV=1///79:85///NFATC1
PALESPRIEITSYLGL
>tr|G1K930|G1K930_ANOCA Nuclear factor of activated T cells 1 OS=Anolis carolinensis OX=28377 GN=NFATC1 PE=4 SV=2///82:88///NFATC1
PALESPRIEITSYLGL
>tr|V8P8K2|V8P8K2_OPHHA Nuclear factor of activated T-cells, cytoplasmic 1 (Fragment) OS=Ophiophagus hannah OX=8665 GN=NFATC1 PE=4 SV=1///82:88///NFATC1
PALESPRIEITYLGLH
>tr|G3W583|G3W583_SARHA Nuclear factor of activated T cells 1 OS=Sarcophilus harrisii OX=9305 GN=NFATC1 PE=4 SV=1///81:87///NFATC1
PALESPRIEITSYLGL
>tr|F7AM76|F7AM76_MONDO Nuclear factor of activated T cells 1 OS=Monodelphis domestica OX=13616 GN=NFATC1 PE=4 SV=2///81:87///NFATC1
PALESPRIEITSYLGL
>tr|G3W584|G3W584_SARHA Nuclear factor of activated T cells 1 OS=Sarcophilus harrisii OX=9305 GN=NFATC1 PE=4 SV=1///81:87///NFATC1
PALESPRIEITSYLGL
>tr|A0A1V4KEH8|A0A1V4KEH8_PATFA Nuclear factor of activated T-cells, cytoplasmic 1 isoform A OS=Patagioenas fasciata monilis OX=372326 GN=NFATC1 PE=4 SV=1///82:88///NFATC1
PALESPRIEITSYMGL
>tr|A0A2I0LSW5|A0A2I0LSW5_COLLI Nuclear factor of activated T-cells, cytoplasmic, calcineurin-dependent 1, transcript variant X1 OS=Columba livia OX=8932 GN=NF///24:30///NFATC1
PALESPRIEITSYMGL
>tr|G1MTN6|G1MTN6_MELGA Nuclear factor of activated T cells 1 OS=Meleagris gallopavo OX=9103 GN=NFATC1 PE=4 SV=2///77:83///NFATC1
PALESPRIEITSYMGL
>tr|U3J005|U3J005_ANAPL Nuclear factor of activated T cells 1 OS=Anas platyrhynchos OX=8839 GN=NFATC1 PE=4 SV=1///76:82///NFATC1
PALESPRIEITSYMGL
>tr|A0A087QXY7|A0A087QXY7_APTFO Nuclear factor of activated T-cells, cytoplasmic 1 (Fragment) OS=Aptenodytes forsteri OX=9233 GN=AS27_09283 PE=4 SV=1///76:82///NFATC1
PALESPRIEITSYMGL
>tr|A0A091J3F0|A0A091J3F0_EGRGA Nuclear factor of activated T-cells, cytoplasmic 1 (Fragment) OS=Egretta garzetta OX=188379 GN=Z169_01928 PE=4 SV=1///76:82///NFATC1
PALESPRIEITSYMGL
>tr|A0A1D5PI24|A0A1D5PI24_CHICK Nuclear factor of activated T cells 1 OS=Gallus gallus OX=9031 GN=NFATC1 PE=4 SV=1///82:88///NFATC1
PALESPRIEITSYMGL
>tr|A0A091KPX7|A0A091KPX7_9GRUI Nuclear factor of activated T-cells, cytoplasmic 1 (Fragment) OS=Chlamydotis macqueenii OX=187382 GN=N324_12908 PE=4 SV=1///76:82///NFATC1
PALESPRIEITSYMGL
>tr|A0A091X6T3|A0A091X6T3_NIPNI Nuclear factor of activated T-cells, cytoplasmic 1 (Fragment) OS=Nipponia nippon OX=128390 GN=Y956_11817 PE=4 SV=1///76:82///NFATC1
PALESPRIEITSYMGL
>tr|A0A091FUF8|A0A091FUF8_9AVES Nuclear factor of activated T-cells, cytoplasmic 1 (Fragment) OS=Cuculus canorus OX=55661 GN=N303_06813 PE=4 SV=1///76:82///NFATC1
PALESPRIEITSYMGL
>tr|A0A091EYV3|A0A091EYV3_CORBR Nuclear factor of activated T-cells, cytoplasmic 1 (Fragment) OS=Corvus brachyrhynchos OX=85066 GN=N302_03219 PE=4 SV=1///76:82///NFATC1
PALESPRIEITSYMGL
>tr|A0A093PVM4|A0A093PVM4_9PASS Nuclear factor of activated T-cells, cytoplasmic 1 (Fragment) OS=Manacus vitellinus OX=328815 GN=N305_01750 PE=4 SV=1///76:82///NFATC1
PALESPRIEITSYMGL
>tr|A0A099Z6I2|A0A099Z6I2_TINGU Nuclear factor of activated T-cells, cytoplasmic 1 (Fragment) OS=Tinamus guttatus OX=94827 GN=N309_00344 PE=4 SV=1///76:82///NFATC1
PALESPRIEITSYMGL
>tr|H0Z8C4|H0Z8C4_TAEGU Nuclear factor of activated T cells 1 OS=Taeniopygia guttata OX=59729 GN=NFATC1 PE=4 SV=1///76:82///NFATC1
PALESPRIEITSYMGL
>tr|A0A0A0B2D9|A0A0A0B2D9_CHAVO Nuclear factor of activated T-cells, cytoplasmic 1 (Fragment) OS=Charadrius vociferus OX=50402 GN=N301_13841 PE=4 SV=1///76:82///NFATC1
PALESPRIEITSYMGL
>tr|A0A087VL36|A0A087VL36_BALRE Nuclear factor of activated T-cells, cytoplasmic 1 (Fragment) OS=Balearica regulorum gibbericeps OX=100784 GN=N312_02235 PE=4 S///76:82///NFATC1
PALESPRIEITSYMGL
>tr|A0A093NTD7|A0A093NTD7_PYGAD Nuclear factor of activated T-cells, cytoplasmic 1 (Fragment) OS=Pygoscelis adeliae OX=9238 GN=AS28_15013 PE=4 SV=1///76:82///NFATC1
PALESPRIEITSYMGL
>tr|A0A091J6Z9|A0A091J6Z9_CALAN Nuclear factor of activated T-cells, cytoplasmic 1 (Fragment) OS=Calypte anna OX=9244 GN=N300_15269 PE=4 SV=1///76:82///NFATC1
PALESPRIEITSYMGL
>tr|A0A091X1P0|A0A091X1P0_OPIHO Nuclear factor of activated T-cells, cytoplasmic 1 (Fragment) OS=Opisthocomus hoazin OX=30419 GN=N306_13834 PE=4 SV=1///76:82///NFATC1
PALESPRIEITSYMGL
>tr|R0L3B1|R0L3B1_ANAPL Nuclear factor of activated T-cells, cytoplasmic 1 (Fragment) OS=Anas platyrhynchos OX=8839 GN=Anapl_16764 PE=4 SV=1///77:83///NFATC1
PALESPRIEITSYMGL
>tr|A0A093IB97|A0A093IB97_STRCA Nuclear factor of activated T-cells, cytoplasmic 1 (Fragment) OS=Struthio camelus australis OX=441894 GN=N308_02894 PE=4 SV=1///76:82///NFATC1
PALESPRIEITSYMGL
>tr|A0A218UZM2|A0A218UZM2_9PASE Nuclear factor of activated T-cells, cytoplasmic 1 OS=Lonchura striata domestica OX=299123 GN=NFATC1 PE=4 SV=1///82:88///NFATC1
PALESPRIEITSYMGL
>tr|A0A1V4KEB4|A0A1V4KEB4_PATFA Nuclear factor of activated T-cells, cytoplasmic 1 isoform B OS=Patagioenas fasciata monilis OX=372326 GN=NFATC1 PE=4 SV=1///82:88///NFATC1
PALESPRIEITSYMGL
>tr|U3KFW1|U3KFW1_FICAL Nuclear factor of activated T cells 1 OS=Ficedula albicollis OX=59894 GN=NFATC1 PE=4 SV=1///82:88///NFATC1
PALESPRIEITSYMGL
>tr|A0A2I0LSW8|A0A2I0LSW8_COLLI Nuclear factor of activated T-cells, cytoplasmic, calcineurin-dependent 1, transcript variant X2 OS=Columba livia OX=8932 GN=NF///24:30///NFATC1
PALESPRIEITSYMGL
>tr|A0A2I0LSW1|A0A2I0LSW1_COLLI Nuclear factor of activated T-cells, cytoplasmic, calcineurin-dependent 1, transcript variant X3 OS=Columba livia OX=8932 GN=NF///24:30///NFATC1
PALESPRIEITSYMGL
>tr|A0A1D5P3J9|A0A1D5P3J9_CHICK Nuclear factor of activated T cells 1 OS=Gallus gallus OX=9031 GN=NFATC1 PE=4 SV=1///82:88///NFATC1
PALESPRIEITSYMGL
>tr|A0A1D5PNG2|A0A1D5PNG2_CHICK Nuclear factor of activated T cells 1 OS=Gallus gallus OX=9031 GN=NFATC1 PE=4 SV=1///82:88///NFATC1
PALESPRIEITSYMGL
>tr|A0A151NYZ0|A0A151NYZ0_ALLMI Nuclear factor of activated T-cells, cytoplasmic 1 OS=Alligator mississippiensis OX=8496 GN=NFATC1L PE=4 SV=1///69:75///NFATC1
ASALSPRIEITPSHEL
>tr|A0A093I4A8|A0A093I4A8_STRCA Nuclear factor of activated T-cells, cytoplasmic 2 (Fragment) OS=Struthio camelus australis OX=441894 GN=N308_06846 PE=4 SV=1///67:73///NFATC1
ASAPSPRIEITPYHEL
>tr|M7BF08|M7BF08_CHEMY Nuclear factor of activated T-cells, cytoplasmic 2 OS=Chelonia mydas OX=8469 GN=UY3_07006 PE=4 SV=1///27:33///NFATC1
ASALSPRIEITPSHEL
>tr|A0A1U7RSK3|A0A1U7RSK3_ALLSI nuclear factor of activated T-cells, cytoplasmic 2 isoform X1 OS=Alligator sinensis OX=38654 GN=NFATC2 PE=4 SV=1///69:75///NFATC1
ASALSPRIEITPSHEL
>tr|A0A1U7RHM3|A0A1U7RHM3_ALLSI nuclear factor of activated T-cells, cytoplasmic 2 isoform X2 OS=Alligator sinensis OX=38654 GN=NFATC2 PE=4 SV=1///68:74///NFATC1
ASALSPRIEITPSHEL
>tr|A0A1U7R6Q4|A0A1U7R6Q4_ALLSI nuclear factor of activated T-cells, cytoplasmic 2 isoform X3 OS=Alligator sinensis OX=38654 GN=NFATC2 PE=4 SV=1///69:75///NFATC1
ASALSPRIEITPSHEL
>tr|K7G586|K7G586_PELSI Nuclear factor of activated T cells 2 OS=Pelodiscus sinensis OX=13735 GN=NFATC2 PE=4 SV=1///72:78///NFATC1
ASALSPRIEITPSHEL
>tr|K7G593|K7G593_PELSI Nuclear factor of activated T cells 2 OS=Pelodiscus sinensis OX=13735 GN=NFATC2 PE=4 SV=1///72:78///NFATC1
ASALSPRIEITPSHEL
>tr|A0A091H7L4|A0A091H7L4_BUCRH Nuclear factor of activated T-cells, cytoplasmic 2 (Fragment) OS=Buceros rhinoceros silvestris OX=175836 GN=N320_07434 PE=4 SV=///67:73///NFATC1
ASAPSPRIEITPYHEL
>tr|A0A093CRQ0|A0A093CRQ0_9AVES Nuclear factor of activated T-cells, cytoplasmic 2 (Fragment) OS=Pterocles gutturalis OX=240206 GN=N339_03754 PE=4 SV=1///67:73///NFATC1
ASAPSPRIEITPYHEL
>tr|G1NAS0|G1NAS0_MELGA Nuclear factor of activated T cells 2 OS=Meleagris gallopavo OX=9103 GN=NFATC2 PE=4 SV=1///67:73///NFATC1
ASAPSPRIEITSYPEL
>tr|U3II23|U3II23_ANAPL Nuclear factor of activated T cells 2 OS=Anas platyrhynchos OX=8839 GN=NFATC2 PE=4 SV=1///67:73///NFATC1
ASAPSPRIEITPYPEL
>tr|A0A091P9D7|A0A091P9D7_LEPDC Nuclear factor of activated T-cells, cytoplasmic 2 (Fragment) OS=Leptosomus discolor OX=188344 GN=N330_02714 PE=4 SV=1///67:73///NFATC1
ASAPSPRIEITPYHEL
>tr|A0A091LY69|A0A091LY69_CARIC Nuclear factor of activated T-cells, cytoplasmic 2 (Fragment) OS=Cariama cristata OX=54380 GN=N322_07757 PE=4 SV=1///67:73///NFATC1
ASAPSPRIEITPYHEL
>tr|F6QCA0|F6QCA0_ORNAN Nuclear factor of activated T cells 2 OS=Ornithorhynchus anatinus OX=9258 GN=NFATC2 PE=4 SV=1///72:78///NFATC1
ASALSPRIEITPSHEL
>tr|G3NPJ3|G3NPJ3_GASAC Nuclear factor of activated T cells 1 OS=Gasterosteus aculeatus OX=69293 GN=NFATC1 (1 of many) PE=4 SV=1///79:85///NFATC1
PALESPRIEITAYSQY
>tr|G3NPJ9|G3NPJ9_GASAC Nuclear factor of activated T cells 1 OS=Gasterosteus aculeatus OX=69293 GN=NFATC1 (1 of many) PE=4 SV=1///79:85///NFATC1
PALESPRIEITAYSQY
>tr|F7ERU2|F7ERU2_MONDO Nuclear factor of activated T cells 2 OS=Monodelphis domestica OX=13616 GN=NFATC2 PE=4 SV=2///69:75///NFATC1
ASALSPRIEITPSHEL
>tr|H9GJL8|H9GJL8_ANOCA Nuclear factor of activated T cells 2 OS=Anolis carolinensis OX=28377 GN=NFATC2 PE=4 SV=2///72:78///NFATC1
PPTLSPRIEITPSYEL
>tr|H0ZE81|H0ZE81_TAEGU Uncharacterized protein OS=Taeniopygia guttata OX=59729 PE=4 SV=1///69:75///NFATC1
ASAPSPRIEITPYHEL
>tr|A0A091EUJ0|A0A091EUJ0_CORBR Nuclear factor of activated T-cells, cytoplasmic 2 (Fragment) OS=Corvus brachyrhynchos OX=85066 GN=N302_00420 PE=4 SV=1///67:73///NFATC1
ASAPSPRIEITPYHEL
>tr|H2N2H2|H2N2H2_ORYLA Uncharacterized protein OS=Oryzias latipes OX=8090 PE=4 SV=1///71:77///NFATC1
PALESPRIEITAYSQY
>tr|A0A1S3M0Y7|A0A1S3M0Y7_SALSA nuclear factor of activated T-cells, cytoplasmic 1-like isoform X1 OS=Salmo salar OX=8030 GN=LOC106569777 PE=4 SV=1///74:80///NFATC1
PVLESPRIEITAYGQF
>tr|A0A1S3M0Y8|A0A1S3M0Y8_SALSA nuclear factor of activated T-cells, cytoplasmic 1-like isoform X2 OS=Salmo salar OX=8030 GN=LOC106569777 PE=4 SV=1///74:80///NFATC1
PVLESPRIEITAYGQF
>tr|A0A1S3M1X2|A0A1S3M1X2_SALSA nuclear factor of activated T-cells, cytoplasmic 1-like isoform X3 OS=Salmo salar OX=8030 GN=LOC106569777 PE=4 SV=1///74:80///NFATC1
PVLESPRIEITAYGQF
>tr|A0A1S3M1E8|A0A1S3M1E8_SALSA nuclear factor of activated T-cells, cytoplasmic 1-like isoform X4 OS=Salmo salar OX=8030 GN=LOC106569777 PE=4 SV=1///22:28///NFATC1
PVLESPRIEITAYGQF
>tr|A0A093CAP0|A0A093CAP0_TAUER Nuclear factor of activated T-cells, cytoplasmic 2 (Fragment) OS=Tauraco erythrolophus OX=121530 GN=N340_02113 PE=4 SV=1///67:73///NFATC1
ASAPSPRIEITPYHEL
>tr|A0A093PDP2|A0A093PDP2_9PASS Nuclear factor of activated T-cells, cytoplasmic 2 (Fragment) OS=Manacus vitellinus OX=328815 GN=N305_05878 PE=4 SV=1///68:74///NFATC1
ASAPSPRIEITPYHEL
>tr|A0A093F2Z0|A0A093F2Z0_TYTAL Nuclear factor of activated T-cells, cytoplasmic 2 (Fragment) OS=Tyto alba OX=56313 GN=N341_07815 PE=4 SV=1///67:73///NFATC1
ASAPSPRIEITPYHEL
>tr|W5LFF5|W5LFF5_ASTMX Uncharacterized protein OS=Astyanax mexicanus OX=7994 PE=4 SV=1///78:84///NFATC1
PPLESPRIEITTYGQM
>tr|I3JIJ9|I3JIJ9_ORENI Nuclear factor of activated T cells 2b OS=Oreochromis niloticus OX=8128 GN=LOC100696566 PE=4 SV=1///78:84///NFATC1
IPAPSPRIEITPSGDS
>tr|A0A2U9CZQ8|A0A2U9CZQ8_SCOMX Putative nuclear factor of activated T-cells cytoplasmic 1-like OS=Scophthalmus maximus OX=52904 GN=SMAX5B_015767 PE=4 SV=1///70:76///NFATC1
PTLESPRIEITAYGQF
>tr|A0A087Y5D4|A0A087Y5D4_POEFO Uncharacterized protein OS=Poecilia formosa OX=48698 PE=4 SV=1///79:85///NFATC1
IPSPSPRIEITPSGDS
>tr|M4A705|M4A705_XIPMA Uncharacterized protein OS=Xiphophorus maculatus OX=8083 PE=4 SV=1///79:85///NFATC1
IPAPSPRIEITPSGDS
>tr|A0A147AX80|A0A147AX80_FUNHE Nuclear factor of activated T-cells, cytoplasmic 1 OS=Fundulus heteroclitus OX=8078 PE=4 SV=1///72:78///NFATC1
PTLESPRIEITAYGQF
>tr|W5U9R6|W5U9R6_ICTPU Nuclear factor of activated T-cells, cytoplasmic 1 OS=Ictalurus punctatus OX=7998 GN=NFATC1 PE=2 SV=1///77:83///NFATC1
PPLERPRIEITTYGQM
>tr|A0A2U9BEQ8|A0A2U9BEQ8_SCOMX Putative nuclear factor of activated T-cells cytoplasmic 2-like OS=Scophthalmus maximus OX=52904 GN=SMAX5B_005203 PE=4 SV=1///72:78///NFATC1
IPAPSPRIEITPSGDS
>tr|A0A2I4CZY7|A0A2I4CZY7_9TELE nuclear factor of activated T-cells, cytoplasmic 2 OS=Austrofundulus limnaeus OX=52670 GN=nfatc2 PE=4 SV=1///68:74///NFATC1
IAASSPRIEITPSGDS
>tr|Q19AW4|Q19AW4_DANRE Nuclear factor of activated T-cells calcineurin-dependent 1 OS=Danio rerio OX=7955 GN=nfatc1 PE=2 SV=1///75:81///NFATC1
PTLESPRIEITAYGQF
>tr|F1QUZ9|F1QUZ9_DANRE Nuclear factor of-activated T cells 1 OS=Danio rerio OX=7955 GN=nfatc1 PE=4 SV=1///75:81///NFATC1
PTLESPRIEITAYGQF
>tr|I3K899|I3K899_ORENI Nuclear factor of activated T cells 1 OS=Oreochromis niloticus OX=8128 GN=LOC100711301 PE=4 SV=1///76:82///NFATC1
PTLESPRIEITAYGQF
>tr|A0A1W5AX79|A0A1W5AX79_9TELE nuclear factor of activated T-cells, cytoplasmic 1-like isoform X1 OS=Scleropages formosus OX=113540 GN=LOC108940507 PE=4 SV=1///78:84///NFATC1
PALESPRIEITAYSQF
>tr|A0A1W5AYD6|A0A1W5AYD6_9TELE nuclear factor of activated T-cells, cytoplasmic 1-like isoform X2 OS=Scleropages formosus OX=113540 GN=LOC108940507 PE=4 SV=1///78:84///NFATC1
PALESPRIEITAYSQF
>tr|A0A1S3FYE0|A0A1S3FYE0_DIPOR nuclear factor of activated T-cells, cytoplasmic 1 OS=Dipodomys ordii OX=10020 GN=Nfatc1 PE=4 SV=1///83:89///NFATC1
PALESPRIEITSYLGL
>tr|L5M017|L5M017_MYODS Nuclear factor of activated T-cells, cytoplasmic 1 OS=Myotis davidii OX=225400 GN=MDA_GLEAN10025327 PE=4 SV=1///81:87///NFATC1
PALESPRIEITSYLGL
>tr|A0A2D0PXP1|A0A2D0PXP1_ICTPU nuclear factor of activated T-cells, cytoplasmic 1 isoform X1 OS=Ictalurus punctatus OX=7998 GN=nfatc1 PE=4 SV=1///74:80///NFATC1
PALESPRIEITAYGQF
>tr|A0A2D0PWC5|A0A2D0PWC5_ICTPU nuclear factor of activated T-cells, cytoplasmic 1 isoform X2 OS=Ictalurus punctatus OX=7998 GN=nfatc1 PE=4 SV=1///74:80///NFATC1
PALESPRIEITAYGQF
>tr|W5KUV3|W5KUV3_ASTMX Nuclear factor of activated T cells 1 OS=Astyanax mexicanus OX=7994 PE=4 SV=1///76:82///NFATC1
PALESPRIEITAYSQF
>tr|H2LVH0|H2LVH0_ORYLA Nuclear factor of activated T cells 1 OS=Oryzias latipes OX=8090 PE=4 SV=1///76:82///NFATC1
PTLESPRIEITAYSQF
>tr|A0A1S3PY06|A0A1S3PY06_SALSA nuclear factor of activated T-cells, cytoplasmic 1-like isoform X1 OS=Salmo salar OX=8030 GN=LOC106588230 PE=4 SV=1///72:78///NFATC1
PALESPRIEITAYGQF
>tr|A0A1S3PXT5|A0A1S3PXT5_SALSA nuclear factor of activated T-cells, cytoplasmic 1-like isoform X2 OS=Salmo salar OX=8030 GN=LOC106588230 PE=4 SV=1///72:78///NFATC1
PALESPRIEITAYGQF
>tr|A0A2I3RLV4|A0A2I3RLV4_PANTR Nuclear factor of activated T cells 1 OS=Pan troglodytes OX=9598 GN=NFATC1 PE=4 SV=1///81:87///NFATC1
PALESPRIEITSCLGL
>tr|A0A2K6V0N8|A0A2K6V0N8_SAIBB ATPase phospholipid transporting 9B (putative) OS=Saimiri boliviensis boliviensis OX=39432 GN=ATP9B PE=4 SV=1///74:80///NFATC1
PALESPRIEITSYLGL
>tr|A0A2U9AZI8|A0A2U9AZI8_SCOMX Putative nuclear factor of activated T-cells cytoplasmic 1-like OS=Scophthalmus maximus OX=52904 GN=SMAX5B_009561 PE=4 SV=1///57:63///NFATC1
PALESPRIEITAYSQY
>tr|A0A2I4CJU7|A0A2I4CJU7_9TELE nuclear factor of activated T-cells, cytoplasmic 1-like OS=Austrofundulus limnaeus OX=52670 GN=LOC106529394 PE=4 SV=1///72:78///NFATC1
PTLESPRIEITAYGQF
>sp|O77638|NFAC1_PIG Nuclear factor of activated T-cells, cytoplasmic 1 OS=Sus scrofa OX=9823 GN=NFATC1 PE=2 SV=2///83:89///NFATC1
PALESPRIEITSYLGL
>tr|F1SNN8|F1SNN8_PIG Nuclear factor of-activated T-cells, cytoplasmic 1 OS=Sus scrofa OX=9823 GN=NFATC1 PE=4 SV=3///82:88///NFATC1
APLESPRIEITSYLGL
>tr|G1SR32|G1SR32_RABIT Nuclear factor of activated T cells 1 OS=Oryctolagus cuniculus OX=9986 GN=NFATC1 PE=4 SV=1///83:89///NFATC1
PALESPRIEITSYLGL
>tr|W5PXV7|W5PXV7_SHEEP Nuclear factor of activated T cells 2 OS=Ovis aries OX=9940 GN=NFATC2 PE=4 SV=1///66:72///NFATC1
ASGLSPRIEITPSHEL
>tr|G3T1I9|G3T1I9_LOXAF Nuclear factor of activated T cells 1 OS=Loxodonta africana OX=9785 GN=NFATC1 PE=4 SV=1///77:83///NFATC1
PALESPRIEITSYLGL
>tr|W5P259|W5P259_SHEEP Nuclear factor of activated T cells 1 OS=Ovis aries OX=9940 GN=NFATC1 PE=4 SV=1///70:76///NFATC1
PALESPRIEITSYLGL
>tr|G9KD56|G9KD56_MUSPF Nuclear factor of activated T-cells, cytoplasmic, calcineurin-dependent 1 (Fragment) OS=Mustela putorius furo OX=9669 PE=2 SV=1///79:85///NFATC1
PALESPRIEITSYMGL
>tr|Q4TAK3|Q4TAK3_TETNG Chromosome undetermined SCAF7302, whole genome shotgun sequence (Fragment) OS=Tetraodon nigroviridis OX=99883 GN=GSTENG00004162///51:57///NFATC1
PTLESPRIEITSYGQF
>tr|G7PWA3|G7PWA3_MACFA Uncharacterized protein (Fragment) OS=Macaca fascicularis OX=9541 GN=EGM_08970 PE=4 SV=1///75:81///NFATC1
PALESPRIEITSCLGL
>tr|L8YA40|L8YA40_TUPCH Nuclear factor of activated T-cells, cytoplasmic 1 OS=Tupaia chinensis OX=246437 GN=TREES_T100005849 PE=4 SV=1///69:75///NFATC1
PALESPRIEITSYLGL
>tr|Q4S657|Q4S657_TETNG Chromosome 9 SCAF14729, whole genome shotgun sequence (Fragment) OS=Tetraodon nigroviridis OX=99883 GN=GSTENG00023437001 PE=4 S///14:20///NFATC1
GLALSPRIEITPSREH
>tr|S7MTJ3|S7MTJ3_MYOBR Nuclear factor of activated T-cell, cytoplasmic 2 (Fragment) OS=Myotis brandtii OX=109478 GN=D623_10026354 PE=4 SV=1///15:21///NFATC1
ASGLSPRIEITPSHEL
>tr|A0A2U4C2A3|A0A2U4C2A3_TURTR nuclear factor of activated T-cells, cytoplasmic 2 isoform X1 OS=Tursiops truncatus OX=9739 GN=NFATC2 PE=4 SV=1///15:21///NFATC1
ASGLSPRIEITPSHEL
>tr|A0A2U4C2D6|A0A2U4C2D6_TURTR nuclear factor of activated T-cells, cytoplasmic 2 isoform X2 OS=Tursiops truncatus OX=9739 GN=NFATC2 PE=4 SV=1///15:21///NFATC1
ASGLSPRIEITPSHEL
>tr|A0A2U4C2B6|A0A2U4C2B6_TURTR nuclear factor of activated T-cells, cytoplasmic 2 isoform X3 OS=Tursiops truncatus OX=9739 GN=NFATC2 PE=4 SV=1///15:21///NFATC1
ASGLSPRIEITPSHEL
>tr|A0A2K6CDJ1|A0A2K6CDJ1_MACNE Nuclear factor of activated T cells 2 OS=Macaca nemestrina OX=9545 GN=NFATC2 PE=4 SV=1///15:21///NFATC1
ASGLSPRIEITPSHEL
>tr|A0A096NNN3|A0A096NNN3_PAPAN Nuclear factor of activated T cells 2 OS=Papio anubis OX=9555 GN=NFATC2 PE=4 SV=2///15:21///NFATC1
ASGLSPRIEITPSHEL
>tr|A0A2K5NT65|A0A2K5NT65_CERAT Nuclear factor of activated T cells 2 OS=Cercocebus atys OX=9531 GN=NFATC2 PE=4 SV=1///15:21///NFATC1
ASGLSPRIEITPSHEL
>tr|A0A2K5VQU6|A0A2K5VQU6_MACFA Nuclear factor of activated T cells 2 OS=Macaca fascicularis OX=9541 GN=NFATC2 PE=4 SV=1///15:21///NFATC1
ASGLSPRIEITPSHEL
>tr|G1T3K8|G1T3K8_RABIT Nuclear factor of activated T cells 2 OS=Oryctolagus cuniculus OX=9986 GN=NFATC2 PE=4 SV=2///15:21///NFATC1
ASGPSPRIEITPSHEL
>tr|L5M6J4|L5M6J4_MYODS Nuclear factor of activated T-cells, cytoplasmic 2 OS=Myotis davidii OX=225400 GN=MDA_GLEAN10010570 PE=4 SV=1///15:21///NFATC1
ASGLSPRIEITPSHEL
>tr|G1PQI9|G1PQI9_MYOLU Nuclear factor of activated T cells 2 OS=Myotis lucifugus OX=59463 GN=NFATC2 PE=4 SV=1///14:20///NFATC1
ASGLSPRIEITPSHEL
>tr|A0A1S3ADM0|A0A1S3ADM0_ERIEU nuclear factor of activated T-cells, cytoplasmic 2 OS=Erinaceus europaeus OX=9365 GN=NFATC2 PE=4 SV=1///15:21///NFATC1
TSGLSPRIEITPSHEL
>tr|G7PG02|G7PG02_MACFA Nuclear factor of activated T cells 2 OS=Macaca fascicularis OX=9541 GN=NFATC2 PE=4 SV=1///15:21///NFATC1
ASGLSPRIEITPSHEL
>tr|A0A2I3MWB1|A0A2I3MWB1_PAPAN Nuclear factor of activated T cells 2 OS=Papio anubis OX=9555 GN=NFATC2 PE=4 SV=1///15:21///NFATC1
ASGLSPRIEITPSHEL
>tr|H2P2B2|H2P2B2_PONAB NFATC2 isoform 1 OS=Pongo abelii OX=9601 GN=NFATC2 PE=4 SV=1///15:21///NFATC1
TSGLSPRIEITPSHEL
>tr|A0A2K6RF59|A0A2K6RF59_RHIRO Nuclear factor of activated T cells 2 OS=Rhinopithecus roxellana OX=61622 GN=NFATC2 PE=4 SV=1///15:21///NFATC1
ASGLSPRIEITPSHEL
>tr|A0A2K5VQU5|A0A2K5VQU5_MACFA Nuclear factor of activated T cells 2 OS=Macaca fascicularis OX=9541 GN=NFATC2 PE=4 SV=1///15:21///NFATC1
ASGLSPRIEITPSHEL
>tr|A0A2K6RF77|A0A2K6RF77_RHIRO Nuclear factor of activated T cells 2 OS=Rhinopithecus roxellana OX=61622 GN=NFATC2 PE=4 SV=1///15:21///NFATC1
ASGLSPRIEITPSHEL
>tr|A0A2K5NT58|A0A2K5NT58_CERAT Nuclear factor of activated T cells 2 OS=Cercocebus atys OX=9531 GN=NFATC2 PE=4 SV=1///15:21///NFATC1
ASGLSPRIEITPSHEL
>tr|A0A2K6CDI0|A0A2K6CDI0_MACNE Nuclear factor of activated T cells 2 OS=Macaca nemestrina OX=9545 GN=NFATC2 PE=4 SV=1///15:21///NFATC1
ASGLSPRIEITPSHEL
>tr|A0A2J8SFB2|A0A2J8SFB2_PONAB NFATC2 isoform 2 OS=Pongo abelii OX=9601 GN=CR201_G0043639 PE=4 SV=1///15:21///NFATC1
TSGLSPRIEITPSHEL
>tr|A0A2I3LNH0|A0A2I3LNH0_PAPAN Nuclear factor of activated T cells 2 OS=Papio anubis OX=9555 GN=NFATC2 PE=4 SV=1///15:21///NFATC1
ASGLSPRIEITPSHEL
>tr|A0A2K6FN97|A0A2K6FN97_PROCO Uncharacterized protein OS=Propithecus coquereli OX=379532 PE=4 SV=1///15:21///NFATC1
ASGLSPRIEITPSHEL
>tr|A0A2R9C4U7|A0A2R9C4U7_PANPA Nuclear factor of activated T cells 2 OS=Pan paniscus OX=9597 GN=NFATC2 PE=4 SV=1///15:21///NFATC1
ASGLSPRIEITPSHEL
>tr|A0A2K5NSV3|A0A2K5NSV3_CERAT Nuclear factor of activated T cells 2 OS=Cercocebus atys OX=9531 GN=NFATC2 PE=4 SV=1///15:21///NFATC1
ASGLSPRIEITPSHEL
>tr|A0A2J8SFE2|A0A2J8SFE2_PONAB NFATC2 isoform 3 OS=Pongo abelii OX=9601 GN=CR201_G0043639 PE=4 SV=1///15:21///NFATC1
TSGLSPRIEITPSHEL
>tr|A0A2K6CDH6|A0A2K6CDH6_MACNE Nuclear factor of activated T cells 2 OS=Macaca nemestrina OX=9545 GN=NFATC2 PE=4 SV=1///15:21///NFATC1
ASGLSPRIEITPSHEL
>tr|A0A2K5VQQ4|A0A2K5VQQ4_MACFA Nuclear factor of activated T cells 2 OS=Macaca fascicularis OX=9541 GN=NFATC2 PE=4 SV=1///15:21///NFATC1
ASGLSPRIEITPSHEL
>tr|A0A2I3M7N3|A0A2I3M7N3_PAPAN Nuclear factor of activated T cells 2 OS=Papio anubis OX=9555 GN=NFATC2 PE=4 SV=1///15:21///NFATC1
ASGLSPRIEITPSHEL
>tr|A0A2J8SFB4|A0A2J8SFB4_PONAB NFATC2 isoform 4 OS=Pongo abelii OX=9601 GN=CR201_G0043639 PE=4 SV=1///15:21///NFATC1
TSGLSPRIEITPSHEL
>tr|A0A2K5NT95|A0A2K5NT95_CERAT Nuclear factor of activated T cells 2 OS=Cercocebus atys OX=9531 GN=NFATC2 PE=4 SV=1///15:21///NFATC1
ASGLSPRIEITPSHEL
>tr|A0A2R9C1U2|A0A2R9C1U2_PANPA Nuclear factor of activated T cells 2 OS=Pan paniscus OX=9597 GN=NFATC2 PE=4 SV=1///15:21///NFATC1
ASGLSPRIEITPSHEL
>tr|A0A2K6FN86|A0A2K6FN86_PROCO Uncharacterized protein OS=Propithecus coquereli OX=379532 PE=4 SV=1///15:21///NFATC1
ASGLSPRIEITPSHEL
>tr|A0A2K6RF86|A0A2K6RF86_RHIRO Nuclear factor of activated T cells 2 OS=Rhinopithecus roxellana OX=61622 GN=NFATC2 PE=4 SV=1///15:21///NFATC1
ASGLSPRIEITPSHEL
>tr|A0A2K6T1B7|A0A2K6T1B7_SAIBB Nuclear factor of activated T cells 2 OS=Saimiri boliviensis boliviensis OX=39432 GN=NFATC2 PE=4 SV=1///15:21///NFATC1
ASGLSPRIEITPSHEL
>tr|A0A2K5ENH8|A0A2K5ENH8_AOTNA Nuclear factor of activated T cells 2 OS=Aotus nancymaae OX=37293 GN=NFATC2 PE=4 SV=1///15:21///NFATC1
ASGLSPRIEITPSHEL
>tr|A0A2K5QFN7|A0A2K5QFN7_CEBCA Nuclear factor of activated T cells 2 OS=Cebus capucinus imitator OX=1737458 GN=NFATC2 PE=4 SV=1///15:21///NFATC1
ASGLSPRIEITPSHEL
>tr|A0A2K6T1B6|A0A2K6T1B6_SAIBB Nuclear factor of activated T cells 2 OS=Saimiri boliviensis boliviensis OX=39432 GN=NFATC2 PE=4 SV=1///15:21///NFATC1
ASGLSPRIEITPSHEL
>tr|A0A2K5ENI7|A0A2K5ENI7_AOTNA Nuclear factor of activated T cells 2 OS=Aotus nancymaae OX=37293 GN=NFATC2 PE=4 SV=1///15:21///NFATC1
ASGLSPRIEITPSHEL
>tr|A0A2K5QFJ4|A0A2K5QFJ4_CEBCA Nuclear factor of activated T cells 2 OS=Cebus capucinus imitator OX=1737458 GN=NFATC2 PE=4 SV=1///15:21///NFATC1
ASGLSPRIEITPSHEL
>tr|A0A2K5END8|A0A2K5END8_AOTNA Nuclear factor of activated T cells 2 OS=Aotus nancymaae OX=37293 GN=NFATC2 PE=4 SV=1///15:21///NFATC1
ASGLSPRIEITPSHEL
>tr|A0A2K6T1D6|A0A2K6T1D6_SAIBB Nuclear factor of activated T cells 2 OS=Saimiri boliviensis boliviensis OX=39432 GN=NFATC2 PE=4 SV=1///15:21///NFATC1
ASGLSPRIEITPSHEL
>tr|A0A2K6T199|A0A2K6T199_SAIBB Nuclear factor of activated T cells 2 OS=Saimiri boliviensis boliviensis OX=39432 GN=NFATC2 PE=4 SV=1///15:21///NFATC1
ASGLSPRIEITPSHEL
>tr|A0A2K5QFP2|A0A2K5QFP2_CEBCA Nuclear factor of activated T cells 2 OS=Cebus capucinus imitator OX=1737458 GN=NFATC2 PE=4 SV=1///15:21///NFATC1
ASGLSPRIEITPSHEL
>tr|A0A2K5ENB8|A0A2K5ENB8_AOTNA Nuclear factor of activated T cells 2 OS=Aotus nancymaae OX=37293 GN=NFATC2 PE=4 SV=1///15:21///NFATC1
ASGLSPRIEITPSHEL
>tr|A0A2Y9S3H2|A0A2Y9S3H2_TRIMA nuclear factor of activated T-cells, cytoplasmic 2 isoform X1 OS=Trichechus manatus latirostris OX=127582 GN=LOC101355751 PE=4 ///15:21///NFATC1
ASGLSPRIEITPSHEL
>tr|G3TEU2|G3TEU2_LOXAF Nuclear factor of activated T cells 2 OS=Loxodonta africana OX=9785 GN=NFATC2 PE=4 SV=1///15:21///NFATC1
ASGLSPRIEITPSHEL
>tr|A0A2Y9D9Q9|A0A2Y9D9Q9_TRIMA nuclear factor of activated T-cells, cytoplasmic 2 isoform X2 OS=Trichechus manatus latirostris OX=127582 GN=LOC101355751 PE=4 ///15:21///NFATC1
ASGLSPRIEITPSHEL
>tr|A0A2Y9S2N8|A0A2Y9S2N8_TRIMA nuclear factor of activated T-cells, cytoplasmic 2 isoform X4 OS=Trichechus manatus latirostris OX=127582 GN=LOC101355751 PE=4 ///15:21///NFATC1
ASGLSPRIEITPSHEL
>tr|A0A2Y9D993|A0A2Y9D993_TRIMA nuclear factor of activated T-cells, cytoplasmic 2 isoform X5 OS=Trichechus manatus latirostris OX=127582 GN=LOC101355751 PE=4 ///15:21///NFATC1
ASGLSPRIEITPSHEL
>tr|A0A2Y9D937|A0A2Y9D937_TRIMA nuclear factor of activated T-cells, cytoplasmic 2 isoform X6 OS=Trichechus manatus latirostris OX=127582 GN=LOC101355751 PE=4 ///15:21///NFATC1
ASGLSPRIEITPSHEL
>tr|A0A2K6RF78|A0A2K6RF78_RHIRO Nuclear factor of activated T cells 2 OS=Rhinopithecus roxellana OX=61622 GN=NFATC2 PE=4 SV=1///15:21///NFATC1
ASGLSPRIEITPSHEL
>tr|H0X9T9|H0X9T9_OTOGA Nuclear factor of activated T cells 2 OS=Otolemur garnettii OX=30611 GN=NFATC2 PE=4 SV=1///15:21///NFATC1
ASGLSPRIEITPSHEL
>tr|A0A2Y9DA30|A0A2Y9DA30_TRIMA nuclear factor of activated T-cells, cytoplasmic 2 isoform X3 OS=Trichechus manatus latirostris OX=127582 GN=LOC101355751 PE=4 ///15:21///NFATC1
ASGLSPRIEITPSHEL
>tr|A0A1U7V0C1|A0A1U7V0C1_TARSY nuclear factor of activated T-cells, cytoplasmic 2 isoform X1 OS=Tarsius syrichta OX=1868482 GN=NFATC2 PE=4 SV=1///15:21///NFATC1
ASGLSPRIEITPSHEL
>tr|A0A1U7V1S3|A0A1U7V1S3_TARSY nuclear factor of activated T-cells, cytoplasmic 2 isoform X2 OS=Tarsius syrichta OX=1868482 GN=NFATC2 PE=4 SV=1///15:21///NFATC1
ASGLSPRIEITPSHEL
>tr|G3TZZ6|G3TZZ6_LOXAF Nuclear factor of activated T cells 2 OS=Loxodonta africana OX=9785 GN=NFATC2 PE=4 SV=1///15:21///NFATC1
ASGLSPRIEITPSHEL
>tr|K9IN94|K9IN94_DESRO Putative rna polymerase ii large subunit OS=Desmodus rotundus OX=9430 PE=2 SV=1///15:21///NFATC1
ASGLSPRIEITPSHEL
>tr|M3Z1H1|M3Z1H1_MUSPF Nuclear factor of activated T cells 2 OS=Mustela putorius furo OX=9669 GN=NFATC2 PE=4 SV=1///16:22///NFATC1
ASGLSPRIEITPSHEL
>tr|A0A2Y9IVG8|A0A2Y9IVG8_ENHLU LOW QUALITY PROTEIN: nuclear factor of activated T-cells, cytoplasmic 2 OS=Enhydra lutris kenyoni OX=391180 GN=LOC111141582 PE=///16:22///NFATC1
ASGLSPRIEITPSHEL
>tr|G1M3W9|G1M3W9_AILME Nuclear factor of activated T cells 2 OS=Ailuropoda melanoleuca OX=9646 GN=NFATC2 PE=4 SV=1///16:22///NFATC1
ASGLSPRIEITPSHEL
>tr|D2GVM4|D2GVM4_AILME Uncharacterized protein (Fragment) OS=Ailuropoda melanoleuca OX=9646 GN=PANDA_000787 PE=4 SV=1///16:22///NFATC1
ASGLSPRIEITPSHEL
>tr|A0A2K6RF82|A0A2K6RF82_RHIRO Nuclear factor of activated T cells 2 OS=Rhinopithecus roxellana OX=61622 GN=NFATC2 PE=4 SV=1///15:21///NFATC1
ASGLSPRIEITPSHEL
>tr|A0A2K6FNA4|A0A2K6FNA4_PROCO Uncharacterized protein OS=Propithecus coquereli OX=379532 PE=4 SV=1///15:21///NFATC1
ASGLSPRIEITPSHEL
>tr|A0A1S3LKS1|A0A1S3LKS1_SALSA nuclear factor of activated T-cells, cytoplasmic 2-like isoform X1 OS=Salmo salar OX=8030 GN=LOC106567114 PE=4 SV=1///14:20///NFATC1
GIALSPRIEITPSREH
>tr|A0A1S3LKK1|A0A1S3LKK1_SALSA nuclear factor of activated T-cells, cytoplasmic 2-like isoform X3 OS=Salmo salar OX=8030 GN=LOC106567114 PE=4 SV=1///14:20///NFATC1
GIALSPRIEITPSREH
>tr|A0A1S3LKK8|A0A1S3LKK8_SALSA nuclear factor of activated T-cells, cytoplasmic 2-like isoform X2 OS=Salmo salar OX=8030 GN=LOC106567114 PE=4 SV=1///14:20///NFATC1
GIALSPRIEITPSREH
>tr|A0A1S3MH96|A0A1S3MH96_SALSA nuclear factor of activated T-cells, cytoplasmic 2-like isoform X1 OS=Salmo salar OX=8030 GN=LOC106572627 PE=4 SV=1///14:20///NFATC1
GIALSPRIEITPSREL
>tr|A0A1S3MH92|A0A1S3MH92_SALSA nuclear factor of activated T-cells, cytoplasmic 2-like isoform X2 OS=Salmo salar OX=8030 GN=LOC106572627 PE=4 SV=1///14:20///NFATC1
GIALSPRIEITPSREL
>tr|A0A1S3MHT9|A0A1S3MHT9_SALSA nuclear factor of activated T-cells, cytoplasmic 2-like isoform X3 OS=Salmo salar OX=8030 GN=LOC106572627 PE=4 SV=1///14:20///NFATC1
GIALSPRIEITPSREL
>tr|A0A1S3MGZ5|A0A1S3MGZ5_SALSA nuclear factor of activated T-cells, cytoplasmic 2-like isoform X4 OS=Salmo salar OX=8030 GN=LOC106572627 PE=4 SV=1///14:20///NFATC1
GIALSPRIEITPSREL
>tr|A0A1S3MGW7|A0A1S3MGW7_SALSA nuclear factor of activated T-cells, cytoplasmic 2-like isoform X5 OS=Salmo salar OX=8030 GN=LOC106572627 PE=4 SV=1///14:20///NFATC1
GIALSPRIEITPSREL
>tr|M3XJQ5|M3XJQ5_LATCH Nuclear factor of activated T cells 2 OS=Latimeria chalumnae OX=7897 GN=NFATC2 PE=4 SV=1///15:21///NFATC1
ASAVSPRIEITPSHEL
>tr|H3AWK5|H3AWK5_LATCH Nuclear factor of activated T cells 2 OS=Latimeria chalumnae OX=7897 GN=NFATC2 PE=4 SV=1///15:21///NFATC1
ASAVSPRIEITPSHEL
>tr|A0A147B4T8|A0A147B4T8_FUNHE Nuclear factor of activated T-cells, cytoplasmic 2 OS=Fundulus heteroclitus OX=8078 PE=4 SV=1///14:20///NFATC1
GLALSPRIEITPSREH
>tr|A0A0F8AKA9|A0A0F8AKA9_LARCR Nuclear factor of activated T-cell, cytoplasmic 2 OS=Larimichthys crocea OX=215358 GN=EH28_06081 PE=4 SV=1///14:20///NFATC1
GLALSPRIEITPSREH
>tr|A0A2U9C4Y9|A0A2U9C4Y9_SCOMX Putative nuclear factor of activated T-cells cytoplasmic 2 OS=Scophthalmus maximus OX=52904 GN=SMAX5B_014850 PE=4 SV=1///14:20///NFATC1
GLALSPRIEITPSREH
>tr|A0A1S3P7S0|A0A1S3P7S0_SALSA nuclear factor of activated T-cells, cytoplasmic 2-like OS=Salmo salar OX=8030 GN=LOC106583670 PE=4 SV=1///10:16///NFATC1
APSPSPRIEITPSGDP
>tr|I3KIA1|I3KIA1_ORENI Nuclear factor of activated T cells 2a OS=Oreochromis niloticus OX=8128 GN=nfatc2 PE=4 SV=1///12:18///NFATC1
PAALSPRIEITPSREH
>tr|I3KIA2|I3KIA2_ORENI Nuclear factor of activated T cells 2a OS=Oreochromis niloticus OX=8128 GN=nfatc2 PE=4 SV=1///12:18///NFATC1
PAALSPRIEITPSREH
>tr|M3ZP49|M3ZP49_XIPMA Nuclear factor of activated T cells 2a OS=Xiphophorus maculatus OX=8083 PE=4 SV=1///14:20///NFATC1
GLALSPRIEITPSREH
>tr|A0A087X514|A0A087X514_POEFO Nuclear factor of activated T cells 2a OS=Poecilia formosa OX=48698 PE=4 SV=2///14:20///NFATC1
GLALSPRIEITPSREH
>tr|A0A1W5AKF6|A0A1W5AKF6_9TELE nuclear factor of activated T-cells, cytoplasmic 2 isoform X1 OS=Scleropages formosus OX=113540 GN=nfatc2 PE=4 SV=1///14:20///NFATC1
GLALSPRIEITPSREL
>tr|A0A1W5ASW1|A0A1W5ASW1_9TELE nuclear factor of activated T-cells, cytoplasmic 2 isoform X2 OS=Scleropages formosus OX=113540 GN=nfatc2 PE=4 SV=1///14:20///NFATC1
GLALSPRIEITPSREL
>tr|H2MND3|H2MND3_ORYLA Nuclear factor of activated T cells 2a OS=Oryzias latipes OX=8090 PE=4 SV=1///14:20///NFATC1
SVALSPRIEITPSREH
>tr|A0A1A8A5M5|A0A1A8A5M5_NOTFU Nuclear factor of activated T-cells, cytoplasmic, calcineurin-dependent 2 OS=Nothobranchius furzeri OX=105023 GN=NFATC2 PE=4 SV///14:20///NFATC1
GLALSPRIEITPSREL
>tr|A0A1A7XNN2|A0A1A7XNN2_9TELE Nuclear factor of activated T-cells, cytoplasmic, calcineurin-dependent 2 OS=Iconisemion striatum OX=60296 GN=NFATC2 PE=4 SV=1///14:20///NFATC1
GLALSPRIEITPSREL
>tr|A0A1A7YPV7|A0A1A7YPV7_9TELE Nuclear factor of activated T-cells, cytoplasmic, calcineurin-dependent 2 OS=Iconisemion striatum OX=60296 GN=NFATC2 PE=4 SV=1///14:20///NFATC1
GLALSPRIEITPSREL
>tr|H2SU17|H2SU17_TAKRU Nuclear factor of activated T cells 2a OS=Takifugu rubripes OX=31033 PE=4 SV=1///14:20///NFATC1
GLALSPRIEITPSREH
>tr|A0A2I4CV69|A0A2I4CV69_9TELE nuclear factor of activated T-cells, cytoplasmic 2-like OS=Austrofundulus limnaeus OX=52670 GN=LOC106532385 PE=4 SV=1///14:20///NFATC1
GLALSPRIEITPSREH
>tr|H3D4J4|H3D4J4_TETNG Nuclear factor of activated T cells 2a OS=Tetraodon nigroviridis OX=99883 PE=4 SV=1///14:20///NFATC1
GLALSPRIEITPSREH
>tr|W5JZK9|W5JZK9_ASTMX Nuclear factor of activated T cells 2b OS=Astyanax mexicanus OX=7994 PE=4 SV=1///8:14///NFATC1
LPASSPRIEITCPDLH
>gi|27886541|ref|NP_775114.1| nuclear factor of activated T-cells, cytoplasmic 2 isoform C [Homo sapiens]///110:116///NFATC2
ASGLSPRIEITPSHEL
>gi|114682660|ref|XP_525356.2| nuclear factor of activated T-cells, cytoplasmic 2 isoform X1 [Pan troglodytes]///110:116///NFATC2
ASGLSPRIEITPSHEL
>gi|297259560|ref|XP_001099268.2| PREDICTED: nuclear factor of activated T-cells, cytoplasmic 2-like [Macaca mulatta]///110:116///NFATC2
ASGLSPRIEITPSHEL
>gi|545541082|ref|XP_005635238.1| PREDICTED: nuclear factor of activated T-cells, cytoplasmic 2 isoform X1 [Canis lupus familiaris]///90:96///NFATC2
PSGLSPRIEITPSHEL
>gi|528974777|ref|XP_002692403.2| PREDICTED: nuclear factor of activated T-cells, cytoplasmic 2 isoform X2 [Bos taurus]///109:115///NFATC2
ASGLSPRIEITPSHEL
>gi|81295418|ref|NP_035029.2| nuclear factor of activated T-cells, cytoplasmic 2 isoform a [Mus musculus]///110:116///NFATC2
ASGPSPRIEITPSHEL
>gi|157821773|ref|NP_001101275.1| nuclear factor of activated T-cells, cytoplasmic 2 [Rattus norvegicus]///110:116///NFATC2
ASGPSPRIEITPSHEL
>gi|513218915|ref|XP_417509.3| nuclear factor of activated T-cells, cytoplasmic 2 isoform X1 [Gallus gallus]///117:123///NFATC2
ASAPSPRIEITSYPEL
>gi|528518647|ref|XP_003201273.2| nuclear factor of activated T-cells, cytoplasmic 2 isoform X1 [Danio rerio]///105:111///NFATC2
NQALSPRIEITPSREL
>gi|512873123|ref|XP_002933215.2| nuclear factor of activated T-cells, cytoplasmic 2 isoform X1 [Xenopus tropicalis]///111:117///NFATC2
ASALSPRIEITPSHEL
>tr|A0A1V4KE23|A0A1V4KE23_PATFA Nuclear factor of activated T-cells, cytoplasmic 2 isoform A OS=Patagioenas fasciata monilis OX=372326 GN=NFATC2 PE=4 SV=1///71:77///NFATC2
ASAPSPRIEITPYHEL
>tr|A0A1V4KEA9|A0A1V4KEA9_PATFA Nuclear factor of activated T-cells, cytoplasmic 2 isoform B OS=Patagioenas fasciata monilis OX=372326 GN=NFATC2 PE=4 SV=1///71:77///NFATC2
ASAPSPRIEITPYHEL
>tr|A0A091V2U1|A0A091V2U1_NIPNI Nuclear factor of activated T-cells, cytoplasmic 2 (Fragment) OS=Nipponia nippon OX=128390 GN=Y956_12893 PE=4 SV=1///67:73///NFATC2
ASAPSPRIEITPYHEL
>tr|A0A091I9P2|A0A091I9P2_CALAN Nuclear factor of activated T-cells, cytoplasmic 2 (Fragment) OS=Calypte anna OX=9244 GN=N300_15765 PE=4 SV=1///67:73///NFATC2
ASAPSPRIEITPYHEL
>tr|A0A091JK83|A0A091JK83_EGRGA Nuclear factor of activated T-cells, cytoplasmic 2 (Fragment) OS=Egretta garzetta OX=188379 GN=Z169_03713 PE=4 SV=1///67:73///NFATC2
ASAPSPRIEITPYHEL
>tr|A0A091N611|A0A091N611_APAVI Nuclear factor of activated T-cells, cytoplasmic 2 (Fragment) OS=Apaloderma vittatum OX=57397 GN=N311_02338 PE=4 SV=1///67:73///NFATC2
ASAPSPRIEITPYHEL
>tr|A0A093GJK6|A0A093GJK6_DRYPU Nuclear factor of activated T-cells, cytoplasmic 2 (Fragment) OS=Dryobates pubescens OX=118200 GN=N307_09886 PE=4 SV=1///67:73///NFATC2
PSAPSPRIEITPYHEL
>tr|A0A091FVK2|A0A091FVK2_9AVES Nuclear factor of activated T-cells, cytoplasmic 2 (Fragment) OS=Cuculus canorus OX=55661 GN=N303_02910 PE=4 SV=1///67:73///NFATC2
ASAPSPRIEITPYHEL
>tr|A0A0A0B2D3|A0A0A0B2D3_CHAVO Nuclear factor of activated T-cells, cytoplasmic 2 (Fragment) OS=Charadrius vociferus OX=50402 GN=N301_06090 PE=4 SV=1///67:73///NFATC2
ASAPSPRIEITPYHEL
>tr|A0A091W4T7|A0A091W4T7_OPIHO Nuclear factor of activated T-cells, cytoplasmic 2 (Fragment) OS=Opisthocomus hoazin OX=30419 GN=N306_01678 PE=4 SV=1///67:73///NFATC2
ASAPSPRIEITPYHEL
>tr|R0KDF0|R0KDF0_ANAPL Nuclear factor of activated T-cells, cytoplasmic 2 (Fragment) OS=Anas platyrhynchos OX=8839 GN=Anapl_00308 PE=4 SV=1///67:73///NFATC2
ASAPSPRIEITPYPEL
>tr|A0A087QS22|A0A087QS22_APTFO Nuclear factor of activated T-cells, cytoplasmic 2 (Fragment) OS=Aptenodytes forsteri OX=9233 GN=AS27_03231 PE=4 SV=1///67:73///NFATC2
ASAPSPRIEITPYHEL
>tr|A0A094KXC0|A0A094KXC0_ANTCR Nuclear factor of activated T-cells, cytoplasmic 2 (Fragment) OS=Antrostomus carolinensis OX=279965 GN=N321_06342 PE=4 SV=1///67:73///NFATC2
ASAPSPRIEITPYHEL
>tr|A0A093P449|A0A093P449_PYGAD Nuclear factor of activated T-cells, cytoplasmic 2 (Fragment) OS=Pygoscelis adeliae OX=9238 GN=AS28_06957 PE=4 SV=1///67:73///NFATC2
ASAPSPRIEITPYHEL
>tr|A0A091U884|A0A091U884_PHALP Nuclear factor of activated T-cells, cytoplasmic 2 (Fragment) OS=Phaethon lepturus OX=97097 GN=N335_05578 PE=4 SV=1///67:73///NFATC2
ASAPSPRIEITPYHEL
>tr|A0A091KPP6|A0A091KPP6_9GRUI Nuclear factor of activated T-cells, cytoplasmic 2 (Fragment) OS=Chlamydotis macqueenii OX=187382 GN=N324_05497 PE=4 SV=1///67:73///NFATC2
ASAPSPRIEITPYHEL
>tr|A0A091LDH0|A0A091LDH0_CATAU Nuclear factor of activated T-cells, cytoplasmic 2 (Fragment) OS=Cathartes aura OX=43455 GN=N323_09536 PE=4 SV=1///67:73///NFATC2
ASAPSPRIEITPYHEL
>tr|A0A2Y9QD19|A0A2Y9QD19_DELLE nuclear factor of activated T-cells, cytoplasmic 2 isoform X1 OS=Delphinapterus leucas OX=9749 GN=NFATC2 PE=4 SV=1///15:21///NFATC2
ASGLSPRIEITPSHEL
>tr|A0A2Y9Q2N3|A0A2Y9Q2N3_DELLE nuclear factor of activated T-cells, cytoplasmic 2 isoform X2 OS=Delphinapterus leucas OX=9749 GN=NFATC2 PE=4 SV=1///15:21///NFATC2
ASGLSPRIEITPSHEL
>tr|F7AUN7|F7AUN7_HORSE Nuclear factor of activated T cells 2 OS=Equus caballus OX=9796 GN=NFATC2 PE=4 SV=1///15:21///NFATC2
ASGLSPRIEITPSHEL
>tr|A0A2Y9Q712|A0A2Y9Q712_DELLE nuclear factor of activated T-cells, cytoplasmic 2 isoform X3 OS=Delphinapterus leucas OX=9749 GN=NFATC2 PE=4 SV=1///15:21///NFATC2
ASGLSPRIEITPSHEL
>tr|F1PDD9|F1PDD9_CANLF Nuclear factor of activated T cells 2 OS=Canis lupus familiaris OX=9615 GN=NFATC2 PE=4 SV=2///15:21///NFATC2
PSGLSPRIEITPSHEL
>tr|A0A2Y9FU11|A0A2Y9FU11_PHYCD nuclear factor of activated T-cells, cytoplasmic 2 isoform X2 OS=Physeter catodon OX=9755 GN=NFATC2 PE=4 SV=1///15:21///NFATC2
ASGLSPRIEITPSHEL
>tr|A0A2Y9FT64|A0A2Y9FT64_PHYCD nuclear factor of activated T-cells, cytoplasmic 2 isoform X3 OS=Physeter catodon OX=9755 GN=NFATC2 PE=4 SV=1///15:21///NFATC2
ASGLSPRIEITPSHEL
>tr|A0A2K5HW30|A0A2K5HW30_COLAP Nuclear factor of activated T cells 2 OS=Colobus angolensis palliatus OX=336983 GN=NFATC2 PE=4 SV=1///15:21///NFATC2
ASGLSPRIEITPSHEL
>tr|H2R4F5|H2R4F5_PANTR Nuclear factor of activated T cells 2 OS=Pan troglodytes OX=9598 GN=NFATC2 PE=4 SV=2///15:21///NFATC2
ASGLSPRIEITPSHEL
>tr|A0A0D9RRT9|A0A0D9RRT9_CHLSB Nuclear factor of activated T cells 2 OS=Chlorocebus sabaeus OX=60711 GN=NFATC2 PE=4 SV=1///15:21///NFATC2
ASGLSPRIEITPSHEL
>sp|Q13469|NFAC2_HUMAN Nuclear factor of activated T-cells, cytoplasmic 2 OS=Homo sapiens OX=9606 GN=NFATC2 PE=1 SV=2///15:21///NFATC2
ASGLSPRIEITPSHEL
>tr|A0A2I2Z5M1|A0A2I2Z5M1_GORGO Nuclear factor of activated T cells 2 OS=Gorilla gorilla gorilla OX=9595 GN=NFATC2 PE=4 SV=1///15:21///NFATC2
ASGLSPRIEITPSHEL
>tr|G3RWE9|G3RWE9_GORGO Nuclear factor of activated T cells 2 OS=Gorilla gorilla gorilla OX=9595 GN=NFATC2 PE=4 SV=2///15:21///NFATC2
ASGLSPRIEITPSHEL
>tr|A0A2K5YZ00|A0A2K5YZ00_MANLE Nuclear factor of activated T cells 2 OS=Mandrillus leucophaeus OX=9568 GN=NFATC2 PE=4 SV=1///15:21///NFATC2
ASGLSPRIEITPSHEL
>tr|A0A2I3TBS4|A0A2I3TBS4_PANTR NFATC2 isoform 5 OS=Pan troglodytes OX=9598 GN=NFATC2 PE=4 SV=1///15:21///NFATC2
ASGLSPRIEITPSHEL
>tr|A0A2K5HW49|A0A2K5HW49_COLAP Nuclear factor of activated T cells 2 OS=Colobus angolensis palliatus OX=336983 GN=NFATC2 PE=4 SV=1///15:21///NFATC2
ASGLSPRIEITPSHEL
>tr|H0VM48|H0VM48_CAVPO Nuclear factor of activated T cells 2 OS=Cavia porcellus OX=10141 GN=NFATC2 PE=4 SV=2///15:21///NFATC2
ASGLSPRIEITPSHEL
>tr|A0A286XHX2|A0A286XHX2_CAVPO Nuclear factor of activated T cells 2 OS=Cavia porcellus OX=10141 GN=NFATC2 PE=4 SV=1///15:21///NFATC2
ASGLSPRIEITPSHEL
>tr|A0A2I3TV64|A0A2I3TV64_PANTR NFATC2 isoform 2 OS=Pan troglodytes OX=9598 GN=NFATC2 PE=4 SV=1///15:21///NFATC2
ASGLSPRIEITPSHEL
>tr|A0A2K5HW16|A0A2K5HW16_COLAP Nuclear factor of activated T cells 2 OS=Colobus angolensis palliatus OX=336983 GN=NFATC2 PE=4 SV=1///15:21///NFATC2
ASGLSPRIEITPSHEL
>tr|A0A1D5QLW3|A0A1D5QLW3_MACMU Nuclear factor of activated T cells 2 OS=Macaca mulatta OX=9544 GN=NFATC2 PE=4 SV=1///15:21///NFATC2
ASGLSPRIEITPSHEL
>tr|A0A2K5YYZ5|A0A2K5YYZ5_MANLE Nuclear factor of activated T cells 2 OS=Mandrillus leucophaeus OX=9568 GN=NFATC2 PE=4 SV=1///15:21///NFATC2
ASGLSPRIEITPSHEL
>tr|A0A2I3GVQ4|A0A2I3GVQ4_NOMLE Nuclear factor of activated T cells 2 OS=Nomascus leucogenys OX=61853 GN=NFATC2 PE=4 SV=1///15:21///NFATC2
ASGLSPRIEITPSHEL
>tr|G3SGY9|G3SGY9_GORGO Nuclear factor of activated T cells 2 OS=Gorilla gorilla gorilla OX=9595 GN=NFATC2 PE=4 SV=2///15:21///NFATC2
ASGLSPRIEITPSHEL
>tr|A0A2I3S7H6|A0A2I3S7H6_PANTR NFATC2 isoform 3 OS=Pan troglodytes OX=9598 GN=NFATC2 PE=4 SV=1///15:21///NFATC2
ASGLSPRIEITPSHEL
>tr|F7E7J1|F7E7J1_MACMU Nuclear factor of activated T cells 2 OS=Macaca mulatta OX=9544 GN=NFATC2 PE=4 SV=2///15:21///NFATC2
ASGLSPRIEITPSHEL
>tr|A0A2K5YZ07|A0A2K5YZ07_MANLE Nuclear factor of activated T cells 2 OS=Mandrillus leucophaeus OX=9568 GN=NFATC2 PE=4 SV=1///15:21///NFATC2
ASGLSPRIEITPSHEL
>tr|A0A2K5HW86|A0A2K5HW86_COLAP Nuclear factor of activated T cells 2 OS=Colobus angolensis palliatus OX=336983 GN=NFATC2 PE=4 SV=1///15:21///NFATC2
ASGLSPRIEITPSHEL
>tr|G1R5S0|G1R5S0_NOMLE Nuclear factor of activated T cells 2 OS=Nomascus leucogenys OX=61853 GN=NFATC2 PE=4 SV=1///15:21///NFATC2
ASGLSPRIEITPSHEL
>tr|A0A2R8M636|A0A2R8M636_CALJA Nuclear factor of activated T cells 2 OS=Callithrix jacchus OX=9483 GN=NFATC2 PE=4 SV=1///15:21///NFATC2
ASGLSPRIEITPSHEL
>tr|A0A2R8MRY8|A0A2R8MRY8_CALJA Nuclear factor of activated T cells 2 OS=Callithrix jacchus OX=9483 GN=NFATC2 PE=4 SV=1///15:21///NFATC2
ASGLSPRIEITPSHEL
>tr|F6R3Z9|F6R3Z9_CALJA Nuclear factor of activated T cells 2 OS=Callithrix jacchus OX=9483 GN=NFATC2 PE=4 SV=2///15:21///NFATC2
ASGLSPRIEITPSHEL
>tr|F7C1Y7|F7C1Y7_CALJA Nuclear factor of activated T cells 2 OS=Callithrix jacchus OX=9483 GN=NFATC2 PE=4 SV=2///15:21///NFATC2
ASGLSPRIEITPSHEL
>tr|G5AYZ4|G5AYZ4_HETGA Nuclear factor of activated T-cells, cytoplasmic 2 OS=Heterocephalus glaber OX=10181 GN=GW7_16431 PE=4 SV=1///15:21///NFATC2
ASGLSPRIEITPSHEL
>tr|A0A2Y9T5T8|A0A2Y9T5T8_PHYCD nuclear factor of activated T-cells, cytoplasmic 2 isoform X1 OS=Physeter catodon OX=9755 GN=NFATC2 PE=4 SV=1///15:21///NFATC2
ASGLSPRIEITPSHEL
>tr|A5GFS5|A5GFS5_PIG Nuclear factor of activated T-cells, cytoplasmic 2 OS=Sus scrofa OX=9823 GN=NFATC2 PE=4 SV=1///15:21///NFATC2
ASGLSPRIEITPSHEL
>tr|A5GFS6|A5GFS6_PIG Nuclear factor of activated T-cells, cytoplasmic 2 OS=Sus scrofa OX=9823 GN=NFATC2 PE=4 SV=1///15:21///NFATC2
ASGLSPRIEITPSHEL
>tr|A0A287BRQ5|A0A287BRQ5_PIG Nuclear factor of activated T-cells, cytoplasmic 2 OS=Sus scrofa OX=9823 GN=NFATC2 PE=4 SV=1///15:21///NFATC2
ASGLSPRIEITPSHEL
>tr|F1MGR9|F1MGR9_BOVIN Nuclear factor of activated T cells 2 OS=Bos taurus OX=9913 GN=NFATC2 PE=4 SV=2///15:21///NFATC2
ASGLSPRIEITPSHEL
>tr|A0A2U3WZA7|A0A2U3WZA7_ODORO nuclear factor of activated T-cells, cytoplasmic 2 isoform X1 OS=Odobenus rosmarus divergens OX=9708 GN=NFATC2 PE=4 SV=1///16:22///NFATC2
ASGLSPRIEITPSHEL
>tr|A0A2Y9GQQ5|A0A2Y9GQQ5_NEOSC nuclear factor of activated T-cells, cytoplasmic 2 OS=Neomonachus schauinslandi OX=29088 GN=NFATC2 PE=4 SV=1///16:22///NFATC2
ASGLSPRIEITPSHEL
>tr|A0A2U3WZA6|A0A2U3WZA6_ODORO nuclear factor of activated T-cells, cytoplasmic 2 isoform X2 OS=Odobenus rosmarus divergens OX=9708 GN=NFATC2 PE=4 SV=1///16:22///NFATC2
ASGLSPRIEITPSHEL
>tr|A0A2U3WZB3|A0A2U3WZB3_ODORO nuclear factor of activated T-cells, cytoplasmic 2 isoform X3 OS=Odobenus rosmarus divergens OX=9708 GN=NFATC2 PE=4 SV=1///16:22///NFATC2
ASGLSPRIEITPSHEL
>tr|A0A2K5YZ10|A0A2K5YZ10_MANLE Nuclear factor of activated T cells 2 OS=Mandrillus leucophaeus OX=9568 GN=NFATC2 PE=4 SV=1///15:21///NFATC2
ASGLSPRIEITPSHEL
>sp|Q60591|NFAC2_MOUSE Nuclear factor of activated T-cells, cytoplasmic 2 OS=Mus musculus OX=10090 GN=Nfatc2 PE=1 SV=3///15:21///NFATC2
ASGPSPRIEITPSHEL
>tr|A0A1U7QTP0|A0A1U7QTP0_MESAU nuclear factor of activated T-cells, cytoplasmic 2 OS=Mesocricetus auratus OX=10036 GN=Nfatc2 PE=4 SV=1///15:21///NFATC2
ASGPSPRIEITPSHEL
>tr|B5B2P7|B5B2P7_MOUSE Nuclear factor of activated T-cells c2 isoform IB-IIL-Xa OS=Mus musculus OX=10090 GN=Nfatc2 PE=2 SV=1///15:21///NFATC2
ASGPSPRIEITPSHEL
>tr|B5B2P6|B5B2P6_MOUSE Nuclear factor of activated T-cells c2 isoform IA-IIL-Xa OS=Mus musculus OX=10090 GN=Nfatc2 PE=2 SV=1///15:21///NFATC2
ASGPSPRIEITPSHEL
>tr|B5B2Q2|B5B2Q2_MOUSE Nuclear factor of activated T-cells c2 isoform IA-IIL-deltaXa OS=Mus musculus OX=10090 GN=Nfatc2 PE=2 SV=1///15:21///NFATC2
ASGPSPRIEITPSHEL
>tr|A0A2D0SM33|A0A2D0SM33_ICTPU nuclear factor of activated T-cells, cytoplasmic 2 isoform X1 OS=Ictalurus punctatus OX=7998 GN=nfatc2 PE=4 SV=1///14:20///NFATC2
PQAVSPRIEITPSREH
>tr|A0A2D0SLI3|A0A2D0SLI3_ICTPU nuclear factor of activated T-cells, cytoplasmic 2 isoform X2 OS=Ictalurus punctatus OX=7998 GN=nfatc2 PE=4 SV=1///14:20///NFATC2
PQAVSPRIEITPSREH
>tr|A0A2D0SLH9|A0A2D0SLH9_ICTPU nuclear factor of activated T-cells, cytoplasmic 2 isoform X3 OS=Ictalurus punctatus OX=7998 GN=nfatc2 PE=4 SV=1///14:20///NFATC2
PQAVSPRIEITPSREH
>tr|A0A2D0SLI1|A0A2D0SLI1_ICTPU nuclear factor of activated T-cells, cytoplasmic 2 isoform X4 OS=Ictalurus punctatus OX=7998 GN=nfatc2 PE=4 SV=1///14:20///NFATC2
PQAVSPRIEITPSREH
>tr|A0A287D6L8|A0A287D6L8_ICTTR Nuclear factor of activated T cells 2 OS=Ictidomys tridecemlineatus OX=43179 GN=NFATC2 PE=4 SV=1///15:21///NFATC2
ASGLSPRIEITPSHEL
>tr|I3ML24|I3ML24_ICTTR Nuclear factor of activated T cells 2 OS=Ictidomys tridecemlineatus OX=43179 GN=NFATC2 PE=4 SV=2///15:21///NFATC2
ASGLSPRIEITPSHEL
>tr|A0A218UL33|A0A218UL33_9PASE Nuclear factor of activated T-cells, cytoplasmic 2 OS=Lonchura striata domestica OX=299123 GN=NFATC2 PE=4 SV=1///64:70///NFATC2
ASAPSPRIEITPYHEL
>tr|A0A151NF25|A0A151NF25_ALLMI Nuclear factor of activated T-cells, cytoplasmic 1 isoform B OS=Alligator mississippiensis OX=8496 GN=NFATC1 PE=4 SV=1///71:77///NFATC2
PALESPRIEITSYLGL
>tr|A0A1L8ESQ8|A0A1L8ESQ8_XENLA Uncharacterized protein OS=Xenopus laevis OX=8355 GN=nfatc2 PE=4 SV=1///62:68///NFATC2
ASALSPRIEITPSHEL
>tr|F6YKP1|F6YKP1_XENTR Nuclear factor of-activated T cells 2 OS=Xenopus tropicalis OX=8364 GN=nfatc2 PE=4 SV=1///60:66///NFATC2
ASALSPRIEITPSHEL
>tr|V8NL56|V8NL56_OPHHA Nuclear factor of activated T-cells, cytoplasmic 2 (Fragment) OS=Ophiophagus hannah OX=8665 GN=NFATC2 PE=4 SV=1///67:73///NFATC2
PPTLSPRIEITPSYEL
>gi|27886561|ref|NP_775188.1| nuclear factor of activated T-cells, cytoplasmic 3 isoform 1 [Homo sapiens]///108:114///NFATC3
KPFECPSIQITSISPN
>gi|114663293|ref|XP_001167633.1| nuclear factor of activated T-cells, cytoplasmic 3 isoform X6 [Pan troglodytes]///108:114///NFATC3
KPFECPSIQITSISPN
>gi|297284290|ref|XP_002802559.1| PREDICTED: nuclear factor of activated T-cells, cytoplasmic 3-like [Macaca mulatta]///26:32///NFATC3
RAVPCPSIQITSISPN
>gi|73957233|ref|XP_536809.2| nuclear factor of activated T-cells, cytoplasmic 3 isoform X2 [Canis lupus familiaris]///108:114///NFATC3
KPFECPSIQITSISPN
>gi|300796841|ref|NP_001179760.1| nuclear factor of activated T-cells, cytoplasmic 3 [Bos taurus]///108:114///NFATC3
KPFECPSIQITSISPN
>gi|113199769|ref|NP_035031.2| nuclear factor of activated T-cells, cytoplasmic 3 isoform 1 [Mus musculus]///109:115///NFATC3
KPFECPSIQITSISPN
>gi|157823337|ref|NP_001101917.1| nuclear factor of activated T-cells, cytoplasmic 3 [Rattus norvegicus]///109:115///NFATC3
KPFECPSIQITSISPN
>gi|189521394|ref|XP_690273.3| PREDICTED: nuclear factor of activated T-cells, cytoplasmic 3 [Danio rerio]///112:118///NFATC3
KAFECPSIQITSISPS
>gi|213982749|ref|NP_001135546.1| nuclear factor of activated T-cells, cytoplasmic 3 [Xenopus tropicalis]///102:108///NFATC3
KSFECPSIQITSISPS
>tr|A0A1A7XST9|A0A1A7XST9_9TELE Nuclear factor of activated T-cells, cytoplasmic, calcineurin-dependent 3 OS=Iconisemion striatum OX=60296 GN=NFATC3 PE=4 SV=1///111:117///NFATC3
KPFECPSIQITSISPS
>tr|A0A1A8EME4|A0A1A8EME4_9TELE Nuclear factor of activated T-cells, cytoplasmic, calcineurin-dependent 3 (Fragment) OS=Nothobranchius korthausae OX=1143690 GN///76:82///NFATC3
KPFECPSIQITSISPS
>tr|A0A1A8H421|A0A1A8H421_9TELE Nuclear factor of activated T-cells, cytoplasmic, calcineurin-dependent 3 (Fragment) OS=Nothobranchius korthausae OX=1143690 GN///29:35///NFATC3
KPFECPSIQITSISPS
>tr|A0A1A8U857|A0A1A8U857_NOTFU Nuclear factor of activated T-cells, cytoplasmic, calcineurin-dependent 3 OS=Nothobranchius furzeri OX=105023 GN=NFATC3 PE=4 SV///111:117///NFATC3
KPFECPSIQITSISPS
>tr|A0A1A8I3Z2|A0A1A8I3Z2_NOTKU Nuclear factor of activated T-cells, cytoplasmic, calcineurin-dependent 3 OS=Nothobranchius kuhntae OX=321403 GN=NFATC3 PE=4 SV///111:117///NFATC3
KPFECPSIQITSISPS
>tr|A0A1A8P897|A0A1A8P897_9TELE Nuclear factor of activated T-cells, cytoplasmic, calcineurin-dependent 3 OS=Nothobranchius rachovii OX=451742 GN=NFATC3 PE=4 S///111:117///NFATC3
KPFECPSIQITSISPS
>tr|A0A1A8DLW7|A0A1A8DLW7_9TELE Nuclear factor of activated T-cells, cytoplasmic, calcineurin-dependent 3 (Fragment) OS=Nothobranchius kadleci OX=1051664 GN=NF///87:93///NFATC3
KPFECPSIQITSISPS
>tr|A0A1A8JQX5|A0A1A8JQX5_NOTKU Nuclear factor of activated T-cells, cytoplasmic, calcineurin-dependent 3 (Fragment) OS=Nothobranchius kuhntae OX=321403 GN=NFA///86:92///NFATC3
KPFECPSIQITSISPS
>tr|A0A146NPK4|A0A146NPK4_FUNHE Nuclear factor of activated T-cells, cytoplasmic 3 OS=Fundulus heteroclitus OX=8078 PE=4 SV=1///154:160///NFATC3
KAFECPSIQITSISPS
>tr|A0A0P7UWP0|A0A0P7UWP0_9TELE Nuclear factor of activated T-cells, cytoplasmic 3-like OS=Scleropages formosus OX=113540 GN=Z043_106352 PE=4 SV=1///128:134///NFATC3
KAFECPSIQITSISPN
>tr|A0A1W4Z1B5|A0A1W4Z1B5_9TELE nuclear factor of activated T-cells, cytoplasmic 3-like isoform X1 OS=Scleropages formosus OX=113540 GN=LOC108926313 PE=4 SV=1///105:111///NFATC3
KAFECPSIQITSISPN
>tr|A0A1W4Z1N3|A0A1W4Z1N3_9TELE nuclear factor of activated T-cells, cytoplasmic 3-like isoform X2 OS=Scleropages formosus OX=113540 GN=LOC108926313 PE=4 SV=1///81:87///NFATC3
KAFECPSIQITSISPN
>tr|A0A1S3KVY9|A0A1S3KVY9_SALSA nuclear factor of activated T-cells, cytoplasmic 3-like isoform X1 OS=Salmo salar OX=8030 GN=LOC106562446 PE=4 SV=1///117:123///NFATC3
KAFECPSIQITSISPS
>tr|A0A1S3KVV1|A0A1S3KVV1_SALSA nuclear factor of activated T-cells, cytoplasmic 3-like isoform X2 OS=Salmo salar OX=8030 GN=LOC106562446 PE=4 SV=1///94:100///NFATC3
KAFECPSIQITSISPS
>tr|A0A146MY04|A0A146MY04_FUNHE Nuclear factor of activated T-cells, cytoplasmic 3 OS=Fundulus heteroclitus OX=8078 PE=4 SV=1///116:122///NFATC3
KAFECPSIQITSISPS
>tr|M4ASE7|M4ASE7_XIPMA Nuclear factor of activated T cells 3a OS=Xiphophorus maculatus OX=8083 PE=4 SV=1///116:122///NFATC3
KAFECPSIQITSISPS
>tr|A0A087XJZ2|A0A087XJZ2_POEFO Nuclear factor of activated T cells 3 OS=Poecilia formosa OX=48698 GN=NFATC3 PE=4 SV=2///107:113///NFATC3
KAFECPSIQITSISPS
>tr|A0A146MY65|A0A146MY65_FUNHE Nuclear factor of activated T-cells, cytoplasmic 3 OS=Fundulus heteroclitus OX=8078 PE=4 SV=1///116:122///NFATC3
KAFECPSIQITSISPS
>tr|G1MXY9|G1MXY9_MELGA Nuclear factor of activated T cells 3 OS=Meleagris gallopavo OX=9103 GN=NFATC3 PE=4 SV=1///75:81///NFATC3
KPFECPSIQITSISPN
>tr|A0A226P8N8|A0A226P8N8_COLVI Uncharacterized protein OS=Colinus virginianus OX=9014 GN=H355_000203 PE=4 SV=1///107:113///NFATC3
KPFECPSIQITSISPN
>tr|A0A093LGA9|A0A093LGA9_FULGA Nuclear factor of activated T-cells, cytoplasmic 3 (Fragment) OS=Fulmarus glacialis OX=30455 GN=N327_10422 PE=4 SV=1///75:81///NFATC3
KPFECPSIQITSISPN
>tr|A0A094L0D7|A0A094L0D7_9AVES Nuclear factor of activated T-cells, cytoplasmic 3 (Fragment) OS=Podiceps cristatus OX=345573 GN=N338_08219 PE=4 SV=1///75:81///NFATC3
KPFECPSIQITSISPN
>tr|R0L9J3|R0L9J3_ANAPL Nuclear factor of activated T cells 3 (Fragment) OS=Anas platyrhynchos OX=8839 GN=NFATC3 PE=4 SV=1///75:81///NFATC3
KPFECPSIQITSISPN
>tr|A0A093NXR4|A0A093NXR4_PYGAD Nuclear factor of activated T-cells, cytoplasmic 3 (Fragment) OS=Pygoscelis adeliae OX=9238 GN=AS28_12911 PE=4 SV=1///75:81///NFATC3
KPFECPSIQITSISPN
>tr|A0A091FU89|A0A091FU89_9AVES Nuclear factor of activated T-cells, cytoplasmic 3 (Fragment) OS=Cuculus canorus OX=55661 GN=N303_12349 PE=4 SV=1///75:81///NFATC3
KPFECPSIQITSISPN
>tr|A0A093PY96|A0A093PY96_PHACA Nuclear factor of activated T-cells, cytoplasmic 3 (Fragment) OS=Phalacrocorax carbo OX=9209 GN=N336_09823 PE=4 SV=1///75:81///NFATC3
KPFECPSIQITSISPN
>tr|A0A091I5V4|A0A091I5V4_BUCRH Nuclear factor of activated T-cells, cytoplasmic 3 (Fragment) OS=Buceros rhinoceros silvestris OX=175836 GN=N320_05626 PE=4 SV=///75:81///NFATC3
KPFECPSIQITSISPN
>tr|A0A091J586|A0A091J586_EGRGA Nuclear factor of activated T-cells, cytoplasmic 3 (Fragment) OS=Egretta garzetta OX=188379 GN=Z169_07494 PE=4 SV=1///75:81///NFATC3
KPFECPSIQITSISPN
>tr|A0A087VC44|A0A087VC44_BALRE Nuclear factor of activated T-cells, cytoplasmic 3 (Fragment) OS=Balearica regulorum gibbericeps OX=100784 GN=N312_12180 PE=4 S///75:81///NFATC3
KAFECPSIQITSISPN
>tr|A0A093C984|A0A093C984_9AVES Nuclear factor of activated T-cells, cytoplasmic 3 (Fragment) OS=Pterocles gutturalis OX=240206 GN=N339_01248 PE=4 SV=1///75:81///NFATC3
KPFECPSIQITSISPN
>tr|A0A091WN03|A0A091WN03_OPIHO Nuclear factor of activated T-cells, cytoplasmic 3 (Fragment) OS=Opisthocomus hoazin OX=30419 GN=N306_05604 PE=4 SV=1///75:81///NFATC3
KPFECPSIQITSISPN
>tr|A0A093D4M3|A0A093D4M3_TAUER Nuclear factor of activated T-cells, cytoplasmic 3 (Fragment) OS=Tauraco erythrolophus OX=121530 GN=N340_05633 PE=4 SV=1///75:81///NFATC3
KPFECPSIQITSISPN
>tr|A0A091PRU5|A0A091PRU5_HALAL Nuclear factor of activated T-cells, cytoplasmic 3 (Fragment) OS=Haliaeetus albicilla OX=8969 GN=N329_10713 PE=4 SV=1///75:81///NFATC3
KPFECPSIQITSISPN
>tr|A0A087QX70|A0A087QX70_APTFO Nuclear factor of activated T-cells, cytoplasmic 3 (Fragment) OS=Aptenodytes forsteri OX=9233 GN=AS27_09152 PE=4 SV=1///75:81///NFATC3
KPFECPSIQITSISPN
>tr|A0A091LRP4|A0A091LRP4_CARIC Nuclear factor of activated T-cells, cytoplasmic 3 (Fragment) OS=Cariama cristata OX=54380 GN=N322_11323 PE=4 SV=1///75:81///NFATC3
KPFECPSIQITSISPN
>tr|A0A091VE19|A0A091VE19_NIPNI Nuclear factor of activated T-cells, cytoplasmic 3 (Fragment) OS=Nipponia nippon OX=128390 GN=Y956_12928 PE=4 SV=1///74:80///NFATC3
KPFECPSIQITSISPN
>tr|A0A093HMU0|A0A093HMU0_STRCA Nuclear factor of activated T-cells, cytoplasmic 3 (Fragment) OS=Struthio camelus australis OX=441894 GN=N308_03920 PE=4 SV=1///74:80///NFATC3
KPFECPSIQITSISPN
>tr|A0A091IDD0|A0A091IDD0_CALAN Nuclear factor of activated T-cells, cytoplasmic 3 (Fragment) OS=Calypte anna OX=9244 GN=N300_03834 PE=4 SV=1///75:81///NFATC3
KPFECPSIQITSISPN
>tr|A0A091LI28|A0A091LI28_CATAU Nuclear factor of activated T-cells, cytoplasmic 3 (Fragment) OS=Cathartes aura OX=43455 GN=N323_06658 PE=4 SV=1///75:81///NFATC3
KPFECPSIQITSISPN
>tr|A0A2I0M7Z0|A0A2I0M7Z0_COLLI Nuclear factor of activated T-cells, cytoplasmic, calcineurin-dependent 3 (Fragment) OS=Columba livia OX=8932 GN=NFATC3 PE=4 SV///19:25///NFATC3
KPFECPSIQITSISPN
>tr|A0A226MG59|A0A226MG59_CALSU Uncharacterized protein OS=Callipepla squamata OX=9009 GN=ASZ78_007311 PE=4 SV=1///107:113///NFATC3
KPFECPSIQITSISPN
>tr|A0A094L3G0|A0A094L3G0_ANTCR Nuclear factor of activated T-cells, cytoplasmic 3 (Fragment) OS=Antrostomus carolinensis OX=279965 GN=N321_00643 PE=4 SV=1///75:81///NFATC3
KPFECPSIQITSISPN
>tr|A0A091F2S6|A0A091F2S6_CORBR Nuclear factor of activated T-cells, cytoplasmic 3 (Fragment) OS=Corvus brachyrhynchos OX=85066 GN=N302_07051 PE=4 SV=1///75:81///NFATC3
KPFECPSIQITSISPN
>tr|A0A093PUX3|A0A093PUX3_9PASS Nuclear factor of activated T-cells, cytoplasmic 3 (Fragment) OS=Manacus vitellinus OX=328815 GN=N305_10448 PE=4 SV=1///75:81///NFATC3
KPFECPSIQITSISPN
>tr|A0A099ZI99|A0A099ZI99_TINGU Nuclear factor of activated T-cells, cytoplasmic 3 (Fragment) OS=Tinamus guttatus OX=94827 GN=N309_05798 PE=4 SV=1///75:81///NFATC3
KPFECPSIQITSISPN
>tr|H0Z9F9|H0Z9F9_TAEGU Nuclear factor of activated T cells 3 OS=Taeniopygia guttata OX=59729 GN=NFATC3 PE=4 SV=1///71:77///NFATC3
KPFECPSIQITSISPN
>tr|A0A093GHV0|A0A093GHV0_DRYPU Nuclear factor of activated T-cells, cytoplasmic 3 (Fragment) OS=Dryobates pubescens OX=118200 GN=N307_05655 PE=4 SV=1///75:81///NFATC3
KPFECPSIQITSISPN
>tr|A0A099ZY59|A0A099ZY59_CHAVO Nuclear factor of activated T-cells, cytoplasmic 3 (Fragment) OS=Charadrius vociferus OX=50402 GN=N301_09902 PE=4 SV=1///74:80///NFATC3
KPFECPSIQITSISPN
>tr|A0A091MJT8|A0A091MJT8_9PASS Nuclear factor of activated T-cells, cytoplasmic 3 (Fragment) OS=Acanthisitta chloris OX=57068 GN=N310_03871 PE=4 SV=1///75:81///NFATC3
KPFECPSIQITSISPN
>tr|G3PVG4|G3PVG4_GASAC Nuclear factor of activated T cells 3a OS=Gasterosteus aculeatus OX=69293 PE=4 SV=1///121:127///NFATC3
KAFECPSIQITSISPS
>tr|H3D1B0|H3D1B0_TETNG Nuclear factor of activated T cells 3a OS=Tetraodon nigroviridis OX=99883 PE=4 SV=1///122:128///NFATC3
KAFACPSIQITSISPS
>tr|H3D1A9|H3D1A9_TETNG Nuclear factor of activated T cells 3a OS=Tetraodon nigroviridis OX=99883 PE=4 SV=1///116:122///NFATC3
KAFACPSIQITSISPS
>tr|H2T485|H2T485_TAKRU Nuclear factor of activated T cells 3a OS=Takifugu rubripes OX=31033 PE=4 SV=1///121:127///NFATC3
KAFACPSIQITSISPS
>tr|Q4SAI8|Q4SAI8_TETNG Chromosome 5 SCAF14685, whole genome shotgun sequence (Fragment) OS=Tetraodon nigroviridis OX=99883 GN=GSTENG00021435001 PE=4 S///86:92///NFATC3
KAFACPSIQITSISPS
>tr|A0A2U9BD27|A0A2U9BD27_SCOMX Putative nuclear factor of activated T-cells cytoplasmic 3 OS=Scophthalmus maximus OX=52904 GN=SMAX5B_013188 PE=4 SV=1///116:122///NFATC3
KAFECPSIQITSISPS
>tr|I3J2L4|I3J2L4_ORENI Nuclear factor of activated T cells 3a OS=Oreochromis niloticus OX=8128 GN=nfatc3 PE=4 SV=1///115:121///NFATC3
KAFECPSIQITSISPS
>tr|I3J2L5|I3J2L5_ORENI Nuclear factor of activated T cells 3a OS=Oreochromis niloticus OX=8128 GN=nfatc3 PE=4 SV=1///91:97///NFATC3
KAFECPSIQITSISPS
>tr|A0A2I4AWX2|A0A2I4AWX2_9TELE nuclear factor of activated T-cells, cytoplasmic 3 isoform X1 OS=Austrofundulus limnaeus OX=52670 GN=nfatc3 PE=4 SV=1///117:123///NFATC3
KAFECPSIQITSISPS
>tr|A0A2I4AWY2|A0A2I4AWY2_9TELE nuclear factor of activated T-cells, cytoplasmic 3 isoform X2 OS=Austrofundulus limnaeus OX=52670 GN=nfatc3 PE=4 SV=1///93:99///NFATC3
KAFECPSIQITSISPS
>tr|H9GFR3|H9GFR3_ANOCA Nuclear factor of activated T cells 3 OS=Anolis carolinensis OX=28377 GN=NFATC3 PE=4 SV=2///115:121///NFATC3
KPFECPSIQITSISPN
>tr|W5KEK8|W5KEK8_ASTMX Nuclear factor of activated T cells 3a OS=Astyanax mexicanus OX=7994 PE=4 SV=1///114:120///NFATC3
KAFECPSIQITSISPS
>tr|A0A1U7RFM1|A0A1U7RFM1_ALLSI nuclear factor of activated T-cells, cytoplasmic 3 OS=Alligator sinensis OX=38654 GN=NFATC3 PE=4 SV=1///99:105///NFATC3
KPFECPSIQITSISPN
>tr|F7E6X1|F7E6X1_MONDO Nuclear factor of activated T cells 3 OS=Monodelphis domestica OX=13616 GN=NFATC3 PE=4 SV=1///107:113///NFATC3
KPFECPSIQITSISPN
>tr|G3W8R8|G3W8R8_SARHA Nuclear factor of activated T cells 3 OS=Sarcophilus harrisii OX=9305 GN=NFATC3 PE=4 SV=1///74:80///NFATC3
KPFECPSIQITSISPN
>tr|I3MSZ2|I3MSZ2_ICTTR Nuclear factor of activated T cells 3 OS=Ictidomys tridecemlineatus OX=43179 GN=NFATC3 PE=4 SV=2///107:113///NFATC3
KPFECPSIQITSISPN
>tr|A0A287DCT2|A0A287DCT2_ICTTR Nuclear factor of activated T cells 3 OS=Ictidomys tridecemlineatus OX=43179 GN=NFATC3 PE=4 SV=1///107:113///NFATC3
KPFECPSIQITSISPN
>tr|A0A287D9T0|A0A287D9T0_ICTTR Nuclear factor of activated T cells 3 OS=Ictidomys tridecemlineatus OX=43179 GN=NFATC3 PE=4 SV=1///107:113///NFATC3
KPFECPSIQITSISPN
>tr|I3LD28|I3LD28_PIG Nuclear factor of activated T cells 3 OS=Sus scrofa OX=9823 GN=NFATC3 PE=4 SV=2///107:113///NFATC3
KPFECPSIQITSISPN
>tr|A0A2U3XF88|A0A2U3XF88_LEPWE nuclear factor of activated T-cells, cytoplasmic 3 isoform X1 OS=Leptonychotes weddellii OX=9713 GN=NFATC3 PE=4 SV=1///107:113///NFATC3
KTFECPSIQITSISPN
>tr|J9P0M5|J9P0M5_CANLF Nuclear factor of activated T cells 3 OS=Canis lupus familiaris OX=9615 GN=NFATC3 PE=4 SV=1///107:113///NFATC3
KPFECPSIQITSISPN
>tr|B5B2S1|B5B2S1_HUMAN Nuclear factor of activated T-cells c3 isoform IB-deltaXa OS=Homo sapiens OX=9606 GN=NFATC3 PE=2 SV=1///107:113///NFATC3
KPFECPSIQITSISPN
>tr|A0A2K6EJ03|A0A2K6EJ03_PROCO Nuclear factor of activated T cells 3 OS=Propithecus coquereli OX=379532 GN=NFATC3 PE=4 SV=1///107:113///NFATC3
KPFECPSIQITSISPN
>tr|A0A287BJE3|A0A287BJE3_PIG Nuclear factor of activated T cells 3 OS=Sus scrofa OX=9823 GN=NFATC3 PE=4 SV=1///107:113///NFATC3
KPFECPSIQITSISPN
>tr|A0A2I3LWX0|A0A2I3LWX0_PAPAN Nuclear factor of activated T cells 3 OS=Papio anubis OX=9555 GN=NFATC3 PE=4 SV=1///107:113///NFATC3
KPFECPSIQITSISPN
>tr|H9FUW1|H9FUW1_MACMU Nuclear factor of activated T-cells, cytoplasmic 3 isoform 1 OS=Macaca mulatta OX=9544 GN=NFATC3 PE=2 SV=1///107:113///NFATC3
KPFECPSIQITSISPN
>tr|A0A2K6B1S6|A0A2K6B1S6_MACNE Nuclear factor of activated T cells 3 OS=Macaca nemestrina OX=9545 GN=NFATC3 PE=4 SV=1///107:113///NFATC3
KPFECPSIQITSISPN
>tr|D2HLK2|D2HLK2_AILME Nuclear factor of activated T cells 3 (Fragment) OS=Ailuropoda melanoleuca OX=9646 GN=NFATC3 PE=4 SV=1///107:113///NFATC3
KPFECPSIQITSISPN
>tr|A0A2Y9ICI4|A0A2Y9ICI4_NEOSC nuclear factor of activated T-cells, cytoplasmic 3 isoform X1 OS=Neomonachus schauinslandi OX=29088 GN=NFATC3 PE=4 SV=1///107:113///NFATC3
KTFECPSIQITSISPN
>tr|K7DDW5|K7DDW5_PANTR NFATC3 isoform 2 OS=Pan troglodytes OX=9598 GN=NFATC3 PE=2 SV=1///107:113///NFATC3
KPFECPSIQITSISPN
>tr|M3X7E0|M3X7E0_FELCA Nuclear factor of activated T cells 3 OS=Felis catus OX=9685 GN=NFATC3 PE=4 SV=1///107:113///NFATC3
KPFECPSIQITSISPN
>sp|Q12968|NFAC3_HUMAN Nuclear factor of activated T-cells, cytoplasmic 3 OS=Homo sapiens OX=9606 GN=NFATC3 PE=1 SV=1///107:113///NFATC3
KPFECPSIQITSISPN
>tr|A0A2I2UKD1|A0A2I2UKD1_FELCA Nuclear factor of activated T cells 3 OS=Felis catus OX=9685 GN=NFATC3 PE=4 SV=1///107:113///NFATC3
KPFECPSIQITSISPN
>tr|A0A2K5S1N1|A0A2K5S1N1_CEBCA Nuclear factor of activated T cells 3 OS=Cebus capucinus imitator OX=1737458 GN=NFATC3 PE=4 SV=1///107:113///NFATC3
KPFECPSIQITSISPN
>tr|A0A2Y9IBP5|A0A2Y9IBP5_NEOSC nuclear factor of activated T-cells, cytoplasmic 3 isoform X2 OS=Neomonachus schauinslandi OX=29088 GN=NFATC3 PE=4 SV=1///107:113///NFATC3
KTFECPSIQITSISPN
>tr|A0A096P007|A0A096P007_PAPAN Nuclear factor of activated T cells 3 OS=Papio anubis OX=9555 GN=NFATC3 PE=4 SV=2///107:113///NFATC3
KPFECPSIQITSISPN
>tr|A0A2K5D903|A0A2K5D903_AOTNA Nuclear factor of activated T cells 3 OS=Aotus nancymaae OX=37293 GN=NFATC3 PE=4 SV=1///107:113///NFATC3
KPFECPSIQITSISPN
>tr|A0A2K6EJ09|A0A2K6EJ09_PROCO Nuclear factor of activated T cells 3 OS=Propithecus coquereli OX=379532 GN=NFATC3 PE=4 SV=1///107:113///NFATC3
KPFECPSIQITSISPN
>tr|F6RNN7|F6RNN7_MACMU Nuclear factor of activated T cells 3 OS=Macaca mulatta OX=9544 GN=NFATC3 PE=2 SV=2///107:113///NFATC3
KPFECPSIQITSISPN
>tr|A0A287B5I3|A0A287B5I3_PIG Nuclear factor of activated T cells 3 OS=Sus scrofa OX=9823 GN=NFATC3 PE=4 SV=1///107:113///NFATC3
KPFECPSIQITSISPN
>tr|A0A2K6B1U6|A0A2K6B1U6_MACNE Nuclear factor of activated T cells 3 OS=Macaca nemestrina OX=9545 GN=NFATC3 PE=4 SV=1///107:113///NFATC3
KPFECPSIQITSISPN
>tr|A0A2K6B1U9|A0A2K6B1U9_MACNE Nuclear factor of activated T cells 3 OS=Macaca nemestrina OX=9545 GN=NFATC3 PE=4 SV=1///107:113///NFATC3
KPFECPSIQITSISPN
>tr|A0A2I3N123|A0A2I3N123_PAPAN Nuclear factor of activated T cells 3 OS=Papio anubis OX=9555 GN=NFATC3 PE=4 SV=1///107:113///NFATC3
KPFECPSIQITSISPN
>tr|B5B2S0|B5B2S0_HUMAN Nuclear factor of activated T-cells c3 isoform IB-Xa OS=Homo sapiens OX=9606 GN=NFATC3 PE=2 SV=1///107:113///NFATC3
KPFECPSIQITSISPN
>tr|H2QBD7|H2QBD7_PANTR NFATC3 isoform 1 OS=Pan troglodytes OX=9598 GN=NFATC3 PE=2 SV=1///107:113///NFATC3
KPFECPSIQITSISPN
>tr|F1PA78|F1PA78_CANLF Nuclear factor of activated T cells 3 OS=Canis lupus familiaris OX=9615 GN=NFATC3 PE=4 SV=2///107:113///NFATC3
KPFECPSIQITSISPN
>tr|A0A2U3XFN9|A0A2U3XFN9_LEPWE nuclear factor of activated T-cells, cytoplasmic 3 isoform X2 OS=Leptonychotes weddellii OX=9713 GN=NFATC3 PE=4 SV=1///107:113///NFATC3
KTFECPSIQITSISPN
>tr|A0A287AV99|A0A287AV99_PIG Nuclear factor of activated T cells 3 OS=Sus scrofa OX=9823 GN=NFATC3 PE=4 SV=1///107:113///NFATC3
KPFECPSIQITSISPN
>tr|F7EIB3|F7EIB3_MACMU Nuclear factor of activated T cells 3 OS=Macaca mulatta OX=9544 GN=NFATC3 PE=4 SV=2///107:113///NFATC3
KPFECPSIQITSISPN
>tr|K7B972|K7B972_PANTR NFATC3 isoform 3 OS=Pan troglodytes OX=9598 GN=NFATC3 PE=2 SV=1///107:113///NFATC3
KPFECPSIQITSISPN
>tr|A0A2I3MNT0|A0A2I3MNT0_PAPAN Nuclear factor of activated T cells 3 OS=Papio anubis OX=9555 GN=NFATC3 PE=4 SV=1///107:113///NFATC3
KPFECPSIQITSISPN
>tr|A0A2K5S1Q1|A0A2K5S1Q1_CEBCA Nuclear factor of activated T cells 3 OS=Cebus capucinus imitator OX=1737458 GN=NFATC3 PE=4 SV=1///107:113///NFATC3
KPFECPSIQITSISPN
>tr|A0A287D5R7|A0A287D5R7_ICTTR Nuclear factor of activated T cells 3 OS=Ictidomys tridecemlineatus OX=43179 GN=NFATC3 PE=4 SV=1///107:113///NFATC3
KPFECPSIQITSISPN
>tr|A0A2I3TA99|A0A2I3TA99_PANTR Nuclear factor of activated T cells 3 OS=Pan troglodytes OX=9598 GN=NFATC3 PE=4 SV=1///107:113///NFATC3
KPFECPSIQITSISPN
>tr|A0A2I3SEP8|A0A2I3SEP8_PANTR NFATC3 isoform 13 OS=Pan troglodytes OX=9598 GN=NFATC3 PE=4 SV=1///107:113///NFATC3
KPFECPSIQITSISPN
>tr|I3L3K7|I3L3K7_HUMAN Nuclear factor of-activated T-cells, cytoplasmic 3 OS=Homo sapiens OX=9606 GN=NFATC3 PE=1 SV=1///107:113///NFATC3
KPFECPSIQITSISPN
>tr|A0A2K6B1X8|A0A2K6B1X8_MACNE Nuclear factor of activated T cells 3 OS=Macaca nemestrina OX=9545 GN=NFATC3 PE=4 SV=1///107:113///NFATC3
KPFECPSIQITSISPN
>tr|A0A2I3LVK9|A0A2I3LVK9_PAPAN Nuclear factor of activated T cells 3 OS=Papio anubis OX=9555 GN=NFATC3 PE=4 SV=1///107:113///NFATC3
KPFECPSIQITSISPN
>tr|F7EIA7|F7EIA7_MACMU Nuclear factor of activated T cells 3 OS=Macaca mulatta OX=9544 GN=NFATC3 PE=4 SV=2///107:113///NFATC3
KPFECPSIQITSISPN
>tr|B5B2S2|B5B2S2_HUMAN Nuclear factor of activated T-cells c3 isoform IB-IX OS=Homo sapiens OX=9606 GN=NFATC3 PE=2 SV=1///107:113///NFATC3
KPFECPSIQITSISPN
>tr|A0A2K5Y557|A0A2K5Y557_MANLE Nuclear factor of activated T cells 3 OS=Mandrillus leucophaeus OX=9568 GN=NFATC3 PE=4 SV=1///76:82///NFATC3
KPFECPSIQITSISPN
>tr|A0A287BAP8|A0A287BAP8_PIG Nuclear factor of activated T cells 3 OS=Sus scrofa OX=9823 GN=NFATC3 PE=4 SV=1///107:113///NFATC3
KPFECPSIQITSISPN
>tr|A0A287BNW4|A0A287BNW4_PIG Nuclear factor of activated T cells 3 OS=Sus scrofa OX=9823 GN=NFATC3 PE=4 SV=1///76:82///NFATC3
KPFECPSIQITSISPN
>tr|A0A2K5Y564|A0A2K5Y564_MANLE Nuclear factor of activated T cells 3 OS=Mandrillus leucophaeus OX=9568 GN=NFATC3 PE=4 SV=1///76:82///NFATC3
KPFECPSIQITSISPN
>tr|A0A1S3EWJ7|A0A1S3EWJ7_DIPOR nuclear factor of activated T-cells, cytoplasmic 3 isoform X1 OS=Dipodomys ordii OX=10020 GN=Nfatc3 PE=4 SV=1///107:113///NFATC3
KPFECPSIQITSISPN
>tr|A0A1S3EV59|A0A1S3EV59_DIPOR nuclear factor of activated T-cells, cytoplasmic 3 isoform X2 OS=Dipodomys ordii OX=10020 GN=Nfatc3 PE=4 SV=1///107:113///NFATC3
KPFECPSIQITSISPN
>tr|Q3UZ64|Q3UZ64_MOUSE Nuclear factor of activated T-cells c3 isoform IB-deltaXa OS=Mus musculus OX=10090 GN=Nfatc3 PE=1 SV=1///108:114///NFATC3
KPFECPSIQITSISPN
>tr|B5B2U4|B5B2U4_MOUSE Nuclear factor of activated T-cells c3 isoform IB-Xa OS=Mus musculus OX=10090 GN=Nfatc3 PE=2 SV=1///108:114///NFATC3
KPFECPSIQITSISPN
>tr|B5B2U2|B5B2U2_MOUSE Nuclear factor of activated T-cells c3 isoform IAL-deltaXa OS=Mus musculus OX=10090 GN=Nfatc3 PE=1 SV=1///101:107///NFATC3
KPFECPSIQITSISPN
>tr|B5B2U1|B5B2U1_MOUSE Nuclear factor of activated T-cells c3 isoform IAL-Xa OS=Mus musculus OX=10090 GN=Nfatc3 PE=1 SV=1///101:107///NFATC3
KPFECPSIQITSISPN
>tr|F7IRS8|F7IRS8_CALJA Nuclear factor of activated T cells 3 OS=Callithrix jacchus OX=9483 GN=NFATC3 PE=2 SV=1///107:113///NFATC3
KPFECPSIQITSISPN
>sp|P97305|NFAC3_MOUSE Nuclear factor of activated T-cells, cytoplasmic 3 OS=Mus musculus OX=10090 GN=Nfatc3 PE=1 SV=1///107:113///NFATC3
KPFECPSIQFTSISPN
>tr|A0A2Y9DBE0|A0A2Y9DBE0_TRIMA nuclear factor of activated T-cells, cytoplasmic 3 isoform X1 OS=Trichechus manatus latirostris OX=127582 GN=LOC101352434 PE=4 ///107:113///NFATC3
KPFECPSIQITSISPN
>tr|G3TDI7|G3TDI7_LOXAF Nuclear factor of activated T cells 3 OS=Loxodonta africana OX=9785 GN=NFATC3 PE=4 SV=1///107:113///NFATC3
KPFECPSIQITSISPN
>tr|A0A2K5HYW2|A0A2K5HYW2_COLAP Nuclear factor of activated T cells 3 OS=Colobus angolensis palliatus OX=336983 GN=NFATC3 PE=4 SV=1///98:104///NFATC3
KPFECPSIQITSISPN
>tr|A0A2K5HYY8|A0A2K5HYY8_COLAP Nuclear factor of activated T cells 3 OS=Colobus angolensis palliatus OX=336983 GN=NFATC3 PE=4 SV=1///82:88///NFATC3
KPFECPSIQITSISPN
>tr|A0A2K5HZ88|A0A2K5HZ88_COLAP Nuclear factor of activated T cells 3 OS=Colobus angolensis palliatus OX=336983 GN=NFATC3 PE=4 SV=1///82:88///NFATC3
KPFECPSIQITSISPN
>tr|A0A2K5HZ98|A0A2K5HZ98_COLAP Nuclear factor of activated T cells 3 OS=Colobus angolensis palliatus OX=336983 GN=NFATC3 PE=4 SV=1///82:88///NFATC3
KPFECPSIQITSISPN
>tr|A0A2Y9SVN6|A0A2Y9SVN6_PHYCD nuclear factor of activated T-cells, cytoplasmic 3 isoform X1 OS=Physeter catodon OX=9755 GN=NFATC3 PE=4 SV=1///107:113///NFATC3
KPFECPSIQITSISPN
>tr|F1MSU2|F1MSU2_BOVIN Nuclear factor of activated T cells 3 OS=Bos taurus OX=9913 GN=NFATC3 PE=4 SV=2///107:113///NFATC3
KPFECPSIQITSISPN
>tr|A0A2Y9P9Q5|A0A2Y9P9Q5_DELLE nuclear factor of activated T-cells, cytoplasmic 3 isoform X1 OS=Delphinapterus leucas OX=9749 GN=NFATC3 PE=4 SV=1///107:113///NFATC3
KPFECPSIQITSISPN
>tr|A0A2Y9NVT0|A0A2Y9NVT0_DELLE nuclear factor of activated T-cells, cytoplasmic 3 isoform X2 OS=Delphinapterus leucas OX=9749 GN=NFATC3 PE=4 SV=1///107:113///NFATC3
KPFECPSIQITSISPN
>tr|A0A2Y9SPK9|A0A2Y9SPK9_PHYCD nuclear factor of activated T-cells, cytoplasmic 3 isoform X2 OS=Physeter catodon OX=9755 GN=NFATC3 PE=4 SV=1///107:113///NFATC3
KPFECPSIQITSISPN
>tr|A0A2U3VFC8|A0A2U3VFC8_ODORO nuclear factor of activated T-cells, cytoplasmic 3 isoform X1 OS=Odobenus rosmarus divergens OX=9708 GN=NFATC3 PE=4 SV=1///107:113///NFATC3
KPFECPSIQITSISPN
>tr|A0A2U3VFC9|A0A2U3VFC9_ODORO nuclear factor of activated T-cells, cytoplasmic 3 isoform X2 OS=Odobenus rosmarus divergens OX=9708 GN=NFATC3 PE=4 SV=1///107:113///NFATC3
KPFECPSIQITSISPN
>tr|G1SYG7|G1SYG7_RABIT Nuclear factor of activated T cells 3 OS=Oryctolagus cuniculus OX=9986 GN=NFATC3 PE=4 SV=1///107:113///NFATC3
KPFECPSIQITSISPN
>tr|A0A2Y9DBY8|A0A2Y9DBY8_TRIMA nuclear factor of activated T-cells, cytoplasmic 3 isoform X2 OS=Trichechus manatus latirostris OX=127582 GN=LOC101352434 PE=4 ///107:113///NFATC3
KPFECPSIQITSISPN
>tr|A0A250Y6Q6|A0A250Y6Q6_CASCN Nuclear factor of activated T-cells, cytoplasmic 3 OS=Castor canadensis OX=51338 GN=NFATC3 PE=4 SV=1///107:113///NFATC3
KPFECPSIQITSISPN
>tr|A0A2K5HZ44|A0A2K5HZ44_COLAP Nuclear factor of activated T cells 3 OS=Colobus angolensis palliatus OX=336983 GN=NFATC3 PE=4 SV=1///101:107///NFATC3
KPFECPSIQITSISPN
>tr|A0A2K5HZ77|A0A2K5HZ77_COLAP Nuclear factor of activated T cells 3 OS=Colobus angolensis palliatus OX=336983 GN=NFATC3 PE=4 SV=1///101:107///NFATC3
KPFECPSIQITSISPN
>tr|A0A2K5HZ28|A0A2K5HZ28_COLAP Nuclear factor of activated T cells 3 OS=Colobus angolensis palliatus OX=336983 GN=NFATC3 PE=4 SV=1///101:107///NFATC3
KPFECPSIQITSISPN
>tr|A0A2K5MVC5|A0A2K5MVC5_CERAT Nuclear factor of activated T cells 3 OS=Cercocebus atys OX=9531 GN=NFATC3 PE=4 SV=1///108:114///NFATC3
KPFECPSIQITSISPN
>tr|A0A2K5MVH1|A0A2K5MVH1_CERAT Nuclear factor of activated T cells 3 OS=Cercocebus atys OX=9531 GN=NFATC3 PE=4 SV=1///108:114///NFATC3
KPFECPSIQITSISPN
>tr|A0A2K5MVT5|A0A2K5MVT5_CERAT Nuclear factor of activated T cells 3 OS=Cercocebus atys OX=9531 GN=NFATC3 PE=4 SV=1///108:114///NFATC3
KPFECPSIQITSISPN
>tr|G1P5V7|G1P5V7_MYOLU Uncharacterized protein OS=Myotis lucifugus OX=59463 GN=NFATC3 PE=4 SV=1///100:106///NFATC3
KPFECPSIQITSISPN
>tr|G1LNA1|G1LNA1_AILME Nuclear factor of activated T cells 3 OS=Ailuropoda melanoleuca OX=9646 GN=NFATC3 PE=4 SV=1///100:106///NFATC3
KPFECPSIQITSISPN
>tr|M3Y6D6|M3Y6D6_MUSPF Uncharacterized protein OS=Mustela putorius furo OX=9669 PE=4 SV=1///108:114///NFATC3
KPFECPSIQITSISPN
>tr|A0A286XD97|A0A286XD97_CAVPO Nuclear factor of activated T cells 3 OS=Cavia porcellus OX=10141 GN=NFATC3 PE=4 SV=1///107:113///NFATC3
KPFECPSIQITSISPN
>tr|A0A286X928|A0A286X928_CAVPO Nuclear factor of activated T cells 3 OS=Cavia porcellus OX=10141 GN=NFATC3 PE=4 SV=1///91:97///NFATC3
KPFECPSIQITSISPN
>tr|A0A286Y1Y3|A0A286Y1Y3_CAVPO Nuclear factor of activated T cells 3 OS=Cavia porcellus OX=10141 GN=NFATC3 PE=4 SV=1///91:97///NFATC3
KPFECPSIQITSISPN
>tr|G9KD60|G9KD60_MUSPF Nuclear factor of activated T-cells, cytoplasmic, calcineurin-dependent 3 (Fragment) OS=Mustela putorius furo OX=9669 PE=2 SV=1///108:114///NFATC3
KPFECPSIQITSISPN
>tr|L8IHQ6|L8IHQ6_9CETA Nuclear factor of activated T-cells, cytoplasmic 3 (Fragment) OS=Bos mutus OX=72004 GN=M91_18243 PE=4 SV=1///76:82///NFATC3
KPFECPSIQITSISPN
>tr|H0Y0U0|H0Y0U0_OTOGA Nuclear factor of activated T cells 3 OS=Otolemur garnettii OX=30611 GN=NFATC3 PE=4 SV=1///76:82///NFATC3
KPFECPSIQITSISPN
>tr|F7ANZ7|F7ANZ7_HORSE Nuclear factor of activated T cells 3 OS=Equus caballus OX=9796 GN=NFATC3 PE=4 SV=1///76:82///NFATC3
KPFECPSIQITSISPN
>tr|A0A2Y9ST39|A0A2Y9ST39_PHYCD nuclear factor of activated T-cells, cytoplasmic 3 isoform X3 OS=Physeter catodon OX=9755 GN=NFATC3 PE=4 SV=1///107:113///NFATC3
KPFECPSIQITSISPN
>tr|A0A287BCI3|A0A287BCI3_PIG Nuclear factor of activated T cells 3 OS=Sus scrofa OX=9823 GN=NFATC3 PE=4 SV=1///107:113///NFATC3
KPFECPSIQITSISPN
>tr|S7NCC4|S7NCC4_MYOBR Nuclear factor of activated T-cell, cytoplasmic 3 (Fragment) OS=Myotis brandtii OX=109478 GN=D623_10015104 PE=4 SV=1///75:81///NFATC3
KPFECPSIQITSISPN
>tr|U3EA53|U3EA53_CALJA Nuclear factor of activated T-cells, cytoplasmic 3 isoform 1 OS=Callithrix jacchus OX=9483 GN=NFATC3 PE=2 SV=1///107:113///NFATC3
KPFECPSIQITSISPN
>tr|A0A2K5D909|A0A2K5D909_AOTNA Nuclear factor of activated T cells 3 OS=Aotus nancymaae OX=37293 GN=NFATC3 PE=4 SV=1///107:113///NFATC3
KPFECPSIQITSISPN
>tr|A0A2K5S1P0|A0A2K5S1P0_CEBCA Nuclear factor of activated T cells 3 OS=Cebus capucinus imitator OX=1737458 GN=NFATC3 PE=4 SV=1///107:113///NFATC3
KPFECPSIQITSISPN
>tr|U3FIZ9|U3FIZ9_CALJA Nuclear factor of activated T-cells, cytoplasmic 3 isoform 2 OS=Callithrix jacchus OX=9483 GN=NFATC3 PE=2 SV=1///107:113///NFATC3
KPFECPSIQITSISPN
>tr|F7IPF1|F7IPF1_CALJA Nuclear factor of activated T cells 3 OS=Callithrix jacchus OX=9483 GN=NFATC3 PE=4 SV=1///107:113///NFATC3
KPFECPSIQITSISPN
>tr|A0A2K5Y5C0|A0A2K5Y5C0_MANLE Nuclear factor of activated T cells 3 OS=Mandrillus leucophaeus OX=9568 GN=NFATC3 PE=4 SV=1///101:107///NFATC3
KPFECPSIQITSISPN
>tr|A0A2K5Y5A7|A0A2K5Y5A7_MANLE Nuclear factor of activated T cells 3 OS=Mandrillus leucophaeus OX=9568 GN=NFATC3 PE=4 SV=1///101:107///NFATC3
KPFECPSIQITSISPN
>tr|H3BRS1|H3BRS1_HUMAN Nuclear factor of-activated T-cells, cytoplasmic 3 (Fragment) OS=Homo sapiens OX=9606 GN=NFATC3 PE=1 SV=1///93:99///NFATC3
KPFECPSIQITSISPN
>tr|A0A2K5Y5A3|A0A2K5Y5A3_MANLE Nuclear factor of activated T cells 3 OS=Mandrillus leucophaeus OX=9568 GN=NFATC3 PE=4 SV=1///101:107///NFATC3
KPFECPSIQITSISPN
>tr|H3BR83|H3BR83_HUMAN Nuclear factor of-activated T-cells, cytoplasmic 3 (Fragment) OS=Homo sapiens OX=9606 GN=NFATC3 PE=1 SV=1///93:99///NFATC3
KPFECPSIQITSISPN
>tr|A0A1S2ZDK9|A0A1S2ZDK9_ERIEU nuclear factor of activated T-cells, cytoplasmic 3 isoform X1 OS=Erinaceus europaeus OX=9365 GN=NFATC3 PE=4 SV=1///107:113///NFATC3
KPFECPSIQITSISPN
>tr|A0A1S2ZDM1|A0A1S2ZDM1_ERIEU nuclear factor of activated T-cells, cytoplasmic 3 isoform X2 OS=Erinaceus europaeus OX=9365 GN=NFATC3 PE=4 SV=1///107:113///NFATC3
KPFECPSIQITSISPN
>tr|A0A2I3HPG4|A0A2I3HPG4_NOMLE Nuclear factor of activated T cells 3 OS=Nomascus leucogenys OX=61853 GN=NFATC3 PE=4 SV=1///107:113///NFATC3
KPFECPSIQITSISPN
>tr|A0A2I3H201|A0A2I3H201_NOMLE Nuclear factor of activated T cells 3 OS=Nomascus leucogenys OX=61853 GN=NFATC3 PE=4 SV=1///107:113///NFATC3
KPFECPSIQITSISPN
>tr|A0A2I3GR81|A0A2I3GR81_NOMLE Nuclear factor of activated T cells 3 OS=Nomascus leucogenys OX=61853 GN=NFATC3 PE=4 SV=1///107:113///NFATC3
KPFECPSIQITSISPN
>tr|G1QZ26|G1QZ26_NOMLE Nuclear factor of activated T cells 3 OS=Nomascus leucogenys OX=61853 GN=NFATC3 PE=4 SV=2///107:113///NFATC3
KPFECPSIQITSISPN
>tr|G3R3R8|G3R3R8_GORGO Nuclear factor of activated T cells 3 OS=Gorilla gorilla gorilla OX=9595 GN=NFATC3 PE=4 SV=1///107:113///NFATC3
KPFECPSIQITSISPN
>tr|A0A2I2ZEH9|A0A2I2ZEH9_GORGO Nuclear factor of activated T cells 3 OS=Gorilla gorilla gorilla OX=9595 GN=NFATC3 PE=4 SV=1///107:113///NFATC3
KPFECPSIQITSISPN
>tr|A0A2I2YYJ4|A0A2I2YYJ4_GORGO Nuclear factor of activated T cells 3 OS=Gorilla gorilla gorilla OX=9595 GN=NFATC3 PE=4 SV=1///107:113///NFATC3
KPFECPSIQITSISPN
>tr|G3SJU3|G3SJU3_GORGO Nuclear factor of activated T cells 3 OS=Gorilla gorilla gorilla OX=9595 GN=NFATC3 PE=4 SV=2///107:113///NFATC3
KPFECPSIQITSISPN
>tr|A0A1S3MKJ4|A0A1S3MKJ4_SALSA nuclear factor of activated T-cells, cytoplasmic 3-like isoform X1 OS=Salmo salar OX=8030 GN=LOC106573250 PE=4 SV=1///103:109///NFATC3
KAFDCPSIQITSISHS
>tr|A0A1S3MKK8|A0A1S3MKK8_SALSA nuclear factor of activated T-cells, cytoplasmic 3-like isoform X2 OS=Salmo salar OX=8030 GN=LOC106573250 PE=4 SV=1///59:65///NFATC3
KAFDCPSIQITSISHS
>tr|A0A060W0M1|A0A060W0M1_ONCMY Uncharacterized protein OS=Oncorhynchus mykiss OX=8022 GN=GSONMT00082253001 PE=4 SV=1///102:108///NFATC3
KAFDCPSIQITSISHS
>tr|A0A1S3KQR8|A0A1S3KQR8_SALSA nuclear factor of activated T-cells, cytoplasmic 3-like OS=Salmo salar OX=8030 GN=LOC106561519 PE=4 SV=1///99:105///NFATC3
KAFDCPSIQITSISHQ
>tr|A0A060WEC1|A0A060WEC1_ONCMY Uncharacterized protein OS=Oncorhynchus mykiss OX=8022 GN=GSONMT00073048001 PE=4 SV=1///99:105///NFATC3
KAFDCPSIQITSISHQ
>tr|W5UJC5|W5UJC5_ICTPU Nuclear factor of activated T-cells, cytoplasmic 3 OS=Ictalurus punctatus OX=7998 GN=NFATC3 PE=2 SV=1///112:118///NFATC3
KAFECPSIQITSISPS
>tr|A0A2D0Q5R8|A0A2D0Q5R8_ICTPU nuclear factor of activated T-cells, cytoplasmic 3 isoform X2 OS=Ictalurus punctatus OX=7998 GN=nfatc3 PE=4 SV=1///91:97///NFATC3
KAFECPSIQITSISPS
>tr|H2M909|H2M909_ORYLA Nuclear factor of activated T cells 3a OS=Oryzias latipes OX=8090 PE=4 SV=1///86:92///NFATC3
KAFECPSIQITSISPS
>tr|H2ZVR7|H2ZVR7_LATCH Nuclear factor of activated T cells 3 OS=Latimeria chalumnae OX=7897 GN=NFATC3 PE=4 SV=1///75:81///NFATC3
KAFECPSIQITSISPN
>tr|V8NTN1|V8NTN1_OPHHA Nuclear factor of activated T-cells, cytoplasmic 3 (Fragment) OS=Ophiophagus hannah OX=8665 GN=NFATC3 PE=4 SV=1///75:81///NFATC3
KPFECPSIQITSISPN
>tr|A0A1W4Z1P1|A0A1W4Z1P1_9TELE nuclear factor of activated T-cells, cytoplasmic 3-like isoform X1 OS=Scleropages formosus OX=113540 GN=LOC108928315 PE=4 SV=1///108:114///NFATC3
KAFECPSIQITSISSS
>tr|A0A1W4ZAI2|A0A1W4ZAI2_9TELE nuclear factor of activated T-cells, cytoplasmic 3-like isoform X2 OS=Scleropages formosus OX=113540 GN=LOC108928315 PE=4 SV=1///108:114///NFATC3
KAFECPSIQITSISSS
>tr|A0A0P7V809|A0A0P7V809_9TELE Nuclear factor of activated T-cells, cytoplasmic 3-like (Fragment) OS=Scleropages formosus OX=113540 GN=Z043_110087 PE=4 SV=1///102:108///NFATC3
KAFECPSIQITSISSS
>tr|W5LEF4|W5LEF4_ASTMX Nuclear factor of activated T cells 3b OS=Astyanax mexicanus OX=7994 PE=4 SV=1///86:92///NFATC3
RVFDCPSIQITSIPAS
>tr|M7BZG7|M7BZG7_CHEMY Nuclear factor of activated T-cells, cytoplasmic 3 OS=Chelonia mydas OX=8469 GN=UY3_01490 PE=4 SV=1///88:94///NFATC3
KPFECPSIQITSISPN
>tr|L9JIL5|L9JIL5_TUPCH Nuclear factor of activated T-cells, cytoplasmic 3 OS=Tupaia chinensis OX=246437 GN=TREES_T100019721 PE=4 SV=1///113:119///NFATC3
KPFECPSIQITSISPN
>tr|B4F6V2|B4F6V2_XENTR Nuclear factor of-activated T cells 3 OS=Xenopus tropicalis OX=8364 GN=nfatc3 PE=2 SV=1///102:108///NFATC3
KSFECPSIQITSISPS
>tr|Q8QHM1|Q8QHM1_XENLA Nuclear factor of activated T-cell OS=Xenopus laevis OX=8355 GN=nfatc3 PE=2 SV=1///100:106///NFATC3
KSFECPSIQITSISPS
>tr|H2T486|H2T486_TAKRU Nuclear factor of activated T cells 3a OS=Takifugu rubripes OX=31033 PE=4 SV=1///86:92///NFATC3
KAFACPSIQITSISPS
>gi|27886563|ref|NP_004545.2| nuclear factor of activated T-cells, cytoplasmic 4 isoform 2 [Homo sapiens]///113:119///NFATC4
RVLECPSIRITSISPT
>gi|332841983|ref|XP_001170041.2| PREDICTED: nuclear factor of activated T-cells, cytoplasmic 4 isoform 3 [Pan troglodytes]///176:182///NFATC4
RVLECPSIRITSISPT
>gi|297297591|ref|XP_002808504.1| PREDICTED: LOW QUALITY PROTEIN: nuclear factor of activated T-cells, cytoplasmic 4-like [Macaca mulatta]///101:107///NFATC4
RVLECPSIRITSISPT
>gi|73962715|ref|XP_537395.2| nuclear factor of activated T-cells, cytoplasmic 4 isoform X1 [Canis lupus familiaris]///113:119///NFATC4
RVLECPSIRITSISPT
>gi|270047506|ref|NP_076188.3| nuclear factor of activated T-cells, cytoplasmic 4 isoform 1 [Mus musculus]///113:119///NFATC4
RVLECPSIRITSISPT
>gi|157822505|ref|NP_001100734.1| nuclear factor of activated T-cells, cytoplasmic 4 [Rattus norvegicus]///113:119///NFATC4
RVLECPSIRITSISPT
>gi|528471580|ref|XP_690183.5| nuclear factor of activated T-cells, cytoplasmic 4 [Danio rerio]///105:111///NFATC4
RVLECPSIQITTISPE
>gi|301609641|ref|XP_002934369.1| nuclear factor of activated T-cells, cytoplasmic 4 [Xenopus tropicalis]///111:117///NFATC4
RFIECPSIRITSDSPG
>tr|A0A2I4BL58|A0A2I4BL58_9TELE nuclear factor of activated T-cells, cytoplasmic 4 OS=Austrofundulus limnaeus OX=52670 GN=nfatc4 PE=4 SV=1///131:137///NFATC4
CVVECPSIQITTISPE
>tr|A0A146ZHX6|A0A146ZHX6_FUNHE Nuclear factor of activated T-cells, cytoplasmic, calcineurin-dependent 4 OS=Fundulus heteroclitus OX=8078 PE=4 SV=1///127:133///NFATC4
CVVECPSIQITTISPE
>tr|A0A146YMX4|A0A146YMX4_FUNHE Nuclear factor of activated T-cells, cytoplasmic 4 OS=Fundulus heteroclitus OX=8078 PE=4 SV=1///162:168///NFATC4
CVVECPSIQITTISPE
>tr|A0A146YKX4|A0A146YKX4_FUNHE Nuclear factor of activated T-cells, cytoplasmic 4 OS=Fundulus heteroclitus OX=8078 PE=4 SV=1///99:105///NFATC4
CVVECPSIQITTISPE
>tr|A0A147AYM5|A0A147AYM5_FUNHE Nuclear factor of activated T-cells, cytoplasmic 4 OS=Fundulus heteroclitus OX=8078 PE=4 SV=1///127:133///NFATC4
CVVECPSIQITTISPE
>tr|A0A1U7URD4|A0A1U7URD4_TARSY nuclear factor of activated T-cells, cytoplasmic 4 isoform X1 OS=Tarsius syrichta OX=1868482 GN=NFATC4 PE=4 SV=1///120:126///NFATC4
RVLECPSIRITSISPT
>tr|A0A1U7UGS4|A0A1U7UGS4_TARSY nuclear factor of activated T-cells, cytoplasmic 4 isoform X2 OS=Tarsius syrichta OX=1868482 GN=NFATC4 PE=4 SV=1///113:119///NFATC4
RVLECPSIRITSISPT
>tr|A0A1U7U6K2|A0A1U7U6K2_TARSY nuclear factor of activated T-cells, cytoplasmic 4 isoform X3 OS=Tarsius syrichta OX=1868482 GN=NFATC4 PE=4 SV=1///43:49///NFATC4
RVLECPSIRITSISPT
>tr|A0A1U7UPV3|A0A1U7UPV3_TARSY nuclear factor of activated T-cells, cytoplasmic 4 isoform X4 OS=Tarsius syrichta OX=1868482 GN=NFATC4 PE=4 SV=1///120:126///NFATC4
RVLECPSIRITSISPT
>tr|W5QCQ0|W5QCQ0_SHEEP Nuclear factor of activated T cells 4 OS=Ovis aries OX=9940 GN=NFATC4 PE=4 SV=1///80:86///NFATC4
RVLECPSIRITSISPP
>tr|F7D4U4|F7D4U4_CALJA Nuclear factor of activated T cells 4 OS=Callithrix jacchus OX=9483 GN=NFATC4 PE=4 SV=2///120:126///NFATC4
RVLECPSIRITSISPT
>tr|A0A1D5RJQ0|A0A1D5RJQ0_MACMU Nuclear factor of activated T cells 4 OS=Macaca mulatta OX=9544 GN=NFATC4 PE=4 SV=1///120:126///NFATC4
RVLECPSIRITSISPT
>tr|E2RSB4|E2RSB4_CANLF Nuclear factor of activated T cells 4 OS=Canis lupus familiaris OX=9615 GN=NFATC4 PE=4 SV=2///120:126///NFATC4
RVLECPSIRITSISPT
>tr|A0A2R8ZNV9|A0A2R8ZNV9_PANPA Nuclear factor of activated T cells 4 OS=Pan paniscus OX=9597 GN=NFATC4 PE=4 SV=1///120:126///NFATC4
RVLECPSIRITSISPT
>tr|A0A2I3TJ60|A0A2I3TJ60_PANTR NFATC4 isoform 9 OS=Pan troglodytes OX=9598 GN=NFATC4 PE=4 SV=1///120:126///NFATC4
RVLECPSIRITSISPT
>tr|F7GLL6|F7GLL6_CALJA Nuclear factor of activated T cells 4 OS=Callithrix jacchus OX=9483 GN=NFATC4 PE=4 SV=1///120:126///NFATC4
RVLECPSIRITSISPT
>tr|A0A1D5QXA5|A0A1D5QXA5_MACMU Nuclear factor of activated T cells 4 OS=Macaca mulatta OX=9544 GN=NFATC4 PE=4 SV=1///120:126///NFATC4
RVLECPSIRITSISPT
>tr|G3R0B7|G3R0B7_GORGO Nuclear factor of activated T cells 4 OS=Gorilla gorilla gorilla OX=9595 GN=NFATC4 PE=4 SV=2///90:96///NFATC4
RVLECPSIRITSISPT
>tr|A0A2K5U3G5|A0A2K5U3G5_MACFA Nuclear factor of activated T cells 4 OS=Macaca fascicularis OX=9541 GN=NFATC4 PE=4 SV=1///80:86///NFATC4
RVLECPSIRITSISPT
>tr|A0A2K5IN20|A0A2K5IN20_COLAP Nuclear factor of activated T cells 4 OS=Colobus angolensis palliatus OX=336983 GN=NFATC4 PE=4 SV=1///80:86///NFATC4
RVLECPSIRITSISPT
>tr|A0A2K6NLM2|A0A2K6NLM2_RHIRO Nuclear factor of activated T cells 4 OS=Rhinopithecus roxellana OX=61622 GN=NFATC4 PE=4 SV=1///120:126///NFATC4
RVLECPSIRITSISPT
>tr|F7E8G2|F7E8G2_MACMU Nuclear factor of activated T cells 4 OS=Macaca mulatta OX=9544 GN=NFATC4 PE=4 SV=2///120:126///NFATC4
RVLECPSIRITSISPT
>tr|A0A2R8ZNW6|A0A2R8ZNW6_PANPA Nuclear factor of activated T cells 4 OS=Pan paniscus OX=9597 GN=NFATC4 PE=4 SV=1///120:126///NFATC4
RVLECPSIRITSISPT
>tr|A0A2K5Y5P8|A0A2K5Y5P8_MANLE Nuclear factor of activated T cells 4 OS=Mandrillus leucophaeus OX=9568 GN=NFATC4 PE=4 SV=1///120:126///NFATC4
RVLECPSIRITSISPT
>tr|A0A2I3SFF8|A0A2I3SFF8_PANTR NFATC4 isoform 7 OS=Pan troglodytes OX=9598 GN=NFATC4 PE=4 SV=1///120:126///NFATC4
RVLECPSIRITSISPT
>tr|F7HCT4|F7HCT4_CALJA Nuclear factor of activated T cells 4 OS=Callithrix jacchus OX=9483 GN=NFATC4 PE=4 SV=2///120:126///NFATC4
RVLECPSIRITSISPT
>tr|F7BWR6|F7BWR6_HORSE Nuclear factor of activated T cells 4 OS=Equus caballus OX=9796 GN=NFATC4 PE=4 SV=1///113:119///NFATC4
RILECPSIRITSISPT
>tr|A0A2K5Y5P9|A0A2K5Y5P9_MANLE Nuclear factor of activated T cells 4 OS=Mandrillus leucophaeus OX=9568 GN=NFATC4 PE=4 SV=1///113:119///NFATC4
RVLECPSIRITSISPT
>tr|L5KHP5|L5KHP5_PTEAL Nuclear factor of activated T-cells, cytoplasmic 4 OS=Pteropus alecto OX=9402 GN=PAL_GLEAN10002499 PE=4 SV=1///113:119///NFATC4
RVLECPSIRITSISPT
>tr|A0A2K6NLM3|A0A2K6NLM3_RHIRO Nuclear factor of activated T cells 4 OS=Rhinopithecus roxellana OX=61622 GN=NFATC4 PE=4 SV=1///113:119///NFATC4
RVLECPSIRITSISPT
>tr|F7GLP1|F7GLP1_CALJA Nuclear factor of activated T cells 4 OS=Callithrix jacchus OX=9483 GN=NFATC4 PE=4 SV=1///113:119///NFATC4
RVLECPSIRITSISPT
>tr|A0A2Y9FW74|A0A2Y9FW74_PHYCD nuclear factor of activated T-cells, cytoplasmic 4 isoform X2 OS=Physeter catodon OX=9755 GN=NFATC4 PE=4 SV=1///113:119///NFATC4
RVLECPSIRITSISPT
>tr|A0A0P6JDG6|A0A0P6JDG6_HETGA Nuclear factor of activated T-cells, cytoplasmic 4 isoform 1 OS=Heterocephalus glaber OX=10181 GN=NFATC4 PE=4 SV=1///113:119///NFATC4
RVLECPSIRITSISPT
>tr|D3Z9H7|D3Z9H7_RAT Nuclear factor of activated T-cells, cytoplasmic, calcineurin-dependent 4 OS=Rattus norvegicus OX=10116 GN=Nfatc4 PE=4 SV=1///113:119///NFATC4
RVLECPSIRITSISPT
>tr|H0VQZ4|H0VQZ4_CAVPO Nuclear factor of activated T cells 4 OS=Cavia porcellus OX=10141 GN=NFATC4 PE=4 SV=2///113:119///NFATC4
RVLECPSIRITSISPT
>tr|A0A2Y9LQG1|A0A2Y9LQG1_DELLE LOW QUALITY PROTEIN: nuclear factor of activated T-cells, cytoplasmic 4 OS=Delphinapterus leucas OX=9749 GN=NFATC4 PE=4 SV=1///113:119///NFATC4
RVLECPSIRITSISPS
>tr|U3BRJ0|U3BRJ0_CALJA Nuclear factor of activated T-cells, cytoplasmic 4 isoform 2 OS=Callithrix jacchus OX=9483 GN=NFATC4 PE=2 SV=1///113:119///NFATC4
RVLECPSIRITSISPT
>tr|K7DGW1|K7DGW1_PANTR NFATC4 isoform 16 OS=Pan troglodytes OX=9598 GN=NFATC4 PE=2 SV=1///113:119///NFATC4
RVLECPSIRITSISPT
>tr|J9P0P2|J9P0P2_CANLF Nuclear factor of activated T cells 4 OS=Canis lupus familiaris OX=9615 GN=NFATC4 PE=4 SV=1///113:119///NFATC4
RVLECPSIRITSISPT
>tr|A0A2R8ZNY4|A0A2R8ZNY4_PANPA Nuclear factor of activated T cells 4 OS=Pan paniscus OX=9597 GN=NFATC4 PE=4 SV=1///113:119///NFATC4
RVLECPSIRITSISPT
>tr|A0A0D9RTJ7|A0A0D9RTJ7_CHLSB Nuclear factor of activated T cells 4 OS=Chlorocebus sabaeus OX=60711 GN=NFATC4 PE=4 SV=1///113:119///NFATC4
RVLECPSIRITSISPT
>sp|Q8K120|NFAC4_MOUSE Nuclear factor of activated T-cells, cytoplasmic 4 OS=Mus musculus OX=10090 GN=Nfatc4 PE=1 SV=2///113:119///NFATC4
RVLECPSIRITSISPT
>tr|A0A2K6TS16|A0A2K6TS16_SAIBB Nuclear factor of activated T cells 4 OS=Saimiri boliviensis boliviensis OX=39432 GN=NFATC4 PE=4 SV=1///113:119///NFATC4
RVLECPSIRITSISPT
>tr|A0A2K5IN16|A0A2K5IN16_COLAP Nuclear factor of activated T cells 4 OS=Colobus angolensis palliatus OX=336983 GN=NFATC4 PE=4 SV=1///104:110///NFATC4
RVLECPSIRITSISPT
>tr|A0A2I2ZQP8|A0A2I2ZQP8_GORGO Nuclear factor of activated T cells 4 OS=Gorilla gorilla gorilla OX=9595 GN=NFATC4 PE=4 SV=1///104:110///NFATC4
RVLECPSIRITSISPT
>tr|I3M1A0|I3M1A0_ICTTR Nuclear factor of activated T cells 4 OS=Ictidomys tridecemlineatus OX=43179 GN=NFATC4 PE=4 SV=2///102:108///NFATC4
RVLECPSIRITSISPT
>tr|A0A2I2ZNI2|A0A2I2ZNI2_GORGO Nuclear factor of activated T cells 4 OS=Gorilla gorilla gorilla OX=9595 GN=NFATC4 PE=4 SV=1///89:95///NFATC4
RVLECPSIRITSISPT
>tr|A0A2K5U3K4|A0A2K5U3K4_MACFA Nuclear factor of activated T cells 4 OS=Macaca fascicularis OX=9541 GN=NFATC4 PE=4 SV=1///101:107///NFATC4
RVLECPSIRITSISPT
>tr|A0A2K5IMV2|A0A2K5IMV2_COLAP Nuclear factor of activated T cells 4 OS=Colobus angolensis palliatus OX=336983 GN=NFATC4 PE=4 SV=1///101:107///NFATC4
RVLECPSIRITSISPT
>tr|A0A2R8ZRX4|A0A2R8ZRX4_PANPA Nuclear factor of activated T cells 4 OS=Pan paniscus OX=9597 GN=NFATC4 PE=4 SV=1///101:107///NFATC4
RVLECPSIRITSISPT
>tr|A0A2I3S0W8|A0A2I3S0W8_PANTR NFATC4 isoform 25 OS=Pan troglodytes OX=9598 GN=NFATC4 PE=4 SV=1///101:107///NFATC4
RVLECPSIRITSISPT
>tr|A0A2K5Y5S9|A0A2K5Y5S9_MANLE Nuclear factor of activated T cells 4 OS=Mandrillus leucophaeus OX=9568 GN=NFATC4 PE=4 SV=1///101:107///NFATC4
RVLECPSIRITSISPT
>tr|A0A2I2YXI1|A0A2I2YXI1_GORGO Nuclear factor of activated T cells 4 OS=Gorilla gorilla gorilla OX=9595 GN=NFATC4 PE=4 SV=1///93:99///NFATC4
RVLECPSIRITSISPT
>tr|A0A2K6NLP1|A0A2K6NLP1_RHIRO Nuclear factor of activated T cells 4 OS=Rhinopithecus roxellana OX=61622 GN=NFATC4 PE=4 SV=1///101:107///NFATC4
RVLECPSIRITSISPT
>tr|A0A2I2YS47|A0A2I2YS47_GORGO Nuclear factor of activated T cells 4 OS=Gorilla gorilla gorilla OX=9595 GN=NFATC4 PE=4 SV=1///90:96///NFATC4
RVLECPSIRITSISPT
>tr|A0A2K5IMY8|A0A2K5IMY8_COLAP Nuclear factor of activated T cells 4 OS=Colobus angolensis palliatus OX=336983 GN=NFATC4 PE=4 SV=1///83:89///NFATC4
RVLECPSIRITSISPT
>tr|A0A2K5U3H8|A0A2K5U3H8_MACFA Nuclear factor of activated T cells 4 OS=Macaca fascicularis OX=9541 GN=NFATC4 PE=4 SV=1///83:89///NFATC4
RVLECPSIRITSISPT
>tr|A0A2I2YUM6|A0A2I2YUM6_GORGO Nuclear factor of activated T cells 4 OS=Gorilla gorilla gorilla OX=9595 GN=NFATC4 PE=4 SV=1///83:89///NFATC4
RVLECPSIRITSISPT
>tr|A0A2I2YH04|A0A2I2YH04_GORGO Nuclear factor of activated T cells 4 OS=Gorilla gorilla gorilla OX=9595 GN=NFATC4 PE=4 SV=1///79:85///NFATC4
RVLECPSIRITSISPT
>tr|A0A2K5U3K7|A0A2K5U3K7_MACFA Nuclear factor of activated T cells 4 OS=Macaca fascicularis OX=9541 GN=NFATC4 PE=4 SV=1///43:49///NFATC4
RVLECPSIRITSISPT
>tr|A0A2K6TS50|A0A2K6TS50_SAIBB Nuclear factor of activated T cells 4 OS=Saimiri boliviensis boliviensis OX=39432 GN=NFATC4 PE=4 SV=1///43:49///NFATC4
RVLECPSIRITSISPT
>tr|M3Y2R9|M3Y2R9_MUSPF Nuclear factor of activated T cells 4 OS=Mustela putorius furo OX=9669 GN=NFATC4 PE=4 SV=1///43:49///NFATC4
RVLECPSIRITSISPT
>tr|M3W4D4|M3W4D4_FELCA Nuclear factor of activated T cells 4 OS=Felis catus OX=9685 GN=NFATC4 PE=4 SV=2///43:49///NFATC4
RVLECPSIRITSISPT
>tr|A0A2J8TR50|A0A2J8TR50_PONAB NFATC4 isoform 22 OS=Pongo abelii OX=9601 GN=CR201_G0032620 PE=4 SV=1///119:125///NFATC4
RVLECPSIRITSISPT
>tr|A0A2Y9FT63|A0A2Y9FT63_PHYCD nuclear factor of activated T-cells, cytoplasmic 4 isoform X1 OS=Physeter catodon OX=9755 GN=NFATC4 PE=4 SV=1///113:119///NFATC4
RVLECPSIRITSISPT
>tr|A0A1S3FXM4|A0A1S3FXM4_DIPOR nuclear factor of activated T-cells, cytoplasmic 4 isoform X3 OS=Dipodomys ordii OX=10020 GN=Nfatc4 PE=4 SV=1///113:119///NFATC4
RVLECPSIRITSISPT
>tr|A0A2Y9LC67|A0A2Y9LC67_ENHLU nuclear factor of activated T-cells, cytoplasmic 4 isoform X2 OS=Enhydra lutris kenyoni OX=391180 GN=LOC111160328 PE=4 SV=1///113:119///NFATC4
RVLECPSIRITSISPT
>tr|A0A2J8TR43|A0A2J8TR43_PONAB NFATC4 isoform 24 OS=Pongo abelii OX=9601 GN=CR201_G0032620 PE=4 SV=1///101:107///NFATC4
RVLECPSIRITSISPT
>tr|A0A2J8TR41|A0A2J8TR41_PONAB NFATC4 isoform 10 (Fragment) OS=Pongo abelii OX=9601 GN=CR201_G0032620 PE=4 SV=1///91:97///NFATC4
RVLECPSIRITSISPT
>tr|A0A2J8TR53|A0A2J8TR53_PONAB NFATC4 isoform 20 OS=Pongo abelii OX=9601 GN=CR201_G0032620 PE=4 SV=1///43:49///NFATC4
RVLECPSIRITSISPT
>tr|A0A2R8ZQ37|A0A2R8ZQ37_PANPA Nuclear factor of activated T cells 4 OS=Pan paniscus OX=9597 GN=NFATC4 PE=4 SV=1///120:126///NFATC4
RVLECPSIRITSISPT
>tr|A0A2I3BRR0|A0A2I3BRR0_MOUSE Nuclear factor of-activated T-cells, cytoplasmic 4 OS=Mus musculus OX=10090 GN=Nfatc4 PE=1 SV=1///43:49///NFATC4
RVLECPSIRITSISPT
>tr|A0A2J8TR35|A0A2J8TR35_PONAB NFATC4 isoform 23 OS=Pongo abelii OX=9601 GN=CR201_G0032620 PE=4 SV=1///119:125///NFATC4
RVLECPSIRITSISPT
>tr|A0A2J8TR38|A0A2J8TR38_PONAB NFATC4 isoform 16 OS=Pongo abelii OX=9601 GN=CR201_G0032620 PE=4 SV=1///119:125///NFATC4
RVLECPSIRITSISPT
>tr|G1MBV8|G1MBV8_AILME Nuclear factor of activated T cells 4 OS=Ailuropoda melanoleuca OX=9646 GN=NFATC4 PE=4 SV=1///116:122///NFATC4
RVLECPSIRITSISPT
>tr|G1MBV0|G1MBV0_AILME Nuclear factor of activated T cells 4 OS=Ailuropoda melanoleuca OX=9646 GN=NFATC4 PE=4 SV=1///109:115///NFATC4
RVLECPSIRITSISPT
>tr|H0WTG2|H0WTG2_OTOGA Nuclear factor of activated T cells 4 OS=Otolemur garnettii OX=30611 GN=NFATC4 PE=4 SV=1///116:122///NFATC4
RVLECPSIRITSISPT
>tr|A0A2U3W2A8|A0A2U3W2A8_ODORO nuclear factor of activated T-cells, cytoplasmic 4 isoform X1 OS=Odobenus rosmarus divergens OX=9708 GN=NFATC4 PE=4 SV=1///120:126///NFATC4
RVLECPSIRITSISPP
>tr|A0A2U3Y7D0|A0A2U3Y7D0_LEPWE nuclear factor of activated T-cells, cytoplasmic 4 isoform X1 OS=Leptonychotes weddellii OX=9713 GN=NFATC4 PE=4 SV=1///120:126///NFATC4
RVLECPSIRITSISPP
>tr|A0A2Y9HH07|A0A2Y9HH07_NEOSC nuclear factor of activated T-cells, cytoplasmic 4 OS=Neomonachus schauinslandi OX=29088 GN=NFATC4 PE=4 SV=1///113:119///NFATC4
RVLECPSIRITSISPP
>tr|A0A2U3Y7Q4|A0A2U3Y7Q4_LEPWE nuclear factor of activated T-cells, cytoplasmic 4 isoform X2 OS=Leptonychotes weddellii OX=9713 GN=NFATC4 PE=4 SV=1///43:49///NFATC4
RVLECPSIRITSISPP
>tr|A0A2U3W248|A0A2U3W248_ODORO nuclear factor of activated T-cells, cytoplasmic 4 isoform X2 OS=Odobenus rosmarus divergens OX=9708 GN=NFATC4 PE=4 SV=1///43:49///NFATC4
RVLECPSIRITSISPP
>tr|A0A2U3W2A9|A0A2U3W2A9_ODORO nuclear factor of activated T-cells, cytoplasmic 4 isoform X3 OS=Odobenus rosmarus divergens OX=9708 GN=NFATC4 PE=4 SV=1///120:126///NFATC4
RVLECPSIRITSISPP
>tr|L8HN04|L8HN04_9CETA Nuclear factor of activated T-cells, cytoplasmic 4 (Fragment) OS=Bos mutus OX=72004 GN=M91_13219 PE=4 SV=1///121:127///NFATC4
RVLECPSIRITSISPT
>tr|G1T8U9|G1T8U9_RABIT Nuclear factor of activated T cells 4 OS=Oryctolagus cuniculus OX=9986 GN=NFATC4 PE=4 SV=1///113:119///NFATC4
RVLECPSIRITSISPT
>sp|Q14934|NFAC4_HUMAN Nuclear factor of activated T-cells, cytoplasmic 4 OS=Homo sapiens OX=9606 GN=NFATC4 PE=1 SV=2///113:119///NFATC4
RVLECPSIRITSISPT
>tr|A0A1S3AJY3|A0A1S3AJY3_ERIEU nuclear factor of activated T-cells, cytoplasmic 4 isoform X1 OS=Erinaceus europaeus OX=9365 GN=NFATC4 PE=4 SV=1///113:119///NFATC4
RVLECPSIRITSISPT
>tr|A0A1S3AK81|A0A1S3AK81_ERIEU nuclear factor of activated T-cells, cytoplasmic 4 isoform X2 OS=Erinaceus europaeus OX=9365 GN=NFATC4 PE=4 SV=1///43:49///NFATC4
RVLECPSIRITSISPT
>tr|A0A1S3AJP6|A0A1S3AJP6_ERIEU nuclear factor of activated T-cells, cytoplasmic 4 isoform X3 OS=Erinaceus europaeus OX=9365 GN=NFATC4 PE=4 SV=1///113:119///NFATC4
RVLECPSIRITSISPT
>tr|A0A2Y9LC58|A0A2Y9LC58_ENHLU nuclear factor of activated T-cells, cytoplasmic 4 isoform X1 OS=Enhydra lutris kenyoni OX=391180 GN=LOC111160328 PE=4 SV=1///113:119///NFATC4
RVLECPSIRITSISPT
>tr|A0A2Y9EC22|A0A2Y9EC22_TRIMA nuclear factor of activated T-cells, cytoplasmic 4 isoform X1 OS=Trichechus manatus latirostris OX=127582 GN=LOC101350695 PE=4 ///113:119///NFATC4
RVLECPSIRITSISPT
>tr|A0A2Y9EBE1|A0A2Y9EBE1_TRIMA nuclear factor of activated T-cells, cytoplasmic 4 isoform X2 OS=Trichechus manatus latirostris OX=127582 GN=LOC101350695 PE=4 ///43:49///NFATC4
RVLECPSIRITSISPT
>tr|A0A2Y9EAZ0|A0A2Y9EAZ0_TRIMA nuclear factor of activated T-cells, cytoplasmic 4 isoform X3 OS=Trichechus manatus latirostris OX=127582 GN=LOC101350695 PE=4 ///113:119///NFATC4
RVLECPSIRITSISPT
>tr|A0A1S3FY69|A0A1S3FY69_DIPOR nuclear factor of activated T-cells, cytoplasmic 4 isoform X1 OS=Dipodomys ordii OX=10020 GN=Nfatc4 PE=4 SV=1///113:119///NFATC4
RVLECPSIRITSISPT
>tr|A0A1S3FW52|A0A1S3FW52_DIPOR nuclear factor of activated T-cells, cytoplasmic 4 isoform X2 OS=Dipodomys ordii OX=10020 GN=Nfatc4 PE=4 SV=1///43:49///NFATC4
RVLECPSIRITSISPT
>tr|A0A0G2K0L1|A0A0G2K0L1_RAT Nuclear factor of-activated T-cells 4 OS=Rattus norvegicus OX=10116 GN=Nfatc4 PE=4 SV=1///113:119///NFATC4
RVLECPSIRITSISPT
>tr|A0A287AGR1|A0A287AGR1_PIG Nuclear factor of activated T cells 4 OS=Sus scrofa OX=9823 GN=NFATC4 PE=4 SV=1///120:126///NFATC4
RVLECPSIRITSISPT
>tr|F1SGQ7|F1SGQ7_PIG Nuclear factor of activated T cells 4 OS=Sus scrofa OX=9823 GN=NFATC4 PE=4 SV=2///113:119///NFATC4
RVLECPSIRITSISPT
>tr|F6Q4C9|F6Q4C9_MONDO Nuclear factor of activated T cells 4 OS=Monodelphis domestica OX=13616 GN=NFATC4 PE=4 SV=1///115:121///NFATC4
RILECPSIRITSISPT
>tr|G3VXJ9|G3VXJ9_SARHA Nuclear factor of activated T cells 4 OS=Sarcophilus harrisii OX=9305 GN=NFATC4 PE=4 SV=1///88:94///NFATC4
RILECPSIRITSISPT
>tr|A0A0F8CNA6|A0A0F8CNA6_LARCR Nuclear factor of activated T-cell, cytoplasmic 4 OS=Larimichthys crocea OX=215358 GN=EH28_06023 PE=4 SV=1///131:137///NFATC4
RVVECPSIQITTISPE
>tr|A0A1S3R4U7|A0A1S3R4U7_SALSA nuclear factor of activated T-cells, cytoplasmic 4-like isoform X1 OS=Salmo salar OX=8030 GN=LOC106600383 PE=4 SV=1///124:130///NFATC4
RVLECPSIQITTISPE
>tr|A0A1S3R476|A0A1S3R476_SALSA nuclear factor of activated T-cells, cytoplasmic 4-like isoform X3 OS=Salmo salar OX=8030 GN=LOC106600383 PE=4 SV=1///36:42///NFATC4
RVLECPSIQITTISPE
>tr|A0A1S3R5N5|A0A1S3R5N5_SALSA nuclear factor of activated T-cells, cytoplasmic 4-like isoform X2 OS=Salmo salar OX=8030 GN=LOC106600383 PE=4 SV=1///124:130///NFATC4
RVLECPSIQITTISPE
>tr|A0A1A8AUB0|A0A1A8AUB0_NOTFU Nuclear factor of activated T-cells, cytoplasmic, calcineurin-dependent 4 OS=Nothobranchius furzeri OX=105023 GN=NFATC4 PE=4 SV///128:134///NFATC4
CVVECPSIQITTISPE
>tr|A0A1S3LZ23|A0A1S3LZ23_SALSA nuclear factor of activated T-cells, cytoplasmic 4 OS=Salmo salar OX=8030 GN=nfatc4 PE=4 SV=1///124:130///NFATC4
RVLECPSIQITTISPE
>tr|A0A060WJ88|A0A060WJ88_ONCMY Uncharacterized protein OS=Oncorhynchus mykiss OX=8022 GN=GSONMT00061472001 PE=4 SV=1///94:100///NFATC4
HVLECPSIQITTITPE
>tr|E7F059|E7F059_DANRE Nuclear factor of-activated T cells 4 OS=Danio rerio OX=7955 GN=nfatc4 PE=4 SV=1///105:111///NFATC4
RVLECPSIQITTISPE
>tr|A0A2I3HBI5|A0A2I3HBI5_NOMLE Nuclear factor of activated T cells 4 OS=Nomascus leucogenys OX=61853 GN=NFATC4 PE=4 SV=1///120:126///NFATC4
RVLECPSIRITSISPT
>tr|G1RZX2|G1RZX2_NOMLE Nuclear factor of activated T cells 4 OS=Nomascus leucogenys OX=61853 GN=NFATC4 PE=4 SV=2///120:126///NFATC4
RVLECPSIRITSISPT
>tr|A0A2I3HI84|A0A2I3HI84_NOMLE Nuclear factor of activated T cells 4 OS=Nomascus leucogenys OX=61853 GN=NFATC4 PE=4 SV=1///120:126///NFATC4
RVLECPSIRITSISPT
>tr|A0A2I3HAL2|A0A2I3HAL2_NOMLE Nuclear factor of activated T cells 4 OS=Nomascus leucogenys OX=61853 GN=NFATC4 PE=4 SV=1///101:107///NFATC4
RVLECPSIRITSISPT
>tr|H9GF11|H9GF11_ANOCA Uncharacterized protein OS=Anolis carolinensis OX=28377 GN=nfatc4 PE=4 SV=1///106:112///NFATC4
RVLECPSIQITTISPS
>tr|F6U5L6|F6U5L6_XENTR Nuclear factor of-activated T cells 4 OS=Xenopus tropicalis OX=8364 GN=nfatc4 PE=4 SV=1///40:46///NFATC4
RFIECPSIRITSDSPG
>tr|A0A2U9BI08|A0A2U9BI08_SCOMX Putative nuclear factor of activated T-cells cytoplasmic 4-like OS=Scophthalmus maximus OX=52904 GN=SMAX5B_006570 PE=4 SV=1///36:42///NFATC4
RVVECPSIQITTISPE
>tr|A0A2D0R9T7|A0A2D0R9T7_ICTPU nuclear factor of activated T-cells, cytoplasmic 4 OS=Ictalurus punctatus OX=7998 GN=nfatc4 PE=4 SV=1///90:96///NFATC4
RVLECPSIQITTISPD
>tr|W5K2L1|W5K2L1_ASTMX Nuclear factor of activated T cells 4 OS=Astyanax mexicanus OX=7994 PE=4 SV=1///95:101///NFATC4
RVLECPSIQITTISPE
>tr|A0A1U8CY95|A0A1U8CY95_MESAU nuclear factor of activated T-cells, cytoplasmic 4 OS=Mesocricetus auratus OX=10036 GN=Nfatc4 PE=4 SV=1///113:119///NFATC4
RVLECPSIRITSISPT
>tr|A0A151PH67|A0A151PH67_ALLMI Ubiquitin carboxyl-terminal hydrolase CYLD OS=Alligator mississippiensis OX=8496 GN=Y1Q_0010619 PE=3 SV=1///105:111///NFATC4
RVLECPSIQITTISPG
>tr|A0A151PHI6|A0A151PHI6_ALLMI Nuclear factor of activated T-cells, cytoplasmic 4 OS=Alligator mississippiensis OX=8496 GN=Y1Q_0010619 PE=4 SV=1///105:111///NFATC4
RVLECPSIQITTISPG
>tr|A0A1U7SLI9|A0A1U7SLI9_ALLSI nuclear factor of activated T-cells, cytoplasmic 4 isoform X1 OS=Alligator sinensis OX=38654 GN=NFATC4 PE=4 SV=1///105:111///NFATC4
RVLECPSIQITTISPG
>tr|A0A1U8DMD6|A0A1U8DMD6_ALLSI nuclear factor of activated T-cells, cytoplasmic 4 isoform X2 OS=Alligator sinensis OX=38654 GN=NFATC4 PE=4 SV=1///33:39///NFATC4
RVLECPSIQITTISPG
>tr|A0A1S3PVH3|A0A1S3PVH3_SALSA nuclear factor of activated T-cells, cytoplasmic 3-like isoform X1 OS=Salmo salar OX=8030 GN=LOC106587624 PE=4 SV=1///117:123///NFATC4
KAFECPSIQITSISPS
>tr|A0A0Q3PXX1|A0A0Q3PXX1_AMAAE NFATC3/nuclear factor of activated T-cells, cytoplasmic 3 OS=Amazona aestiva OX=12930 GN=AAES_91354 PE=4 SV=1///107:113///NFATC4
KPFECPSIQITSISPN
>tr|A0A1L8HPR9|A0A1L8HPR9_XENLA Uncharacterized protein OS=Xenopus laevis OX=8355 GN=nfatc4 PE=4 SV=1///107:113///NFATC4
RFIECPSIRITSDSPG
>tr|A0A1L8HZL8|A0A1L8HZL8_XENLA Uncharacterized protein OS=Xenopus laevis OX=8355 GN=nfatc4 PE=4 SV=1///107:113///NFATC4
RFIECPSIRITSDSPG
>tr|A0A2Y9K5V7|A0A2Y9K5V7_ENHLU nuclear factor of activated T-cells, cytoplasmic 3 isoform X1 OS=Enhydra lutris kenyoni OX=391180 GN=LOC111152752 PE=4 SV=1///107:113///NFATC4
KPFECPSIQITSISPN
>tr|A0A2Y9KCC4|A0A2Y9KCC4_ENHLU nuclear factor of activated T-cells, cytoplasmic 3 isoform X2 OS=Enhydra lutris kenyoni OX=391180 GN=LOC111152752 PE=4 SV=1///107:113///NFATC4
KPFECPSIQITSISPN
>tr|A0A2K6PXG9|A0A2K6PXG9_RHIRO Nuclear factor of activated T cells 3 OS=Rhinopithecus roxellana OX=61622 GN=NFATC3 PE=4 SV=1///107:113///NFATC4
KPFECPSIQITSISPN
>tr|A0A2J8VV93|A0A2J8VV93_PONAB NFATC3 isoform 15 OS=Pongo abelii OX=9601 GN=CR201_G0015157 PE=4 SV=1///107:113///NFATC4
KPFECPSIQITSISPN
>tr|A0A2K6PXG7|A0A2K6PXG7_RHIRO Nuclear factor of activated T cells 3 OS=Rhinopithecus roxellana OX=61622 GN=NFATC3 PE=4 SV=1///107:113///NFATC4
KPFECPSIQITSISPN
>tr|A0A2Y9K1M6|A0A2Y9K1M6_ENHLU nuclear factor of activated T-cells, cytoplasmic 3 isoform X3 OS=Enhydra lutris kenyoni OX=391180 GN=LOC111152752 PE=4 SV=1///107:113///NFATC4
KPFECPSIQITSISPN
>tr|A0A2K6TT94|A0A2K6TT94_SAIBB Nuclear factor of activated T cells 3 OS=Saimiri boliviensis boliviensis OX=39432 GN=NFATC3 PE=4 SV=1///107:113///NFATC4
KPFECPSIQITSISPN
>tr|H2NRA5|H2NRA5_PONAB NFATC3 isoform 14 OS=Pongo abelii OX=9601 GN=NFATC3 PE=4 SV=1///107:113///NFATC4
KPFECPSIQITSISPN
>tr|A0A2K6PXI1|A0A2K6PXI1_RHIRO Nuclear factor of activated T cells 3 OS=Rhinopithecus roxellana OX=61622 GN=NFATC3 PE=4 SV=1///107:113///NFATC4
KPFECPSIQITSISPN
>tr|A0A2K6PXH3|A0A2K6PXH3_RHIRO Nuclear factor of activated T cells 3 OS=Rhinopithecus roxellana OX=61622 GN=NFATC3 PE=4 SV=1///107:113///NFATC4
KPFECPSIQITSISPN
>tr|A0A2J8VV72|A0A2J8VV72_PONAB NFATC3 isoform 12 OS=Pongo abelii OX=9601 GN=CR201_G0015157 PE=4 SV=1///107:113///NFATC4
KPFECPSIQITSISPN
>tr|A0A2J8VV99|A0A2J8VV99_PONAB NFATC3 isoform 7 OS=Pongo abelii OX=9601 GN=CR201_G0015157 PE=4 SV=1///107:113///NFATC4
KPFECPSIQITSISPN
>tr|A0A2K6PXJ2|A0A2K6PXJ2_RHIRO Nuclear factor of activated T cells 3 OS=Rhinopithecus roxellana OX=61622 GN=NFATC3 PE=4 SV=1///107:113///NFATC4
KPFECPSIQITSISPN
>tr|A0A2K5VJ83|A0A2K5VJ83_MACFA Nuclear factor of activated T cells 3 OS=Macaca fascicularis OX=9541 GN=NFATC3 PE=4 SV=1///93:99///NFATC4
KPFECPSIQITSISPN
>tr|K9J3G7|K9J3G7_DESRO Putative nuclear factor of activated t-cells cytoplasmic 3 OS=Desmodus rotundus OX=9430 PE=2 SV=1///107:113///NFATC4
KPFECPSIQITSISPN
>tr|A0A1U7U5B0|A0A1U7U5B0_TARSY nuclear factor of activated T-cells, cytoplasmic 3 isoform X1 OS=Tarsius syrichta OX=1868482 GN=NFATC3 PE=4 SV=1///107:113///NFATC4
KPFECPSIQITSISPN
>tr|A0A1U7TV95|A0A1U7TV95_TARSY nuclear factor of activated T-cells, cytoplasmic 3 isoform X2 OS=Tarsius syrichta OX=1868482 GN=NFATC3 PE=4 SV=1///107:113///NFATC4
KPFECPSIQITSISPN
>tr|W5NZG8|W5NZG8_SHEEP Nuclear factor of activated T cells 3 OS=Ovis aries OX=9940 GN=NFATC3 PE=4 SV=1///107:113///NFATC4
KPFECPSIQITSISPN
>tr|A0A2K6TTK6|A0A2K6TTK6_SAIBB Nuclear factor of activated T cells 3 OS=Saimiri boliviensis boliviensis OX=39432 GN=NFATC3 PE=4 SV=1///107:113///NFATC4
KPFECPSIQITSISPN
>tr|A0A2K6TT95|A0A2K6TT95_SAIBB Nuclear factor of activated T cells 3 OS=Saimiri boliviensis boliviensis OX=39432 GN=NFATC3 PE=4 SV=1///107:113///NFATC4
KPFECPSIQITSISPN
>tr|A0A2R9C2K6|A0A2R9C2K6_PANPA Nuclear factor of activated T cells 3 OS=Pan paniscus OX=9597 GN=NFATC3 PE=4 SV=1///96:102///NFATC4
KPFECPSIQITSISPN
>tr|A0A2K5VJ48|A0A2K5VJ48_MACFA Nuclear factor of activated T cells 3 OS=Macaca fascicularis OX=9541 GN=NFATC3 PE=4 SV=1///93:99///NFATC4
KPFECPSIQITSISPN
>tr|A0A2J8VV80|A0A2J8VV80_PONAB NFATC3 isoform 17 (Fragment) OS=Pongo abelii OX=9601 GN=CR201_G0015157 PE=4 SV=1///91:97///NFATC4
KPFECPSIQITSISPN
>tr|A0A2R9C2L6|A0A2R9C2L6_PANPA Nuclear factor of activated T cells 3 OS=Pan paniscus OX=9597 GN=NFATC3 PE=4 SV=1///96:102///NFATC4
KPFECPSIQITSISPN
>tr|A0A2R9C322|A0A2R9C322_PANPA Nuclear factor of activated T cells 3 OS=Pan paniscus OX=9597 GN=NFATC3 PE=4 SV=1///96:102///NFATC4
KPFECPSIQITSISPN
>tr|A0A2K5VIW5|A0A2K5VIW5_MACFA Nuclear factor of activated T cells 3 OS=Macaca fascicularis OX=9541 GN=NFATC3 PE=4 SV=1///93:99///NFATC4
KPFECPSIQITSISPN
>tr|A0A2K5VJ44|A0A2K5VJ44_MACFA Nuclear factor of activated T cells 3 OS=Macaca fascicularis OX=9541 GN=NFATC3 PE=4 SV=1///93:99///NFATC4
KPFECPSIQITSISPN
>tr|A0A2J8VV81|A0A2J8VV81_PONAB NFATC3 isoform 16 (Fragment) OS=Pongo abelii OX=9601 GN=CR201_G0015157 PE=4 SV=1///91:97///NFATC4
KPFECPSIQITSISPN
>tr|V9K976|V9K976_CALMI T-cell transcription factor NFAT4 OS=Callorhinchus milii OX=7868 PE=2 SV=1///96:102///NFATC4
KAFECPSIQITSISPN
>gi|32469495|ref|NP_862823.1| potassium channel subfamily K member 18 [Homo sapiens]///199:205///TRESK
ADEAVPQIIISAEELP
>gi|114632968|ref|XP_521614.2| PREDICTED: potassium channel subfamily K member 18 [Pan troglodytes]///199:205///TRESK
ADEAVPQIIISAEELP
>gi|109090669|ref|XP_001095493.1| PREDICTED: potassium channel subfamily K member 18 [Macaca mulatta]///198:204///TRESK
ADEAVPQIIIGAEELP
>gi|359323255|ref|XP_003640047.1| potassium channel subfamily K member 18 [Canis lupus familiaris]///196:202///TRESK
VAKAVPRIVIDAQELP
>gi|297491012|ref|XP_002698581.1| PREDICTED: potassium channel subfamily K member 18 [Bos taurus]///197:203///TRESK
ADEDVPHVVIHDPELP
>gi|46402279|ref|NP_997144.1| potassium channel subfamily K member 18 [Mus musculus]///209:215///TRESK
VEEAIPQIVIDAGVDE
>gi|51371939|ref|NP_001003820.1| potassium channel subfamily K member 18 isoform 1 [Rattus norvegicus]///220:226///TRESK
ADEAIPQIVIDAGADE
>tr|L5JZS7|L5JZS7_PTEAL Potassium channel subfamily K member 18 OS=Pteropus alecto OX=9402 GN=PAL_GLEAN10014149 PE=3 SV=1///197:203///TRESK
VDQAIPRIVIDGQELT
>tr|W5Q9X4|W5Q9X4_SHEEP Potassium two pore domain channel subfamily K member 18 OS=Ovis aries OX=9940 GN=KCNK18 PE=3 SV=1///198:204///TRESK
ADEAVPHVVIHDPELP
>tr|F1MW24|F1MW24_BOVIN Potassium two pore domain channel subfamily K member 18 OS=Bos taurus OX=9913 GN=KCNK18 PE=3 SV=2///195:201///TRESK
ADEDVPHVVIHDPELP
>tr|M0QSQ5|M0QSQ5_9CETA Potassium channel subfamily K member 18 (Fragment) OS=Bos mutus OX=72004 GN=M91_02308 PE=3 SV=1///195:201///TRESK
ADEDVPHVVIHDPELP
>tr|G1T8J8|G1T8J8_RABIT Potassium two pore domain channel subfamily K member 18 OS=Oryctolagus cuniculus OX=9986 GN=KCNK18 PE=3 SV=1///201:207///TRESK
DATAGPQIVISAEEPP
>sp|Q6Q1P3|KCNKI_RAT Potassium channel subfamily K member 18 OS=Rattus norvegicus OX=10116 GN=Kcnk18 PE=2 SV=1///198:204///TRESK
ADEAIPQIVIDAGADE
>sp|Q6VV64|KCNKI_MOUSE Potassium channel subfamily K member 18 OS=Mus musculus OX=10090 GN=Kcnk18 PE=1 SV=1///197:203///TRESK
VEEAIPQIVIDAGVDE
>tr|I3M6C7|I3M6C7_ICTTR Potassium two pore domain channel subfamily K member 18 OS=Ictidomys tridecemlineatus OX=43179 GN=KCNK18 PE=3 SV=2///198:204///TRESK
GVASVPRIVISAEDPR
>tr|A0A2P4T181|A0A2P4T181_BAMTH Uncharacterized protein (Fragment) OS=Bambusicola thoracicus OX=9083 GN=CIB84_006128 PE=3 SV=1///193:199///TRESK
IRGDGSKVDVNEPLSI
>tr|F1P4V2|F1P4V2_CHICK Potassium two pore domain channel subfamily K member 18 OS=Gallus gallus OX=9031 GN=KCNK18 PE=3 SV=2///193:199///TRESK
IRGGGSKVDVNEPLSI
>tr|G1NFG3|G1NFG3_MELGA Potassium two pore domain channel subfamily K member 18 OS=Meleagris gallopavo OX=9103 GN=KCNK18 PE=3 SV=1///193:199///TRESK
IREDRSKVDVNEPLSI
>tr|A0A226PRA0|A0A226PRA0_COLVI Uncharacterized protein (Fragment) OS=Colinus virginianus OX=9014 GN=H355_005868 PE=3 SV=1///146:152///TRESK
VRGDGSKVDVNEPLSI
>tr|G7PE21|G7PE21_MACFA Uncharacterized protein OS=Macaca fascicularis OX=9541 GN=EGM_18396 PE=3 SV=1///198:204///TRESK
ADEAVPQIIIGAEELP
>tr|A0A2K5CG39|A0A2K5CG39_AOTNA Potassium two pore domain channel subfamily K member 18 OS=Aotus nancymaae OX=37293 GN=KCNK18 PE=3 SV=1///198:204///TRESK
ADEAVPQIIINAEELP
>tr|A0A2K6RBJ5|A0A2K6RBJ5_RHIRO Potassium two pore domain channel subfamily K member 18 OS=Rhinopithecus roxellana OX=61622 GN=KCNK18 PE=3 SV=1///198:204///TRESK
ADEAVPQIIIGAEEVP
>tr|A0A2K5U4U5|A0A2K5U4U5_MACFA Potassium two pore domain channel subfamily K member 18 OS=Macaca fascicularis OX=9541 GN=KCNK18 PE=3 SV=1///198:204///TRESK
ADEAVPQIIIGAEELP
>tr|F7G205|F7G205_CALJA Potassium two pore domain channel subfamily K member 18 OS=Callithrix jacchus OX=9483 GN=KCNK18 PE=3 SV=2///198:204///TRESK
TDEAIPQIIINAEELP
>tr|A0A2K6AFA7|A0A2K6AFA7_MANLE Potassium two pore domain channel subfamily K member 18 OS=Mandrillus leucophaeus OX=9568 GN=KCNK18 PE=3 SV=1///198:204///TRESK
TDEAVPQIIIGAEELP
>tr|A0A2K5Q639|A0A2K5Q639_CEBCA Potassium two pore domain channel subfamily K member 18 OS=Cebus capucinus imitator OX=1737458 GN=KCNK18 PE=3 SV=1///198:204///TRESK
ADEAVPQIIINAEELP
>tr|A0A0D9QXP2|A0A0D9QXP2_CHLSB Potassium two pore domain channel subfamily K member 18 OS=Chlorocebus sabaeus OX=60711 GN=KCNK18 PE=3 SV=1///198:204///TRESK
ADEAVPQIIIGAEELP
>tr|A0A2K6CXR5|A0A2K6CXR5_MACNE Potassium two pore domain channel subfamily K member 18 OS=Macaca nemestrina OX=9545 GN=KCNK18 PE=3 SV=1///198:204///TRESK
ADEAVPQIIIGAEELP
>tr|A0A2K5LSH5|A0A2K5LSH5_CERAT Potassium two pore domain channel subfamily K member 18 OS=Cercocebus atys OX=9531 GN=KCNK18 PE=3 SV=1///198:204///TRESK
ADEAVPQIIIGAEELP
>tr|A0A096NTV5|A0A096NTV5_PAPAN Potassium two pore domain channel subfamily K member 18 OS=Papio anubis OX=9555 GN=KCNK18 PE=3 SV=1///198:204///TRESK
ADEAVPQIIIGAEELP
>tr|A0A2K6T5Z3|A0A2K6T5Z3_SAIBB Potassium two pore domain channel subfamily K member 18 OS=Saimiri boliviensis boliviensis OX=39432 GN=KCNK18 PE=3 SV=1///198:204///TRESK
TDEAVPQIVINAEELP
>tr|A0A2K6LRB4|A0A2K6LRB4_RHIBE Potassium two pore domain channel subfamily K member 18 OS=Rhinopithecus bieti OX=61621 GN=KCNK18 PE=3 SV=1///198:204///TRESK
ADEAVPQIIIGAEEVP
>tr|A0A2K5IFL5|A0A2K5IFL5_COLAP Potassium two pore domain channel subfamily K member 18 OS=Colobus angolensis palliatus OX=336983 GN=KCNK18 PE=3 SV=1///198:204///TRESK
ADEAVPQIIIGAEEVP
>tr|G1S3K0|G1S3K0_NOMLE Potassium two pore domain channel subfamily K member 18 OS=Nomascus leucogenys OX=61853 GN=KCNK18 PE=3 SV=2///163:169///TRESK
TDEAVPQIIISAEELP
>tr|A0A2J8W6U6|A0A2J8W6U6_PONAB KCNK18 isoform 1 OS=Pongo abelii OX=9601 GN=CR201_G0012777 PE=3 SV=1///199:205///TRESK
ADEAVPQIIISAEELP
>tr|A0A2R9CE63|A0A2R9CE63_PANPA Potassium two pore domain channel subfamily K member 18 OS=Pan paniscus OX=9597 GN=KCNK18 PE=3 SV=1///199:205///TRESK
ADEAVPQIIISAEELP
>tr|H2NBR0|H2NBR0_PONAB Potassium two pore domain channel subfamily K member 18 OS=Pongo abelii OX=9601 GN=KCNK18 PE=3 SV=1///199:205///TRESK
ADEAVPQIIISAEELP
>tr|H2Q2M7|H2Q2M7_PANTR KCNK18 isoform 1 OS=Pan troglodytes OX=9598 GN=KCNK18 PE=3 SV=2///199:205///TRESK
ADEAVPQIIISAEELP
>tr|G3SCI5|G3SCI5_GORGO Potassium two pore domain channel subfamily K member 18 OS=Gorilla gorilla gorilla OX=9595 GN=KCNK18 PE=3 SV=1///199:205///TRESK
TDEAVPQIIISAEELP
>sp|Q7Z418|KCNKI_HUMAN Potassium channel subfamily K member 18 OS=Homo sapiens OX=9606 GN=KCNK18 PE=1 SV=1///199:205///TRESK
ADEAVPQIIISAEELP
>tr|H3AWU1|H3AWU1_LATCH Potassium two pore domain channel subfamily K member 18 OS=Latimeria chalumnae OX=7897 GN=KCNK18 PE=3 SV=1///208:214///TRESK
SLSVKKDVVIREPLDI
>tr|A0A093JGZ3|A0A093JGZ3_STRCA Potassium channel subfamily K member 18 (Fragment) OS=Struthio camelus australis OX=441894 GN=N308_15724 PE=3 SV=1///203:209///TRESK
SALMKSKAVINEPLSI
>tr|H9GG45|H9GG45_ANOCA Potassium two pore domain channel subfamily K member 18 OS=Anolis carolinensis OX=28377 GN=KCNK18 PE=3 SV=1///202:208///TRESK
SSLRQNKIVLHEPLNI
>tr|A0A091PTD4|A0A091PTD4_HALAL Potassium channel subfamily K member 18 (Fragment) OS=Haliaeetus albicilla OX=8969 GN=N329_07019 PE=3 SV=1///199:205///TRESK
KSRTQSKVVINEPLTI
>tr|A0A091HSE7|A0A091HSE7_CALAN Potassium channel subfamily K member 18 (Fragment) OS=Calypte anna OX=9244 GN=N300_04590 PE=3 SV=1///199:205///TRESK
KSRAQSTTAISERLNI
>tr|A0A091FKB4|A0A091FKB4_9AVES Potassium channel subfamily K member 18 (Fragment) OS=Cuculus canorus OX=55661 GN=N303_05159 PE=3 SV=1///195:201///TRESK
GDEAQSKVVISEPLTI
>tr|A0A094KTJ2|A0A094KTJ2_9AVES Potassium channel subfamily K member 18 (Fragment) OS=Podiceps cristatus OX=345573 GN=N338_10744 PE=3 SV=1///199:205///TRESK
KSRAQSKAIINEPLTI
>tr|A0A087VP36|A0A087VP36_BALRE Potassium channel subfamily K member 18 (Fragment) OS=Balearica regulorum gibbericeps OX=100784 GN=N312_11366 PE=3 SV=1///199:205///TRESK
KSRAQSKVVINEPLTI
>tr|A0A091KBM7|A0A091KBM7_9GRUI Potassium channel subfamily K member 18 (Fragment) OS=Chlamydotis macqueenii OX=187382 GN=N324_05845 PE=3 SV=1///199:205///TRESK
KSRAQSKAVINEPLTI
>tr|A0A091VRJ6|A0A091VRJ6_NIPNI Potassium channel subfamily K member 18 (Fragment) OS=Nipponia nippon OX=128390 GN=Y956_01387 PE=3 SV=1///199:205///TRESK
KSRAQSKVVINEPLTI
>tr|A0A093I3Z2|A0A093I3Z2_FULGA Potassium channel subfamily K member 18 (Fragment) OS=Fulmarus glacialis OX=30455 GN=N327_06233 PE=3 SV=1///199:205///TRESK
KSRAQSKVVINEPLTI
>tr|A0A091UZD0|A0A091UZD0_PHALP Potassium channel subfamily K member 18 (Fragment) OS=Phaethon lepturus OX=97097 GN=N335_12511 PE=3 SV=1///199:205///TRESK
KSRAQSKVVINEPLTI
>tr|A0A091TXT7|A0A091TXT7_PHORB Potassium channel subfamily K member 18 (Fragment) OS=Phoenicopterus ruber ruber OX=9218 GN=N337_06073 PE=3 SV=1///199:205///TRESK
KSRAQSKVVINEPLTI
>tr|A0A0A0A7G3|A0A0A0A7G3_CHAVO Potassium channel subfamily K member 18 (Fragment) OS=Charadrius vociferus OX=50402 GN=N301_07073 PE=3 SV=1///199:205///TRESK
KSRAQSKVVISEPLTI
>tr|A0A093H332|A0A093H332_DRYPU Potassium channel subfamily K member 18 (Fragment) OS=Dryobates pubescens OX=118200 GN=N307_13851 PE=3 SV=1///199:205///TRESK
KSRAQSKIVINEPLTI
>tr|A0A091HD21|A0A091HD21_BUCRH Potassium channel subfamily K member 18 (Fragment) OS=Buceros rhinoceros silvestris OX=175836 GN=N320_08680 PE=3 SV=1///199:205///TRESK
KSRAQSKAVTNEPLTI
>tr|A0A091R819|A0A091R819_MERNU Potassium channel subfamily K member 18 (Fragment) OS=Merops nubicus OX=57421 GN=N331_02153 PE=3 SV=1///199:205///TRESK
KSRAQSKPVLNEPLTI
>tr|A0A094KYJ3|A0A094KYJ3_ANTCR Potassium channel subfamily K member 18 (Fragment) OS=Antrostomus carolinensis OX=279965 GN=N321_01050 PE=3 SV=1///199:205///TRESK
KSRGQSKVVVNEPMTI
>tr|A0A091PYA9|A0A091PYA9_LEPDC Potassium channel subfamily K member 18 (Fragment) OS=Leptosomus discolor OX=188344 GN=N330_12628 PE=3 SV=1///199:205///TRESK
KSRALSKVVINEPLTI
>tr|A0A093RBU0|A0A093RBU0_PYGAD Potassium channel subfamily K member 18 (Fragment) OS=Pygoscelis adeliae OX=9238 GN=AS28_09747 PE=3 SV=1///199:205///TRESK
KSREQSKVVINEPLTI
>tr|A0A091W519|A0A091W519_OPIHO Potassium channel subfamily K member 18 (Fragment) OS=Opisthocomus hoazin OX=30419 GN=N306_13993 PE=3 SV=1///199:205///TRESK
KSSTQSKLVINEPLTI
>tr|A0A087QZJ1|A0A087QZJ1_APTFO Potassium channel subfamily K member 18 (Fragment) OS=Aptenodytes forsteri OX=9233 GN=AS27_02797 PE=3 SV=1///199:205///TRESK
KSRAQSKVVINEPLTI
>tr|A0A091JAS6|A0A091JAS6_EGRGA Potassium channel subfamily K member 18 (Fragment) OS=Egretta garzetta OX=188379 GN=Z169_11555 PE=3 SV=1///194:200///TRESK
KSRAQSKAVINEPLTI
>tr|A0A093DYF5|A0A093DYF5_9AVES Potassium channel subfamily K member 18 (Fragment) OS=Pterocles gutturalis OX=240206 GN=N339_09118 PE=3 SV=1///199:205///TRESK
KSRAQSNIVINEPLTI
>tr|A0A099ZC47|A0A099ZC47_TINGU Potassium channel subfamily K member 18 (Fragment) OS=Tinamus guttatus OX=94827 GN=N309_14833 PE=3 SV=1///203:209///TRESK
SLLMKSKVILNEPLSI
>tr|U3IT48|U3IT48_ANAPL Potassium two pore domain channel subfamily K member 18 OS=Anas platyrhynchos OX=8839 GN=KCNK18 PE=3 SV=1///195:201///TRESK
GDRVLSKASANEPLNI
>tr|R0L1T9|R0L1T9_ANAPL Potassium channel subfamily K member 18 (Fragment) OS=Anas platyrhynchos OX=8839 GN=Anapl_11532 PE=3 SV=1///195:201///TRESK
GDRVLSKASANEPLNI
>tr|H0ZLC2|H0ZLC2_TAEGU Uncharacterized protein OS=Taeniopygia guttata OX=59729 PE=3 SV=1///196:202///TRESK
ELNPGSKIVINEPLTI
>tr|A0A091MDB5|A0A091MDB5_9PASS Potassium channel subfamily K member 18 (Fragment) OS=Acanthisitta chloris OX=57068 GN=N310_10896 PE=3 SV=1///198:204///TRESK
KCRAQSKIVINEPLTI
>tr|A0A2U3X555|A0A2U3X555_ODORO LOW QUALITY PROTEIN: potassium channel subfamily K member 18 OS=Odobenus rosmarus divergens OX=9708 GN=KCNK18 PE=3 SV=1///197:203///TRESK
AGEAVPRIVRDAQELP
>tr|A0A2I2UAG4|A0A2I2UAG4_FELCA Potassium two pore domain channel subfamily K member 18 OS=Felis catus OX=9685 GN=KCNK18 PE=3 SV=1///202:208///TRESK
AAGAVPRIVIETQELP
>tr|H0V185|H0V185_CAVPO Potassium two pore domain channel subfamily K member 18 OS=Cavia porcellus OX=10141 GN=KCNK18 PE=3 SV=1///199:205///TRESK
ADEAMPQIVVSDRELP
>tr|A0A1U7THA7|A0A1U7THA7_TARSY potassium channel subfamily K member 18 OS=Tarsius syrichta OX=1868482 GN=KCNK18 PE=3 SV=1///198:204///TRESK
VEEAFPQIIISAEELP
>tr|G5BVW3|G5BVW3_HETGA Potassium channel subfamily K member 18 OS=Heterocephalus glaber OX=10181 GN=GW7_15386 PE=3 SV=1///197:203///TRESK
VDEAIPQIIVNDGELP
>tr|A0A2K6FUS2|A0A2K6FUS2_PROCO Potassium two pore domain channel subfamily K member 18 OS=Propithecus coquereli OX=379532 GN=KCNK18 PE=3 SV=1///196:202///TRESK
ADEAIPQITITAEELP
>tr|E2QUB5|E2QUB5_CANLF Potassium two pore domain channel subfamily K member 18 OS=Canis lupus familiaris OX=9615 GN=KCNK18 PE=3 SV=1///196:202///TRESK
VAKAVPRIVIDAQELP
>tr|M3XW81|M3XW81_MUSPF Potassium two pore domain channel subfamily K member 18 OS=Mustela putorius furo OX=9669 GN=KCNK18 PE=3 SV=1///196:202///TRESK
AAEAVPRIVIDAQELP
>tr|A0A2Y9J1X6|A0A2Y9J1X6_ENHLU potassium channel subfamily K member 18 OS=Enhydra lutris kenyoni OX=391180 GN=LOC111144704 PE=4 SV=1///196:202///TRESK
AAEAVPRIIIDAQELP
>tr|G1M677|G1M677_AILME Potassium two pore domain channel subfamily K member 18 OS=Ailuropoda melanoleuca OX=9646 GN=KCNK18 PE=3 SV=1///191:197///TRESK
AGEAVPRIIIDAQELP
>tr|D2H725|D2H725_AILME Uncharacterized protein (Fragment) OS=Ailuropoda melanoleuca OX=9646 GN=PANDA_005912 PE=3 SV=1///196:202///TRESK
AGEAVPRIIIDAQELP
>tr|H0WVX9|H0WVX9_OTOGA Potassium two pore domain channel subfamily K member 18 OS=Otolemur garnettii OX=30611 GN=KCNK18 PE=3 SV=1///195:201///TRESK
ADEAIPQITVTAEELP
>tr|M7BP35|M7BP35_CHEMY Potassium channel subfamily K member 18 (Fragment) OS=Chelonia mydas OX=8469 GN=UY3_03733 PE=3 SV=1///200:206///TRESK
SLLMQHKIVIQEPLSI
>tr|U3JHN6|U3JHN6_FICAL Potassium two pore domain channel subfamily K member 18 OS=Ficedula albicollis OX=59894 GN=KCNK18 PE=3 SV=1///199:205///TRESK
KSRTQSKIVINEPLTS
>tr|A0A2Y9FLV9|A0A2Y9FLV9_PHYCD LOW QUALITY PROTEIN: potassium channel subfamily K member 18 OS=Physeter catodon OX=9755 GN=KCNK18 PE=4 SV=1///194:200///TRESK
VDEAIPRIAINDPELP
>tr|L5MEE5|L5MEE5_MYODS Potassium channel subfamily K member 18 OS=Myotis davidii OX=225400 GN=MDA_GLEAN10021219 PE=3 SV=1///197:203///TRESK
MDPAIPRIIISAQEPP
>tr|S7NFP2|S7NFP2_MYOBR Potassium channel subfamily K member 18 OS=Myotis brandtii OX=109478 GN=D623_10024931 PE=3 SV=1///197:203///TRESK
MDPTIPRIIISAQEPP
>tr|F6VUV3|F6VUV3_HORSE Potassium two pore domain channel subfamily K member 18 OS=Equus caballus OX=9796 GN=KCNK18 PE=3 SV=1///197:203///TRESK
EDKAVPRISISAQELP
>tr|B5L2C1|B5L2C1_RAT K(2P) channel-a subtype OS=Rattus norvegicus OX=10116 GN=Kcnk18 PE=2 SV=1///155:161///TRESK
ADEAIPQIVIDAGADE
>tr|A0A1S3FAL1|A0A1S3FAL1_DIPOR potassium channel subfamily K member 18 OS=Dipodomys ordii OX=10020 GN=Kcnk18 PE=3 SV=1///150:156///TRESK
PILVVPDIVIEAEELQ
>sp|P53968|CRZ1_YEAST Transcriptional regulator CRZ1 OS=Saccharomyces cerevisiae (strain ATCC 204508 / S288c) OX=559292 GN=CRZ1 PE=1 SV=1///330:336///CRZ1
AAPVTPIISIQEFNEG
>sp|Q4WJ81|CRZA_ASPFU C2H2 finger domain transcription factor crzA OS=Neosartorya fumigata (strain ATCC MYA-4609 / Af293 / CBS 101355 / FGSC A1100) OX=330879 GN=crzA PE=1 SV=1///317:323///CRZ1
PSLYDSALGIENFTLS
>tr|A1D3T5|A1D3T5_NEOFI C2H2 type zinc finger domain protein OS=Neosartorya fischeri (strain ATCC 1020 / DSM 3700 / CBS 544.65 / FGSC A1164 / JCM 1740 / NRRL 181 / WB 181) OX=331117 GN=NFIA_017790 PE=4 SV=1///329:335///CRZ1
PSLYDNALGIENFTLS
>tr|A0A0S7E973|A0A0S7E973_9EURO Uncharacterized protein OS=Aspergillus lentulus OX=293939 GN=ALT_8432 PE=4 SV=1///323:329///CRZ1
PTLYDNALGIENFTLS
>tr|A0A2I1CAF8|A0A2I1CAF8_9EURO C2H2 type zinc finger domain protein OS=Aspergillus novofumigatus IBT 16806 OX=1392255 GN=P174DRAFT_370938 PE=4 SV=1///323:329///CRZ1
PSLYDNALGIENFTLS
>tr|A0A0K8LNK0|A0A0K8LNK0_9EURO Arabinogalactan endo-beta-1,4-galactanase OS=Aspergillus udagawae OX=91492 GN=AUD_8498 PE=3 SV=1///657:663///CRZ1
PSLYDNALGIENFTLS
>tr|A0A421CW36|A0A421CW36_9EURO Arabinogalactan endo-beta-1,4-galactanase OS=Aspergillus turcosus OX=1245748 GN=CFD26_101910 PE=3 SV=1///711:717///CRZ1
PSLYDNALGIENFTLS
>tr|A0A397H0Q4|A0A397H0Q4_9EURO Uncharacterized protein OS=Aspergillus thermomutatus OX=41047 GN=CDV56_102832 PE=4 SV=1///320:326///CRZ1
PSLYDNALGIENFTLS
>tr|A1CQX1|A1CQX1_ASPCL C2H2 type zinc finger domain protein OS=Aspergillus clavatus (strain ATCC 1007 / CBS 513.65 / DSM 816 / NCTC 3887 / NRRL 1) OX=344612 GN=ACLA_027670 PE=4 SV=1///335:341///CRZ1
PSLYDNALGIENFTLS
>tr|G3YEH0|G3YEH0_ASPNA Uncharacterized protein (Fragment) OS=Aspergillus niger (strain ATCC 1015 / CBS 113.46 / FGSC A1144 / LSHB Ac4 / NCTC 3858a / NRRL 328 / USDA 3528.7) OX=380704 GN=ASPNIDRAFT_120185 PE=4 SV=1///311:317///CRZ1
PGLYDNALGIESFTLS
>tr|A0A3F3Q010|A0A3F3Q010_9EURO C2H2 type zinc finger domain protein OS=Aspergillus welwitschiae OX=1341132 GN=BDQ94DRAFT_180080 PE=4 SV=1///310:316///CRZ1
PGLYDNALGIESFTLS
>tr|A2RB91|A2RB91_ASPNC Aspergillus niger contig An18c0180, genomic contig OS=Aspergillus niger (strain CBS 513.88 / FGSC A1513) OX=425011 GN=An18g05920 PE=4 SV=1///310:316///CRZ1
PGLYDNALGIESFTLS
>tr|A0A401KSG8|A0A401KSG8_ASPAW Transcriptional regulator CRZ1 OS=Aspergillus awamori OX=105351 GN=AAWM_05128 PE=4 SV=1///310:316///CRZ1
PGLYDNALGIESFTLS
>tr|A0A1F7ZRP3|A0A1F7ZRP3_9EURO Putative C2H2 transcription factor Crz1 OS=Aspergillus bombycis OX=109264 GN=ABOM_009265 PE=4 SV=1///314:320///CRZ1
PGLYDSSLGIESFTLS
>tr|A0A317VPF7|A0A317VPF7_9EURO C2H2 type zinc finger domain protein OS=Aspergillus heteromorphus CBS 117.55 OX=1448321 GN=BO70DRAFT_398104 PE=4 SV=1///307:313///CRZ1
PGLYDNALGIESFTLS
>tr|A0A319EMD3|A0A319EMD3_ASPSB Uncharacterized protein OS=Aspergillus sclerotiicarbonarius (strain CBS 121057 / IBT 28362) OX=1448318 GN=BO78DRAFT_158591 PE=4 SV=1///305:311///CRZ1
PGLYDNALGIESFTLS
>tr|A0A0F0I938|A0A0F0I938_ASPPU Zinc-finger double domain protein OS=Aspergillus parasiticus (strain ATCC 56775 / NRRL 5862 / SRRC 143 / SU-1) OX=1403190 GN=P875_00064887 PE=4 SV=1///313:319///CRZ1
PGLYDSSLGIESFTLS
>tr|A0A1S9D745|A0A1S9D745_ASPOZ Uncharacterized protein OS=Aspergillus oryzae OX=5062 GN=OAory_01110630 PE=4 SV=1///313:319///CRZ1
PGLYDSSLGIESFTLS
>tr|B8NNI1|B8NNI1_ASPFN C2H2 transcription factor Crz1, putative OS=Aspergillus flavus (strain ATCC 200026 / FGSC A1120 / NRRL 3357 / JCM 12722 / SRRC 167) OX=332952 GN=AFLA_127920 PE=4 SV=1///313:319///CRZ1
PGLYDSSLGIESFTLS
>tr|Q2UN62|Q2UN62_ASPOR Uncharacterized protein OS=Aspergillus oryzae (strain ATCC 42149 / RIB 40) OX=510516 GN=AO090001000491 PE=4 SV=1///313:319///CRZ1
PGLYDSSLGIESFTLS
>tr|A0A1L9UGG4|A0A1L9UGG4_ASPBC Uncharacterized protein OS=Aspergillus brasiliensis (strain CBS 101740 / IMI 381727 / IBT 21946) OX=767769 GN=ASPBRDRAFT_197410 PE=4 SV=1///310:316///CRZ1
PGLYDNALGIESFTLS
>tr|G7XSY1|G7XSY1_ASPKW C2H2 type zinc finger domain protein OS=Aspergillus kawachii (strain NBRC 4308) OX=1033177 GN=AKAW_08165 PE=4 SV=1///312:318///CRZ1
PGLYDNALGIESFTLS
>tr|A0A1R3RRA5|A0A1R3RRA5_ASPC5 Uncharacterized protein OS=Aspergillus carbonarius (strain ITEM 5010) OX=602072 GN=ASPCADRAFT_128721 PE=4 SV=1///305:311///CRZ1
PGLYDNALGIESFTLS
>tr|A0A117E2Z5|A0A117E2Z5_ASPNG C2H2 type zinc finger domain protein OS=Aspergillus niger OX=5061 GN=ABL_07127 PE=4 SV=1///308:314///CRZ1
PGLYDNALGIESFTLS
>tr|A0A1L9NMB3|A0A1L9NMB3_ASPTC Uncharacterized protein OS=Aspergillus tubingensis (strain CBS 134.48) OX=767770 GN=ASPTUDRAFT_114323 PE=4 SV=1///308:314///CRZ1
PGLYDNALGIESFTLS
>tr|A0A317VS68|A0A317VS68_9EURO C2H2 type zinc finger domain protein OS=Aspergillus sclerotioniger CBS 115572 OX=1450535 GN=BO94DRAFT_201935 PE=4 SV=1///305:311///CRZ1
PGLYDNALGIESFTLS
>tr|A0A4S3J863|A0A4S3J863_9EURO DNA-binding transcription factor OS=Aspergillus tanneri OX=1220188 GN=CRZ1 PE=4 SV=1///315:321///CRZ1
GLYDNAALGIESFTLS
>tr|A0A319F316|A0A319F316_9EURO C2H2 type zinc finger domain protein OS=Aspergillus ellipticus CBS 707.79 OX=1448320 GN=BO71DRAFT_343321 PE=4 SV=1///285:291///CRZ1
PGLHDNALGIESFTLS
>tr|A0A395GTW2|A0A395GTW2_9EURO C2H2 type zinc finger domain protein OS=Aspergillus ibericus CBS 121593 OX=1448316 GN=BO80DRAFT_480100 PE=4 SV=1///296:302///CRZ1
PGLYDNALGIESFTLS
>tr|A0A2I2G228|A0A2I2G228_9EURO Uncharacterized protein OS=Aspergillus steynii IBT 23096 OX=1392250 GN=P170DRAFT_477784 PE=4 SV=1///308:314///CRZ1
PGLYENALAIESFTLS
>tr|A0A0L1IY10|A0A0L1IY10_ASPNO Putative C2H2 transcription factor Crz1 OS=Aspergillus nomius NRRL 13137 OX=1509407 GN=ANOM_006882 PE=4 SV=1///297:303///CRZ1
PGLYDSSLGIESFTLS
>tr|A0A318ZGJ1|A0A318ZGJ1_9EURO Putative C2H2 transcription factor Crz1 OS=Aspergillus saccharolyticus JOP 1030-1 OX=1450539 GN=BP01DRAFT_23186 PE=4 SV=1///303:309///CRZ1
PGLYENALGIESFTLS
>tr|A0A319C9Y1|A0A319C9Y1_9EURO C2H2 type zinc finger domain protein OS=Aspergillus uvarum CBS 121591 OX=1448315 GN=BO82DRAFT_73033 PE=4 SV=1///302:308///CRZ1
PGLYENALGIESFTLS
>tr|A0A2V5GXZ2|A0A2V5GXZ2_9EURO C2H2 type zinc finger domain protein OS=Aspergillus violaceofuscus CBS 115571 OX=1450538 GN=BO99DRAFT_345591 PE=4 SV=1///302:308///CRZ1
PGLYENALGIESFTLS
>tr|A0A1L9WW90|A0A1L9WW90_ASPA1 Uncharacterized protein OS=Aspergillus aculeatus (strain ATCC 16872 / CBS 172.66 / WB 5094) OX=690307 GN=ASPACDRAFT_52204 PE=4 SV=1///302:308///CRZ1
PGLYENALGIESFTLS
>tr|A0A1L9RP43|A0A1L9RP43_ASPWE Uncharacterized protein OS=Aspergillus wentii DTO 134E9 OX=1073089 GN=ASPWEDRAFT_50154 PE=4 SV=1///299:305///CRZ1
PGLYDNALGIESFTLS
>tr|A0A395HPZ1|A0A395HPZ1_ASPHC C2H2 type zinc finger domain protein OS=Aspergillus homomorphus (strain CBS 101889) OX=1450537 GN=BO97DRAFT_165472 PE=4 SV=1///300:306///CRZ1
PGLYENALGIESFTLS
>tr|A0A2G7GC25|A0A2G7GC25_9EURO C2H2 transcription factor Crz1 OS=Aspergillus arachidicola OX=656916 GN=AARAC_007151 PE=4 SV=1///288:294///CRZ1
PGLYDSSLGIESFTLS
>tr|A0A3A3A0P2|A0A3A3A0P2_9EURO C2H2 type zinc finger OS=Aspergillus sclerotialis OX=2070753 GN=PHISCL_03951 PE=4 SV=1///296:302///CRZ1
PSLYENALGIESFTLS
>tr|A0A0F8XUB5|A0A0F8XUB5_9EURO Uncharacterized protein OS=Aspergillus rambellii OX=308745 GN=ARAM_000007 PE=4 SV=1///275:281///CRZ1
SLYDNPALGFESFTLT
>tr|A0A0U5GRM5|A0A0U5GRM5_9EURO Putative Oocyte zinc finger protein XlCOF20 OS=Aspergillus calidoustus OX=454130 GN=ASPCAL08247 PE=4 SV=1///278:284///CRZ1
SLYDNAALGIESFTLS
>tr|A0A2I2F6V4|A0A2I2F6V4_9EURO Uncharacterized protein OS=Aspergillus candidus OX=41067 GN=BDW47DRAFT_127335 PE=4 SV=1///284:290///CRZ1
PGLYDNALGIESFTLS
>tr|A0A0A2JWR2|A0A0A2JWR2_PENEN Zinc finger, C2H2 OS=Penicillium expansum OX=27334 GN=PEX2_024720 PE=4 SV=1///302:308///CRZ1
PSLYDNGLGMESFTLS
>tr|A0A0G4PLW5|A0A0G4PLW5_PENCA Zinc finger, C2H2-type/integrase, DNA-binding OS=Penicillium camemberti FM 013 OX=1429867 GN=PCAMFM013_S021g000096 PE=4 SV=1///301:307///CRZ1
PSLYENGLGMESFTLS
>tr|A0A1V6SLG4|A0A1V6SLG4_9EURO Uncharacterized protein OS=Penicillium flavigenum OX=254877 GN=PENFLA_c037G01360 PE=4 SV=1///303:309///CRZ1
PSLYDNGLGMESFTLS
>tr|A0A135L8M2|A0A135L8M2_PENPA Zinc finger, C2H2 OS=Penicillium patulum OX=5078 GN=PGRI_042190 PE=4 SV=1///301:307///CRZ1
PSLYDNGLGMESFTLS
>tr|A0A0M8P610|A0A0M8P610_9EURO Uncharacterized protein OS=Penicillium nordicum OX=229535 GN=ACN38_g7742 PE=4 SV=1///301:307///CRZ1
PSLYDNGLGMESFTLS
>tr|A0A1V6R7R2|A0A1V6R7R2_9EURO Uncharacterized protein OS=Penicillium solitum OX=60172 GN=PENSOL_c012G08368 PE=4 SV=1///301:307///CRZ1
PSLYENGLGMESFTLS
>tr|B6H1U9|B6H1U9_PENRW Pc13g03120 protein OS=Penicillium rubens (strain ATCC 28089 / DSM 1075 / NRRL 1951 / Wisconsin 54-1255) OX=500485 GN=Pc13g03120 PE=4 SV=1///303:309///CRZ1
PSLYDNGLGMESFTLS
>tr|A0A1V6Y3U7|A0A1V6Y3U7_PENNA Uncharacterized protein OS=Penicillium nalgiovense OX=60175 GN=PENNAL_c0038G02531 PE=4 SV=1///302:308///CRZ1
PSLYDNGLGMESFTLS
>tr|A0A1V6S2E8|A0A1V6S2E8_9EURO Uncharacterized protein OS=Penicillium vulpinum OX=29845 GN=PENVUL_c010G05664 PE=4 SV=1///302:308///CRZ1
PSLYDNGLGMESFTLS
>tr|A0A3D8QEV6|A0A3D8QEV6_9EURO Uncharacterized protein OS=Aspergillus mulundensis OX=1810919 GN=DSM5745_10817 PE=4 SV=1///281:287///CRZ1
SLYDNAALGIESFTLS
>tr|W6QE86|W6QE86_PENRF Zinc finger C2H2-type/integrase DNA-binding domain OS=Penicillium roqueforti (strain FM164) OX=1365484 GN=PROQFM164_S03g001780 PE=4 SV=1///314:320///CRZ1
PNLYDNGLGMESFTLS
>tr|Q5B154|Q5B154_EMENI Uncharacterized protein OS=Emericella nidulans (strain FGSC A4 / ATCC 38163 / CBS 112.46 / NRRL 194 / M139) OX=227321 GN=ANIA_05726 PE=4 SV=1///279:285///CRZ1
SLYDNAALGIESFTLS
>tr|A0A1V6V5E8|A0A1V6V5E8_9EURO Uncharacterized protein OS=Penicillium coprophilum OX=36646 GN=PENCOP_c001G03543 PE=4 SV=1///301:307///CRZ1
PSLYDNGLGMETFTLS
>tr|A0A1F5LYF5|A0A1F5LYF5_9EURO Uncharacterized protein OS=Penicillium arizonense OX=1835702 GN=PENARI_c001G12035 PE=4 SV=1///297:303///CRZ1
PALYDNALGIESFTLS
>tr|A0A1V6Q3Y7|A0A1V6Q3Y7_9EURO Uncharacterized protein OS=Penicillium antarcticum OX=416450 GN=PENANT_c014G08463 PE=4 SV=1///297:303///CRZ1
PALYENALGIESFTLS
>tr|A0A1L9SJS8|A0A1L9SJS8_9EURO Uncharacterized protein OS=Penicilliopsis zonata CBS 506.65 OX=1073090 GN=ASPZODRAFT_14943 PE=4 SV=1///312:318///CRZ1
TGFYDNALKIESFTLS
>tr|K9G9H1|K9G9H1_PEND2 C2H2 transcription factor Crz1, putative OS=Penicillium digitatum (strain PHI26 / CECT 20796) OX=1170229 GN=PDIG_59460 PE=4 SV=1///302:308///CRZ1
PSLYDNGLGMESFTLS
>tr|A0A0A2LC93|A0A0A2LC93_PENIT Zinc finger, C2H2 OS=Penicillium italicum OX=40296 GN=PITC_089390 PE=4 SV=1///302:308///CRZ1
PSLYENGLGMESFTLS
>tr|A0A1L9PN55|A0A1L9PN55_ASPVE Uncharacterized protein OS=Aspergillus versicolor CBS 583.65 OX=1036611 GN=ASPVEDRAFT_132792 PE=4 SV=1///287:293///CRZ1
SIYDNAALGIETFTLA
>tr|A0A0F7TCQ0|A0A0F7TCQ0_PENBI Putative Oocyte zinc finger protein XlCOF20 OS=Penicillium brasilianum OX=104259 GN=PMG11_00777 PE=4 SV=1///308:314///CRZ1
PALYDNALAIEQFTLS
>tr|A0A017SS85|A0A017SS85_9EURO Uncharacterized protein OS=Aspergillus ruber CBS 135680 OX=1388766 GN=EURHEDRAFT_446038 PE=4 SV=1///251:257///CRZ1
NDPAYDNLGIESFTLS
>tr|A0A1L9W093|A0A1L9W093_ASPGL Uncharacterized protein OS=Aspergillus glaucus CBS 516.65 OX=1160497 GN=ASPGLDRAFT_31266 PE=4 SV=1///251:257///CRZ1
NDPAYDNLGIESFTLS
>tr|A0A1E3BRC2|A0A1E3BRC2_9EURO Uncharacterized protein OS=Aspergillus cristatus OX=573508 GN=SI65_01088 PE=4 SV=1///250:256///CRZ1
NDPAYDNLGIESFTLS
>tr|S7ZAK4|S7ZAK4_PENO1 Uncharacterized protein OS=Penicillium oxalicum (strain 114-2 / CGMCC 5302) OX=933388 GN=PDE_02584 PE=4 SV=1///314:320///CRZ1
PALYDNALGIEQFTLS
>tr|V5HUG1|V5HUG1_BYSSN C2H2 transcription factor Crz1, putative OS=Byssochlamys spectabilis (strain No. 5 / NBRC 109023) OX=1356009 GN=PVAR5_1858 PE=4 SV=1///286:292///CRZ1
PTLYDNALGIESFTIS
>tr|A0A443I061|A0A443I061_BYSSP Uncharacterized protein OS=Byssochlamys spectabilis OX=264951 GN=C8Q69DRAFT_136530 PE=4 SV=1///287:293///CRZ1
PTLYDNALGIESFTIS
>tr|A0A507R599|A0A507R599_MONPU DNA-binding transcription factor OS=Monascus purpureus OX=5098 GN=CRZ1 PE=4 SV=1///315:321///CRZ1
PGVYDNVLGIETFTLS
>tr|A0A0U1LRP4|A0A0U1LRP4_TALIS Transcriptional regulator CRZ1 OS=Talaromyces islandicus OX=28573 GN=PISL3812_02433 PE=4 SV=1///291:297///CRZ1
PVLYENALGIEAFTLG
>tr|A0A2B7XGR6|A0A2B7XGR6_9EURO Uncharacterized protein OS=Blastomyces parvus OX=2060905 GN=GX51_01528 PE=4 SV=1///309:315///CRZ1
PGLYENALGMEAFTIS
>tr|A0A0H1BRG3|A0A0H1BRG3_9EURO Uncharacterized protein OS=Blastomyces silverae OX=2060906 GN=EMPG_13094 PE=4 SV=1///309:315///CRZ1
PGLYENALGMEAFTIS
>tr|A0A2B7Z2H0|A0A2B7Z2H0_9EURO Uncharacterized protein OS=Polytolypa hystricis UAMH7299 OX=1447883 GN=AJ80_00782 PE=4 SV=1///301:307///CRZ1
PGLYENALGMDGFSIS
>tr|A0A179UGS1|A0A179UGS1_BLAGS C2H2 type zinc finger protein OS=Blastomyces gilchristii (strain SLH14081) OX=559298 GN=BDBG_02566 PE=4 SV=1///304:310///CRZ1
PGLYENALGMETFTIS
>tr|C5GEB3|C5GEB3_AJEDR C2H2 type zinc finger domain-containing protein OS=Ajellomyces dermatitidis (strain ER-3 / ATCC MYA-2586) OX=559297 GN=BDCG_02978 PE=4 SV=1///304:310///CRZ1
PGLYENALGMETFTIS
>tr|A0A2B7WJ86|A0A2B7WJ86_9EURO Uncharacterized protein OS=Helicocarpus griseus UAMH5409 OX=1447875 GN=AJ79_09517 PE=4 SV=1///311:317///CRZ1
PTLHENALGMEAFSIS
>tr|C0NGD4|C0NGD4_AJECG C2H2 zinc finger domain-containing protein OS=Ajellomyces capsulatus (strain G186AR / H82 / ATCC MYA-2454 / RMSCC 2432) OX=447093 GN=HCBG_02406 PE=4 SV=1///302:308///CRZ1
PGLYENALGMEAFSIS
>tr|A6R7C9|A6R7C9_AJECN Uncharacterized protein OS=Ajellomyces capsulatus (strain NAm1 / WU24) OX=339724 GN=HCAG_05537 PE=4 SV=1///441:447///CRZ1
PGLYENALGMESFSIS
>tr|F0U5V1|F0U5V1_AJEC8 C2H2 zinc finger domain-containing protein OS=Ajellomyces capsulatus (strain H88) OX=544711 GN=HCEG_01548 PE=4 SV=1///302:308///CRZ1
PGLYENALGMEAFSIS
>tr|C6H5I8|C6H5I8_AJECH C2H2 zinc finger protein OS=Ajellomyces capsulatus (strain H143) OX=544712 GN=HCDG_01689 PE=4 SV=1///371:377///CRZ1
PGLYENALGMEAFSIS
>tr|A0A1J9P9V0|A0A1J9P9V0_9EURO Uncharacterized protein OS=Emergomyces pasteurianus Ep9510 OX=1447872 GN=AJ78_06259 PE=4 SV=1///313:319///CRZ1
QGLYENALGMETFSLS
>tr|A0A1B7NTV0|A0A1B7NTV0_9EURO Uncharacterized protein OS=Emmonsia sp. CAC-2015a OX=1658172 GN=ACJ72_05455 PE=4 SV=1///313:319///CRZ1
PGLYENALGIEAFSLS
>tr|A0A1J9P7I9|A0A1J9P7I9_9EURO Uncharacterized protein OS=Blastomyces percursus OX=1658174 GN=ACJ73_09322 PE=4 SV=1///306:312///CRZ1
PGLYENALGMEAFTIS
>tr|C1HAW7|C1HAW7_PARBA C2H2 type zinc finger domain-containing protein OS=Paracoccidioides lutzii (strain ATCC MYA-826 / Pb01) OX=502779 GN=PAAG_07831 PE=4 SV=1///301:307///CRZ1
QNPYENALGMEAFSIS
>tr|C1GLL2|C1GLL2_PARBD Uncharacterized protein OS=Paracoccidioides brasiliensis (strain Pb18) OX=502780 GN=PADG_08253 PE=4 SV=1///301:307///CRZ1
QNPYENALGMEAFSIS
>tr|A0A2B7ZDQ9|A0A2B7ZDQ9_9EURO Uncharacterized protein OS=Emmonsia crescens OX=73230 GN=GX50_05703 PE=4 SV=1///320:326///CRZ1
QGLYENALGMEAFSLS
>tr|B8LU07|B8LU07_TALSN C2H2 transcription factor Crz1, putative OS=Talaromyces stipitatus (strain ATCC 10500 / CBS 375.48 / QM 6759 / NRRL 1006) OX=441959 GN=TSTA_072300 PE=4 SV=1///297:303///CRZ1
PVLYDNTLAMDSFTLS
>tr|A0A0J7BDS6|A0A0J7BDS6_COCIT Calcineurin-responsive zinc finger transcription factor OS=Coccidioides immitis RMSCC 2394 OX=404692 GN=CIRG_07958 PE=4 SV=1///305:311///CRZ1
PAIYENALGIGSFTIS
>tr|J3KCM3|J3KCM3_COCIM C2H2 type zinc finger domain-containing protein OS=Coccidioides immitis (strain RS) OX=246410 GN=CIMG_04025 PE=4 SV=2///305:311///CRZ1
PAIYENALGIGSFTIS
>tr|A0A2H3ILJ3|A0A2H3ILJ3_9EURO Zinc finger, C2H2 OS=Penicillium sp. 'occitanis' OX=290292 GN=PENO1_024320 PE=4 SV=1///300:306///CRZ1
PVLYDNTLGMDSFTLS
>tr|E9D171|E9D171_COCPS Uncharacterized protein OS=Coccidioides posadasii (strain RMSCC 757 / Silveira) OX=443226 GN=CPSG_03250 PE=4 SV=1///305:311///CRZ1
PAIYENALGIGSFTIS
>tr|B6Q847|B6Q847_TALMQ C2H2 transcription factor Crz1, putative OS=Talaromyces marneffei (strain ATCC 18224 / CBS 334.59 / QM 7333) OX=441960 GN=PMAA_026570 PE=4 SV=1///304:310///CRZ1
PVLYDNTLAMDSFTLS
>tr|C4JJY3|C4JJY3_UNCRE Uncharacterized protein OS=Uncinocarpus reesii (strain UAMH 1704) OX=336963 GN=UREG_01940 PE=4 SV=1///306:312///CRZ1
PLLYENALGIGSFTIS
>tr|F2SY94|F2SY94_TRIRC Uncharacterized protein OS=Trichophyton rubrum (strain ATCC MYA-4607 / CBS 118892) OX=559305 GN=TERG_07553 PE=4 SV=2///300:306///CRZ1
PSLYDNAFGMEAFTIS
>tr|A0A178F763|A0A178F763_TRIRU C2H2 finger domain-containing protein OS=Trichophyton rubrum OX=5551 GN=A7C99_1297 PE=4 SV=1///300:306///CRZ1
PSLYDNAFGMEAFTIS
>tr|D4AVF9|D4AVF9_ARTBC C2H2 transcription factor Crz1, putative OS=Arthroderma benhamiae (strain ATCC MYA-4681 / CBS 112371) OX=663331 GN=ARB_00172 PE=4 SV=1///299:305///CRZ1
PSLYDNAFGMESFTIS
>tr|C5FEV8|C5FEV8_ARTOC C2H2 type zinc finger domain-containing protein OS=Arthroderma otae (strain ATCC MYA-4605 / CBS 113480) OX=554155 GN=MCYG_01140 PE=4 SV=1///297:303///CRZ1
PRLYDNAFGMEAFTIS
>tr|E5R2L2|E5R2L2_ARTGP Transcriptional regulator prz1 OS=Arthroderma gypseum (strain ATCC MYA-4604 / CBS 118893) OX=535722 GN=MGYG_01691 PE=4 SV=1///301:307///CRZ1
PSMYDNAFGMEAFTIS
>tr|A0A059JJ05|A0A059JJ05_TRIIM Uncharacterized protein OS=Trichophyton interdigitale (strain MR816) OX=1215338 GN=H109_00762 PE=4 SV=1///299:305///CRZ1
PTLYDNAFGMETFTIS
>tr|A0A0J8TFP6|A0A0J8TFP6_COCIT Zinc finger protein OS=Coccidioides immitis RMSCC 3703 OX=454286 GN=CISG_03110 PE=4 SV=1///305:311///CRZ1
PAIYENALGIGSFTIS
>tr|A0A161THQ3|A0A161THQ3_XYLHT Uncharacterized protein OS=Xylona heveae (strain CBS 132557 / TC161) OX=1328760 GN=L228DRAFT_83934 PE=4 SV=1///356:362///CRZ1
SIYHDAGLGIEQFTLS
>tr|A0A2S7PBK2|A0A2S7PBK2_9HELO Uncharacterized protein OS=Rutstroemia sp. NJR-2017a WRK4 OX=2070412 GN=CJF32_00004824 PE=4 SV=1///285:291///CRZ1
DSIYQEVLGIGSFSLA
>tr|A0A1L7WDC4|A0A1L7WDC4_9HELO Probable transcriptional regulator CRZ1 OS=Phialocephala subalpina OX=576137 GN=PAC_00573 PE=4 SV=1///295:301///CRZ1
SSLYQEVLSIGNFSLS
>tr|A0A194XQQ1|A0A194XQQ1_9HELO Uncharacterized protein OS=Phialocephala scopiformis OX=149040 GN=LY89DRAFT_728536 PE=4 SV=1///297:303///CRZ1
SSLYQEVLSIGNFSLS
>tr|A0A2T3BEV7|A0A2T3BEV7_AMORE Uncharacterized protein OS=Amorphotheca resinae ATCC 22711 OX=857342 GN=M430DRAFT_159704 PE=4 SV=1///261:267///CRZ1
DPLYQEVLGIGAFSLS
>tr|S3DU86|S3DU86_GLAL2 C2H2 and C2HC zinc finger OS=Glarea lozoyensis (strain ATCC 20868 / MF5171) OX=1116229 GN=GLAREA_11220 PE=4 SV=1///276:282///CRZ1
DHLYQEVLGIQNFSLS
>tr|A0A2J6QEY0|A0A2J6QEY0_9HELO Uncharacterized protein OS=Pezoloma ericae OX=1745343 GN=NA56DRAFT_566115 PE=4 SV=1///291:297///CRZ1
SGLYNEVLGIGSFSLS
>tr|A0A162IPT2|A0A162IPT2_9EURO C2H2 type zinc finger domain-containing protein OS=Ascosphaera apis ARSEF 7405 OX=392613 GN=AAP_00625 PE=4 SV=1///277:283///CRZ1
PSFTENTLGLESFTLS
>tr|M7U860|M7U860_BOTF1 Putative c2h2 type zinc finger domain-containing protein OS=Botryotinia fuckeliana (strain BcDW1) OX=1290391 GN=BcDW1_1529 PE=4 SV=1///277:283///CRZ1
DSIYQDVLAIGSFSLA
>tr|G2XZL7|G2XZL7_BOTF4 BcCRZ1, transcription factor Zn, C2H2 OS=Botryotinia fuckeliana (strain T4) OX=999810 GN=BofuT4_P049220.1 PE=4 SV=1///277:283///CRZ1
DSIYQDVLAIGSFSLA
>tr|W9CR44|W9CR44_SCLBF BcCRZ1, transcription factor Zn, C2H2 OS=Sclerotinia borealis (strain F-4128) OX=1432307 GN=SBOR_1289 PE=4 SV=1///279:285///CRZ1
DSIYQEVLGIGSFSLT
>tr|A7EH84|A7EH84_SCLS1 Uncharacterized protein OS=Sclerotinia sclerotiorum (strain ATCC 18683 / 1980 / Ss-1) OX=665079 GN=SS1G_04676 PE=4 SV=1///248:254///CRZ1
DSIYQDVLAIGSFSLA
>tr|A0A0D2BI27|A0A0D2BI27_9EURO Uncharacterized protein OS=Exophiala spinifera OX=91928 GN=PV08_02892 PE=4 SV=1///330:336///CRZ1
DQFAPPTINIEPAPVS
>tr|A0A2V1CRH2|A0A2V1CRH2_9HELO BcCRZ1, transcription factor Zn, C2H2 OS=Cadophora sp. DSE1049 OX=1485229 GN=DL98DRAFT_193305 PE=4 SV=1///285:291///CRZ1
DSIYENVLGIGNFSLS
>tr|A0A0C3DPY0|A0A0C3DPY0_9PEZI Uncharacterized protein OS=Oidiodendron maius Zn OX=913774 GN=OIDMADRAFT_26712 PE=4 SV=1///427:433///CRZ1
DPMYQEVLGIGNFSLS
>tr|W2S0Z2|W2S0Z2_9EURO Uncharacterized protein OS=Cyphellophora europaea CBS 101466 OX=1220924 GN=HMPREF1541_01496 PE=4 SV=1///312:318///CRZ1
DQFAPPTINIEPAPVS
>tr|A0A0L0N8H8|A0A0L0N8H8_9HYPO Transcriptional regulator CRZ1 OS=Tolypocladium ophioglossoides CBS 100239 OX=1163406 GN=TOPH_04939 PE=4 SV=1///380:386///CRZ1
SQMAPPAINIDFAPSN
>tr|R1EJI4|R1EJI4_BOTPV Putative c2h2 type zinc finger domain-containing protein OS=Botryosphaeria parva (strain UCR-NP2) OX=1287680 GN=UCRNP2_5327 PE=4 SV=1///277:283///CRZ1
NSMFQEVLSFGQFSLS
>tr|A0A094AAI6|A0A094AAI6_9PEZI Uncharacterized protein OS=Pseudogymnoascus sp. VKM F-4281 (FW-2241) OX=1420906 GN=V493_04144 PE=4 SV=1///282:288///CRZ1
PSIYQDLGAMGNFSIS
>tr|A0A1S8B6X3|A0A1S8B6X3_9PEZI Transcriptional regulator CRZ1 OS=Diplodia seriata OX=420778 GN=BK809_0004650 PE=4 SV=1///274:280///CRZ1
NSMFQEVMNFGQFSLS
>tr|K1XSY7|K1XSY7_MARBU C2H2 type zinc finger domain-containing protein OS=Marssonina brunnea f. sp. multigermtubi (strain MB_m1) OX=1072389 GN=MBM_06247 PE=4 SV=1///399:405///CRZ1
DSIYENVLGIGTFSLT
>tr|A0A1Y2W870|A0A1Y2W870_9PEZI Uncharacterized protein OS=Hypoxylon sp. CI-4A OX=1001833 GN=M426DRAFT_21409 PE=4 SV=1///353:359///CRZ1
QPMAPPSINIDFAPNS
>tr|A0A218Z0M2|A0A218Z0M2_9HELO BcCRZ1, transcription factor Zn, C2H OS=Marssonina coronariae OX=503106 GN=B2J93_5534 PE=4 SV=1///283:289///CRZ1
DAIYENVLGIGNFSLS
>tr|A0A074XQW6|A0A074XQW6_AURPU Uncharacterized protein OS=Aureobasidium pullulans EXF-150 OX=1043002 GN=M438DRAFT_134375 PE=4 SV=1///268:274///CRZ1
PSLFPDALGLGQFSLS
>tr|A0A0D2CMZ0|A0A0D2CMZ0_9EURO Uncharacterized protein OS=Cladophialophora immunda OX=569365 GN=PV07_03056 PE=4 SV=1///329:335///CRZ1
DQFQPPTINIEPAPVS
>tr|A0A1E1KZ59|A0A1E1KZ59_9HELO Related to calcineurin responsive zinc-finger protein OS=Rhynchosporium commune OX=914237 GN=RCO7_06102 PE=4 SV=1///296:302///CRZ1
DSIYENVLGIGSFSLS
>tr|A0A074VQ55|A0A074VQ55_9PEZI Uncharacterized protein OS=Aureobasidium melanogenum CBS 110374 OX=1043003 GN=M437DRAFT_48815 PE=4 SV=1///263:269///CRZ1
VSMFPDALGLGQFSLS
>tr|A0A0D2GVE6|A0A0D2GVE6_9EURO Unplaced genomic scaffold supercont1.3, whole genome shotgun sequence OS=Fonsecaea pedrosoi CBS 271.37 OX=1442368 GN=Z517_05592 PE=4 SV=1///328:334///CRZ1
DQFQPPTINIEPAPVS
>tr|W9XMM0|W9XMM0_9EURO Uncharacterized protein OS=Cladophialophora psammophila CBS 110553 OX=1182543 GN=A1O5_05402 PE=4 SV=1///329:335///CRZ1
DQFQPPTINIEPAPVS
>tr|A0A074XFY1|A0A074XFY1_9PEZI Uncharacterized protein OS=Aureobasidium namibiae CBS 147.97 OX=1043004 GN=M436DRAFT_72808 PE=4 SV=1///264:270///CRZ1
ASMFPDALGLGGFSLS
>tr|A0A074YRB7|A0A074YRB7_AURSE Uncharacterized protein OS=Aureobasidium subglaciale (strain EXF-2481) OX=1043005 GN=AUEXF2481DRAFT_24650 PE=4 SV=1///272:278///CRZ1
PSLFPDALGLGQFSLS
>tr|A0A178Z5G7|A0A178Z5G7_9EURO Uncharacterized protein OS=Fonsecaea erecta OX=1367422 GN=AYL99_11416 PE=4 SV=1///328:334///CRZ1
DQFQPPTINIEPAPVS
>tr|A0A1J9R753|A0A1J9R753_9PEZI C2h2 type zinc finger domain-containing protein OS=Diplodia corticola OX=236234 GN=BKCO1_130001 PE=4 SV=1///277:283///CRZ1
NSMFQEVMNFGQFSLS
>tr|A0A2T4CH22|A0A2T4CH22_TRILO Uncharacterized protein OS=Trichoderma longibrachiatum ATCC 18648 OX=983965 GN=M440DRAFT_1417641 PE=4 SV=1///372:378///CRZ1
HQMAPPAINIDFAPTN
>tr|A0A1B8CPK2|A0A1B8CPK2_9PEZI Uncharacterized protein OS=Pseudogymnoascus sp. WSF 3629 OX=1622147 GN=VE00_00849 PE=4 SV=1///283:289///CRZ1
QGIYQDLGAMGNFSIS
>tr|A0A0D2E002|A0A0D2E002_9EURO Uncharacterized protein OS=Phialophora americana OX=5601 GN=PV04_06949 PE=4 SV=1///331:337///CRZ1
DQFAPPTINIEPAPVS
>tr|A0A0D2I3Q5|A0A0D2I3Q5_9EURO Uncharacterized protein OS=Fonsecaea multimorphosa CBS 102226 OX=1442371 GN=Z520_12395 PE=4 SV=1///328:334///CRZ1
DQFQPPTINIEPAPVS
>tr|A0A2H3FFQ0|A0A2H3FFQ0_9HELO C2H2 type zinc finger domain-containing protein OS=Diplocarpon rosae OX=946125 GN=BUE80_DR000746 PE=4 SV=1///283:289///CRZ1
DALYENVLGIGNFSLS
>tr|A0A1B8GSA7|A0A1B8GSA7_9PEZI DNA-binding transcription factor OS=Pseudogymnoascus verrucosus OX=342668 GN=CRZ1 PE=4 SV=1///283:289///CRZ1
QGIYQDLGAMGNFSIS
>tr|A0A1Y2WSG1|A0A1Y2WSG1_9PEZI Uncharacterized protein (Fragment) OS=Daldinia sp. EC12 OX=1001832 GN=K445DRAFT_38487 PE=4 SV=1///356:362///CRZ1
QPMAPPSINIDFAPNS
>tr|A0A1G4BI97|A0A1G4BI97_9PEZI Uncharacterized protein OS=Colletotrichum orchidophilum OX=1209926 GN=CORC01_03584 PE=4 SV=1///338:344///CRZ1
MPQVAPAINIEFAPTA
>tr|A0A1C1CUI3|A0A1C1CUI3_9EURO C2H2 type zinc finger domain-containing protein OS=Cladophialophora carrionii OX=86049 GN=CLCR_08126 PE=4 SV=1///331:337///CRZ1
DQFAPPTINIEPAPVS
>tr|A0A084QL31|A0A084QL31_STAC4 Uncharacterized protein OS=Stachybotrys chlorohalonata (strain IBT 40285) OX=1283841 GN=S40285_06160 PE=4 SV=1///376:382///CRZ1
PQMNPPAINIDFAPNN
>tr|A0A094E480|A0A094E480_9PEZI Uncharacterized protein (Fragment) OS=Pseudogymnoascus sp. VKM F-4513 (FW-928) OX=1420907 GN=V494_02732 PE=4 SV=1///287:293///CRZ1
PSIYQDLGAMGNFSIS
>tr|L8FW81|L8FW81_PSED2 Uncharacterized protein OS=Pseudogymnoascus destructans (strain ATCC MYA-4855 / 20631-21) OX=658429 GN=GMDG_07025 PE=4 SV=1///277:283///CRZ1
QGIYQDLGAMGKFSLS
>tr|A0A093ZC23|A0A093ZC23_9PEZI Uncharacterized protein OS=Pseudogymnoascus sp. VKM F-4246 OX=1420902 GN=V492_02377 PE=4 SV=1///286:292///CRZ1
PSIYQDLGAMGNFSIS
>tr|A0A1B8EFM0|A0A1B8EFM0_9PEZI Uncharacterized protein OS=Pseudogymnoascus sp. 23342-1-I1 OX=1524831 GN=VE03_00374 PE=4 SV=1///283:289///CRZ1
PSIYQDLGAMGNFSIS
>tr|A0A1B8EZB4|A0A1B8EZB4_9PEZI Uncharacterized protein OS=Pseudogymnoascus sp. 05NY08 OX=1622149 GN=VF21_05307 PE=4 SV=1///283:289///CRZ1
QGIYQDLGAMGNFSIS
>tr|A0A2S4KYY9|A0A2S4KYY9_9HYPO Transcriptional regulator CRZ1 OS=Tolypocladium paradoxum OX=94208 GN=TPAR_04421 PE=4 SV=1///378:384///CRZ1
SQMAPPAINIDFAPSN
>tr|A0A135UGR2|A0A135UGR2_9PEZI Uncharacterized protein OS=Colletotrichum salicis OX=1209931 GN=CSAL01_13188 PE=4 SV=1///337:343///CRZ1
MPQVAPAINIEFAPTA
>tr|C7YJZ6|C7YJZ6_NECH7 Uncharacterized protein OS=Nectria haematococca (strain 77-13-4 / ATCC MYA-4622 / FGSC 9596 / MPVI) OX=660122 GN=NECHADRAFT_65383 PE=4 SV=1///358:364///CRZ1
SQMAPPAINIDFAPNN
>tr|A0A2T3Z4H5|A0A2T3Z4H5_9HYPO Uncharacterized protein OS=Trichoderma asperellum CBS 433.97 OX=1042311 GN=M441DRAFT_70820 PE=4 SV=1///370:376///CRZ1
HQMAPPAINIDFAPNN
>tr|G0RDD2|G0RDD2_HYPJQ Predicted protein (Fragment) OS=Hypocrea jecorina (strain QM6a) OX=431241 GN=TRIREDRAFT_36391 PE=4 SV=1///341:347///CRZ1
HQMAPPAINIDFAPTN
>tr|W9W3K2|W9W3K2_9EURO Uncharacterized protein OS=Cladophialophora yegresii CBS 114405 OX=1182544 GN=A1O7_06547 PE=4 SV=1///331:337///CRZ1
DQFAPPTINIEPAPVS
>tr|A0A2T4ARX7|A0A2T4ARX7_TRIHA Uncharacterized protein OS=Trichoderma harzianum CBS 226.95 OX=983964 GN=M431DRAFT_315524 PE=4 SV=1///366:372///CRZ1
HQMQPPAINIDFAPTT
>tr|A0A1Y2UUQ1|A0A1Y2UUQ1_9PEZI Uncharacterized protein OS=Hypoxylon sp. CO27-5 OX=1001938 GN=M434DRAFT_81238 PE=4 SV=1///354:360///CRZ1
QPMAPPSINIDFAPNS
>tr|A0A1B8B3Y6|A0A1B8B3Y6_FUSPO Uncharacterized protein OS=Fusarium poae OX=36050 GN=FPOA_01383 PE=4 SV=1///358:364///CRZ1
SSMAPPAINIDFAPTN
>tr|T0KSA5|T0KSA5_COLGC Uncharacterized protein OS=Colletotrichum gloeosporioides (strain Cg-14) OX=1237896 GN=CGLO_04525 PE=4 SV=1///332:338///CRZ1
MPQVAPAINIEFAPTS
>tr|A0A066XQB5|A0A066XQB5_COLSU Uncharacterized protein OS=Colletotrichum sublineola OX=1173701 GN=CSUB01_01407 PE=4 SV=1///334:340///CRZ1
MPQVAPAINIEFAPTA
>tr|A0A4T0VP93|A0A4T0VP93_9PEZI C2H2 finger domain transcription factor crzA OS=Colletotrichum higginsianum OX=80884 GN=CH35J_009464 PE=4 SV=1///334:340///CRZ1
MPQVAPAINIEFAPTA
>tr|A0A0P7BC46|A0A0P7BC46_9HYPO Uncharacterized protein OS=Neonectria ditissima OX=78410 GN=AK830_g6575 PE=4 SV=1///371:377///CRZ1
SQMAPPAINIDFAPSN
>tr|A0A162NL92|A0A162NL92_9PEZI C2h2 type zinc finger domain-containing protein OS=Colletotrichum incanum OX=1573173 GN=CI238_10439 PE=4 SV=1///334:340///CRZ1
MPQVAPAINIEFAPTA
>tr|A0A2C6AFZ9|A0A2C6AFZ9_9HYPO Uncharacterized protein OS=Cordyceps sp. RAO-2017 OX=2004951 GN=CDD83_8348 PE=4 SV=1///333:339///CRZ1
SQMAPPAINIDFAPNK
>tr|A0A2L2T341|A0A2L2T341_9HYPO Uncharacterized protein OS=Fusarium venenatum OX=56646 PE=4 SV=1///358:364///CRZ1
SSMAPPAINIDFAPTN
>tr|A0A010QJB7|A0A010QJB7_9PEZI Uncharacterized protein OS=Colletotrichum fioriniae PJ7 OX=1445577 GN=CFIO01_13401 PE=4 SV=1///337:343///CRZ1
EMPQAPAINIEFAPTA
>tr|A0A0D9PCE6|A0A0D9PCE6_METAN Uncharacterized protein OS=Metarhizium anisopliae BRIP 53293 OX=1291518 GN=H634G_00954 PE=4 SV=1///372:378///CRZ1
SHMAPPAINIDFAPNN
>tr|F9F1I5|F9F1I5_FUSOF Uncharacterized protein OS=Fusarium oxysporum (strain Fo5176) OX=660025 GN=FOXB_00271 PE=4 SV=1///367:373///CRZ1
SSMAPPAINIDFAPTN
>tr|N4U7N0|N4U7N0_FUSC1 Transcriptional regulator CRZ1 OS=Fusarium oxysporum f. sp. cubense (strain race 1) OX=1229664 GN=FOC1_g10003120 PE=4 SV=1///367:373///CRZ1
SSMAPPAINIDFAPTN
>tr|X0C4H6|X0C4H6_FUSOX Uncharacterized protein OS=Fusarium oxysporum f. sp. raphani 54005 OX=1089458 GN=FOQG_07824 PE=4 SV=1///367:373///CRZ1
SSMAPPAINIDFAPTN
>tr|E3QD20|E3QD20_COLGM Uncharacterized protein OS=Colletotrichum graminicola (strain M1.001 / M2 / FGSC 10212) OX=645133 GN=GLRG_03936 PE=4 SV=1///334:340///CRZ1
MPQVAPAINIEFAPTA
>tr|I1RCM1|I1RCM1_GIBZE Uncharacterized protein OS=Gibberella zeae (strain PH-1 / ATCC MYA-4620 / FGSC 9075 / NRRL 31084) OX=229533 GN=FG01341.1 PE=4 SV=1///358:364///CRZ1
SSMAPPAINIDFAPTN
>tr|A0A2K3Q8Q0|A0A2K3Q8Q0_9HYPO Transcriptional regulator CRZ1 OS=Tolypocladium capitatum OX=45235 GN=TCAP_06137 PE=4 SV=1///295:301///CRZ1
GSLYQEVLGIGAFSIA
>tr|W9IN83|W9IN83_FUSOX Uncharacterized protein OS=Fusarium oxysporum NRRL 32931 OX=660029 GN=FOYG_07351 PE=4 SV=1///367:373///CRZ1
SSMAPPAINIDFAPTN
>tr|A0A179HNC2|A0A179HNC2_PURLI Oocyte zinc finger protein XlCOF20 OS=Purpureocillium lilacinum OX=33203 GN=VFPFJ_03244 PE=4 SV=1///370:376///CRZ1
SQMAPPAINIDFAPNN
>tr|N1RMI4|N1RMI4_FUSC4 Transcriptional regulator CRZ1 OS=Fusarium oxysporum f. sp. cubense (strain race 4) OX=1229665 GN=FOC4_g10003094 PE=4 SV=1///367:373///CRZ1
SSMAPPAINIDFAPTN
>tr|A0A2H3HS75|A0A2H3HS75_FUSOX Uncharacterized protein OS=Fusarium oxysporum f. sp. radicis-cucumerinum OX=327505 GN=AU210_000590 PE=4 SV=1///367:373///CRZ1
SSMAPPAINIDFAPTN
>tr|A0A0D2X834|A0A0D2X834_FUSO4 Uncharacterized protein OS=Fusarium oxysporum f. sp. lycopersici (strain 4287 / CBS 123668 / FGSC 9935 / NRRL 34936) OX=426428 GN=FOXG_00040 PE=4 SV=1///367:373///CRZ1
SSMAPPAINIDFAPTN
>tr|A0A420NFH7|A0A420NFH7_FUSOX C2H2 finger domain transcription factor crzA OS=Fusarium oxysporum OX=5507 GN=BFJ70_g15666 PE=4 SV=1///367:373///CRZ1
SSMAPPAINIDFAPTN
>tr|A0A166Q9I4|A0A166Q9I4_9PEZI C2H2 type zinc finger domain-containing protein OS=Colletotrichum tofieldiae OX=708197 GN=CT0861_03349 PE=4 SV=1///334:340///CRZ1
MPQVAPAINIEFAPTA
>tr|W3XNR7|W3XNR7_PESFW Uncharacterized protein OS=Pestalotiopsis fici (strain W106-1 / CGMCC3.15140) OX=1229662 GN=PFICI_00980 PE=4 SV=1///352:358///CRZ1
PVMAPPSINIDFAPNS
>tr|A0A2N3NDW3|A0A2N3NDW3_9PEZI Uncharacterized protein OS=Lomentospora prolificans OX=41688 GN=jhhlp_002390 PE=4 SV=1///341:347///CRZ1
PQLAPPAINIDYAPTS
>tr|G9NHJ0|G9NHJ0_HYPAI Uncharacterized protein (Fragment) OS=Hypocrea atroviridis (strain ATCC 20476 / IMI 206040) OX=452589 GN=TRIATDRAFT_173231 PE=4 SV=1///348:354///CRZ1
HQMAPPAINIDFAPTN
>tr|A0A484FW27|A0A484FW27_COLOR C2H2 finger domain transcription factor crzA OS=Colletotrichum orbiculare (strain 104-T / ATCC 96160 / CBS 514.97 / LARS 414 / MAFF 240422) OX=1213857 GN=crzA PE=4 SV=1///337:343///CRZ1
MPHVAPAINIEFAPTN
>tr|A0A1V1TID4|A0A1V1TID4_9FUNG Uncharacterized protein OS=fungal sp. No.14919 OX=1813822 GN=ANO14919_101790 PE=4 SV=1///352:358///CRZ1
QGLAPPSINIDFAPNA
>tr|A0A0D1YX40|A0A0D1YX40_9PEZI Uncharacterized protein OS=Verruconis gallopava OX=253628 GN=PV09_03810 PE=4 SV=1///288:294///CRZ1
PSMYQDVMRIGQFSLN
>tr|W7LZX1|W7LZX1_GIBM7 Uncharacterized protein OS=Gibberella moniliformis (strain M3125 / FGSC 7600) OX=334819 GN=FVEG_01476 PE=4 SV=1///369:375///CRZ1
SSMAPPAINIDFAPTN
>tr|S0DIJ6|S0DIJ6_GIBF5 Related to calcineurin responsive zinc-finger protein OS=Gibberella fujikuroi (strain CBS 195.34 / IMI 58289 / NRRL A-6831) OX=1279085 GN=FFUJ_01538 PE=4 SV=1///367:373///CRZ1
SSMAPPAINIDFAPTN
>tr|E9E402|E9E402_METAQ C2H2 type zinc finger domain-containing protein OS=Metarhizium acridum (strain CQMa 102) OX=655827 GN=MAC_04600 PE=4 SV=1///374:380///CRZ1
SHMAPPAINIDFAPNN
>tr|A0A1S7UJY3|A0A1S7UJY3_ROSNE Putative C2H2 type zinc finger domain-containing protein OS=Rosellinia necatrix OX=77044 GN=SAMD00023353_0203040 PE=4 SV=1///353:359///CRZ1
PGLAPPSINIDFAPNA
>tr|G2Q738|G2Q738_MYCTT Uncharacterized protein OS=Myceliophthora thermophila (strain ATCC 42464 / BCRC 31852 / DSM 1799) OX=573729 GN=MYCTH_59287 PE=4 SV=1///372:378///CRZ1
GMPAPPSINIDFAPTA
>tr|A0A168B583|A0A168B583_9HYPO C2H2 type zinc finger domain-containing protein OS=Moelleriella libera RCEF 2490 OX=1081109 GN=AAL_04919 PE=4 SV=1///296:302///CRZ1
TSLYSDVLNIDSFTIS
>tr|A0A2K0UT47|A0A2K0UT47_GIBNY Uncharacterized protein OS=Gibberella nygamai OX=42673 GN=FNYG_14310 PE=4 SV=1///367:373///CRZ1
SSMAPPAINIDFAPTN
>tr|A0A0A1TF47|A0A0A1TF47_9HYPO Putative C2H2 type zinc finger domain-containing protein OS=Torrubiella hemipterigena OX=1531966 GN=VHEMI08976 PE=4 SV=1///320:326///CRZ1
QAQMAPSINIDYAPTN
>tr|A0A0C4DSI1|A0A0C4DSI1_MAGP6 Uncharacterized protein OS=Magnaporthiopsis poae (strain ATCC 64411 / 73-15) OX=644358 GN=MAPG_02863 PE=4 SV=1///365:371///CRZ1
MQMPAPTINIDFAPTS
>tr|A0A0B2WR78|A0A0B2WR78_METAS C2H2 type zinc finger domain-containing protein OS=Metarhizium album (strain ARSEF 1941) OX=1081103 GN=MAM_03690 PE=4 SV=1///369:375///CRZ1
SHMAPPAINIDFAPNN
>tr|G2WYW6|G2WYW6_VERDV Transcriptional regulator prz1 OS=Verticillium dahliae (strain VdLs.17 / ATCC MYA-4575 / FGSC 10137) OX=498257 GN=VDAG_03208 PE=4 SV=1///344:350///CRZ1
MPQMAPAINIEFAPAA
>tr|A0A151GFR5|A0A151GFR5_9HYPO C2H2 type zinc finger domain-containing protein OS=Drechmeria coniospora OX=98403 GN=DCS_07912 PE=4 SV=1///365:371///CRZ1
PQMAPPSINIDFAPSN
>tr|A0A1Y2E2N1|A0A1Y2E2N1_9PEZI Uncharacterized protein OS=Pseudomassariella vexata OX=1141098 GN=BCR38DRAFT_340283 PE=4 SV=1///358:364///CRZ1
GMMAPPSINIDFAPNS
>tr|G4N4P0|G4N4P0_MAGO7 Uncharacterized protein OS=Magnaporthe oryzae (strain 70-15 / ATCC MYA-4617 / FGSC 8958) OX=242507 GN=MGG_05133 PE=4 SV=1///365:371///CRZ1
AQMAAPTINIDYAPTN
>tr|A0A167B510|A0A167B510_METRR C2H2 type zinc finger domain-containing protein OS=Metarhizium rileyi (strain RCEF 4871) OX=1081105 GN=NOR_06083 PE=4 SV=1///377:383///CRZ1
SHMAPPAINIDFAPSN
>tr|A0A4Q7JZM3|A0A4Q7JZM3_METCM Uncharacterized protein OS=Pochonia chlamydosporia 123 OX=1052797 GN=I1G_00006662 PE=4 SV=1///375:381///CRZ1
SHMAPPAINIDFAPNN
>tr|A0A179FF07|A0A179FF07_METCM Oocyte zinc finger protein XlCOF20 OS=Pochonia chlamydosporia 170 OX=1380566 GN=VFPPC_05500 PE=4 SV=1///375:381///CRZ1
SHMAPPAINIDFAPNN
>tr|A0A086T004|A0A086T004_ACRC1 Transcriptional regulator-like protein OS=Acremonium chrysogenum (strain ATCC 11550 / CBS 779.69 / DSM 880 / JCM 23072 / IMI 49137) OX=857340 GN=ACRE_066120 PE=4 SV=1///345:351///CRZ1
TQMAPPSINIDYAPNN
>tr|B2ACQ2|B2ACQ2_PODAN Podospora anserina S mat+ genomic DNA chromosome 3, supercontig 1 OS=Podospora anserina (strain S / ATCC MYA-4624 / DSM 980 / FGSC 10383) OX=515849 GN=PODANS_3_1720 PE=4 SV=1///290:296///CRZ1
AGLYQELHGIGSFSIS
>tr|A0A094ASH3|A0A094ASH3_9PEZI Uncharacterized protein (Fragment) OS=Pseudogymnoascus sp. VKM F-3557 OX=1437433 GN=V490_01123 PE=4 SV=1///337:343///CRZ1
QGIYQDLGGINNFSIS
>tr|N1JKL0|N1JKL0_BLUG1 Uncharacterized protein OS=Blumeria graminis f. sp. hordei (strain DH14) OX=546991 GN=BGHDH14_bgh02089 PE=4 SV=1///277:283///CRZ1
SSLYQEVLGIGNFSLS
>tr|A0A2P5I090|A0A2P5I090_9PEZI Transcriptional regulator prz1 OS=Diaporthe helianthi OX=158607 GN=DHEL01_v205692 PE=4 SV=1///346:352///CRZ1
PQLAAPTINIDYAPPP
>tr|A0A2N6NGT7|A0A2N6NGT7_BEABA C2H2 finger domain transcription factor crzA OS=Beauveria bassiana OX=176275 GN=crzA PE=4 SV=1///330:336///CRZ1
MPQMAPAINIDFAPTS
>tr|A0A0A2W3P6|A0A0A2W3P6_BEABA Transcriptional regulator CRZ1 OS=Beauveria bassiana D1-5 OX=1245745 GN=BBAD15_g7125 PE=4 SV=1///330:336///CRZ1
MPQMAPAINIDFAPTS
>tr|J5JLB3|J5JLB3_BEAB2 Oocyte zinc finger protein XlCOF20 OS=Beauveria bassiana (strain ARSEF 2860) OX=655819 GN=BBA_06961 PE=4 SV=1///330:336///CRZ1
MPQMAPAINIDFAPTS
>tr|A0A2D3V4J1|A0A2D3V4J1_9PEZI Uncharacterized protein OS=Ramularia collo-cygni OX=112498 GN=RCC_03238 PE=4 SV=1///295:301///CRZ1
DPTFNDTLGLQQFSLS
>tr|A0A2C5Y8D2|A0A2C5Y8D2_9HYPO Uncharacterized protein OS=Ophiocordyceps australis OX=1399860 GN=CDD81_5572 PE=4 SV=1///363:369///CRZ1
AQMPTPAINIVHAPNN
>tr|A0A383UKA0|A0A383UKA0_BLUGH Uncharacterized protein OS=Blumeria graminis f. sp. hordei OX=62688 GN=BLGHR1_11465 PE=4 SV=1///277:283///CRZ1
SSLYQEVLGIGNFSLS
>tr|A0A175WEQ2|A0A175WEQ2_9PEZI Transcriptional regulator CRZ1 OS=Madurella mycetomatis OX=100816 GN=MMYC01_200909 PE=4 SV=1///287:293///CRZ1
ATVYQELHGIGRFSLS
>tr|A0A0G4N864|A0A0G4N864_9PEZI Uncharacterized protein OS=Verticillium longisporum OX=100787 GN=BN1708_008781 PE=4 SV=1///344:350///CRZ1
MPQMAPAINIEFAPAA
>tr|A0A167WPL5|A0A167WPL5_9HYPO C2H2 type zinc finger protein OS=Cordyceps fumosorosea ARSEF 2679 OX=1081104 GN=ISF_04763 PE=4 SV=1///335:341///CRZ1
MPQMAPAINIDFAPAN
>tr|A0A0F4ZF48|A0A0F4ZF48_9PEZI Uncharacterized protein OS=Thielaviopsis punctulata OX=72032 GN=TD95_002229 PE=4 SV=1///323:329///CRZ1
SQMAPPAINIQLAPAP
>tr|A0A179ILE9|A0A179ILE9_CORDF Uncharacterized protein OS=Cordyceps confragosa OX=1105325 GN=LLEC1_07613 PE=4 SV=1///331:337///CRZ1
MPQMAPAINIDFAPAN
>tr|A0A168J309|A0A168J309_CORDF C2H2 type zinc finger protein OS=Cordyceps confragosa RCEF 1005 OX=1081108 GN=LEL_03436 PE=4 SV=1///331:337///CRZ1
MAQMAPAINIDFAPAN
>tr|M3CW43|M3CW43_SPHMS Uncharacterized protein OS=Sphaerulina musiva (strain SO2202) OX=692275 GN=SEPMUDRAFT_152049 PE=4 SV=1///297:303///CRZ1
DASFGNGLGFENFNLN
>tr|A0A2C5YQ79|A0A2C5YQ79_9HYPO Uncharacterized protein OS=Ophiocordyceps camponoti-rufipedis OX=2004952 GN=CDD80_2281 PE=4 SV=1///340:346///CRZ1
HMAAAPTINIDYAPNK
>tr|A0A093XE42|A0A093XE42_9PEZI Uncharacterized protein OS=Pseudogymnoascus sp. VKM F-3808 OX=1391699 GN=O988_07983 PE=4 SV=1///396:402///CRZ1
QGIYQDLGGINNFSIS
>tr|Q2GZL3|Q2GZL3_CHAGB Uncharacterized protein OS=Chaetomium globosum (strain ATCC 6205 / CBS 148.51 / DSM 1962 / NBRC 6347 / NRRL 1970) OX=306901 GN=CHGG_05033 PE=4 SV=1///480:486///CRZ1
AALYQELHGIGSFSIS
>tr|G3JN52|G3JN52_CORMM C2H2 type zinc finger protein OS=Cordyceps militaris (strain CM01) OX=983644 GN=CCM_06653 PE=4 SV=1///331:337///CRZ1
MPQIAPAINIDFAPAN
>tr|A0A2C5X4R3|A0A2C5X4R3_9PEZI C2H2 finger domain transcription factor crzA OS=Ceratocystis fimbriata CBS 114723 OX=1035309 GN=crzA PE=4 SV=1///331:337///CRZ1
SQMAPPAINIQLAPAP
>tr|M1W386|M1W386_CLAP2 Related to calcineurin responsive zinc-finger protein OS=Claviceps purpurea (strain 20.1) OX=1111077 GN=CPUR_01775 PE=4 SV=1///381:387///CRZ1
PHMAPPAINIDYAPSN
>tr|A0A136JFR2|A0A136JFR2_9PEZI Uncharacterized protein OS=Microdochium bolleyi OX=196109 GN=Micbo1qcDRAFT_192854 PE=4 SV=1///352:358///CRZ1
QAMAAPSINIQFAPPG
>tr|G9N8X2|G9N8X2_HYPVG Uncharacterized protein OS=Hypocrea virens (strain Gv29-8 / FGSC 10586) OX=413071 GN=TRIVIDRAFT_232155 PE=4 SV=1///286:292///CRZ1
DSLYQEVLGIGSFSLA
>tr|G4ULQ9|G4ULQ9_NEUT9 Uncharacterized protein OS=Neurospora tetrasperma (strain FGSC 2509 / P0656) OX=510952 GN=NEUTE2DRAFT_156481 PE=4 SV=1///355:361///CRZ1
SMPAPPAINIDFAPAP
>tr|Q7S932|Q7S932_NEUCR C2H2 type zinc finger domain-containing protein OS=Neurospora crassa (strain ATCC 24698 / 74-OR23-1A / CBS 708.71 / DSM 1257 / FGSC 987) OX=367110 GN=NCU07952 PE=4 SV=1///355:361///CRZ1
NMPAPPAINIDFAPAP
>tr|A0A0F9XFT2|A0A0F9XFT2_TRIHA Uncharacterized protein OS=Trichoderma harzianum OX=5544 GN=THAR02_04487 PE=4 SV=1///280:286///CRZ1
DSLYQEVLGIGSFSLA
>tr|A0A1V8SUC7|A0A1V8SUC7_9PEZI Uncharacterized protein OS=Rachicladosporium antarcticum OX=1507870 GN=B0A48_11045 PE=4 SV=1///320:326///CRZ1
DPIFNNGLGLGDFSLA
>tr|F7VMK3|F7VMK3_SORMK WGS project CABT00000000 data, contig 2.2 OS=Sordaria macrospora (strain ATCC MYA-333 / DSM 997 / K(L3346) / K-hell) OX=771870 GN=SMAC_08565 PE=4 SV=1///357:363///CRZ1
PMPAPPAINIDFAPAP
>tr|S3CI17|S3CI17_OPHP1 C2h2 type zinc finger domain-containing protein OS=Ophiostoma piceae (strain UAMH 11346) OX=1262450 GN=F503_02827 PE=4 SV=1///297:303///CRZ1
ADVYQELHGINSFSIS
>tr|U7Q0U3|U7Q0U3_SPOS1 Uncharacterized protein OS=Sporothrix schenckii (strain ATCC 58251 / de Perez 2211183) OX=1391915 GN=HMPREF1624_02702 PE=4 SV=1///288:294///CRZ1
GDVYQELHGISSFSIS
>tr|A0A167NI41|A0A167NI41_9PEZI C2h2 type zinc finger domain containing protein OS=Sporothrix insectorum RCEF 264 OX=1081102 GN=SPI_08261 PE=4 SV=1///303:309///CRZ1
ADVYQELHGINSFSIS
>tr|A0A1V8SIU5|A0A1V8SIU5_9PEZI Uncharacterized protein OS=Rachicladosporium antarcticum OX=1507870 GN=B0A48_14827 PE=4 SV=1///320:326///CRZ1
DPIFNNGLGLGDFSLA
>tr|A0A1V8V7T2|A0A1V8V7T2_9PEZI Uncharacterized protein OS=Rachicladosporium sp. CCFEE 5018 OX=1974281 GN=B0A51_01099 PE=4 SV=1///320:326///CRZ1
DPIFNNGLGLGDFSLA
>tr|A0A1V8V4P2|A0A1V8V4P2_9PEZI Uncharacterized protein OS=Rachicladosporium sp. CCFEE 5018 OX=1974281 GN=B0A51_01962 PE=4 SV=1///320:326///CRZ1
DPIFNNGLGLGDFSLA
>tr|F0XPF6|F0XPF6_GROCL C2h2 type zinc finger domain containing protein OS=Grosmannia clavigera (strain kw1407 / UAMH 11150) OX=655863 GN=CMQ_7368 PE=4 SV=1///345:351///CRZ1
SQMSAPKIEIQYAPPN
>tr|A0A1J7IV82|A0A1J7IV82_9PEZI Uncharacterized protein OS=Coniochaeta ligniaria NRRL 30616 OX=1408157 GN=CONLIGDRAFT_572970 PE=4 SV=1///268:274///CRZ1
SGMFPDLQGISSFSIS
>tr|A0A2A9PUG6|A0A2A9PUG6_9HYPO C2H2-type domain-containing protein OS=Ophiocordyceps unilateralis OX=268505 GN=XA68_13810 PE=4 SV=1///363:369///CRZ1
QMAAPPAINIDYAPNK
>tr|A0A2S4PN99|A0A2S4PN99_9PEZI Uncharacterized protein OS=Erysiphe pulchra OX=225359 GN=EPUL_004812 PE=4 SV=1///263:269///CRZ1
PASYQDVLAIGNFSLS
>tr|A0A0B1P0R6|A0A0B1P0R6_UNCNE Putative c2h2 type zinc finger domain-containing protein OS=Uncinula necator OX=52586 GN=EV44_g2286 PE=4 SV=1///268:274///CRZ1
PASYQDVLAIGKFSLS
>tr|A0A2S7PEL1|A0A2S7PEL1_9HELO C2H2-type domain-containing protein OS=Rutstroemia sp. NJR-2017a BBW OX=2070414 GN=CJF30_00002613 PE=4 SV=1///285:291///CRZ1
DSIYQEVLGIGSFSLA
>tr|A0A194UQ41|A0A194UQ41_9PEZI Transcriptional regulator CRZ1 OS=Valsa mali var. pyri OX=694573 GN=VP1G_01096 PE=4 SV=1///352:358///CRZ1
PQLAAPTINIDYAPPP
>gi|6322690|ref|NP_012763.1| Rcn1p [Saccharomyces cerevisiae S288c]///172:178///RCN1
LKSKVGAITIDRCPTN
>gi|528467286|ref|XP_001922378.4| PREDICTED: LOW QUALITY PROTEIN: calcipressin-1 [Danio rerio]///153:159///RCN1
GTTNTPSVIVHVCEDD
>gi|114678853|ref|XP_001174546.1| PREDICTED: serine/threonine-protein phosphatase 2A 65 kDa regulatory subunit A alpha isoform isoform 10 [Pan troglodytes]///377:383///RCN1
LKDECPEVRLNIISNL
>gi|109125841|ref|XP_001116604.1| PREDICTED: serine/threonine-protein phosphatase 2A 65 kDa regulatory subunit A alpha isoform-like isoform 9 [Macaca mulatta]///377:383///RCN1
LKDECPEVRLNIISNL
>gi|73946922|ref|XP_850993.1| PREDICTED: serine/threonine-protein phosphatase 2A 65 kDa regulatory subunit A alpha isoform isoformX2 [Canis lupus familiaris]///377:383///RCN1
LKDECPEVRLNIISNL
>gi|78706844|ref|NP_001027225.1| protein phosphatase 2A at 29B, isoform C [Drosophila melanogaster]///379:385///RCN1
LKDECPEVRLNIISNL
>gi|25148661|ref|NP_498162.2| Protein PAA-1 [Caenorhabditis elegans]///379:385///RCN1
LNDQTPEVRLNIISSL
>gi|6319303|ref|NP_009386.1| Tpd3p [Saccharomyces cerevisiae S288c]///412:418///RCN1
LRDEFPDVRLNIIASL
>gi|50310811|ref|XP_455428.1| hypothetical protein [Kluyveromyces lactis NRRL Y-1140]///387:393///RCN1
LKDEFPDVRLNIIAKL
>gi|45185965|ref|NP_983681.1| ACR279Cp [Ashbya gossypii ATCC 10895]///384:390///RCN1
LKDEFPDVRLNIIAKL
>gi|19115860|ref|NP_594948.1| protein phosphatase regulatory subunit Paa1 [Schizosaccharomyces pombe 972h-]///375:381///RCN1
LKDENPEVRLNIISKL
>gi|389625833|ref|XP_003710570.1| protein phosphatase PP2A regulatory subunit A [Magnaporthe oryzae 70-15]///376:382///RCN1
LKDEFPEVRLHIISKL
>gi|164429150|ref|XP_001728513.1| protein phosphatase PP2A regulatory subunit A [Neurospora crassa OR74A]///365:371///RCN1
LKDEFPEVRLHIISKL
>gi|45185577|ref|NP_983293.1| ACL111Wp [Ashbya gossypii ATCC 10895]///155:161///RCN1
APPTGAKIVLHPCESL
>gi|109065409|ref|XP_001088613.1| PREDICTED: calcipressin-1 isoform 2 [Macaca mulatta]///205:211///RCN1
ATDTTPSVVVHVCESD
>gi|74001209|ref|XP_849295.1| PREDICTED: calcipressin-1 isoformX1 [Canis lupus familiaris]///205:211///RCN1
ATDTTPSVVVHVCESD
>tr|A0A1V4J3V1|A0A1V4J3V1_PATFA Calcipressin-1 isoform A OS=Patagioenas fasciata monilis OX=372326 GN=RCAN1 PE=4 SV=1///156:162///RCN1
ATDTTPSVVVHVCESD
>tr|A0A093PCA6|A0A093PCA6_PYGAD Calcipressin-1 (Fragment) OS=Pygoscelis adeliae OX=9238 GN=AS28_02925 PE=4 SV=1///138:144///RCN1
ATDTTPSVVVHVCESD
>tr|A0A091GFQ0|A0A091GFQ0_9AVES Calcipressin-1 (Fragment) OS=Cuculus canorus OX=55661 GN=N303_13703 PE=4 SV=1///123:129///RCN1
ATDTTPSVVVHVCESD
>tr|A0A091F6F9|A0A091F6F9_CORBR Calcipressin-1 (Fragment) OS=Corvus brachyrhynchos OX=85066 GN=N302_03354 PE=4 SV=1///123:129///RCN1
ATATTPSVVVHVCESD
>tr|A0A093CY96|A0A093CY96_TAUER Calcipressin-1 (Fragment) OS=Tauraco erythrolophus OX=121530 GN=N340_13779 PE=4 SV=1///123:129///RCN1
ATDTTPSVVVHVCESD
>tr|A0A091Q6P4|A0A091Q6P4_LEPDC Calcipressin-1 (Fragment) OS=Leptosomus discolor OX=188344 GN=N330_04675 PE=4 SV=1///123:129///RCN1
ATDTTPSVVVHVCESD
>tr|A0A091TK64|A0A091TK64_PHALP Calcipressin-1 (Fragment) OS=Phaethon lepturus OX=97097 GN=N335_02128 PE=4 SV=1///123:129///RCN1
ATDTTPSVVVHVCESD
>tr|A0A094L6Y1|A0A094L6Y1_9AVES Calcipressin-1 (Fragment) OS=Podiceps cristatus OX=345573 GN=N338_01360 PE=4 SV=1///123:129///RCN1
ATDTTPSVVVHVCESD
>tr|A0A099Z0C0|A0A099Z0C0_TINGU Calcipressin-1 (Fragment) OS=Tinamus guttatus OX=94827 GN=N309_03092 PE=4 SV=1///123:129///RCN1
ATDTTPSVVVHVCESD
>tr|A0A087R949|A0A087R949_APTFO Calcipressin-1 (Fragment) OS=Aptenodytes forsteri OX=9233 GN=AS27_04852 PE=4 SV=1///123:129///RCN1
ATDTTPSVVVHVCESD
>tr|A0A093GUY4|A0A093GUY4_DRYPU Calcipressin-1 (Fragment) OS=Dryobates pubescens OX=118200 GN=N307_12698 PE=4 SV=1///123:129///RCN1
ATDTTPSVVVHVCESD
>tr|A0A091NBI9|A0A091NBI9_9PASS Calcipressin-1 (Fragment) OS=Acanthisitta chloris OX=57068 GN=N310_03072 PE=4 SV=1///123:129///RCN1
ATATTPSVVVHVCESD
>tr|M3XQH6|M3XQH6_MUSPF Regulator of calcineurin 1 OS=Mustela putorius furo OX=9669 GN=RCAN1 PE=4 SV=1///174:180///RCN1
ATDTTPSVVVHVCESD
>tr|G3WV36|G3WV36_SARHA Uncharacterized protein OS=Sarcophilus harrisii OX=9305 GN=RCAN1 PE=4 SV=1///156:162///RCN1
ATDTTPSVVVHVCESD
>tr|A0A1U7V215|A0A1U7V215_TARSY calcipressin-1 OS=Tarsius syrichta OX=1868482 GN=RCAN1 PE=4 SV=1///153:159///RCN1
ATDTTPSVVVHVCESD
>tr|L9KLT0|L9KLT0_TUPCH Calcipressin-1 OS=Tupaia chinensis OX=246437 GN=TREES_T100019490 PE=4 SV=1///153:159///RCN1
ATDTTPSVVVHVCESD
>tr|K9IH39|K9IH39_DESRO Putative calcineurin-mediated signaling pathway inhibitor dscr1 OS=Desmodus rotundus OX=9430 PE=2 SV=1///165:171///RCN1
GTESTPSVVVHVCDSD
>tr|A0A096NIS1|A0A096NIS1_PAPAN Regulator of calcineurin 2 OS=Papio anubis OX=9555 GN=RCAN2 PE=4 SV=2///165:171///RCN1
GTESTPSVVVHVCDSD
>tr|A0A2K5SEX3|A0A2K5SEX3_CEBCA Regulator of calcineurin 2 OS=Cebus capucinus imitator OX=1737458 GN=RCAN2 PE=4 SV=1///165:171///RCN1
GTESTPSVVVHVCDSD
>tr|A0A1U7TC42|A0A1U7TC42_TARSY calcipressin-2 isoform X1 OS=Tarsius syrichta OX=1868482 GN=RCAN2 PE=4 SV=1///165:171///RCN1
GTESTPSVVVHVCDSD
>tr|G3QPS7|G3QPS7_GORGO Regulator of calcineurin 2 OS=Gorilla gorilla gorilla OX=9595 GN=RCAN2 PE=4 SV=1///165:171///RCN1
GTESTPSVVVHVCDSD
>tr|A0A2K5WDR7|A0A2K5WDR7_MACFA Calcipressin-2 OS=Macaca fascicularis OX=9541 GN=RCAN2 PE=4 SV=1///165:171///RCN1
GTESTPSVVVHVCDSD
>tr|A0A1S3AM79|A0A1S3AM79_ERIEU calcipressin-2 isoform X1 OS=Erinaceus europaeus OX=9365 GN=RCAN2 PE=4 SV=1///165:171///RCN1
GTESTPSVVVHVCDSD
>tr|A0A2K5F913|A0A2K5F913_AOTNA Regulator of calcineurin 2 OS=Aotus nancymaae OX=37293 GN=RCAN2 PE=4 SV=1///165:171///RCN1
GTESTPSVVVHVCDSD
>tr|A0A2Y9DSQ4|A0A2Y9DSQ4_TRIMA calcipressin-2 isoform X1 OS=Trichechus manatus latirostris OX=127582 GN=LOC101347090 PE=4 SV=1///165:171///RCN1
GTESTPSVVVHVCDSD
>tr|A0A2K6KII4|A0A2K6KII4_RHIBE Regulator of calcineurin 2 OS=Rhinopithecus bieti OX=61621 GN=RCAN2 PE=4 SV=1///165:171///RCN1
GTESTPSVVVHVCDSD
>tr|A0A2K6FAN4|A0A2K6FAN4_PROCO Regulator of calcineurin 2 OS=Propithecus coquereli OX=379532 GN=RCAN2 PE=4 SV=1///165:171///RCN1
GTESTPSVVVHVCDSD
>tr|A0A2K6DES2|A0A2K6DES2_MACNE Uncharacterized protein OS=Macaca nemestrina OX=9545 PE=4 SV=1///165:171///RCN1
GTESTPSVVVHVCDSD
>tr|A0A2K5NG09|A0A2K5NG09_CERAT Regulator of calcineurin 2 OS=Cercocebus atys OX=9531 GN=RCAN2 PE=4 SV=1///165:171///RCN1
GTESTPSVVVHVCDSD
>tr|A0A2K6T5R8|A0A2K6T5R8_SAIBB Regulator of calcineurin 2 OS=Saimiri boliviensis boliviensis OX=39432 GN=RCAN2 PE=4 SV=1///165:171///RCN1
GTESTPSVVVHVCDSD
>tr|A0A2K5J4J1|A0A2K5J4J1_COLAP Regulator of calcineurin 2 OS=Colobus angolensis palliatus OX=336983 GN=RCAN2 PE=4 SV=1///165:171///RCN1
GTESTPSVVVHVCDSD
>tr|A0A2R9A643|A0A2R9A643_PANPA Regulator of calcineurin 2 OS=Pan paniscus OX=9597 GN=RCAN2 PE=4 SV=1///165:171///RCN1
GTESTPSVVVHVCDSD
>tr|A0A2J8Y4Z6|A0A2J8Y4Z6_PONAB RCAN2 isoform 2 OS=Pongo abelii OX=9601 GN=CR201_G0016578 PE=4 SV=1///165:171///RCN1
GTESTPSVVVHVCDSD
>tr|A0A2K6PIE6|A0A2K6PIE6_RHIRO Regulator of calcineurin 2 OS=Rhinopithecus roxellana OX=61622 GN=RCAN2 PE=4 SV=1///165:171///RCN1
GTESTPSVVVHVCDSD
>tr|G3TA94|G3TA94_LOXAF Regulator of calcineurin 2 OS=Loxodonta africana OX=9785 GN=RCAN2 PE=4 SV=1///165:171///RCN1
GTESTPSVVVHVCDSD
>tr|A0A2Y9JNL9|A0A2Y9JNL9_ENHLU calcipressin-2 isoform X1 OS=Enhydra lutris kenyoni OX=391180 GN=LOC111147580 PE=4 SV=1///165:171///RCN1
GTESTPSVVVHVCDSD
>tr|A0A2K5ZUR3|A0A2K5ZUR3_MANLE Regulator of calcineurin 2 OS=Mandrillus leucophaeus OX=9568 GN=RCAN2 PE=4 SV=1///165:171///RCN1
GTESTPSVVVHVCDSD
>tr|G7P4R9|G7P4R9_MACFA Uncharacterized protein OS=Macaca fascicularis OX=9541 GN=EGM_13652 PE=4 SV=1///165:171///RCN1
GTESTPSVVVHVCDSD
>tr|S7P2R8|S7P2R8_MYOBR Calcipressin-2 OS=Myotis brandtii OX=109478 GN=D623_10026072 PE=4 SV=1///152:158///RCN1
GTESTPSVVVHVCDSD
>tr|G1KDK3|G1KDK3_ANOCA Regulator of calcineurin 1 OS=Anolis carolinensis OX=28377 GN=RCAN1 PE=4 SV=2///156:162///RCN1
ATETTPSVVVHVCDSD
>tr|A0A2U3WL73|A0A2U3WL73_ODORO calcipressin-1 isoform X1 OS=Odobenus rosmarus divergens OX=9708 GN=RCAN1 PE=4 SV=1///156:162///RCN1
ATDTTPSVVVHVCESD
>tr|G1LFA6|G1LFA6_AILME Regulator of calcineurin 1 OS=Ailuropoda melanoleuca OX=9646 GN=RCAN1 PE=4 SV=1///158:164///RCN1
ATDTTPSVVVHVCESD
>tr|A0A1S2ZI88|A0A1S2ZI88_ERIEU calcipressin-1 isoform X1 OS=Erinaceus europaeus OX=9365 GN=RCAN1 PE=4 SV=1///156:162///RCN1
ATDTTPSVVVHVCESD
>sp|P53805|RCAN1_HUMAN Calcipressin-1 OS=Homo sapiens OX=9606 GN=RCAN1 PE=1 SV=4///156:162///RCN1
ATDTTPSVVVHVCESD
>tr|H2RC10|H2RC10_PANTR RCAN1 isoform 10 OS=Pan troglodytes OX=9598 GN=RCAN1 PE=4 SV=2///156:162///RCN1
ATDTTPSVVVHVCESD
>tr|H2P326|H2P326_PONAB Calcipressin-1 OS=Pongo abelii OX=9601 GN=RCAN1 PE=4 SV=1///156:162///RCN1
ATDTTPSVVVHVCESD
>tr|A0A2I3N813|A0A2I3N813_PAPAN Regulator of calcineurin 1 OS=Papio anubis OX=9555 GN=RCAN1 PE=4 SV=1///156:162///RCN1
ATDTTPSVVVHVCESD
>tr|U3F4A1|U3F4A1_CALJA Calcipressin-1 isoform a OS=Callithrix jacchus OX=9483 GN=RCAN1 PE=2 SV=1///156:162///RCN1
ATDTTPSVVVHVCESD
>tr|A0A2I3G8X2|A0A2I3G8X2_NOMLE Regulator of calcineurin 1 OS=Nomascus leucogenys OX=61853 GN=RCAN1 PE=4 SV=1///156:162///RCN1
ATDTTPSVVVHVCESD
>tr|A0A286ZTF9|A0A286ZTF9_PIG Calcipressin-1 OS=Sus scrofa OX=9823 GN=RCAN1 PE=4 SV=1///156:162///RCN1
ATDTTPSVVVHVCESD
>tr|A0A2K6BA57|A0A2K6BA57_MACNE Regulator of calcineurin 1 OS=Macaca nemestrina OX=9545 GN=RCAN1 PE=4 SV=1///156:162///RCN1
ATDTTPSVVVHVCESD
>tr|U3BMR2|U3BMR2_CALJA Calcipressin-1 isoform a OS=Callithrix jacchus OX=9483 GN=RCAN1 PE=2 SV=1///156:162///RCN1
ATDTTPSVVVHVCESD
>tr|F6Q8Z0|F6Q8Z0_MACMU Regulator of calcineurin 1 OS=Macaca mulatta OX=9544 GN=RCAN1 PE=4 SV=1///156:162///RCN1
ATDTTPSVVVHVCESD
>tr|A0A2K5NQR4|A0A2K5NQR4_CERAT Regulator of calcineurin 1 OS=Cercocebus atys OX=9531 GN=RCAN1 PE=4 SV=1///156:162///RCN1
ATDTTPSVVVHVCESD
>tr|A0A2K5EMC2|A0A2K5EMC2_AOTNA Regulator of calcineurin 1 OS=Aotus nancymaae OX=37293 GN=RCAN1 PE=4 SV=1///156:162///RCN1
ATDTTPSVVVHVCESD
>tr|U3DU41|U3DU41_CALJA Calcipressin-1 isoform a OS=Callithrix jacchus OX=9483 GN=RCAN1 PE=2 SV=1///156:162///RCN1
ATDTTPSAVVHVCESD
>tr|A0A2Y9G4F6|A0A2Y9G4F6_NEOSC calcipressin-1 isoform X1 OS=Neomonachus schauinslandi OX=29088 GN=RCAN1 PE=4 SV=1///156:162///RCN1
ATDTTPSVVVHVCESD
>tr|J9NU64|J9NU64_CANLF Regulator of calcineurin 1 OS=Canis lupus familiaris OX=9615 GN=RCAN1 PE=4 SV=1///156:162///RCN1
ATDTTPSVVVHVCESD
>tr|A0A2K5RJZ2|A0A2K5RJZ2_CEBCA Regulator of calcineurin 1 OS=Cebus capucinus imitator OX=1737458 GN=RCAN1 PE=4 SV=1///156:162///RCN1
ATDTTPSVVVHVCESD
>tr|A0A2K6NWM6|A0A2K6NWM6_RHIRO Regulator of calcineurin 1 OS=Rhinopithecus roxellana OX=61622 GN=RCAN1 PE=4 SV=1///156:162///RCN1
ATDTTPSVVVHVCESD
>tr|U3CD61|U3CD61_CALJA Calcipressin-1 isoform a OS=Callithrix jacchus OX=9483 GN=RCAN1 PE=2 SV=1///156:162///RCN1
ATDTTPSAVVHVCESD
>tr|A0A2Y9KEW6|A0A2Y9KEW6_ENHLU calcipressin-1 isoform X1 OS=Enhydra lutris kenyoni OX=391180 GN=LOC111155692 PE=4 SV=1///156:162///RCN1
ATDTTPSVVVHVCESD
>tr|A0A2K6F1C7|A0A2K6F1C7_PROCO Regulator of calcineurin 1 OS=Propithecus coquereli OX=379532 GN=RCAN1 PE=4 SV=1///156:162///RCN1
ATDTTPSVVVHVCESD
>tr|A0A250XX23|A0A250XX23_CASCN Calcipressin-1 OS=Castor canadensis OX=51338 GN=RCAN1 PE=4 SV=1///156:162///RCN1
ATDTTPSVVVHVCESD
>tr|F7ICJ9|F7ICJ9_CALJA Calcipressin-1 isoform a OS=Callithrix jacchus OX=9483 GN=RCAN1 PE=2 SV=1///156:162///RCN1
ATDTTPSVVVHVCESD
>tr|A0A286XI33|A0A286XI33_CAVPO Regulator of calcineurin 1 OS=Cavia porcellus OX=10141 GN=RCAN1 PE=4 SV=1///156:162///RCN1
ATDTTPSVVVHVCESD
>tr|A0A2U4AC73|A0A2U4AC73_TURTR calcipressin-1 isoform X1 OS=Tursiops truncatus OX=9739 GN=RCAN1 PE=4 SV=1///156:162///RCN1
ATDTTPSVVVHVCESD
>tr|A0A2K5X649|A0A2K5X649_MACFA Regulator of calcineurin 1 OS=Macaca fascicularis OX=9541 GN=RCAN1 PE=4 SV=1///156:162///RCN1
ATDTTPSVVVHVCESD
>tr|H9F723|H9F723_MACMU Calcipressin-1 isoform a (Fragment) OS=Macaca mulatta OX=9544 GN=RCAN1 PE=2 SV=1///156:162///RCN1
ATDTTPSVVVHVCESD
>tr|K9IR11|K9IR11_DESRO Putative calcineurin-mediated signaling pathway inhibitor dscr1 (Fragment) OS=Desmodus rotundus OX=9430 PE=2 SV=1///156:162///RCN1
ATDTTPSVVVHVCESD
>tr|A0A2K6SC78|A0A2K6SC78_SAIBB Regulator of calcineurin 1 OS=Saimiri boliviensis boliviensis OX=39432 GN=RCAN1 PE=4 SV=1///156:162///RCN1
ATDTTPSVVVHVCESD
>sp|Q9JHG6|RCAN1_MOUSE Calcipressin-1 OS=Mus musculus OX=10090 GN=Rcan1 PE=1 SV=2///156:162///RCN1
ATDTTPSVVVHVCESD
>tr|A0A2Y9LG13|A0A2Y9LG13_DELLE calcipressin-1 isoform X1 OS=Delphinapterus leucas OX=9749 GN=RCAN1 PE=4 SV=1///156:162///RCN1
ATDTTPSVVVHVCESD
>tr|A0A2Y9LT52|A0A2Y9LT52_DELLE calcipressin-1 isoform X4 OS=Delphinapterus leucas OX=9749 GN=RCAN1 PE=4 SV=1///143:149///RCN1
ATDTTPSVVVHVCESD
>tr|A0A2K6LBT8|A0A2K6LBT8_RHIBE Regulator of calcineurin 1 OS=Rhinopithecus bieti OX=61621 GN=RCAN1 PE=4 SV=1///151:157///RCN1
ATDTTPSVVVHVCESD
>tr|A0A226NYV6|A0A226NYV6_COLVI Uncharacterized protein OS=Colinus virginianus OX=9014 GN=H355_003898 PE=4 SV=1///156:162///RCN1
ATDTTPSVVVHVCESD
>tr|M3ZQ89|M3ZQ89_XIPMA Regulator of calcineurin 1 OS=Xiphophorus maculatus OX=8083 GN=RCAN1 PE=4 SV=1///156:162///RCN1
ATPTTPSVVVHVCEDE
>tr|A0A0S7L0V4|A0A0S7L0V4_9TELE RCAN1 OS=Poeciliopsis prolifica OX=188132 GN=RCAN1 PE=4 SV=1///156:162///RCN1
ATPTTPSVVVHVCEDE
>tr|A0A087XBJ0|A0A087XBJ0_POEFO Uncharacterized protein OS=Poecilia formosa OX=48698 PE=4 SV=1///156:162///RCN1
ATPTTPSVVVHVCEDE
>tr|Q28HQ3|Q28HQ3_XENTR Down syndrome critical region gene 1 OS=Xenopus tropicalis OX=8364 GN=dscr1 PE=2 SV=1///156:162///RCN1
ATDTTPSVVVHVCESD
>tr|A0A2J8SIU5|A0A2J8SIU5_PONAB RCAN3 isoform 8 OS=Pongo abelii OX=9601 GN=CR201_G0042719 PE=4 SV=1///150:156///RCN1
GTESTPSVVVHVCESE
>tr|A0A2U3YM25|A0A2U3YM25_LEPWE calcipressin-3 isoform X2 OS=Leptonychotes weddellii OX=9713 GN=RCAN3 PE=4 SV=1///150:156///RCN1
GTESTPSVVVHVCESE
>tr|A0A218UG96|A0A218UG96_9PASE Calcipressin-1 OS=Lonchura striata domestica OX=299123 GN=RCAN1 PE=4 SV=1///131:137///RCN1
ATATTPSVVVHVCESD
>tr|A0A2U3Z100|A0A2U3Z100_LEPWE calcipressin-2-like OS=Leptonychotes weddellii OX=9713 GN=LOC102736537 PE=4 SV=1///141:147///RCN1
GTESTPSVVVHVCDSD
>tr|F6ZQF5|F6ZQF5_ORNAN Regulator of calcineurin 1 OS=Ornithorhynchus anatinus OX=9258 GN=RCAN1 PE=4 SV=1///156:162///RCN1
ATDTTPSVVVHVCESD
>tr|A0A0P7VJP0|A0A0P7VJP0_9TELE Calcipressin-1-like OS=Scleropages formosus OX=113540 GN=LOC108937684 PE=4 SV=1///152:158///RCN1
GTATTPSVVVHICGGD
>tr|A0A146NVV5|A0A146NVV5_FUNHE Calcipressin-1 OS=Fundulus heteroclitus OX=8078 PE=4 SV=1///151:157///RCN1
ATPTTPSVVVHVCEDE
>tr|H2N2E9|H2N2E9_ORYLA Regulator of calcineurin 1 OS=Oryzias latipes OX=8090 GN=RCAN1 PE=4 SV=1///151:157///RCN1
ATPTTPSVVVHVCDDD
>tr|A0A2I4D4I1|A0A2I4D4I1_9TELE calcipressin-1-like OS=Austrofundulus limnaeus OX=52670 GN=LOC106534915 PE=4 SV=1///151:157///RCN1
ATPTTPSVVVHVCEDE
>tr|A0A2U9AWF2|A0A2U9AWF2_SCOMX Putative calcipressin-1 OS=Scophthalmus maximus OX=52904 GN=SMAX5B_022691 PE=4 SV=1///151:157///RCN1
ATPTTPSVVVHVCEDE
>tr|A0A1S3MWN5|A0A1S3MWN5_SALSA calcipressin-1-like isoform X1 OS=Salmo salar OX=8030 GN=LOC106575574 PE=4 SV=1///151:157///RCN1
GTPTTPSVVVHVCENE
>tr|V8PH03|V8PH03_OPHHA Calcipressin-1 (Fragment) OS=Ophiophagus hannah OX=8665 GN=RCAN1 PE=4 SV=1///169:175///RCN1
ATETTPSVVVHICESN
>tr|A0A1W4ZQT9|A0A1W4ZQT9_9TELE calcipressin-1 isoform X1 OS=Scleropages formosus OX=113540 GN=rcan1 PE=4 SV=1///149:155///RCN1
GTSTTPSVVVHVCESD
>tr|G3PR95|G3PR95_GASAC Regulator of calcineurin 1 OS=Gasterosteus aculeatus OX=69293 GN=RCAN1 PE=4 SV=1///151:157///RCN1
ATPTTPSVVIHVCDDE
>tr|V9LBA8|V9LBA8_CALMI Calcipressin-1 (Fragment) OS=Callorhinchus milii OX=7868 PE=2 SV=1///156:162///RCN1
GTETTPSVVVHVCESD
>tr|V9L9F7|V9L9F7_CALMI Regulator of calcineurin 1 OS=Callorhinchus milii OX=7868 PE=2 SV=1///156:162///RCN1
GTETTPSVVVHVCESD
>tr|Q6DC33|Q6DC33_DANRE Regulator of calcineurin 1a OS=Danio rerio OX=7955 GN=rcan1a PE=2 SV=1///153:159///RCN1
GTPTTPSVVVHVCDND
>tr|B0R069|B0R069_DANRE Regulator of calcineurin 1a OS=Danio rerio OX=7955 GN=rcan1a PE=4 SV=1///153:159///RCN1
GTPTTPSVVVHVCDND
>tr|A0A146WXB3|A0A146WXB3_FUNHE Calcipressin-3 OS=Fundulus heteroclitus OX=8078 PE=4 SV=1///166:172///RCN1
GTESTPSVVVHVCESE
>tr|A0A2D0Q5Y1|A0A2D0Q5Y1_ICTPU calcipressin-1-like OS=Ictalurus punctatus OX=7998 GN=LOC108258573 PE=4 SV=1///152:158///RCN1
GTTTTPSVIVHVCEDD
>tr|A0A1A8HV36|A0A1A8HV36_NOTKU Regulator of calcineurin 1b OS=Nothobranchius kuhntae OX=321403 GN=RCAN1B PE=4 SV=1///151:157///RCN1
ATPTTPSVVVHVCEDD
>tr|A0A1A8CRG9|A0A1A8CRG9_9TELE Regulator of calcineurin 1b OS=Nothobranchius kadleci OX=1051664 GN=RCAN1B PE=4 SV=1///151:157///RCN1
ATPTTPSVVVHVCEDD
>tr|A0A1A8A1H9|A0A1A8A1H9_NOTFU Regulator of calcineurin 1b OS=Nothobranchius furzeri OX=105023 GN=RCAN1B PE=4 SV=1///151:157///RCN1
ATPTTPSVVVHVCEDD
>tr|A0A1A8F786|A0A1A8F786_9TELE Regulator of calcineurin 1b OS=Nothobranchius korthausae OX=1143690 GN=RCAN1B PE=4 SV=1///151:157///RCN1
ATPTTPSVVVHVCEDD
>tr|A0A1A8MMG0|A0A1A8MMG0_9TELE Regulator of calcineurin 1b OS=Nothobranchius pienaari OX=704102 GN=RCAN1B PE=4 SV=1///151:157///RCN1
ATPTTPSVVVHVCEDD
>tr|A0A1A8HI71|A0A1A8HI71_9TELE Regulator of calcineurin 1b OS=Nothobranchius korthausae OX=1143690 GN=RCAN1B PE=4 SV=1///152:158///RCN1
ATPTTPSVVVHVCEDD
>tr|A0A1A8DGA7|A0A1A8DGA7_9TELE Regulator of calcineurin 1b OS=Nothobranchius kadleci OX=1051664 GN=RCAN1B PE=4 SV=1///152:158///RCN1
ATPTTPSVVVHVCEDD
>tr|A0A1A8K5T2|A0A1A8K5T2_NOTKU Regulator of calcineurin 1b OS=Nothobranchius kuhntae OX=321403 GN=RCAN1B PE=4 SV=1///152:158///RCN1
ATPTTPSVVVHVCEDD
>tr|A0A1A8Q4T1|A0A1A8Q4T1_9TELE Regulator of calcineurin 1b OS=Nothobranchius rachovii OX=451742 GN=RCAN1B PE=4 SV=1///152:158///RCN1
ATPTTPSVVVHVCEDD
>tr|A0A1A8U1Z7|A0A1A8U1Z7_NOTFU Regulator of calcineurin 1b OS=Nothobranchius furzeri OX=105023 GN=RCAN1B PE=4 SV=1///152:158///RCN1
ATPTTPSVVVHVCEDD
>tr|A0A1A7XGX1|A0A1A7XGX1_9TELE Regulator of calcineurin 1b OS=Iconisemion striatum OX=60296 GN=RCAN1B PE=4 SV=1///151:157///RCN1
ATPTTPSVVVHVCEDD
>tr|I3KIH3|I3KIH3_ORENI Uncharacterized protein OS=Oreochromis niloticus OX=8128 PE=4 SV=1///156:162///RCN1
ATPTTPSVVVHVCDDD
>tr|A0A2D0R8Y2|A0A2D0R8Y2_ICTPU calcipressin-1-like isoform X1 OS=Ictalurus punctatus OX=7998 GN=LOC108266951 PE=4 SV=1///152:158///RCN1
GTPTTPSVVVHVCESD
>tr|A0A2D0R896|A0A2D0R896_ICTPU calcipressin-1-like isoform X2 OS=Ictalurus punctatus OX=7998 GN=LOC108266951 PE=4 SV=1///152:158///RCN1
GTPTTPSVVVHVCESD
>tr|W5K5M0|W5K5M0_ASTMX Regulator of calcineurin 1a OS=Astyanax mexicanus OX=7994 PE=4 SV=1///152:158///RCN1
GTPTTPSVVVHVCESD
>tr|A0A1S3MWT0|A0A1S3MWT0_SALSA calcipressin-1-like isoform X2 OS=Salmo salar OX=8030 GN=LOC106575574 PE=4 SV=1///152:158///RCN1
GTPTTPSVVVHVCENE
>tr|A0A1S3MTW3|A0A1S3MTW3_SALSA calcipressin-1-like OS=Salmo salar OX=8030 GN=LOC106574721 PE=4 SV=1///152:158///RCN1
GTPTTPSVVVHVCENE
>tr|A0A2U4BLE5|A0A2U4BLE5_TURTR calcipressin-3 isoform X3 OS=Tursiops truncatus OX=9739 GN=RCAN3 PE=4 SV=1///154:160///RCN1
GTESTPSVVVHVCESE
>tr|H3D6V0|H3D6V0_TETNG Regulator of calcineurin 1 OS=Tetraodon nigroviridis OX=99883 GN=RCAN1 PE=4 SV=1///152:158///RCN1
ATPTTPSVVVHVCEDE
>tr|A0A0F8ALH1|A0A0F8ALH1_LARCR Calcipressin-1 OS=Larimichthys crocea OX=215358 GN=EH28_01176 PE=4 SV=1///152:158///RCN1
ATPTTPSVVVHVCEDE
>tr|Q4S338|Q4S338_TETNG Chromosome 3 SCAF14756, whole genome shotgun sequence (Fragment) OS=Tetraodon nigroviridis OX=99883 GN=GSTENG00024806001 PE=4 S///152:158///RCN1
ATPTTPSVVVHVCEDE
>tr|G3PR94|G3PR94_GASAC Regulator of calcineurin 1 OS=Gasterosteus aculeatus OX=69293 GN=RCAN1 PE=4 SV=1///152:158///RCN1
ATPTTPSVVIHVCDDE
>tr|A0A1W4ZHM0|A0A1W4ZHM0_9TELE calcipressin-1 isoform X2 OS=Scleropages formosus OX=113540 GN=rcan1 PE=4 SV=1///152:158///RCN1
GTSTTPSVVVHVCESD
>tr|Q6DGB1|Q6DGB1_DANRE Rcan1 protein (Fragment) OS=Danio rerio OX=7955 GN=rcan1b PE=2 SV=1///151:157///RCN1
GTTNTPSVIVHVCEDD
>tr|W5LEP3|W5LEP3_ASTMX Regulator of calcineurin 3 OS=Astyanax mexicanus OX=7994 PE=4 SV=1///149:155///RCN1
GTESTPSVVVHVCDSE
>tr|G3P4I6|G3P4I6_GASAC Regulator of calcineurin 3 OS=Gasterosteus aculeatus OX=69293 PE=4 SV=1///149:155///RCN1
GTESTPSVVVHVCESE
>tr|A0A2D0RLU5|A0A2D0RLU5_ICTPU calcipressin-3-like isoform X1 OS=Ictalurus punctatus OX=7998 GN=LOC108269498 PE=4 SV=1///149:155///RCN1
GTDSTPSVVVHVCESE
>tr|A0A2D0RL95|A0A2D0RL95_ICTPU calcipressin-3-like isoform X2 OS=Ictalurus punctatus OX=7998 GN=LOC108269498 PE=4 SV=1///138:144///RCN1
GTDSTPSVVVHVCESE
>tr|W5M4J9|W5M4J9_LEPOC Regulator of calcineurin 3 OS=Lepisosteus oculatus OX=7918 PE=4 SV=1///149:155///RCN1
GTESTPSVVVHVCESE
>tr|W5M4I4|W5M4I4_LEPOC Regulator of calcineurin 3 OS=Lepisosteus oculatus OX=7918 PE=4 SV=1///149:155///RCN1
GTESTPSVVVHVCESE
>tr|G1NN91|G1NN91_MELGA Regulator of calcineurin 2 OS=Meleagris gallopavo OX=9103 GN=RCAN2 PE=4 SV=2///140:146///RCN1
GTESTPSVVVHVCDSD
>tr|W5K9F6|W5K9F6_ASTMX Uncharacterized protein OS=Astyanax mexicanus OX=7994 PE=4 SV=1///137:143///RCN1
GTTTTPSVIVHVCEDD
>tr|A7RV42|A7RV42_NEMVE Predicted protein (Fragment) OS=Nematostella vectensis OX=45351 GN=v1g94409 PE=4 SV=1///128:134///RCN1
PDTECPSIVVHLCDDE
>tr|B0R065|B0R065_DANRE Regulator of calcineurin 1a (Fragment) OS=Danio rerio OX=7955 GN=rcan1a PE=4 SV=1///152:158///RCN1
GTPTTPSVVVHVCDND
>tr|A0A2Y9RZC6|A0A2Y9RZC6_TRIMA calcipressin-1 isoform X1 OS=Trichechus manatus latirostris OX=127582 GN=LOC101341433 PE=4 SV=1///144:150///RCN1
ATDTTPSVVVHVCESD
>tr|A0A1U8BWR2|A0A1U8BWR2_MESAU calcipressin-1 isoform X1 OS=Mesocricetus auratus OX=10036 GN=Rcan1 PE=4 SV=1///135:141///RCN1
ATDTTPSVVVHVCESD
>tr|A0A2A2JE54|A0A2A2JE54_9BILA Uncharacterized protein OS=Diploscapter pachys OX=2018661 GN=WR25_19544 PE=4 SV=1///147:153///RCN1
GDDSTPAIIVFPCETP
>tr|A0A2A2JFF8|A0A2A2JFF8_9BILA Uncharacterized protein OS=Diploscapter pachys OX=2018661 GN=WR25_10589 PE=4 SV=1///147:153///RCN1
GDDSTPAIIVFPCETP
>tr|H0XH83|H0XH83_OTOGA Regulator of calcineurin 1 OS=Otolemur garnettii OX=30611 GN=RCAN1 PE=4 SV=1///140:146///RCN1
ATDTTPSVVVHVCESD
>tr|A0A1S3W859|A0A1S3W859_ERIEU calcipressin-1 isoform X3 OS=Erinaceus europaeus OX=9365 GN=RCAN1 PE=4 SV=1///138:144///RCN1
ATDTTPSVVVHVCESD
>tr|U3FUX9|U3FUX9_CALJA Calcipressin-1 isoform c OS=Callithrix jacchus OX=9483 GN=RCAN1 PE=2 SV=1///135:141///RCN1
ATDTTPSVVVHVCESD
>tr|A0A2K6NWP3|A0A2K6NWP3_RHIRO Regulator of calcineurin 1 OS=Rhinopithecus roxellana OX=61622 GN=RCAN1 PE=4 SV=1///135:141///RCN1
ATDTTPSVVVHVCESD
>tr|M3WV43|M3WV43_FELCA Regulator of calcineurin 1 OS=Felis catus OX=9685 GN=RCAN1 PE=4 SV=1///135:141///RCN1
ATDTTPSVVVHVCESD
>tr|G3WV37|G3WV37_SARHA Uncharacterized protein OS=Sarcophilus harrisii OX=9305 GN=RCAN1 PE=4 SV=1///135:141///RCN1
ATDTTPSVVVHVCESD
>tr|A0A2Y9FS58|A0A2Y9FS58_PHYCD calcipressin-1 OS=Physeter catodon OX=9755 GN=RCAN1 PE=4 SV=1///135:141///RCN1
ATDTTPSVVVHVCESD
>tr|A0A2U3V3I4|A0A2U3V3I4_TURTR calcipressin-1 isoform X2 OS=Tursiops truncatus OX=9739 GN=RCAN1 PE=4 SV=1///135:141///RCN1
ATDTTPSVVVHVCESD
>tr|A0A2J8UA84|A0A2J8UA84_PONAB RCAN1 isoform 11 OS=Pongo abelii OX=9601 GN=CR201_G0029200 PE=4 SV=1///135:141///RCN1
ATDTTPSVVVHVCESD
>tr|A0A2Y9G7L1|A0A2Y9G7L1_NEOSC calcipressin-1 isoform X2 OS=Neomonachus schauinslandi OX=29088 GN=RCAN1 PE=4 SV=1///135:141///RCN1
ATDTTPSVVVHVCESD
>sp|Q3ZBP4|RCAN1_BOVIN Calcipressin-1 OS=Bos taurus OX=9913 GN=RCAN1 PE=2 SV=1///135:141///RCN1
ATDTTPSVVVHVCESD
>tr|F7ICK3|F7ICK3_CALJA Calcipressin-1 isoform c OS=Callithrix jacchus OX=9483 GN=RCAN1 PE=2 SV=1///135:141///RCN1
ATDTTPSVVVHVCESD
>tr|A0A2I3H869|A0A2I3H869_NOMLE Regulator of calcineurin 1 OS=Nomascus leucogenys OX=61853 GN=RCAN1 PE=4 SV=1///135:141///RCN1
ATDTTPSVVVHVCESD
>tr|U3CEV4|U3CEV4_CALJA Calcipressin-1 isoform c OS=Callithrix jacchus OX=9483 GN=RCAN1 PE=2 SV=1///135:141///RCN1
ATDTTPSAVVHVCESD
>tr|H0WQD8|H0WQD8_OTOGA Regulator of calcineurin 1 OS=Otolemur garnettii OX=30611 GN=RCAN1 PE=4 SV=1///135:141///RCN1
ATDTTPSVVVHVCESD
>tr|A0A2K6BAB1|A0A2K6BAB1_MACNE Regulator of calcineurin 1 OS=Macaca nemestrina OX=9545 GN=RCAN1 PE=4 SV=1///135:141///RCN1
ATDTTPSVVVHVCESD
>tr|L5K1A3|L5K1A3_PTEAL Calcipressin-1 OS=Pteropus alecto OX=9402 GN=PAL_GLEAN10025764 PE=4 SV=1///135:141///RCN1
ATDTTPSVVVHVCESD
>tr|F6Q911|F6Q911_MACMU Calcipressin-1 isoform c OS=Macaca mulatta OX=9544 GN=RCAN1 PE=2 SV=1///135:141///RCN1
ATDTTPSVVVHVCESD
>tr|A0A2Y9KJT5|A0A2Y9KJT5_ENHLU calcipressin-1 isoform X2 OS=Enhydra lutris kenyoni OX=391180 GN=LOC111155692 PE=4 SV=1///135:141///RCN1
ATDTTPSVVVHVCESD
>tr|A0A0D9R8N3|A0A0D9R8N3_CHLSB Regulator of calcineurin 1 OS=Chlorocebus sabaeus OX=60711 GN=RCAN1 PE=4 SV=1///135:141///RCN1
ATDTTPSVVVHVCESD
>tr|A0A2K6F1A9|A0A2K6F1A9_PROCO Regulator of calcineurin 1 OS=Propithecus coquereli OX=379532 GN=RCAN1 PE=4 SV=1///135:141///RCN1
ATDTTPSVVVHVCESD
>tr|A0A2Y9RYC1|A0A2Y9RYC1_TRIMA calcipressin-1 isoform X2 OS=Trichechus manatus latirostris OX=127582 GN=LOC101341433 PE=4 SV=1///135:141///RCN1
ATDTTPSVVVHVCESD
>tr|A0A0P6JCE6|A0A0P6JCE6_HETGA Calcipressin-1 isoform a OS=Heterocephalus glaber OX=10181 GN=RCAN1 PE=4 SV=1///135:141///RCN1
ATDTTPSVVVHVCESD
>tr|G1SZM7|G1SZM7_RABIT Regulator of calcineurin 1 OS=Oryctolagus cuniculus OX=9986 GN=RCAN1 PE=4 SV=1///135:141///RCN1
ATDTTPSVVVHVCESD
>sp|Q6XXM7|RCAN1_SHEEP Calcipressin-1 OS=Ovis aries OX=9940 GN=RCAN1 PE=2 SV=1///135:141///RCN1
ATDTTPSVVVHVCESD
>tr|E2RPA9|E2RPA9_CANLF Regulator of calcineurin 1 OS=Canis lupus familiaris OX=9615 GN=RCAN1 PE=4 SV=1///135:141///RCN1
ATDTTPSVVVHVCESD
>tr|F1SGX6|F1SGX6_PIG Calcipressin-1 OS=Sus scrofa OX=9823 GN=RCAN1 PE=4 SV=1///135:141///RCN1
ATDTTPSVVVHVCESD
>tr|I3N1E9|I3N1E9_ICTTR Regulator of calcineurin 1 OS=Ictidomys tridecemlineatus OX=43179 GN=RCAN1 PE=4 SV=1///135:141///RCN1
ATDTTPSVVVHVCESD
>tr|A0A091CN91|A0A091CN91_FUKDA Calcipressin-1 OS=Fukomys damarensis OX=885580 GN=H920_18227 PE=4 SV=1///135:141///RCN1
ATDTTPSVVVHVCESD
>tr|A0A2K6LBS9|A0A2K6LBS9_RHIBE Regulator of calcineurin 1 OS=Rhinopithecus bieti OX=61621 GN=RCAN1 PE=4 SV=1///135:141///RCN1
ATDTTPSVVVHVCESD
>tr|F7C0K2|F7C0K2_HORSE Regulator of calcineurin 1 OS=Equus caballus OX=9796 GN=RCAN1 PE=4 SV=1///135:141///RCN1
ATDTTPSVVVHVCESD
>tr|A0A2K5RJX9|A0A2K5RJX9_CEBCA Regulator of calcineurin 1 OS=Cebus capucinus imitator OX=1737458 GN=RCAN1 PE=4 SV=1///135:141///RCN1
ATDTTPSVVVHVCESD
>tr|A0A286XXD2|A0A286XXD2_CAVPO Regulator of calcineurin 1 OS=Cavia porcellus OX=10141 GN=RCAN1 PE=4 SV=1///135:141///RCN1
ATDTTPSVVVHVCESD
>tr|L8I9B6|L8I9B6_9CETA Calcipressin-1 OS=Bos mutus OX=72004 GN=M91_07343 PE=4 SV=1///135:141///RCN1
ATDTTPSVVVHVCESD
>tr|A0A2U3WL74|A0A2U3WL74_ODORO calcipressin-1 isoform X2 OS=Odobenus rosmarus divergens OX=9708 GN=RCAN1 PE=4 SV=1///135:141///RCN1
ATDTTPSVVVHVCESD
>tr|Q6FGP2|Q6FGP2_HUMAN DSCR1 protein (Fragment) OS=Homo sapiens OX=9606 GN=DSCR1 PE=2 SV=1///135:141///RCN1
ATDTTPSVVVHVCESD
>tr|A0A2Y9LN67|A0A2Y9LN67_DELLE calcipressin-1 isoform X3 OS=Delphinapterus leucas OX=9749 GN=RCAN1 PE=4 SV=1///135:141///RCN1
ATDTTPSVVVHVCESD
>sp|Q5RES7|RCAN1_PONAB Calcipressin-1 OS=Pongo abelii OX=9601 GN=RCAN1 PE=2 SV=1///135:141///RCN1
ATDTTPSVVVHVCESD
>tr|A0A2K5EMD3|A0A2K5EMD3_AOTNA Regulator of calcineurin 1 OS=Aotus nancymaae OX=37293 GN=RCAN1 PE=4 SV=1///135:141///RCN1
ATDTTPSVVVHVCESD
>tr|A0A2K5NQR7|A0A2K5NQR7_CERAT Regulator of calcineurin 1 OS=Cercocebus atys OX=9531 GN=RCAN1 PE=4 SV=1///135:141///RCN1
ATDTTPSVVVHVCESD
>tr|A0A1U7QVD3|A0A1U7QVD3_MESAU calcipressin-1 isoform X2 OS=Mesocricetus auratus OX=10036 GN=Rcan1 PE=4 SV=1///135:141///RCN1
ATDTTPSVVVHVCESD
>tr|A0A1S3G3Y4|A0A1S3G3Y4_DIPOR calcipressin-1 OS=Dipodomys ordii OX=10020 GN=Rcan1 PE=4 SV=1///135:141///RCN1
ATDTTPSVVVHVCESD
>tr|K7B0J9|K7B0J9_PANTR RCAN1 isoform 11 OS=Pan troglodytes OX=9598 GN=RCAN1 PE=2 SV=1///135:141///RCN1
ATDTTPSVVVHVCESD
>tr|G1LFA2|G1LFA2_AILME Regulator of calcineurin 1 OS=Ailuropoda melanoleuca OX=9646 GN=RCAN1 PE=4 SV=1///135:141///RCN1
ATDTTPSVVVHVCESD
>tr|A0A1S2ZI81|A0A1S2ZI81_ERIEU calcipressin-1 isoform X2 OS=Erinaceus europaeus OX=9365 GN=RCAN1 PE=4 SV=1///135:141///RCN1
ATDTTPSVVVHVCESD
>tr|A0A2Y9KR64|A0A2Y9KR64_ENHLU calcipressin-1 isoform X3 OS=Enhydra lutris kenyoni OX=391180 GN=LOC111155692 PE=4 SV=1///132:138///RCN1
ATDTTPSVVVHVCESD
>sp|Q6IN33|RCAN1_RAT Calcipressin-1 OS=Rattus norvegicus OX=10116 GN=Rcan1 PE=2 SV=1///135:141///RCN1
ATDTTPSVVVHVCESD
>tr|Q542V6|Q542V6_MOUSE Down syndrome critical region homolog 1 (Human), isoform CRA_c OS=Mus musculus OX=10090 GN=Rcan1 PE=2 SV=1///135:141///RCN1
ATDTTPSVVVHVCESD
>tr|G3SQG0|G3SQG0_LOXAF Regulator of calcineurin 1 OS=Loxodonta africana OX=9785 GN=RCAN1 PE=4 SV=1///135:141///RCN1
ATDTTPSVVVHVCESD
>tr|S7P959|S7P959_MYOBR Calcipressin-1 OS=Myotis brandtii OX=109478 GN=D623_10017972 PE=4 SV=1///135:141///RCN1
ATATTPSVVVHVCESE
>tr|L5MIZ5|L5MIZ5_MYODS Calcipressin-1 OS=Myotis davidii OX=225400 GN=MDA_GLEAN10011976 PE=4 SV=1///135:141///RCN1
ATATTPSVVVHVCESE
>tr|Q7T0U1|Q7T0U1_XENLA MGC68988 protein OS=Xenopus laevis OX=8355 GN=rcan1 PE=2 SV=1///135:141///RCN1
ATDTTPSVVVQVCESD
>tr|Q6DK90|Q6DK90_XENTR Regulator of calcineurin 1 OS=Xenopus tropicalis OX=8364 GN=rcan1 PE=2 SV=1///135:141///RCN1
ATDTTPSVVVHVCESD
>tr|A0A1S3SMK3|A0A1S3SMK3_SALSA calcipressin-2-like OS=Salmo salar OX=8030 GN=LOC106610655 PE=4 SV=1///148:154///RCN1
GTESTPSVVVHVCDSD
>tr|A0A2Y9LIB3|A0A2Y9LIB3_DELLE calcipressin-1 isoform X2 OS=Delphinapterus leucas OX=9749 GN=RCAN1 PE=4 SV=1///134:140///RCN1
ATDTTPSVVVHVCESD
>tr|A0A0Q3LY16|A0A0Q3LY16_AMAAE Calcipressin-1 OS=Amazona aestiva OX=12930 GN=AAES_147508 PE=4 SV=1///139:145///RCN1
ATDTTPSVVVHVCESD
>tr|A0A091KPA0|A0A091KPA0_9GRUI Calcipressin-1 (Fragment) OS=Chlamydotis macqueenii OX=187382 GN=N324_01726 PE=4 SV=1///127:133///RCN1
ATDTTPSVVVHVCESD
>tr|A0A091VUX6|A0A091VUX6_NIPNI Calcipressin-1 (Fragment) OS=Nipponia nippon OX=128390 GN=Y956_04400 PE=4 SV=1///127:133///RCN1
ATDTTPSVVVHVCESD
>tr|A0A0A0AWK1|A0A0A0AWK1_CHAVO Calcipressin-1 (Fragment) OS=Charadrius vociferus OX=50402 GN=N301_07309 PE=4 SV=1///127:133///RCN1
ATDTTPSVVVHVCESD
>tr|A0A091VZA3|A0A091VZA3_OPIHO Calcipressin-1 (Fragment) OS=Opisthocomus hoazin OX=30419 GN=N306_09257 PE=4 SV=1///127:133///RCN1
ATDTTPSVVVHVCESD
>tr|A0A091U079|A0A091U079_PHORB Calcipressin-1 (Fragment) OS=Phoenicopterus ruber ruber OX=9218 GN=N337_05011 PE=4 SV=1///127:133///RCN1
ATDTTPSVVVHVCESD
>tr|A0A093EXH0|A0A093EXH0_GAVST Calcipressin-1 (Fragment) OS=Gavia stellata OX=37040 GN=N328_10152 PE=4 SV=1///127:133///RCN1
ATDTTPSVVVHVCESD
>tr|A0A091I6M1|A0A091I6M1_CALAN Calcipressin-1 (Fragment) OS=Calypte anna OX=9244 GN=N300_07285 PE=4 SV=1///127:133///RCN1
ATDTTPSVVVHVCESD
>tr|A0A093R2B6|A0A093R2B6_PHACA Calcipressin-1 (Fragment) OS=Phalacrocorax carbo OX=9209 GN=N336_11338 PE=4 SV=1///127:133///RCN1
ATDTTPSVVVHVCESD
>tr|A0A093KQN4|A0A093KQN4_FULGA Calcipressin-1 (Fragment) OS=Fulmarus glacialis OX=30455 GN=N327_11563 PE=4 SV=1///127:133///RCN1
ATDTTPSVVVHVCESD
>tr|A0A094KBB6|A0A094KBB6_ANTCR Calcipressin-1 (Fragment) OS=Antrostomus carolinensis OX=279965 GN=N321_02388 PE=4 SV=1///127:133///RCN1
ATDTTPSVVVHVCESD
>tr|A0A091PU28|A0A091PU28_HALAL Calcipressin-1 (Fragment) OS=Haliaeetus albicilla OX=8969 GN=N329_10413 PE=4 SV=1///127:133///RCN1
ATDTTPSVVVHVCESD
>tr|A0A091R0D9|A0A091R0D9_MERNU Calcipressin-1 (Fragment) OS=Merops nubicus OX=57421 GN=N331_12087 PE=4 SV=1///127:133///RCN1
ATDTTPSVVVHVCESD
>tr|A0A093F9C4|A0A093F9C4_TYTAL Calcipressin-1 (Fragment) OS=Tyto alba OX=56313 GN=N341_12204 PE=4 SV=1///127:133///RCN1
ATDTTPSVVVHVCESD
>tr|A0A091SKN6|A0A091SKN6_9AVES Calcipressin-1 (Fragment) OS=Pelecanus crispus OX=36300 GN=N334_07020 PE=4 SV=1///127:133///RCN1
ATDTTPSVVVHVCESD
>tr|E1BUP1|E1BUP1_CHICK Regulator of calcineurin 1 OS=Gallus gallus OX=9031 GN=RCAN1 PE=4 SV=1///135:141///RCN1
ATDTTPSVVVHVCESD
>tr|A0A1V4J2D4|A0A1V4J2D4_PATFA Calcipressin-1 isoform B OS=Patagioenas fasciata monilis OX=372326 GN=RCAN1 PE=4 SV=1///135:141///RCN1
ATDTTPSVVVHVCESD
>tr|R0K6W3|R0K6W3_ANAPL Calcipressin-1 (Fragment) OS=Anas platyrhynchos OX=8839 GN=Anapl_04515 PE=4 SV=1///135:141///RCN1
ATDTTPSVVVHVCESD
>tr|G1NNX4|G1NNX4_MELGA Regulator of calcineurin 1 OS=Meleagris gallopavo OX=9103 GN=RCAN1 PE=4 SV=2///135:141///RCN1
ATDTTPSVVVHVCESD
>tr|A0A2I0MRR7|A0A2I0MRR7_COLLI Regulator of calcineurin 1 OS=Columba livia OX=8932 GN=RCAN1 PE=4 SV=1///135:141///RCN1
ATDTTPSVVVHVCESD
>tr|A0A093JFD9|A0A093JFD9_STRCA Calcipressin-1 (Fragment) OS=Struthio camelus australis OX=441894 GN=N308_11299 PE=4 SV=1///132:138///RCN1
ATDTTPSVVVHVCESD
>tr|U3IHH9|U3IHH9_ANAPL Regulator of calcineurin 1 OS=Anas platyrhynchos OX=8839 GN=RCAN1 PE=4 SV=1///140:146///RCN1
ATDTTPSVVVHVCESD
>tr|A0A2H6MUM0|A0A2H6MUM0_MICLE Uncharacterized protein OS=Micrurus lemniscatus carvalhoi OX=129465 PE=4 SV=1///135:141///RCN1
ATETTPSVVVHICESN
>tr|W5MXJ7|W5MXJ7_LEPOC Uncharacterized protein OS=Lepisosteus oculatus OX=7918 PE=4 SV=1///135:141///RCN1
GTSTTPSVVVHVCESD
>tr|A0A1U7RTQ4|A0A1U7RTQ4_ALLSI calcipressin-1 OS=Alligator sinensis OX=38654 GN=RCAN1 PE=4 SV=1///135:141///RCN1
ATDTTPSVVVHVCESD
>tr|A0A151ME52|A0A151ME52_ALLMI Calcipressin-1 OS=Alligator mississippiensis OX=8496 GN=RCAN1 PE=4 SV=1///128:134///RCN1
ATDTTPSVVVHVCESD
>tr|U3JR74|U3JR74_FICAL Regulator of calcineurin 1 OS=Ficedula albicollis OX=59894 GN=RCAN1 PE=4 SV=1///135:141///RCN1
ATATTPSVVVHVCDSD
>tr|T0MH24|T0MH24_CAMFR Calcipressin-1 OS=Camelus ferus OX=419612 GN=CB1_000995023 PE=4 SV=1///133:139///RCN1
ATDTTPSVVVHVCESD
>tr|K7GI71|K7GI71_PELSI Regulator of calcineurin 1 OS=Pelodiscus sinensis OX=13735 GN=RCAN1 PE=4 SV=1///126:132///RCN1
ATETTPSVVVHVCESD
>tr|A0A2K5EME6|A0A2K5EME6_AOTNA Regulator of calcineurin 1 OS=Aotus nancymaae OX=37293 GN=RCAN1 PE=4 SV=1///132:138///RCN1
ATDTTPSVVVHVCESD
>tr|F7IEY4|F7IEY4_CALJA Regulator of calcineurin 1 OS=Callithrix jacchus OX=9483 GN=RCAN1 PE=4 SV=2///132:138///RCN1
ATDTTPSVVVHVCESD
>tr|A0A0N7ZA88|A0A0N7ZA88_9EUCA Uncharacterized protein OS=Scylla olivacea OX=85551 PE=4 SV=1///137:143///RCN1
PIEDKPGIIVHVCEEC
>tr|A0A2J8UA91|A0A2J8UA91_PONAB RCAN1 isoform 4 OS=Pongo abelii OX=9601 GN=CR201_G0029200 PE=4 SV=1///132:138///RCN1
ATDTTPSVVVHVCESD
>tr|A0A2I3HM13|A0A2I3HM13_NOMLE Regulator of calcineurin 1 OS=Nomascus leucogenys OX=61853 GN=RCAN1 PE=4 SV=1///132:138///RCN1
ATDTTPSVVVHVCESD
>tr|A0A2J8UA81|A0A2J8UA81_PONAB RCAN1 isoform 6 OS=Pongo abelii OX=9601 GN=CR201_G0029200 PE=4 SV=1///132:138///RCN1
ATDTTPSVVVHVCESD
>tr|A0A2I3H861|A0A2I3H861_NOMLE Regulator of calcineurin 1 OS=Nomascus leucogenys OX=61853 GN=RCAN1 PE=4 SV=1///127:133///RCN1
ATDTTPSVVVHVCESD
>tr|A0A2I3S9N3|A0A2I3S9N3_PANTR RCAN1 isoform 7 OS=Pan troglodytes OX=9598 GN=RCAN1 PE=4 SV=1///127:133///RCN1
ATDTTPSVVVHVCESD
>tr|G7P119|G7P119_MACFA Regulator of calcineurin 1 (Fragment) OS=Macaca fascicularis OX=9541 GN=EGM_12203 PE=4 SV=1///127:133///RCN1
ATDTTPSVVVHVCESD
>tr|A0A096NJ79|A0A096NJ79_PAPAN Regulator of calcineurin 1 OS=Papio anubis OX=9555 GN=RCAN1 PE=4 SV=2///127:133///RCN1
ATDTTPSVVVHVCESD
>tr|A0A2J8UA83|A0A2J8UA83_PONAB RCAN1 isoform 9 OS=Pongo abelii OX=9601 GN=CR201_G0029200 PE=4 SV=1///127:133///RCN1
ATDTTPSVVVHVCESD
>tr|A0A2K6NWQ1|A0A2K6NWQ1_RHIRO Regulator of calcineurin 1 OS=Rhinopithecus roxellana OX=61622 GN=RCAN1 PE=4 SV=1///127:133///RCN1
ATDTTPSVVVHVCESD
>tr|A0A2K6LBV8|A0A2K6LBV8_RHIBE Regulator of calcineurin 1 OS=Rhinopithecus bieti OX=61621 GN=RCAN1 PE=4 SV=1///127:133///RCN1
ATDTTPSVVVHVCESD
>tr|A0A2I2Z2E4|A0A2I2Z2E4_GORGO Regulator of calcineurin 1 OS=Gorilla gorilla gorilla OX=9595 GN=RCAN1 PE=4 SV=1///127:133///RCN1
ATDTTPSVVVHVCESD
>tr|A0A2K5NR86|A0A2K5NR86_CERAT Regulator of calcineurin 1 OS=Cercocebus atys OX=9531 GN=RCAN1 PE=4 SV=1///127:133///RCN1
ATDTTPSVVVHVCESD
>tr|A0A2K5HX23|A0A2K5HX23_COLAP Uncharacterized protein OS=Colobus angolensis palliatus OX=336983 PE=4 SV=1///127:133///RCN1
ATDTTPSVVVHVCESD
>tr|A0A2K6BA94|A0A2K6BA94_MACNE Regulator of calcineurin 1 OS=Macaca nemestrina OX=9545 GN=RCAN1 PE=4 SV=1///127:133///RCN1
ATDTTPSVVVHVCESD
>tr|A0A2K5X673|A0A2K5X673_MACFA Regulator of calcineurin 1 OS=Macaca fascicularis OX=9541 GN=RCAN1 PE=4 SV=1///127:133///RCN1
ATDTTPSVVVHVCESD
>tr|A0A2K5YT22|A0A2K5YT22_MANLE Regulator of calcineurin 1 OS=Mandrillus leucophaeus OX=9568 GN=RCAN1 PE=4 SV=1///127:133///RCN1
ATDTTPSVVVHVCESD
>tr|A0A2K6SC95|A0A2K6SC95_SAIBB Regulator of calcineurin 1 OS=Saimiri boliviensis boliviensis OX=39432 GN=RCAN1 PE=4 SV=1///126:132///RCN1
ATDTTPSVVVHVCESD
>tr|A0A2K5EMC6|A0A2K5EMC6_AOTNA Regulator of calcineurin 1 OS=Aotus nancymaae OX=37293 GN=RCAN1 PE=4 SV=1///126:132///RCN1
ATDTTPSVVVHVCESD
>tr|A0A1S3W717|A0A1S3W717_ERIEU calcipressin-1 isoform X4 OS=Erinaceus europaeus OX=9365 GN=RCAN1 PE=4 SV=1///126:132///RCN1
ATDTTPSVVVHVCESD
>tr|A0A2K5RK39|A0A2K5RK39_CEBCA Regulator of calcineurin 1 OS=Cebus capucinus imitator OX=1737458 GN=RCAN1 PE=4 SV=1///126:132///RCN1
ATDTTPSVVVHVCESD
>tr|A1YFA9|A1YFA9_9PRIM DSCR1 (Fragment) OS=Gorilla gorilla OX=9593 GN=DSCR1 PE=4 SV=1///124:130///RCN1
ATDTTPSVVVHVCESD
>tr|G9KKL2|G9KKL2_MUSPF Regulator of calcineurin 1 (Fragment) OS=Mustela putorius furo OX=9669 PE=2 SV=1///124:130///RCN1
ATDTTPSVVVHVCESD
>tr|E9PDJ2|E9PDJ2_HUMAN Calcipressin-1 OS=Homo sapiens OX=9606 GN=RCAN1 PE=1 SV=1///132:138///RCN1
ATDTTPSVVVHVCESD
>tr|E9PD55|E9PD55_HUMAN Calcipressin-1 OS=Homo sapiens OX=9606 GN=RCAN1 PE=1 SV=1///132:138///RCN1
ATDTTPSVVVHVCESD
>tr|A0A2I3TET6|A0A2I3TET6_PANTR Regulator of calcineurin 1 OS=Pan troglodytes OX=9598 GN=RCAN1 PE=4 SV=1///132:138///RCN1
ATDTTPSVVVHVCESD
>tr|A0A2I2YEC1|A0A2I2YEC1_GORGO Regulator of calcineurin 1 OS=Gorilla gorilla gorilla OX=9595 GN=RCAN1 PE=4 SV=1///132:138///RCN1
ATDTTPSVVVHVCESD
>tr|A0A2R9B179|A0A2R9B179_PANPA Regulator of calcineurin 1 OS=Pan paniscus OX=9597 GN=RCAN1 PE=4 SV=1///132:138///RCN1
ATDTTPSVVVHVCESD
>tr|A0A2K6SCC1|A0A2K6SCC1_SAIBB Regulator of calcineurin 1 OS=Saimiri boliviensis boliviensis OX=39432 GN=RCAN1 PE=4 SV=1///132:138///RCN1
ATDTTPSVVVHVCESD
>tr|A0A2K6BAC5|A0A2K6BAC5_MACNE Regulator of calcineurin 1 OS=Macaca nemestrina OX=9545 GN=RCAN1 PE=4 SV=1///132:138///RCN1
ATDTTPSVVVHVCESD
>tr|A0A2K5X620|A0A2K5X620_MACFA Regulator of calcineurin 1 OS=Macaca fascicularis OX=9541 GN=RCAN1 PE=4 SV=1///132:138///RCN1
ATDTTPSVVVHVCESD
>tr|A0A2K5YT35|A0A2K5YT35_MANLE Regulator of calcineurin 1 OS=Mandrillus leucophaeus OX=9568 GN=RCAN1 PE=4 SV=1///132:138///RCN1
ATDTTPSVVVHVCESD
>tr|A0A2K6NWQ4|A0A2K6NWQ4_RHIRO Regulator of calcineurin 1 OS=Rhinopithecus roxellana OX=61622 GN=RCAN1 PE=4 SV=1///132:138///RCN1
ATDTTPSVVVHVCESD
>tr|A0A2K5NQU4|A0A2K5NQU4_CERAT Regulator of calcineurin 1 OS=Cercocebus atys OX=9531 GN=RCAN1 PE=4 SV=1///132:138///RCN1
ATDTTPSVVVHVCESD
>tr|F6Q900|F6Q900_MACMU Regulator of calcineurin 1 OS=Macaca mulatta OX=9544 GN=RCAN1 PE=4 SV=2///132:138///RCN1
ATDTTPSVVVHVCESD
>tr|A0A2K6LBW4|A0A2K6LBW4_RHIBE Regulator of calcineurin 1 OS=Rhinopithecus bieti OX=61621 GN=RCAN1 PE=4 SV=1///123:129///RCN1
ATDTTPSVVVHVCESD
>tr|A0A2I3LHD4|A0A2I3LHD4_PAPAN Regulator of calcineurin 1 OS=Papio anubis OX=9555 GN=RCAN1 PE=4 SV=1///123:129///RCN1
ATDTTPSVVVHVCESD
>tr|A0A2K5RK47|A0A2K5RK47_CEBCA Regulator of calcineurin 1 OS=Cebus capucinus imitator OX=1737458 GN=RCAN1 PE=4 SV=1///132:138///RCN1
ATDTTPSVVVHVCESD
>tr|A0A2K5RK43|A0A2K5RK43_CEBCA Regulator of calcineurin 1 OS=Cebus capucinus imitator OX=1737458 GN=RCAN1 PE=4 SV=1///132:138///RCN1
ATDTTPSVVVHVCESD
>tr|A0A2K6F1B9|A0A2K6F1B9_PROCO Regulator of calcineurin 1 OS=Propithecus coquereli OX=379532 GN=RCAN1 PE=4 SV=1///123:129///RCN1
ATDTTPSVVVHVCESD
>tr|A0A2T4AZ34|A0A2T4AZ34_9HYPO ARM repeat-containing protein OS=Trichoderma citrinoviride OX=58853 GN=BBK36DRAFT_1129585 PE=4 SV=1///376:382///RCN1
LKDEFPEVRLHIISKL
>tr|G0R9E9|G0R9E9_HYPJQ Predicted protein OS=Hypocrea jecorina (strain QM6a) OX=431241 GN=TRIREDRAFT_21324 PE=4 SV=1///376:382///RCN1
LKDEFPEVRLHIISKL
>tr|A0A024S053|A0A024S053_HYPJR ARM repeat-containing protein OS=Hypocrea jecorina (strain ATCC 56765 / BCRC 32924 / NRRL 11460 / Rut C-30) OX=1344414 GN=M419D///376:382///RCN1
LKDEFPEVRLHIISKL
>tr|A0A2K3QI71|A0A2K3QI71_9HYPO Protein phosphatase PP2A regulatory subunit A (Fragment) OS=Tolypocladium capitatum OX=45235 GN=TCAP_02855 PE=4 SV=1///414:420///RCN1
LKDEFPEVRLHIISKL
>tr|A0A1X7RQU3|A0A1X7RQU3_ZYMTR Uncharacterized protein OS=Zymoseptoria tritici ST99CH_3D7 OX=1276538 GN=ZT3D7_G4934 PE=4 SV=1///376:382///RCN1
LKDDFPDVRLNIISKL
>tr|A0A2H1GB23|A0A2H1GB23_ZYMTR Uncharacterized protein OS=Zymoseptoria tritici ST99CH_1E4 OX=1276532 GN=ZT1E4_G4985 PE=4 SV=1///376:382///RCN1
LKDDFPDVRLNIISKL
>tr|A0A1Y6LLT7|A0A1Y6LLT7_ZYMTR Uncharacterized protein OS=Zymoseptoria tritici ST99CH_1A5 OX=1276529 GN=ZT1A5_G4911 PE=4 SV=1///376:382///RCN1
LKDDFPDVRLNIISKL
>tr|A0A2D3VAC0|A0A2D3VAC0_9PEZI Probable protein phosphotase 2A A chain OS=Ramularia collo-cygni OX=112498 GN=RCC_06454 PE=4 SV=1///375:381///RCN1
LKDDFPDVRLNIISKL
>tr|F9X8V9|F9X8V9_ZYMTI MgPP2AregA, protein phosphatase 2A regulatory alpha sub-unit OS=Zymoseptoria tritici (strain CBS 115943 / IPO323) OX=336722 GN=///375:381///RCN1
LKDDFPDVRLNIISKL
>tr|A0A0F4GIG4|A0A0F4GIG4_9PEZI Protein phosphatase pp2a regulatory subunit a OS=Zymoseptoria brevis OX=1047168 GN=TI39_contig597g00005 PE=4 SV=1///375:381///RCN1
LKDDFPDVRLNIISKL
>tr|A0A2G5I7P3|A0A2G5I7P3_CERBT Protein phosphatase PP2A regulatory subunit A OS=Cercospora beticola OX=122368 GN=CB0940_00672 PE=4 SV=1///375:381///RCN1
LKDDFPDVRLNIISKL
>tr|A0A2S6C382|A0A2S6C382_9PEZI Uncharacterized protein OS=Cercospora berteroae OX=357750 GN=CBER1_01120 PE=4 SV=1///375:381///RCN1
LKDDFPDVRLNIISKL
>tr|N1QMQ7|N1QMQ7_SPHMS Protein phosphatase PP2A regulatory subunit A OS=Sphaerulina musiva (strain SO2202) OX=692275 GN=SEPMUDRAFT_146362 PE=4 SV=1///375:381///RCN1
LKDDFPEVRLNIISKL
>tr|N1Q5S9|N1Q5S9_PSEFD Uncharacterized protein OS=Pseudocercospora fijiensis (strain CIRAD86) OX=383855 GN=MYCFIDRAFT_70333 PE=4 SV=1///375:381///RCN1
LKDDFPDVRLNIISKL
>tr|A0A139GZJ7|A0A139GZJ7_9PEZI Uncharacterized protein OS=Mycosphaerella eumusae OX=321146 GN=AC578_3552 PE=4 SV=1///375:381///RCN1
LKDDFPDVRLNIISKL
>tr|A0A2I0S8V3|A0A2I0S8V3_9PEZI Protein phosphatase PP2A regulatory subunit A OS=Cercospora zeina OX=348901 GN=BST61_czeina3g001450 PE=4 SV=1///375:381///RCN1
LKDDFPDVRLNIISKL
>tr|N1PYH8|N1PYH8_DOTSN Uncharacterized protein OS=Dothistroma septosporum (strain NZE10 / CBS 128990) OX=675120 GN=DOTSEDRAFT_67502 PE=4 SV=1///375:381///RCN1
LKDDFPDVRLNIISKL
>tr|C5FDY8|C5FDY8_ARTOC Protein phosphatase PP2A regulatory subunit A OS=Arthroderma otae (strain ATCC MYA-4605 / CBS 113480) OX=554155 GN=MCYG_00910 P///388:394///RCN1
LKDEFPDVRLHIISKL
>tr|E5QYF3|E5QYF3_ARTGP Phosphatase PP2A regulatory subunit A OS=Arthroderma gypseum (strain ATCC MYA-4604 / CBS 118893) OX=535722 GN=MGYG_01066 PE=4 S///375:381///RCN1
LKDEFPDVRLHIISKL
>tr|A0A178FAF3|A0A178FAF3_TRIVO Phosphatase 2a 65kd regulatory sububit OS=Trichophyton violaceum OX=34388 GN=A7D00_6801 PE=4 SV=1///375:381///RCN1
LKDEFPDVRLHIISKL
>tr|A0A2P2ES90|A0A2P2ES90_9EURO Phosphatase PP2A regulatory subunit A OS=Trichophyton mentagrophytes OX=523103 GN=TMEN_6589 PE=4 SV=1///375:381///RCN1
LKDEFPDVRLHIISKL
>tr|A0A059J413|A0A059J413_9EURO Uncharacterized protein OS=Trichophyton interdigitale MR816 OX=1215338 GN=H109_05532 PE=4 SV=1///375:381///RCN1
LKDEFPDVRLHIISKL
>tr|F2PKK1|F2PKK1_TRIEC Protein phosphatase PP2A regulatory subunit A OS=Trichophyton equinum (strain ATCC MYA-4606 / CBS 127.97) OX=559882 GN=TEQG_014///375:381///RCN1
LKDEFPDVRLHIISKL
>tr|F2RU55|F2RU55_TRIT1 Protein phosphatase PP2A regulatory subunit A OS=Trichophyton tonsurans (strain CBS 112818) OX=647933 GN=TESG_02356 PE=4 SV=1///375:381///RCN1
LKDEFPDVRLHIISKL
>tr|A0A1S3T203|A0A1S3T203_SALSA calcipressin-3 isoform X1 OS=Salmo salar OX=8030 GN=rcan3 PE=4 SV=1///186:192///RCN1
GTESTPSVVVHVCDSD
>tr|S9Y0D3|S9Y0D3_CAMFR Calcipressin-3 isoform 1 OS=Camelus ferus OX=419612 GN=CB1_001244048 PE=4 SV=1///236:242///RCN1
GTESTPSVVVHVCESE
>tr|A0A0Q3PG87|A0A0Q3PG87_AMAAE Calcipressin-3 OS=Amazona aestiva OX=12930 GN=AAES_146089 PE=4 SV=1///153:159///RCN1
GTESTPSVVVHVCESE
>tr|A0A093HG17|A0A093HG17_STRCA Calcipressin-3 (Fragment) OS=Struthio camelus australis OX=441894 GN=N308_15305 PE=4 SV=1///153:159///RCN1
GTESTPSVVVHVCESE
>tr|A0A093PN13|A0A093PN13_9PASS Calcipressin-3 OS=Manacus vitellinus OX=328815 GN=N305_08393 PE=4 SV=1///153:159///RCN1
GTDSTPSVVVHVCESE
>tr|A0A091KJ17|A0A091KJ17_9GRUI Calcipressin-3 OS=Chlamydotis macqueenii OX=187382 GN=N324_10348 PE=4 SV=1///153:159///RCN1
GTESTPSVVVHVCESE
>tr|A0A091N840|A0A091N840_9PASS Calcipressin-3 OS=Acanthisitta chloris OX=57068 GN=N310_06419 PE=4 SV=1///153:159///RCN1
GTDSTPSVVVHVCESE
>tr|A0A091EUC5|A0A091EUC5_CORBR Calcipressin-3 OS=Corvus brachyrhynchos OX=85066 GN=N302_13931 PE=4 SV=1///153:159///RCN1
GTDSTPSVVVHVCESE
>tr|A0A093H6R4|A0A093H6R4_DRYPU Calcipressin-3 OS=Dryobates pubescens OX=118200 GN=N307_14703 PE=4 SV=1///153:159///RCN1
GTESTPSVVVHVCESE
>tr|A0A093CW00|A0A093CW00_TAUER Calcipressin-3 OS=Tauraco erythrolophus OX=121530 GN=N340_12726 PE=4 SV=1///153:159///RCN1
GTESTPSVVVHVCESE
>tr|A0A091IF28|A0A091IF28_CALAN Calcipressin-3 OS=Calypte anna OX=9244 GN=N300_05869 PE=4 SV=1///153:159///RCN1
GTESTPSVVVHVCESE
>tr|H0YSB9|H0YSB9_TAEGU RCAN family member 3 OS=Taeniopygia guttata OX=59729 GN=RCAN3 PE=4 SV=1///153:159///RCN1
GTDSTPSVVVHVCESE
>tr|K7G6F6|K7G6F6_PELSI RCAN family member 3 OS=Pelodiscus sinensis OX=13735 GN=RCAN3 PE=4 SV=1///153:159///RCN1
GTESTPSVVVHICESE
>tr|S7N857|S7N857_MYOBR Calcipressin-3 OS=Myotis brandtii OX=109478 GN=D623_10029707 PE=4 SV=1///180:186///RCN1
GTESTPSVVVHVCESE
>tr|H9GPT0|H9GPT0_ANOCA RCAN family member 3 OS=Anolis carolinensis OX=28377 GN=RCAN3 PE=4 SV=1///153:159///RCN1
GTESTPSVVVHVCESE
>tr|J3S429|J3S429_CROAD Calcipressin-3-like OS=Crotalus adamanteus OX=8729 PE=2 SV=1///153:159///RCN1
GTESTPSVVVHVCESE
>tr|A0A1S2ZPP9|A0A1S2ZPP9_ERIEU calcipressin-3 isoform X1 OS=Erinaceus europaeus OX=9365 GN=RCAN3 PE=4 SV=1///153:159///RCN1
GTESTPSVVVHVCESE
>tr|G1PJS1|G1PJS1_MYOLU RCAN family member 3 OS=Myotis lucifugus OX=59463 GN=RCAN3 PE=4 SV=1///153:159///RCN1
GTESTPSVVVHVCESE
>tr|A0A2K5M557|A0A2K5M557_CERAT RCAN family member 3 OS=Cercocebus atys OX=9531 GN=RCAN3 PE=4 SV=1///153:159///RCN1
GTESTPSVVVHVCESE
>tr|G1SD69|G1SD69_RABIT RCAN family member 3 OS=Oryctolagus cuniculus OX=9986 GN=RCAN3 PE=4 SV=2///153:159///RCN1
GTESTPSVVVHVCESE
>tr|W5P9D3|W5P9D3_SHEEP RCAN family member 3 OS=Ovis aries OX=9940 GN=RCAN3 PE=4 SV=1///153:159///RCN1
GTESTPSVVVHVCESE
>tr|G3UJT8|G3UJT8_LOXAF RCAN family member 3 OS=Loxodonta africana OX=9785 GN=RCAN3 PE=4 SV=1///170:176///RCN1
GTESTPSVVVHVCESE
>tr|V9L6A8|V9L6A8_CALMI Calcipressin-2-like protein OS=Callorhinchus milii OX=7868 PE=2 SV=1///153:159///RCN1
GTETTPSVVVHVCESD
>tr|G1N2N5|G1N2N5_MELGA RCAN family member 3 OS=Meleagris gallopavo OX=9103 GN=RCAN3 PE=4 SV=1///153:159///RCN1
GTESTPSVVIHVCESE
>tr|A0A099ZVW1|A0A099ZVW1_TINGU Calcipressin-3 OS=Tinamus guttatus OX=94827 GN=N309_06497 PE=4 SV=1///153:159///RCN1
GTESTPSVVVHVCESE
>tr|A0A091GQJ6|A0A091GQJ6_9AVES Calcipressin-3 OS=Cuculus canorus OX=55661 GN=N303_01755 PE=4 SV=1///151:157///RCN1
GTESTPSVVVHVCESE
>tr|M7ATM1|M7ATM1_CHEMY Calcipressin-3 OS=Chelonia mydas OX=8469 GN=UY3_14860 PE=4 SV=1///153:159///RCN1
GTESTPSVVVHICESE
>tr|A0A1S3T271|A0A1S3T271_SALSA calcipressin-3 isoform X2 OS=Salmo salar OX=8030 GN=rcan3 PE=4 SV=1///153:159///RCN1
GTESTPSVVVHVCDSD
>tr|I3J6E6|I3J6E6_ORENI Regulator of calcineurin 3 OS=Oreochromis niloticus OX=8128 GN=rcan3 PE=4 SV=1///153:159///RCN1
GTESTPSVVVHVCESE
>tr|A0A096MDY7|A0A096MDY7_POEFO Regulator of calcineurin 3 OS=Poecilia formosa OX=48698 PE=4 SV=1///153:159///RCN1
GTESTPSVVVHVCESE
>tr|A0A1A8DRY8|A0A1A8DRY8_9TELE Regulator of calcineurin family member 3 (Fragment) OS=Nothobranchius kadleci OX=1051664 GN=RCAN3 PE=4 SV=1///153:159///RCN1
GTESTPSVVVHVCESE
>tr|A0A1A7WGL1|A0A1A7WGL1_9TELE Regulator of calcineurin family member 3 (Fragment) OS=Iconisemion striatum OX=60296 GN=RCAN3 PE=4 SV=1///153:159///RCN1
GTESTPSVVVHVCESE
>tr|A0A1A8MY65|A0A1A8MY65_9TELE Regulator of calcineurin family member 3 (Fragment) OS=Nothobranchius pienaari OX=704102 GN=RCAN3 PE=4 SV=1///153:159///RCN1
GTESTPSVVVHVCESE
>tr|A0A1A8S7E0|A0A1A8S7E0_9TELE Regulator of calcineurin family member 3 (Fragment) OS=Nothobranchius rachovii OX=451742 GN=RCAN3 PE=4 SV=1///153:159///RCN1
GTESTPSVVVHVCESE
>tr|A0A1A8AKA8|A0A1A8AKA8_NOTFU Regulator of calcineurin family member 3 (Fragment) OS=Nothobranchius furzeri OX=105023 GN=RCAN3 PE=4 SV=1///153:159///RCN1
GTESTPSVVVHVCESE
>tr|A0A2U9CJM2|A0A2U9CJM2_SCOMX Putative calcipressin-3-like OS=Scophthalmus maximus OX=52904 GN=SMAX5B_000451 PE=4 SV=1///153:159///RCN1
GTESTPSVVVHVCESE
>tr|A0A1A8C807|A0A1A8C807_9TELE Regulator of calcineurin family member 3 (Fragment) OS=Nothobranchius kadleci OX=1051664 GN=RCAN3 PE=4 SV=1///153:159///RCN1
GTESTPSVVVHVCESE
>tr|H2MHN1|H2MHN1_ORYLA Regulator of calcineurin 3 OS=Oryzias latipes OX=8090 GN=LOC101170383 PE=4 SV=1///185:191///RCN1
GTESTPSVVVHVCESE
>tr|A0A146WY06|A0A146WY06_FUNHE Calcipressin-3 OS=Fundulus heteroclitus OX=8078 PE=4 SV=1///205:211///RCN1
GTESTPSVVVHVCESE
>tr|A0A0V1AB97|A0A0V1AB97_9BILA Calcipressin-2 OS=Trichinella patagoniensis OX=990121 GN=RCAN2 PE=4 SV=1///159:165///RCN1
ASSNCPSIKVHPCQDD
>tr|A0A0V1EF53|A0A0V1EF53_TRIPS Calcipressin-2 OS=Trichinella pseudospiralis OX=6337 GN=RCAN2 PE=4 SV=1///159:165///RCN1
ASSNCPSIKVHPCQDD
>tr|A0A0V1HI80|A0A0V1HI80_9BILA Calcipressin-2 OS=Trichinella zimbabwensis OX=268475 GN=RCAN2 PE=4 SV=1///159:165///RCN1
ASSNCPSIKVHPCQDD
>tr|A0A0V1MZK7|A0A0V1MZK7_9BILA Calcipressin-2 OS=Trichinella papuae OX=268474 GN=RCAN2 PE=4 SV=1///159:165///RCN1
ASSNCPSIKVHPCQDD
>tr|A0A1S3I5L8|A0A1S3I5L8_LINUN calcipressin-1-like OS=Lingula unguis OX=7574 GN=LOC106161181 PE=4 SV=1///159:165///RCN1
GSAEQPAIVVHVCEDP
>tr|A0A2B4SZB9|A0A2B4SZB9_STYPI Calcipressin-1 OS=Stylophora pistillata OX=50429 GN=Rcan1 PE=4 SV=1///158:164///RCN1
SSEDAPSIVVHLCDEG
>tr|A0A0B6Z155|A0A0B6Z155_9EUPU Uncharacterized protein OS=Arion vulgaris OX=1028688 GN=ORF42873 PE=4 SV=1///155:161///RCN1
PSVSAPSIVVHLCPDA
>tr|A0A0V0XL61|A0A0V0XL61_TRIPS Calcipressin-2 OS=Trichinella pseudospiralis OX=6337 GN=RCAN2 PE=4 SV=1///166:172///RCN1
ASSNCPSIKVHPCQDD
>tr|A0A0V1HIE2|A0A0V1HIE2_9BILA Calcipressin-2 OS=Trichinella zimbabwensis OX=268475 GN=RCAN2 PE=4 SV=1///160:166///RCN1
ASSNCPSIKVHPCQDD
>tr|R7UVW2|R7UVW2_CAPTE Uncharacterized protein OS=Capitella teleta OX=283909 GN=CAPTEDRAFT_181941 PE=4 SV=1///158:164///RCN1
PSDKHPGIVVHICEDP
>tr|V3ZXR9|V3ZXR9_LOTGI Uncharacterized protein OS=Lottia gigantea OX=225164 GN=LOTGIDRAFT_204598 PE=4 SV=1///157:163///RCN1
PSDTQPGIVVHICEDP
>tr|Q75CN0|Q75CN0_ASHGO ACL111Wp OS=Ashbya gossypii (strain ATCC 10895 / CBS 109.51 / FGSC 9923 / NRRL Y-1056) OX=284811 GN=AGOS_ACL111W PE=4 SV=1///121:127///RCN1
APPTGAKIVLHPCESL
>tr|C5E0W8|C5E0W8_ZYGRC ZYRO0G16214p OS=Zygosaccharomyces rouxii (strain ATCC 2623 / CBS 732 / NBRC 1130 / NCYC 568 / NRRL Y-229) OX=559307 GN=ZYRO0G16///124:130///RCN1
LSSSAGTITIKPAETL
>tr|A0A1Q3A6K3|A0A1Q3A6K3_ZYGRO Uncharacterized protein OS=Zygosaccharomyces rouxii OX=4956 GN=ZYGR_0AD04360 PE=4 SV=1///124:130///RCN1
LSSSAGTITIKPAETL
>tr|A0A1Q3AKA6|A0A1Q3AKA6_ZYGRO Uncharacterized protein OS=Zygosaccharomyces rouxii OX=4956 GN=ZYGR_0BA00400 PE=4 SV=1///124:130///RCN1
LSSAAGTITIRPAETL
>tr|A0A1S7HWX9|A0A1S7HWX9_9SACH RCN1 (YKL159C) OS=Zygosaccharomyces parabailii OX=1365886 GN=ZPAR0M01350_B PE=4 SV=1///122:128///RCN1
LSSAAGTITIDPVEDA
>tr|A0A1A7YWE9|A0A1A7YWE9_9TELE Regulator of calcineurin 1b (Fragment) OS=Iconisemion striatum OX=60296 GN=RCAN1B PE=4 SV=1 ///154:160///RCN1
ATPTTPSVVVHVCEDD
>tr|A0A2R5LEA6|A0A2R5LEA6_9ACAR Protein phosphatase 2a regulatory subunit a OS=Ornithodoros turicata OX=34597 PE=4 SV=1///377:383///RCN1
LKDECPEVRLNIISNL
>tr|A0A150UVA9|A0A150UVA9_9PEZI Uncharacterized protein OS=Acidomyces richmondensis BFW OX=766039 GN=M433DRAFT_158153 PE=4 SV=1///375:381///RCN1
LKDDFPDVRLNIISKL
>tr|A0A287BB72|A0A287BB72_PIG Serine/threonine-protein phosphatase 2A 65 kDa regulatory subunit A alpha isoform OS=Sus scrofa OX=9823 GN=PPP2R1A PE=1 SV=1///377:383///RCN1
LKDECPEVRLNIISNL
>tr|A0A0N4XVB1|A0A0N4XVB1_NIPBR Uncharacterized protein OS=Nippostrongylus brasiliensis OX=27835 PE=4 SV=1///377:383///RCN1
LKDSTAEVRLNIISSL
>tr|A0A168AVR7|A0A168AVR7_9EURO Phosphoprotein phosphatase A OS=Ascosphaera apis ARSEF 7405 OX=392613 GN=AAP_01726 PE=4 SV=1///401:407///RCN1
LRDEFPDVRLHIISKL
>tr|A0A0B2V5G2|A0A0B2V5G2_TOXCA Putative serine/threonine-protein phosphatase PP2A regulatory subunit OS=Toxocara canis OX=6265 GN=paa-1 PE=4 SV=1///377:383///RCN1
LRDETAEVRLNIISSL
>tr|F1KVC0|F1KVC0_ASCSU Serine/threonine-protein phosphatase PP2A regulatory subunit OS=Ascaris suum OX=6253 PE=2 SV=1///377:383///RCN1
LRDETAEVRLNIISSL
>tr|E5AAE8|E5AAE8_LEPMJ Similar to protein phosphatase 2A regulatory subunit A alpha isoform OS=Leptosphaeria maculans (strain JN3 / isolate v23.1.3 / ///375:381///RCN1
LKDEFPDVRLNIISKL
>tr|A0A0L1HQC6|A0A0L1HQC6_9PLEO Protein phosphatase pp2a regulatory subunit a OS=Stemphylium lycopersici OX=183478 GN=TW65_04829 PE=4 SV=1///375:381///RCN1
LKDEFPDVRLNIISKL
>tr|W6Y781|W6Y781_COCCA Uncharacterized protein OS=Bipolaris zeicola 26-R-13 OX=930089 GN=COCCADRAFT_95323 PE=4 SV=1///374:380///RCN1
LKDEFPDVRLNIISKL
>tr|R0IZU6|R0IZU6_SETT2 Uncharacterized protein OS=Setosphaeria turcica (strain 28A) OX=671987 GN=SETTUDRAFT_167169 PE=4 SV=1///374:380///RCN1
LKDEFPDVRLNIISKL
>tr|A0A178AP45|A0A178AP45_9PLEO Protein phosphatase PP2A regulatory subunit A OS=Stagonospora sp. SRC1lsM3a OX=765868 GN=IQ06DRAFT_294581 PE=4 SV=1///374:380///RCN1
LKDEFPDVRLNIISKL
>tr|A0A177DWD8|A0A177DWD8_ALTAL Protein phosphatase PP2A regulatory subunit A OS=Alternaria alternata OX=5599 GN=CC77DRAFT_1018151 PE=4 SV=1///374:380///RCN1
LKDEFPDVRLNIISKL
>tr|M2STH8|M2STH8_COCSN Uncharacterized protein OS=Cochliobolus sativus (strain ND90Pr / ATCC 201652) OX=665912 GN=COCSADRAFT_174683 PE=4 SV=1///374:380///RCN1
LKDEFPDVRLNIISKL
>tr|A0A2T2NRK5|A0A2T2NRK5_CORCC Protein phosphatase PP2A regulatory subunit A OS=Corynespora cassiicola Philippines OX=1448308 GN=BS50DRAFT_587290 PE=4 SV=1///374:380///RCN1
LKDEFPDVRLNIISKL
>tr|A0A177CFI9|A0A177CFI9_9PLEO Protein phosphatase PP2A regulatory subunit A OS=Paraphaeosphaeria sporulosa OX=1460663 GN=CC84DRAFT_1196421 PE=4 SV=1///374:380///RCN1
LKDEFPDVRLNIISKL
>tr|A0A2V1DNJ1|A0A2V1DNJ1_9PLEO ARM repeat-containing protein OS=Periconia macrospinosa OX=97972 GN=DM02DRAFT_656065 PE=4 SV=1///374:380///RCN1
LKDEFPDVRLNIISKL
>tr|A0A2W1HZK7|A0A2W1HZK7_9PLEO Uncharacterized protein OS=Pyrenophora tritici-repentis OX=45151 GN=A1F94_gene2800 PE=4 SV=1///374:380///RCN1
LKDEFPDVRLNIISKL
>tr|A0A1Y1ZXL2|A0A1Y1ZXL2_9PLEO Armadillo-type protein OS=Clohesyomyces aquaticus OX=1231657 GN=BCR34DRAFT_559756 PE=4 SV=1///374:380///RCN1
LKDEFPDVRLNIISKL
>tr|A0A178ECI6|A0A178ECI6_9PLEO ARM repeat-containing protein OS=Pyrenochaeta sp. DS3sAY3a OX=765867 GN=IQ07DRAFT_585064 PE=4 SV=1///374:380///RCN1
LKDEFPDVRLNIISKL
>tr|W6ZH86|W6ZH86_COCMI Uncharacterized protein OS=Bipolaris oryzae ATCC 44560 OX=930090 GN=COCMIDRAFT_33233 PE=4 SV=1///374:380///RCN1
LKDEFPDVRLNIISKL
>tr|W7F532|W7F532_COCVI Uncharacterized protein OS=Bipolaris victoriae FI3 OX=930091 GN=COCVIDRAFT_23242 PE=4 SV=1///374:380///RCN1
LKDEFPDVRLNIISKL
>tr|N4XL21|N4XL21_COCH4 Uncharacterized protein OS=Cochliobolus heterostrophus (strain C4 / ATCC 48331 / race T) OX=665024 GN=COCC4DRAFT_186967 PE=4 SV///374:380///RCN1
LKDEFPDVRLNIISKL
>tr|M2TV90|M2TV90_COCH5 Uncharacterized protein OS=Cochliobolus heterostrophus (strain C5 / ATCC 48332 / race O) OX=701091 GN=COCHEDRAFT_1225924 PE=4 S///374:380///RCN1
LKDEFPDVRLNIISKL
>tr|E3RPZ5|E3RPZ5_PYRTT Uncharacterized protein OS=Pyrenophora teres f. teres (strain 0-1) OX=861557 GN=PTT_10751 PE=4 SV=1///374:380///RCN1
LKDEFPDVRLNIISKL
>tr|B2VRI8|B2VRI8_PYRTR Protein phosphatase PP2A regulatory subunit A OS=Pyrenophora tritici-repentis (strain Pt-1C-BFP) OX=426418 GN=PTRG_00048 PE=4 S///374:380///RCN1
LKDEFPDVRLNIISKL
>tr|A0A163GGS2|A0A163GGS2_DIDRA Uncharacterized protein OS=Didymella rabiei OX=5454 GN=ST47_g4024 PE=4 SV=1///373:379///RCN1
LKDEFPDVRLNIISKL
>tr|A0A1Y2M7S8|A0A1Y2M7S8_EPING Uncharacterized protein OS=Epicoccum nigrum OX=105696 GN=B5807_03473 PE=4 SV=1///373:379///RCN1
LKDEFPDVRLNIISKL
>tr|A0A0V0U1I2|A0A0V0U1I2_9BILA Serine/threonine-protein phosphatase 2A 65 kDa regulatory subunit A alpha isoform OS=Trichinella murrelli OX=144512 GN=PPP2R1A ///376:382///RCN1
LKDETAEVRLNIISSL
>tr|A0A0V0X0Z2|A0A0V0X0Z2_9BILA Serine/threonine-protein phosphatase 2A 65 kDa regulatory subunit A alpha isoform OS=Trichinella sp. T6 OX=92179 GN=PPP2R1A PE=///376:382///RCN1
LKDETAEVRLNIISSL
>tr|A0A0V1B4A3|A0A0V1B4A3_TRISP Serine/threonine-protein phosphatase 2A 65 kDa regulatory subunit A alpha isoform OS=Trichinella spiralis OX=6334 GN=PPP2R1A PE///376:382///RCN1
LKDETAEVRLNIISSL
>tr|A0A0V1JJ07|A0A0V1JJ07_TRIPS Serine/threonine-protein phosphatase 2A 65 kDa regulatory subunit A alpha isoform OS=Trichinella pseudospiralis OX=6337 GN=PPP2///376:382///RCN1
LKDETAEVRLNIISSL
>tr|A0A0V1NWL4|A0A0V1NWL4_9BILA Serine/threonine-protein phosphatase 2A 65 kDa regulatory subunit A alpha isoform OS=Trichinella sp. T8 OX=92180 GN=PPP2R1A PE=///376:382///RCN1
LKDETAEVRLNIISSL
>tr|A0A0V1B5G5|A0A0V1B5G5_TRISP Serine/threonine-protein phosphatase 2A 65 kDa regulatory subunit A alpha isoform OS=Trichinella spiralis OX=6334 GN=PPP2R1A PE///376:382///RCN1
LKDETAEVRLNIISSL
>tr|A0A0V1CRF0|A0A0V1CRF0_TRIBR Serine/threonine-protein phosphatase 2A 65 kDa regulatory subunit A alpha isoform OS=Trichinella britovi OX=45882 GN=PPP2R1A PE///376:382///RCN1
LKDETAEVRLNIISSL
>tr|A0A0V1I5L3|A0A0V1I5L3_9BILA Serine/threonine-protein phosphatase 2A 65 kDa regulatory subunit A alpha isoform OS=Trichinella zimbabwensis OX=268475 GN=PPP2///376:382///RCN1
LKDETAEVRLNIISSL
>tr|A0A0V1A7K7|A0A0V1A7K7_9BILA Serine/threonine-protein phosphatase 2A 65 kDa regulatory subunit A alpha isoform OS=Trichinella patagoniensis OX=990121 GN=PPP///376:382///RCN1
LKDETAEVRLNIISSL
>tr|A0A0V0SIE1|A0A0V0SIE1_9BILA Serine/threonine-protein phosphatase 2A 65 kDa regulatory subunit A alpha isoform OS=Trichinella nelsoni OX=6336 GN=PPP2R1A PE=///376:382///RCN1
LKDETAEVRLNIISSL
>tr|A0A0V1N8S0|A0A0V1N8S0_9BILA Serine/threonine-protein phosphatase 2A 65 kDa regulatory subunit A alpha isoform (Fragment) OS=Trichinella papuae OX=268474 GN///376:382///RCN1
LKDETAEVRLNIISSL
>tr|A0A0V0U1B4|A0A0V0U1B4_9BILA Serine/threonine-protein phosphatase 2A 65 kDa regulatory subunit A alpha isoform OS=Trichinella murrelli OX=144512 GN=PPP2R1A ///376:382///RCN1
LKDETAEVRLNIISSL
>tr|A0A0V1CRK9|A0A0V1CRK9_TRIBR Serine/threonine-protein phosphatase 2A 65 kDa regulatory subunit A alpha isoform OS=Trichinella britovi OX=45882 GN=PPP2R1A PE///380:386///RCN1
LKDETAEVRLNIISSL
>tr|A0A0V1G5B9|A0A0V1G5B9_TRIPS Serine/threonine-protein phosphatase 2A 65 kDa regulatory subunit A alpha isoform OS=Trichinella pseudospiralis OX=6337 GN=PPP2///376:382///RCN1
LKDETAEVRLNIISSL
>tr|A0A0V1KA81|A0A0V1KA81_TRIPS Serine/threonine-protein phosphatase 2A 65 kDa regulatory subunit A alpha isoform OS=Trichinella pseudospiralis OX=6337 GN=PPP2///376:382///RCN1
LKDETAEVRLNIISSL
>tr|A0A0V1CRS2|A0A0V1CRS2_TRIBR Serine/threonine-protein phosphatase 2A 65 kDa regulatory subunit A alpha isoform OS=Trichinella britovi OX=45882 GN=PPP2R1A PE///379:385///RCN1
LKDETAEVRLNIISSL
>tr|A0A0V1A7H5|A0A0V1A7H5_9BILA Serine/threonine-protein phosphatase 2A 65 kDa regulatory subunit A alpha isoform OS=Trichinella patagoniensis OX=990121 GN=PPP///379:385///RCN1
LKDETAEVRLNIISSL
>tr|A0A0V1I488|A0A0V1I488_9BILA Serine/threonine-protein phosphatase 2A 65 kDa regulatory subunit A alpha isoform OS=Trichinella zimbabwensis OX=268475 GN=PPP2///376:382///RCN1
LKDETAEVRLNIISSL
>tr|A0A0V1L6V9|A0A0V1L6V9_9BILA Serine/threonine-protein phosphatase 2A 65 kDa regulatory subunit A alpha isoform OS=Trichinella nativa OX=6335 GN=PPP2R1A PE=4///376:382///RCN1
LKDETAEVRLNIISSL
>tr|A0A094BNB1|A0A094BNB1_9PEZI Uncharacterized protein OS=Pseudogymnoascus sp. VKM F-4513 (FW-928) OX=1420907 GN=V494_04981 PE=4 SV=1///375:381///RCN1
LKDEFPDVRLHIISKL
>tr|A0A1B8D3D2|A0A1B8D3D2_9PEZI Protein phosphatase 2, regulatory subunit A OS=Pseudogymnoascus sp. 24MN13 OX=1622150 GN=VE04_05460 PE=4 SV=1///375:381///RCN1
LKDEFPDVRLHIISKL
>tr|L8G844|L8G844_PSED2 Protein phosphatase 2, regulatory subunit A OS=Pseudogymnoascus destructans (strain ATCC MYA-4855 / 20631-21) OX=658429 GN=GMDG///375:381///RCN1
LKDEFPDVRLHIISKL
>tr|A0A1B8FS46|A0A1B8FS46_9PEZI Protein phosphatase 2, regulatory subunit A OS=Pseudogymnoascus sp. 03VT05 OX=1622148 GN=VE02_05344 PE=4 SV=1///375:381///RCN1
LKDEFPDVRLHIISKL
>tr|A0A094D4Q2|A0A094D4Q2_9PEZI Uncharacterized protein OS=Pseudogymnoascus sp. VKM F-4515 (FW-2607) OX=1420909 GN=V496_05040 PE=4 SV=1///375:381///RCN1
LKDEFPDVRLHIISKL
>tr|A0A1B8DPS7|A0A1B8DPS7_9PEZI Protein phosphatase 2, regulatory subunit A OS=Pseudogymnoascus sp. 23342-1-I1 OX=1524831 GN=VE03_09776 PE=4 SV=1///375:381///RCN1
LKDEFPDVRLHIISKL
>tr|A0A093YPA4|A0A093YPA4_9PEZI Uncharacterized protein OS=Pseudogymnoascus sp. VKM F-4246 OX=1420902 GN=V492_07838 PE=4 SV=1///375:381///RCN1
LKDEFPDVRLHIISKL
>tr|A0A094EZ87|A0A094EZ87_9PEZI Uncharacterized protein OS=Pseudogymnoascus sp. VKM F-4517 (FW-2822) OX=1420911 GN=V498_09456 PE=4 SV=1///375:381///RCN1
LKDEFPDVRLHIISKL
>tr|A0A2J6TU12|A0A2J6TU12_9HELO ARM repeat-containing protein OS=Meliniomyces bicolor E OX=1095630 GN=K444DRAFT_516912 PE=4 SV=1///375:381///RCN1
LKDEFPDVRLHIISKL
>tr|A0A094FAA8|A0A094FAA8_9PEZI Uncharacterized protein OS=Pseudogymnoascus sp. VKM F-4518 (FW-2643) OX=1420913 GN=V500_06797 PE=4 SV=1///375:381///RCN1
LKDEFPDVRLHIISKL
>tr|A0A094IJJ5|A0A094IJJ5_9PEZI Uncharacterized protein OS=Pseudogymnoascus sp. VKM F-4520 (FW-2644) OX=1420915 GN=V502_03160 PE=4 SV=1///375:381///RCN1
LKDEFPDVRLHIISKL
>tr|A0A2P2SVV5|A0A2P2SVV5_9PEZI Uncharacterized protein OS=Pseudogymnoascus verrucosus OX=342668 GN=VE01_00868 PE=4 SV=1///375:381///RCN1
LKDEFPDVRLHIISKL
>tr|A0A093X5A5|A0A093X5A5_9PEZI Uncharacterized protein OS=Pseudogymnoascus sp. VKM F-3557 OX=1437433 GN=V490_09473 PE=4 SV=1///375:381///RCN1
LKDEFPDVRLHIISKL
>tr|A0A093ZIN7|A0A093ZIN7_9PEZI Uncharacterized protein OS=Pseudogymnoascus sp. VKM F-3775 OX=1420901 GN=V491_05072 PE=4 SV=1///375:381///RCN1
LKDEFPDVRLHIISKL
>tr|A0A094HDV8|A0A094HDV8_9PEZI Uncharacterized protein OS=Pseudogymnoascus sp. VKM F-4519 (FW-2642) OX=1420914 GN=V501_04687 PE=4 SV=1///375:381///RCN1
LKDEFPDVRLHIISKL
>tr|A0A093ZU50|A0A093ZU50_9PEZI Uncharacterized protein OS=Pseudogymnoascus sp. VKM F-4281 (FW-2241) OX=1420906 GN=V493_08513 PE=4 SV=1///375:381///RCN1
LKDEFPDVRLHIISKL
>tr|A0A1B8F2Z2|A0A1B8F2Z2_9PEZI Protein phosphatase 2, regulatory subunit A OS=Pseudogymnoascus sp. 05NY08 OX=1622149 GN=VF21_04322 PE=4 SV=1///375:381///RCN1
LKDEFPDVRLHIISKL
>tr|A0A094DES0|A0A094DES0_9PEZI Uncharacterized protein OS=Pseudogymnoascus sp. VKM F-4516 (FW-969) OX=1420910 GN=V497_01552 PE=4 SV=1///375:381///RCN1
LKDEFPDVRLHIISKL
>tr|A0A177A7B7|A0A177A7B7_9PEZI Uncharacterized protein OS=Pseudogymnoascus destructans OX=655981 GN=VC83_05427 PE=4 SV=1///375:381///RCN1
LKDEFPDVRLHIISKL
>tr|A0A2J6RDN9|A0A2J6RDN9_9HELO ARM repeat-containing protein OS=Meliniomyces variabilis F OX=1149755 GN=L207DRAFT_515145 PE=4 SV=1///375:381///RCN1
LKDEFPDVRLHIISKL
>tr|A0A1B8C350|A0A1B8C350_9PEZI Protein phosphatase 2, regulatory subunit A OS=Pseudogymnoascus sp. WSF 3629 OX=1622147 GN=VE00_08956 PE=4 SV=1///375:381///RCN1
LKDEFPDVRLHIISKL
>tr|A0A094GE41|A0A094GE41_9PEZI Uncharacterized protein OS=Pseudogymnoascus sp. VKM F-103 OX=1420912 GN=V499_09371 PE=4 SV=1///375:381///RCN1
LKDEFPDVRLHIISKL
>tr|A0A2T3B1F8|A0A2T3B1F8_AMORE Uncharacterized protein OS=Amorphotheca resinae ATCC 22711 OX=857342 GN=M430DRAFT_66440 PE=4 SV=1///375:381///RCN1
LKDEFPDVRLHIISKL
>tr|A0A094B0Q2|A0A094B0Q2_9PEZI Uncharacterized protein OS=Pseudogymnoascus sp. VKM F-3808 OX=1391699 GN=O988_01128 PE=4 SV=1///375:381///RCN1
LKDEFPDVRLHIISKL
>tr|W9CMM8|W9CMM8_9HELO Protein phosphatase PP2A regulatory subunit A OS=Sclerotinia borealis F-4128 OX=1432307 GN=SBOR_1583 PE=4 SV=1///375:381///RCN1
LKDEFPDVRLHIISKL
>tr|M7UE12|M7UE12_BOTF1 Uncharacterized protein OS=Botryotinia fuckeliana (strain BcDW1) OX=1290391 GN=BcDW1_6407 PE=4 SV=1///375:381///RCN1
LKDEFPDVRLHIISKL
>tr|A0A194WYK5|A0A194WYK5_9HELO ARM repeat-containing protein OS=Phialocephala scopiformis OX=149040 GN=LY89DRAFT_687661 PE=4 SV=1///375:381///RCN1
LKDEFPDVRLHIISKL
>tr|G2YGM2|G2YGM2_BOTF4 Similar to protein phosphatase PP2A regulatory subunit A OS=Botryotinia fuckeliana (strain T4) OX=999810 GN=BofuT4_P086990.1 PE///375:381///RCN1
LKDEFPDVRLHIISKL
>tr|A0A1D9Q6H6|A0A1D9Q6H6_SCLS1 Uncharacterized protein OS=Sclerotinia sclerotiorum (strain ATCC 18683 / 1980 / Ss-1) OX=665079 GN=sscle_06g051720 PE=4 SV=1///375:381///RCN1
LKDEYPDVRLHIISKL
>tr|A7EP70|A7EP70_SCLS1 Protein phosphatase PP2A regulatory subunit A OS=Sclerotinia sclerotiorum (strain ATCC 18683 / 1980 / Ss-1) OX=665079 GN=SS1G_0///375:381///RCN1
LKDEYPDVRLHIISKL
>tr|A0A0B4GNF1|A0A0B4GNF1_METAN Protein phosphatase PP2A regulatory subunit A (Fragment) OS=Metarhizium anisopliae ARSEF 549 OX=1276135 GN=MAN_02248 PE=4 SV=1///375:381///RCN1
LKDEFPEVRLHIISKL
>tr|E9EU81|E9EU81_METRA Protein phosphatase PP2A regulatory subunit A OS=Metarhizium robertsii (strain ARSEF 23 / ATCC MYA-3075) OX=655844 GN=MAA_03580///375:381///RCN1
LKDEFPEVRLHIISKL
>tr|A0A0A1V1N3|A0A0A1V1N3_9HYPO HEAT repeat protein OS=Metarhizium robertsii OX=568076 GN=X797_003321 PE=4 SV=1///375:381///RCN1
LKDEFPEVRLHIISKL
>tr|A0A0B2X5V9|A0A0B2X5V9_9HYPO Protein phosphatase PP2A regulatory subunit A OS=Metarhizium album ARSEF 1941 OX=1081103 GN=MAM_01603 PE=4 SV=1///375:381///RCN1
LKDDFPEVRLHIISKL
>tr|Q0U8Y2|Q0U8Y2_PHANO Uncharacterized protein OS=Phaeosphaeria nodorum (strain SN15 / ATCC MYA-4574 / FGSC 10173) OX=321614 GN=SNOG_11782 PE=4 SV=2///378:384///RCN1
LKDEFPDVRLNIISKL
>tr|B4KE78|B4KE78_DROMO Uncharacterized protein, isoform A OS=Drosophila mojavensis OX=7230 GN=Dmoj\GI17352 PE=4 SV=2///377:383///RCN1
LKDECPEVRLNIISNL
>tr|B3MNS4|B3MNS4_DROAN Uncharacterized protein, isoform A OS=Drosophila ananassae OX=7217 GN=Dana\GF15221 PE=4 SV=2///377:383///RCN1
LKDECPEVRLNIISNL
>tr|B5DHZ5|B5DHZ5_DROPS Uncharacterized protein, isoform A OS=Drosophila pseudoobscura pseudoobscura OX=46245 GN=Dpse\GA25880 PE=4 SV=2///377:383///RCN1
LKDECPEVRLNIISNL
>tr|B4LS97|B4LS97_DROVI Uncharacterized protein, isoform A OS=Drosophila virilis OX=7244 GN=Dvir\GJ16152 PE=4 SV=1///377:383///RCN1
LKDECPEVRLNIISNL
>tr|B4JAK9|B4JAK9_DROGR GH10837 OS=Drosophila grimshawi OX=7222 GN=Dgri\GH10837 PE=4 SV=1///377:383///RCN1
LKDECPEVRLNIISNL
>tr|B4G837|B4G837_DROPE GL19226 OS=Drosophila persimilis OX=7234 GN=Dper\GL19226 PE=4 SV=1///377:383///RCN1
LKDECPEVRLNIISNL
>tr|A0A1W4W8R3|A0A1W4W8R3_DROFC serine/threonine-protein phosphatase PP2A 65 kDa regulatory subunit isoform X1 OS=Drosophila ficusphila OX=30025 GN=LOC10810097///377:383///RCN1
LKDECPEVRLNIISNL
>tr|H5V8B8|H5V8B8_DROME MIP33436p1 OS=Drosophila melanogaster OX=7227 GN=Pp2A-29B PE=1 SV=1///377:383///RCN1
LKDECPEVRLNIISNL
>tr|A0A0Q5WBF3|A0A0Q5WBF3_DROER Uncharacterized protein, isoform B OS=Drosophila erecta OX=7220 GN=Dere\GG10540 PE=4 SV=1///377:383///RCN1
LKDECPEVRLNIISNL
>tr|A0A0R1DN08|A0A0R1DN08_DROYA Pp2A-29B, isoform B OS=Drosophila yakuba OX=7245 GN=Pp2A-29B PE=4 SV=1///377:383///RCN1
LKDECPEVRLNIISNL
>tr|M9NDI6|M9NDI6_DROME Protein phosphatase 2A at 29B, isoform D OS=Drosophila melanogaster OX=7227 GN=Pp2A-29B PE=1 SV=1///377:383///RCN1
LKDECPEVRLNIISNL
>tr|A0A0J9QYN2|A0A0J9QYN2_DROSI Uncharacterized protein, isoform B OS=Drosophila simulans OX=7240 GN=Dsim\GD23530 PE=4 SV=1///377:383///RCN1
LKDECPEVRLNIISNL
>tr|A0A0M4E395|A0A0M4E395_DROBS Pp2A-29B (Fragment) OS=Drosophila busckii OX=30019 GN=Dbus_chr2Lg2339 PE=4 SV=1///377:383///RCN1
LKDECPEVRLNIISNL
>tr|A0A0M5J9F5|A0A0M5J9F5_DROBS Pp2A-29B (Fragment) OS=Drosophila busckii OX=30019 GN=Dbus_chr2Lg1953 PE=4 SV=1///377:383///RCN1
LKDECPEVRLNIISNL
>tr|A0A034W6E2|A0A034W6E2_BACDO Serine/threonine-protein phosphatase PP2A 65 kDa regulatory subunit OS=Bactrocera dorsalis OX=27457 GN=2AAA PE=4 SV=1///377:383///RCN1
LKDECPEVRLNIISNL
>tr|A0A0K8TYL0|A0A0K8TYL0_BACLA Serine/threonine-protein phosphatase PP2A regulatory subunit OS=Bactrocera latifrons OX=174628 GN=Pp2A-29B_2 PE=4 SV=1///377:383///RCN1
LKDECPEVRLNIISNL
>tr|A0A1I8MM39|A0A1I8MM39_MUSDO Uncharacterized protein OS=Musca domestica OX=7370 PE=4 SV=1///377:383///RCN1
LKDECPEVRLNIISNL
>tr|A0A0R3NS60|A0A0R3NS60_DROPS Uncharacterized protein, isoform D OS=Drosophila pseudoobscura pseudoobscura OX=46245 GN=Dpse\GA25880 PE=4 SV=1///377:383///RCN1
LKDECPEVRLNIISNL
>tr|A0A0K8UQF2|A0A0K8UQF2_BACLA Serine/threonine-protein phosphatase PP2A regulatory subunit OS=Bactrocera latifrons OX=174628 GN=Pp2A-29B_3 PE=4 SV=1///377:383///RCN1
LKDECPEVRLNIISNL
>tr|A0A1A9URM7|A0A1A9URM7_GLOAU Uncharacterized protein OS=Glossina austeni OX=7395 PE=4 SV=1///377:383///RCN1
LKDECPEVRLNIISNL
>tr|A0A0P8XEV5|A0A0P8XEV5_DROAN Uncharacterized protein, isoform C OS=Drosophila ananassae OX=7217 GN=Dana\GF15221 PE=4 SV=1///377:383///RCN1
LKDECPEVRLNIISNL
>tr|A0A0R3NS66|A0A0R3NS66_DROPS Uncharacterized protein, isoform E OS=Drosophila pseudoobscura pseudoobscura OX=46245 GN=Dpse\GA25880 PE=4 SV=1///377:383///RCN1
LKDECPEVRLNIISNL
>tr|A0A0K8UIU4|A0A0K8UIU4_BACLA Serine/threonine-protein phosphatase PP2A regulatory subunit OS=Bactrocera latifrons OX=174628 GN=Pp2A-29B_0 PE=4 SV=1///377:383///RCN1
LKDECPEVRLNIISNL
>tr|A0A0Q9X4F7|A0A0Q9X4F7_DROMO Uncharacterized protein, isoform B OS=Drosophila mojavensis OX=7230 GN=Dmoj\GI17352 PE=4 SV=1///377:383///RCN1
LKDECPEVRLNIISNL
>tr|A0A0A1WD44|A0A0A1WD44_ZEUCU Serine/threonine-protein phosphatase PP2A 65 kDa regulatory subunit OS=Zeugodacus cucurbitae OX=28588 GN=Pp2A-29B_1 PE=4 SV=1///377:383///RCN1
LKDECPEVRLNIISNL
>tr|A0A0L0CB17|A0A0L0CB17_LUCCU Serine/threonine-protein phosphatase PP2A 65 kDa regulatory subunit OS=Lucilia cuprina OX=7375 GN=FF38_02579 PE=4 SV=1///377:383///RCN1
LKDECPEVRLNIISNL
>tr|A0A240SWZ5|A0A240SWZ5_GLOMM Uncharacterized protein OS=Glossina morsitans morsitans OX=37546 PE=4 SV=1///377:383///RCN1
LKDECPEVRLNIISNL
>tr|A0A1B0BLQ4|A0A1B0BLQ4_9MUSC Uncharacterized protein OS=Glossina palpalis gambiensis OX=67801 PE=4 SV=1///377:383///RCN1
LKDECPEVRLNIISNL
>tr|A0A1A9XJC6|A0A1A9XJC6_GLOFF Uncharacterized protein OS=Glossina fuscipes fuscipes OX=201502 PE=4 SV=1///377:383///RCN1
LKDECPEVRLNIISNL
>tr|A0A1A9ZVR5|A0A1A9ZVR5_GLOPL Uncharacterized protein OS=Glossina pallidipes OX=7398 PE=4 SV=1///377:383///RCN1
LKDECPEVRLNIISNL
>tr|B4N0Z0|B4N0Z0_DROWI Uncharacterized protein OS=Drosophila willistoni OX=7260 GN=Dwil\GK24159 PE=4 SV=2///377:383///RCN1
LKDECPEVRLNIISNL
>tr|A0A0J9QZE8|A0A0J9QZE8_DROSI Uncharacterized protein, isoform A OS=Drosophila simulans OX=7240 GN=Dsim\GD23530 PE=4 SV=1///377:383///RCN1
LKDECPEVRLNIISNL
>tr|A0A0K8TRJ0|A0A0K8TRJ0_TABBR Protein phosphatase 2a regulatory subunit a OS=Tabanus bromius OX=304241 PE=2 SV=1///377:383///RCN1
LKDECPEVRLNIISNL
>tr|M9MQH9|M9MQH9_DROME Protein phosphatase 2A at 29B, isoform C OS=Drosophila melanogaster OX=7227 GN=Pp2A-29B PE=1 SV=1///377:383///RCN1
LKDECPEVRLNIISNL
>tr|A0A0K8V9E0|A0A0K8V9E0_BACLA Serine/threonine-protein phosphatase PP2A regulatory subunit OS=Bactrocera latifrons OX=174628 GN=Pp2A-29B_4 PE=4 SV=1///377:383///RCN1
LKDECPEVRLNIISNL
>tr|A0A0R3NRQ2|A0A0R3NRQ2_DROPS Uncharacterized protein, isoform B OS=Drosophila pseudoobscura pseudoobscura OX=46245 GN=Dpse\GA25880 PE=4 SV=1///377:383///RCN1
LKDECPEVRLNIISNL
>tr|B4NWX2|B4NWX2_DROYA Pp2A-29B, isoform A OS=Drosophila yakuba OX=7245 GN=Pp2A-29B PE=4 SV=1///377:383///RCN1
LKDECPEVRLNIISNL
>tr|A0A0A1XFC1|A0A0A1XFC1_ZEUCU Serine/threonine-protein phosphatase PP2A 65 kDa regulatory subunit OS=Zeugodacus cucurbitae OX=28588 GN=Pp2A-29B_0 PE=4 SV=1///377:383///RCN1
LKDECPEVRLNIISNL
>tr|B4HYJ6|B4HYJ6_DROSE GM16909 OS=Drosophila sechellia OX=7238 GN=Dsec\GM16909 PE=4 SV=1///377:383///RCN1
LKDECPEVRLNIISNL
>tr|A0A1W4W969|A0A1W4W969_DROFC serine/threonine-protein phosphatase PP2A 65 kDa regulatory subunit isoform X2 OS=Drosophila ficusphila OX=30025 GN=LOC10810097///377:383///RCN1
LKDECPEVRLNIISNL
>tr|D3TLN8|D3TLN8_GLOMM Phosphatase 2A at 29B OS=Glossina morsitans morsitans OX=37546 PE=2 SV=1///377:383///RCN1
LKDECPEVRLNIISNL
>tr|B3N751|B3N751_DROER Uncharacterized protein, isoform A OS=Drosophila erecta OX=7220 GN=Dere\GG10540 PE=4 SV=1///377:383///RCN1
LKDECPEVRLNIISNL
>tr|A0A1I8P2F8|A0A1I8P2F8_STOCA Uncharacterized protein OS=Stomoxys calcitrans OX=35570 GN=106083924 PE=4 SV=1///377:383///RCN1
LKDECPEVRLNIISNL
>tr|A0A0N8NZ38|A0A0N8NZ38_DROAN Uncharacterized protein, isoform B OS=Drosophila ananassae OX=7217 GN=Dana\GF15221 PE=4 SV=1///377:383///RCN1
LKDECPEVRLNIISNL
>tr|A0A0Q9W939|A0A0Q9W939_DROVI Uncharacterized protein, isoform B OS=Drosophila virilis OX=7244 GN=Dvir\GJ16152 PE=4 SV=1///377:383///RCN1
LKDECPEVRLNIISNL
>tr|A0A034W6W2|A0A034W6W2_BACDO Serine/threonine-protein phosphatase PP2A 65 kDa regulatory subunit OS=Bactrocera dorsalis OX=27457 GN=2AAA PE=4 SV=1///377:383///RCN1
LKDECPEVRLNIISNL
>tr|A0A0Q9XFI5|A0A0Q9XFI5_DROMO Uncharacterized protein, isoform C OS=Drosophila mojavensis OX=7230 GN=Dmoj\GI17352 PE=4 SV=1///377:383///RCN1
LKDECPEVRLNIISNL
>sp|P36179|2AAA_DROME Serine/threonine-protein phosphatase PP2A 65 kDa regulatory subunit OS=Drosophila melanogaster OX=7227 GN=Pp2A-29B PE=2 SV=4///377:383///RCN1
LKDECPEVRLNIISNL
>tr|A0A177F7C1|A0A177F7C1_9EURO Uncharacterized protein OS=Fonsecaea monophora OX=254056 GN=AYO21_06453 PE=4 SV=1///375:381///RCN1
LKDEFPDVRLHIISKL
>tr|W9WY08|W9WY08_9EURO Protein phosphatase 2 (Formerly 2A), regulatory subunit A OS=Cladophialophora psammophila CBS 110553 OX=1182543 GN=A1O5_04256 P///375:381///RCN1
LKDEFPDVRLHIISKL
>tr|A0A0D2H3A3|A0A0D2H3A3_9EURO Unplaced genomic scaffold supercont1.5, whole genome shotgun sequence OS=Fonsecaea pedrosoi CBS 271.37 OX=1442368 GN=Z517_08919///375:381///RCN1
LKDEFPDVRLHIISKL
>tr|A0A0D2KTN0|A0A0D2KTN0_9EURO Uncharacterized protein OS=Fonsecaea multimorphosa CBS 102226 OX=1442371 GN=Z520_03814 PE=4 SV=1///375:381///RCN1
LKDEFPDVRLHIISKL
>tr|A0A0D2HZY8|A0A0D2HZY8_XYLBA Unplaced genomic scaffold supercont1.4, whole genome shotgun sequence OS=Cladophialophora bantiana CBS 173.52 OX=1442370 GN=Z51///375:381///RCN1
LKDEFPDVRLHIISKL
>tr|A0A0D1ZBL3|A0A0D1ZBL3_9EURO Uncharacterized protein OS=Cladophialophora immunda OX=569365 GN=PV07_10781 PE=4 SV=1///375:381///RCN1
LKDEFPDVRLHIISKL
>tr|A0A178D0I1|A0A178D0I1_9EURO Uncharacterized protein OS=Fonsecaea nubica OX=856822 GN=AYO20_05051 PE=4 SV=1///375:381///RCN1
LKDEFPDVRLHIISKL
>tr|V9DLS8|V9DLS8_9EURO Uncharacterized protein OS=Cladophialophora carrionii CBS 160.54 OX=1279043 GN=G647_00060 PE=4 SV=1///375:381///RCN1
LKDEFPDVRLHIISKL
>tr|A0A0D2FZQ0|A0A0D2FZQ0_9EURO Uncharacterized protein OS=Phialophora americana OX=5601 GN=PV04_02051 PE=4 SV=1///375:381///RCN1
LKDEFPDVRLHIISKL
>tr|W9W6J6|W9W6J6_9EURO Protein phosphatase 2 (Formerly 2A), regulatory subunit A OS=Cladophialophora yegresii CBS 114405 OX=1182544 GN=A1O7_00052 PE=4///375:381///RCN1
LKDEFPDVRLHIISKL
>tr|A0A1C1CBR6|A0A1C1CBR6_9EURO Protein phosphatase PP2A regulatory subunit A OS=Cladophialophora carrionii OX=86049 GN=paa1 PE=4 SV=1///375:381///RCN1
LKDEFPDVRLHIISKL
>tr|W9XLV1|W9XLV1_9EURO Protein phosphatase 2 (Formerly 2A), regulatory subunit A OS=Capronia epimyces CBS 606.96 OX=1182542 GN=A1O3_07488 PE=4 SV=1///375:381///RCN1
LKDEFPDVRLHIISKL
>tr|A0A0D1YC72|A0A0D1YC72_9EURO Uncharacterized protein OS=Exophiala sideris OX=1016849 GN=PV11_08060 PE=4 SV=1///375:381///RCN1
LKDEFPDVRLHIISKL
>tr|A0A0D2AZM6|A0A0D2AZM6_9EURO Uncharacterized protein OS=Exophiala oligosperma OX=215243 GN=PV06_03680 PE=4 SV=1///375:381///RCN1
LKDEFPDVRLHIISKL
>tr|A0A0D2E346|A0A0D2E346_9EURO Uncharacterized protein OS=Exophiala xenobiotica OX=348802 GN=PV05_10884 PE=4 SV=1///375:381///RCN1
LKDEFPDVRLHIISKL
>tr|A0A139IT09|A0A139IT09_9PEZI Uncharacterized protein OS=Pseudocercospora musae OX=113226 GN=AC579_5886 PE=4 SV=1///375:381///RCN1
LKDDFPDVRLNIISKL
>tr|A0A0L0NEX1|A0A0L0NEX1_9HYPO Protein phosphatase PP2A regulatory subunit A OS=Tolypocladium ophioglossoides CBS 100239 OX=1163406 GN=TOPH_02503 PE=4 SV=1///421:427///RCN1
LKDEFPEVRLHIISKL
>tr|S9XEC4|S9XEC4_CAMFR Serine/threonine-protein phosphatase 2A regulatory subunit A alpha isoform OS=Camelus ferus OX=419612 GN=CB1_006137002 PE=4 SV=///406:412///RCN1
LKDECPEVRLNIISNL
>tr|A0A178CD88|A0A178CD88_9EURO Uncharacterized protein OS=Fonsecaea multimorphosa OX=979981 GN=AYO22_03599 PE=4 SV=1///375:381///RCN1
LKDEFPDVRLHIISKL
>tr|A0A178ZFX2|A0A178ZFX2_9EURO Uncharacterized protein OS=Fonsecaea erecta OX=1367422 GN=AYL99_07183 PE=4 SV=1///375:381///RCN1
LKDEFPDVRLHIISKL
>tr|A0A1L0CJU9|A0A1L0CJU9_9ASCO Related to Protein phosphatase PP2A regulatory subunit A OS=Hanseniaspora guilliermondii OX=56406 GN=HGUI_01285 PE=4 SV=1///432:438///RCN1
LKDESPDVPLQIISHL
>tr|A0A0F4X933|A0A0F4X933_HANUV Protein phosphatase PP2A regulatory subunit A OS=Hanseniaspora uvarum DSM 2768 OX=1246595 GN=HuTPD3 PE=4 SV=1///432:438///RCN1
LKDESPDVPLQIISHL
>tr|A0A1E5RLV8|A0A1E5RLV8_9ASCO Protein phosphatase PP2A regulatory subunit A OS=Hanseniaspora opuntiae OX=211096 GN=AWRI3578_g1920 PE=4 SV=1///432:438///RCN1
LKDESPDVPLQIISHL
>tr|A0A1E5RPN2|A0A1E5RPN2_HANUV Protein phosphatase PP2A regulatory subunit A OS=Hanseniaspora uvarum OX=29833 GN=AWRI3580_g1975 PE=4 SV=1///432:438///RCN1
LKDESPDVPLQIISHL
>tr|A0A0V0U1G9|A0A0V0U1G9_9BILA Serine/threonine-protein phosphatase 2A 65 kDa regulatory subunit A alpha isoform OS=Trichinella murrelli OX=144512 GN=PPP2R1A ///352:358///RCN1
LKDETAEVRLNIISSL
>tr|V9KIQ4|V9KIQ4_CALMI Serine/threonine-protein phosphatase 2A 65 kDa regulatory subunit A beta isoform-like protein OS=Callorhinchus milii OX=7868 PE///377:383///RCN1
LKDECPEVRLNIISNL
>tr|A0A2D0SU20|A0A2D0SU20_ICTPU serine/threonine-protein phosphatase 2A 65 kDa regulatory subunit A beta isoform-like OS=Ictalurus punctatus OX=7998 GN=LOC1082///377:383///RCN1
LKDECPEVRLNIISNL
>tr|Q92139|Q92139_XENLA Phosphorylase phosphatase OS=Xenopus laevis OX=8355 GN=PP2A PE=2 SV=1///377:383///RCN1
LKDECPEVRLNIISNL
>tr|A0A1I7VQD4|A0A1I7VQD4_LOALO Phosphatase PP2A regulatory subunit OS=Loa loa OX=7209 GN=LOAG_00611 PE=4 SV=1///377:383///RCN1
LRDETAEVRLNIISSL
>tr|A0A0N5D797|A0A0N5D797_THECL Uncharacterized protein OS=Thelazia callipaeda OX=103827 PE=4 SV=1///377:383///RCN1
LRDDTAEVRLNIISSL
>tr|A0A183H360|A0A183H360_9BILA HEAT repeat protein OS=Onchocerca flexuosa OX=387005 GN=X798_03610 PE=4 SV=1///377:383///RCN1
LRDETAEVRLNIISSL
>tr|A0A1I8NU77|A0A1I8NU77_STOCA Uncharacterized protein OS=Stomoxys calcitrans OX=35570 GN=106092193 PE=4 SV=1///390:396///RCN1
LKDDCPEVRLNIISNL
>tr|A0A1I8NU76|A0A1I8NU76_STOCA Uncharacterized protein OS=Stomoxys calcitrans OX=35570 GN=106092193 PE=4 SV=1///377:383///RCN1
LKDDCPEVRLNIISNL
>tr|A0A2C5XWZ3|A0A2C5XWZ3_9HYPO Uncharacterized protein OS=Ophiocordyceps australis OX=1399860 GN=CDD82_7162 PE=4 SV=1///396:402///RCN1
LKDEFPEVRLHIISKL
>tr|A0A2C5Y1H3|A0A2C5Y1H3_9HYPO Uncharacterized protein OS=Ophiocordyceps australis OX=1399860 GN=CDD81_6923 PE=4 SV=1///375:381///RCN1
LKDEFPEVRLHIISKL
>sp|P31383|2AAA_YEAST Protein phosphatase PP2A regulatory subunit A OS=Saccharomyces cerevisiae (strain ATCC 204508 / S288c) OX=559292 GN=TPD3 PE=1 S///386:392///RCN1
LRDEFPDVRLNIIASL
>tr|A7A0F3|A7A0F3_YEAS7 Protein phosphatase 2A regulatory subunit A OS=Saccharomyces cerevisiae (strain YJM789) OX=307796 GN=TPD3 PE=4 SV=1///386:392///RCN1
LRDEFPDVRLNIIASL
>tr|A0A0L8VVR7|A0A0L8VVR7_9SACH TPD3p Regulatory subunit A of the heterotrimeric PP2A complex OS=Saccharomyces sp. 'boulardii' OX=252598 GN=KO01_00028 PE=4 SV=///386:392///RCN1
LRDEFPDVRLNIIASL
>tr|C7GPL9|C7GPL9_YEAS2 Tpd3p OS=Saccharomyces cerevisiae (strain JAY291) OX=574961 GN=TPD3 PE=4 SV=1///386:392///RCN1
LRDEFPDVRLNIIASL
>tr|A0A0L8RPY6|A0A0L8RPY6_SACEU TPD3-like protein OS=Saccharomyces eubayanus OX=1080349 GN=DI49_0045 PE=4 SV=1///386:392///RCN1
LRDEFPDVRLNIIASL
>tr|A0A146WFP0|A0A146WFP0_FUNHE Serine/threonine-protein phosphatase 2A 65 kDa regulatory subunit A beta OS=Fundulus heteroclitus OX=8078 PE=4 SV=1///439:445///RCN1
LKDECPEVRLNIISNL
>tr|B9WES0|B9WES0_CANDC Protein phosphatase regulatory subunit, putative OS=Candida dubliniensis (strain CD36 / ATCC MYA-646 / CBS 7987 / NCPF 3949 / N///394:400///RCN1
LKDEFPDVRLNIISNL
>tr|Q5ADN1|Q5ADN1_CANAL Protein phosphatase 2A structural subunit OS=Candida albicans (strain SC5314 / ATCC MYA-2876) OX=237561 GN=TPD3 PE=4 SV=1///394:400///RCN1
LKDEFPDVRLNIISNL
>tr|C4YP59|C4YP59_CANAW Protein phosphatase PP2A regulatory subunit A OS=Candida albicans (strain WO-1) OX=294748 GN=CAWG_03001 PE=4 SV=1///394:400///RCN1
LKDEFPDVRLNIISNL
>tr|G8BB98|G8BB98_CANPC Uncharacterized protein OS=Candida parapsilosis (strain CDC 317 / ATCC MYA-4646) OX=578454 GN=CPAR2_808710 PE=4 SV=1///390:396///RCN1
LKDEFPDVRLNIISNL
>tr|H8X3F0|H8X3F0_CANO9 Tpd3 protein OS=Candida orthopsilosis (strain 90-125) OX=1136231 GN=CORT_0C00440 PE=4 SV=1///390:396///RCN1
LKDEFPDVRLNIISNL
>tr|A0A0P7B7N1|A0A0P7B7N1_9HYPO Protein phosphatase PP2A regulatory subunit A OS=Neonectria ditissima OX=78410 GN=AK830_g345 PE=4 SV=1///400:406///RCN1
LKDEFPEVRLHIISKL
>tr|A0A2G9V7N1|A0A2G9V7N1_TELCI HEAT repeat protein OS=Teladorsagia circumcincta OX=45464 GN=TELCIR_00101 PE=4 SV=1///350:356///RCN1
LKDSTAEARLNIIRSL
>tr|A0A0V0YMA1|A0A0V0YMA1_TRIPS Serine/threonine-protein phosphatase 2A 65 kDa regulatory subunit A alpha isoform OS=Trichinella pseudospiralis OX=6337 GN=PPP2///379:385///RCN1
LKDETAEVRLNIISSL
>tr|A0A0C7NE67|A0A0C7NE67_9SACH LALA0S09e07118g1_1 OS=Lachancea lanzarotensis OX=1245769 GN=LALA0_S09e07118g PE=4 SV=1///386:392///RCN1
LRDEYPDVRLNIIAKL
>tr|A0A1G4IY75|A0A1G4IY75_9SACH LAFA_0C08592g1_1 OS=Lachancea sp. CBS 6924 OX=433476 GN=LAFA_0C08592G PE=4 SV=1///386:392///RCN1
LRDEYPDVRLNIIAKL
>tr|A0A2S4L3W9|A0A2S4L3W9_9HYPO Protein phosphatase PP2A regulatory subunit A OS=Tolypocladium paradoxum OX=94208 GN=TPAR_02659 PE=4 SV=1///395:401///RCN1
LKDEFPEVRLHIISKL
>tr|A0A151MCG2|A0A151MCG2_ALLMI Serine/threonine-protein phosphatase 2A regulatory subunit A alpha isoform OS=Alligator mississippiensis OX=8496 GN=PPP2R1A PE=///377:383///RCN1
LKDECPEVRLNIISNL
>tr|A0A086SUW3|A0A086SUW3_ACRC1 Protein phosphatase PP2A regulatory subunit A-like protein OS=Acremonium chrysogenum (strain ATCC 11550 / CBS 779.69 / DSM 880 ///393:399///RCN1
LKDEFPEVRLHIISKL
>tr|A0A151WPX9|A0A151WPX9_9HYME Serine/threonine-protein phosphatase 2A 65 kDa regulatory subunit A alpha isoform OS=Trachymyrmex zeteki OX=64791 GN=ALC60_1103///377:383///RCN1
LRDECPEVRLNIISNL
>tr|A0A067RRK4|A0A067RRK4_ZOONE Serine/threonine-protein phosphatase 2A 65 kDa regulatory subunit A alpha isoform OS=Zootermopsis nevadensis OX=136037 GN=L798_///377:383///RCN1
LKDECPEVRLNIISNL
>tr|A0A087ZQA3|A0A087ZQA3_APIME Uncharacterized protein OS=Apis mellifera OX=7460 GN=LOC726088 PE=4 SV=1///377:383///RCN1
LRDECSEVRLNIISNL
>tr|K7IW91|K7IW91_NASVI Uncharacterized protein OS=Nasonia vitripennis OX=7425 GN=LOC100117468 PE=4 SV=1///377:383///RCN1
LKDECPEVRLNIISNL
>tr|A0A026WJR2|A0A026WJR2_OOCBI Serine/threonine-protein phosphatase 2A 65 kDa regulatory subunit A alpha isoform OS=Ooceraea biroi OX=2015173 GN=X777_03530 PE///377:383///RCN1
LRDECPEVRLNIISNL
>tr|A0A158NXP8|A0A158NXP8_ATTCE Uncharacterized protein OS=Atta cephalotes OX=12957 GN=105625593 PE=4 SV=1///377:383///RCN1
LRDECPEVRLNIISNL
>tr|A0A0K8V8B6|A0A0K8V8B6_BACLA Serine/threonine-protein phosphatase PP2A regulatory subunit OS=Bactrocera latifrons OX=174628 GN=Pp2A-29B_1 PE=4 SV=1///377:383///RCN1
LKDECPEVRLNIISNL
>tr|B4Q6R7|B4Q6R7_DROSI GD23530 OS=Drosophila simulans OX=7240 GN=Dsim\GD23530 PE=4 SV=1///376:382///RCN1
LKDECPEVRLNIISNL
>tr|A0A1Y2WLT8|A0A1Y2WLT8_9PEZI Uncharacterized protein OS=Daldinia sp. EC12 OX=1001832 GN=K445DRAFT_17311 PE=4 SV=1///393:399///RCN1
LKDEFPEVRLHIISKL
>tr|W7M590|W7M590_GIBM7 Protein phosphatase 2 (Formerly 2A), regulatory subunit A OS=Gibberella moniliformis (strain M3125 / FGSC 7600) OX=334819 GN=FV///391:397///RCN1
LKDEFPEVRLHIISKL
>tr|A0A2P4LD62|A0A2P4LD62_QUESU Serine/threonine-protein phosphatase 2a 65 kDa regulatory subunit a beta isoform OS=Quercus suber OX=58331 GN=CFP56_42498 PE=4 ///391:397///RCN1
LKDEFPDVRLNIISKL
>tr|A0A2N3ND90|A0A2N3ND90_9PEZI Uncharacterized protein (Fragment) OS=Lomentospora prolificans OX=41688 GN=jhhlp_002083 PE=4 SV=1///375:381///RCN1
LKDEFPDVRLHIISKL
>tr|A0A084G5Q2|A0A084G5Q2_9PEZI Uncharacterized protein OS=Scedosporium apiospermum OX=563466 GN=SAPIO_CDS5920 PE=4 SV=1///375:381///RCN1
LKDEFPDVRLHIISKL
>tr|A0A1G4ITP4|A0A1G4ITP4_9SACH LAME_0B02322g1_1 OS=Lachancea meyersii CBS 8951 OX=1266667 GN=LAME_0B02322G PE=4 SV=1///386:392///RCN1
LKDEYPDVRLNIIAKL
>tr|A0A1G4JK37|A0A1G4JK37_9SACH LADA_0F07052g1_1 OS=Lachancea dasiensis CBS 10888 OX=1266660 GN=LADA_0F07052G PE=4 SV=1///386:392///RCN1
LKDEYPDVRLNIIAKL
>tr|A0A292Q270|A0A292Q270_9PEZI Uncharacterized protein OS=Tuber aestivum OX=59557 GN=GSTUAT00003106001 PE=4 SV=1///390:396///RCN1
LKDEFPDVRLHIISKL
>tr|G4UNQ3|G4UNQ3_NEUT9 Protein phosphatase PP2A regulatory subunit A OS=Neurospora tetrasperma (strain FGSC 2509 / P0656) OX=510952 GN=NEUTE2DRAFT_144///375:381///RCN1
LKDEFPEVRLHIISKL
>tr|F8MK62|F8MK62_NEUT8 Protein phosphatase PP2A regulatory subunit A OS=Neurospora tetrasperma (strain FGSC 2508 / ATCC MYA-4615 / P0657) OX=510951 GN///375:381///RCN1
LKDEFPEVRLHIISKL
>tr|H1VP50|H1VP50_COLHI Protein phosphatase PP2A regulatory subunit A (Fragment) OS=Colletotrichum higginsianum (strain IMI 349063) OX=759273 GN=CH063_///375:381///RCN1
LKDEFPEVRLHIISKL
>tr|F7VS87|F7VS87_SORMK WGS project CABT00000000 data, contig 2.5 OS=Sordaria macrospora (strain ATCC MYA-333 / DSM 997 / K(L3346) / K-hell) OX=771870 ///375:381///RCN1
LKDEFPEVRLHIISKL
>tr|A0A194VB68|A0A194VB68_9PEZI Protein phosphatase PP2A regulatory subunit A OS=Valsa mali var. pyri OX=694573 GN=VP1G_08469 PE=4 SV=1///375:381///RCN1
LKDEFPEVRLHIISKL
>tr|A0A0G2FZ29|A0A0G2FZ29_9PEZI Uncharacterized protein OS=Diaporthe ampelina OX=1214573 GN=UCDDA912_g00573 PE=4 SV=1///375:381///RCN1
LKDEFPEVRLHIISKL
>tr|A0A1G4J4X5|A0A1G4J4X5_9SACH LANO_0C02542g1_1 OS=Lachancea nothofagi CBS 11611 OX=1266666 GN=LANO_0C02542G PE=4 SV=1///386:392///RCN1
LKDEYPDVRLNIIAKL
>tr|C4R824|C4R824_KOMPG Regulatory subunit A of the heterotrimeric protein phosphatase 2A OS=Komagataella phaffii (strain GS115 / ATCC 20864) OX=644223///397:403///RCN1
LNDVFSEVRLNIISNL
>tr|A0A1B2JJI1|A0A1B2JJI1_PICPA BA75_04843T0 OS=Komagataella pastoris OX=4922 GN=TPD3 PE=4 SV=1///397:403///RCN1
LNDVFSEVRLNIISNL
>tr|F2QZ21|F2QZ21_KOMPC Protein phosphatase PP2A regulatory subunit A OS=Komagataella phaffii (strain ATCC 76273 / CBS 7435 / CECT 11047 / NRRL Y-11430///397:403///RCN1
LNDVFSEVRLNIISNL
>tr|A0A1L7WNX2|A0A1L7WNX2_9HELO Protein phosphatase PP2A regulatory subunit A OS=Phialocephala subalpina OX=576137 GN=PAC_04358 PE=4 SV=1///375:381///RCN1
LKDEFPDVRLHIISKL
>tr|G8YCY5|G8YCY5_PICSO Piso0_002566 protein OS=Pichia sorbitophila (strain ATCC MYA-4447 / BCRC 22081 / CBS 7064 / NBRC 10061 / NRRL Y-12695) OX=55930///394:400///RCN1
LKDEFPEVRLNIISNL
>tr|G8YFD8|G8YFD8_PICSO Piso0_002566 protein OS=Pichia sorbitophila (strain ATCC MYA-4447 / BCRC 22081 / CBS 7064 / NBRC 10061 / NRRL Y-12695) OX=55930///394:400///RCN1
LKDEFPEVRLNIISNL
>tr|A0A0P5UUY6|A0A0P5UUY6_9CRUS Serine/threonine-protein phosphatase 2A 65 kDa regulatory subunit A beta OS=Daphnia magna OX=35525 PE=4 SV=1///388:394///RCN1
LKDECPEVRLNIISNL
>tr|J7S3K3|J7S3K3_KAZNA Uncharacterized protein OS=Kazachstania naganishii (strain ATCC MYA-139 / BCRC 22969 / CBS 8797 / CCRC 22969 / KCTC 17520 / NBR///386:392///RCN1
LKDEFPEVRLNIIANL
>tr|A0A1E4RKC5|A0A1E4RKC5_9ASCO ARM repeat-containing protein OS=Hyphopichia burtonii NRRL Y-1933 OX=984485 GN=HYPBUDRAFT_137362 PE=4 SV=1///394:400///RCN1
LRDEFPDVRLNIISNL
>tr|A3LQ74|A3LQ74_PICST Uncharacterized protein OS=Scheffersomyces stipitis (strain ATCC 58785 / CBS 6054 / NBRC 10063 / NRRL Y-11545) OX=322104 GN=PIC///394:400///RCN1
LKDEFPDVRLNIISNL
>tr|A0A1Z5SU54|A0A1Z5SU54_HORWE Uncharacterized protein OS=Hortaea werneckii EXF-2000 OX=1157616 GN=BTJ68_11471 PE=4 SV=1///376:382///RCN1
LKDDFPDVRLNIISKL
>tr|A0A179IJQ3|A0A179IJQ3_CORDF Uncharacterized protein OS=Cordyceps confragosa OX=1105325 GN=LLEC1_01645 PE=4 SV=1///384:390///RCN1
LKDEFPEVRLHIISKL
>tr|A0A166YIN4|A0A166YIN4_9HYPO Protein phosphatase PP2A regulatory subunit A OS=Cordyceps brongniartii RCEF 3172 OX=1081107 GN=BBO_07923 PE=4 SV=1///377:383///RCN1
LKDEFPEVRLHIISKL
>tr|A0A2H4SW49|A0A2H4SW49_CORMI Phosphatase PP2A regulatory subunit A OS=Cordyceps militaris OX=73501 GN=A9K55_000099 PE=4 SV=1///377:383///RCN1
LKDEFPEVRLHIISKL
>tr|A0A0A2VUX0|A0A0A2VUX0_BEABA Protein phosphatase PP2A regulatory subunit A OS=Beauveria bassiana D1-5 OX=1245745 GN=BBAD15_g10184 PE=4 SV=1///377:383///RCN1
LKDEFPEVRLHIISKL
>tr|G3JPQ1|G3JPQ1_CORMM Protein phosphatase PP2A regulatory subunit A OS=Cordyceps militaris (strain CM01) OX=983644 GN=CCM_07404 PE=4 SV=1///377:383///RCN1
LKDEFPEVRLHIISKL
>tr|J5JHG1|J5JHG1_BEAB2 Protein phosphatase PP2A regulatory subunit A OS=Beauveria bassiana (strain ARSEF 2860) OX=655819 GN=BBA_08116 PE=4 SV=1///377:383///RCN1
LKDEFPEVRLHIISKL
>tr|A0A168GBI6|A0A168GBI6_CORDF Protein phosphatase PP2A regulatory subunit A OS=Cordyceps confragosa RCEF 1005 OX=1081108 GN=LEL_05960 PE=4 SV=1///375:381///RCN1
LKDEFPEVRLHIISKL
>tr|A0A2S7YND3|A0A2S7YND3_BEABA Uncharacterized protein OS=Beauveria bassiana OX=176275 GN=BB8028_0008g02040 PE=4 SV=1///375:381///RCN1
LKDEFPEVRLHIISKL
>tr|A0A1J7K0M3|A0A1J7K0M3_9PEZI Protein phosphatase PP2A regulatory subunit A OS=Coniochaeta ligniaria NRRL 30616 OX=1408157 GN=CONLIGDRAFT_640776 PE=4 SV=1///381:387///RCN1
LKDEFPEVRLHIISKL
>tr|M2N946|M2N946_BAUPA Uncharacterized protein OS=Baudoinia panamericana (strain UAMH 10762) OX=717646 GN=BAUCODRAFT_144320 PE=4 SV=1///375:381///RCN1
LKDDFPDVRLNIISKL
>tr|A0A2B7XHH2|A0A2B7XHH2_9EURO Protein phosphatase 2 (Formerly 2A), regulatory subunit A OS=Blastomyces parvus OX=2060905 GN=GX51_01186 PE=4 SV=1///387:393///RCN1
LKDEFPDVRLHIISKL
>tr|A0A0H1BFV2|A0A0H1BFV2_9EURO Protein phosphatase 2 (Formerly 2A), regulatory subunit A OS=Emmonsia parva UAMH 139 OX=1246674 GN=EMPG_14253 PE=4 SV=1///391:397///RCN1
LKDEFPDVRLHIISKL
>tr|A0A2K0TXQ5|A0A2K0TXQ5_TRIHA Uncharacterized protein OS=Trichoderma harzianum OX=5544 GN=THARTR1_08989 PE=4 SV=1///375:381///RCN1
LKDEFPEVRLHIISKL
>tr|A0A2K0T512|A0A2K0T512_9HYPO Uncharacterized protein OS=Trichoderma gamsii OX=398673 GN=TGAMA5MH_07619 PE=4 SV=1///375:381///RCN1
LKDEFPEVRLHIISKL
>tr|G9MWC4|G9MWC4_HYPVG Uncharacterized protein OS=Hypocrea virens (strain Gv29-8 / FGSC 10586) OX=413071 GN=TRIVIDRAFT_91118 PE=4 SV=1///375:381///RCN1
LKDEFPEVRLHIISKL
>tr|G9NQC2|G9NQC2_HYPAI Uncharacterized protein OS=Hypocrea atroviridis (strain ATCC 20476 / IMI 206040) OX=452589 GN=TRIATDRAFT_298938 PE=4 SV=1///375:381///RCN1
LKDEFPEVRLHIISKL
>tr|A0A2T3YXZ1|A0A2T3YXZ1_9HYPO Uncharacterized protein OS=Trichoderma asperellum CBS 433.97 OX=1042311 GN=M441DRAFT_176088 PE=4 SV=1///375:381///RCN1
LKDEFPEVRLHIISKL
>tr|A0A2N1L9F7|A0A2N1L9F7_TRIHA Uncharacterized protein OS=Trichoderma harzianum OX=5544 GN=CI102_10488 PE=4 SV=1///375:381///RCN1
LKDEFPEVRLHIISKL
>tr|A0A0F9X0M2|A0A0F9X0M2_TRIHA Protein phosphatase PP2A regulatory subunit A OS=Trichoderma harzianum OX=5544 GN=THAR02_09022 PE=4 SV=1///375:381///RCN1
LKDEFPEVRLHIISKL
>tr|A0A1T3CYF2|A0A1T3CYF2_9HYPO Protein phosphatase PP2A regulatory subunit A OS=Trichoderma guizhouense OX=1491466 GN=A0O28_0062120 PE=4 SV=1///375:381///RCN1
LKDEFPEVRLHIISKL
>tr|A0A2T3ZVQ1|A0A2T3ZVQ1_TRIHA Uncharacterized protein OS=Trichoderma harzianum CBS 226.95 OX=983964 GN=M431DRAFT_98912 PE=4 SV=1///375:381///RCN1
LKDEFPEVRLHIISKL
>tr|A0A0A1T5N4|A0A0A1T5N4_9HYPO Putative Regulatory subunit A beta isoform/Serine/threonine-protein phosphatase 2A OS=Torrubiella hemipterigena OX=1531966 GN=V///375:381///RCN1
LKDEFPEVRLHIISKL
>tr|A0A1A0HAD5|A0A1A0HAD5_9ASCO ARM repeat-containing protein OS=Metschnikowia bicuspidata var. bicuspidata NRRL YB-4993 OX=869754 GN=METBIDRAFT_41720 PE=4 SV=///390:396///RCN1
LKDEFPDVRLNIISNL
>tr|U7Q384|U7Q384_SPOS1 Uncharacterized protein OS=Sporothrix schenckii (strain ATCC 58251 / de Perez 2211183) OX=1391915 GN=HMPREF1624_02889 PE=4 SV=1///375:381///RCN1
LKDEFPEVRLHIISKL
>tr|A0A0F2MGN4|A0A0F2MGN4_SPOSC Protein phosphatase 2 (Formerly 2A), regulatory subunit A OS=Sporothrix schenckii 1099-18 OX=1397361 GN=SPSK_07156 PE=4 SV=1///349:355///RCN1
LKDEFPEVRLHIISKL
>tr|A0A168A214|A0A168A214_9PEZI Protein phosphatase 2a 65kd regulatory sububit OS=Sporothrix insectorum RCEF 264 OX=1081102 GN=SPI_00341 PE=4 SV=1///375:381///RCN1
LKDEFPEVRLHIISKL
>tr|F0XCQ3|F0XCQ3_GROCL Protein phosphatase 2a 65kd regulatory sububit OS=Grosmannia clavigera (strain kw1407 / UAMH 11150) OX=655863 GN=CMQ_1435 PE=4 ///374:380///RCN1
LKDEFPEVRLHIISKL
>tr|A0A0C2F2G6|A0A0C2F2G6_9PEZI Protein phosphatase 2 (Formerly 2A), regulatory subunit A OS=Sporothrix brasiliensis 5110 OX=1398154 GN=SPBR_02349 PE=4 SV=1///375:381///RCN1
LKDEFPEVRLHIISKL
>tr|G3ARP8|G3ARP8_SPAPN Uncharacterized protein OS=Spathaspora passalidarum (strain NRRL Y-27907 / 11-Y1) OX=619300 GN=SPAPADRAFT_62392 PE=4 SV=1///394:400///RCN1
LKDEFPDVRLNIISNL
>tr|A0A1L9UFR0|A0A1L9UFR0_9EURO Uncharacterized protein OS=Aspergillus brasiliensis CBS 101740 OX=767769 GN=ASPBRDRAFT_31397 PE=4 SV=1///375:381///RCN1
LKDEFPDVRLHIISKL
>tr|A0A0N0NJL0|A0A0N0NJL0_9EURO Protein phosphatase PP2A regulatory subunit A OS=Phialophora attae OX=1664694 GN=AB675_11785 PE=4 SV=1///375:381///RCN1
LKDEFPDVRLHIISKL
>tr|A0A0F8V7S4|A0A0F8V7S4_9EURO Uncharacterized protein OS=Aspergillus ochraceoroseus OX=138278 GN=AOCH_004185 PE=4 SV=1///386:392///RCN1
LKDEFPDVRLHIISKL
>tr|A0A2T5LW51|A0A2T5LW51_9EURO Uncharacterized protein OS=Aspergillus ochraceoroseus IBT 24754 OX=1392256 GN=P175DRAFT_0501125 PE=4 SV=1///375:381///RCN1
LKDEFPDVRLHIISKL
>tr|A0A1L9SKF6|A0A1L9SKF6_9EURO Uncharacterized protein OS=Penicilliopsis zonata CBS 506.65 OX=1073090 GN=ASPZODRAFT_131198 PE=4 SV=1///375:381///RCN1
LKDEFPDVRLHIISKL
>tr|F1KX99|F1KX99_ASCSU Serine/threonine-protein phosphatase 2A 65 kDa regulatory subunit A beta isoform OS=Ascaris suum OX=6253 PE=2 SV=1///377:383///RCN1
LQDEVTEVRLNVISTF
>tr|A0A1L0C1Q2|A0A1L0C1Q2_9ASCO CIC11C00000001517 OS=[Candida] intermedia OX=45354 GN=SAMEA4029009_CIC11G00000001517 PE=4 SV=1///390:396///RCN1
LKDDYPDVRLNIISNL
>tr|A0A202GEQ3|A0A202GEQ3_CLALS Uncharacterized protein OS=Clavispora lusitaniae OX=36911 GN=A9F13_01g06798 PE=4 SV=1///390:396///RCN1
LKDEFPDVRLNIISNL
>tr|C4Y5R2|C4Y5R2_CLAL4 Uncharacterized protein OS=Clavispora lusitaniae (strain ATCC 42720) OX=306902 GN=CLUG_03496 PE=4 SV=1///390:396///RCN1
LKDEFPDVRLNIISNL
>tr|A0A1E3P3N9|A0A1E3P3N9_WICAO Uncharacterized protein OS=Wickerhamomyces anomalus NRRL Y-366-8 OX=683960 GN=WICANDRAFT_62454 PE=4 SV=1///382:388///RCN1
LKDDYPEVKLNIISKL
>tr|T5A782|T5A782_OPHSC Protein phosphatase PP2A regulatory subunit A OS=Ophiocordyceps sinensis (strain Co18 / CGMCC 3.14243) OX=911162 GN=OCS_02943 P///375:381///RCN1
LKDEFPEVRLHIISKL
>tr|A0A084RGA5|A0A084RGA5_STACH Uncharacterized protein OS=Stachybotrys chartarum IBT 40288 OX=1283842 GN=S40288_00141 PE=4 SV=1///375:381///RCN1
LKDEFPEVRLHIISKL
>tr|A0A084AVV8|A0A084AVV8_STACB Uncharacterized protein OS=Stachybotrys chartarum (strain CBS 109288 / IBT 7711) OX=1280523 GN=S7711_05751 PE=4 SV=1///375:381///RCN1
LKDEFPEVRLHIISKL
>tr|A0A2C5ZIZ8|A0A2C5ZIZ8_9HYPO Uncharacterized protein OS=Cordyceps sp. RAO-2017 OX=2004951 GN=CDD83_3891 PE=4 SV=1///375:381///RCN1
LKDEFPEVRLHIISKL
>tr|A0A2A9PHZ1|A0A2A9PHZ1_9HYPO Uncharacterized protein OS=Ophiocordyceps unilateralis OX=268505 GN=XA68_18179 PE=4 SV=1///375:381///RCN1
LKDEFPEVRLHIISKL
>tr|A0A0F7ZL55|A0A0F7ZL55_9HYPO Uncharacterized protein OS=Hirsutella minnesotensis 3608 OX=1043627 GN=HIM_04472 PE=4 SV=1///375:381///RCN1
LKDEFPEVRLHIISKL
>tr|A0A179FSF5|A0A179FSF5_METCM Protein phosphatase PP2A regulatory subunit A OS=Pochonia chlamydosporia 170 OX=1380566 GN=VFPPC_04455 PE=4 SV=1///375:381///RCN1
LKDEFPEVRLHIISKL
>tr|A0A084QHP6|A0A084QHP6_STAC4 Uncharacterized protein OS=Stachybotrys chlorohalonata (strain IBT 40285) OX=1283841 GN=S40285_00369 PE=4 SV=1///375:381///RCN1
LKDEFPEVRLHIISKL
>tr|A0A2C5ZH53|A0A2C5ZH53_9HYPO Uncharacterized protein OS=Ophiocordyceps camponoti-rufipedis OX=2004952 GN=CDD80_6720 PE=4 SV=1///375:381///RCN1
LKDEFPEVRLHIISKL
>tr|A0A1L8DLG6|A0A1L8DLG6_9DIPT Protein phosphatase 2a regulatory subunit a OS=Nyssomyia neivai OX=330878 PE=4 SV=1///377:383///RCN1
LKDECPEVRLNIISNL
>tr|B2AWC5|B2AWC5_PODAN Podospora anserina S mat+ genomic DNA chromosome 7, supercontig 1 OS=Podospora anserina (strain S / ATCC MYA-4624 / DSM 980 / F///375:381///RCN1
LKDEFPEVRLHIISKL
>tr|G2RA15|G2RA15_THITE Uncharacterized protein OS=Thielavia terrestris (strain ATCC 38088 / NRRL 8126) OX=578455 GN=THITE_2118460 PE=4 SV=1///375:381///RCN1
LKDEFPDVRLHIISKL
>tr|G2QBJ0|G2QBJ0_MYCTT Uncharacterized protein OS=Myceliophthora thermophila (strain ATCC 42464 / BCRC 31852 / DSM 1799) OX=573729 GN=MYCTH_2080102 PE///375:381///RCN1
LKDEYPEVRLHIISKL
>tr|A0A175VQ45|A0A175VQ45_9PEZI Protein phosphatase PP2A regulatory subunit A (Fragment) OS=Madurella mycetomatis OX=100816 GN=MMYC01_209882 PE=4 SV=1///354:360///RCN1
LKDEFPEVRLHIISKL
>tr|A0A2H1A1A9|A0A2H1A1A9_CANAR Uncharacterized protein OS=Candida auris OX=498019 GN=B9J08_001230 PE=4 SV=1///390:396///RCN1
LKDEFPDVRLNIISSL
>tr|A0A2V1ADX9|A0A2V1ADX9_9ASCO Uncharacterized protein OS=[Candida] duobushaemulonis OX=1231522 GN=CXQ87_003314 PE=4 SV=1///390:396///RCN1
LKDEFPDVRLNIISNL
>tr|A0A2P7YRL8|A0A2P7YRL8_9ASCO Uncharacterized protein OS=[Candida] pseudohaemulonis OX=418784 GN=C7M61_002522 PE=4 SV=1///390:396///RCN1
LKDEFPDVRLNIISNL
>tr|A0A0L0NXZ1|A0A0L0NXZ1_CANAR Uncharacterized protein OS=Candida auris OX=498019 GN=QG37_04239 PE=4 SV=1///390:396///RCN1
LKDEFPDVRLNIISSL
>tr|A0A2S4PSQ3|A0A2S4PSQ3_9PEZI ARM repeat-containing protein OS=Erysiphe pulchra OX=225359 GN=EPUL_001995 PE=4 SV=1///382:388///RCN1
LKDEFPDVRLHIISKL
>tr|S3D8R4|S3D8R4_OPHP1 Protein phosphatase pp2a regulatory subunit a OS=Ophiostoma piceae (strain UAMH 11346) OX=1262450 GN=F503_04955 PE=4 SV=1///375:381///RCN1
LKDEFPEVRLHIISKL
>tr|G8BZT0|G8BZT0_TETPH Uncharacterized protein OS=Tetrapisispora phaffii (strain ATCC 24235 / CBS 4417 / NBRC 1672 / NRRL Y-8282 / UCD 70-5) OX=107138///387:393///RCN1
LKDEFPDVRLNIIGNL
>tr|G2X7C3|G2X7C3_VERDV Protein phosphatase PP2A regulatory subunit A OS=Verticillium dahliae (strain VdLs.17 / ATCC MYA-4575 / FGSC 10137) OX=498257 G///375:381///RCN1
LKDEFPEVRLHIISKL
>tr|A0A2J8EHM3|A0A2J8EHM3_VERDA Uncharacterized protein OS=Verticillium dahliae OX=27337 GN=VD0003_g1430 PE=4 SV=1///375:381///RCN1
LKDEFPEVRLHIISKL
>tr|A0A0G4LZW4|A0A0G4LZW4_9PEZI Uncharacterized protein OS=Verticillium longisporum OX=100787 GN=BN1708_004433 PE=4 SV=1///375:381///RCN1
LKDEFPEVRLHIISKL
>tr|A0A0G4M8I7|A0A0G4M8I7_9PEZI Uncharacterized protein OS=Verticillium longisporum OX=100787 GN=BN1708_005227 PE=4 SV=1///375:381///RCN1
LKDEFPEVRLHIISKL
>tr|W3WQB8|W3WQB8_PESFW Uncharacterized protein OS=Pestalotiopsis fici (strain W106-1 / CGMCC3.15140) OX=1229662 GN=PFICI_12948 PE=4 SV=1///375:381///RCN1
LKDEFPEVRLHIISKL
>tr|A0A0C9LSW3|A0A0C9LSW3_9FUNG ARM repeat-containing protein OS=Mucor ambiguus OX=91626 GN=MAM1_0036d02661 PE=4 SV=1///361:367///RCN1
LTDEFPDVRLNVISNL
>tr|S2JL02|S2JL02_MUCC1 Protein phosphatase 2 (Formerly 2A), regulatory subunit A OS=Mucor circinelloides f. circinelloides (strain 1006PhL) OX=1220926///361:367///RCN1
LTDEFPDVRLNVISNL
>tr|A0A168GX74|A0A168GX74_MUCCL Uncharacterized protein OS=Mucor circinelloides f. lusitanicus CBS 277.49 OX=747725 GN=MUCCIDRAFT_154468 PE=4 SV=1///361:367///RCN1
LTDEFPDVRLNVISNL
>tr|Q2H9F7|Q2H9F7_CHAGB Uncharacterized protein OS=Chaetomium globosum (strain ATCC 6205 / CBS 148.51 / DSM 1962 / NBRC 6347 / NRRL 1970) OX=306901 GN=///375:381///RCN1
LKDEFPEVRLHIISKL
>tr|X0L8Y5|X0L8Y5_FUSOX Protein phosphatase 2 (Formerly 2A), regulatory subunit A OS=Fusarium oxysporum f. sp. cubense tropical race 4 54006 OX=1089451///375:381///RCN1
LKDEFPEVRLHIISKL
>tr|N1S6W5|N1S6W5_FUSC4 Protein phosphatase PP2A regulatory subunit A OS=Fusarium oxysporum f. sp. cubense (strain race 4) OX=1229665 GN=FOC4_g10008746///375:381///RCN1
LKDEFPEVRLHIISKL
>tr|W9HWG3|W9HWG3_FUSOX Protein phosphatase 2 (Formerly 2A), regulatory subunit A OS=Fusarium oxysporum FOSC 3-a OX=909455 GN=FOYG_11112 PE=4 SV=1///375:381///RCN1
LKDEFPEVRLHIISKL
>tr|A0A0B7K0L8|A0A0B7K0L8_BIOOC Uncharacterized protein OS=Bionectria ochroleuca OX=29856 GN=BN869_000004497_1 PE=4 SV=1///375:381///RCN1
LKDEFPEVRLHIISKL
>tr|N4UD39|N4UD39_FUSC1 Protein phosphatase PP2A regulatory subunit A OS=Fusarium oxysporum f. sp. cubense (strain race 1) OX=1229664 GN=FOC1_g10008600///375:381///RCN1
LKDEFPEVRLHIISKL
>tr|A0A2H3TIC3|A0A2H3TIC3_FUSOX Probable protein phosphotase 2A A chain OS=Fusarium oxysporum OX=5507 GN=FRV6_12474 PE=4 SV=1///375:381///RCN1
LKDEFPEVRLHIISKL
>tr|X0JNA1|X0JNA1_FUSOX Protein phosphatase 2 (Formerly 2A), regulatory subunit A OS=Fusarium oxysporum f. sp. conglutinans race 2 54008 OX=1089457 GN=///375:381///RCN1
LKDEFPEVRLHIISKL
>tr|A0A2L2TCM0|A0A2L2TCM0_9HYPO Uncharacterized protein OS=Fusarium venenatum OX=56646 PE=4 SV=1///375:381///RCN1
LKDEFPEVRLHIISKL
>tr|I1RN65|I1RN65_GIBZE Uncharacterized protein OS=Gibberella zeae (strain PH-1 / ATCC MYA-4620 / FGSC 9075 / NRRL 31084) OX=229533 GN=FG05430.1 PE=4 S///375:381///RCN1
LKDEFPEVRLHIISKL
>tr|W7MGJ7|W7MGJ7_GIBM7 Protein phosphatase 2 (Formerly 2A), regulatory subunit A OS=Gibberella moniliformis (strain M3125 / FGSC 7600) OX=334819 GN=FV///375:381///RCN1
LKDEFPEVRLHIISKL
>tr|A0A2H3GSY6|A0A2H3GSY6_FUSOX Uncharacterized protein OS=Fusarium oxysporum f. sp. radicis-cucumerinum OX=327505 GN=AU210_010616 PE=4 SV=1///375:381///RCN1
LKDEFPEVRLHIISKL
>tr|W9P1N2|W9P1N2_FUSOX Protein phosphatase 2 (Formerly 2A), regulatory subunit A OS=Fusarium oxysporum f. sp. pisi HDV247 OX=1080344 GN=FOVG_10701 PE=///375:381///RCN1
LKDEFPEVRLHIISKL
>tr|A0A1L7TTD7|A0A1L7TTD7_FUSMA Probable protein phosphotase 2A A chain OS=Fusarium mangiferae OX=192010 GN=FMAN_10405 PE=4 SV=1///375:381///RCN1
LKDEFPEVRLHIISKL
>tr|A0A0I9YBC3|A0A0I9YBC3_GIBFU Probable protein phosphotase 2A A chain OS=Gibberella fujikuroi OX=5127 GN=FFC1_14297 PE=4 SV=1///375:381///RCN1
LKDEFPEVRLHIISKL
>tr|X0NE82|X0NE82_FUSOX Protein phosphatase 2 (Formerly 2A), regulatory subunit A OS=Fusarium oxysporum f. sp. vasinfectum 25433 OX=1089449 GN=FOTG_038///375:381///RCN1
LKDEFPEVRLHIISKL
>tr|A0A167F691|A0A167F691_9HYPO Protein phosphatase PP2A regulatory subunit A OS=Metarhizium rileyi RCEF 4871 OX=1081105 GN=NOR_03608 PE=4 SV=1///375:381///RCN1
LKDEFPEVRLHIISKL
>tr|K3VMP4|K3VMP4_FUSPC Uncharacterized protein OS=Fusarium pseudograminearum (strain CS3096) OX=1028729 GN=FPSE_03577 PE=4 SV=1///375:381///RCN1
LKDEFPEVRLHIISKL
>tr|A0A2K0WI43|A0A2K0WI43_GIBNY Uncharacterized protein OS=Gibberella nygamai OX=42673 GN=FNYG_04974 PE=4 SV=1///375:381///RCN1
LKDEFPEVRLHIISKL
>tr|A0A1B8AKJ5|A0A1B8AKJ5_FUSPO Uncharacterized protein OS=Fusarium poae OX=36050 GN=FPOA_07422 PE=4 SV=1///375:381///RCN1
LKDEFPEVRLHIISKL
>tr|X0CU79|X0CU79_FUSOX Protein phosphatase 2 (Formerly 2A), regulatory subunit A OS=Fusarium oxysporum f. sp. raphani 54005 OX=1089458 GN=FOQG_03661 P///375:381///RCN1
LKDEFPEVRLHIISKL
>tr|A0A2H3HRC4|A0A2H3HRC4_GIBZA Protein phosphatase PP2A regulatory subunit A OS=Gibberella zeae OX=5518 GN=FGRA07_01580 PE=4 SV=1///375:381///RCN1
LKDEFPEVRLHIISKL
>tr|A0A1L7VNL2|A0A1L7VNL2_FUSPR Probable protein phosphotase 2A A chain OS=Fusarium proliferatum (strain ET1) OX=1227346 GN=FPRO_10829 PE=4 SV=1///375:381///RCN1
LKDEFPEVRLHIISKL
>tr|W9JSI9|W9JSI9_FUSOX Protein phosphatase 2 (Formerly 2A), regulatory subunit A OS=Fusarium oxysporum Fo47 OX=660027 GN=FOZG_12774 PE=4 SV=1///375:381///RCN1
LKDEFPEVRLHIISKL
>tr|A0A0N1J309|A0A0N1J309_FUSLA Protein phosphatase 2 OS=Fusarium langsethiae OX=179993 GN=FLAG1_02186 PE=4 SV=1///375:381///RCN1
LKDEFPEVRLHIISKL
>tr|A0A1Q8RBM3|A0A1Q8RBM3_9PEZI Protein phosphatase PP2A regulatory subunit A OS=Colletotrichum chlorophyti OX=708187 GN=CCHL11_08934 PE=4 SV=1///375:381///RCN1
LKDEFPEVRLHIISKL
>tr|E3QC96|E3QC96_COLGM Uncharacterized protein OS=Colletotrichum graminicola (strain M1.001 / M2 / FGSC 10212) OX=645133 GN=GLRG_03628 PE=4 SV=1///375:381///RCN1
LKDEFPEVRLHIISKL
>tr|A0A0M8MW28|A0A0M8MW28_9HYPO Protein phosphatase PP2A regulatory subunit A OS=Escovopsis weberi OX=150374 GN=ESCO_001130 PE=4 SV=1///374:380///RCN1
LKDEFPEVRLHIISKL
>tr|A0A066XE60|A0A066XE60_COLSU Uncharacterized protein OS=Colletotrichum sublineola OX=1173701 GN=CSUB01_04024 PE=4 SV=1///375:381///RCN1
LKDEFPEVRLHIISKL
>tr|X0AXC4|X0AXC4_FUSOX Protein phosphatase 2 (Formerly 2A), regulatory subunit A OS=Fusarium oxysporum f. sp. melonis 26406 OX=1089452 GN=FOMG_08308 P///375:381///RCN1
LKDEFPEVRLHIISKL
>tr|A0A1B7YQ42|A0A1B7YQ42_COLHI Protein phosphatase pp2a regulatory subunit a OS=Colletotrichum higginsianum (strain IMI 349063) OX=759273 GN=CH63R_02798 PE=4 ///375:381///RCN1
LKDEFPEVRLHIISKL
>tr|A0A2T4GMT8|A0A2T4GMT8_FUSCU Protein phosphatase PP2A regulatory subunit A OS=Fusarium culmorum OX=5516 GN=FCULG_00000806 PE=4 SV=1///375:381///RCN1
LKDEFPEVRLHIISKL
>tr|S0EG51|S0EG51_GIBF5 Probable protein phosphotase 2A A chain OS=Gibberella fujikuroi (strain CBS 195.34 / IMI 58289 / NRRL A-6831) OX=1279085 GN=FFU///375:381///RCN1
LKDEFPEVRLHIISKL
>tr|A0A1G4BMV5|A0A1G4BMV5_9PEZI Uncharacterized protein OS=Colletotrichum orchidophilum OX=1209926 GN=CORC01_02019 PE=4 SV=1///375:381///RCN1
LKDEFPEVRLHIISKL
>tr|C7YZ14|C7YZ14_NECH7 Predicted protein OS=Nectria haematococca (strain 77-13-4 / ATCC MYA-4622 / FGSC 9596 / MPVI) OX=660122 GN=NECHADRAFT_105079 PE///375:381///RCN1
LKDEFPEVRLHIISKL
>tr|A0A135V2V9|A0A135V2V9_9PEZI Uncharacterized protein OS=Colletotrichum salicis OX=1209931 GN=CSAL01_02313 PE=4 SV=1///375:381///RCN1
LKDEFPEVRLHIISKL
>tr|L2G7J1|L2G7J1_COLGN Protein phosphatase pp2a regulatory subunit a OS=Colletotrichum gloeosporioides (strain Nara gc5) OX=1213859 GN=CGGC5_5649 PE=4///375:381///RCN1
LKDEFPEVRLHIISKL
>tr|T0K965|T0K965_COLGC Uncharacterized protein OS=Colletotrichum gloeosporioides (strain Cg-14) OX=1237896 GN=CGLO_08290 PE=4 SV=1///375:381///RCN1
LKDEFPEVRLHIISKL
>tr|A0A161W983|A0A161W983_9PEZI Protein phosphatase 2 (Formerly 2a) regulatory subunit a OS=Colletotrichum incanum OX=1573173 GN=CI238_08180 PE=4 SV=1///375:381///RCN1
LKDEFPEVRLHIISKL
>tr|A0A135S4R2|A0A135S4R2_9PEZI Uncharacterized protein OS=Colletotrichum simmondsii OX=703756 GN=CSIM01_01492 PE=4 SV=1///375:381///RCN1
LKDEFPEVRLHIISKL
>tr|A0A135TCX8|A0A135TCX8_9PEZI Uncharacterized protein OS=Colletotrichum nymphaeae SA-01 OX=1460502 GN=CNYM01_03976 PE=4 SV=1///375:381///RCN1
LKDEFPEVRLHIISKL
>tr|F9G255|F9G255_FUSOF Uncharacterized protein OS=Fusarium oxysporum (strain Fo5176) OX=660025 GN=FOXB_12737 PE=4 SV=1///364:370///RCN1
LKDEFPEVRLHIISKL
>tr|A0A0C4E2G3|A0A0C4E2G3_MAGP6 Protein phosphatase PP2A regulatory subunit A OS=Magnaporthiopsis poae (strain ATCC 64411 / 73-15) OX=644358 GN=MAPG_06599 PE=4///375:381///RCN1
LKDEFPEVRLHIISKL
>tr|J3NJD8|J3NJD8_GAGT3 Protein phosphatase PP2A regulatory subunit A OS=Gaeumannomyces graminis var. tritici (strain R3-111a-1) OX=644352 GN=20341828 ///375:381///RCN1
LKDEFPEVRLHIISKL
>tr|A0A194VIW2|A0A194VIW2_9PEZI Protein phosphatase PP2A regulatory subunit A OS=Valsa mali OX=105487 GN=VM1G_10874 PE=4 SV=1///375:381///RCN1
LKDEFPEVRLHIISKL
>tr|A0A2T3AN52|A0A2T3AN52_9PEZI Armadillo-type protein OS=Coniella lustricola OX=2025994 GN=BD289DRAFT_358606 PE=4 SV=1///375:381///RCN1
LKDEFPEVRLHIISKL
>tr|A0A2P5I438|A0A2P5I438_9PEZI Protein phosphatase PP2A regulatory subunit A OS=Diaporthe helianthi OX=158607 GN=DHEL01_v204330 PE=4 SV=1///375:381///RCN1
LKDEFPEVRLHIISKL
>tr|A0A1W2TEI1|A0A1W2TEI1_ROSNE Uncharacterized protein OS=Rosellinia necatrix OX=77044 GN=SAMD00023353_1901660 PE=4 SV=1///375:381///RCN1
LKDEFPEVRLHIISKL
>tr|A0A1Y2UA16|A0A1Y2UA16_9PEZI Uncharacterized protein OS=Hypoxylon sp. CO27-5 OX=1001938 GN=M434DRAFT_245439 PE=4 SV=1///375:381///RCN1
LKDEFPEVRLHIISKL
>tr|A0A1V1SRT5|A0A1V1SRT5_9FUNG Uncharacterized protein OS=fungal sp. No.14919 OX=1813822 GN=ANO14919_005940 PE=4 SV=1///375:381///RCN1
LKDEFPEVRLHIISKL
>tr|A0A1Y2TNA9|A0A1Y2TNA9_9PEZI ARM repeat-containing protein OS=Hypoxylon sp. EC38 OX=1001937 GN=K449DRAFT_383623 PE=4 SV=1///375:381///RCN1
LKDEFPEVRLHIISKL
>tr|M1WDK4|M1WDK4_CLAP2 Probable protein phosphotase 2A A chain OS=Claviceps purpurea (strain 20.1) OX=1111077 GN=CPUR_06103 PE=4 SV=1///375:381///RCN1
LKDEYPEVRLHIISKL
>tr|A0A1G4JZ75|A0A1G4JZ75_9SACH LAMI_0F06810g1_1 OS=Lachancea mirantina OX=1230905 GN=LAMI_0F06810G PE=4 SV=1///386:392///RCN1
LKDEFPEVRLNIIAKL
>tr|A0A010QFI9|A0A010QFI9_9PEZI Uncharacterized protein OS=Colletotrichum fioriniae PJ7 OX=1445577 GN=CFIO01_03334 PE=4 SV=1///375:381///RCN1
LKDEFPEVRLHIISKL
>tr|N4USZ6|N4USZ6_COLOR Protein phosphatase 2a 65kd regulatory sububit OS=Colletotrichum orbiculare (strain 104-T / ATCC 96160 / CBS 514.97 / LARS 414 ///375:381///RCN1
LKDEFPEVRLHIISKL
>tr|A0A1Y2DWC4|A0A1Y2DWC4_9PEZI Armadillo-type protein OS=Pseudomassariella vexata OX=1141098 GN=BCR38DRAFT_486283 PE=4 SV=1///375:381///RCN1
LKDEFPEVRLHIISKL
>tr|A0A1Y2W7E4|A0A1Y2W7E4_9PEZI Uncharacterized protein OS=Hypoxylon sp. CI-4A OX=1001833 GN=M426DRAFT_320331 PE=4 SV=1///375:381///RCN1
LKDEFPEVRLHIISKL
>tr|A0A136JB46|A0A136JB46_9PEZI Armadillo-type protein OS=Microdochium bolleyi OX=196109 GN=Micbo1qcDRAFT_145167 PE=4 SV=1///375:381///RCN1
LKDEFPEVRLHIISKL
>tr|A0A0P1KMN5|A0A0P1KMN5_9SACH LAQU0S01e14246g1_1 OS=Lachancea quebecensis OX=1654605 GN=LAQU0_S01e14246g PE=4 SV=1///385:391///RCN1
LKDEYPDVRLNIIAKL
>tr|C5DG55|C5DG55_LACTC KLTH0D02530p OS=Lachancea thermotolerans (strain ATCC 56472 / CBS 6340 / NRRL Y-8284) OX=559295 GN=KLTH0D02530g PE=4 SV=1///385:391///RCN1
LKDEYPDVRLNIIAKL
>tr|A0A2C5XFN6|A0A2C5XFN6_9PEZI Protein phosphatase PP2A regulatory subunit A OS=Ceratocystis fimbriata CBS 114723 OX=1035309 GN=paa1 PE=4 SV=1///375:381///RCN1
LKDEFPDVRLQIISKL
>tr|A0A0F8D0R2|A0A0F8D0R2_CERFI Protein phosphatase PP2A regulatory subunit A OS=Ceratocystis fimbriata f. sp. platani OX=88771 GN=paa1 PE=4 SV=1///375:381///RCN1
LKDEFPDVRLQIISKL
>tr|A0A0F4Z7G8|A0A0F4Z7G8_9PEZI Uncharacterized protein OS=Thielaviopsis punctulata OX=72032 GN=TD95_000342 PE=4 SV=1///375:381///RCN1
LKDEFPEVRLQIISKL
>tr|A0A0P5ZZB2|A0A0P5ZZB2_9CRUS Serine/threonine-protein phosphatase 2A 65 kDa regulatory subunit A beta (Fragment) OS=Daphnia magna OX=35525 PE=4 SV=1///374:380///RCN1
LKDECPEVRLNIISNL
>tr|A0A2S2QVI5|A0A2S2QVI5_9HEMI Serine/threonine-protein phosphatase 2A regulatory subunit A alpha isoform (Fragment) OS=Sipha flava OX=143950 GN=PPP2R1A_1 PE=///394:400///RCN1
LKDECPEVRLNIISNL
>tr|A0A2S2QGX5|A0A2S2QGX5_9HEMI Serine/threonine-protein phosphatase 2A regulatory subunit A alpha isoform OS=Sipha flava OX=143950 GN=PPP2R1A_0 PE=4 SV=1///394:400///RCN1
LKDECPEVRLNIISNL
>tr|W9XMY6|W9XMY6_9EURO Protein phosphatase 2 (Formerly 2A), regulatory subunit A OS=Capronia coronata CBS 617.96 OX=1182541 GN=A1O1_09097 PE=4 SV=1///375:381///RCN1
LKDEFPDVRLHIISKL
>tr|H6BJY8|H6BJY8_EXODN Protein phosphatase 2 (Formerly 2A), regulatory subunit A OS=Exophiala dermatitidis (strain ATCC 34100 / CBS 525.76 / NIH/UT865///368:374///RCN1
LKDEFPDVRLHIISKL
>tr|W2SAY0|W2SAY0_9EURO Uncharacterized protein OS=Cyphellophora europaea CBS 101466 OX=1220924 GN=HMPREF1541_09618 PE=4 SV=1///375:381///RCN1
LKDEFPDVRLHIISKL
>tr|A0A0D2BXR6|A0A0D2BXR6_9EURO Uncharacterized protein OS=Exophiala spinifera OX=91928 GN=PV08_06100 PE=4 SV=1///375:381///RCN1
LKDEFPDVRLHIISKL
>tr|G0WF59|G0WF59_NAUDC Uncharacterized protein OS=Naumovozyma dairenensis (strain ATCC 10597 / BCRC 20456 / CBS 421 / NBRC 0211 / NRRL Y-12639) OX=107///386:392///RCN1
LRDECPEVRLNIISNL
>tr|A0A1V8UZ52|A0A1V8UZ52_9PEZI Uncharacterized protein OS=Rachicladosporium sp. CCFEE 5018 OX=1974281 GN=B0A51_03453 PE=4 SV=1///375:381///RCN1
LKDDFPDVRLNIISKL
>tr|A0A1V8SEJ7|A0A1V8SEJ7_9PEZI Uncharacterized protein OS=Rachicladosporium antarcticum OX=1507870 GN=B0A48_16719 PE=4 SV=1///375:381///RCN1
LKDDFPDVRLNIISKL
>tr|A0A1V8SW23|A0A1V8SW23_9PEZI Uncharacterized protein OS=Rachicladosporium antarcticum OX=1507870 GN=B0A48_11635 PE=4 SV=1///375:381///RCN1
LKDDFPDVRLNIISKL
>tr|A0A077ZF23|A0A077ZF23_TRITR Serine:threonine protein phosphatase 2A 65 kDa OS=Trichuris trichiura OX=36087 GN=TTRE_0000729501 PE=4 SV=1///376:382///RCN1
LKDDTAEVRLNIISSL
>tr|A0A0N5DYU3|A0A0N5DYU3_TRIMR Uncharacterized protein OS=Trichuris muris OX=70415 PE=4 SV=1///376:382///RCN1
LKDDTAEVRLNIISSL
>tr|A0A0D1YZV9|A0A0D1YZV9_9EURO Uncharacterized protein OS=Exophiala mesophila OX=212818 GN=PV10_09061 PE=4 SV=1///375:381///RCN1
LKDEFPDVRLHIISKL
>tr|A0A0D2XZN7|A0A0D2XZN7_FUSO4 Uncharacterized protein OS=Fusarium oxysporum f. sp. lycopersici (strain 4287 / CBS 123668 / FGSC 9935 / NRRL 34936) OX=426428 ///372:378///RCN1
LKDEFPEVRLHIISKL
>tr|A0A1G4MBR4|A0A1G4MBR4_LACFM LAFE_0D10814g1_1 OS=Lachancea fermentati OX=4955 GN=LAFE_0D10814G PE=4 SV=1///386:392///RCN1
LKDEYPDVRLNIIAKL
>tr|K1X550|K1X550_MARBU Protein phosphatase PP2A regulatory subunit A OS=Marssonina brunnea f. sp. multigermtubi (strain MB_m1) OX=1072389 GN=MBM_02149///375:381///RCN1
LKDEFPDVRLHIISKL
>tr|A0A0C3D436|A0A0C3D436_9PEZI Uncharacterized protein OS=Oidiodendron maius Zn OX=913774 GN=OIDMADRAFT_176157 PE=4 SV=1///375:381///RCN1
LKDEFPDVRLHIISKL
>tr|A0A2S7R2M1|A0A2S7R2M1_9HELO Phosphatase PP2A regulatory subunit A protein OS=Rutstroemia sp. NJR-2017a WRK4 OX=2070412 GN=CJF32_00011178 PE=4 SV=1///375:381///RCN1
LKDEFPDVRLHIISKL
>tr|S3E1W0|S3E1W0_GLAL2 ARM repeat-containing protein OS=Glarea lozoyensis (strain ATCC 20868 / MF5171) OX=1116229 GN=GLAREA_07606 PE=4 SV=1///375:381///RCN1
LKDEFPDVRLHIISKL
>tr|G1X616|G1X616_ARTOA Uncharacterized protein OS=Arthrobotrys oligospora (strain ATCC 24927 / CBS 115.81 / DSM 1491) OX=756982 GN=AOL_s00054g310 PE=4///375:381///RCN1
LKDEFPDVRLHIISKL
>tr|A0A0G4IP42|A0A0G4IP42_PLABS Uncharacterized protein OS=Plasmodiophora brassicae OX=37360 GN=PBRA_005667 PE=4 SV=1///379:385///RCN1
LRDPVADVRLNIISRL
>tr|N1JHM0|N1JHM0_BLUG1 Regulatory subunit A beta isoform/Serine/threonine-protein phosphatase 2A OS=Blumeria graminis f. sp. hordei (strain DH14) OX=5///375:381///RCN1
LKDEYPDVRLHIISKL
>tr|A0A061HJD6|A0A061HJD6_BLUGR Uncharacterized protein OS=Blumeria graminis f. sp. tritici 96224 OX=1268274 GN=BGT96224_1134 PE=4 SV=1///375:381///RCN1
LKDEYPDVRLHIISKL
>tr|A0A2V1CP13|A0A2V1CP13_9HELO ARM repeat-containing protein OS=Cadophora sp. DSE1049 OX=1485229 GN=DL98DRAFT_510348 PE=4 SV=1///375:381///RCN1
LKDEFPDVRLHIISKL
>tr|A0A0B1PI23|A0A0B1PI23_UNCNE Uncharacterized protein OS=Uncinula necator OX=52586 GN=EV44_g2629 PE=4 SV=1///375:381///RCN1
LKDEFPDVRLHIISKL
>tr|A0A0D2A442|A0A0D2A442_9PEZI Uncharacterized protein OS=Verruconis gallopava OX=253628 GN=PV09_07283 PE=4 SV=1///374:380///RCN1
LKDDFPDVRLNIISKL
>tr|C6H1T0|C6H1T0_AJECH Phosphoprotein phosphatase A OS=Ajellomyces capsulatus (strain H143) OX=544712 GN=HCDG_00662 PE=4 SV=1///375:381///RCN1
LKDEFPDVRLHIISKL
>tr|A0A179UL23|A0A179UL23_BLAGS Protein phosphatase 2 (Formerly 2A), regulatory subunit A, variant 2 OS=Blastomyces gilchristii (strain SLH14081) OX=559298 GN=///375:381///RCN1
LKDEFPDVRLHIISKL
>tr|A0A2B7ZH12|A0A2B7ZH12_9EURO Protein phosphatase 2 (Formerly 2A), regulatory subunit A OS=Emmonsia crescens OX=73230 GN=GX50_04758 PE=4 SV=1///375:381///RCN1
LKDEFPDVRLHIISKL
>tr|A0A1J9QLF1|A0A1J9QLF1_9EURO Uncharacterized protein OS=Emergomyces pasteurianus Ep9510 OX=1447872 GN=AJ78_02859 PE=4 SV=1///375:381///RCN1
LKDEFPDVRLHIISKL
>tr|F2TA19|F2TA19_AJEDA Protein phosphatase 2 (Formerly 2A), regulatory subunit A, variant OS=Ajellomyces dermatitidis (strain ATCC 18188 / CBS 674.68)///375:381///RCN1
LKDEFPDVRLHIISKL
>tr|A0A179TWQ3|A0A179TWQ3_AJEDR Protein phosphatase 2 (Formerly 2A), regulatory subunit A, variant OS=Ajellomyces dermatitidis (strain ER-3 / ATCC MYA-2586) OX///375:381///RCN1
LKDEFPDVRLHIISKL
>tr|T5B8N5|T5B8N5_AJEDE Protein phosphatase 2 (Formerly 2A), regulatory subunit A, variant OS=Blastomyces dermatitidis ATCC 26199 OX=447095 GN=BDFG_080///375:381///RCN1
LKDEFPDVRLHIISKL
>tr|F0U991|F0U991_AJEC8 Phosphoprotein phosphatase OS=Ajellomyces capsulatus (strain H88) OX=544711 GN=HCEG_00403 PE=4 SV=1///375:381///RCN1
LKDEFPDVRLHIISKL
>tr|C0NUD2|C0NUD2_AJECG Phosphoprotein phosphatase A OS=Ajellomyces capsulatus (strain G186AR / H82 / ATCC MYA-2454 / RMSCC 2432) OX=447093 GN=HCBG_069///375:381///RCN1
LKDEFPDVRLHIISKL
>tr|A0A1D2JHJ1|A0A1D2JHJ1_PARBR Uncharacterized protein OS=Paracoccidioides brasiliensis OX=121759 GN=ACO22_02891 PE=4 SV=1///375:381///RCN1
LKDEFPDVRLHIISKL
>tr|C0S651|C0S651_PARBP Uncharacterized protein OS=Paracoccidioides brasiliensis (strain Pb03) OX=482561 GN=PABG_02891 PE=4 SV=2///375:381///RCN1
LKDEFPDVRLHIISKL
>tr|C1G389|C1G389_PARBD Uncharacterized protein OS=Paracoccidioides brasiliensis (strain Pb18) OX=502780 GN=PADG_01405 PE=4 SV=2///375:381///RCN1
LKDEFPDVRLHIISKL
>tr|C1GTE2|C1GTE2_PARBA Protein phosphatase PP2A regulatory subunit A OS=Paracoccidioides lutzii (strain ATCC MYA-826 / Pb01) OX=502779 GN=PAAG_01787 P///375:381///RCN1
LKDEFPDVRLHIISKL
>tr|A0A2B7XZW2|A0A2B7XZW2_9EURO Uncharacterized protein OS=Helicocarpus griseus UAMH5409 OX=1447875 GN=AJ79_01228 PE=4 SV=1///375:381///RCN1
LKDEFPDVRLHIISKL
>tr|A6QS60|A6QS60_AJECN Protein phosphatase PP2A regulatory subunit A OS=Ajellomyces capsulatus (strain NAm1 / WU24) OX=339724 GN=HCAG_00216 PE=4 SV=1///371:377///RCN1
LKDEFPDVRLHIISKL
>tr|A0A0G2J5Z7|A0A0G2J5Z7_9EURO Protein phosphatase 2 (Formerly 2A), regulatory subunit A OS=Emmonsia crescens UAMH 3008 OX=1247875 GN=EMCG_00974 PE=4 SV=1///371:377///RCN1
LKDEFPDVRLHIISKL
>tr|A0A1J9R2D9|A0A1J9R2D9_9EURO Uncharacterized protein OS=Blastomyces percursus OX=1658174 GN=ACJ73_02044 PE=4 SV=1///371:377///RCN1
LKDEFPDVRLHIISKL
>tr|W7HHU8|W7HHU8_9PEZI Protein phosphatase PP2A regulatory subunit A OS=Drechslerella stenobrocha 248 OX=1043628 GN=DRE_07587 PE=4 SV=1///375:381///RCN1
LKDEFPDVRLHIISKL
>tr|K2R448|K2R448_MACPH HEAT domain-containing protein OS=Macrophomina phaseolina (strain MS6) OX=1126212 GN=MPH_05673 PE=4 SV=1///376:382///RCN1
LKDEFPDVRLNIISKL
>tr|R1G0C6|R1G0C6_BOTPV Uncharacterized protein OS=Botryosphaeria parva (strain UCR-NP2) OX=1287680 GN=UCRNP2_8409 PE=4 SV=1///376:382///RCN1
LKDEFPDVRLNIISKL
>tr|A0A1S8BHY2|A0A1S8BHY2_9PEZI Protein phosphatase PP2A regulatory subunit A OS=Diplodia seriata OX=420778 GN=BK809_0007167 PE=4 SV=1///376:382///RCN1
LKDEFPDVRLNIISKL
>tr|A0A1J9RUS6|A0A1J9RUS6_9PEZI Protein phosphatase pp2a regulatory subunit a OS=Diplodia corticola OX=236234 GN=BKCO1_1200057 PE=4 SV=1///376:382///RCN1
LKDEFPDVRLNIISKL
>tr|A0A0G2F1I7|A0A0G2F1I7_9PEZI Uncharacterized protein OS=Diplodia seriata OX=420778 GN=UCDDS831_g00376 PE=4 SV=1///376:382///RCN1
LKDEFPDVRLNIISKL
>tr|R7YNR3|R7YNR3_CONA1 Protein phosphatase 2 (Formerly 2A), regulatory subunit A OS=Coniosporium apollinis (strain CBS 100218) OX=1168221 GN=W97_02783///375:381///RCN1
LKDDFPDVRLNIISKL
>tr|A1CRA5|A1CRA5_ASPCL Protein phosphotase 2a 65kd regulatory sububit OS=Aspergillus clavatus (strain ATCC 1007 / CBS 513.65 / DSM 816 / NCTC 3887 / N///375:381///RCN1
LKDDFPDVRLHIISKL
>tr|A0A1L9PRD2|A0A1L9PRD2_ASPVE Uncharacterized protein OS=Aspergillus versicolor CBS 583.65 OX=1036611 GN=ASPVEDRAFT_767043 PE=4 SV=1///375:381///RCN1
LKDEFPDVRLHIISKL
>tr|A0A2I1D316|A0A2I1D316_9EURO Protein phosphatase PP2A regulatory subunit A OS=Aspergillus campestris IBT 28561 OX=1392248 GN=P168DRAFT_236367 PE=4 SV=1///375:381///RCN1
LKDEFPDVRLHIISKL
>tr|A0A0S7E7G1|A0A0S7E7G1_9EURO Protein phosphatase PP2A regulatory subunit A OS=Aspergillus lentulus OX=293939 GN=ALT_8553 PE=4 SV=1///375:381///RCN1
LKDEFPDVRLHIISKL
>tr|A0A2I2FMY1|A0A2I2FMY1_9EURO Protein phosphatase PP2A regulatory subunit A OS=Aspergillus candidus OX=41067 GN=BDW47DRAFT_98936 PE=4 SV=1///375:381///RCN1
LKDEFPDVRLHIISKL
>tr|A0A0U1LQX3|A0A0U1LQX3_TALIS Protein phosphatase 2 (Formerly 2A), regulatory subunit A OS=Talaromyces islandicus OX=28573 GN=PISL3812_02801 PE=4 SV=1///375:381///RCN1
LKDEHPEVRLHIISKL
>tr|A0A2H3IQR5|A0A2H3IQR5_9EURO HEAT, type 2 OS=Penicillium occitanis OX=290292 GN=PENO1_011600 PE=4 SV=1///375:381///RCN1
LKDEHPEVRLHIISKL
>tr|B8M5V5|B8M5V5_TALSN Protein phosphotase 2a 65kd regulatory sububit OS=Talaromyces stipitatus (strain ATCC 10500 / CBS 375.48 / QM 6759 / NRRL 1006)///375:381///RCN1
LKDEHPEVRLHIISKL
>tr|B6Q6J1|B6Q6J1_TALMQ Protein phosphotase 2a 65kd regulatory sububit OS=Talaromyces marneffei (strain ATCC 18224 / CBS 334.59 / QM 7333) OX=441960 GN///375:381///RCN1
LKDEHPEVRLHIISKL
>tr|V5F794|V5F794_BYSSN Protein phosphatase PP2A regulatory subunit A OS=Byssochlamys spectabilis (strain No. 5 / NBRC 109023) OX=1356009 GN=PVAR5_0252///375:381///RCN1
LKDEFPDVRLHIISKL
>tr|S8B0H4|S8B0H4_PENO1 Uncharacterized protein OS=Penicillium oxalicum (strain 114-2 / CGMCC 5302) OX=933388 GN=PDE_02756 PE=4 SV=1///375:381///RCN1
LKDDFPDVRLHIISKL
>tr|A0A1S9REG3|A0A1S9REG3_9EURO Serine/threonine-protein phosphatase 2A 65 kDa regulatory subunit A alpha isoform OS=Penicillium brasilianum OX=104259 GN=PPP2R///375:381///RCN1
LKDDFPDVRLHIISKL
>tr|A0A1V6QDS4|A0A1V6QDS4_9EURO Uncharacterized protein OS=Penicillium antarcticum OX=416450 GN=PENANT_c006G02420 PE=4 SV=1///375:381///RCN1
LKDEFPDVRLHIISKL
>tr|A0A135LDH6|A0A135LDH6_PENPA Uncharacterized protein OS=Penicillium patulum OX=5078 GN=PGRI_037540 PE=4 SV=1///375:381///RCN1
LKDEFPDVRLHIISKL
>tr|W6QCM0|W6QCM0_PENRF Protein phosphatase PP2A regulatory subunit A OS=Penicillium roqueforti (strain FM164) OX=1365484 GN=paa1 PE=4 SV=1///375:381///RCN1
LKDEFPDVRLHIISKL
>tr|A0A0F7TCZ4|A0A0F7TCZ4_9EURO Uncharacterized protein OS=Penicillium brasilianum OX=104259 GN=PMG11_00609 PE=4 SV=1///374:380///RCN1
LKDDFPDVRLHIISKL
>tr|A0A167WQY6|A0A167WQY6_PENCH Protein phosphatase PP2A regulatory subunit A OS=Penicillium chrysogenum OX=5076 GN=EN45_020940 PE=4 SV=1///374:380///RCN1
LKDEFPDVRLHIISKL
>tr|B6HCR1|B6HCR1_PENRW Pc18g02160 protein OS=Penicillium rubens (strain ATCC 28089 / DSM 1075 / NRRL 1951 / Wisconsin 54-1255) OX=500485 GN=Pc18g02160///374:380///RCN1
LKDEFPDVRLHIISKL
>tr|A0A165GHJ4|A0A165GHJ4_9PEZI Phospho protein phosphatase A OS=Xylona heveae TC161 OX=1328760 GN=L228DRAFT_148037 PE=4 SV=1///375:381///RCN1
LKDEFPDVRLHIISKL
>tr|A0A0J6IMU4|A0A0J6IMU4_COCPO Protein phosphatase PP2A regulatory subunit A OS=Coccidioides posadasii RMSCC 3488 OX=454284 GN=CPAG_09531 PE=4 SV=1///375:381///RCN1
LKDDFPDVRLHIISKL
>tr|C5P956|C5P956_COCP7 Protein phosphatase PP2A regulatory subunit A, putative OS=Coccidioides posadasii (strain C735) OX=222929 GN=CPC735_004390 PE=4///375:381///RCN1
LKDDFPDVRLHIISKL
>tr|E9CZU0|E9CZU0_COCPS Phosphatase PP2A regulatory subunit A OS=Coccidioides posadasii (strain RMSCC 757 / Silveira) OX=443226 GN=CPSG_03368 PE=4 SV=1///375:381///RCN1
LKDDFPDVRLHIISKL
>tr|J3KCD0|J3KCD0_COCIM Protein phosphatase PP2A regulatory subunit A OS=Coccidioides immitis (strain RS) OX=246410 GN=CIMG_03905 PE=4 SV=2///375:381///RCN1
LKDDFPDVRLHIISKL
>tr|A0A0J6YKF5|A0A0J6YKF5_COCIT Phosphatase PP2A regulatory subunit A OS=Coccidioides immitis RMSCC 2394 OX=404692 GN=CIRG_07836 PE=4 SV=1///329:335///RCN1
LKDDFPDVRLHIISKL
>tr|A0A1E4TSE2|A0A1E4TSE2_PACTA Uncharacterized protein OS=Pachysolen tannophilus NRRL Y-2460 OX=669874 GN=PACTADRAFT_43876 PE=4 SV=1///387:393///RCN1
LKDEFPEVRLNIISNL
>tr|D6X2U1|D6X2U1_TRICA Serine/threonine-protein phosphatase PP2A 65 kDa regulatory subunit-like Protein OS=Tribolium castaneum OX=7070 GN=TcasGA2_TC01///377:383///RCN1
LKDECPEVRLNIISNL
>tr|Q5F303|Q5F303_TRICA Phosphatase OS=Tribolium castaneum OX=7070 PE=2 SV=1///377:383///RCN1
LKDECPEVRLNIISNL
>tr|A0A1F5LXL0|A0A1F5LXL0_9EURO Uncharacterized protein OS=Penicillium arizonense OX=1835702 GN=PENARI_c001G12335 PE=4 SV=1///375:381///RCN1
LKDEFPDVRLHIISKL
>tr|K9FHR4|K9FHR4_PEND2 Protein phosphatase 2a 65kd regulatory sububit OS=Penicillium digitatum (strain PHI26 / CECT 20796) OX=1170229 GN=PDIG_64550 PE///375:381///RCN1
LKDEFPDVRLHIISKL
>tr|A0A1V6QAT9|A0A1V6QAT9_9EURO Uncharacterized protein OS=Penicillium solitum OX=60172 GN=PENSOL_c094G00562 PE=4 SV=1///375:381///RCN1
LKDEFPDVRLHIISKL
>tr|K9FH80|K9FH80_PEND1 Protein phosphatase 2a 65kd regulatory sububit OS=Penicillium digitatum (strain Pd1 / CECT 20795) OX=1170230 GN=PDIP_73890 PE=4///375:381///RCN1
LKDEFPDVRLHIISKL
>tr|A0A0A2KME1|A0A0A2KME1_PENEN HEAT, type 2 OS=Penicillium expansum OX=27334 GN=PEX2_036200 PE=4 SV=1///375:381///RCN1
LKDEFPDVRLHIISKL
>tr|A0A0A2KXX4|A0A0A2KXX4_PENIT HEAT, type 2 OS=Penicillium italicum OX=40296 GN=PITC_027960 PE=4 SV=1///375:381///RCN1
LKDEFPDVRLHIISKL
>tr|A0A0G4NVB4|A0A0G4NVB4_PENCA Armadillo-type fold OS=Penicillium camemberti FM 013 OX=1429867 GN=PCAMFM013_S001g000869 PE=4 SV=1///375:381///RCN1
LKDEFPDVRLHIISKL
>tr|A0A1V6YG94|A0A1V6YG94_PENNA Uncharacterized protein OS=Penicillium nalgiovense OX=60175 GN=PENNAL_c0021G12054 PE=4 SV=1///372:378///RCN1
LKDEFPDVRLHIISKL
>tr|U4KVN9|U4KVN9_PYROM Similar to Protein phosphatase PP2A regulatory subunit A acc. no. Q9UT08 OS=Pyronema omphalodes (strain CBS 100304) OX=1076935 ///375:381///RCN1
LKDEFPDVRLHIISKL
>tr|U1HSD3|U1HSD3_ENDPU Protein phosphatase PP2A regulatory subunit A OS=Endocarpon pusillum (strain Z07020 / HMAS-L-300199) OX=1263415 GN=EPUS_05002 P///375:381///RCN1
LKDEFPDVRLHIISKL
>tr|H2ATS0|H2ATS0_KAZAF Uncharacterized protein OS=Kazachstania africana (strain ATCC 22294 / BCRC 22015 / CBS 2517 / CECT 1963 / NBRC 1671 / NRRL Y-82///390:396///RCN1
LKDEFPDVRLNIIANL
>tr|A0A2B7X703|A0A2B7X703_9EURO Uncharacterized protein OS=Polytolypa hystricis UAMH7299 OX=1447883 GN=AJ80_08455 PE=4 SV=1///375:381///RCN1
LKDEFPDVRLHIISKL
>tr|I2H4H8|I2H4H8_TETBL Uncharacterized protein OS=Tetrapisispora blattae (strain ATCC 34711 / CBS 6284 / DSM 70876 / NBRC 10599 / NRRL Y-10934 / UCD 7///386:392///RCN1
LKDEFPDVCLNIIGNL
>tr|A0A2P8AIE7|A0A2P8AIE7_9PEZI Protein phosphatase PP2A regulatory subunit A OS=Elsinoe australis OX=40998 GN=B9Z65_1112 PE=4 SV=1///375:381///RCN1
LKDDFPDVRLNIISKL
>tr|A0A2K1QYJ7|A0A2K1QYJ7_9PEZI Protein phosphatase PP2A regulatory subunit A OS=Elsinoe sp. CQ-2017a OX=1983410 GN=CAC42_5520 PE=4 SV=1///367:373///RCN1
LKDDFPDVRLNIISKL
>tr|A0A2T6ZIY7|A0A2T6ZIY7_TUBBO Armadillo-type protein OS=Tuber borchii OX=42251 GN=B9Z19DRAFT_1131356 PE=4 SV=1///375:381///RCN1
LKDEFPDVRLHIISKL
>tr|D5G4M6|D5G4M6_TUBMM Uncharacterized protein OS=Tuber melanosporum (strain Mel28) OX=656061 GN=GSTUM_00000014001 PE=4 SV=1///375:381///RCN1
LKDEFPDVRLHIISKL
>tr|A0A1B6C9G4|A0A1B6C9G4_9HEMI Uncharacterized protein OS=Clastoptera arizonana OX=38151 GN=g.17252 PE=4 SV=1///377:383///RCN1
LKDECPEVRLNIISNL
>tr|A0A1B6DBN8|A0A1B6DBN8_9HEMI Uncharacterized protein OS=Clastoptera arizonana OX=38151 GN=g.17258 PE=4 SV=1///377:383///RCN1
LKDECPEVRLNIISNL
>tr|A0A1B6CBY7|A0A1B6CBY7_9HEMI Uncharacterized protein OS=Clastoptera arizonana OX=38151 GN=g.17259 PE=4 SV=1///377:383///RCN1
LKDECPEVRLNIISNL
>tr|A0A1L9RWZ8|A0A1L9RWZ8_ASPWE Uncharacterized protein OS=Aspergillus wentii DTO 134E9 OX=1073089 GN=ASPWEDRAFT_128826 PE=4 SV=1///375:381///RCN1
LKDEFPDVRLHIISKL
>tr|A5DDH0|A5DDH0_PICGU Uncharacterized protein OS=Meyerozyma guilliermondii (strain ATCC 6260 / CBS 566 / DSM 6381 / JCM 1539 / NBRC 10279 / NRRL Y-32///381:387///RCN1
LKDEFPEVRLNVISSL
>tr|A0A0F0I3S5|A0A0F0I3S5_ASPPU HEAT repeat OS=Aspergillus parasiticus (strain ATCC 56775 / NRRL 5862 / SRRC 143 / SU-1) OX=1403190 GN=P875_00095441 PE=4 SV=1///375:381///RCN1
LKDEFPDVRLHIISKL
>tr|I8TF10|I8TF10_ASPO3 Protein phosphatase 2A regulatory subunit A OS=Aspergillus oryzae (strain 3.042) OX=1160506 GN=Ao3042_01035 PE=4 SV=1///375:381///RCN1
LKDEFPDVRLHIISKL
>tr|A0A0L1IQ96|A0A0L1IQ96_ASPNO Phosphatase PP2A regulatory subunit A OS=Aspergillus nomius NRRL 13137 OX=1509407 GN=ANOM_008708 PE=4 SV=1///375:381///RCN1
LKDEFPDVRLHIISKL
>tr|A0A2G7EKM7|A0A2G7EKM7_9EURO Phosphatase PP2A regulatory subunit A OS=Aspergillus arachidicola OX=656916 GN=AARAC_010033 PE=4 SV=1///375:381///RCN1
LKDEFPDVRLHIISKL
>tr|A0A2P2H9U7|A0A2P2H9U7_ASPFA Phosphatase PP2A regulatory subunit A OS=Aspergillus flavus (strain ATCC MYA-384 / AF70) OX=1392242 GN=AFLA70_187g002141 PE=4 S///375:381///RCN1
LKDEFPDVRLHIISKL
>tr|A0A1S9D572|A0A1S9D572_ASPOZ Uncharacterized protein OS=Aspergillus oryzae OX=5062 GN=OAory_01050480 PE=4 SV=1///375:381///RCN1
LKDEFPDVRLHIISKL
>tr|A0A1F7ZYM8|A0A1F7ZYM8_9EURO Phosphatase PP2A regulatory subunit A OS=Aspergillus bombycis OX=109264 GN=ABOM_006572 PE=4 SV=1///375:381///RCN1
LKDEFPDVRLHIISKL
>tr|Q2UUB7|Q2UUB7_ASPOR Uncharacterized protein OS=Aspergillus oryzae (strain ATCC 42149 / RIB 40) OX=510516 GN=AO090009000379 PE=4 SV=1///364:370///RCN1
LKDEFPDVRLHIISKL
>tr|B8NRV1|B8NRV1_ASPFN Protein phosphotase 2a 65kd regulatory subunit OS=Aspergillus flavus (strain ATCC 200026 / FGSC A1120 / NRRL 3357 / JCM 12722 ////364:370///RCN1
LKDEFPDVRLHIISKL
>tr|A0A074XM34|A0A074XM34_AURPU Protein phosphatase PP2A regulatory subunit A OS=Aureobasidium pullulans EXF-150 OX=1043002 GN=M438DRAFT_345016 PE=4 SV=1///374:380///RCN1
LKDEFPDVRLNIISKL
>tr|A0A074Y3J9|A0A074Y3J9_9PEZI Uncharacterized protein OS=Aureobasidium subglaciale EXF-2481 OX=1043005 GN=AUEXF2481DRAFT_7769 PE=4 SV=1///374:380///RCN1
LKDEFPDVRLNIISKL
>tr|A0A074XN15|A0A074XN15_9PEZI Protein phosphatase PP2A regulatory subunit A OS=Aureobasidium namibiae CBS 147.97 OX=1043004 GN=M436DRAFT_39909 PE=4 SV=1///374:380///RCN1
LKDEFPDVRLNIISKL
>tr|A0A1A7MPH0|A0A1A7MPH0_AURPU Uncharacterized protein OS=Aureobasidium pullulans OX=5580 GN=AUREO_012960 PE=4 SV=1///374:380///RCN1
LKDEFPDVRLNIISKL
>tr|A0A074VWL3|A0A074VWL3_9PEZI Protein phosphatase PP2A regulatory subunit A OS=Aureobasidium melanogenum CBS 110374 OX=1043003 GN=M437DRAFT_82857 PE=4 SV=1///374:380///RCN1
LKDEFPDVRLNIISKL
>tr|A0A093VLG6|A0A093VLG6_TALMA Protein phosphatase PP2A regulatory subunit A OS=Talaromyces marneffei PM1 OX=1077442 GN=GQ26_0061450 PE=4 SV=1///373:379///RCN1
LKDEHPEVRLHIISKL
>tr|W0T5E5|W0T5E5_KLUMD Protein phosphatase PP2A regulatory subunit A OS=Kluyveromyces marxianus (strain DMKU3-1042) OX=1003335 GN=TPD3 PE=4 SV=1///386:392///RCN1
LKDEFPDVRLNIIAKL
>tr|A0A0A8L9C5|A0A0A8L9C5_9SACH WGS project CCBQ000000000 data, contig 00015 OS=Kluyveromyces dobzhanskii CBS 2104 OX=1427455 GN=KLDO_g3913 PE=4 SV=1///386:392///RCN1
LKDEFPDVRLNIIAKL
>tr|A0A1E3QNT4|A0A1E3QNT4_9ASCO Uncharacterized protein OS=Babjeviella inositovora NRRL Y-12698 OX=984486 GN=BABINDRAFT_162352 PE=4 SV=1///385:391///RCN1
LKDEFPEVRLNIISKL
>tr|Q5B5U5|Q5B5U5_EMENI Uncharacterized protein OS=Emericella nidulans (strain FGSC A4 / ATCC 38163 / CBS 112.46 / NRRL 194 / M139) OX=227321 GN=AN4085///371:377///RCN1
LKDEFPDVRLHIISKL
>tr|A0A151GHU5|A0A151GHU5_9HYPO Protein phosphatase PP2A regulatory subunit A OS=Drechmeria coniospora OX=98403 GN=DCS_03695 PE=4 SV=1///364:370///RCN1
LKDEFPEVRLHIISKL
>tr|A0A2N6P1Y6|A0A2N6P1Y6_BEABA Protein phosphatase PP2A regulatory subunit A OS=Beauveria bassiana OX=176275 GN=paa1 PE=4 SV=1///366:372///RCN1
LKDEFPEVRLHIISKL
>tr|A0A167RPD9|A0A167RPD9_9HYPO Protein phosphatase PP2A regulatory subunit A OS=Cordyceps fumosorosea ARSEF 2679 OX=1081104 GN=ISF_06580 PE=4 SV=1///366:372///RCN1
LKDEFPEVRLHIISKL
>tr|G0S6I9|G0S6I9_CHATD Uncharacterized protein OS=Chaetomium thermophilum (strain DSM 1495 / CBS 144.50 / IMI 039719) OX=759272 GN=CTHT_0026380 PE=4 S///364:370///RCN1
LKDEYPDVRLHIISKL
>tr|A0A0G2EGL4|A0A0G2EGL4_9EURO Uncharacterized protein OS=Phaeomoniella chlamydospora OX=158046 GN=UCRPC4_g03809 PE=4 SV=1///375:381///RCN1
LKDEFPDVRLHIISKL
>tr|C5DVC3|C5DVC3_ZYGRC ZYRO0D05544p OS=Zygosaccharomyces rouxii (strain ATCC 2623 / CBS 732 / NBRC 1130 / NCYC 568 / NRRL Y-229) OX=559307 GN=ZYRO0D05///386:392///RCN1
LKDEFPEVRLNIIANL
>tr|A0A1Q2ZZT0|A0A1Q2ZZT0_ZYGRO Uncharacterized protein OS=Zygosaccharomyces rouxii OX=4956 GN=ZYGR_0N02280 PE=4 SV=1///386:392///RCN1
LKDEFPEVRLNIIANL
>tr|A0A1S7HGI2|A0A1S7HGI2_9SACH TPD3 (YAL016W) OS=Zygosaccharomyces parabailii OX=1365886 GN=ZPAR0D01800_B PE=4 SV=1///386:392///RCN1
LKDEFPEVRLNIIANL
>tr|A0A212M6L1|A0A212M6L1_ZYGBA Probable protein phosphatase PP2A regulatory subunit A OS=Zygosaccharomyces bailii OX=4954 GN=ZBIST_1506 PE=4 SV=1///386:392///RCN1
LKDEFPEVRLNIIANL
>tr|A0A1Q3AD76|A0A1Q3AD76_ZYGRO Uncharacterized protein OS=Zygosaccharomyces rouxii OX=4956 GN=ZYGR_0AK02380 PE=4 SV=1///386:392///RCN1
LKDEFPEVRLNIIANL
>tr|A0A1S7HK64|A0A1S7HK64_9SACH TPD3 (YAL016W) OS=Zygosaccharomyces parabailii OX=1365886 GN=ZPAR0F00560_A PE=4 SV=1///386:392///RCN1
LKDEFPEVRLHIIANL
>tr|S6ETY4|S6ETY4_ZYGB2 ZYBA0S07-04060g1_1 OS=Zygosaccharomyces bailii (strain CLIB 213 / ATCC 58445 / CBS 680 / CCRC 21525 / NBRC 1098 / NCYC 1416 / N///386:392///RCN1
LKDEFPEVRLNIIANL
>tr|Q6FUS9|Q6FUS9_CANGA Uncharacterized protein OS=Candida glabrata (strain ATCC 2001 / CBS 138 / JCM 3761 / NBRC 0622 / NRRL Y-65) OX=284593 GN=TPD3 P///386:392///RCN1
LKDEFPDVRLNIIASL
>tr|A0A0W0DGA0|A0A0W0DGA0_CANGB Protein phosphatase PP2A regulatory subunit A OS=Candida glabrata OX=5478 GN=AO440_001143 PE=4 SV=1///386:392///RCN1
LKDEFPDVRLNIIASL
>tr|A0A2V1B1K6|A0A2V1B1K6_9ASCO Uncharacterized protein OS=[Candida] haemulonis OX=45357 GN=CXQ85_002879 PE=4 SV=1///376:382///RCN1
LKDEFPDVRLNIISNL
>tr|A0A179I0B9|A0A179I0B9_9HYPO Protein phosphatase PP2A regulatory subunit A OS=Purpureocillium lilacinum OX=33203 GN=PCL_04265 PE=4 SV=1///375:381///RCN1
LKDEFPESIVIGIDHL
>tr|A0A1E5RF50|A0A1E5RF50_9ASCO Protein phosphatase PP2A regulatory subunit A OS=Hanseniaspora osmophila OX=56408 GN=AWRI3579_g2247 PE=4 SV=1///388:394///RCN1
LRDECPDVTLNIISNL
>tr|A0A146WII2|A0A146WII2_FUNHE Serine/threonine-protein phosphatase 2A 65 kDa regulatory subunit A beta (Fragment) OS=Fundulus heteroclitus OX=8078 PE=4 SV=1///377:383///RCN1
LKDECPEVRLNIISNL
>tr|W5LZH3|W5LZH3_LEPOC Protein phosphatase 2, regulatory subunit A, beta b OS=Lepisosteus oculatus OX=7918 PE=4 SV=1///378:384///RCN1
LKDECPEVRLNIISNL
>tr|A7TPL6|A7TPL6_VANPO Uncharacterized protein OS=Vanderwaltozyma polyspora (strain ATCC 22028 / DSM 70294) OX=436907 GN=Kpol_1040p21 PE=4 SV=1///386:392///RCN1
LKDEFPDVRLNIIANL
>tr|A0A0A9Z6Z2|A0A0A9Z6Z2_LYGHE Serine/threonine-protein phosphatase 2A 65 kDa regulatory subunit A alpha isoform OS=Lygus hesperus OX=30085 GN=PPP2R1A_0 PE=4 ///377:383///RCN1
LKDDCPEVRLNIISNL
>tr|A0A0K8SJH6|A0A0K8SJH6_LYGHE Uncharacterized protein OS=Lygus hesperus OX=30085 PE=4 SV=1///377:383///RCN1
LKDDCPEVRLNIISNL
>tr|G9A027|G9A027_TORDC Uncharacterized protein OS=Torulaspora delbrueckii (strain ATCC 10662 / CBS 1146 / NBRC 0425 / NCYC 2629 / NRRL Y-866) OX=10768///386:392///RCN1
LKDEFPDVRLNIIANL
>tr|G8BWL4|G8BWL4_TETPH Uncharacterized protein OS=Tetrapisispora phaffii (strain ATCC 24235 / CBS 4417 / NBRC 1672 / NRRL Y-8282 / UCD 70-5) OX=107138///386:392///RCN1
LKDEFPEVRLNIIGNL
>tr|A0A0P5E1Z8|A0A0P5E1Z8_9CRUS Serine/threonine-protein phosphatase 2A 65 kDa regulatory subunit A beta OS=Daphnia magna OX=35525 PE=4 SV=1///395:401///RCN1
LKDECPEVRLNIISNL
>tr|A0A1Y2IRZ0|A0A1Y2IRZ0_PYCCO ARM repeat-containing protein OS=Trametes coccinea BRFM310 OX=1353009 GN=PYCCODRAFT_1434341 PE=4 SV=1///374:380///RCN1
LKDEFPEVRLNIISKL
>tr|A0A1C7NAJ8|A0A1C7NAJ8_9FUNG Serine/threonine-protein phosphatase 2A regulatory subunit A alpha isoform OS=Choanephora cucurbitarum OX=101091 GN=PPP2R1A PE=///365:371///RCN1
LTDEFPDVRLNVISNL
>tr|A0A168EYK5|A0A168EYK5_9HYPO Protein phosphatase PP2A regulatory subunit A OS=Moelleriella libera RCEF 2490 OX=1081109 GN=AAL_01853 PE=4 SV=1///360:366///RCN1
LKDEFPEVRLHIISKL
>tr|I1CBW8|I1CBW8_RHIO9 Uncharacterized protein OS=Rhizopus delemar (strain RA 99-880 / ATCC MYA-4621 / FGSC 9543 / NRRL 43880) OX=246409 GN=RO3G_10658///365:371///RCN1
LTDEFPDVRLNVISNL
>tr|G0VGM0|G0VGM0_NAUCC Uncharacterized protein OS=Naumovozyma castellii (strain ATCC 76901 / CBS 4309 / NBRC 1992 / NRRL Y-12630) OX=1064592 GN=NCAS0F///383:389///RCN1
LRDEFPDVRLNIISNL
>tr|A0A0W0D8P6|A0A0W0D8P6_CANGB Protein phosphatase PP2A regulatory subunit A OS=Candida glabrata OX=5478 GN=AO440_002160 PE=4 SV=1///384:390///RCN1
LRDEIPDVRLNIIGKL
>tr|Q6FRS6|Q6FRS6_CANGA Uncharacterized protein OS=Candida glabrata (strain ATCC 2001 / CBS 138 / JCM 3761 / NBRC 0622 / NRRL Y-65) OX=284593 GN=CAGL0H///384:390///RCN1
LRDEIPDVRLNIIGKL
>tr|J4I9Y7|J4I9Y7_9APHY Uncharacterized protein OS=Fibroporia radiculosa OX=599839 GN=FIBRA_04054 PE=4 SV=1///374:380///RCN1
LKDEFPEVRLNIISKL
>tr|M7BTY4|M7BTY4_CHEMY Serine/threonine-protein phosphatase 2A 65 kDa regulatory subunit A alpha isoform OS=Chelonia mydas OX=8469 GN=UY3_01463 PE=4 S///382:388///RCN1
LKDECPEVRLNIISNL
>tr|A0A0S6XGG2|A0A0S6XGG2_9FUNG Uncharacterized protein OS=fungal sp. No.11243 OX=1603295 GN=ANO11243_027920 PE=4 SV=1///364:370///RCN1
LKDDFPDVRLNIISKL
>tr|A0A0N4V3P9|A0A0N4V3P9_ENTVE Uncharacterized protein OS=Enterobius vermicularis OX=51028 PE=4 SV=2///377:383///RCN1
LRDETPEVRLNIISSL
>tr|R8BFH3|R8BFH3_TOGMI Uncharacterized protein OS=Togninia minima (strain UCR-PA7) OX=1286976 GN=UCRPA7_6442 PE=4 SV=1///375:381///RCN1
LKDEFPEVRLHIISKL
>tr|A0A1D1UGU8|A0A1D1UGU8_RAMVA Uncharacterized protein OS=Ramazzottius varieornatus OX=947166 GN=RvY_01331-1 PE=4 SV=1///377:383///RCN1
LKDEVPEVRLNIISNL
>tr|G8JNS5|G8JNS5_ERECY Uncharacterized protein OS=Eremothecium cymbalariae (strain CBS 270.75 / DBVPG 7215 / KCTC 17166 / NRRL Y-17582) OX=931890 GN=E///384:390///RCN1
LKDEFPDVRLNIITKL
>tr|Q75BJ2|Q75BJ2_ASHGO ACR279Cp OS=Ashbya gossypii (strain ATCC 10895 / CBS 109.51 / FGSC 9923 / NRRL Y-1056) OX=284811 GN=AGOS_ACR279C PE=4 SV=1///384:390///RCN1
LKDEFPDVRLNIIAKL
>tr|A0A109UWH1|A0A109UWH1_9SACH HBL059Cp OS=Eremothecium sinecaudum OX=45286 GN=AW171_hschr2365 PE=4 SV=1///384:390///RCN1
LKDDFPEVRLNVIAKL
>tr|A0A0L7QUV4|A0A0L7QUV4_9HYME Serine/threonine-protein phosphatase 2A 65 kDa regulatory subunit A alpha isoform OS=Habropoda laboriosa OX=597456 GN=WH47_0382///377:383///RCN1
LKDECSEVRLNIISNL
>tr|A0A1W0WQW7|A0A1W0WQW7_HYPDU Serine/threonine-protein phosphatase 2A 65 kDa regulatory subunit A alpha isoform OS=Hypsibius dujardini OX=232323 GN=BV898_083///377:383///RCN1
LKDEVPEVRLNIISNL
>tr|A0A0P5PES4|A0A0P5PES4_9CRUS Serine/threonine-protein phosphatase 2A 65 kDa regulatory subunit A beta OS=Daphnia magna OX=35525 PE=4 SV=1///381:387///RCN1
LKDECPEVRLNIISNL
>tr|A0A0P6GKQ3|A0A0P6GKQ3_9CRUS Serine/threonine-protein phosphatase 2A 65 kDa regulatory subunit A beta OS=Daphnia magna OX=35525 PE=4 SV=1///375:381///RCN1
LKDECPEVRLNIISNL
>tr|A0A0N8ATD2|A0A0N8ATD2_9CRUS Serine/threonine-protein phosphatase 2A 65 kDa regulatory subunit A beta OS=Daphnia magna OX=35525 PE=4 SV=1///365:371///RCN1
LKDECPEVRLNIISNL
>tr|I1BXP5|I1BXP5_RHIO9 Uncharacterized protein OS=Rhizopus delemar (strain RA 99-880 / ATCC MYA-4621 / FGSC 9543 / NRRL 43880) OX=246409 GN=RO3G_05680///365:371///RCN1
LTDEFPDVRLNVISNL
>tr|F8PF47|F8PF47_SERL3 Uncharacterized protein OS=Serpula lacrymans var. lacrymans (strain S7.3) OX=936435 GN=SERLA73DRAFT_174283 PE=4 SV=1///374:380///RCN1
LKDEFPEVRLNIISKL
>tr|F8NG12|F8NG12_SERL9 Uncharacterized protein OS=Serpula lacrymans var. lacrymans (strain S7.9) OX=578457 GN=SERLADRAFT_455450 PE=4 SV=1///358:364///RCN1
LKDEFPEVRLNIISKL
>tr|A0A1I7RKQ8|A0A1I7RKQ8_BURXY Uncharacterized protein OS=Bursaphelenchus xylophilus OX=6326 PE=4 SV=1///378:384///RCN1
LHDDTAEVRLNIISSL
>tr|A0A0V0R673|A0A0V0R673_PSEPJ Armadillo-type fold OS=Pseudocohnilembus persalinus OX=266149 GN=PPERSA_08376 PE=4 SV=1///388:394///RCN1
LKDEVIEVRLMVLSKI
>tr|A0A090L4P1|A0A090L4P1_STRRB Serine/threonine-protein phosphatase 2A 65 kDa regulatory subunit A alpha OS=Strongyloides ratti OX=34506 GN=SRAE_1000074700 PE///377:383///RCN1
LRDETAEVRLNIISSL
>tr|A0A0K0FMJ0|A0A0K0FMJ0_9BILA Uncharacterized protein OS=Strongyloides venezuelensis OX=75913 PE=4 SV=1///377:383///RCN1
LRDETAEVRLNIISSL
>tr|A0A0K0ER32|A0A0K0ER32_STRER Uncharacterized protein OS=Strongyloides stercoralis OX=6248 PE=4 SV=1///377:383///RCN1
LRDETAEVRLNIISSL
>tr|A0A0N5BNF6|A0A0N5BNF6_STREA Uncharacterized protein OS=Strongyloides papillosus OX=174720 PE=4 SV=1///377:383///RCN1
LRDETAEVRLNIISSL
>tr|A0A0N4Z163|A0A0N4Z163_PARTI Uncharacterized protein OS=Parastrongyloides trichosuri OX=131310 PE=4 SV=1///377:383///RCN1
LRDETAEVRLNIISSL
>tr|A0A0D0DB51|A0A0D0DB51_9HOMO Unplaced genomic scaffold scaffold_291, whole genome shotgun sequence OS=Paxillus rubicundulus Ve08.2h10 OX=930991 GN=PAXRUDRAF///374:380///RCN1
LKDEFPEVRLNVISKL
>tr|A0A1I8C7C7|A0A1I8C7C7_9BILA Uncharacterized protein OS=Rhabditophanes sp. KR3021 OX=114890 PE=4 SV=1///376:382///RCN1
LRDETAEVRLNIISSL
>tr|A0A0C3E085|A0A0C3E085_9HOMO Uncharacterized protein OS=Scleroderma citrinum Foug A OX=1036808 GN=SCLCIDRAFT_355647 PE=4 SV=1///374:380///RCN1
LKDEFPEVRLNIISKL
>tr|A0A0C9XZB1|A0A0C9XZB1_9AGAR Unplaced genomic scaffold K443scaffold_15, whole genome shotgun sequence OS=Laccaria amethystina LaAM-08-1 OX=1095629 GN=K443DR///374:380///RCN1
LKDDFPEVRLNIISKL
>tr|B0CPU5|B0CPU5_LACBS Predicted protein OS=Laccaria bicolor (strain S238N-H82 / ATCC MYA-4686) OX=486041 GN=LACBIDRAFT_300665 PE=4 SV=1///374:380///RCN1
LKDDFPEVRLNIISKL
>tr|A0A165VYI5|A0A165VYI5_9HOMO ARM repeat-containing protein OS=Neolentinus lepideus HHB14362 ss-1 OX=1314782 GN=NEOLEDRAFT_1152927 PE=4 SV=1///374:380///RCN1
LKDEFPEVRLNIISKL
>tr|A0A0D7AN60|A0A0D7AN60_9AGAR ARM repeat-containing protein OS=Fistulina hepatica ATCC 64428 OX=1128425 GN=FISHEDRAFT_63694 PE=4 SV=1///373:379///RCN1
LKDDFPEVRLNVISKL
>tr|A0A0D2PEQ3|A0A0D2PEQ3_9AGAR Uncharacterized protein OS=Hypholoma sublateritium FD-334 SS-4 OX=945553 GN=HYPSUDRAFT_32619 PE=4 SV=1///374:380///RCN1
LKDDFPEVRLNIISKL
>tr|A0A0C2YQ83|A0A0C2YQ83_HEBCY Uncharacterized protein OS=Hebeloma cylindrosporum h7 OX=686832 GN=M413DRAFT_443972 PE=4 SV=1///374:380///RCN1
LKDDFPEVRLNIISKL
>tr|A0A1E1XA97|A0A1E1XA97_9ACAR Protein phosphatase 2a regulatory subunit a OS=Amblyomma aureolatum OX=187763 PE=2 SV=1///377:383///RCN1
LKDECPEVRLNIISNL
>tr|L7M6U9|L7M6U9_9ACAR Uncharacterized protein OS=Rhipicephalus pulchellus OX=72859 PE=2 SV=1///377:383///RCN1
LKDECPEVRLNIISNL
>tr|A0A023GNU6|A0A023GNU6_9ACAR Protein phosphatase 2a regulatory subunit a OS=Amblyomma triste OX=251400 PE=2 SV=1///377:383///RCN1
LKDECPEVRLNIISNL
>tr|A0A0C3FMB9|A0A0C3FMB9_9HOMO Uncharacterized protein OS=Piloderma croceum F 1598 OX=765440 GN=PILCRDRAFT_817212 PE=4 SV=1///374:380///RCN1
LKDEFPEVRLNIISKL
>tr|A0A166U5G5|A0A166U5G5_9HOMO ARM repeat-containing protein OS=Fibularhizoctonia sp. CBS 109695 OX=436010 GN=FIBSPDRAFT_926007 PE=4 SV=1///374:380///RCN1
LKDEFPEVRLNIISKL
>tr|A0A067NS76|A0A067NS76_PLEOS Uncharacterized protein OS=Pleurotus ostreatus PC15 OX=1137138 GN=PLEOSDRAFT_1062759 PE=4 SV=1///374:380///RCN1
LKDEFPEVRLNIISKL
>tr|A0A0W0G3L0|A0A0W0G3L0_9AGAR Uncharacterized protein OS=Moniliophthora roreri OX=221103 GN=WG66_4304 PE=4 SV=1///374:380///RCN1
LKDDFPEVRLNIISKL
>tr|V2X7W6|V2X7W6_MONRO Protein phosphatase pp2a regulatory subunit a OS=Moniliophthora roreri (strain MCA 2997) OX=1381753 GN=Moror_13248 PE=4 SV=1///374:380///RCN1
LKDDFPEVRLNIISKL
>tr|A0A0N1IM26|A0A0N1IM26_LEPSE Putative serine/threonine protein phosphatase 2A regulatory subunit OS=Leptomonas seymouri OX=5684 GN=ABL78_2099 PE=4 SV=1///379:385///RCN1
LRDTEADVRLALVSSF
>tr|A0A2P4MCL4|A0A2P4MCL4_QUESU Protein phosphatase pp2a regulatory subunit a OS=Quercus suber OX=58331 GN=CFP56_42100 PE=4 SV=1///350:356///RCN1
LKDDFPDVRLNIISKL
>tr|A0A226EQI8|A0A226EQI8_FOLCA Uncharacterized protein OS=Folsomia candida OX=158441 GN=Fcan01_05248 PE=4 SV=1///377:383///RCN1
LKDECPEVRLNIISNL
>tr|D8PQ53|D8PQ53_SCHCM Uncharacterized protein OS=Schizophyllum commune (strain H4-8 / FGSC 9210) OX=578458 GN=SCHCODRAFT_73133 PE=4 SV=1///374:380///RCN1
LKDDFPEVRLNIISKL
>tr|A0A2H1X028|A0A2H1X028_SPOFR SFRICE_014915 OS=Spodoptera frugiperda OX=7108 GN=SFRICE_014915 PE=4 SV=1///377:383///RCN1
LKDECPEVRLNIISNL
>tr|A0A194QF74|A0A194QF74_PAPXU Serine/threonine-protein phosphatase 2A 65 kDa regulatory subunit A alpha isoform OS=Papilio xuthus OX=66420 GN=RR46_04207 PE=4///377:383///RCN1
LKDECPEVRLNIISNL
>tr|A0A2W1BY96|A0A2W1BY96_HELAM Uncharacterized protein OS=Helicoverpa armigera OX=29058 GN=HaOG215568 PE=4 SV=1///377:383///RCN1
LKDECPEVRLNIISNL
>tr|A0A0N0PAZ1|A0A0N0PAZ1_PAPMA Serine/threonine-protein phosphatase 2A 65 kDa regulatory subunit A alpha isoform OS=Papilio machaon OX=76193 GN=RR48_03604 PE=///377:383///RCN1
LKDECPEVRLNIISNL
>tr|H9IYA4|H9IYA4_BOMMO Uncharacterized protein OS=Bombyx mori OX=7091 GN=LOC101741612 PE=4 SV=1///377:383///RCN1
LKDECPEVRLNIISNL
>tr|F5C3T7|F5C3T7_HELAM Protein phosphatase 2 regulatory subunit A alpha isoform OS=Helicoverpa armigera OX=29058 PE=2 SV=1///377:383///RCN1
LKDECPEVRLNIISNL
>tr|H9IYK6|H9IYK6_BOMMO Uncharacterized protein OS=Bombyx mori OX=7091 GN=LOC101741848 PE=4 SV=1///377:383///RCN1
LKDECPEVRLNIISNL
>tr|A0A284RA29|A0A284RA29_9AGAR Probable ser/thr protein phosphotase 2A regulatory subunit A OS=Armillaria ostoyae OX=47428 GN=ARMOST_08952 PE=4 SV=1///373:379///RCN1
LKDDFPDVRLNVISKL
>tr|A0A2H3CDQ8|A0A2H3CDQ8_9AGAR ARM repeat-containing protein OS=Armillaria solidipes OX=1076256 GN=ARMSODRAFT_949276 PE=4 SV=1///373:379///RCN1
LKDDFPDVRLNVISKL
>tr|A0A2H3E4A6|A0A2H3E4A6_ARMGA ARM repeat-containing protein OS=Armillaria gallica OX=47427 GN=ARMGADRAFT_1007193 PE=4 SV=1///373:379///RCN1
LKDDFPDVRLNVISKL
>tr|A0A0N5AJK2|A0A0N5AJK2_9BILA Uncharacterized protein OS=Syphacia muris OX=451379 PE=4 SV=1///377:383///RCN1
LRDETAEVRLNIISSL
>tr|S9XHM4|S9XHM4_SCHCR Protein phosphatase regulatory subunit Paa1 OS=Schizosaccharomyces cryophilus (strain OY26 / ATCC MYA-4695 / CBS 11777 / NBRC 1///375:381///RCN1
LKDENPEVRLNIISKL
>tr|S9RAX3|S9RAX3_SCHOY Protein phosphatase regulatory subunit Paa1 OS=Schizosaccharomyces octosporus (strain yFS286) OX=483514 GN=SOCG_04538 PE=4 SV=1///375:381///RCN1
LKDENPEVRLNIISKL
>sp|Q9UT08|2AAA_SCHPO Protein phosphatase PP2A regulatory subunit A OS=Schizosaccharomyces pombe (strain 972 / ATCC 24843) OX=284812 GN=paa1 PE=1 SV=///375:381///RCN1
LKDENPEVRLNIISKL
>tr|B6JV28|B6JV28_SCHJY Protein phosphatase regulatory subunit Paa1 OS=Schizosaccharomyces japonicus (strain yFS275 / FY16936) OX=402676 GN=SJAG_00229 ///375:381///RCN1
LKDEFPEVRLNVISKL
>tr|A0A0D7BN68|A0A0D7BN68_9AGAR ARM repeat-containing protein OS=Cylindrobasidium torrendii FP15055 ss-10 OX=1314674 GN=CYLTODRAFT_435138 PE=4 SV=1///373:379///RCN1
LKDDFPEVRLNIISKL
>tr|A0A2B4RGF0|A0A2B4RGF0_STYPI Serine/threonine-protein phosphatase 2A 65 kDa regulatory subunit A alpha isoform OS=Stylophora pistillata OX=50429 GN=PPP2R1A ///377:383///RCN1
LKDEIPEVRLNIISNL
>tr|A8N1H2|A8N1H2_COPC7 Ser/Thr protein phosphatase 2A regulatory subunit A OS=Coprinopsis cinerea (strain Okayama-7 / 130 / ATCC MYA-4618 / FGSC 9003)///365:371///RCN1
LKDDFPEVRLNIISKL
>tr|I1C7V6|I1C7V6_RHIO9 Uncharacterized protein OS=Rhizopus delemar (strain RA 99-880 / ATCC MYA-4621 / FGSC 9543 / NRRL 43880) OX=246409 GN=RO3G_09246///373:379///RCN1
LKDDFPDVRLNIISNL
>tr|A0A1U7LRB2|A0A1U7LRB2_9ASCO Protein phosphatase PP2A regulatory subunit A OS=Neolecta irregularis DAH-3 OX=1198029 GN=NEOLI_005165 PE=4 SV=1///367:373///RCN1
LKDDFPDVRLNIISKL
>tr|A0A1Y2FDU3|A0A1Y2FDU3_9ASCO Armadillo-type protein OS=Protomyces lactucaedebilis OX=56484 GN=BCR37DRAFT_347783 PE=4 SV=1///369:375///RCN1
LKDEYPDVRLNIISQL
>tr|G0R053|G0R053_ICHMG Uncharacterized protein OS=Ichthyophthirius multifiliis (strain G5) OX=857967 GN=IMG5_162070 PE=4 SV=1///376:382///RCN1
LKDETLDVRLSLINNI
>tr|A0A2I3T2U1|A0A2I3T2U1_PANTR Protein phosphatase 2 scaffold subunit Aalpha OS=Pan troglodytes OX=9598 GN=PPP2R1A PE=4 SV=1///377:383///RCN1
LKDECPEVRLNIISNL
>tr|H0X994|H0X994_OTOGA Protein phosphatase 2 scaffold subunit Aalpha OS=Otolemur garnettii OX=30611 GN=PPP2R1A PE=4 SV=1///379:385///RCN1
LKDECPEVRLNIISNL
>tr|U3FB63|U3FB63_MICFL Serine/threonine-protein phosphatase 2A 65 kDa regulatory subunit A alpha OS=Micrurus fulvius OX=8637 PE=2 SV=1///377:383///RCN1
LKDECPEVRLNIISNL
>tr|A0A2K6KFR7|A0A2K6KFR7_RHIBE Protein phosphatase 2 scaffold subunit Aalpha OS=Rhinopithecus bieti OX=61621 GN=PPP2R1A PE=4 SV=1///375:381///RCN1
LKDECPEVRLNIISNL
>tr|A0A137QRV2|A0A137QRV2_9AGAR Protein phosphatase PP2A regulatory subunit A OS=Leucoagaricus sp. SymC.cos OX=1714833 GN=AN958_05020 PE=4 SV=1///358:364///RCN1
LKDDFSEVRLNIISKL
>tr|A0A2T4C1B3|A0A2T4C1B3_TRILO ARM repeat-containing protein OS=Trichoderma longibrachiatum ATCC 18648 OX=983965 GN=M440DRAFT_1471094 PE=4 SV=1///375:381///RCN1
LKDEFPEVRLHIISKL
>tr|A0A151WBJ2|A0A151WBJ2_HYPMA Protein phosphatase PP2A regulatory subunit A OS=Hypsizygus marmoreus OX=39966 GN=paa1 PE=4 SV=1///358:364///RCN1
LKDDFPEVRLNIISKL
>tr|C4JK74|C4JK74_UNCRE Protein phosphatase PP2A regulatory subunit A OS=Uncinocarpus reesii (strain UAMH 1704) OX=336963 GN=UREG_02031 PE=4 SV=1///333:339///RCN1
LKDDFPDVRLHIISKL
>tr|A0A178ETP7|A0A178ETP7_TRIRU Phosphatase 2a 65kd regulatory sububit OS=Trichophyton rubrum OX=5551 GN=A7C99_5838 PE=4 SV=1///333:339///RCN1
LKDEFPDVRLHIISKL
>tr|A0A0P6E477|A0A0P6E477_9CRUS Serine/threonine-protein phosphatase 2A 65 kDa regulatory subunit A beta OS=Daphnia magna OX=35525 PE=4 SV=1///360:366///RCN1
LKDECPEVRLNIISNL
>tr|H0EYW8|H0EYW8_GLAL7 Uncharacterized protein OS=Glarea lozoyensis (strain ATCC 74030 / MF5533) OX=1104152 GN=M7I_8029 PE=4 SV=1///346:352///RCN1
LKDEFPDVRLHIISKL
>tr|A0A1J1IT79|A0A1J1IT79_9DIPT CLUMA_CG014929, isoform A OS=Clunio marinus OX=568069 GN=putative Serine PE=4 SV=1///356:362///RCN1
QLTEWPEVRLNIISTL
>tr|A0A0L6WWK5|A0A0L6WWK5_9AGAR Protein phosphatase PP2A regulatory subunit A (Fragment) OS=Termitomyces sp. J132 OX=1306850 GN=J132_09232 PE=4 SV=1///354:360///RCN1
LKDDFPEVRLNIISKL
>tr|A0A1A9WWC7|A0A1A9WWC7_9MUSC Uncharacterized protein OS=Glossina brevipalpis OX=37001 PE=4 SV=1///377:383///RCN1
LKDECPEVRLNIISNL
>tr|E0W2E2|E0W2E2_PEDHC Serine/threonine-protein phosphatase PP2A 65 kDa regulatory subunit, putative OS=Pediculus humanus subsp. corporis OX=121224 GN///377:383///RCN1
LKDECPEVRLNIISNL
>tr|A0A0P5GH98|A0A0P5GH98_9CRUS Serine/threonine-protein phosphatase 2A 65 kDa regulatory subunit A beta OS=Daphnia magna OX=35525 PE=4 SV=1///346:352///RCN1
LKDECPEVRLNIISNL
>tr|F6XET6|F6XET6_XENTR Protein phosphatase 2 regulatory subunit A, alpha OS=Xenopus tropicalis OX=8364 GN=ppp2r1a PE=4 SV=1///353:359///RCN1
LKDECPEVRLNIISNL
>tr|F6QT86|F6QT86_XENTR Protein phosphatase 2 regulatory subunit A, alpha OS=Xenopus tropicalis OX=8364 GN=ppp2r1a PE=4 SV=1///353:359///RCN1
LKDECPEVRLNIISNL
>tr|W5Q0B5|W5Q0B5_SHEEP Uncharacterized protein OS=Ovis aries OX=9940 GN=PPP2R1A PE=4 SV=1///347:353///RCN1
LKDECPEVRLNIISNL
>tr|A0A2U4APV1|A0A2U4APV1_TURTR serine/threonine-protein phosphatase 2A 65 kDa regulatory subunit A alpha isoform-like OS=Tursiops truncatus OX=9739 GN=LOC1013///320:326///RCN1
LKDECPEVRLNIISNL
>tr|A0A2K6ELF7|A0A2K6ELF7_PROCO Uncharacterized protein OS=Propithecus coquereli OX=379532 PE=4 SV=1///335:341///RCN1
LKDECPEVQLNIISNL
>tr|G1Q255|G1Q255_MYOLU Uncharacterized protein OS=Myotis lucifugus OX=59463 PE=4 SV=1///374:380///RCN1
LKDECPEVRLNIISNL
>tr|A0A091DZJ3|A0A091DZJ3_FUKDA Serine/threonine-protein phosphatase 2A 65 kDa regulatory subunit A alpha isoform OS=Fukomys damarensis OX=885580 GN=H920_02144 PE=4 SV=1 ///376:382///RCN1
LKDECPEVRLNIISNL
>tr|A0A2H3G2M8|A0A2H3G2M8_9HELO Protein-lysine N-methyltransferase EFM4 OS=Diplocarpon rosae OX=946125 GN=EFM4 PE=3 SV=1///375:381///RCN1
LKDEFPDVRLHIISKL
>tr|A0A1E1K673|A0A1E1K673_9HELO Protein phosphatase PP2A regulatory subunit A OS=Rhynchosporium commune OX=914237 GN=RCO7_09505 PE=4 SV=1///375:381///RCN1
LKDEFPDVRLHIISKL
>tr|A0A218ZH01|A0A218ZH01_9HELO Uncharacterized protein OS=Marssonina coronariae OX=503106 GN=B2J93_1196 PE=4 SV=1///375:381///RCN1
LKDEFPDVRLHIISKL
>tr|A0A1E1LC68|A0A1E1LC68_9HELO Protein phosphatase PP2A regulatory subunit A OS=Rhynchosporium agropyri OX=914238 GN=RAG0_13327 PE=4 SV=1///375:381///RCN1
LKDEFPDVRLHIISKL
>tr|A0A1E1MQL5|A0A1E1MQL5_RHYSE Protein phosphatase PP2A regulatory subunit A OS=Rhynchosporium secalis OX=38038 GN=RSE6_12522 PE=4 SV=1///375:381///RCN1
LKDEFPDVRLHIISKL
>tr|S7NGV3|S7NGV3_MYOBR Serine/threonine-protein phosphatase 2A 65 kDa regulatory subunit A alpha isoform OS=Myotis brandtii OX=109478 GN=D623_10004577///376:382///RCN1
LKDECPEVRLNIISNL
>tr|A0A2I2V4A6|A0A2I2V4A6_FELCA Protein phosphatase 2 scaffold subunit Aalpha OS=Felis catus OX=9685 GN=PPP2R1A PE=4 SV=1///376:382///RCN1
LKDECPEVRLNIISNL
>tr|A0A2Y9LE43|A0A2Y9LE43_ENHLU serine/threonine-protein phosphatase 2A 65 kDa regulatory subunit A alpha isoform isoform X1 OS=Enhydra lutris kenyoni OX=39118///376:382///RCN1
LKDECPEVRLNIISNL
>tr|M3Z137|M3Z137_MUSPF Uncharacterized protein OS=Mustela putorius furo OX=9669 PE=4 SV=1///376:382///RCN1
LKDECPEVRLNIISNL
>tr|A0A2K5QGN2|A0A2K5QGN2_CEBCA Protein phosphatase 2 scaffold subunit Aalpha OS=Cebus capucinus imitator OX=1737458 GN=PPP2R1A PE=4 SV=1///376:382///RCN1
LKDECPEVRLNIISNL
>tr|A0A2Y9P9C0|A0A2Y9P9C0_DELLE serine/threonine-protein phosphatase 2A 65 kDa regulatory subunit A alpha isoform OS=Delphinapterus leucas OX=9749 GN=PPP2R1A P///376:382///RCN1
LKDECPEVRLNIISNL
>tr|A0A2K6QPU0|A0A2K6QPU0_RHIRO Protein phosphatase 2 scaffold subunit Aalpha OS=Rhinopithecus roxellana OX=61622 GN=PPP2R1A PE=4 SV=1///376:382///RCN1
LKDECPEVRLNIISNL
>sp|Q76MZ3|2AAA_MOUSE Serine/threonine-protein phosphatase 2A 65 kDa regulatory subunit A alpha isoform OS=Mus musculus OX=10090 GN=Ppp2r1a PE=1 SV=3///376:382///RCN1
LKDECPEVRLNIISNL
>tr|A0A2K5E365|A0A2K5E365_AOTNA Uncharacterized protein OS=Aotus nancymaae OX=37293 PE=4 SV=1///376:382///RCN1
LKDECPEVRLNIISNL
>tr|A0A2K6UA26|A0A2K6UA26_SAIBB Uncharacterized protein OS=Saimiri boliviensis boliviensis OX=39432 PE=4 SV=1///376:382///RCN1
LKDECPEVRLNIISNL
>tr|A0A2K5Y6H5|A0A2K5Y6H5_MANLE Protein phosphatase 2 scaffold subunit Aalpha OS=Mandrillus leucophaeus OX=9568 GN=PPP2R1A PE=4 SV=1///376:382///RCN1
LKDECPEVRLNIISNL
>tr|A0A0D9S5A4|A0A0D9S5A4_CHLSB Protein phosphatase 2 scaffold subunit Aalpha OS=Chlorocebus sabaeus OX=60711 GN=PPP2R1A PE=4 SV=1///376:382///RCN1
LKDECPEVRLNIISNL
>tr|A0A1W7RDE6|A0A1W7RDE6_AGKCO Serine/threonine-protein phosphatase 2A 65 kDa regulatory subunit A alpha OS=Agkistrodon contortrix contortrix OX=8713 PE=4 SV=///376:382///RCN1
LKDECPEVRLNIISNL
>tr|A0A1U7TCT8|A0A1U7TCT8_TARSY serine/threonine-protein phosphatase 2A 65 kDa regulatory subunit A alpha isoform OS=Tarsius syrichta OX=1868482 GN=PPP2R1A PE=///376:382///RCN1
LKDECPEVRLNIISNL
>tr|A0A2R8ZN14|A0A2R8ZN14_PANPA Protein phosphatase 2 scaffold subunit Aalpha OS=Pan paniscus OX=9597 GN=PPP2R1A PE=4 SV=1///376:382///RCN1
LKDECPEVRLNIISNL
>tr|A0A2Y9DWC4|A0A2Y9DWC4_TRIMA serine/threonine-protein phosphatase 2A 65 kDa regulatory subunit A alpha isoform OS=Trichechus manatus latirostris OX=127582 G///376:382///RCN1
LKDECPEVRLNIISNL
>tr|G3TIN3|G3TIN3_LOXAF Protein phosphatase 2 scaffold subunit Aalpha OS=Loxodonta africana OX=9785 GN=PPP2R1A PE=4 SV=1///376:382///RCN1
LKDECPEVRLNIISNL
>tr|F7H4Q7|F7H4Q7_CALJA Protein phosphatase 2 scaffold subunit Aalpha OS=Callithrix jacchus OX=9483 GN=PPP2R1A PE=2 SV=2///376:382///RCN1
LKDECPEVRLNIISNL
>tr|I3LXZ1|I3LXZ1_ICTTR Protein phosphatase 2 scaffold subunit Aalpha OS=Ictidomys tridecemlineatus OX=43179 GN=PPP2R1A PE=4 SV=2///376:382///RCN1
LKDECPEVRLNIISNL
>tr|G1NY18|G1NY18_MYOLU Protein phosphatase 2 scaffold subunit Aalpha OS=Myotis lucifugus OX=59463 GN=PPP2R1A PE=4 SV=1///376:382///RCN1
LKDECPEVRLNIISNL
>tr|Q6P1U8|Q6P1U8_XENTR Protein phosphatase 2 (Formerly 2A), regulatory subunit A (PR 65), alpha isoform OS=Xenopus tropicalis OX=8364 GN=ppp2r1a PE=2 ///376:382///RCN1
LKDECPEVRLNIISNL
>tr|M3W170|M3W170_FELCA Protein phosphatase 2 scaffold subunit Aalpha OS=Felis catus OX=9685 GN=PPP2R1A PE=4 SV=1///376:382///RCN1
LKDECPEVRLNIISNL
>tr|A0A1U7S4G2|A0A1U7S4G2_ALLSI serine/threonine-protein phosphatase 2A 65 kDa regulatory subunit A alpha isoform OS=Alligator sinensis OX=38654 GN=PPP2R1A PE=///376:382///RCN1
LKDECPEVRLNIISNL
>tr|A0A0P6JF70|A0A0P6JF70_HETGA Serine/threonine-protein phosphatase 2A 65 kDa regulatory subunit A alpha isoform OS=Heterocephalus glaber OX=10181 GN=PPP2R1A ///376:382///RCN1
LKDECPEVRLNIISNL
>tr|A0A0B8RP59|A0A0B8RP59_BOIIR Serine-threonine-protein phosphatase 2A 65 kDa regulatory subunit A alpha OS=Boiga irregularis OX=92519 PE=4 SV=1///376:382///RCN1
LKDECPEVRLNIISNL
>tr|A0A1U7R3I2|A0A1U7R3I2_MESAU serine/threonine-protein phosphatase 2A 65 kDa regulatory subunit A alpha isoform OS=Mesocricetus auratus OX=10036 GN=Ppp2r1a P///376:382///RCN1
LKDECPEVRLNIISNL
>tr|F1PX75|F1PX75_CANLF Protein phosphatase 2 scaffold subunit Aalpha OS=Canis lupus familiaris OX=9615 GN=PPP2R1A PE=4 SV=2///376:382///RCN1
LKDECPEVRLNIISNL
>tr|Q7ZWS7|Q7ZWS7_XENLA Ppp2r1a-prov protein OS=Xenopus laevis OX=8355 GN=ppp2r1a PE=1 SV=1///376:382///RCN1
LKDECPEVRLNIISNL
>tr|F7A0N8|F7A0N8_HORSE Protein phosphatase 2 scaffold subunit Aalpha OS=Equus caballus OX=9796 GN=PPP2R1A PE=4 SV=1///376:382///RCN1
LKDECPEVRLNIISNL
>tr|A0A250YKC1|A0A250YKC1_CASCN Serine/threonine-protein phosphatase 2A 65 kDa regulatory subunit A alpha OS=Castor canadensis OX=51338 GN=PPP2R1A PE=4 SV=1///376:382///RCN1
LKDECPEVRLNIISNL
>tr|A0A2K6KFG8|A0A2K6KFG8_RHIBE Protein phosphatase 2 scaffold subunit Aalpha OS=Rhinopithecus bieti OX=61621 GN=PPP2R1A PE=4 SV=1///376:382///RCN1
LKDECPEVRLNIISNL
>tr|U3FJP7|U3FJP7_CALJA Serine/threonine-protein phosphatase 2A 65 kDa regulatory subunit A alpha isoform OS=Callithrix jacchus OX=9483 GN=PPP2R1A PE=2///376:382///RCN1
LKDECPEVRLNIISNL
>tr|A8K7B7|A8K7B7_HUMAN Protein phosphatase 2 (Formerly 2A), regulatory subunit A (PR 65), alpha isoform OS=Homo sapiens OX=9606 GN=PPP2R1A PE=1 SV=1///376:382///RCN1
LKDECPEVRLNIISNL
>tr|G1LUS6|G1LUS6_AILME Uncharacterized protein OS=Ailuropoda melanoleuca OX=9646 GN=PPP2R1A PE=4 SV=1///376:382///RCN1
LKDECPEVRLNIISNL
>tr|G3QUV4|G3QUV4_GORGO Protein phosphatase 2 scaffold subunit Aalpha OS=Gorilla gorilla gorilla OX=9595 GN=PPP2R1A PE=4 SV=1///376:382///RCN1
LKDECPEVRLNIISNL
>tr|Q92138|Q92138_XENLA Phosphorylase phosphatase OS=Xenopus laevis OX=8355 GN=PP2A PE=2 SV=1///376:382///RCN1
LKDECPEVRLNIISNL
>tr|A0A0A0MWP4|A0A0A0MWP4_PAPAN Protein phosphatase 2 scaffold subunit Aalpha OS=Papio anubis OX=9555 GN=PPP2R1A PE=4 SV=1///376:382///RCN1
LKDECPEVRLNIISNL
>tr|A0A2K6EPM9|A0A2K6EPM9_PROCO Uncharacterized protein OS=Propithecus coquereli OX=379532 PE=4 SV=1///376:382///RCN1
LKDECPEVRLNIISNL
>tr|F6RRV0|F6RRV0_MACMU Protein phosphatase 2 scaffold subunit Aalpha OS=Macaca mulatta OX=9544 GN=PPP2R1A PE=2 SV=1///376:382///RCN1
LKDECPEVRLNIISNL
>tr|Q7TMX2|Q7TMX2_MOUSE Protein phosphatase 2 (Formerly 2A), regulatory subunit A (PR 65), alpha isoform OS=Mus musculus OX=10090 GN=Ppp2r1a PE=2 SV=1///376:382///RCN1
LKDECPEVRLNIISNL
>sp|P30153|2AAA_HUMAN Serine/threonine-protein phosphatase 2A 65 kDa regulatory subunit A alpha isoform OS=Homo sapiens OX=9606 GN=PPP2R1A PE=1 SV=4///376:382///RCN1
LKDECPEVRLNIISNL
>tr|K7B5Q5|K7B5Q5_PANTR Protein phosphatase 2, regulatory subunit A, alpha OS=Pan troglodytes OX=9598 GN=PPP2R1A PE=2 SV=1///376:382///RCN1
LKDECPEVRLNIISNL
>tr|A0A2Y9L1P1|A0A2Y9L1P1_ENHLU serine/threonine-protein phosphatase 2A 65 kDa regulatory subunit A alpha isoform isoform X2 OS=Enhydra lutris kenyoni OX=39118///376:382///RCN1
LKDECPEVRLNIISNL
>sp|P54612|2AAA_PIG Serine/threonine-protein phosphatase 2A 65 kDa regulatory subunit A alpha isoform OS=Sus scrofa OX=9823 GN=PPP2R1A PE=2 SV=2///376:382///RCN1
LKDECPEVRLNIISNL
>tr|A0A2K5N9Q3|A0A2K5N9Q3_CERAT Protein phosphatase 2 scaffold subunit Aalpha OS=Cercocebus atys OX=9531 GN=PPP2R1A PE=4 SV=1///376:382///RCN1
LKDECPEVRLNIISNL
>tr|A5D973|A5D973_BOVIN Alpha isoform of regulatory subunit A, protein phosphatase 2 OS=Bos taurus OX=9913 GN=PPP2R1A PE=2 SV=1///376:382///RCN1
LKDECPEVRLNIISNL
>sp|Q32PI5|2AAA_BOVIN Serine/threonine-protein phosphatase 2A 65 kDa regulatory subunit A alpha isoform OS=Bos taurus OX=9913 GN=PPP2R1A PE=1 SV=1///376:382///RCN1
LKDECPEVRLNIISNL
>tr|H2QH17|H2QH17_PANTR PPP2R1A isoform 1 OS=Pan troglodytes OX=9598 GN=PPP2R1A PE=2 SV=1///376:382///RCN1
LKDECPEVRLNIISNL
>tr|A0A2K5JLU7|A0A2K5JLU7_COLAP Protein phosphatase 2 scaffold subunit Aalpha OS=Colobus angolensis palliatus OX=336983 GN=PPP2R1A PE=4 SV=1///376:382///RCN1
LKDECPEVRLNIISNL
>tr|A0A1S3G5C8|A0A1S3G5C8_DIPOR serine/threonine-protein phosphatase 2A 65 kDa regulatory subunit A alpha isoform OS=Dipodomys ordii OX=10020 GN=Ppp2r1a PE=4 S///376:382///RCN1
LKDECPEVRLNIISNL
>tr|Q8C2E1|Q8C2E1_MOUSE Uncharacterized protein OS=Mus musculus OX=10090 GN=Ppp2r1a PE=2 SV=1///376:382///RCN1
LKDECPEVRLNIISNL
>tr|Q6AZF1|Q6AZF1_XENLA Ppp2r1a-b protein OS=Xenopus laevis OX=8355 GN=ppp2r1a PE=2 SV=1///376:382///RCN1
LKDECPEVRLNIISNL
>tr|A0A2K6CBT5|A0A2K6CBT5_MACNE Protein phosphatase 2 scaffold subunit Aalpha OS=Macaca nemestrina OX=9545 GN=PPP2R1A PE=4 SV=1///376:382///RCN1
LKDECPEVRLNIISNL
>tr|A0A2I3GZC3|A0A2I3GZC3_NOMLE Protein phosphatase 2 scaffold subunit Aalpha OS=Nomascus leucogenys OX=61853 GN=PPP2R1A PE=4 SV=1///375:381///RCN1
LKDECPEVRLNIISNL
>tr|F6Q1K8|F6Q1K8_CALJA Protein phosphatase 2 scaffold subunit Aalpha OS=Callithrix jacchus OX=9483 GN=PPP2R1A PE=4 SV=2///376:382///RCN1
LKDECPEVRLNIISNL
>tr|G9KI78|G9KI78_MUSPF Protein phosphatase 2, regulatory subunit A, alpha isoform (Fragment) OS=Mustela putorius furo OX=9669 PE=2 SV=1///376:382///RCN1
LKDECPEVRLNIISNL
>tr|D2HXP5|D2HXP5_AILME Uncharacterized protein (Fragment) OS=Ailuropoda melanoleuca OX=9646 GN=PANDA_017429 PE=4 SV=1///376:382///RCN1
LKDECPEVRLNIISNL
>tr|A0A2K6CBZ0|A0A2K6CBZ0_MACNE Protein phosphatase 2 scaffold subunit Aalpha OS=Macaca nemestrina OX=9545 GN=PPP2R1A PE=4 SV=1///365:371///RCN1
LKDECPEVRLNIISNL
>tr|A0A2I3LUP4|A0A2I3LUP4_PAPAN Protein phosphatase 2 scaffold subunit Aalpha OS=Papio anubis OX=9555 GN=PPP2R1A PE=4 SV=1///365:371///RCN1
LKDECPEVRLNIISNL
>tr|A0A2K5Y6L0|A0A2K5Y6L0_MANLE Protein phosphatase 2 scaffold subunit Aalpha OS=Mandrillus leucophaeus OX=9568 GN=PPP2R1A PE=4 SV=1///365:371///RCN1
LKDECPEVRLNIISNL
>tr|A0A2K5NA19|A0A2K5NA19_CERAT Protein phosphatase 2 scaffold subunit Aalpha OS=Cercocebus atys OX=9531 GN=PPP2R1A PE=4 SV=1///365:371///RCN1
LKDECPEVRLNIISNL
>tr|A0A0P6J655|A0A0P6J655_9CRUS Serine/threonine-protein phosphatase 2A 65 kDa regulatory subunit A beta OS=Daphnia magna OX=35525 PE=4 SV=1///375:381///RCN1
LKDECPEVRLNIISNL
>tr|A0A0P6BNY7|A0A0P6BNY7_9CRUS Serine/threonine-protein phosphatase 2A 65 kDa regulatory subunit A beta OS=Daphnia magna OX=35525 PE=4 SV=1///375:381///RCN1
LKDECPEVRLNIISNL
>tr|A0A0P5U0I6|A0A0P5U0I6_9CRUS Serine/threonine-protein phosphatase 2A 65 kDa regulatory subunit A beta OS=Daphnia magna OX=35525 PE=4 SV=1///375:381///RCN1
LKDECPEVRLNIISNL
>tr|A0A0P5TEG8|A0A0P5TEG8_9CRUS Serine/threonine-protein phosphatase 2A 65 kDa regulatory subunit A beta OS=Daphnia magna OX=35525 PE=4 SV=1///372:378///RCN1
LKDECPEVRLNIISNL
>tr|A0A0P5TRP6|A0A0P5TRP6_9CRUS Serine/threonine-protein phosphatase 2A 65 kDa regulatory subunit A beta OS=Daphnia magna OX=35525 PE=4 SV=1///373:379///RCN1
LKDECPEVRLNIISNL
>tr|A0A0P5D5S2|A0A0P5D5S2_9CRUS Serine/threonine-protein phosphatase 2A 65 kDa regulatory subunit A beta OS=Daphnia magna OX=35525 PE=4 SV=1///375:381///RCN1
LKDECPEVRLNIISNL
>tr|A0A0P6D8C3|A0A0P6D8C3_9CRUS Serine/threonine-protein phosphatase 2A 65 kDa regulatory subunit A beta OS=Daphnia magna OX=35525 PE=4 SV=1///369:375///RCN1
LKDECPEVRLNIISNL
>tr|A0A0P5KVW2|A0A0P5KVW2_9CRUS Serine/threonine-protein phosphatase 2A 65 kDa regulatory subunit A beta OS=Daphnia magna OX=35525 PE=4 SV=1///375:381///RCN1
LKDECPEVRLNIISNL
>tr|A0A0P5JD79|A0A0P5JD79_9CRUS Serine/threonine-protein phosphatase 2A 65 kDa regulatory subunit A beta OS=Daphnia magna OX=35525 PE=4 SV=1///375:381///RCN1
LKDECPEVRLNIISNL
>tr|A0A0P5H0E9|A0A0P5H0E9_9CRUS Serine/threonine-protein phosphatase 2A 65 kDa regulatory subunit A beta OS=Daphnia magna OX=35525 PE=4 SV=1///375:381///RCN1
LKDECPEVRLNIISNL
>tr|A0A0P5TLV6|A0A0P5TLV6_9CRUS Serine/threonine-protein phosphatase 2A 65 kDa regulatory subunit A beta (Fragment) OS=Daphnia magna OX=35525 PE=4 SV=1///372:378///RCN1
LKDECPEVRLNIISNL
>tr|A0A0N8AJ32|A0A0N8AJ32_9CRUS Serine/threonine-protein phosphatase 2A 65 kDa regulatory subunit A beta OS=Daphnia magna OX=35525 PE=4 SV=1///372:378///RCN1
LKDECPEVRLNIISNL
>tr|A0A0P5QY35|A0A0P5QY35_9CRUS Serine/threonine-protein phosphatase 2A 65 kDa regulatory subunit A beta OS=Daphnia magna OX=35525 PE=4 SV=1///372:378///RCN1
LKDECPEVRLNIISNL
>tr|A0A0N8CGY2|A0A0N8CGY2_9CRUS Serine/threonine-protein phosphatase 2A 65 kDa regulatory subunit A beta OS=Daphnia magna OX=35525 PE=4 SV=1///352:358///RCN1
LKDECPEVRLNIISNL
>tr|A0A0P5GRS3|A0A0P5GRS3_9CRUS Serine/threonine-protein phosphatase 2A 65 kDa regulatory subunit A beta OS=Daphnia magna OX=35525 PE=4 SV=1///375:381///RCN1
LKDECPEVRLNIISNL
>tr|A0A0P5EG72|A0A0P5EG72_9CRUS Serine/threonine-protein phosphatase 2A 65 kDa regulatory subunit A beta OS=Daphnia magna OX=35525 PE=4 SV=1///375:381///RCN1
LKDECPEVRLNIISNL
>tr|A0A0P5R1E6|A0A0P5R1E6_9CRUS Serine/threonine-protein phosphatase 2A 65 kDa regulatory subunit A beta OS=Daphnia magna OX=35525 PE=4 SV=1///375:381///RCN1
LKDECPEVRLNIISNL
>tr|A0A0P5UB43|A0A0P5UB43_9CRUS Serine/threonine-protein phosphatase 2A 65 kDa regulatory subunit A beta OS=Daphnia magna OX=35525 PE=4 SV=1///375:381///RCN1
LKDECPEVRLNIISNL
>tr|A0A0P5HZE8|A0A0P5HZE8_9CRUS Serine/threonine-protein phosphatase 2A 65 kDa regulatory subunit A beta OS=Daphnia magna OX=35525 PE=4 SV=1///372:378///RCN1
LKDECPEVRLNIISNL
>tr|A0A0P5DJF4|A0A0P5DJF4_9CRUS Serine/threonine-protein phosphatase 2A 65 kDa regulatory subunit A beta (Fragment) OS=Daphnia magna OX=35525 PE=4 SV=1///372:378///RCN1
LKDECPEVRLNIISNL
>tr|A0A0P5GCH4|A0A0P5GCH4_9CRUS Serine/threonine-protein phosphatase 2A 65 kDa regulatory subunit A beta OS=Daphnia magna OX=35525 PE=4 SV=1///375:381///RCN1
LKDECPEVRLNIISNL
>tr|A0A162D3M9|A0A162D3M9_9CRUS Serine/threonine-protein phosphatase 2A 65 kDa regulatory subunit A alpha OS=Daphnia magna OX=35525 GN=APZ42_030042 PE=4 SV=1///375:381///RCN1
LKDECPEVRLNIISNL
>tr|A0A0P5KTE5|A0A0P5KTE5_9CRUS Serine/threonine-protein phosphatase 2A 65 kDa regulatory subunit A beta OS=Daphnia magna OX=35525 PE=4 SV=1///375:381///RCN1
LKDECPEVRLNIISNL
>tr|A0A0P5NV99|A0A0P5NV99_9CRUS Serine/threonine-protein phosphatase 2A 65 kDa regulatory subunit A beta OS=Daphnia magna OX=35525 PE=4 SV=1///375:381///RCN1
LKDECPEVRLNIISNL
>tr|A0A0P5CI83|A0A0P5CI83_9CRUS Serine/threonine-protein phosphatase 2A 65 kDa regulatory subunit A beta (Fragment) OS=Daphnia magna OX=35525 PE=4 SV=1///372:378///RCN1
LKDECPEVRLNIISNL
>tr|A0A0P5NSD3|A0A0P5NSD3_9CRUS Serine/threonine-protein phosphatase 2A 65 kDa regulatory subunit A beta OS=Daphnia magna OX=35525 PE=4 SV=1///365:371///RCN1
LKDECPEVRLNIISNL
>tr|A0A0P5SSE3|A0A0P5SSE3_9CRUS Serine/threonine-protein phosphatase 2A 65 kDa regulatory subunit A beta OS=Daphnia magna OX=35525 PE=4 SV=1///356:362///RCN1
LKDECPEVRLNIISNL
>tr|A0A0P5UA12|A0A0P5UA12_9CRUS Serine/threonine-protein phosphatase 2A 65 kDa regulatory subunit A beta (Fragment) OS=Daphnia magna OX=35525 PE=4 SV=1///359:365///RCN1
LKDECPEVRLNIISNL
>tr|A0A0P5TT64|A0A0P5TT64_9CRUS Serine/threonine-protein phosphatase 2A 65 kDa regulatory subunit A beta OS=Daphnia magna OX=35525 PE=4 SV=1///269:275///RCN1
LKDECPEVRLNIISNL
>tr|A0A0N8CI28|A0A0N8CI28_9CRUS Serine/threonine-protein phosphatase 2A 65 kDa regulatory subunit A beta OS=Daphnia magna OX=35525 PE=4 SV=1///375:381///RCN1
LKDECPEVRLNIISNL
>tr|A0A0P5TF87|A0A0P5TF87_9CRUS Serine/threonine-protein phosphatase 2A 65 kDa regulatory subunit A beta OS=Daphnia magna OX=35525 PE=4 SV=1///375:381///RCN1
LKDECPEVRLNIISNL
>tr|A0A0N8DYF9|A0A0N8DYF9_9CRUS Serine/threonine-protein phosphatase 2A 65 kDa regulatory subunit A beta OS=Daphnia magna OX=35525 PE=4 SV=1///375:381///RCN1
LKDECPEVRLNIISNL
>tr|A0A0P6D886|A0A0P6D886_9CRUS Serine/threonine-protein phosphatase 2A 65 kDa regulatory subunit A beta OS=Daphnia magna OX=35525 PE=4 SV=1///375:381///RCN1
LKDECPEVRLNIISNL
>tr|A0A0P5XKY1|A0A0P5XKY1_9CRUS Serine/threonine-protein phosphatase 2A 65 kDa regulatory subunit A beta OS=Daphnia magna OX=35525 PE=4 SV=1///375:381///RCN1
LKDECPEVRLNIISNL
>tr|A0A0P5P078|A0A0P5P078_9CRUS Serine/threonine-protein phosphatase 2A 65 kDa regulatory subunit A beta OS=Daphnia magna OX=35525 PE=4 SV=1///348:354///RCN1
LKDECPEVRLNIISNL
>tr|A0A0P6FLS8|A0A0P6FLS8_9CRUS Serine/threonine-protein phosphatase 2A 65 kDa regulatory subunit A beta (Fragment) OS=Daphnia magna OX=35525 PE=4 SV=1///359:365///RCN1
LKDQCPEVRLNIISNL
>tr|A7TP37|A7TP37_VANPO Uncharacterized protein OS=Vanderwaltozyma polyspora (strain ATCC 22028 / DSM 70294) OX=436907 GN=Kpol_1044p5 PE=4 SV=1///384:390///RCN1
LKDEFPEVRLNIIGNL
>tr|A0A0P5WFV2|A0A0P5WFV2_9CRUS Serine/threonine-protein phosphatase 2A 65 kDa regulatory subunit A beta OS=Daphnia magna OX=35525 PE=4 SV=1///335:341///RCN1
LKDECPEVRLNIISNL
>tr|A0A0N8BAA2|A0A0N8BAA2_9CRUS Serine/threonine-protein phosphatase 2A 65 kDa regulatory subunit A beta OS=Daphnia magna OX=35525 PE=4 SV=1///335:341///RCN1
LKDECPEVRLNIISNL
>tr|L5L4X0|L5L4X0_PTEAL Serine/threonine-protein phosphatase 2A 65 kDa regulatory subunit A alpha isoform OS=Pteropus alecto OX=9402 GN=PAL_GLEAN100044///380:386///RCN1
LKDECPEVRLNIISNL
>tr|A0A182UHZ8|A0A182UHZ8_9DIPT Uncharacterized protein OS=Anopheles melas OX=34690 PE=4 SV=1///376:382///RCN1
LKDEWPEVRLNIISTL
>tr|A0A182MLM7|A0A182MLM7_9DIPT Uncharacterized protein OS=Anopheles culicifacies OX=139723 PE=4 SV=1///376:382///RCN1
LKDEWPEVRLNIISTL
>tr|Q173Y9|Q173Y9_AEDAE AAEL006977-PA OS=Aedes aegypti OX=7159 GN=5568618 PE=4 SV=1///376:382///RCN1
LKDEWPEVRLNIISTL
>tr|A0A2M3Z2B4|A0A2M3Z2B4_9DIPT Protein phosphatase 2a regulatory subunit a OS=Anopheles braziliensis OX=58242 PE=4 SV=1///376:382///RCN1
LKDEWPEVRLNIISTL
>tr|A0A182VBG0|A0A182VBG0_ANOME Uncharacterized protein OS=Anopheles merus OX=30066 PE=4 SV=1///376:382///RCN1
LKDEWPEVRLNIISTL
>tr|A0A2M4A728|A0A2M4A728_9DIPT Protein phosphatase 2a regulatory subunit a OS=Anopheles triannulatus OX=58253 PE=4 SV=1///376:382///RCN1
LKDEWPEVRLNIISTL
>tr|A0A1Q3EU92|A0A1Q3EU92_CULTA Protein phosphatase 2a regulatory subunit a OS=Culex tarsalis OX=7177 PE=4 SV=1///376:382///RCN1
LKDEWPEVRLNIISTL
>tr|A0A1S4H061|A0A1S4H061_ANOGA Serine/threonine-protein phosphatase 2A 65 kDa regulatory subunit A beta isoform isoform c OS=Anopheles gambiae OX=7165 PE=4 SV///376:382///RCN1
LKDEWPEVRLNIISTL
>tr|W5PZ02|W5PZ02_SHEEP Protein phosphatase 2 scaffold subunit Abeta OS=Ovis aries OX=9940 GN=PPP2R1B PE=4 SV=1///382:388///RCN1
LKDECPEVRLNIISNL
>tr|A0A1S3AP68|A0A1S3AP68_ERIEU serine/threonine-protein phosphatase 2A 65 kDa regulatory subunit A beta isoform isoform X1 OS=Erinaceus europaeus OX=9365 GN=P///382:388///RCN1
LKDECPEVRLNIISNL
>tr|A0A2K6UXP5|A0A2K6UXP5_SAIBB Protein phosphatase 2 scaffold subunit Abeta OS=Saimiri boliviensis boliviensis OX=39432 GN=PPP2R1B PE=4 SV=1///382:388///RCN1
LKDECPEVRLSIISNL
>tr|A0A146SV85|A0A146SV85_FUNHE AP-4 complex subunit beta-1 OS=Fundulus heteroclitus OX=8078 PE=4 SV=1///375:381///RCN1
LKDECPEVRLNIISNL
>tr|A0A146NY94|A0A146NY94_FUNHE HEAT repeat-containing protein 3 (Fragment) OS=Fundulus heteroclitus OX=8078 PE=4 SV=1///375:381///RCN1
LKDECPEVRLNIISNL
>tr|L7LVH2|L7LVH2_9ACAR Putative calcineurin-mediated signaling pathway inhibitor dscr1 OS=Rhipicephalus pulchellus OX=72859 PE=2 SV=1///184:190///RCN1
ASETQPGIVVHVCEEV
>tr|A0A2R5LG24|A0A2R5LG24_9ACAR Putative calcineurin-mediated signaling pathway inhibitor dscr1 OS=Ornithodoros turicata OX=34597 PE=4 SV=1///151:157///RCN1
ASGSQPGIIVHICEET
>tr|A0A087UQC2|A0A087UQC2_9ARAC Calcipressin-3 (Fragment) OS=Stegodyphus mimosarum OX=407821 GN=X975_26703 PE=4 SV=1///154:160///RCN1
PSGSQPGIVVHVCEDA
>tr|T2MF48|T2MF48_HYDVU Calcipressin-1 (Fragment) OS=Hydra vulgaris OX=6087 GN=RCAN1 PE=2 SV=1///147:153///RCN1
QTSLTPSIVVVGCEDP
>tr|L7M0S3|L7M0S3_9ACAR Putative calcineurin-mediated signaling pathway inhibitor dscr1 OS=Rhipicephalus pulchellus OX=72859 PE=2 SV=1///149:155///RCN1
ASETQPGIVVHVCEEV
>tr|A0A131XIB8|A0A131XIB8_9ACAR Putative calcineurin-mediated signaling pathway inhibitor dscr1 OS=Hyalomma excavatum OX=257692 PE=2 SV=1///149:155///RCN1
PSETQPGIVVHVCEEV
>tr|A0A1E1X3K6|A0A1E1X3K6_9ACAR Putative calcineurin-mediated signaling pathway inhibitor dscr1 OS=Amblyomma aureolatum OX=187763 PE=2 SV=1///149:155///RCN1
PSDTQPGIVVHICEEV
>tr|A0A023GJP6|A0A023GJP6_9ACAR Putative calcineurin-mediated signaling pathway inhibitor dscr1 OS=Amblyomma triste OX=251400 PE=2 SV=1///149:155///RCN1
PSDTQPGIVVHICEEA
>tr|A0A1V9XWN4|A0A1V9XWN4_9ACAR Calcipressin-2-like OS=Tropilaelaps mercedesae OX=418985 GN=BIW11_06850 PE=4 SV=1///150:156///RCN1
QSEKHPGIIVHVCEQD
>tr|A0A1W2WHV8|A0A1W2WHV8_CIOIN calcipressin-1-like OS=Ciona intestinalis OX=7719 GN=LOC100186189 PE=4 SV=1///148:154///RCN1
ATTTTPSVVVHICDNL
>tr|A0A100INM2|A0A100INM2_ASPNG Uncharacterized protein OS=Aspergillus niger OX=5061 GN=ABL_06936 PE=4 SV=1///370:376///RCN1
LKDEFPDVRLHIISKL
>tr|A0A229YQM1|A0A229YQM1_9EURO Uncharacterized protein OS=Aspergillus turcosus OX=1245748 GN=CDV55_06448 PE=4 SV=1///370:376///RCN1
LKDEFPDVRLHIISKL
>tr|A0A0K8LNV6|A0A0K8LNV6_9EURO Protein phosphatase PP2A regulatory subunit A OS=Aspergillus udagawae OX=91492 GN=AUD_8618 PE=4 SV=1///370:376///RCN1
LKDEFPDVRLHIISKL
>tr|G3YDW8|G3YDW8_ASPNA Uncharacterized protein OS=Aspergillus niger (strain ATCC 1015 / CBS 113.46 / FGSC A1144 / LSHB Ac4 / NCTC 3858a / NRRL 328 / U///370:376///RCN1
LKDEFPDVRLHIISKL
>tr|A0A1L9V469|A0A1L9V469_ASPGL Uncharacterized protein OS=Aspergillus glaucus CBS 516.65 OX=1160497 GN=ASPGLDRAFT_138225 PE=4 SV=1///370:376///RCN1
LKDEYPDVRLHIISKL
>tr|A0A1M3TAX7|A0A1M3TAX7_9EURO Uncharacterized protein OS=Aspergillus luchuensis CBS 106.47 OX=1137211 GN=ASPFODRAFT_49306 PE=4 SV=1///370:376///RCN1
LKDEFPDVRLHIISKL
>tr|A1D469|A1D469_NEOFI Protein phosphotase 2a 65kd regulatory sububit OS=Neosartorya fischeri (strain ATCC 1020 / DSM 3700 / CBS 544.65 / FGSC A1164 ////370:376///RCN1
LKDEFPDVRLHIISKL
>tr|A0A2V5I105|A0A2V5I105_9EURO ARM repeat-containing protein OS=Aspergillus violaceofuscus CBS 115571 OX=1450538 GN=BO99DRAFT_185112 PE=4 SV=1///370:376///RCN1
LKDEFPDVRLHIISKL
>tr|A0A1L9TL70|A0A1L9TL70_9EURO Uncharacterized protein OS=Aspergillus sydowii CBS 593.65 OX=1036612 GN=ASPSYDRAFT_57635 PE=4 SV=1///370:376///RCN1
LKDEFPDVRLHIISKL
>tr|A0A017S0A3|A0A017S0A3_9EURO Protein phosphatase PP2A regulatory subunit A OS=Aspergillus ruber CBS 135680 OX=1388766 GN=EURHEDRAFT_467242 PE=4 SV=1///370:376///RCN1
LKDEYPDVRLHIISKL
>tr|A0A146F564|A0A146F564_9EURO Uncharacterized protein OS=Aspergillus luchuensis OX=1069201 GN=RIB2604_01003240 PE=4 SV=1///370:376///RCN1
LKDEFPDVRLHIISKL
>tr|A0A0F8VSM6|A0A0F8VSM6_9EURO Uncharacterized protein OS=Aspergillus rambellii OX=308745 GN=ARAM_005236 PE=4 SV=1///370:376///RCN1
LKDEFPDVRLHIISKL
>tr|A0A1L9NLW2|A0A1L9NLW2_ASPTU Uncharacterized protein OS=Aspergillus tubingensis CBS 134.48 OX=767770 GN=ASPTUDRAFT_111502 PE=4 SV=1///370:376///RCN1
LKDEFPDVRLHIISKL
>tr|A0A254TL64|A0A254TL64_ASPNG HEAT repeats family protein OS=Aspergillus niger OX=5061 GN=ATCC64974_109210 PE=4 SV=1///370:376///RCN1
LKDEFPDVRLHIISKL
>tr|A0A231MIX6|A0A231MIX6_9EURO Uncharacterized protein OS=Aspergillus thermomutatus OX=41047 GN=CDV56_03912 PE=4 SV=1///370:376///RCN1
LKDEFPDVRLHIISKL
>tr|B0XP53|B0XP53_ASPFC Protein phosphotase 2a 65kd regulatory sububit OS=Neosartorya fumigata (strain CEA10 / CBS 144.89 / FGSC A1163) OX=451804 GN=AF///370:376///RCN1
LKDEFPDVRLHIISKL
>tr|A0A2I1CAQ4|A0A2I1CAQ4_9EURO Protein phosphatase 2a 65kd regulatory sububit OS=Aspergillus novofumigatus IBT 16806 OX=1392255 GN=P174DRAFT_442034 PE=4 SV=1///370:376///RCN1
LKDEFPDVRLHIISKL
>tr|A0A0U5GBR7|A0A0U5GBR7_9EURO Uncharacterized protein OS=Aspergillus calidoustus OX=454130 GN=ASPCAL12271 PE=4 SV=1///370:376///RCN1
LKDEFPDVRLHIISKL
>tr|A2RAI7|A2RAI7_ASPNC Aspergillus niger contig An18c0100, genomic contig OS=Aspergillus niger (strain CBS 513.88 / FGSC A1513) OX=425011 GN=An18g0329///370:376///RCN1
LKDEFPDVRLHIISKL
>tr|A0A2V5HY62|A0A2V5HY62_9EURO ARM repeat-containing protein OS=Aspergillus indologenus CBS 114.80 OX=1450541 GN=BP00DRAFT_350326 PE=4 SV=1///370:376///RCN1
LKDEFPDVRLHIISKL
>tr|G7X8Z2|G7X8Z2_ASPKW Uncharacterized protein OS=Aspergillus kawachii (strain NBRC 4308) OX=1033177 GN=AKAW_01461 PE=4 SV=1///370:376///RCN1
LKDEFPDVRLHIISKL
>tr|A0A2I2G1N3|A0A2I2G1N3_9EURO Protein phosphatase PP2A regulatory subunit A OS=Aspergillus steynii IBT 23096 OX=1392250 GN=P170DRAFT_448552 PE=4 SV=1///370:376///RCN1
LKDEFPDVRLHIISKL
>tr|Q4WJL0|Q4WJL0_ASPFU Protein phosphotase 2a 65kd regulatory sububit OS=Neosartorya fumigata (strain ATCC MYA-4609 / Af293 / CBS 101355 / FGSC A1100)///370:376///RCN1
LKDEFPDVRLHIISKL
>tr|A0A1R3RSI1|A0A1R3RSI1_ASPC5 Uncharacterized protein OS=Aspergillus carbonarius (strain ITEM 5010) OX=602072 GN=ASPCADRAFT_206258 PE=4 SV=1///370:376///RCN1
LKDEFPDVRLHIISKL
>tr|A0A1E3BQY7|A0A1E3BQY7_9EURO Uncharacterized protein OS=Aspergillus cristatus OX=573508 GN=SI65_00959 PE=4 SV=1///370:376///RCN1
LKDEYPDVRLHIISKL
>tr|A0A2J5HU59|A0A2J5HU59_9EURO Protein phosphatase PP2A regulatory subunit A OS=Aspergillus taichungensis OX=482145 GN=BDW42DRAFT_170286 PE=4 SV=1///370:376///RCN1
LKDEFPDVRLHIISKL
>tr|A0A1L9X2W6|A0A1L9X2W6_ASPAC Uncharacterized protein OS=Aspergillus aculeatus ATCC 16872 OX=690307 GN=ASPACDRAFT_75930 PE=4 SV=1///370:376///RCN1
LKDEFPDVRLHIISKL
>tr|C8V5C5|C8V5C5_EMENI Protein phosphotase 2a 65kd regulatory sububit (AFU_orthologue AFUA_1G05610) OS=Emericella nidulans (strain FGSC A4 / ATCC 3816///370:376///RCN1
LKDEFPDVRLHIISKL
>tr|A0A0J5PPM3|A0A0J5PPM3_ASPFM Protein phosphatase 2a regulatory sububit OS=Aspergillus fumigatus Z5 OX=1437362 GN=Y699_06740 PE=4 SV=1///370:376///RCN1
LKDEFPDVRLHIISKL
>tr|A0A229WLA0|A0A229WLA0_ASPFM Uncharacterized protein OS=Neosartorya fumigata OX=746128 GN=CDV57_09365 PE=4 SV=1///370:376///RCN1
LKDEFPDVRLHIISKL
>tr|A0A2K6UXN5|A0A2K6UXN5_SAIBB Protein phosphatase 2 scaffold subunit Abeta OS=Saimiri boliviensis boliviensis OX=39432 GN=PPP2R1B PE=4 SV=1///313:319///RCN1
LKDECPEVRLSIISNL
>tr|M3XWJ1|M3XWJ1_MUSPF Protein phosphatase 2 scaffold subunit Abeta OS=Mustela putorius furo OX=9669 GN=PPP2R1B PE=4 SV=1///377:383///RCN1
LKDECPEVRLNIISNL
>tr|A0A1W5AE60|A0A1W5AE60_9TELE serine/threonine-protein phosphatase 2A 65 kDa regulatory subunit A beta isoform OS=Scleropages formosus OX=113540 GN=LOC108936///377:383///RCN1
LKDECPEVRLNIISNL
>tr|A0A091DD77|A0A091DD77_FUKDA Serine/threonine-protein phosphatase 2A 65 kDa regulatory subunit A beta isoform OS=Fukomys damarensis OX=885580 GN=H920_17894 ///377:383///RCN1
LKDECPEVRLNIISNL
>tr|A0A0P7UXM1|A0A0P7UXM1_9TELE Serine/threonine-protein phosphatase 2A 65 kDa regulatory subunit A beta-like OS=Scleropages formosus OX=113540 GN=Z043_115064 ///377:383///RCN1
LKDECPEVRLNIISNL
>tr|G3P3K4|G3P3K4_GASAC Protein phosphatase 2, regulatory subunit A, beta b OS=Gasterosteus aculeatus OX=69293 PE=4 SV=1///377:383///RCN1
LKDECPEVRLNIISNL
>tr|A0A1A8MPQ7|A0A1A8MPQ7_9TELE Protein phosphatase 2, regulatory subunit A, beta OS=Nothobranchius pienaari OX=704102 GN=PPP2R1B PE=4 SV=1///377:383///RCN1
LKDECPEVRLNIISNL
>tr|W5UE59|W5UE59_ICTPU Serine/threonine-protein phosphatase 2A 65 kDa regulatory subunit A beta isoform OS=Ictalurus punctatus OX=7998 GN=PPP2R1B PE=2///377:383///RCN1
LKDECPEVRLNIISNL
>tr|A0A1A7X7J1|A0A1A7X7J1_9TELE Protein phosphatase 2, regulatory subunit A, beta OS=Iconisemion striatum OX=60296 GN=PPP2R1B PE=4 SV=1///377:383///RCN1
LKDECPEVRLNIISNL
>tr|A0A1A8SJW2|A0A1A8SJW2_9TELE Protein phosphatase 2, regulatory subunit A, beta OS=Nothobranchius rachovii OX=451742 GN=PPP2R1B PE=4 SV=1///377:383///RCN1
LKDECPEVRLNIISNL
>tr|A0A2I4AYZ8|A0A2I4AYZ8_9TELE serine/threonine-protein phosphatase 2A 65 kDa regulatory subunit A beta isoform OS=Austrofundulus limnaeus OX=52670 GN=ppp2r1b///377:383///RCN1
LKDECPEVRLNIISNL
>tr|M3ZNT8|M3ZNT8_XIPMA Protein phosphatase 2, regulatory subunit A, beta b OS=Xiphophorus maculatus OX=8083 PE=4 SV=1///377:383///RCN1
LKDECPEVRLNIISNL
>tr|A0A1A8BZ16|A0A1A8BZ16_9TELE Protein phosphatase 2, regulatory subunit A, beta OS=Nothobranchius kadleci OX=1051664 GN=PPP2R1B PE=4 SV=1///377:383///RCN1
LKDECPEVRLNIISNL
>tr|A0A1A8KNA5|A0A1A8KNA5_NOTKU Protein phosphatase 2, regulatory subunit A, beta OS=Nothobranchius kuhntae OX=321403 GN=PPP2R1B PE=4 SV=1///377:383///RCN1
LKDECPEVRLNIISNL
>tr|A0A1A8AF25|A0A1A8AF25_NOTFU Protein phosphatase 2, regulatory subunit A, beta OS=Nothobranchius furzeri OX=105023 GN=PPP2R1B PE=4 SV=1///377:383///RCN1
LKDECPEVRLNIISNL
>tr|A0A1A8FVK7|A0A1A8FVK7_9TELE Protein phosphatase 2, regulatory subunit A, beta OS=Nothobranchius korthausae OX=1143690 GN=PPP2R1B PE=4 SV=1///377:383///RCN1
LKDECPEVRLNIISNL
>tr|A0A1S3WXJ1|A0A1S3WXJ1_ERIEU serine/threonine-protein phosphatase 2A 65 kDa regulatory subunit A beta isoform isoform X2 OS=Erinaceus europaeus OX=9365 GN=P///377:383///RCN1
LKDECPEVRLNIISNL
>tr|A0A1S3WX74|A0A1S3WX74_ERIEU serine/threonine-protein phosphatase 2A 65 kDa regulatory subunit A beta isoform isoform X6 OS=Erinaceus europaeus OX=9365 GN=P///313:319///RCN1
LKDECPEVRLNIISNL
>tr|A0A2Y9K4X4|A0A2Y9K4X4_ENHLU serine/threonine-protein phosphatase 2A 65 kDa regulatory subunit A beta isoform isoform X5 OS=Enhydra lutris kenyoni OX=391180///313:319///RCN1
LKDECPEVRLNIISNL
>tr|A0A2K6PR24|A0A2K6PR24_RHIRO Protein phosphatase 2 scaffold subunit Abeta OS=Rhinopithecus roxellana OX=61622 GN=PPP2R1B PE=4 SV=1///313:319///RCN1
LKDECPEVRLNIISNL
>tr|A0A2K5K414|A0A2K5K414_COLAP Protein phosphatase 2 scaffold subunit Abeta OS=Colobus angolensis palliatus OX=336983 GN=PPP2R1B PE=4 SV=1///313:319///RCN1
LKDECPEVRLNIISNL
>tr|A0A2K5L8A6|A0A2K5L8A6_CERAT Protein phosphatase 2 scaffold subunit Abeta OS=Cercocebus atys OX=9531 GN=PPP2R1B PE=4 SV=1///313:319///RCN1
LKDECPEVRLNIISNL
>tr|A0A2K6CMX7|A0A2K6CMX7_MACNE Protein phosphatase 2 scaffold subunit Abeta OS=Macaca nemestrina OX=9545 GN=PPP2R1B PE=4 SV=1///313:319///RCN1
LKDECPEVRLNIISNL
>tr|A0A2K6K9L8|A0A2K6K9L8_RHIBE Protein phosphatase 2 scaffold subunit Abeta OS=Rhinopithecus bieti OX=61621 GN=PPP2R1B PE=4 SV=1///313:319///RCN1
LKDECPEVRLNIISNL
>tr|A0A2I3MQG8|A0A2I3MQG8_PAPAN Protein phosphatase 2 scaffold subunit Abeta OS=Papio anubis OX=9555 GN=PPP2R1B PE=4 SV=1///313:319///RCN1
LKDECPEVRLNIISNL
>tr|A0A2I2ZLJ8|A0A2I2ZLJ8_GORGO Protein phosphatase 2 scaffold subunit Abeta OS=Gorilla gorilla gorilla OX=9595 GN=PPP2R1B PE=4 SV=1///313:319///RCN1
LKDECPEVRLNIISNL
>tr|A0A1S3WX69|A0A1S3WX69_ERIEU serine/threonine-protein phosphatase 2A 65 kDa regulatory subunit A beta isoform isoform X4 OS=Erinaceus europaeus OX=9365 GN=P///332:338///RCN1
PYIKCPEVRLNIISNL
>tr|A0A2K5K3W3|A0A2K5K3W3_COLAP Protein phosphatase 2 scaffold subunit Abeta OS=Colobus angolensis palliatus OX=336983 GN=PPP2R1B PE=4 SV=1///332:338///RCN1
PYIKCPEVRLNIISNL
>tr|A0A2K6UXN8|A0A2K6UXN8_SAIBB Protein phosphatase 2 scaffold subunit Abeta OS=Saimiri boliviensis boliviensis OX=39432 GN=PPP2R1B PE=4 SV=1///332:338///RCN1
PYIKCPEVRLSIISNL
>tr|A0A1S3APZ2|A0A1S3APZ2_ERIEU serine/threonine-protein phosphatase 2A 65 kDa regulatory subunit A beta isoform isoform X7 OS=Erinaceus europaeus OX=9365 GN=P///332:338///RCN1
PYIKCPEVRLNIISNL
>tr|A0A2K6PR16|A0A2K6PR16_RHIRO Protein phosphatase 2 scaffold subunit Abeta OS=Rhinopithecus roxellana OX=61622 GN=PPP2R1B PE=4 SV=1///332:338///RCN1
PYIKCPEVRLNIISNL
>tr|A0A2K6K9Q3|A0A2K6K9Q3_RHIBE Protein phosphatase 2 scaffold subunit Abeta OS=Rhinopithecus bieti OX=61621 GN=PPP2R1B PE=4 SV=1///332:338///RCN1
PYIKCPEVRLNIISNL
>tr|A0A2K6AF04|A0A2K6AF04_MANLE Protein phosphatase 2 scaffold subunit Abeta OS=Mandrillus leucophaeus OX=9568 GN=PPP2R1B PE=4 SV=1///306:312///RCN1
PYIKCPEVRLNIISNL
>tr|G1LC83|G1LC83_AILME Protein phosphatase 2 scaffold subunit Abeta OS=Ailuropoda melanoleuca OX=9646 GN=PPP2R1B PE=4 SV=1///379:385///RCN1
LKDECPEVRLNIISNL
>tr|A0A2K6K9M9|A0A2K6K9M9_RHIBE Protein phosphatase 2 scaffold subunit Abeta OS=Rhinopithecus bieti OX=61621 GN=PPP2R1B PE=4 SV=1///379:385///RCN1
LKDECPEVRLNIISNL
>tr|A0A1U7TF86|A0A1U7TF86_TARSY serine/threonine-protein phosphatase 2A 65 kDa regulatory subunit A beta isoform isoform X1 OS=Tarsius syrichta OX=1868482 GN=P///379:385///RCN1
LKDECPEVRLNIISNL
>tr|L8I7T0|L8I7T0_9CETA Serine/threonine-protein phosphatase 2A 65 kDa regulatory subunit A beta isoform (Fragment) OS=Bos mutus OX=72004 GN=M91_13079 ///379:385///RCN1
LKDECPEVRLNIISNL
>tr|A0A1S3WX18|A0A1S3WX18_ERIEU serine/threonine-protein phosphatase 2A 65 kDa regulatory subunit A beta isoform isoform X3 OS=Erinaceus europaeus OX=9365 GN=P///379:385///RCN1
LKDECPEVRLNIISNL
>tr|A0A2U4BWF5|A0A2U4BWF5_TURTR serine/threonine-protein phosphatase 2A 65 kDa regulatory subunit A beta isoform OS=Tursiops truncatus OX=9739 GN=PPP2R1B PE=4 ///379:385///RCN1
LKDECPEVRLNIISNL
>tr|F7H4K0|F7H4K0_CALJA Protein phosphatase 2 scaffold subunit Aalpha OS=Callithrix jacchus OX=9483 GN=PPP2R1A PE=4 SV=2///213:219///RCN1
LKDECPEVRLNIISNL
>tr|A0A2K6KFU8|A0A2K6KFU8_RHIBE Protein phosphatase 2 scaffold subunit Aalpha OS=Rhinopithecus bieti OX=61621 GN=PPP2R1A PE=4 SV=1///213:219///RCN1
LKDECPEVRLNIISNL
>tr|A0A2K5JM41|A0A2K5JM41_COLAP Protein phosphatase 2 scaffold subunit Aalpha OS=Colobus angolensis palliatus OX=336983 GN=PPP2R1A PE=4 SV=1///213:219///RCN1
LKDECPEVRLNIISNL
>tr|A0A2I3RDG2|A0A2I3RDG2_PANTR Protein phosphatase 2 scaffold subunit Aalpha OS=Pan troglodytes OX=9598 GN=PPP2R1A PE=4 SV=1///213:219///RCN1
LKDECPEVRLNIISNL
>tr|A0A1D5QDY8|A0A1D5QDY8_MACMU Protein phosphatase 2 scaffold subunit Aalpha OS=Macaca mulatta OX=9544 GN=PPP2R1A PE=4 SV=1///213:219///RCN1
LKDECPEVRLNIISNL
>tr|G3RQ09|G3RQ09_GORGO Protein phosphatase 2 scaffold subunit Aalpha OS=Gorilla gorilla gorilla OX=9595 GN=PPP2R1A PE=4 SV=2///213:219///RCN1
LKDECPEVRLNIISNL
>tr|A0A2K5Y6P8|A0A2K5Y6P8_MANLE Protein phosphatase 2 scaffold subunit Aalpha OS=Mandrillus leucophaeus OX=9568 GN=PPP2R1A PE=4 SV=1///202:208///RCN1
LKDECPEVRLNIISNL
>tr|A0A2I3LMZ8|A0A2I3LMZ8_PAPAN Protein phosphatase 2 scaffold subunit Aalpha OS=Papio anubis OX=9555 GN=PPP2R1A PE=4 SV=1///202:208///RCN1
LKDECPEVRLNIISNL
>tr|A0A2K6CC18|A0A2K6CC18_MACNE Protein phosphatase 2 scaffold subunit Aalpha OS=Macaca nemestrina OX=9545 GN=PPP2R1A PE=4 SV=1///202:208///RCN1
LKDECPEVRLNIISNL
>tr|A0A2K5N9X3|A0A2K5N9X3_CERAT Protein phosphatase 2 scaffold subunit Aalpha OS=Cercocebus atys OX=9531 GN=PPP2R1A PE=4 SV=1///202:208///RCN1
LKDECPEVRLNIISNL
>tr|A0A2K6K9M6|A0A2K6K9M6_RHIBE Protein phosphatase 2 scaffold subunit Abeta OS=Rhinopithecus bieti OX=61621 GN=PPP2R1B PE=4 SV=1///248:254///RCN1
LKDECPEVRLNIISNL
>tr|A0A2K5K3X3|A0A2K5K3X3_COLAP Protein phosphatase 2 scaffold subunit Abeta OS=Colobus angolensis palliatus OX=336983 GN=PPP2R1B PE=4 SV=1///248:254///RCN1
LKDECPEVRLNIISNL
>tr|A0A2I2YT13|A0A2I2YT13_GORGO Protein phosphatase 2 scaffold subunit Abeta OS=Gorilla gorilla gorilla OX=9595 GN=PPP2R1B PE=4 SV=1///248:254///RCN1
LKDECPEVRLNIISNL
>tr|A0A2I3H030|A0A2I3H030_NOMLE Protein phosphatase 2 scaffold subunit Aalpha OS=Nomascus leucogenys OX=61853 GN=PPP2R1A PE=4 SV=1///212:218///RCN1
LKDECPEVRLNIISNL
>tr|A0A146S4H8|A0A146S4H8_FUNHE Cold-inducible RNA-binding protein (Fragment) OS=Fundulus heteroclitus OX=8078 PE=4 SV=1///145:151///RCN1
GTESTPSVVVHVCESE
>tr|A0A147A8C9|A0A147A8C9_FUNHE Calcipressin-3 (Fragment) OS=Fundulus heteroclitus OX=8078 PE=4 SV=1///145:151///RCN1
GTESTPSVVVHVCESE
>tr|A0A0C9MTM9|A0A0C9MTM9_9FUNG Protein phosphatase PP2A regulatory subunit A OS=Mucor ambiguus OX=91626 GN=MAM1_0398d10306 PE=4 SV=1///367:373///RCN1
LKDDFPDVRLNIISKL
>tr|A0A0B7N327|A0A0B7N327_9FUNG Uncharacterized protein OS=Parasitella parasitica OX=35722 GN=PARPA_05711.1 scaffold 19499 PE=4 SV=1///367:373///RCN1
LKDDFPDVRLNIISKL
>tr|A0A091E122|A0A091E122_FUKDA Calcipressin-2 OS=Fukomys damarensis OX=885580 GN=H920_02427 PE=4 SV=1///133:139///RCN1
GTESTPSVVVHVCDSD
>tr|A0A099YW32|A0A099YW32_TINGU Calcipressin-2 (Fragment) OS=Tinamus guttatus OX=94827 GN=N309_04225 PE=4 SV=1///130:136///RCN1
GTESTPSVVVHVCDSD
>tr|D2HSX2|D2HSX2_AILME Uncharacterized protein (Fragment) OS=Ailuropoda melanoleuca OX=9646 GN=PANDA_015202 PE=4 SV=1///129:135///RCN1
GTESTPSVVVHVCDSD
>tr|A0A091PS06|A0A091PS06_HALAL Calcipressin-2 (Fragment) OS=Haliaeetus albicilla OX=8969 GN=N329_04553 PE=4 SV=1///129:135///RCN1
GTESTPSVVVHVCDSD
>tr|L8IKW2|L8IKW2_9CETA Calcipressin-2 (Fragment) OS=Bos mutus OX=72004 GN=M91_18608 PE=4 SV=1///129:135///RCN1
GTESTPSVVVHVCDSD
>tr|A0A091VPR0|A0A091VPR0_OPIHO Calcipressin-2 (Fragment) OS=Opisthocomus hoazin OX=30419 GN=N306_09825 PE=4 SV=1///129:135///RCN1
GTESTPSVVVHVCDSD
>tr|A0A091Q040|A0A091Q040_LEPDC Calcipressin-2 (Fragment) OS=Leptosomus discolor OX=188344 GN=N330_01714 PE=4 SV=1///129:135///RCN1
GTESTPSVVVHVCDSD
>tr|A0A091T9M0|A0A091T9M0_PHALP Calcipressin-2 (Fragment) OS=Phaethon lepturus OX=97097 GN=N335_04916 PE=4 SV=1///129:135///RCN1
GTESTPSVVVHVCDSD
>tr|A0A093PF95|A0A093PF95_PHACA Calcipressin-2 (Fragment) OS=Phalacrocorax carbo OX=9209 GN=N336_05936 PE=4 SV=1///129:135///RCN1
GTESTPSVVVHVCDSD
>tr|L5JMT0|L5JMT0_PTEAL Calcipressin-2 (Fragment) OS=Pteropus alecto OX=9402 GN=PAL_GLEAN10025362 PE=4 SV=1///129:135///RCN1
GTESTPSVVVHVCDSD
>tr|A0A093CRH8|A0A093CRH8_TAUER Calcipressin-2 (Fragment) OS=Tauraco erythrolophus OX=121530 GN=N340_05179 PE=4 SV=1///129:135///RCN1
GTESTPSVVVHVCDSD
>tr|A0A091TT05|A0A091TT05_PHORB Calcipressin-2 (Fragment) OS=Phoenicopterus ruber ruber OX=9218 GN=N337_00986 PE=4 SV=1///129:135///RCN1
GTESTPSVVVHVCDSD
>tr|M7BEK2|M7BEK2_CHEMY Calcipressin-2 (Fragment) OS=Chelonia mydas OX=8469 GN=UY3_08818 PE=4 SV=1///129:135///RCN1
GTESTPSVVVHVCDSD
>tr|A0A094KQ11|A0A094KQ11_9AVES Calcipressin-2 (Fragment) OS=Podiceps cristatus OX=345573 GN=N338_11843 PE=4 SV=1///129:135///RCN1
GTESTPSVVVHVCDSD
>tr|A0A093F1H4|A0A093F1H4_TYTAL Calcipressin-2 (Fragment) OS=Tyto alba OX=56313 GN=N341_02496 PE=4 SV=1///129:135///RCN1
GTESTPSVVVHVCDSD
>tr|A0A1A8FMC1|A0A1A8FMC1_9TELE Nuclear autoantigenic sperm protein (Histone-binding) OS=Nothobranchius korthausae OX=1143690 GN=NASP PE=4 SV=1///144:150///RCN1
GTESTPSVVVHVCESE
>tr|A0A0S7IS58|A0A0S7IS58_9TELE RCAN2 OS=Poeciliopsis prolifica OX=188132 GN=RCAN2 PE=4 SV=1///144:150///RCN1
GTESTPSVVVHVCESE
>tr|A0A2I4BSK8|A0A2I4BSK8_9TELE calcipressin-3-like OS=Austrofundulus limnaeus OX=52670 GN=LOC106522313 PE=4 SV=1///144:150///RCN1
GTESTPSVVVHVCESE
>tr|A0A0F8ARU2|A0A0F8ARU2_LARCR Calcipressin-2 OS=Larimichthys crocea OX=215358 GN=EH28_09368 PE=4 SV=1///144:150///RCN1
GTESTPSVVVHVCESE
>tr|A0A087X968|A0A087X968_POEFO Regulator of calcineurin 3 OS=Poecilia formosa OX=48698 PE=4 SV=2///144:150///RCN1
GTESTPSVVVHVCESE
>tr|H2MHM9|H2MHM9_ORYLA Regulator of calcineurin 3 OS=Oryzias latipes OX=8090 GN=LOC101170383 PE=4 SV=1///144:150///RCN1
GTESTPSVVVHVCESE
>tr|M3ZZS0|M3ZZS0_XIPMA Regulator of calcineurin 3 OS=Xiphophorus maculatus OX=8083 PE=4 SV=1///144:150///RCN1
GTESTPSVVVHVCESE
>tr|A0A1A8RLF9|A0A1A8RLF9_9TELE Regulator of calcineurin family member 3 OS=Nothobranchius rachovii OX=451742 GN=RCAN3 PE=4 SV=1///144:150///RCN1
GTESTPSVVVHVCESE
>tr|A0A1A7Z619|A0A1A7Z619_9TELE Regulator of calcineurin family member 3 OS=Iconisemion striatum OX=60296 GN=RCAN3 PE=4 SV=1///144:150///RCN1
GTESTPSVVVHVCESE
>tr|A0A1A8KFR7|A0A1A8KFR7_NOTKU Regulator of calcineurin family member 3 OS=Nothobranchius kuhntae OX=321403 GN=RCAN3 PE=4 SV=1///144:150///RCN1
GTESTPSVVVHVCESE
>tr|A0A1A8UI61|A0A1A8UI61_NOTFU Regulator of calcineurin family member 3 OS=Nothobranchius furzeri OX=105023 GN=RCAN3 PE=4 SV=1///144:150///RCN1
GTESTPSVVVHVCESE
>tr|A0A1A8GXW3|A0A1A8GXW3_9TELE Regulator of calcineurin family member 3 OS=Nothobranchius korthausae OX=1143690 GN=RCAN3 PE=4 SV=1///144:150///RCN1
GTESTPSVVVHVCESE
>tr|A0A1A8I181|A0A1A8I181_NOTKU Regulator of calcineurin family member 3 OS=Nothobranchius kuhntae OX=321403 GN=RCAN3 PE=4 SV=1///144:150///RCN1
GTESTPSVVVHVCESE
>tr|Q4RMD1|Q4RMD1_TETNG Chromosome 10 SCAF15019, whole genome shotgun sequence OS=Tetraodon nigroviridis OX=99883 GN=GSTENG00032100001 PE=4 SV=1 ///133:139///RCN1
GTESTPSVVVHVCESE
>tr|G3TJ94|G3TJ94_LOXAF RCAN family member 3 OS=Loxodonta africana OX=9785 GN=RCAN3 PE=4 SV=1///151:157///RCN1
GTESTPSVVVHVCESE
>tr|G3RC15|G3RC15_GORGO RCAN family member 3 OS=Gorilla gorilla gorilla OX=9595 GN=RCAN3 PE=4 SV=1///151:157///RCN1
GTESTPSVVVHVCESE
>tr|A0A2K5YPZ1|A0A2K5YPZ1_MANLE RCAN family member 3 OS=Mandrillus leucophaeus OX=9568 GN=RCAN3 PE=4 SV=1///151:157///RCN1
GTESTPSVVVHVCESE
>tr|A0A2J8SIX2|A0A2J8SIX2_PONAB RCAN family member 3 OS=Pongo abelii OX=9601 GN=RCAN3 PE=4 SV=1///151:157///RCN1
GTESTPSVVVHVCESE
>tr|A0A2K6S2G5|A0A2K6S2G5_SAIBB RCAN family member 3 OS=Saimiri boliviensis boliviensis OX=39432 GN=RCAN3 PE=4 SV=1///151:157///RCN1
GTESTPSVVVHVCESE
>tr|G7NVW0|G7NVW0_MACFA RCAN family member 3 OS=Macaca fascicularis OX=9541 GN=RCAN3 PE=4 SV=1///151:157///RCN1
GTESTPSVVVHVCESE
>tr|A0A2U4BLI9|A0A2U4BLI9_TURTR calcipressin-3 isoform X1 OS=Tursiops truncatus OX=9739 GN=RCAN3 PE=4 SV=1///151:157///RCN1
GTESTPSVVVHVCESE
>tr|A0A1S3WAJ1|A0A1S3WAJ1_ERIEU calcipressin-3 isoform X2 OS=Erinaceus europaeus OX=9365 GN=RCAN3 PE=4 SV=1///151:157///RCN1
GTESTPSVVVHVCESE
>tr|A0A1U7TJY9|A0A1U7TJY9_TARSY calcipressin-3 isoform X1 OS=Tarsius syrichta OX=1868482 GN=RCAN3 PE=4 SV=1///151:157///RCN1
GTESTPSVVVHVCESE
>tr|A0A2K6ECB8|A0A2K6ECB8_MACNE RCAN family member 3 OS=Macaca nemestrina OX=9545 GN=RCAN3 PE=4 SV=1///151:157///RCN1
GTESTPSVVVHVCESE
>tr|A0A2K5CR00|A0A2K5CR00_AOTNA RCAN family member 3 OS=Aotus nancymaae OX=37293 GN=RCAN3 PE=4 SV=1///151:157///RCN1
GTESTPSVVVHVCESE
>tr|L8IBB4|L8IBB4_9CETA Calcipressin-3 OS=Bos mutus OX=72004 GN=M91_13270 PE=4 SV=1///151:157///RCN1
GTESTPSVVVHVCESE
>tr|D2GWE0|D2GWE0_AILME RCAN family member 3 (Fragment) OS=Ailuropoda melanoleuca OX=9646 GN=RCAN3 PE=4 SV=1///151:157///RCN1
GTESTPSVVVHVCESE
>tr|A0A2R9AD09|A0A2R9AD09_PANPA RCAN family member 3 OS=Pan paniscus OX=9597 GN=RCAN3 PE=4 SV=1///151:157///RCN1
GTESTPSVVVHVCESE
>tr|M3YWL8|M3YWL8_MUSPF RCAN family member 3 OS=Mustela putorius furo OX=9669 GN=RCAN3 PE=4 SV=1///151:157///RCN1
GTESTPSVVVHVCESE
>tr|K9IH14|K9IH14_DESRO Putative calcineurin-mediated signaling pathway inhibitor dscr1 OS=Desmodus rotundus OX=9430 PE=2 SV=1///151:157///RCN1
GTESTPSVVVHVCESE
>tr|A0A2K5INW4|A0A2K5INW4_COLAP RCAN family member 3 OS=Colobus angolensis palliatus OX=336983 GN=RCAN3 PE=4 SV=1///151:157///RCN1
GTESTPSVVVHVCESE
>tr|A0A2Y9KA08|A0A2Y9KA08_ENHLU calcipressin-3 OS=Enhydra lutris kenyoni OX=391180 GN=LOC111154899 PE=4 SV=1///151:157///RCN1
GTESTPSVVVHVCESE
>tr|A0A2K6PGX1|A0A2K6PGX1_RHIRO RCAN family member 3 OS=Rhinopithecus roxellana OX=61622 GN=RCAN3 PE=4 SV=1///151:157///RCN1
GTESTPSVVVHVCESE
>tr|A0A091E5B1|A0A091E5B1_FUKDA Calcipressin-3 OS=Fukomys damarensis OX=885580 GN=H920_00897 PE=4 SV=1///151:157///RCN1
GTESTPSVVVHVCESE
>tr|A0A2Y9DM42|A0A2Y9DM42_TRIMA calcipressin-3 OS=Trichechus manatus latirostris OX=127582 GN=LOC101351934 PE=4 SV=1///151:157///RCN1
GTESTPSVVVHVCESE
>tr|A0A2K5QN23|A0A2K5QN23_CEBCA RCAN family member 3 OS=Cebus capucinus imitator OX=1737458 GN=RCAN3 PE=4 SV=1///151:157///RCN1
GTESTPSVVVHVCESE
>tr|A0A2U3YM22|A0A2U3YM22_LEPWE calcipressin-3 isoform X1 OS=Leptonychotes weddellii OX=9713 GN=RCAN3 PE=4 SV=1///151:157///RCN1
GTESTPSVVVHVCESE
>tr|A0A096N499|A0A096N499_PAPAN RCAN family member 3 OS=Papio anubis OX=9555 GN=RCAN3 PE=4 SV=2///151:157///RCN1
GTESTPSVVVHVCESE
>tr|H0XDB1|H0XDB1_OTOGA RCAN family member 3 OS=Otolemur garnettii OX=30611 GN=RCAN3 PE=4 SV=1///151:157///RCN1
GTESTPSVVVHVCESE
>tr|L5JUG3|L5JUG3_PTEAL Calcipressin-3 OS=Pteropus alecto OX=9402 GN=PAL_GLEAN10015143 PE=4 SV=1///151:157///RCN1
GTESTPSVVVHVCESE
>tr|A0A2K5S2W2|A0A2K5S2W2_CEBCA Uncharacterized protein OS=Cebus capucinus imitator OX=1737458 PE=4 SV=1///132:138///RCN1
GPEFTPSVVVHMCDSD
>tr|A0A096NIS0|A0A096NIS0_PAPAN Regulator of calcineurin 2 OS=Papio anubis OX=9555 GN=RCAN2 PE=4 SV=2///147:153///RCN1
GTESTPSVVVHVCDSD
>tr|A0A2K6T5Q9|A0A2K6T5Q9_SAIBB Regulator of calcineurin 2 OS=Saimiri boliviensis boliviensis OX=39432 GN=RCAN2 PE=4 SV=1///147:153///RCN1
GTESTPSVVVHVCDSD
>tr|A0A2K5SEX7|A0A2K5SEX7_CEBCA Regulator of calcineurin 2 OS=Cebus capucinus imitator OX=1737458 GN=RCAN2 PE=4 SV=1///147:153///RCN1
GTESTPSVVVHVCDSD
>tr|A0A2I2Y2D7|A0A2I2Y2D7_GORGO Regulator of calcineurin 2 OS=Gorilla gorilla gorilla OX=9595 GN=RCAN2 PE=4 SV=1///147:153///RCN1
GTESTPSVVVHVCDSD
>tr|A0A2K5ZUN2|A0A2K5ZUN2_MANLE Regulator of calcineurin 2 OS=Mandrillus leucophaeus OX=9568 GN=RCAN2 PE=4 SV=1///147:153///RCN1
GTESTPSVVVHVCDSD
>tr|A0A1U7TNS3|A0A1U7TNS3_TARSY calcipressin-2 isoform X2 OS=Tarsius syrichta OX=1868482 GN=RCAN2 PE=4 SV=1///147:153///RCN1
GTESTPSVVVHVCDSD
>tr|A0A2K6FAN3|A0A2K6FAN3_PROCO Regulator of calcineurin 2 OS=Propithecus coquereli OX=379532 GN=RCAN2 PE=4 SV=1///147:153///RCN1
GTESTPSVVVHVCDSD
>tr|A0A2Y9DRA7|A0A2Y9DRA7_TRIMA calcipressin-2 isoform X2 OS=Trichechus manatus latirostris OX=127582 GN=LOC101347090 PE=4 SV=1///147:153///RCN1
GTESTPSVVVHVCDSD
>tr|A0A2K6DET4|A0A2K6DET4_MACNE Uncharacterized protein OS=Macaca nemestrina OX=9545 PE=4 SV=1///147:153///RCN1
GTESTPSVVVHVCDSD
>tr|A0A2K5NG14|A0A2K5NG14_CERAT Regulator of calcineurin 2 OS=Cercocebus atys OX=9531 GN=RCAN2 PE=4 SV=1///147:153///RCN1
GTESTPSVVVHVCDSD
>tr|G3S776|G3S776_GORGO Regulator of calcineurin 2 OS=Gorilla gorilla gorilla OX=9595 GN=RCAN2 PE=4 SV=2///147:153///RCN1
GTESTPSVVVHVCDSD
>tr|M3YM42|M3YM42_MUSPF Regulator of calcineurin 2 OS=Mustela putorius furo OX=9669 GN=RCAN2 PE=4 SV=1///147:153///RCN1
GTESTPSVVVHVCDSD
>tr|A0A2K5J537|A0A2K5J537_COLAP Regulator of calcineurin 2 OS=Colobus angolensis palliatus OX=336983 GN=RCAN2 PE=4 SV=1///147:153///RCN1
GTESTPSVVVHVCDSD
>sp|Q4R4P5|RCAN2_MACFA Calcipressin-2 OS=Macaca fascicularis OX=9541 GN=RCAN2 PE=2 SV=1///147:153///RCN1
GTESTPSVVVHVCDSD
>tr|A0A2J8Y4Z0|A0A2J8Y4Z0_PONAB RCAN2 isoform 1 OS=Pongo abelii OX=9601 GN=CR201_G0016578 PE=4 SV=1///147:153///RCN1
GTESTPSVVVHVCDSD
>sp|Q5RE25|RCAN2_PONAB Calcipressin-2 OS=Pongo abelii OX=9601 GN=RCAN2 PE=2 SV=1///147:153///RCN1
GTESTPSVVVHVCDSD
>tr|A0A2K6T5Q1|A0A2K6T5Q1_SAIBB Regulator of calcineurin 2 OS=Saimiri boliviensis boliviensis OX=39432 GN=RCAN2 PE=4 SV=1///147:153///RCN1
GTESTPSVVVHVCDSD
>tr|A0A2K5F8Y1|A0A2K5F8Y1_AOTNA Regulator of calcineurin 2 OS=Aotus nancymaae OX=37293 GN=RCAN2 PE=4 SV=1///147:153///RCN1
GTESTPSVVVHVCDSD
>tr|A0A2K6PIC6|A0A2K6PIC6_RHIRO Regulator of calcineurin 2 OS=Rhinopithecus roxellana OX=61622 GN=RCAN2 PE=4 SV=1///147:153///RCN1
GTESTPSVVVHVCDSD
>tr|A0A2R9A2S3|A0A2R9A2S3_PANPA Regulator of calcineurin 2 OS=Pan paniscus OX=9597 GN=RCAN2 PE=4 SV=1///147:153///RCN1
GTESTPSVVVHVCDSD
>tr|A0A2Y9JFN1|A0A2Y9JFN1_ENHLU calcipressin-2 isoform X2 OS=Enhydra lutris kenyoni OX=391180 GN=LOC111147580 PE=4 SV=1///147:153///RCN1
GTESTPSVVVHVCDSD
>tr|A0A1S3ALI5|A0A1S3ALI5_ERIEU calcipressin-2 isoform X2 OS=Erinaceus europaeus OX=9365 GN=RCAN2 PE=4 SV=1///147:153///RCN1
GTESTPSVVVHVCDSD
>tr|A0A2K5WDW4|A0A2K5WDW4_MACFA Calcipressin-2 OS=Macaca fascicularis OX=9541 GN=RCAN2 PE=4 SV=1///147:153///RCN1
GTESTPSVVVHVCDSD
>tr|S9WLF8|S9WLF8_CAMFR Calcipressin-2-like isoform 1 OS=Camelus ferus OX=419612 GN=CB1_001402113 PE=4 SV=1///147:153///RCN1
GTESTPSVVVHVCDSD
>tr|A0A2K5ZUL4|A0A2K5ZUL4_MANLE Regulator of calcineurin 2 OS=Mandrillus leucophaeus OX=9568 GN=RCAN2 PE=4 SV=1///147:153///RCN1
GTESTPSVVVHVCDSD
>tr|A0A2K5SEX0|A0A2K5SEX0_CEBCA Regulator of calcineurin 2 OS=Cebus capucinus imitator OX=1737458 GN=RCAN2 PE=4 SV=1///147:153///RCN1
GTESTPSVVVHVCDSD
>tr|A0A2K6KIJ3|A0A2K6KIJ3_RHIBE Regulator of calcineurin 2 OS=Rhinopithecus bieti OX=61621 GN=RCAN2 PE=4 SV=1///147:153///RCN1
GTESTPSVVVHVCDSD
>tr|K7GAX1|K7GAX1_PELSI Regulator of calcineurin 2 OS=Pelodiscus sinensis OX=13735 GN=RCAN2 PE=4 SV=1///147:153///RCN1
GTESTPSVVVHVCDSD
>tr|A0A226P246|A0A226P246_COLVI Uncharacterized protein OS=Colinus virginianus OX=9014 GN=H355_015244 PE=4 SV=1///147:153///RCN1
GTESTPSVVVHVCDSD
>tr|A0A151NC90|A0A151NC90_ALLMI Calcipressin-2 OS=Alligator mississippiensis OX=8496 GN=RCAN2 PE=4 SV=1///147:153///RCN1
GTESTPSVVVHVCDSD
>tr|U3J1M4|U3J1M4_ANAPL Regulator of calcineurin 2 OS=Anas platyrhynchos OX=8839 GN=RCAN2 PE=4 SV=1///147:153///RCN1
GTESTPSVVVHVCDSD
>tr|A0A0Q3TXS0|A0A0Q3TXS0_AMAAE Calcipressin-2 isoform X2 OS=Amazona aestiva OX=12930 GN=AAES_41259 PE=4 SV=1///147:153///RCN1
GTESTPSVVVHVCDSD
>tr|G1LF20|G1LF20_AILME Uncharacterized protein OS=Ailuropoda melanoleuca OX=9646 PE=4 SV=1///147:153///RCN1
GTESTPSVVVHVCDSD
>tr|W5PLL7|W5PLL7_SHEEP Regulator of calcineurin 2 OS=Ovis aries OX=9940 GN=RCAN2 PE=4 SV=1///145:151///RCN1
GTESTPSVVVHVCDSD
>tr|A0A226MF43|A0A226MF43_CALSU Uncharacterized protein OS=Callipepla squamata OX=9009 GN=ASZ78_001389 PE=4 SV=1///147:153///RCN1
GTESTPSVVVHVCDSD
>tr|H0XS81|H0XS81_OTOGA Regulator of calcineurin 2 OS=Otolemur garnettii OX=30611 GN=RCAN2 PE=4 SV=1///147:153///RCN1
GTESTPSVVVHVCDSD
>tr|G1PS02|G1PS02_MYOLU Uncharacterized protein OS=Myotis lucifugus OX=59463 PE=4 SV=1///147:153///RCN1
GTESTPSVVVHVCDSD
>tr|W5NFZ9|W5NFZ9_LEPOC Regulator of calcineurin 2 OS=Lepisosteus oculatus OX=7918 PE=4 SV=1///147:153///RCN1
GTESTPSVVVHVCDSD
>tr|A0A1S3M9C2|A0A1S3M9C2_SALSA calcipressin-2 isoform X2 OS=Salmo salar OX=8030 GN=rcan2 PE=4 SV=1///147:153///RCN1
GTESTPSVVVHVCDSD
>tr|A0A1S3S8U3|A0A1S3S8U3_SALSA calcipressin-2 isoform X2 OS=Salmo salar OX=8030 GN=rcan2 PE=4 SV=1///147:153///RCN1
GTESTPSVVVHVCDSD
>tr|A8WZC4|A8WZC4_CAEBR Protein CBR-PAA-1 OS=Caenorhabditis briggsae OX=6238 GN=paa-1 PE=4 SV=2///377:383///RCN1
LNDQTPEVRLNIISSL
>tr|V5XY55|V5XY55_CAEEL Regulatory A subunit of protein phosphatase 2A OS=Caenorhabditis elegans OX=6239 GN=paa-1 PE=2 SV=1///377:383///RCN1
LNDQTPEVRLNIISSL
>sp|Q09543|2AAA_CAEEL Probable serine/threonine-protein phosphatase PP2A regulatory subunit OS=Caenorhabditis elegans OX=6239 GN=paa-1 PE=1 SV=2///377:383///RCN1
LNDQTPEVRLNIISSL
>tr|A0A1W4ZLI1|A0A1W4ZLI1_9TELE calcipressin-2-like OS=Scleropages formosus OX=113540 GN=LOC108930733 PE=4 SV=1 ///147:153///RCN1
GTESTPSVVVHVCESE
>tr|A0A067RGB8|A0A067RGB8_ZOONE Protein sarah OS=Zootermopsis nevadensis OX=136037 GN=L798_14778 PE=4 SV=1///151:157///RCN1
PSGSQPGIVVHVCEES
>tr|A0A0A9WH42|A0A0A9WH42_LYGHE Protein sarah (Fragment) OS=Lygus hesperus OX=30085 GN=sra_0 PE=4 SV=1///151:157///RCN1
PSDDQPGIVVHVCEEK
>tr|A0A0K8S3Z4|A0A0K8S3Z4_LYGHE Uncharacterized protein (Fragment) OS=Lygus hesperus OX=30085 PE=4 SV=1///151:157///RCN1
PSDDQPGIVVHVCEEK
>tr|A0A232EJH7|A0A232EJH7_9HYME Uncharacterized protein (Fragment) OS=Trichomalopsis sarcophagae OX=543379 GN=TSAR_014514 PE=4 SV=1///151:157///RCN1
GGSNQPGIVVHICENA
>tr|K7J5X4|K7J5X4_NASVI Uncharacterized protein OS=Nasonia vitripennis OX=7425 GN=LOC100120063 PE=4 SV=1///151:157///RCN1
GGSNQPGIVVHICENA
>tr|A0A151IBL5|A0A151IBL5_9HYME Protein sarah OS=Cyphomyrmex costatus OX=456900 GN=ALC62_12286 PE=4 SV=1///166:172///RCN1
GGSGQPGIVVHVCENA
>tr|A0A1B6I9H3|A0A1B6I9H3_9HEMI Uncharacterized protein OS=Homalodisca liturata OX=320908 GN=g.41071 PE=4 SV=1///151:157///RCN1
ASGSQPGIVVHVCEEG
>tr|A0A0L7QL97|A0A0L7QL97_9HYME Protein sarah OS=Habropoda laboriosa OX=597456 GN=WH47_11492 PE=4 SV=1///151:157///RCN1
GGSGQPGIVVHVCETT
>tr|A0A154PIS6|A0A154PIS6_9HYME Protein sarah OS=Dufourea novaeangliae OX=178035 GN=WN55_03543 PE=4 SV=1///151:157///RCN1
GGSGQPGIVVHVCETA
>tr|A0A088AUY9|A0A088AUY9_APIME Uncharacterized protein OS=Apis mellifera OX=7460 PE=4 SV=1///135:141///RCN1
GGSGQPGIVVHVCETT
>tr|A0A151K154|A0A151K154_9HYME Protein sarah OS=Trachymyrmex septentrionalis OX=34720 GN=ALC56_01204 PE=4 SV=1///151:157///RCN1
GGSGQPGIVVHVCENA
>tr|A0A151WP33|A0A151WP33_9HYME Protein sarah OS=Trachymyrmex zeteki OX=64791 GN=ALC60_11561 PE=4 SV=1///151:157///RCN1
GGSGQPGIVVHVCENA
>tr|A0A151J381|A0A151J381_9HYME Protein sarah OS=Trachymyrmex cornetzi OX=471704 GN=ALC57_10825 PE=4 SV=1///151:157///RCN1
GGSGQPGIVVHVCENA
>tr|A0A158N908|A0A158N908_ATTCE Uncharacterized protein OS=Atta cephalotes OX=12957 GN=105617046 PE=4 SV=1///151:157///RCN1
GGSGQPGIVVHVCENA
>tr|A0A026VSK6|A0A026VSK6_OOCBI Protein sarah OS=Ooceraea biroi OX=2015173 GN=X777_02014 PE=4 SV=1///151:157///RCN1
GGSGQPGIVVHVCENA
>tr|A0A1B6EC88|A0A1B6EC88_9HEMI Uncharacterized protein OS=Clastoptera arizonana OX=38151 GN=g.28718 PE=4 SV=1///151:157///RCN1
ASGSQPGIVVHVCEEG
>tr|A0A1B6DA33|A0A1B6DA33_9HEMI Uncharacterized protein OS=Clastoptera arizonana OX=38151 GN=g.28717 PE=4 SV=1///151:157///RCN1
ASGSQPGIVVHVCEEG
>tr|A0A1W4X8A2|A0A1W4X8A2_AGRPL protein sarah isoform X1 OS=Agrilus planipennis OX=224129 GN=LOC108739586 PE=4 SV=1///156:162///RCN1
PSPGQPGIIVHTALAP
>tr|A0A1W4X9J2|A0A1W4X9J2_AGRPL protein sarah isoform X2 OS=Agrilus planipennis OX=224129 GN=LOC108739586 PE=4 SV=1///149:155///RCN1
PSPGQPGIIVHTALAP
>tr|S4P8Q7|S4P8Q7_9NEOP Sarah OS=Pararge aegeria OX=116150 PE=4 SV=1///149:155///RCN1
PTPTQPAIVVHTALSP
>tr|A0A2S2QSZ0|A0A2S2QSZ0_9HEMI Protein sarah OS=Sipha flava OX=143950 GN=sra PE=4 SV=1///151:157///RCN1
ATDTLPGIVLHVAEGH
>tr|A0A212FJK8|A0A212FJK8_DANPL Calcineurin-mediated signaling pathway inhibitor DSCR1 OS=Danaus plexippus plexippus OX=278856 GN=KGM_203212 PE=4 SV=1///149:155///RCN1
PTPTQPAIIVHTALST
>tr|A0A023F2Q6|A0A023F2Q6_TRIIF Putative calcineurin-mediated signaling pathway inhibitor dscr1 (Fragment) OS=Triatoma infestans OX=30076 PE=2 SV=1///151:157///RCN1
GSENQPGIVVHVCEEV
>tr|A0A0V0GAF5|A0A0V0GAF5_TRIDM Putative calcineurin-mediated signaling pathway inhibitor dscr1 (Fragment) OS=Triatoma dimidiata OX=72491 PE=4 SV=1///151:157///RCN1
GSENQPGIVVHVCEEV
>tr|H9JNJ1|H9JNJ1_BOMMO Uncharacterized protein OS=Bombyx mori OX=7091 GN=LOC101740260 PE=4 SV=1///149:155///RCN1
PTPTQPAIVVHTAISE
>tr|A0A0L7LRD8|A0A0L7LRD8_9NEOP Sarah OS=Operophtera brumata OX=104452 GN=OBRU01_03111 PE=4 SV=1///149:155///RCN1
PTPTQPAIIVHTALAA
>tr|A0A194QN50|A0A194QN50_PAPMA Protein sarah OS=Papilio machaon OX=76193 GN=RR48_11831 PE=4 SV=1///149:155///RCN1
PTPTQPAIIVHTAFNV
>tr|A0A194PN32|A0A194PN32_PAPXU Protein sarah OS=Papilio xuthus OX=66420 GN=RR46_06595 PE=4 SV=1///149:155///RCN1
PTPTQPAIIVHTAFTA
>tr|A0A2W1CD10|A0A2W1CD10_HELAM Uncharacterized protein OS=Helicoverpa armigera OX=29058 GN=HaOG205843 PE=4 SV=1///149:155///RCN1
PTPTQPAIVVHTAMTS
>tr|A0A2H1VCF1|A0A2H1VCF1_SPOFR SFRICE_010635 OS=Spodoptera frugiperda OX=7108 GN=SFRICE_010635 PE=4 SV=1///149:155///RCN1
PTPTQPAIIVHTAVTS
>tr|D6WAW5|D6WAW5_TRICA Sarah OS=Tribolium castaneum OX=7070 GN=TcasGA2_TC000328 PE=4 SV=2///149:155///RCN1
PSPGQPSIVVHTALGA
>tr|A0A0K8TRZ5|A0A0K8TRZ5_TABBR Putative calcineurin-mediated signaling pathway inhibitor dscr1 (Fragment) OS=Tabanus bromius OX=304241 PE=2 SV=1///150:156///RCN1
QTGDQPGIIVHTAMLT
>tr|A0A146YTU6|A0A146YTU6_FUNHE Calcipressin-1 OS=Fundulus heteroclitus OX=8078 PE=4 SV=1 ///238:244///RCN1
ATPTTPSVVVHVCEDE
>tr|L9JB88|L9JB88_TUPCH Calcipressin-3 OS=Tupaia chinensis OX=246437 GN=TREES_T100021880 PE=4 SV=1 ///131:137///RCN1
GTESTPSVVVHVCESD
>tr|A0A151MMM5|A0A151MMM5_ALLMI NIPA-like protein 3 isoform A OS=Alligator mississippiensis OX=8496 GN=NIPAL3 PE=4 SV=1///151:157///RCN1
GTESTPSVVVHVCESE
>tr|A0A0A0AAB2|A0A0A0AAB2_CHAVO Calcipressin-3 OS=Charadrius vociferus OX=50402 GN=N301_13622 PE=4 SV=1///151:157///RCN1
GTESTPSVVVHVCESE
>tr|A0A091VSP1|A0A091VSP1_OPIHO Calcipressin-3 OS=Opisthocomus hoazin OX=30419 GN=N306_06244 PE=4 SV=1///151:157///RCN1
GTESTPSVVVHVCESE
>tr|A0A091VM14|A0A091VM14_NIPNI Calcipressin-3 OS=Nipponia nippon OX=128390 GN=Y956_14923 PE=4 SV=1///151:157///RCN1
GTESTPSVVVHVCESE
>tr|A0A093P8S6|A0A093P8S6_PYGAD Calcipressin-3 OS=Pygoscelis adeliae OX=9238 GN=AS28_08593 PE=4 SV=1///151:157///RCN1
GTESTPSVVVHVCESE
>tr|A0A091V4L4|A0A091V4L4_PHORB Calcipressin-3 OS=Phoenicopterus ruber ruber OX=9218 GN=N337_02680 PE=4 SV=1///151:157///RCN1
GTESTPSVVVHVCESE
>tr|A0A091IR72|A0A091IR72_EGRGA Calcipressin-3 OS=Egretta garzetta OX=188379 GN=Z169_00214 PE=4 SV=1///151:157///RCN1
GTESTPSVVVHVCESE
>tr|A0A087QWA1|A0A087QWA1_APTFO Calcipressin-3 OS=Aptenodytes forsteri OX=9233 GN=AS27_08916 PE=4 SV=1///151:157///RCN1
GTESTPSVVVHVCESE
>tr|A0A2P4TGI3|A0A2P4TGI3_BAMTH Uncharacterized protein OS=Bambusicola thoracicus OX=9083 GN=CIB84_000779 PE=4 SV=1///151:157///RCN1
GTESTPSVVVHVCESE
>tr|A0A093FMP9|A0A093FMP9_TYTAL Calcipressin-3 OS=Tyto alba OX=56313 GN=N341_01368 PE=4 SV=1///151:157///RCN1
GTESTPSVVVHVCESE
>tr|A0A091TN44|A0A091TN44_9AVES Calcipressin-3 OS=Pelecanus crispus OX=36300 GN=N334_11846 PE=4 SV=1///151:157///RCN1
GTESTPSVVVHVCESE
>tr|A0A093PMZ0|A0A093PMZ0_PHACA Calcipressin-3 OS=Phalacrocorax carbo OX=9209 GN=N336_03696 PE=4 SV=1///151:157///RCN1
GTESTPSVVVHVCESE
>tr|R0L4U3|R0L4U3_ANAPL Calcipressin-3 (Fragment) OS=Anas platyrhynchos OX=8839 GN=Anapl_07064 PE=4 SV=1///151:157///RCN1
GTESTPSVVVHVCESE
>tr|A0A093FAU8|A0A093FAU8_GAVST Calcipressin-3 OS=Gavia stellata OX=37040 GN=N328_01720 PE=4 SV=1///151:157///RCN1
GTESTPSVVVHVCESE
>tr|A0A091PAC2|A0A091PAC2_HALAL Calcipressin-3 OS=Haliaeetus albicilla OX=8969 GN=N329_12561 PE=4 SV=1///151:157///RCN1
GTESTPSVVVHVCESE
>tr|U3I416|U3I416_ANAPL RCAN family member 3 OS=Anas platyrhynchos OX=8839 GN=RCAN3 PE=4 SV=1///151:157///RCN1
GTESTPSVVVHVCESE
>tr|A0A151MMJ5|A0A151MMJ5_ALLMI NIPA-like protein 3 isoform B OS=Alligator mississippiensis OX=8496 GN=NIPAL3 PE=4 SV=1///151:157///RCN1
GTESTPSVVVHVCESE
>tr|B4JG19|B4JG19_DROGR GH18771 OS=Drosophila grimshawi OX=7222 GN=Dgri\GH18771 PE=4 SV=1///150:156///RCN1
QSEDQPAIIVHTAMVP
>tr|B4KA03|B4KA03_DROMO Uncharacterized protein, isoform A OS=Drosophila mojavensis OX=7230 GN=Dmoj\GI22663 PE=4 SV=1///150:156///RCN1
QSEDQPAIIVHTAVLP
>tr|B4LXZ9|B4LXZ9_DROVI Uncharacterized protein OS=Drosophila virilis OX=7244 GN=Dvir\GJ23390 PE=4 SV=1///150:156///RCN1
QSEDQPAIIVHTAMVP
>tr|B4GMJ8|B4GMJ8_DROPE GL12228 OS=Drosophila persimilis OX=7234 GN=Dper\GL12228 PE=4 SV=1///150:156///RCN1
QSEDQPAIIVHTAMVP
>tr|Q294V8|Q294V8_DROPS Uncharacterized protein OS=Drosophila pseudoobscura pseudoobscura OX=46245 GN=Dpse\GA19337 PE=4 SV=2///150:156///RCN1
QSEDQPAIIVHTAMVP
>tr|A0A1W4VG09|A0A1W4VG09_DROFC protein sarah OS=Drosophila ficusphila OX=30025 GN=LOC108097384 PE=4 SV=1///150:156///RCN1
QSEDQPAIIVHTAMLA
>tr|B4HLC6|B4HLC6_DROSE GM24291 OS=Drosophila sechellia OX=7238 GN=Dsec\GM24291 PE=4 SV=1///150:156///RCN1
QSEDQPAIIVHTAMLA
>tr|B4PR28|B4PR28_DROYA Uncharacterized protein OS=Drosophila yakuba OX=7245 GN=Dyak\GE24376 PE=4 SV=1///150:156///RCN1
QSEDQPAIIVHTAMLA
>tr|B3P0Z3|B3P0Z3_DROER GG16986 OS=Drosophila erecta OX=7220 GN=Dere\GG16986 PE=4 SV=1///150:156///RCN1
QSEDQPAIIVHTAMLP
>tr|B4QX66|B4QX66_DROSI GD19080 OS=Drosophila simulans OX=7240 GN=Dsim\GD19080 PE=4 SV=1///150:156///RCN1
QSEDQPAIIVHTAMLA
>tr|B3MTV0|B3MTV0_DROAN Uncharacterized protein OS=Drosophila ananassae OX=7217 GN=Dana\GF23052 PE=4 SV=1///150:156///RCN1
QSEDQPAIIVHTAMLP
>tr|W8C2K5|W8C2K5_CERCA Protein sarah OS=Ceratitis capitata OX=7213 GN=SRA PE=2 SV=1///150:156///RCN1
QSEDQPGIIVHTAMLP
>tr|B4NL00|B4NL00_DROWI Uncharacterized protein OS=Drosophila willistoni OX=7260 GN=Dwil\GK13268 PE=4 SV=1///150:156///RCN1
QSEDQPAIIVHTAMVP
>tr|A0A1A9WHP8|A0A1A9WHP8_9MUSC Uncharacterized protein OS=Glossina brevipalpis OX=37001 PE=4 SV=1///150:156///RCN1
QTDDQPGIIVHTAKLP
>tr|A0A0A1XIY7|A0A0A1XIY7_ZEUCU Protein sarah OS=Zeugodacus cucurbitae OX=28588 GN=sra PE=4 SV=1///150:156///RCN1
QSEDQPGIIVHTAMLP
>tr|A0A034VTG7|A0A034VTG7_BACDO Protein sarah OS=Bactrocera dorsalis OX=27457 GN=SRA PE=4 SV=1///150:156///RCN1
QTEDQPGIIVHTAMLP
>tr|A0A0K8TVM4|A0A0K8TVM4_BACLA Protein sarah OS=Bactrocera latifrons OX=174628 GN=sra PE=4 SV=1///150:156///RCN1
QTEDQPGIIVHTAMLP
>tr|A0A0M4EGQ4|A0A0M4EGQ4_DROBS Sra OS=Drosophila busckii OX=30019 GN=Dbus_chr3Rg108 PE=4 SV=1///150:156///RCN1
QSEDQPAIIVHTAMLP
>tr|A0A1I8N1F1|A0A1I8N1F1_MUSDO Uncharacterized protein OS=Musca domestica OX=7370 GN=101894442 PE=4 SV=1///150:156///RCN1
QSEDQPAIVVHTAMLP
>tr|A0A1I8PKR5|A0A1I8PKR5_STOCA Uncharacterized protein OS=Stomoxys calcitrans OX=35570 GN=106081606 PE=4 SV=1///150:156///RCN1
QSEDQPAIIVHTAMLP
>tr|A0A146H8G1|A0A146H8G1_9AGAR Uncharacterized protein OS=Mycena chlorophos OX=658473 GN=MCHLO_01836 PE=4 SV=1 ///358:364///RCN1
LKDDFPEVRLNIISKL
>tr|E0VD79|E0VD79_PEDHC Protein sarah, putative OS=Pediculus humanus subsp. corporis OX=121224 GN=8238196 PE=4 SV=1 ///148:154///RCN1
PQGGQPGIVVHVCEEP
>tr|A0A0P6C2U1|A0A0P6C2U1_9CRUS Calcipressin-3 OS=Daphnia magna OX=35525 PE=4 SV=1///167:173///RCN1
ATDNQPGIVVHICADM
>tr|A0A0P5G859|A0A0P5G859_9CRUS Calcipressin-3 OS=Daphnia magna OX=35525 PE=4 SV=1///167:173///RCN1
ATDNQPGIVVHICADM
>tr|A0A0N8CSL7|A0A0N8CSL7_9CRUS Calcipressin-3 OS=Daphnia magna OX=35525 PE=4 SV=1///167:173///RCN1
ATDNQPGIVVHICADM
>tr|A0A0P6I4P1|A0A0P6I4P1_9CRUS Calcipressin-3 OS=Daphnia magna OX=35525 PE=4 SV=1///167:173///RCN1
ATDNQPGIVVHICADM
>tr|A0A0N8D0X9|A0A0N8D0X9_9CRUS Calcipressin-3 OS=Daphnia magna OX=35525 PE=4 SV=1///167:173///RCN1
ATDNQPGIVVHICADM
>tr|A0A0P5CI06|A0A0P5CI06_9CRUS Putative Calcipressin-3 (Fragment) OS=Daphnia magna OX=35525 PE=4 SV=1///150:156///RCN1
ATDNQPGIVVHICADM
>tr|A0A0P5R6W5|A0A0P5R6W5_9CRUS Calcipressin-3 (Fragment) OS=Daphnia magna OX=35525 PE=4 SV=1///147:153///RCN1
ATDNQPGIVVHICADM
>tr|A0A0P5QFB5|A0A0P5QFB5_9CRUS Calcipressin-3 (Fragment) OS=Daphnia magna OX=35525 PE=4 SV=1///147:153///RCN1
ATDNQPGIVVHICADM
>tr|A0A0P5WGJ5|A0A0P5WGJ5_9CRUS Calcipressin-3 OS=Daphnia magna OX=35525 PE=4 SV=1///147:153///RCN1
ATDNQPGIVVHICADM
>tr|A0A0N7ZP80|A0A0N7ZP80_9CRUS Calcipressin-3 OS=Daphnia magna OX=35525 PE=4 SV=1///147:153///RCN1
ATDNQPGIVVHICADM
>tr|A0A0P5MRD5|A0A0P5MRD5_9CRUS Calcipressin-3 OS=Daphnia magna OX=35525 PE=4 SV=1///147:153///RCN1
ATDNQPGIVVHICADM
>tr|A0A0P6A7I5|A0A0P6A7I5_9CRUS Calcipressin-3 OS=Daphnia magna OX=35525 GN=APZ42_020025 PE=4 SV=1///147:153///RCN1
ATDNQPGIVVHICADM
>tr|A0A0P5UU42|A0A0P5UU42_9CRUS Calcipressin-3 OS=Daphnia magna OX=35525 PE=4 SV=1///147:153///RCN1
ATDNQPGIVVHICADM
>tr|A0A0P5N7I8|A0A0P5N7I8_9CRUS Calcipressin-3 OS=Daphnia magna OX=35525 PE=4 SV=1///147:153///RCN1
ATDNQPGIVVHICADM
>tr|A0A0P5HRP2|A0A0P5HRP2_9CRUS Calcipressin-3 (Fragment) OS=Daphnia magna OX=35525 PE=4 SV=1///147:153///RCN1
ATDNQPGIVVHICADM
>tr|A0A0P5BLB7|A0A0P5BLB7_9CRUS Calcipressin-3 (Fragment) OS=Daphnia magna OX=35525 PE=4 SV=1///147:153///RCN1
ATDNQPGIVVHICADM
>tr|E9H5P5|E9H5P5_DAPPU Uncharacterized protein OS=Daphnia pulex OX=6669 GN=DAPPUDRAFT_215632 PE=4 SV=1///147:153///RCN1
PTDNQPGIVVHVCADM
>tr|A0A0P5T8Q1|A0A0P5T8Q1_9CRUS Calcipressin-3 (Fragment) OS=Daphnia magna OX=35525 PE=4 SV=1///147:153///RCN1
ATDNQPGIVVHICADM
>tr|A0A087VY67|A0A087VY67_ECHMU Protein sarah OS=Echinococcus multilocularis OX=6211 GN=EmuJ_000086600 PE=4 SV=1///206:212///RCN1
PEQDKPGIVVTPCEGA
>tr|U6JLQ4|U6JLQ4_ECHGR Calcipressin-2 OS=Echinococcus granulosus OX=6210 GN=EGR_06302 PE=4 SV=1///206:212///RCN1
PERDKPGIVVTPCEGA
>tr|A0A0R3WAQ5|A0A0R3WAQ5_TAEAS Uncharacterized protein OS=Taenia asiatica OX=60517 PE=4 SV=1///206:212///RCN1
PERDKPGIVVTPCEGA
>tr|A0A0R3UN65|A0A0R3UN65_9CEST Uncharacterized protein OS=Mesocestoides corti OX=53468 PE=4 SV=1///219:225///RCN1
PEKDQPSIVVTPCEGS
>tr|A0A0X3NI23|A0A0X3NI23_SCHSO Uncharacterized protein (Fragment) OS=Schistocephalus solidus OX=70667 GN=TR166807 PE=4 SV=1///208:214///RCN1
TERQHPSIVVTPCESL
>tr|A0A0X3PGZ7|A0A0X3PGZ7_SCHSO Uncharacterized protein OS=Schistocephalus solidus OX=70667 GN=TR166807 PE=4 SV=1///208:214///RCN1
TERQHPSIVVTPCESL
[truncated: 853,331 more chars]
