# Supplementary material for: Funneling modulatory peptide design with generative models: Discovery and characterization of disruptors of calcineurin protein-protein interactions
Source: PLoS Comput Biol. 2023 Feb 2;19(2):e1010874. doi: 10.1371/journal.pcbi.1010874 (PMC9928118; doi:10.1371/journal.pcbi.1010874)
Supplement: S3 Data — (XLSX) [file pcbi.1010874.s011.xlsx]

## Sheet: Sheet 1
peptides_tested
	Name	Source	Sequence	Closest natural	Closest gene	Closest organism	Closest natural sequence	Number of mutations to closest	Docking energy	cRBM likelihood	Chip Fluorescence (mean)	Chip Fluorescence (max)	Location on chip	On chip border
388	SeqAKAP79_Pan_troglodytes	natural	KRMEPIAIIITDTEIS	gi|114653500| PREDICTED: A-kinase anchor protein 5 isoform 1	AKAP79	Pan troglodytes	KRMEPIAIIITDTEIS	0	-58.342	-39.6018	3.68901	24.574	3_26;4_26	0
286	SeqRBMlowT_9846	RBMlowT	GGPGTPTRQGQHLAPG	tr|W9YL34|W9YL34_9EURO Serine/threonine-protein phosphatase 2A 56 kDa regulatory subunit	RTS1	Capronia coronata	GGPGTPSRQGGHLAPS	3	-35.046	-16.5387	2.70215	21.0979	21_1;22_1	1
570	SeqRBMlowT_2534	RBMlowT	ADEAIPEIVISKPEEP	gi|32469495| potassium channel subfamily K member 18	TRESK	Homo sapiens	ADEAVPQIIISAEELP	6	-57.646	-16.2058	3.2425	18.5398	17_13;18_13	0
111	SeqRBMlowT_2514	RBMlowT	ADEAIPEITITSAELP	tr|A0A2K6FUS2|A0A2K6FUS2_PROCO Potassium two pore domain channel subfamily K member 18	TRESK	Propithecus coquereli	ADEAIPQITITAEELP	3	-56.724	-14.6326	2.99029	17.6628	13_24;14_24	0
425	SeqRBMlowT_3131	RBMlowT	ADEANPRITITPAELP	tr|A0A2K6FUS2|A0A2K6FUS2_PROCO Potassium two pore domain channel subfamily K member 18	TRESK	Propithecus coquereli	ADEAIPQITITAEELP	4	-46.53	-14.0636	1.49868	16.2722	3_2;4_2	0
11	Seqshuffled_9363	shuffled	LTWTSLRYSVNDDKNT	tr|B4G8G3|B4G8G3_DROPE GL18842	CEACAM5	Drosophila persimilis	LVHTIHRVSVQDAGKY	10	-41.854	-47.0968	4.41102	15.2815	1_1;2_1	1
32	SeqRBM_9489	RBM	ASVSNPEITVTSAETE	tr|A0A2I4B0M7|A0A2I4B0M7_9TELE protein FAM65B isoform X1	RIPOR2	Austrofundulus limnaeus	QSQSNPEITVTPPETE	4	-55.246	-24.9602	1.27464	15.1807	7_12;8_12	0
396	SeqRBMlowT_2874	RBMlowT	PGLYDNALGIEQFTLS	tr|G3YEH0|G3YEH0_ASPNA Uncharacterized protein (Fragment)	CRZ1	Aspergillus niger	PGLYDNALGIESFTLS	1	-40.77	-12.2945	1.62761	13.8972	3_1;4_1	1
478	SeqC16orf74_Pan_troglodytes	natural	KHLDVPDIIITPPTPT	gi|410050703| PREDICTED: uncharacterized protein C16orf74 homolog	C16orf74	Pan troglodytes	KHLDVPDIIITPPTPT	0	-49.612	-35.9218	2.89593	11.1628	17_62;18_62	0
644	SeqRIPOR2_Austrofundulus_limnaeus	natural	QSQSNPEITVTPPETE	tr|A0A2I4B0M7|A0A2I4B0M7_9TELE protein FAM65B isoform X1	RIPOR2	Austrofundulus limnaeus	QSQSNPEITVTPPETE	0	-51.04	-23.219	0.351178	10.3742	7_8;8_8	0
549	SeqCAPN11_Daphnia_magna_2	natural	TTAMNPQFFVQIPRTA	tr|A0A0P5BMD5|A0A0P5BMD5_9CRUS Calpain a	CAPN11	Daphnia magna	TTAMNPQFFVQIPRTA	0	-40.498	-34.9704	0.16102	9.6825	21_36;22_36	1
381	SeqRBMlowT_4410	RBMlowT	LDEAIPEIVISPPETP	tr|A0A2Y9FLV9|A0A2Y9FLV9_PHYCD LOW QUALITY PROTEIN: potassium channel subfamily K member 18	TRESK	Physeter catodon	VDEAIPRIAINDPELP	6	-56.592	-20.3537	1.03549	9.28527	21_30;22_30	1
200	SeqRBM_5872	RBM	IKLIIWNHNISNHGTY	tr|A0A034VZK0|A0A034VZK0_BACDO Muscle M-line assembly protein unc-89	CEACAM5	Bactrocera dorsalis	SQLEISNFRPSNAGTY	8	-37.61	-41.3191	1.80915	8.92534	15_66;16_66	1
332	SeqRBM_7485	RBM	ESSTTPGVVVHICEDD	tr|A0A1W4ZQT9|A0A1W4ZQT9_9TELE calcipressin-1 isoform X1	RCN1	Scleropages formosus	GTSTTPSVVVHVCESD	5	-56.306	-23.9156	1.54423	8.83907	9_60;10_60	0
479	SeqRBM_1060	RBM	CDHMGLDIVIFVTELC	tr|A0A091WQN3|A0A091WQN3_OPIHO A-kinase anchor protein 5	AKAP79	Opisthocomus hoazin	GGGIGVGIVITVTEAE	9	-61.14	-39.6748	2.90142	8.38774	15_50;16_50	0
262	SeqRBM_9156	RBM	QSNSTPTITITPPSDA	tr|A0A2I4B0M7|A0A2I4B0M7_9TELE protein FAM65B isoform X1	RIPOR2	Austrofundulus limnaeus	QSQSNPEITVTPPETE	7	-48.306	-33.8948	2.43646	7.92993	19_66;20_66	1
522	SeqRBMlowT_5628	RBMlowT	TFWTNPQFRLKLEEVD	tr|A0A146WC99|A0A146WC99_FUNHE Calpain-9	CAPN11	Fundulus heteroclitus	TFWTNPQFRLKLEDAD	2	-46.442	-12.8895	2.02728	7.69129	1_45;2_45	1
480	SeqRIPOR2_Tarsius_syrichta	natural	SNSTNPEITITPAELC	tr|A0A1U7TWY2|A0A1U7TWY2_TARSY protein FAM65B isoform X1	RIPOR2	Tarsius syrichta	SNSTNPEITITPAELC	0	-54.758	-23.1754	1.22652	7.53799	7_54;8_54	0
195	SeqRBMlowT_1296	RBMlowT	TFWTNPQYRLKLEDPD	tr|A0A146WC99|A0A146WC99_FUNHE Calpain-9	CAPN11	Fundulus heteroclitus	TFWTNPQFRLKLEDAD	2	-41.052	-12.7332	1.56445	7.37541	15_13;16_13	0
435	Seqshuffled_9399	shuffled	GAWGLNKSGLFLINEV	tr|S4RFH7|S4RFH7_PETMA Uncharacterized protein	CAPN11	Petromyzon marinus	TFWTNPQFRLKLHNED	11	-44.384	-53.6717	0.420589	7.24402	9_12;10_12	0
460	Seqrandom_9942	random	VAQAFNVDGNCTQYWN	gi|359323255| potassium channel subfamily K member 18	TRESK	Canis lupus	VAKAVPRIVIDAQELP	12	-35.404	-61.1284	1.44607	6.97865	19_21;20_21	0
592	SeqSLC4A7_Austrofundulus_limnaeus	natural	GPQDIPEVVVSPPEDD	tr|A0A2I4BLG6|A0A2I4BLG6_9TELE Anion exchange protein	SLC4A7	Austrofundulus limnaeus	GPQDIPEVVVSPPEDD	0	-57.206	-27.8902	1.07218	6.76208	7_58;8_58	0
649	Seqshuffled_509	shuffled	RMMEPQNRGFKGCTES	tr|A0A074XFY1|A0A074XFY1_9PEZI Uncharacterized protein	CRZ1	Aureobasidium namibiae	ASMFPDALGLGGFSLS	11	-31.894	-52.4104	1.74802	6.67066	15_56;16_56	0
447	SeqRBMlowT_372	RBMlowT	ADEANPEITITPPELP	tr|A0A2K6FUS2|A0A2K6FUS2_PROCO Potassium two pore domain channel subfamily K member 18	TRESK	Propithecus coquereli	ADEAIPQITITAEELP	4	-49.844	-12.9215	1.32503	6.273	9_64;10_64	0
0	SeqRBM_541	RBM	KGCAAPAISIDFAPIN	tr|A0A0L0N8H8|A0A0L0N8H8_9HYPO Transcriptional regulator CRZ1	CRZ1	Tolypocladium ophioglossoides	SQMAPPAINIDFAPSN	6	-59.63	-26.8567	0.869121	6.26924	11_61;12_61	0
431	SeqCEACAM5_Aotus_nancymaae	natural	QELFISNITVDHSGSY	tr|A0A2K5C8S7|A0A2K5C8S7_AOTNA Uncharacterized protein	CEACAM5	Aotus nancymaae	QELFISNITVDHSGSY	0	-51.416	-32.1774	1.43795	6.254	17_34;18_34	0
677	SeqRBMlowT_306	RBMlowT	KKMSPPCIVVSPPEED	gi|332844939| PREDICTED: LOW QUALITY PROTEIN: voltage-dependent T-type calcium channel subunit alpha-1H partial	CACNA1H	Pan troglodytes	KKMSPPCISVEPPAED	3	-57.962	-15.8083	1.9169	6.12462	15_57;16_57	0
55	SeqRBMlowT_929	RBMlowT	TFWTNPQYRLKLEDVD	tr|A0A146WC99|A0A146WC99_FUNHE Calpain-9	CAPN11	Fundulus heteroclitus	TFWTNPQFRLKLEDAD	2	-45.262	-13.6537	1.29429	6.01989	13_22;14_22	0
319	SeqRBMlowT_6820	RBMlowT	SFWTNPQFKITLEEPD	tr|A0A091EI09|A0A091EI09_CORBR Calpain-8 (Fragment)	CAPN11	Corvus brachyrhynchos	TYWTNPQFKIRLEEPD	3	-43.682	-13.9562	1.37027	5.88988	21_2;22_2	1
402	SeqRBM_1117	RBM	TTLVIPQMRLTSEATF	tr|A0A2I4BLR5|A0A2I4BLR5_9TELE ligand-dependent nuclear receptor corepressor-like protein isoform X2	LCORL_2	Austrofundulus limnaeus	TTLRIPQVRSKSDHNK	8	-45.174	-35.7334	1.32383	5.61083	15_47;16_47	0
525	SeqRBMlowT_9005	RBMlowT	TFWTNPQFRVTLTEPD	tr|V3ZFZ8|V3ZFZ8_LOTGI Uncharacterized protein	CAPN11	Lottia gigantea	TFWTNPQFRVTLTDPD	1	-43.176	-13.2444	0.116981	5.55809	9_15;10_15	0
138	SeqRBMlowT_2291	RBMlowT	TFWTNPQYRITLEELD	tr|A0A218UZ00|A0A218UZ00_9PASE Calpain-2 catalytic subunit (Fragment)	CAPN11	Lonchura striata	TFWTNPQYLIKLEEED	3	-43.572	-13.4154	0.929719	5.52986	3_43;4_43	0
455	SeqRBM_7411	RBM	TFWTNPQYRMVLDEDD	tr|A0A1S3FD87|A0A1S3FD87_DIPOR calpain-11	CAPN11	Dipodomys ordii	TFWTNPQFRMYLQEDD	3	-45.146	-20.5701	1.40375	5.3741	21_7;22_7	1
328	Seqshuffled_9450	shuffled	SNLACNDRHPNNEDAK	tr|Q6FM76|Q6FM76_CANGA Uncharacterized protein	RGA2	Candida glabrata	SSLEIPKRSVNRPRSA	12	-32.406	-48.1823	1.13291	5.33275	13_58;14_58	0
515	SeqRBMlowT_6893	RBMlowT	TNSHNPQVDLKIPQVR	tr|A0A1S3T027|A0A1S3T027_SALSA ligand-dependent corepressor-like isoform X2	LCORL	Salmo salar	SLSHSPPVDLKIPQVR	4	-43.75	-18.834	0.975305	5.27086	17_11;18_11	0
453	SeqRBMlowT_445	RBMlowT	ADEAPPEITITPAELP	tr|A0A2K6FUS2|A0A2K6FUS2_PROCO Potassium two pore domain channel subfamily K member 18	TRESK	Propithecus coquereli	ADEAIPQITITAEELP	4	-57.876	-12.9929	0.181574	5.26396	3_3;4_3	0
473	Seqrandom_9976	random	FHYEDLSWHFQLFEGE	tr|A7RV42|A7RV42_NEMVE Predicted protein (Fragment)	RCN1	Nematostella vectensis	PDTECPSIVVHLCDDE	12	-42.774	-55.1917	1.49014	5.25615	11_51;12_51	0
503	SeqRBM_9050	RBM	GSDDCPNVIVHIPHED	tr|U3I9H6|U3I9H6_ANAPL Anion exchange protein	SLC4A7	Anas platyrhynchos	ASDDIPSVIIHPPEED	6	-53.296	-28.816	0.111183	5.15991	7_3;8_3	0
345	SeqRBMlowT_7742	RBMlowT	RNPGQPLLELEGHSAP	tr|C4JHU4|C4JHU4_UNCRE Uncharacterized protein	YPL247C	Uncinocarpus reesii	RQPGQALLELKGHSAP	3	-60.298	-16.4269	0.491214	5.13474	7_49;8_49	0
405	SeqRBMlowT_128	RBMlowT	GTETTPSIVVHVCEDD	tr|V9LBA8|V9LBA8_CALMI Calcipressin-1 (Fragment)	RCN1	Callorhinchus milii	GTETTPSVVVHVCESD	2	-57.07	-14.2985	1.37386	4.96442	17_33;18_33	0
564	SeqYPL247C_Erysiphe_pulchra	natural	RQPGQALLELKGHAGA	tr|A0A2S4Q0J1|A0A2S4Q0J1_9PEZI WD40 repeat-like protein (Fragment)	YPL247C	Erysiphe pulchra	RQPGQALLELKGHAGA	0	-51.248	-19.0098	0.457462	4.95161	21_11;22_11	1
386	SeqRBM_8304	RBM	ARSFCPHRQVLSCKPK	tr|A0A0V1AB97|A0A0V1AB97_9BILA Calcipressin-2	RCN1	Trichinella patagoniensis	ASSNCPSIKVHPCQDD	10	-40.59	-46.3065	0.240824	4.92096	11_48;12_48	0
27	SeqRBMlowT_658	RBMlowT	TFWTNPQFRITLEEED	tr|A0A1A7WW24|A0A1A7WW24_9TELE Uncharacterized protein	CAPN11	Iconisemion striatum	TFWTNPQFVIKLEEED	2	-46.966	-12.6648	1.40954	4.83853	13_21;14_21	0
35	SeqRBM_7856	RBM	NDHALPEITVTPAELP	tr|W5P5Y8|W5P5Y8_SHEEP RHO family interacting cell polarization regulator 2	RIPOR2	Ovis aries	ASAANPEITVTSAELP	5	-59.13	-22.5202	1.65369	4.82253	19_58;20_58	0
442	Seqshuffled_9774	shuffled	RTRRISPLFDNPNSKQ	tr|A0A4T0VJE6|A0A4T0VJE6_9PEZI Protein BOI2	BOI2	Colletotrichum higginsianum	ATNGTFPLTDGAHKKQ	10	-44.03	-44.2874	0.735883	4.81885	13_62;14_62	0
555	SeqRBM_4749	RBM	SVDKHPRVYVATSRED	tr|H2MND3|H2MND3_ORYLA Nuclear factor of activated T cells 2a	NFATC1	Oryzias latipes	SVALSPRIEITPSREH	9	-49.812	-43.8813	0.816073	4.79279	13_40;14_40	0
414	SeqRBM_9189	RBM	GHSHNPSITITFAEAE	gi|114605708| PREDICTED: protein FAM65B isoform 1	RIPOR2	Pan troglodytes	SNSTNPEITITPAEFN	7	-51.77	-31.4358	1.12722	4.76431	11_49;12_49	0
520	Seqrandom_9950	random	RKDSAVTQWGFSNLWA	tr|A0A146WDH8|A0A146WDH8_FUNHE Nuclear pore complex protein Nup153 (Fragment)	NUP153	Fundulus heteroclitus	NKSSLPTFSFSTSLPP	12	-39.852	-57.7633	1.03269	4.74438	13_65;14_65	0
15	SeqRBM_2022	RBM	NIEKMPELQACGHTSF	tr|Q90WF1|Q90WF1_CHICK Filamin	FLNA	Gallus gallus	LSLKMPEPTAHDVTAQ	10	-43.288	-50.0494	1.48464	4.70548	15_59;16_59	0
696	Seqshuffled_7970	shuffled	LCWFLDYRVVLPFFAY	tr|I3J0V5|I3J0V5_ORENI Anion exchange protein	SLC4A7	Oreochromis niloticus	APVGLPKVVVHPPEED	12	-49.094	-57.32	1.64141	4.66016	11_59;12_59	0
298	SeqRGA2_Fusarium_oxysporum	natural	SSRSSSRPARSPERKP	tr|A0A2H3I2E7|A0A2H3I2E7_FUSOX Uncharacterized protein	RGA2	Fusarium oxysporum	SSRSSSRPARSPERKP	0	-27.876	-12.2457	0.837488	4.62887	13_57;14_57	0
543	SeqRBMlowT_1185	RBMlowT	TFWTNPQYRITLEDED	tr|A0A2T7NZX6|A0A2T7NZX6_POMCA Uncharacterized protein	CAPN11	Pomacea canaliculata	TFWTNPQYRITLTDPD	2	-44.586	-13.2092	0.237656	4.60443	5_18;6_18	0
227	SeqRBM_7048	RBM	RSYDVPVFLFTYLPNP	tr|G0VJ23|G0VJ23_NAUCC Uncharacterized protein	SFB3	Naumovozyma castellii	RAYVNPKFNFTYDSNV	8	-49.078	-37.5295	0.0600775	4.51454	7_19;8_19	0
66	SeqCAPN11_Tupaia_chinensis	natural	TFWTNPQYRLKLLEED	tr|L9JC24|L9JC24_TUPCH Calpain-3	CAPN11	Tupaia chinensis	TFWTNPQYRLKLLEED	0	-41.522	-15.6678	0.557428	4.42845	9_25;10_25	0
74	SeqRBMlowT_124	RBMlowT	PSEDQPGIVVHVCEED	tr|A0A131XIB8|A0A131XIB8_9ACAR Putative calcineurin-mediated signaling pathway inhibitor dscr1	RCN1	Hyalomma excavatum	PSETQPGIVVHVCEEV	2	-56.652	-14.4125	0.156426	4.39476	5_27;6_27	0
17	SeqRBMlowT_217	RBMlowT	TFWTNPQFKITLEEED	tr|H0X7K8|H0X7K8_OTOGA Calpain 11	CAPN11	Otolemur garnettii	TFWTNPQFKIFLPEED	2	-45.338	-12.6034	0.0233833	4.39292	7_37;8_37	0
256	SeqRBMlowT_7789	RBMlowT	GGPGTPTRQGQPLAPS	tr|A0A1V6QGQ7|A0A1V6QGQ7_9EURO Serine/threonine-protein phosphatase 2A 56 kDa regulatory subunit	RTS1	Penicillium antarcticum	NGPGTPTRQGQPVAPS	2	-37.332	-9.54499	0.928777	4.38404	17_54;18_54	0
707	SeqRBMlowT_144	RBMlowT	LLDDVPDVVVHPPEED	gi|332816308| PREDICTED: sodium bicarbonate cotransporter 3 isoform 2	SLC4A7	Pan troglodytes	ASDDIPTVVIHPPEED	5	-50.964	-20.406	2.23846	4.36973	17_44;18_44	0
536	SeqRBMlowT_1832	RBMlowT	ASEAAPTINIDFAPNP	tr|G4N4P0|G4N4P0_MAGO7 Uncharacterized protein	CRZ1	Magnaporthe oryzae	AQMAAPTINIDYAPTN	5	-51.612	-21.0828	-0.188196	4.3558	7_56;8_56	0
29	SeqRBMlowT_356	RBMlowT	PLGTQPGIVVHVCELN	tr|A0A087UQC2|A0A087UQC2_9ARAC Calcipressin-3 (Fragment)	RCN1	Stegodyphus mimosarum	PSGSQPGIVVHVCEDA	4	-63.664	-20.0987	3.23118	4.33415	1_2;2_2	1
718	SeqRBMlowT_3627	RBMlowT	KAYINPFMTFIEGGRK	tr|A0A2D4IWP3|A0A2D4IWP3_MICLE Uncharacterized protein	SFB3	Micrurus lemniscatus	KAYMCPFMQFIEGGRK	3	-47.048	-12.7792	0.46955	4.32934	9_48;10_48	0
528	SeqRBMlowT_560	RBMlowT	KAYMNPFMQFIDGGRR	tr|T2MFJ8|T2MFJ8_HYDVU Protein transport protein Sec24C	SFB3	Hydra vulgaris	KAYMNPFMQFIDGGRR	0	-40.338	-10.1971	0.326906	4.3098	3_57;4_57	0
367	SeqRBMlowT_1404	RBMlowT	SAGTGVGIVITVTEAE	tr|A0A2I0MPL7|A0A2I0MPL7_COLLI A kinase (PRKA) anchor protein 5	AKAP79	Columba livia	SMGTGVGIVITVTEAE	1	-61.184	-13.2057	0.41229	4.27484	21_4;22_4	1
369	SeqCAPN11_Monodelphis_domestica	natural	TFWMNPQYMIKLEEED	tr|F6ZEJ6|F6ZEJ6_MONDO Calpain 2	CAPN11	Monodelphis domestica	TFWMNPQYMIKLEEED	0	-39.662	-17.7781	0.292141	4.26231	5_12;6_12	0
686	Seqshuffled_9986	shuffled	GDPITVTFSFKQQSIR	tr|M2LNG0|M2LNG0_BAUPA Uncharacterized protein	SFB3	Baudoinia panamericana	RTYINPFASFLDHSHR	11	-40.516	-48.7884	-0.371689	4.23567	5_49;6_49	0
134	Seqshuffled_9338	shuffled	FLGRGPQLEDFDPSRD	gi|6324592| Rod1p	ROD1	Saccharomyces cerevisiae	ILAPNPQIKIEDDSLN	11	-49.102	-49.4957	0.405084	4.22856	5_29;6_29	0
637	Seqshuffled_9544	shuffled	SFVHLPDFKVESLVRR	tr|L5KU23|L5KU23_PTEAL Uncharacterized protein	NUP153	Pteropus alecto	SSSSLPTFSFSSPVIT	10	-45.068	-42.6683	0.589765	4.19071	9_19;10_19	0
591	SeqRBMlowT_5886	RBMlowT	ATPGTFPRGDGAHKKQ	tr|A0A4T0VJE6|A0A4T0VJE6_9PEZI Protein BOI2	BOI2	Colletotrichum higginsianum	ATNGTFPLTDGAHKKQ	3	-38.456	-17.7784	0.825627	4.11137	15_54;16_54	0
674	SeqRBM_6067	RBM	PSALIPSLSMDPSMSE	tr|A0A151NYZ0|A0A151NYZ0_ALLMI Nuclear factor of activated T-cells cytoplasmic 1	NFATC1	Alligator mississippiensis	ASALSPRIEITPSHEL	10	-48.116	-38.8214	0.601881	4.10613	13_19;14_19	0
218	SeqRBMlowT_4653	RBMlowT	TFWANPQYKIHLEEED	tr|A0A2K6N927|A0A2K6N927_RHIRO Uncharacterized protein	CAPN11	Rhinopithecus roxellana	TFWMNPQYLIKLEEED	3	-43.89	-15.6991	0.693965	4.09787	9_56;10_56	0
662	Seqrandom_9952	random	VDIATNDLISELCNLC	tr|G5BVW3|G5BVW3_HETGA Potassium channel subfamily K member 18	TRESK	Heterocephalus glaber	VDEAIPQIIVNDGELP	11	-45.726	-52.8187	0.216066	4.08445	5_48;6_48	0
526	Seqshuffled_9643	shuffled	RLFSVCEQEEEIERAP	tr|B2B2N6|B2B2N6_PODAN Podospora anserina S mat+ genomic DNA chromosome 6 supercontig 2	RGA2	Podospora anserina	SSRSVSRNELSPERTQ	11	-37.434	-51.6803	1.1677	4.04439	13_39;14_39	0
448	SeqRBMlowT_45	RBMlowT	TFWSNPQFRITLEDPD	tr|J9K494|J9K494_ACYPI Uncharacterized protein	CAPN11	Acyrthosiphon pisum	TFASNPQYRITLEDPD	2	-44.174	-13.1633	0.00717499	4.04083	7_1;8_1	1
151	SeqRBM_9954	RBM	QHMSVPKIQVTPTEIE	tr|A0A2I4B0M7|A0A2I4B0M7_9TELE protein FAM65B isoform X1	RIPOR2	Austrofundulus limnaeus	QSQSNPEITVTPPETE	7	-51.206	-36.3152	2.71781	4.02489	1_6;2_6	1
175	SeqRBMlowT_112	RBMlowT	GTETTPSVVVHVCEDD	tr|V9LBA8|V9LBA8_CALMI Calcipressin-1 (Fragment)	RCN1	Callorhinchus milii	GTETTPSVVVHVCESD	1	-56.658	-13.3771	1.52033	4.01034	19_37;20_37	0
63	SeqRBM_1871	RBM	KSSSSPSASINVPQSN	tr|S9YGX7|S9YGX7_CAMFR Voltage-dependent T-type calcium channel subunit alpha	CACNA1H	Camelus ferus	KKLSPPSISIDPPESQ	8	-33.648	-34.7137	1.56886	3.99312	1_3;2_3	1
96	SeqRBMlowT_1003	RBMlowT	LKDEIPEVRLNIISNL	tr|A0A2B4RGF0|A0A2B4RGF0_STYPI Serine/threonine-protein phosphatase 2A 65 kDa regulatory subunit A alpha isoform	RCN1	Stylophora pistillata	LKDEIPEVRLNIISNL	0	-47.406	-10.2934	2.45309	3.95683	1_4;2_4	1
327	Seqshuffled_9799	shuffled	KERDVNYYIIHPVGSA	gi|410050703| PREDICTED: uncharacterized protein C16orf74 homolog	C16orf74	Pan troglodytes	KHLDVPDIIITPPTPT	10	-47.166	-47.3581	0.583076	3.90554	11_46;12_46	0
423	SeqRBMlowT_1222	RBMlowT	ADEASPRIVITPPELP	tr|W5Q9X4|W5Q9X4_SHEEP Potassium two pore domain channel subfamily K member 18	TRESK	Ovis aries	ADEAVPHVVIHDPELP	5	-54.182	-16.0854	0.572654	3.90207	7_52;8_52	0
16	SeqRBM_1928	RBM	TFWSNPQFDIALDDDD	tr|I3JJZ3|I3JJZ3_ORENI Calpain 8	CAPN11	Oreochromis niloticus	TFCSNPQFFIRLDDVD	4	-48.762	-22.3897	1.74986	3.89674	17_19;18_19	0
395	SeqRBM_3392	RBM	EGKMDPELYISTVEAQ	tr|F6VUV3|F6VUV3_HORSE Potassium two pore domain channel subfamily K member 18	TRESK	Equus caballus	EDKAVPRISISAQELP	10	-49.406	-44.6559	0.129628	3.89455	21_5;22_5	1
374	SeqRBMlowT_5534	RBMlowT	TFWTNPQFRLKLVDVD	tr|A0A146WC99|A0A146WC99_FUNHE Calpain-9	CAPN11	Fundulus heteroclitus	TFWTNPQFRLKLEDAD	2	-46.39	-13.7259	0.465587	3.88578	7_50;8_50	0
617	SeqRBMlowT_361	RBMlowT	PSEDQPGIVVHVCEEG	tr|A0A131XIB8|A0A131XIB8_9ACAR Putative calcineurin-mediated signaling pathway inhibitor dscr1	RCN1	Hyalomma excavatum	PSETQPGIVVHVCEEV	2	-59.892	-17.093	0.977941	3.84254	13_17;14_17	0
85	SeqRCN1_Pongo_abelii	natural	GTESTPSVVVHVCESE	tr|A0A2J8SIU5|A0A2J8SIU5_PONAB RCAN3 isoform 8	RCN1	Pongo abelii	GTESTPSVVVHVCESE	0	-58.398	-19.3749	1.0203	3.82274	19_60;20_60	0
630	SeqRBMlowT_5415	RBMlowT	ADEAPPRITITPYELP	tr|A0A2K6FUS2|A0A2K6FUS2_PROCO Potassium two pore domain channel subfamily K member 18	TRESK	Propithecus coquereli	ADEAIPQITITAEELP	4	-53.786	-17.7829	1.11179	3.78419	9_45;10_45	0
499	SeqRBM_1220	RBM	DTLWIGSGTVTDSGNY	tr|A0A2C9KKC6|A0A2C9KKC6_BIOGL Uncharacterized protein	CEACAM5	Biomphalaria glabrata	PTLTITGTQTQDSGNY	8	-40.508	-33.6268	0.162922	3.76646	5_42;6_42	0
62	SeqRBM_8933	RBM	DSLEGATIVITLTEGK	tr|A0A091WQN3|A0A091WQN3_OPIHO A-kinase anchor protein 5	AKAP79	Opisthocomus hoazin	GGGIGVGIVITVTEAE	9	-52.566	-36.8186	0.591398	3.74001	9_51;10_51	0
699	Seqrandom_9944	random	QRFFCVRYDVNPCINW	tr|A0A2P4T181|A0A2P4T181_BAMTH Uncharacterized protein (Fragment)	TRESK	Bambusicola thoracicus	IRGDGSKVDVNEPLSI	12	-39.494	-53.8698	0.267807	3.70901	7_10;8_10	0
336	SeqRBMlowT_1519	RBMlowT	RAYINPFMTFIDGGHR	tr|A0A1B9H6Y6|A0A1B9H6Y6_9TREE Protein transporter SEC24	SFB3	Kwoniella heveanensis	RAYINPFVTFIEGGNR	3	-40.908	-12.2416	0.907386	3.70849	15_18;16_18	0
189	Seqrandom_9955	random	FFHHGLSCCKARQAEY	tr|A0A0A9XCJ0|A0A0A9XCJ0_LYGHE Hemicentin-2	CEACAM5	Lygus hesperus	FKHTIKSVTTQDAGKY	12	-37.392	-61.0453	0.527741	3.69868	21_23;22_23	1
180	SeqRBMlowT_2987	RBMlowT	TFWTNPQFRIKLEEVD	tr|G3VKY7|G3VKY7_SARHA Calpain 1	CAPN11	Sarcophilus harrisii	TFWVNPQFKIKLEEVD	2	-44.346	-12.5739	2.46872	3.67236	1_7;2_7	1
210	SeqRBMlowT_4070	RBMlowT	RAYINPFMQFIDGGRK	tr|A0A0N4ZSD2|A0A0N4ZSD2_PARTI Uncharacterized protein	SFB3	Parastrongyloides trichosuri	RAYMCPFMQFIDGGRK	2	-39.644	-11.4037	2.00271	3.66807	1_8;2_8	1
124	SeqRBMlowT_1995	RBMlowT	SDSANPEITITPAELP	tr|I3NGS1|I3NGS1_ICTTR RHO family interacting cell polarization regulator 2	RIPOR2	Ictidomys tridecemlineatus	SSSANPEITITPAELS	2	-49.304	-14.0556	2.123	3.66311	1_5;2_5	1
77	SeqRBMlowT_2431	RBMlowT	KKMAPPCINIDPAPEN	tr|A0A0L0N8H8|A0A0L0N8H8_9HYPO Transcriptional regulator CRZ1	CRZ1	Tolypocladium ophioglossoides	SQMAPPAINIDFAPSN	5	-63.9	-14.2229	0.854914	3.66191	15_61;16_61	0
280	Seqrandom_9951	random	DRMAQDSMGWCRECLM	tr|A0A0C3DPY0|A0A0C3DPY0_9PEZI Uncharacterized protein	CRZ1	Oidiodendron maius	DPMYQEVLGIGNFSLS	11	-39.138	-58.2478	1.59286	3.63929	15_16;16_16	0
489	SeqRBM_413	RBM	GTSGGFPQTDRSHKKQ	tr|A0A1Y2UW39|A0A1Y2UW39_9PEZI Uncharacterized protein	BOI2	Hypoxylon sp.	ATSGTFPQVDSSHKKQ	4	-32.746	-26.0563	-0.258087	3.63652	9_40;10_40	0
430	SeqRBMlowT_1446	RBMlowT	ADEAGVQIVITVTELP	tr|A0A2K6FUS2|A0A2K6FUS2_PROCO Potassium two pore domain channel subfamily K member 18	TRESK	Propithecus coquereli	ADEAIPQITITAEELP	5	-59.718	-15.2251	1.11154	3.57711	19_20;20_20	0
600	SeqRBMlowT_4495	RBMlowT	TFHTNPQYRIKLEEPD	tr|T2MJ45|T2MJ45_HYDVU Calpain-9 (Fragment)	CAPN11	Hydra vulgaris	TFHLNPQYRIKLEDPD	2	-42.002	-14.3259	1.04921	3.4958	17_14;18_14	0
650	Seqrandom_10000	random	WAGCDTWVFSIWRWIA	tr|A0A0D2UIU6|A0A0D2UIU6_CAPO3 Protein transporter Sec24-like CEF	SFB3	Capsaspora owczarzaki	KAYINCHVTFIDGGRA	12	-43.372	-62.8497	0.312769	3.48573	7_34;8_34	0
720	Seqshuffled_9000	shuffled	NDHNTNDWSFELGQTV	gi|6323948| Tda1p	TDA1	Saccharomyces cerevisiae	NTKDTPNFSFHPTIRR	12	-35.268	-53.1463	1.05062	3.47722	13_46;14_46	0
408	SeqRBMlowT_4243	RBMlowT	TFWMNPQFKISLEDPD	tr|Q672G9|Q672G9_ONCMY Calpain 2 catalytic subunit	CAPN11	Oncorhynchus mykiss	TFWMNPQFKIKLEEED	3	-46.852	-13.9533	1.83883	3.46993	1_15;2_15	1
60	SeqRBMlowT_4817	RBMlowT	GTLYDNVLGIESFSLS	tr|A0A0S7E973|A0A0S7E973_9EURO Uncharacterized protein	CRZ1	Aspergillus lentulus	PTLYDNALGIENFTLS	4	-52.612	-18.8902	0.964029	3.46362	19_59;20_59	0
353	Seqrandom_9957	random	RCISAYKLDSVMMDPS	tr|F0XPF6|F0XPF6_GROCL C2h2 type zinc finger domain containing protein	CRZ1	Grosmannia clavigera	SQMSAPKIEIQYAPPN	12	-40.614	-55.3107	0.144821	3.46337	9_9;10_9	0
131	SeqRBMlowT_4395	RBMlowT	TYWTNPQFRVTLEDPD	tr|G4VAG2|G4VAG2_SCHMA Calpain (C02 family)	CAPN11	Schistosoma mansoni	TYWTNPQFRITVEDPD	2	-43.85	-15.3999	0.730348	3.40491	9_1;10_1	1
120	SeqRBM_2495	RBM	GSPPTPSRSGKPPKPL	tr|E5AER6|E5AER6_LEPMJ Serine/threonine-protein phosphatase 2A 56 kDa regulatory subunit	RTS1	Leptosphaeria maculans	AGPGTPSRLGQPLAPS	8	-33.574	-32.2927	0.695459	3.39601	15_63;16_63	0
109	SeqRBMlowT_1109	RBMlowT	TFWTNPQYRITLEEED	tr|A0A218UZ00|A0A218UZ00_9PASE Calpain-2 catalytic subunit (Fragment)	CAPN11	Lonchura striata	TFWTNPQYLIKLEEED	2	-43.764	-12.638	0.264978	3.38369	3_42;4_42	0
106	Seqshuffled_5110	shuffled	LNRIEIFVTFNFTRNS	tr|A0A1B9H6Y6|A0A1B9H6Y6_9TREE Protein transporter SEC24	SFB3	Kwoniella heveanensis	RAYINPFVTFIEGGNR	10	-46.266	-50.0401	0.477043	3.36344	13_50;14_50	0
721	SeqRBM_5585	RBM	LMVSPPEITISPAELH	tr|H0WR28|H0WR28_OTOGA RHO family interacting cell polarization regulator 2	RIPOR2	Otolemur garnettii	SNSTNPEITITPAELH	6	-52.652	-30.2382	0.761011	3.35278	11_60;12_60	0
143	SeqRBMlowT_1620	RBMlowT	STSSLPTFSFSSPVSH	tr|L5KU23|L5KU23_PTEAL Uncharacterized protein	NUP153	Pteropus alecto	SSSSLPTFSFSSPVIT	3	-43.084	-14.1166	0.309903	3.34657	19_62;20_62	0
323	SeqRBMlowT_93	RBMlowT	TFWTNPQFRLKIPQVD	tr|A0A146WC99|A0A146WC99_FUNHE Calpain-9	CAPN11	Fundulus heteroclitus	TFWTNPQFRLKLEDAD	4	-40.15	-12.6597	1.49658	3.32812	1_12;2_12	1
294	SeqRBMlowT_180	RBMlowT	AAGAGVGIVITVTEAE	tr|A0A091TXB3|A0A091TXB3_9AVES A-kinase anchor protein 5	AKAP79	Pelecanus crispus	NAGAGVSIVITVTEAE	2	-68.044	-12.8903	1.92284	3.31725	1_11;2_11	1
585	SeqRBMlowT_1959	RBMlowT	ADEAIPEIVISPPELP	gi|32469495| potassium channel subfamily K member 18	TRESK	Homo sapiens	ADEAVPQIIISAEELP	5	-62.668	-14.8847	0.286309	3.30851	11_3;12_3	0
167	SeqRBM_9284	RBM	PSDPQPSIIVHACLED	tr|A0A1E1X3K6|A0A1E1X3K6_9ACAR Putative calcineurin-mediated signaling pathway inhibitor dscr1	RCN1	Amblyomma aureolatum	PSDTQPGIVVHICEEV	6	-52.892	-25.8059	0.869464	3.30213	13_52;14_52	0
245	SeqRBMlowT_5581	RBMlowT	TFWTNPQYRLKVTDPD	tr|A0A2R2MMH7|A0A2R2MMH7_LINUN calpain-2 catalytic subunit-like	CAPN11	Lingula unguis	TFWTNPQYRISVTDPD	2	-36.21	-13.1873	1.54743	3.29981	1_9;2_9	1
450	SeqRBMlowT_549	RBMlowT	KAYINPFMQFIDGGRR	tr|T2MFJ8|T2MFJ8_HYDVU Protein transport protein Sec24C	SFB3	Hydra vulgaris	KAYMNPFMQFIDGGRR	1	-44.39	-11.1894	1.4015	3.29822	17_61;18_61	0
516	SeqRBM_4400	RBM	RQGAGPILVLEGHWDA	tr|H2AWF2|H2AWF2_KAZAF Uncharacterized protein	YPL247C	Kazachstania africana	RNSESPVLVLEGHKSA	7	-63.584	-41.0721	-1.78842	3.28848	21_61;22_61	1
382	Seqrandom_9943	random	VFAQEDYFLFPVILKE	tr|A0A1S3Q7I2|A0A1S3Q7I2_SALSA calpain-2 catalytic subunit-like	CAPN11	Salmo salar	SFWQNPQFLIKLDEED	12	-42.554	-53.6119	-0.00459905	3.27913	3_52;4_52	0
633	SeqCEACAM5_Bactrocera_latifrons	natural	VALVIRSTDKDDVGNY	tr|A0A0K8UZ23|A0A0K8UZ23_BACLA B-cell receptor CD22	CEACAM5	Bactrocera latifrons	VALVIRSTDKDDVGNY	0	-38.018	-34.6187	1.36761	3.26848	19_53;20_53	0
221	SeqRBMlowT_69	RBMlowT	TFWMNPQFRITLDDPD	tr|B7ZQR0|B7ZQR0_XENLA CL-2 protein	CAPN11	Xenopus laevis	TFWTNPQFRIKLDEPD	3	-45.642	-13.6159	0.639031	3.26635	13_28;14_28	0
115	SeqRBM_3002	RBM	TLWTNPQYHITLPEED	tr|A0A218UZ00|A0A218UZ00_9PASE Calpain-2 catalytic subunit (Fragment)	CAPN11	Lonchura striata	TFWTNPQYLIKLEEED	4	-43.85	-23.1409	0.93214	3.2575	19_61;20_61	0
99	SeqRBMlowT_9677	RBMlowT	TFWSNPQYKITLEEPD	tr|A0A0N8JX99|A0A0N8JX99_9TELE Calpain-1 catalytic subunit-like	CAPN11	Scleropages formosus	TFWINPQYKITLLEED	3	-41.598	-13.394	0.967293	3.25414	9_52;10_52	0
9	SeqRBM_4600	RBM	VETIRPGVVTEPMEAG	tr|A0A087VY67|A0A087VY67_ECHMU Protein sarah	RCN1	Echinococcus multilocularis	PEQDKPGIVVTPCEGA	10	-49.858	-45.2004	1.27786	3.23773	19_57;20_57	0
445	SeqRBMlowT_1972	RBMlowT	ADEAIPKIVIHPPEEP	tr|W5Q9X4|W5Q9X4_SHEEP Potassium two pore domain channel subfamily K member 18	TRESK	Ovis aries	ADEAVPHVVIHDPELP	5	-57.962	-14.98	-0.142828	3.23274	5_40;6_40	0
601	SeqRBMlowT_8768	RBMlowT	RNPGTFPLELEGHKKQ	gi|50307305| hypothetical protein	YPL247C	Kluyveromyces lactis	RYPGTPLLTLEGHIGP	7	-42.364	-14.0523	1.049	3.22416	19_52;20_52	0
184	SeqRBMlowT_239	RBMlowT	TFWTNPQYVITLEDPD	tr|A0A1A9YJN0|A0A1A9YJN0_GLOFF Uncharacterized protein	CAPN11	Glossina fuscipes	TFWHNPQYVITLEDPD	1	-46.552	-13.7438	0.737276	3.21999	9_55;10_55	0
14	SeqRBMlowT_3204	RBMlowT	TFWTNPQYKITLEEED	tr|A0A218UZ00|A0A218UZ00_9PASE Calpain-2 catalytic subunit (Fragment)	CAPN11	Lonchura striata	TFWTNPQYLIKLEEED	2	-44.638	-13.0546	1.11172	3.20027	13_47;14_47	0
157	SeqKCNN2_Mus_musculus	natural	SPSNPPEIIISSREDN	sp|P58391|KCNN3_MOUSE Small conductance calcium-activated potassium channel protein 3	KCNN2	Mus musculus	SPSNPPEIIISSREDN	0	-49.036	-34.7686	0.7018	3.19535	9_54;10_54	0
604	Seqshuffled_9502	shuffled	GYDIDPAISFDSDLML	gi|522021835| nuclear factor of activated T-cells cytoplasmic 1 isoform F	NFATC1	Homo sapiens	PALESPRIEITSCLGL	11	-49.434	-45.5449	2.02276	3.17352	1_22;2_22	1
463	SeqRBMlowT_1628	RBMlowT	HSKSSPKLSISSPVHH	gi|545497054| PREDICTED: uncharacterized protein C11orf63 homolog isoform X2	JHY	Canis lupus	HSKLIPKLSIKSPVHH	3	-47.682	-15.6447	1.03815	3.1562	1_17;2_17	1
693	SeqRBMlowT_4269	RBMlowT	TFWTNPQFKLKLLDPD	tr|G3Q8A6|G3Q8A6_GASAC Calpain 9	CAPN11	Gasterosteus aculeatus	TFWTNPQFKLKLEDAD	2	-39.024	-14.0889	0.857911	3.1491	1_51;2_51	1
375	SeqRBM_4270	RBM	KAYMCPYMDFQDGGRR	tr|F1KR98|F1KR98_ASCSU Protein transport protein Sec24C	SFB3	Ascaris suum	KAYMCPYMEFQDGGRR	1	-42.836	-13.8866	0.40497	3.13459	7_24;8_24	0
273	Seqshuffled_9917	shuffled	SVWENATVRFNFFPDN	gi|19115860| protein phosphatase regulatory subunit Paa1	RCN1	Schizosaccharomyces pombe	LKDENPEVRLNIISKL	11	-36.52	-48.5247	1.43828	3.12419	1_10;2_10	1
708	SeqRBMlowT_166	RBMlowT	PAGAGVGIVITVTEAE	tr|A0A091TXB3|A0A091TXB3_9AVES A-kinase anchor protein 5	AKAP79	Pelecanus crispus	NAGAGVSIVITVTEAE	2	-63.824	-12.4875	1.08232	3.11718	19_56;20_56	0
238	Seqrandom_9988	random	YRDSWVTACQKIQSKI	tr|A0A168AVR7|A0A168AVR7_9EURO Phosphoprotein phosphatase A	RCN1	Ascosphaera apis	LRDEFPDVRLHIISKL	11	-37.894	-56.4755	0.488836	3.10915	19_65;20_65	0
350	SeqRBMlowT_1855	RBMlowT	LKDESPEVRLNIISSL	gi|114678853| PREDICTED: serine/threonine-protein phosphatase 2A 65 kDa regulatory subunit A alpha isoform isoform 10	RCN1	Pan troglodytes	LKDECPEVRLNIISNL	2	-49.51	-11.8622	1.09491	3.10582	1_13;2_13	1
170	SeqRBMlowT_928	RBMlowT	TFWTNPQFVITLEEVD	tr|A0A1A7WW24|A0A1A7WW24_9TELE Uncharacterized protein	CAPN11	Iconisemion striatum	TFWTNPQFVIKLEEED	2	-52.914	-13.6667	0.873171	3.09055	19_63;20_63	0
283	SeqNFATC1_Alligator_mississippiensis	natural	ASALSPRIEITPSHEL	tr|A0A151NYZ0|A0A151NYZ0_ALLMI Nuclear factor of activated T-cells cytoplasmic 1	NFATC1	Alligator mississippiensis	ASALSPRIEITPSHEL	0	-51.34	-28.5089	0.191954	3.08494	7_47;8_47	0
123	SeqCAPN11_Salmo_salar	natural	TFWMNPQFKINLEEED	tr|A0A1S3ND94|A0A1S3ND94_SALSA calpain-2 catalytic subunit-like	CAPN11	Salmo salar	TFWMNPQFKINLEEED	0	-45.008	-16.7469	0.449856	3.07686	9_27;10_27	0
378	SeqCAPN11_Camelus_ferus	natural	TFWTNPQIKLSLTEKD	tr|S9X338|S9X338_CAMFR Calpain-9 isoform 1	CAPN11	Camelus ferus	TFWTNPQIKLSLTEKD	0	-48.312	-22.0402	1.37715	3.07241	1_14;2_14	1
117	SeqRBMlowT_3400	RBMlowT	RAYINPFMTFTDGGRR	tr|A0A0S6X2F1|A0A0S6X2F1_9FUNG Uncharacterized protein	SFB3	fungal sp.	RAYINPFMTFRSGGNK	4	-44.554	-11.0378	0.977965	3.06399	19_35;20_35	0
258	SeqRBM_3830	RBM	GELAIKNMKPWDVGGY	tr|A0A1Q3G4F2|A0A1Q3G4F2_CULTA Putative vascular endothelial growth factor receptor 1	CEACAM5	Culex tarsalis	IELAIKRVTIEDAGYY	8	-42.474	-34.531	1.40151	3.05342	15_42;16_42	0
432	SeqRBM_6656	RBM	TFWSNPQYFVTLLESD	tr|A0A0N8JX99|A0A0N8JX99_9TELE Calpain-1 catalytic subunit-like	CAPN11	Scleropages formosus	TFWINPQYKITLLEED	4	-44.562	-21.4253	1.04897	3.03227	19_46;20_46	0
678	SeqRBMlowT_8778	RBMlowT	RNPESPSLFLEGHLSR	tr|A0A0L8RA31|A0A0L8RA31_SACEU Uncharacterized protein	YPL247C	Saccharomyces eubayanus	RNPESPILTLEGHGSS	4	-46.67	-23.5858	0.475012	3.01187	7_35;8_35	0
588	SeqRBMlowT_241	RBMlowT	TFWTNPQYRIKLEEAD	tr|A0A218UZ00|A0A218UZ00_9PASE Calpain-2 catalytic subunit (Fragment)	CAPN11	Lonchura striata	TFWTNPQYLIKLEEED	2	-42.592	-13.0253	0.924173	3.00584	11_55;12_55	0
161	SeqRBMlowT_424	RBMlowT	ADEAIPEITITPAELP	tr|A0A2K6FUS2|A0A2K6FUS2_PROCO Potassium two pore domain channel subfamily K member 18	TRESK	Propithecus coquereli	ADEAIPQITITAEELP	3	-54.544	-12.5726	0.894655	2.99936	19_10;20_10	0
684	SeqRBMlowT_1072	RBMlowT	LKDEIPEVRLNIISAL	tr|A0A2B4RGF0|A0A2B4RGF0_STYPI Serine/threonine-protein phosphatase 2A 65 kDa regulatory subunit A alpha isoform	RCN1	Stylophora pistillata	LKDEIPEVRLNIISNL	1	-47.92	-11.1734	0.765398	2.99761	19_55;20_55	0
266	SeqRBMlowT_7783	RBMlowT	RTPGTFLLTLRGHKKQ	gi|50307305| hypothetical protein	YPL247C	Kluyveromyces lactis	RYPGTPLLTLEGHIGP	6	-47.062	-13.7673	0.786564	2.99688	19_14;20_14	0
282	SeqRBM_5293	RBM	NMATVPAVTMGEVART	tr|A0A0L8VNI0|A0A0L8VNI0_9SACH SEC24p Component of the Sec23p-Sec24p heterodimer of the COPII vesicle coat	SFB3	Saccharomyces sp.	RSYMNPFVTFIEQGRR	11	-51.378	-45.5164	-0.789721	2.98961	5_9;6_9	0
352	SeqRBM_7863	RBM	KAYINPSMVFIEGGRR	gi|114631255| PREDICTED: protein transport protein Sec24C isoform 11	SFB3	Pan troglodytes	KAYMCPFMQFIEGGRR	4	-49.618	-16.4219	0.913235	2.96409	19_17;20_17	0
142	SeqRBMlowT_6913	RBMlowT	PSLYENALGIESFTLS	tr|A0A3A3A0P2|A0A3A3A0P2_9EURO C2H2 type zinc finger	CRZ1	Aspergillus sclerotialis	PSLYENALGIESFTLS	0	-46.174	-10.975	0.414853	2.96253	7_16;8_16	0
38	SeqRBMlowT_3379	RBMlowT	KAYMCSFMRFIEGGRR	tr|G3SQB3|G3SQB3_LOXAF SEC24 homolog C COPII coat complex component	SFB3	Loxodonta africana	KAYMCSFMQFIEGGRR	1	-42.482	-13.5276	-0.321517	2.95727	21_44;22_44	1
316	SeqRBMlowT_966	RBMlowT	TFWTNPQFRITLEDVD	tr|A0A2C9KCC3|A0A2C9KCC3_BIOGL Uncharacterized protein	CAPN11	Biomphalaria glabrata	TFWTNPQFRMTLTDVD	2	-45.742	-13.0303	0.108014	2.9488	7_48;8_48	0
491	SeqRBMlowT_31	RBMlowT	TFWTNPQFRITLEDPD	tr|A5A6F7|A5A6F7_SCHHA Calpain	CAPN11	Schistosoma haematobium	TFWTNPQFRITVEDPD	1	-50.52	-11.7551	1.65788	2.94577	1_18;2_18	1
192	SeqRBM_7430	RBM	EDGKVPSIEIDVREYA	tr|F6VUV3|F6VUV3_HORSE Potassium two pore domain channel subfamily K member 18	TRESK	Equus caballus	EDKAVPRISISAQELP	9	-55.998	-41.0742	0.815315	2.94426	11_41;12_41	0
436	SeqRBMlowT_669	RBMlowT	TFWTNPQFRITVTDPD	tr|A5A6F7|A5A6F7_SCHHA Calpain	CAPN11	Schistosoma haematobium	TFWTNPQFRITVEDPD	1	-43.514	-12.9084	1.6891	2.93441	1_16;2_16	1
422	Seqshuffled_9501	shuffled	NICTSLTLVETDPTVY	tr|A0A1S3I1B9|A0A1S3I1B9_LINUN vascular endothelial growth factor receptor 1	CEACAM5	Lingula unguis	NNLTISKAIPTDAGVY	10	-51.768	-48.3601	1.68976	2.92877	17_60;18_60	0
136	SeqRBM_543	RBM	LKDQFPKVRLNIIDAP	gi|50310811| hypothetical protein	RCN1	Kluyveromyces lactis	LKDEFPDVRLNIIAKL	5	-45.212	-28.5647	0.675631	2.92485	19_9;20_9	0
682	SeqRBMlowT_1125	RBMlowT	TFWTNPQFKVSLEEED	tr|G3Q932|G3Q932_GASAC Calpain 2 (m/II) large subunit b	CAPN11	Gasterosteus aculeatus	TFWTNPQFVVRLEEED	2	-45.358	-13.5313	1.09722	2.91848	19_4;20_4	0
231	SeqRBMlowT_1949	RBMlowT	PGDDQPGIIVHPCEEP	tr|A0A0A9WH42|A0A0A9WH42_LYGHE Protein sarah (Fragment)	RCN1	Lygus hesperus	PSDDQPGIVVHVCEEK	4	-53.382	-17.0285	1.50637	2.88268	17_53;18_53	0
513	SeqRBMlowT_5998	RBMlowT	TFWTNPQFRITLDSPD	tr|B7ZQR0|B7ZQR0_XENLA CL-2 protein	CAPN11	Xenopus laevis	TFWTNPQFRIKLDEPD	2	-44.206	-13.5479	0.567208	2.88015	19_49;20_49	0
105	SeqRBMlowT_1217	RBMlowT	PSDDQPGIIVHPAEED	tr|A0A0A9WH42|A0A0A9WH42_LYGHE Protein sarah (Fragment)	RCN1	Lygus hesperus	PSDDQPGIVVHVCEEK	4	-54.64	-15.8476	-0.249563	2.87761	5_28;6_28	0
216	SeqRBMlowT_1684	RBMlowT	KSKSIPKISIQSPVHH	tr|F7IE75|F7IE75_CALJA Junctional cadherin complex regulator	JHY	Callithrix jacchus	KSKLIPKLSIQSPVHH	2	-49.97	-13.607	0.299457	2.86829	19_12;20_12	0
568	SeqRBM_9234	RBM	STAALPKFDFSNPHIS	sp|Q640Z6|NU153_XENLA Nuclear pore complex protein Nup153	NUP153	Xenopus laevis	STAALPSFQFSTLSGS	6	-43.538	-30.6152	0.460496	2.8681	19_25;20_25	0
92	SeqRBMlowT_522	RBMlowT	KAYMCPFMQFIDGGRK	tr|A0A0N5BZX5|A0A0N5BZX5_STREA Uncharacterized protein	SFB3	Strongyloides papillosus	KAYMCPFMQFIDGGRK	0	-44.78	-11.201	1.3266	2.8656	17_48;18_48	0
201	SeqRBMlowT_4074	RBMlowT	RAYINPFMQFQIGGNH	tr|A0A163HQ72|A0A163HQ72_DIDRA Zinc ion binding	SFB3	Didymella rabiei	RAYINPFMQFKAGGNK	3	-36.944	-19.9506	0.309677	2.865	19_38;20_38	0
21	SeqRBMlowT_678	RBMlowT	TFWTNPQYTITLEEVD	tr|A0A218UZ00|A0A218UZ00_9PASE Calpain-2 catalytic subunit (Fragment)	CAPN11	Lonchura striata	TFWTNPQYLIKLEEED	3	-46.376	-13.9837	0.594426	2.84856	19_5;20_5	0
20	SeqRGA2_Colletotrichum_sublineola	natural	STKSSGRPSRSPERAS	tr|A0A066XXR2|A0A066XXR2_COLSU Putative RhoGAP domain-containing protein	RGA2	Colletotrichum sublineola	STKSSGRPSRSPERAS	0	-33.764	-24.3128	-0.811555	2.84785	5_25;6_25	0
419	SeqRBMlowT_251	RBMlowT	TFWTNPQFRIHLEEED	tr|A0A1A7WW24|A0A1A7WW24_9TELE Uncharacterized protein	CAPN11	Iconisemion striatum	TFWTNPQFVIKLEEED	2	-51.828	-13.5598	1.20533	2.84366	15_21;16_21	0
274	SeqRBMlowT_4492	RBMlowT	SDEAGPRIVITATELP	tr|A0A2K6T5Z3|A0A2K6T5Z3_SAIBB Potassium two pore domain channel subfamily K member 18	TRESK	Saimiri boliviensis	TDEAVPQIVINAEELP	5	-52.112	-19.1729	0.594337	2.83487	11_44;12_44	0
626	PKIVIT-containing synthetic peptide	literature	MAGPHPKIVITGPHEE					0	inf	-38.4885	1.15841	2.82007	19_2;20_2	0
313	SeqRBMlowT_620	RBMlowT	TFWTNPQYRITVTDAD	tr|A0A2R2MMH7|A0A2R2MMH7_LINUN calpain-2 catalytic subunit-like	CAPN11	Lingula unguis	TFWTNPQYRISVTDPD	2	-39.054	-13.0451	0.349589	2.81519	19_42;20_42	0
47	SeqRBMlowT_7741	RBMlowT	RQPGQALLTLRGHSKS	tr|A0A2C5XC94|A0A2C5XC94_9PEZI WD repeat-containing protein YPL247C	YPL247C	Ceratocystis fimbriata	RQPGQALLELRGHSGS	2	-47.754	-13.5428	0.617505	2.81321	19_6;20_6	0
717	SeqRBMlowT_6614	RBMlowT	KAYMSPFMSFIDGGRR	tr|A0A1B6DIU7|A0A1B6DIU7_9HEMI Uncharacterized protein	SFB3	Clastoptera arizonana	KAYMSPFMQFIDGGRR	1	-44.05	-11.9259	1.17323	2.79791	1_52;2_52	1
544	SeqRBM_4309	RBM	TSPDQPCIDVHQSESE	tr|A0A0A9WH42|A0A0A9WH42_LYGHE Protein sarah (Fragment)	RCN1	Lygus hesperus	PSDDQPGIVVHVCEEK	8	-49.582	-37.7963	0.938286	2.7949	19_50;20_50	0
226	SeqRBM_1417	RBM	VNLPIPAVQLADSGAY	tr|A0A1W5BC48|A0A1W5BC48_CIOIN filamin-A isoform X8	FLNA	Ciona intestinalis	LNLKIPSAGLADLSAE	8	-52.96	-29.818	0.671806	2.78832	19_39;20_39	0
149	SeqRBMlowT_743	RBMlowT	HVSSSPRITITPTQHR	tr|A0A093JB12|A0A093JB12_FULGA Protein FAM65B (Fragment)	RIPOR2	Fulmarus glacialis	HVSSSPDITATPTQHR	2	-48.85	-11.3081	0.866236	2.77825	15_64;16_64	0
373	SeqRBM_2163	RBM	NKLKIPHQLSQPINDH	tr|H2SI56|H2SI56_TAKRU Filamin B	FLNA	Takifugu rubripes	LSLKIPAVDMQDIRSE	10	-39.822	-47.7102	0.140345	2.77766	19_44;20_44	0
694	SeqRBM_9395	RBM	TFWTNPQFNVTLSEAD	tr|Q8UW96|Q8UW96_XENLA Mu/m-calpain large subunit	CAPN11	Xenopus laevis	TFWINPQFKVTLLEED	4	-49.576	-17.6398	0.523118	2.77665	13_45;14_45	0
168	SeqRBMlowT_2933	RBMlowT	TFWINPQIVITLADED	tr|A0A2Y9DJW2|A0A2Y9DJW2_TRIMA calpain-2 catalytic subunit	CAPN11	Trichechus manatus	TFWINPQYVIKLEEED	4	-56.698	-18.9157	0.352317	2.76957	5_57;6_57	0
590	SeqRBMlowT_6124	RBMlowT	RNPGTAPLTLKGHKKQ	gi|19113174| WD repeat-containing protein	YPL247C	Schizosaccharomyces pombe	RVPGTAYATLRGHKGD	6	-39.742	-14.3221	0.478703	2.7668	17_66;18_66	1
284	SeqRBM_820	RBM	AYPGTYYGQDGSHKKQ	tr|A0A4T0VJE6|A0A4T0VJE6_9PEZI Protein BOI2	BOI2	Colletotrichum higginsianum	ATNGTFPLTDGAHKKQ	7	-33.22	-32.6984	0.360809	2.76333	19_41;20_41	0
610	SeqRBMlowT_245	RBMlowT	TFWTNPQFRITLEEVD	tr|G3VKY7|G3VKY7_SARHA Calpain 1	CAPN11	Sarcophilus harrisii	TFWVNPQFKIKLEEVD	3	-48.49	-12.5503	0.882437	2.7449	15_2;16_2	0
407	SeqRBM_2699	RBM	GGLRSDSVTMIDQGAY	tr|A0A1U7R8Q3|A0A1U7R8Q3_MESAU carcinoembryonic antigen-related cell adhesion molecule 3-like	CEACAM5	Mesocricetus auratus	GSLLLQNVTRNDTGFY	9	-39.95	-35.4253	1.04262	2.73911	19_19;20_19	0
510	SeqRBMlowT_3665	RBMlowT	KAYMCPFMSFIDGGQR	tr|A0A0P7V934|A0A0P7V934_9TELE Protein transport protein Sec24D-like (Fragment)	SFB3	Scleropages formosus	KAYMCPFMHFIDGGRR	2	-50.52	-11.9806	0.387371	2.72602	21_9;22_9	1
603	Seqrandom_9989	random	ERWSIGFGDMFCNQFK	tr|A0A0P7YXM0|A0A0P7YXM0_9TELE Electroneutral sodium bicarbonate exchanger 1-like	SLC4A7	Scleropages formosus	EREGIPEVVVFPPEED	12	-39.016	-60.8064	0.530012	2.7221	9_44;10_44	0
710	Seqrandom_9963	random	VVMHKMPKTGGWWHCP	tr|A0A074VQ55|A0A074VQ55_9PEZI Uncharacterized protein	CRZ1	Aureobasidium melanogenum	VSMFPDALGLGQFSLS	13	-33.64	-61.2841	1.00845	2.72191	19_30;20_30	0
657	SeqRBMlowT_1023	RBMlowT	LKDEFPEVRLNIISSL	tr|G8YCY5|G8YCY5_PICSO Piso0_002566 protein	RCN1	Pichia sorbitophila	LKDEFPEVRLNIISNL	1	-46.466	-10.8493	0.659456	2.69555	19_28;20_28	0
631	SeqRBMlowT_6200	RBMlowT	RNPGTALLELRGHSAS	tr|A0A074WFY2|A0A074WFY2_9PEZI WD40 repeat-like protein (Fragment)	YPL247C	Aureobasidium melanogenum	RQPGTALLELRGHSAS	1	-44.854	-15.235	1.08702	2.67998	1_23;2_23	1
240	SeqRBMlowT_3908	RBMlowT	STSSLPTFSFSPPQPT	tr|L5KU23|L5KU23_PTEAL Uncharacterized protein	NUP153	Pteropus alecto	SSSSLPTFSFSSPVIT	4	-43.704	-13.9223	0.32767	2.67996	19_13;20_13	0
232	SeqRBMlowT_1216	RBMlowT	GSETQPGIVVHVCEDD	tr|L7LVH2|L7LVH2_9ACAR Putative calcineurin-mediated signaling pathway inhibitor dscr1	RCN1	Rhipicephalus pulchellus	ASETQPGIVVHVCEEV	3	-56.062	-15.6401	0.915536	2.67781	1_61;2_61	1
487	SeqRBMlowT_280	RBMlowT	TFWTNPQYRLKIPDPD	tr|A0A146WC99|A0A146WC99_FUNHE Calpain-9	CAPN11	Fundulus heteroclitus	TFWTNPQFRLKLEDAD	4	-38.592	-14.0714	0.477358	2.67704	19_48;20_48	0
30	SeqRBMlowT_9999	RBMlowT	STASLPTFSFSPLAPS	tr|A0A091MGM4|A0A091MGM4_9PASS Nuclear pore complex protein Nup153 (Fragment)	NUP153	Acanthisitta chloris	STASLPTFSFSFPANS	3	-51.294	-14.9	-0.66493	2.66939	5_52;6_52	0
706	SeqRBMlowT_9018	RBMlowT	TFWTNPQYKITLEEDD	tr|A0A218UZ00|A0A218UZ00_9PASE Calpain-2 catalytic subunit (Fragment)	CAPN11	Lonchura striata	TFWTNPQYLIKLEEED	3	-40.564	-14.2082	-0.0977508	2.66616	3_12;4_12	0
534	SeqAKAP79_Meleagris_gallopavo	natural	NMGTGVGIVITITEAV	tr|G1NL94|G1NL94_MELGA A-kinase anchoring protein 5	AKAP79	Meleagris gallopavo	NMGTGVGIVITITEAV	0	-61.144	-23.7009	0.909734	2.66474	17_64;18_64	0
552	SeqRBMlowT_5669	RBMlowT	TFWTNPQFKITLEELD	gi|410040938| PREDICTED: LOW QUALITY PROTEIN: calpain-11	CAPN11	Pan troglodytes	TFWTNPQFKISLPEGD	3	-42.74	-13.4242	0.565382	2.6605	11_28;12_28	0
205	SeqRBMlowT_91	RBMlowT	TFWTNPQFRIKLEDPD	tr|A0A146WC99|A0A146WC99_FUNHE Calpain-9	CAPN11	Fundulus heteroclitus	TFWTNPQFRLKLEDAD	2	-41.822	-12.1871	0.423874	2.65182	19_64;20_64	0
547	SeqRBMlowT_5048	RBMlowT	GSMLVPAINIDYAPTN	tr|A0A1B8B3Y6|A0A1B8B3Y6_FUSPO Uncharacterized protein	CRZ1	Fusarium poae	SSMAPPAINIDFAPTN	4	-55.322	-21.5008	1.02478	2.64186	1_20;2_20	1
654	SeqRBM_2282	RBM	KKMSPPCIDVHPLDSA	tr|A0A2D0PZL9|A0A2D0PZL9_ICTPU voltage-dependent T-type calcium channel subunit alpha-1H	CACNA1H	Ictalurus punctatus	KKMSPPCISVEPLLET	5	-48.14	-27.4136	0.292996	2.63968	19_3;20_3	0
722	SeqRBM_4294	RBM	VSLYEDALGLGQFSLS	tr|A0A074XQW6|A0A074XQW6_AURPU Uncharacterized protein	CRZ1	Aureobasidium pullulans	PSLFPDALGLGQFSLS	3	-42.11	-22.4875	0.573497	2.63815	15_32;16_32	0
172	SeqRBMlowT_1267	RBMlowT	ADEAVPEITITPAELP	tr|A0A2K6FUS2|A0A2K6FUS2_PROCO Potassium two pore domain channel subfamily K member 18	TRESK	Propithecus coquereli	ADEAIPQITITAEELP	4	-56.56	-12.9942	0.31753	2.63651	11_15;12_15	0
320	SeqRBMlowT_1805	RBMlowT	PKMAPPAINIDFAPTN	tr|A0A2T4CH22|A0A2T4CH22_TRILO Uncharacterized protein	CRZ1	Trichoderma longibrachiatum	HQMAPPAINIDFAPTN	2	-54.07	-13.8164	-0.0143109	2.63624	11_20;12_20	0
50	Seqrandom_9991	random	YFFDRDTGAGKIEQEH	gi|114593304| PREDICTED: ligand dependent nuclear receptor corepressor-like isoform 2	LCORL	Pan troglodytes	YETSNPTVQLKIPQLR	11	-32.28	-55.6423	-0.344323	2.62921	5_26;6_26	0
230	SeqRBMlowT_4460	RBMlowT	DSSANPEITITPAELP	tr|I3NGS1|I3NGS1_ICTTR RHO family interacting cell polarization regulator 2	RIPOR2	Ictidomys tridecemlineatus	SSSANPEITITPAELS	2	-49.882	-16.417	0.4288	2.62446	17_1;18_1	1
541	Seqshuffled_9821	shuffled	AGCTVNNYSTNFAEND	tr|A0A2K5CG39|A0A2K5CG39_AOTNA Potassium two pore domain channel subfamily K member 18	TRESK	Aotus nancymaae	ADEAVPQIIINAEELP	12	-34.52	-49.8787	0.62882	2.61845	19_24;20_24	0
51	SeqLCORL_Pteropus_alecto	natural	FETSHPTVQLKIPQLR	tr|L5K7K6|L5K7K6_PTEAL Ligand-dependent nuclear receptor corepressor-like protein	LCORL	Pteropus alecto	FETSHPTVQLKIPQLR	0	-45.306	-29.8951	-0.157608	2.60555	7_38;8_38	0
100	SeqRBMlowT_951	RBMlowT	TFWTNPQFKITLEEPD	tr|A0A091EI09|A0A091EI09_CORBR Calpain-8 (Fragment)	CAPN11	Corvus brachyrhynchos	TYWTNPQFKIRLEEPD	2	-50.288	-11.6299	0.975842	2.59958	17_22;18_22	0
301	SeqRBM_6287	RBM	VYWSNPQFIVKLEMVD	tr|A0A146PD97|A0A146PD97_FUNHE Calpain-2 catalytic subunit	CAPN11	Fundulus heteroclitus	TFSSNPQFVVRLEDVD	6	-47.69	-25.9087	1.02728	2.58807	17_29;18_29	0
356	SeqSLC4A7_Pan_troglodytes	natural	ASDDIPTVVIHPPEED	gi|332816308| PREDICTED: sodium bicarbonate cotransporter 3 isoform 2	SLC4A7	Pan troglodytes	ASDDIPTVVIHPPEED	0	-59.394	-21.813	-0.184042	2.58682	21_29;22_29	1
620	SeqRBMlowT_552	RBMlowT	RTYINPFMQFTDGGRF	tr|A0A1E4SQS4|A0A1E4SQS4_9ASCO Sec-24-like membrane protein	SFB3	Suhomyces tanzawaensis	RTYINPSMQFTQYGRF	3	-40.116	-12.5829	0.555267	2.5867	7_59;8_59	0
272	SeqCRZ1_Hypocrea_virens	natural	DSLYQEVLGIGSFSLA	tr|G9N8X2|G9N8X2_HYPVG Uncharacterized protein	CRZ1	Hypocrea virens	DSLYQEVLGIGSFSLA	0	-47.032	-18.3399	-0.111658	2.58361	21_26;22_26	1
573	SeqRBMlowT_264	RBMlowT	TFWTNPQYRLKLEEPD	tr|L9JC24|L9JC24_TUPCH Calpain-3	CAPN11	Tupaia chinensis	TFWTNPQYRLKLLEED	2	-42.402	-12.8621	0.974758	2.58354	19_51;20_51	0
506	SeqRBMlowT_3250	RBMlowT	TFWTNPQITVTLAEDD	tr|I3JJW9|I3JJW9_ORENI Calpain 2 (m/II) large subunit a	CAPN11	Oreochromis niloticus	TFWTNPQFVIKLAEED	5	-52.63	-17.4106	1.29589	2.57191	17_63;18_63	0
255	SeqRBM_3412	RBM	KAYMCPYGSFTYGGRR	tr|G3Q7G4|G3Q7G4_GASAC SEC24 homolog D COPII coat complex component	SFB3	Gasterosteus aculeatus	KAYMCPYMQFIDGGRR	4	-37.126	-22.2017	0.969681	2.56846	19_40;20_40	0
469	SeqRBM_1053	RBM	RFYINPFVQFSDGGNN	tr|A0A0D0CN69|A0A0D0CN69_9AGAR Unplaced genomic scaffold GYMLUscaffold_48 whole genome shotgun sequence	SFB3	Gymnopus luxurians	RTYINPFVQFIDGGNR	3	-45.3	-24.8392	-0.502682	2.55793	3_55;4_55	0
341	SeqRBMlowT_118	RBMlowT	ADEATPSIVVHVCELP	tr|H0V185|H0V185_CAVPO Potassium two pore domain channel subfamily K member 18	TRESK	Cavia porcellus	ADEAMPQIVVSDRELP	5	-56.404	-13.6284	0.550608	2.54361	19_43;20_43	0
279	SeqRBMlowT_604	RBMlowT	TFWTNPQYRITLEDPD	tr|A0A2T7NZX6|A0A2T7NZX6_POMCA Uncharacterized protein	CAPN11	Pomacea canaliculata	TFWTNPQYRITLTDPD	1	-42.396	-11.753	-0.203567	2.53422	3_48;4_48	0
458	SeqRBMlowT_321	RBMlowT	KKMAPPAINIDPAPTN	tr|A0A2T4CH22|A0A2T4CH22_TRILO Uncharacterized protein	CRZ1	Trichoderma longibrachiatum	HQMAPPAINIDFAPTN	3	-56.374	-14.6407	-0.198097	2.52914	19_47;20_47	0
322	SeqRBMlowT_4424	RBMlowT	ASSANPEITVTPAELP	tr|W5P5Y8|W5P5Y8_SHEEP RHO family interacting cell polarization regulator 2	RIPOR2	Ovis aries	ASAANPEITVTSAELP	2	-50.486	-14.9889	0.411052	2.52762	19_16;20_16	0
575	Seqshuffled_4362	shuffled	GTDLRQQTAAQPNDGA	tr|A0A0A1TGT0|A0A0A1TGT0_9HYPO Putative Whole genome shotgun sequence assembly scaffold_21 strain Mel28	RGA2	Torrubiella hemipterigena	DTPPRAIPARSPERPA	11	-34.142	-49.5005	0.614074	2.52349	1_21;2_21	1
618	SeqRBM_5534	RBM	GGPGTPSRQGQTAAPS	tr|A0A1V6Y4I2|A0A1V6Y4I2_PENNA Serine/threonine-protein phosphatase 2A 56 kDa regulatory subunit	RTS1	Penicillium nalgiovense	NGPGTPSRQGQPAAPS	2	-35.07	-16.5352	-0.285066	2.52301	19_1;20_1	1
19	SeqRBM_7588	RBM	RTYINPFMLFEDMGSR	tr|W9YDT0|W9YDT0_9EURO Uncharacterized protein	SFB3	Capronia coronata	RTYINPFMTFRSGGSR	4	-44.02	-21.1738	0.103858	2.52265	5_51;6_51	0
594	SeqRBMlowT_1250	RBMlowT	ASEANPEITVTPAELP	tr|W5P5Y8|W5P5Y8_SHEEP RHO family interacting cell polarization regulator 2	RIPOR2	Ovis aries	ASAANPEITVTSAELP	2	-54.122	-13.7632	-0.048446	2.51266	7_32;8_32	0
519	SeqRBM_8076	RBM	RAYKNPFMQFDLDSSL	gi|6321890| Sfb3p	SFB3	Saccharomyces cerevisiae	RAYANPKFQFTYDSSV	6	-45.226	-28.423	1.34555	2.51228	1_19;2_19	1
13	SeqSFB3_Ictalurus_punctatus	natural	KAYMCPYMQFIEGGRR	tr|A0A2D0S9Q3|A0A2D0S9Q3_ICTPU protein transport protein Sec24C isoform X1	SFB3	Ictalurus punctatus	KAYMCPYMQFIEGGRR	0	-42.886	-11.6005	1.76289	2.50087	1_27;2_27	1
380	SeqRBMlowT_2888	RBMlowT	SSLYENALGIESFTLS	tr|A0A3A3A0P2|A0A3A3A0P2_9EURO C2H2 type zinc finger	CRZ1	Aspergillus sclerotialis	PSLYENALGIESFTLS	1	-43.796	-12.8976	0.973182	2.49572	19_18;20_18	0
7	SeqNUP153_Antrostomus_carolinensis	natural	STASLPSFNFSFLTSS	tr|A0A094K512|A0A094K512_ANTCR Nuclear pore complex protein Nup153 (Fragment)	NUP153	Antrostomus carolinensis	STASLPSFNFSFLTSS	0	-46.432	-23.057	-0.10638	2.47689	19_31;20_31	0
559	SeqRBMlowT_2807	RBMlowT	PSLYENALGMESFTIS	tr|A0A3A3A0P2|A0A3A3A0P2_9EURO C2H2 type zinc finger	CRZ1	Aspergillus sclerotialis	PSLYENALGIESFTLS	2	-38.956	-11.7305	-0.38551	2.47392	7_5;8_5	0
692	SeqRBMlowT_7471	RBMlowT	TFWTNPQFKFRLEDPD	tr|H2S154|H2S154_TAKRU Calpain 9	CAPN11	Takifugu rubripes	TFWTNPQFKLRLEDAD	2	-43.162	-14.9888	0.659345	2.46573	9_47;10_47	0
562	Seqrandom_9939	random	WPWCRHPKKRNWLNWH	gi|6323216| Skg3p	SKG3	Saccharomyces cerevisiae	VPDGRPSLHINTTNRT	12	-24.702	-64.6675	1.3152	2.4643	17_65;18_65	0
434	Seqrandom_9994	random	HCRFEWPFGFSMIRYP	tr|A0A2H3I2E7|A0A2H3I2E7_FUSOX Uncharacterized protein	RGA2	Fusarium oxysporum	SSRSSSRPARSPERKP	12	-44.878	-55.7716	-1.66642	2.45818	21_58;22_58	1
234	SeqRBMlowT_1939	RBMlowT	GFETTPSIVVHVCEED	tr|V9LBA8|V9LBA8_CALMI Calcipressin-1 (Fragment)	RCN1	Callorhinchus milii	GTETTPSVVVHVCESD	3	-58.442	-17.5625	0.449696	2.44832	11_17;12_17	0
687	SeqRBMlowT_5813	RBMlowT	RNPGTFLLTLRGHKKQ	gi|50307305| hypothetical protein	YPL247C	Kluyveromyces lactis	RYPGTPLLTLEGHIGP	6	-52.034	-13.2005	1.07963	2.44725	1_25;2_25	1
302	SeqRBM_7566	RBM	RAYDNPVFSFTFDSKG	tr|A0A1G4JMG6|A0A1G4JMG6_9SACH LADA_0F12332g1_1	SFB3	Lachancea dasiensis	RAYVNPAFSFTFDSKA	3	-42.45	-22.5682	0.425621	2.44516	11_45;12_45	0
661	Seqshuffled_9523	shuffled	ESRYRRFRQFQAPKVD	gi|6324367| Zn(2+) transporter ZRG17	ZRG17	Saccharomyces cerevisiae	EDNLSPEVAFQTPKLN	11	-28.644	-51.8251	1.1019	2.43432	1_24;2_24	1
42	SeqRBMlowT_97	RBMlowT	TFWTNPQFKVSLEEPD	gi|410040938| PREDICTED: LOW QUALITY PROTEIN: calpain-11	CAPN11	Pan troglodytes	TFWTNPQFKISLPEGD	3	-43.366	-12.4916	0.293147	2.42954	19_32;20_32	0
701	SeqRBM_3950	RBM	ADEAVPLIDIAMAEYP	gi|32469495| potassium channel subfamily K member 18	TRESK	Homo sapiens	ADEAVPQIIISAEELP	6	-59.77	-33.6227	0.745553	2.42021	13_20;14_20	0
641	Seqrandom_9997	random	SDVAQQCLPSQHWSCW	tr|A0A1L7WDC4|A0A1L7WDC4_9HELO Probable transcriptional regulator CRZ1	CRZ1	Phialocephala subalpina	SSLYQEVLSIGNFSLS	12	-38.89	-57.9095	0.248634	2.40105	3_61;4_61	0
248	SeqRBMlowT_11	RBMlowT	TFWTNPQFRITLEEPD	tr|B7ZQR0|B7ZQR0_XENLA CL-2 protein	CAPN11	Xenopus laevis	TFWTNPQFRIKLDEPD	2	-47.448	-11.743	0.743796	2.38658	11_43;12_43	0
663	SeqRBMlowT_502	RBMlowT	KAYMCPFMQFIDGGRR	tr|B0WPW2|B0WPW2_CULQU Sec24B protein putative	SFB3	Culex quinquefasciatus	KAYMCPFMQFIDGGRR	0	-44.21	-8.89468	-0.15353	2.38508	21_40;22_40	1
295	Seqshuffled_9648	shuffled	PNKICGQRSFDGEHQN	tr|E3QQS1|E3QQS1_COLGM RhoGAP domain-containing protein	RGA2	Colletotrichum graminicola	SSKSSGRPSRSPERTS	12	-32.376	-53.8128	-0.254017	2.3848	7_21;8_21	0
58	Seqshuffled_9522	shuffled	STPLPQGAPISPNTLA	tr|H3ACD6|H3ACD6_LATCH Nucleoporin 153	NUP153	Latimeria chalumnae	STASLPTFNFSPSTTA	10	-38.744	-45.6102	-0.45368	2.38252	5_1;6_1	1
404	SeqRBMlowT_7307	RBMlowT	SFWTNPQFIITLQEED	tr|A0A0F8AL09|A0A0F8AL09_LARCR Calpain-2 catalytic subunit	CAPN11	Larimichthys crocea	SFWTNPQFVIRLDEED	3	-49.708	-16.93	0.873799	2.36287	19_45;20_45	0
91	SeqRBM_2710	RBM	KELANLRVTPPDNGTL	tr|A0A1Q3G4F2|A0A1Q3G4F2_CULTA Putative vascular endothelial growth factor receptor 1	CEACAM5	Culex tarsalis	IELAIKRVTIEDAGYY	8	-47.482	-43.7976	0.234428	2.35539	19_34;20_34	0
563	SeqRBMlowT_219	RBMlowT	TFWTNPQYKITLEDPD	tr|A0A131YNA7|A0A131YNA7_RHIAP Calcium dependent cysteine protease	CAPN11	Rhipicephalus appendiculatus	TFWVNPQYFITLEDPD	2	-41.462	-12.3906	1.01797	2.35488	15_53;16_53	0
242	Seqrandom_9969	random	YRQAVRFEMPLTACAP	tr|A0A2I2UAG4|A0A2I2UAG4_FELCA Potassium two pore domain channel subfamily K member 18	TRESK	Felis catus	AAGAVPRIVIETQELP	12	-45.12	-58.8667	0.770973	2.35471	13_55;14_55	0
140	PVIVIT-containing synthetic peptide	literature	MAGPHPVIVITGPHEE					0	inf	-40.2699	0.0658184	2.34093	5_56;6_56	0
296	Seqrandom_9966	random	YTQIFPKCAMTIIKRK	tr|G1XL17|G1XL17_ARTOA Uncharacterized protein	SFB3	Arthrobotrys oligospora	RTYINPFMQFTGSGAK	11	-38.992	-49.4814	0.536933	2.34055	19_15;20_15	0
355	SeqRBMlowT_2450	RBMlowT	SSMAQPAINIDFAPTN	tr|A0A1B8B3Y6|A0A1B8B3Y6_FUSPO Uncharacterized protein	CRZ1	Fusarium poae	SSMAPPAINIDFAPTN	1	-55.12	-16.7552	-0.162391	2.32797	11_47;12_47	0
542	SeqRBMlowT_534	RBMlowT	KAYMCPYMQFIDGGRR	tr|G3Q7G4|G3Q7G4_GASAC SEC24 homolog D COPII coat complex component	SFB3	Gasterosteus aculeatus	KAYMCPYMQFIDGGRR	0	-38.024	-10.2059	-2.32327	2.32327	21_62;22_62	1
651	SeqRBMlowT_4170	RBMlowT	LNDEIPEVRLNIISAL	tr|A0A2B4RGF0|A0A2B4RGF0_STYPI Serine/threonine-protein phosphatase 2A 65 kDa regulatory subunit A alpha isoform	RCN1	Stylophora pistillata	LKDEIPEVRLNIISNL	2	-50.632	-12.1997	-0.484518	2.3229	3_10;4_10	0
394	SeqRTS1_Zymoseptoria_tritici	natural	GGPSTPGRQNNPLAPS	tr|F9XII8|F9XII8_ZYMTI Serine/threonine-protein phosphatase 2A 56 kDa regulatory subunit	RTS1	Zymoseptoria tritici	GGPSTPGRQNNPLAPS	0	-35.788	-22.6523	-0.0332678	2.31393	17_59;18_59	0
6	SeqRBM_457	RBM	HPYMGPKIQFHSGGRK	tr|W6YCP3|W6YCP3_COCCA Uncharacterized protein	SFB3	Bipolaris zeicola	RAYMNPFVQFKSGGNK	7	-41.528	-36.6895	0.334209	2.29404	3_65;4_65	0
685	SeqRBMlowT_1791	RBMlowT	RSKFIPKLSLQSPVHH	tr|F1S9Q5|F1S9Q5_PIG Junctional cadherin complex regulator	JHY	Sus scrofa	HSKLIPKLSIQSPVHH	3	-47.68	-14.4178	0.165858	2.2877	19_29;20_29	0
598	SeqRBM_1755	RBM	QWSLGVGIVITVTETM	tr|A0A091UXM9|A0A091UXM9_NIPNI A-kinase anchor protein 5	AKAP79	Nipponia nippon	EASAGVGIVITVTEAE	5	-55.896	-29.2366	0.795611	2.2853	17_40;18_40	0
441	Seqrandom_5226	random	PMKTRGLYGWPPCAKW	tr|A0A0R3UN65|A0A0R3UN65_9CEST Uncharacterized protein	RCN1	Mesocestoides corti	PEKDQPSIVVTPCEGS	12	-43.43	-58.363	0.995987	2.28389	13_36;14_36	0
372	SeqRBM_1913	RBM	KNARGPLIIIHPMEED	gi|363730059| PREDICTED: sodium bicarbonate cotransporter 3 isoform X4	SLC4A7	Gallus gallus	QGKDIPSVIIHPPEED	8	-58.8	-35.4104	1.19231	2.28306	1_66;2_66	1
73	SeqRBMlowT_6883	RBMlowT	TFWSNPQFRLKLEDPD	tr|A0A146WC99|A0A146WC99_FUNHE Calpain-9	CAPN11	Fundulus heteroclitus	TFWTNPQFRLKLEDAD	2	-42.856	-14.0157	1.22603	2.27422	1_29;2_29	1
509	Seqshuffled_9939	shuffled	EPYVAFFYQFSHDPKS	tr|W0T9J6|W0T9J6_KLUMD SED5-binding protein 3	SFB3	Kluyveromyces marxianus	RSYVNPKYQFTFDSKM	9	-45.998	-45.3219	-0.878015	2.26621	3_5;4_5	0
359	SeqRBMlowT_645	RBMlowT	TFWTNPQFRIKLEDED	tr|A0A146WC99|A0A146WC99_FUNHE Calpain-9	CAPN11	Fundulus heteroclitus	TFWTNPQFRLKLEDAD	2	-44.14	-13.48	1.09075	2.26478	13_59;14_59	0
656	SeqRBMlowT_7358	RBMlowT	TFWANPQITITLAELD	tr|G1LUH3|G1LUH3_AILME RHO family interacting cell polarization regulator 2	RIPOR2	Ailuropoda melanoleuca	TGSANPEITITPAELD	4	-54.292	-14.2074	0.762234	2.26126	19_54;20_54	0
428	SeqRBMlowT_6390	RBMlowT	RNPESPVLELEGHSSP	tr|G0WCD2|G0WCD2_NAUDC Uncharacterized protein	YPL247C	Naumovozyma dairenensis	RNPETPVLTLQGHSSS	4	-53.064	-15.1153	1.11297	2.24313	15_48;16_48	0
209	Seqshuffled_9538	shuffled	PTNGIPEMQRNSAKSA	tr|S4P8Q7|S4P8Q7_9NEOP Sarah	RCN1	Pararge aegeria	PTPTQPAIVVHTALSP	11	-38.252	-42.2216	0.991967	2.2337	1_34;2_34	1
164	SeqRBM_7616	RBM	LMDLCPVVRLQIISAL	gi|114678853| PREDICTED: serine/threonine-protein phosphatase 2A 65 kDa regulatory subunit A alpha isoform isoform 10	RCN1	Pan troglodytes	LKDECPEVRLNIISNL	5	-56.054	-28.0408	0.254648	2.223	13_26;14_26	0
645	SeqRBMlowT_8	RBMlowT	TFWTNPQFRIKLEEPD	tr|B7ZQR0|B7ZQR0_XENLA CL-2 protein	CAPN11	Xenopus laevis	TFWTNPQFRIKLDEPD	1	-43.638	-11.9759	-0.110576	2.21843	11_5;12_5	0
557	SeqRBMlowT_9785	RBMlowT	SSSAAPEIVVSKPEHN	tr|A0A1L8I1I8|A0A1L8I1I8_XENLA Uncharacterized protein	KCNN2	Xenopus laevis	SGSAAPEIVVSKPEHN	1	-53.92	-14.4662	-0.0190143	2.21719	11_54;12_54	0
126	SeqRBMlowT_2147	RBMlowT	HVSSSPDVTLKPPQHR	tr|A0A093JB12|A0A093JB12_FULGA Protein FAM65B (Fragment)	RIPOR2	Fulmarus glacialis	HVSSSPDITATPTQHR	4	-45.786	-13.1238	0.472463	2.21696	17_49;18_49	0
673	SeqRBMlowT_2265	RBMlowT	TFWMNPQYRITLEEPD	tr|V9I8N5|V9I8N5_APICE Calpain-3	CAPN11	Apis cerana	TFWHNPQYRITLEYPD	2	-43.424	-13.7121	0.176687	2.20724	3_62;4_62	0
333	SeqRBM_180	RBM	LRDEVPEVRLNIISDL	tr|A0A151WPX9|A0A151WPX9_9HYME Serine/threonine-protein phosphatase 2A 65 kDa regulatory subunit A alpha isoform	RCN1	Trachymyrmex zeteki	LRDECPEVRLNIISNL	2	-51.532	-15.0907	-0.236719	2.2011	5_63;6_63	0
545	Seqshuffled_9961	shuffled	AEVGIVRFSRHPVAQD	gi|297287038| PREDICTED: sodium bicarbonate cotransporter 3-like	SLC4A7	Macaca mulatta	ASDGIPTVVIHPPEED	10	-42.644	-49.4688	0.0657727	2.20022	9_42;10_42	0
107	SeqRBM_3856	RBM	RTYINPFMQFNRGGRK	tr|U4KX88|U4KX88_PYROM Similar to Uncharacterized protein C4.03c acc. no. Q9USS7	SFB3	Pyronema omphalodes	RTYINPFMQFVQGGTK	3	-32.77	-16.8238	0.844122	2.19606	19_8;20_8	0
713	SeqRBM_1373	RBM	NNLAINDVTAGDRGCY	tr|A0A1A9W8R7|A0A1A9W8R7_9MUSC Uncharacterized protein	CEACAM5	Glossina brevipalpis	NTLEIRDSTPRDTGIY	8	-44.24	-35.7713	1.81791	2.1787	1_26;2_26	1
150	SeqRBMlowT_3447	RBMlowT	HSKLIPKLSIQSPVEH	tr|F1S9Q5|F1S9Q5_PIG Junctional cadherin complex regulator	JHY	Sus scrofa	HSKLIPKLSIQSPVHH	1	-50.782	-14.3462	0.372987	2.17675	19_36;20_36	0
211	Seqrandom_1239	random	DCIGFCSVPVMYAPNH	tr|A0A086T004|A0A086T004_ACRC1 Transcriptional regulator-like protein	CRZ1	Acremonium chrysogenum	TQMAPPSINIDYAPNN	11	-46.548	-52.2394	-0.301875	2.17471	21_24;22_24	1
569	SeqRBM_9141	RBM	LSLYVNALGMESFTIS	tr|D4AVF9|D4AVF9_ARTBC C2H2 transcription factor Crz1 putative	CRZ1	Arthroderma benhamiae	PSLYDNAFGMESFTIS	3	-40.546	-17.3552	0.3343	2.17245	9_43;10_43	0
208	SeqRBMlowT_352	RBMlowT	ADETQPGIVVHVCELP	tr|L7LVH2|L7LVH2_9ACAR Putative calcineurin-mediated signaling pathway inhibitor dscr1	RCN1	Rhipicephalus pulchellus	ASETQPGIVVHVCEEV	3	-53.07	-15.1517	0.646754	2.16603	17_52;18_52	0
95	SeqRBMlowT_4899	RBMlowT	PSIYQEVLGIGNFSLS	tr|N1JKL0|N1JKL0_BLUG1 Uncharacterized protein	CRZ1	Blumeria graminis	SSLYQEVLGIGNFSLS	2	-44.662	-14.104	0.761394	2.16042	1_30;2_30	1
567	SeqRBMlowT_8537	RBMlowT	TFWTNPQFVVSLPEED	tr|G3Q932|G3Q932_GASAC Calpain 2 (m/II) large subunit b	CAPN11	Gasterosteus aculeatus	TFWTNPQFVVRLEEED	2	-50.934	-13.4436	-0.287064	2.15978	7_31;8_31	0
290	Seqrandom_9996	random	HDLQCVINLHENACKT	tr|A0A2T4ARX7|A0A2T4ARX7_TRIHA Uncharacterized protein	CRZ1	Trichoderma harzianum	HQMQPPAINIDFAPTT	12	-49.106	-57.5202	-0.132864	2.15103	1_37;2_37	1
554	SeqRBMlowT_5528	RBMlowT	TFWSNPQFKITLEEPD	tr|G3VKY7|G3VKY7_SARHA Calpain 1	CAPN11	Sarcophilus harrisii	TFWVNPQFKIKLEEVD	3	-45.766	-12.5041	0.877013	2.1472	1_46;2_46	1
321	SeqYPL247C_Zygosaccharomyces_parabailii	natural	RNPGSPVLVLEGHSAA	tr|A0A1S7HJH1|A0A1S7HJH1_9SACH YPL247C	YPL247C	Zygosaccharomyces parabailii	RNPGSPVLVLEGHSAA	0	-59.446	-19.4216	-0.276721	2.12834	7_22;8_22	0
116	SeqRBMlowT_7625	RBMlowT	KKMSPPCITITPAPGA	gi|73959661| PREDICTED: voltage-dependent T-type calcium channel subunit alpha-1H	CACNA1H	Canis lupus	KKMSPPCISIEPPGED	6	-56.852	-20.1156	-0.751819	2.12549	7_15;8_15	0
597	SeqRBMlowT_4738	RBMlowT	RAYINPFMQFTFDSNK	tr|A0A163HQ72|A0A163HQ72_DIDRA Zinc ion binding	SFB3	Didymella rabiei	RAYINPFMQFKAGGNK	4	-34.698	-13.8643	0.652091	2.11875	19_26;20_26	0
181	SeqRBM_6422	RBM	KSKRIPKLSVVSPVHH	tr|F7IE75|F7IE75_CALJA Junctional cadherin complex regulator	JHY	Callithrix jacchus	KSKLIPKLSIQSPVHH	3	-48.644	-19.621	0.728024	2.11532	1_33;2_33	1
39	SeqRBMlowT_2357	RBMlowT	STSSLPTFSFSSPLSS	tr|Q80WR0|Q80WR0_MOUSE Nucleoporin 153	NUP153	Mus musculus	SSSSLPTFSFSSPVTS	3	-45.756	-14.2136	0.429585	2.10599	1_28;2_28	1
437	SeqRBMlowT_78	RBMlowT	TFWSNPQYRITLEDPD	tr|J9K494|J9K494_ACYPI Uncharacterized protein	CAPN11	Acyrthosiphon pisum	TFASNPQYRITLEDPD	1	-42.768	-13.5528	0.490411	2.0958	11_24;12_24	0
629	SeqRBMlowT_7697	RBMlowT	GNDDCPEVVVHPPEED	gi|528504809| PREDICTED: sodium bicarbonate cotransporter 3-like isoform X5	SLC4A7	Danio rerio	DRDDIPEVVVFPPEED	4	-52.254	-21.5228	0.936566	2.09501	17_15;18_15	0
666	SeqSFB3_Mycena_chlorophos	natural	RMYINPFVQFIDGGNR	tr|A0A146IBR9|A0A146IBR9_9AGAR Protein transporter SEC24	SFB3	Mycena chlorophos	RMYINPFVQFIDGGNR	0	-46.1	-17.4829	-0.0926764	2.0812	9_20;10_20	0
465	SeqRBMlowT_7336	RBMlowT	TFWTNPQYKITLEDED	tr|A0A218UZ00|A0A218UZ00_9PASE Calpain-2 catalytic subunit (Fragment)	CAPN11	Lonchura striata	TFWTNPQYLIKLEEED	3	-41.754	-13.8787	1.36337	2.0782	1_43;2_43	1
366	SeqRBM_564	RBM	TFFINPQFKASLTEMD	gi|410040938| PREDICTED: LOW QUALITY PROTEIN: calpain-11	CAPN11	Pan troglodytes	TFWTNPQFKISLPEGD	5	-36.356	-27.1267	0.588175	2.05328	17_58;18_58	0
521	SeqRBM_3394	RBM	PSHSIPKHSWESAVEH	gi|109109050| PREDICTED: uncharacterized protein C11orf63-like	JHY	Macaca mulatta	KSKLIPKLSIQSPVRH	8	-42.264	-39.4167	-0.571604	2.05278	21_35;22_35	1
76	SeqRBMlowT_5862	RBMlowT	RQPGSPVLELSGHSAN	tr|A0A1S7HJH1|A0A1S7HJH1_9SACH YPL247C	YPL247C	Zygosaccharomyces parabailii	RNPGSPVLVLEGHSAA	4	-49.8	-18.6774	0.5615	2.05252	19_7;20_7	0
627	Seqrandom_9941	random	FTMKFAWALPQCYVHC	tr|M2LNG0|M2LNG0_BAUPA Uncharacterized protein	SFB3	Baudoinia panamericana	RTYINPFASFLDHSHR	13	-43.794	-60.7651	0.469374	2.04867	19_27;20_27	0
219	SeqRBMlowT_7695	RBMlowT	KKMSPPCISVHPPDED	gi|332844939| PREDICTED: LOW QUALITY PROTEIN: voltage-dependent T-type calcium channel subunit alpha-1H partial	CACNA1H	Pan troglodytes	KKMSPPCISVEPPAED	2	-55.87	-16.4339	0.511044	2.04457	11_42;12_42	0
293	Seqshuffled_4257	shuffled	VEALSSRYGMATNLTG	tr|A0A182UM03|A0A182UM03_ANOME Uncharacterized protein	CEACAM5	Anopheles merus	RELIIERATMADDGTY	11	-33.424	-48.1775	0.231278	2.04311	9_33;10_33	0
202	SeqRBMlowT_4796	RBMlowT	GAYMCPFMSWQDCGQR	tr|A0A1W5AXP5|A0A1W5AXP5_9TELE protein transport protein Sec24C-like	SFB3	Scleropages formosus	GAYMCPFMAWQDCGQR	1	-40.414	-12.5631	0.449836	2.04208	11_16;12_16	0
587	SeqRBMlowT_6967	RBMlowT	PSLYINALGIESFTLS	tr|A0A3A3A0P2|A0A3A3A0P2_9EURO C2H2 type zinc finger	CRZ1	Aspergillus sclerotialis	PSLYENALGIESFTLS	1	-47.036	-12.4009	0.705079	2.03695	15_27;16_27	0
475	SeqRBM_6553	RBM	TFMMNPQYRLYKSVSP	tr|A0A1W0WGZ8|A0A1W0WGZ8_HYPDU Calpain-B	CAPN11	Hypsibius dujardini	SFFMNPQYRLVISSAD	7	-33.928	-37.1253	0.393514	2.02717	9_65;10_65	0
363	Seqrandom_9979	random	YCQWSNRATQIGHKPT	gi|19113174| WD repeat-containing protein	YPL247C	Schizosaccharomyces pombe	RVPGTAYATLRGHKGD	11	-35.682	-54.3624	-0.281819	2.02658	9_61;10_61	0
287	SeqRBMlowT_6686	RBMlowT	KAYMNPFMQFIDGGRK	tr|A0A0N5BZX5|A0A0N5BZX5_STREA Uncharacterized protein	SFB3	Strongyloides papillosus	KAYMCPFMQFIDGGRK	1	-44.934	-11.6202	0.827149	2.01956	17_55;18_55	0
339	Seqshuffled_9463	shuffled	GNKEFSPLNVEGLSGN	tr|Q5XQP7|Q5XQP7_SACK1 YPL247C-like protein	YPL247C	Saccharomyces kudriavzevii	RNPESPILNLEGHTCS	10	-53.244	-47.6224	0.833006	2.01811	17_57;18_57	0
139	SeqRBMlowT_7735	RBMlowT	RQPGQALLELRGHSAS	tr|S3DCS3|S3DCS3_GLAL2 WD40 repeat-like protein	YPL247C	Glarea lozoyensis	RQPGQALLELRGHSAS	0	-50.798	-13.5653	0.190003	2.01285	13_25;14_25	0
297	SeqRBM_2528	RBM	GSLLIPHCDMSAGGSY	tr|H2SI56|H2SI56_TAKRU Filamin B	FLNA	Takifugu rubripes	LSLKIPAVDMQDIRSE	9	-40.948	-35.5809	-0.0507748	2.00196	3_23;4_23	0
188	SeqRBM_9788	RBM	FQTDAPTIPIDQAPIC	tr|A0A0C4DSI1|A0A0C4DSI1_MAGP6 Uncharacterized protein	CRZ1	Magnaporthiopsis poae	MQMPAPTINIDFAPTS	7	-46.04	-39.5912	0.357629	1.99322	19_11;20_11	0
376	SeqRBMlowT_627	RBMlowT	TFWTNPQYRIKLEEVD	tr|A0A218UZ00|A0A218UZ00_9PASE Calpain-2 catalytic subunit (Fragment)	CAPN11	Lonchura striata	TFWTNPQYLIKLEEED	2	-44.07	-12.6413	-1.63895	1.99031	21_56;22_56	1
349	SeqRBM_275	RBM	PNGSNPETVIKPDWTE	tr|I3J310|I3J310_ORENI RHO family interacting cell polarization regulator 2	RIPOR2	Oreochromis niloticus	PGQSNPEITVTPPETE	8	-41.47	-42.8852	0.682205	1.98297	11_21;12_21	0
476	SeqRBM_977	RBM	PGQMQPSINVMAEKNP	tr|A0A1S7UJY3|A0A1S7UJY3_ROSNE Putative C2H2 type zinc finger domain-containing protein	CRZ1	Rosellinia necatrix	PGLAPPSINIDFAPNA	9	-48.734	-41.8384	-0.554421	1.97287	7_2;8_2	0
640	SeqRBMlowT_6180	RBMlowT	RNPESPVLELEGHSAS	tr|A0A1X7R7E6|A0A1X7R7E6_9SACH Uncharacterized protein	YPL247C	Kazachstania saulgeensis	RNPESPVLTLDGHSGS	3	-48.346	-13.3784	0.523107	1.97014	13_43;14_43	0
223	SeqRBMlowT_6234	RBMlowT	LSSSNPEITVTPAELD	tr|A0A1A8PS27|A0A1A8PS27_9TELE Family with sequence similarity 65 member B	RIPOR2	Nothobranchius rachovii	QSQSNPEITVTPPETD	4	-53.3	-17.596	-0.480832	1.96781	5_32;6_32	0
490	SeqRBM_8989	RBM	KAYMCPYMQFIAGGRK	tr|G3Q7G4|G3Q7G4_GASAC SEC24 homolog D COPII coat complex component	SFB3	Gasterosteus aculeatus	KAYMCPYMQFIDGGRR	2	-42.258	-16.4112	0.786911	1.93224	19_22;20_22	0
368	SeqRBMlowT_4265	RBMlowT	TFWTNPQFRVHLEDED	tr|A0A146WC99|A0A146WC99_FUNHE Calpain-9	CAPN11	Fundulus heteroclitus	TFWTNPQFRLKLEDAD	3	-46.126	-14.6618	1.06688	1.93008	17_6;18_6	0
36	SeqRBM_6787	RBM	RAYMNPSVCFTDGGAR	tr|A0A2B4SYG8|A0A2B4SYG8_STYPI Protein transport protein Sec24C	SFB3	Stylophora pistillata	KAYMNPFVQFVDGGRR	5	-49.334	-24.5827	0.311308	1.92129	9_50;10_50	0
634	Seqrandom_9992	random	HIIIVWAVSEVKYVQL	gi|6324224| phosphatidylinositol-3-/phosphoinositide 5-phosphatase INP52	INP52	Saccharomyces cerevisiae	PLPPVPALSLSKPVSL	10	-51.682	-56.1608	0.689679	1.91428	1_49;2_49	1
250	SeqRBMlowT_4660	RBMlowT	TFWTNPQYVITLPEED	tr|A0A2Y9DJW2|A0A2Y9DJW2_TRIMA calpain-2 catalytic subunit	CAPN11	Trichechus manatus	TFWINPQYVIKLEEED	3	-51.47	-14.6743	0.394206	1.91297	13_29;14_29	0
495	Seqshuffled_9660	shuffled	KADYTISLILHYDAIE	tr|A0A2D0RLU5|A0A2D0RLU5_ICTPU calcipressin-3-like isoform X1	RCN1	Ictalurus punctatus	GTDSTPSVVVHVCESE	11	-54.602	-48.7373	0.732459	1.91078	13_64;14_64	0
122	SeqRBM_9035	RBM	LLDNVPAVHVHDMGGH	gi|114632995| PREDICTED: CDK2-associated and cullin domain-containing protein 1 isoform 3	CACUL1	Pan troglodytes	QLLAVPAVSVDRKGPK	9	-54.16	-40.0181	0.6608	1.90435	1_57;2_57	1
183	SeqRBMlowT_4071	RBMlowT	RTYINPFMQFTYDGRR	tr|W7IC35|W7IC35_9PEZI Uncharacterized protein	SFB3	Drechslerella stenobrocha	RTYINPFMQFTGSGSR	3	-35.572	-13.4922	1.24331	1.89558	17_51;18_51	0
125	SeqRBM_1961	RBM	TFNNNPQATVRRTDID	tr|A0A146PD97|A0A146PD97_FUNHE Calpain-2 catalytic subunit	CAPN11	Fundulus heteroclitus	TFSSNPQFVVRLEDVD	7	-40.076	-34.9167	0.651148	1.87673	1_31;2_31	1
236	Seqshuffled_9914	shuffled	DTYGTASLARELPSPK	tr|A0A0A1TGT0|A0A0A1TGT0_9HYPO Putative Whole genome shotgun sequence assembly scaffold_21 strain Mel28	RGA2	Torrubiella hemipterigena	DTPPRAIPARSPERPA	10	-39.302	-45.6662	0.720061	1.86726	1_35;2_35	1
130	SeqRBM_7749	RBM	PNLYENTLGIEQFTLS	tr|A0A318ZGJ1|A0A318ZGJ1_9EURO Putative C2H2 transcription factor Crz1	CRZ1	Aspergillus saccharolyticus	PGLYENALGIESFTLS	3	-46.918	-18.2975	0.207915	1.86499	11_39;12_39	0
68	SeqRBMlowT_7690	RBMlowT	AKMAPPAINIDFAPPN	tr|A0A0L0N8H8|A0A0L0N8H8_9HYPO Transcriptional regulator CRZ1	CRZ1	Tolypocladium ophioglossoides	SQMAPPAINIDFAPSN	3	-53.926	-16.0043	-0.146243	1.86175	19_33;20_33	0
311	SeqRBM_4458	RBM	LNLKIPTIAKADITAT	tr|A0A218VBT4|A0A218VBT4_9PASE Filamin-B	FLNA	Lonchura striata	LNLKIPEIDCADMTAQ	5	-46.55	-28.1024	-0.342216	1.84575	17_56;18_56	0
533	Seqshuffled_9616	shuffled	TPVSDHNFALDVSGKP	tr|A0A146XSY6|A0A146XSY6_FUNHE Calpain-3	CAPN11	Fundulus heteroclitus	TFWTNPQYRIKVYGKP	11	-42.394	-46.7199	0.0664452	1.84574	13_14;14_14	0
358	SeqRBMlowT_205	RBMlowT	TFWTNPQFKITLEDPD	tr|A5A6F7|A5A6F7_SCHHA Calpain	CAPN11	Schistosoma haematobium	TFWTNPQFRITVEDPD	2	-46.766	-11.9121	-0.423903	1.84028	3_25;4_25	0
152	SeqRBM_6937	RBM	KVMAVPRISRSPTQVL	tr|F6VUV3|F6VUV3_HORSE Potassium two pore domain channel subfamily K member 18	TRESK	Equus caballus	EDKAVPRISISAQELP	9	-47.552	-38.3124	0.722992	1.83474	1_32;2_32	1
416	SeqRBMlowT_972	RBMlowT	TFWTNPQYRITLDSSD	tr|A0A2T7NZX6|A0A2T7NZX6_POMCA Uncharacterized protein	CAPN11	Pomacea canaliculata	TFWTNPQYRITLTDPD	3	-40.098	-15.7261	-0.342881	1.82781	3_27;4_27	0
252	SeqRBM_7171	RBM	REPGVPPLELKGHLSL	tr|J7S6K6|J7S6K6_KAZNA Uncharacterized protein	YPL247C	Kazachstania naganishii	RNPESPALTLKGHSSL	6	-52.54	-28.6339	0.887409	1.81645	15_15;16_15	0
530	SeqRBMlowT_4687	RBMlowT	TFWMNPQYKIKLEEPD	tr|A0A2K6N927|A0A2K6N927_RHIRO Uncharacterized protein	CAPN11	Rhinopithecus roxellana	TFWMNPQYLIKLEEED	2	-43.29	-13.8156	0.00577243	1.8162	11_1;12_1	1
24	SeqRBMlowT_365	RBMlowT	PSDDQPGIVVHPCEED	tr|A0A0A9WH42|A0A0A9WH42_LYGHE Protein sarah (Fragment)	RCN1	Lygus hesperus	PSDDQPGIVVHVCEEK	2	-54.508	-14.0463	0.45981	1.80592	15_7;16_7	0
166	SeqRBMlowT_1520	RBMlowT	RAYINPFMQFIDGGRR	tr|T2MFJ8|T2MFJ8_HYDVU Protein transport protein Sec24C	SFB3	Hydra vulgaris	KAYMNPFMQFIDGGRR	2	-41.846	-10.4831	-0.338707	1.80222	5_30;6_30	0
619	SeqCAPN11_Daphnia_magna_3	natural	TFHLNPQYRITLEDPD	tr|A0A0P6GE32|A0A0P6GE32_9CRUS Calpain-3	CAPN11	Daphnia magna	TFHLNPQYRITLEDPD	0	-43.22	-16.2132	0.66706	1.7985	15_55;16_55	0
517	SeqRBMlowT_6746	RBMlowT	HSKFIPKLSIQSPVLH	tr|F1S9Q5|F1S9Q5_PIG Junctional cadherin complex regulator	JHY	Sus scrofa	HSKLIPKLSIQSPVHH	2	-47.642	-14.2895	-0.242323	1.7974	19_23;20_23	0
314	SeqCRZ1_Ajellomyces_capsulatus	natural	PGLYENALGMESFSIS	tr|A6R7C9|A6R7C9_AJECN Uncharacterized protein	CRZ1	Ajellomyces capsulatus	PGLYENALGMESFSIS	0	-36.284	-15.0947	0.695429	1.79479	1_64;2_64	1
213	SeqRBM_8698	RBM	TFWDNPQYQIKLNDPD	tr|W5JJM5|W5JJM5_ANODA Calpain	CAPN11	Anopheles darlingi	TFWHNPQYVIELNDPD	3	-40.48	-20.1906	-0.120713	1.7877	7_44;8_44	0
518	SeqRBMlowT_5854	RBMlowT	ATSGTFPQTEGSHKKQ	tr|A0A1Y2UW39|A0A1Y2UW39_9PEZI Uncharacterized protein	BOI2	Hypoxylon sp.	ATSGTFPQVDSSHKKQ	3	-38.02	-12.8674	-0.413598	1.78463	9_41;10_41	0
512	SeqRBM_5060	RBM	VFWANPQFEVTLREDD	tr|Q8UW96|Q8UW96_XENLA Mu/m-calpain large subunit	CAPN11	Xenopus laevis	TFWINPQFKVTLLEED	5	-43.652	-25.6677	0.0348455	1.77303	7_29;8_29	0
132	SeqRBM_3304	RBM	SSEYQESLCIENFSAN	tr|A0A1L7WDC4|A0A1L7WDC4_9HELO Probable transcriptional regulator CRZ1	CRZ1	Phialocephala subalpina	SSLYQEVLSIGNFSLS	6	-43.66	-35.8698	0.642321	1.76591	17_23;18_23	0
354	SeqCAPN11_Boiga_irregularis	natural	TFWINPQFKVRLDEID	tr|A0A0B8RSA7|A0A0B8RSA7_BOIIR Calpain-1 catalytic subunit-like	CAPN11	Boiga irregularis	TFWINPQFKVRLDEID	0	-44.264	-19.2298	0.801813	1.76479	1_39;2_39	1
23	SeqRBM_9087	RBM	REYINPKMHFHFLNTV	tr|U4KX88|U4KX88_PYROM Similar to Uncharacterized protein C4.03c acc. no. Q9USS7	SFB3	Pyronema omphalodes	RTYINPFMQFVQGGTK	8	-37.14	-37.0846	-0.342422	1.76361	21_17;22_17	1
331	Seqrandom_9977	random	MRRERSNRAMFKVNQH	tr|A0A1Y2J0B0|A0A1Y2J0B0_PYCCO RhoGAP-domain-containing protein	RGA2	Trametes coccinea	LSRSSSKRAPGSSDDH	11	-27.04	-55.2529	-0.135679	1.74326	3_24;4_24	0
398	SeqRBMlowT_119	RBMlowT	ADEAQPGIVVHVCELP	tr|L7LVH2|L7LVH2_9ACAR Putative calcineurin-mediated signaling pathway inhibitor dscr1	RCN1	Rhipicephalus pulchellus	ASETQPGIVVHVCEEV	4	-51.32	-13.5262	-0.124161	1.73379	7_25;8_25	0
153	SeqRBMlowT_6382	RBMlowT	RTPGTFPLTLKGHKKQ	tr|A0A4T0VJE6|A0A4T0VJE6_9PEZI Protein BOI2	BOI2	Colletotrichum higginsianum	ATNGTFPLTDGAHKKQ	5	-40.864	-14.1237	0.459823	1.72928	17_50;18_50	0
104	SeqRBMlowT_5714	RBMlowT	PDESTPEITITPAELP	tr|G1SFI8|G1SFI8_RABIT RHO family interacting cell polarization regulator 2	RIPOR2	Oryctolagus cuniculus	PGRANPEITITPAELT	5	-49.82	-19.923	-0.0954426	1.71938	7_66;8_66	1
265	Seqshuffled_9332	shuffled	LGRMSPQSTTQALPST	tr|A2QRB5|A2QRB5_ASPNC Aspergillus niger contig An08c0130 genomic contig	RGA2	Aspergillus niger	AGRGRSASATGAAADN	11	-38.432	-44.6437	-0.118329	1.71817	1_36;2_36	1
357	SeqRBMlowT_2505	RBMlowT	GGESQPGIVVHVCEED	tr|A0A023F2Q6|A0A023F2Q6_TRIIF Putative calcineurin-mediated signaling pathway inhibitor dscr1 (Fragment)	RCN1	Triatoma infestans	GSENQPGIVVHVCEEV	3	-53.226	-17.3949	0.438148	1.71056	13_33;14_33	0
173	SeqRBM_6519	RBM	QPPQNPVATVSTAHHQ	tr|A0A099ZA29|A0A099ZA29_TINGU Protein FAM65B (Fragment)	RIPOR2	Tinamus guttatus	QVSSSPDITVTPAQHP	10	-44.434	-41.736	-0.00814777	1.70827	15_65;16_65	0
347	Seqshuffled_9948	shuffled	SLDEEPGISINEKPVG	sp|P53968|CRZ1_YEAST Transcriptional regulator CRZ1	CRZ1	Saccharomyces cerevisiae	AAPVTPIISIQEFNEG	10	-49.89	-42.5357	0.576519	1.68447	1_65;2_65	1
403	SeqRBMlowT_2235	RBMlowT	TFWTNPQYTITLEEPD	tr|A0A218UZ00|A0A218UZ00_9PASE Calpain-2 catalytic subunit (Fragment)	CAPN11	Lonchura striata	TFWTNPQYLIKLEEED	3	-43.57	-13.1122	0.214918	1.67927	9_37;10_37	0
324	SeqRBM_7919	RBM	KRYWKPQFKFGTQVSE	tr|A0A1W2W6W9|A0A1W2W6W9_CIOIN protein transport protein Sec24C	SFB3	Ciona intestinalis	KAYMCPQFTFTDGGRR	10	-33.628	-45.3232	-0.0194171	1.67447	1_38;2_38	1
246	SeqRBMlowT_1714	RBMlowT	HSKLIPKLSVQSPVHH	tr|F1S9Q5|F1S9Q5_PIG Junctional cadherin complex regulator	JHY	Sus scrofa	HSKLIPKLSIQSPVHH	1	-48.16	-12.879	-0.538122	1.67098	9_57;10_57	0
89	SeqRBMlowT_1494	RBMlowT	TFWTNPQFTITLEEPD	tr|A0A091EI09|A0A091EI09_CORBR Calpain-8 (Fragment)	CAPN11	Corvus brachyrhynchos	TYWTNPQFKIRLEEPD	3	-45.444	-12.8852	-0.528496	1.65889	7_14;8_14	0
267	SeqRBM_4087	RBM	MLDAIPEVVVSPPEEP	gi|528504809| PREDICTED: sodium bicarbonate cotransporter 3-like isoform X5	SLC4A7	Danio rerio	DRDDIPEVVVFPPEED	5	-53.39	-24.8857	-0.168021	1.65853	9_32;10_32	0
3	SeqRBMlowT_309	RBMlowT	KKMAPPCINIDPAPTN	tr|A0A2T4CH22|A0A2T4CH22_TRILO Uncharacterized protein	CRZ1	Trichoderma longibrachiatum	HQMAPPAINIDFAPTN	4	-54.648	-13.4507	-0.308773	1.65852	9_49;10_49	0
128	SeqRBM_1086	RBM	APSSWPSIVVSPPELN	gi|114601182| PREDICTED: small conductance calcium-activated potassium channel protein 2 isoform 4	KCNN2	Pan troglodytes	ASSSAPEIVVSKPEHN	5	-63.18	-27.1225	-0.384266	1.65534	7_41;8_41	0
583	Seqshuffled_9384	shuffled	SKMAIAIYQMASCLLH	tr|H3CUV8|H3CUV8_TETNG Nucleoporin 153	NUP153	Tetraodon nigroviridis	STTALPTFSFTSPLLT	11	-43.964	-50.7163	0.852741	1.65451	1_47;2_47	1
494	SeqRBMlowT_615	RBMlowT	TFWTNPQYRVTVTDPD	tr|K1Q056|K1Q056_CRAGI Calpain-A	CAPN11	Crassostrea gigas	TFWTNPQYRVTLTDPD	1	-40.126	-13.0043	0.488294	1.64876	1_44;2_44	1
1	SeqRBM_5424	RBM	GGPGTPGRPGIHSAPS	tr|A0A0D1XER6|A0A0D1XER6_9EURO Serine/threonine-protein phosphatase 2A 56 kDa regulatory subunit	RTS1	Exophiala sideris	GGPGTPGRGGAHIAPS	3	-38.082	-17.8272	-0.880011	1.6472	21_43;22_43	1
714	SeqRBMlowT_8885	RBMlowT	HVSSSPRIAITPTQHR	tr|A0A091WHS8|A0A091WHS8_OPIHO Protein FAM65B (Fragment)	RIPOR2	Opisthocomus hoazin	HVSSSPDIAVTPTQHR	2	-46.228	-13.31	-0.634036	1.64633	21_42;22_42	1
438	SeqRBMlowT_6848	RBMlowT	TFWMNPQFKVKLEEVD	tr|G3VKY7|G3VKY7_SARHA Calpain 1	CAPN11	Sarcophilus harrisii	TFWVNPQFKIKLEEVD	2	-42.552	-14.2049	1.05377	1.64479	1_42;2_42	1
325	SeqRBM_4910	RBM	ESLWIPNATPTNFGVY	tr|A0A1S4G744|A0A1S4G744_AEDAE Uncharacterized protein	CEACAM5	Aedes aegypti	NVLRILNAQPSNGGVY	7	-39.472	-30.4046	0.846106	1.64335	17_30;18_30	0
566	SeqRBM_5587	RBM	KDMLIPRPSSQDSGAY	tr|B4G8G3|B4G8G3_DROPE GL18842	CEACAM5	Drosophila persimilis	LVHTIHRVSVQDAGKY	9	-37.308	-37.8175	-0.401932	1.62632	3_7;4_7	0
98	SeqRBM_851	RBM	GAPGTPSRWGTPLAPS	tr|E5AER6|E5AER6_LEPMJ Serine/threonine-protein phosphatase 2A 56 kDa regulatory subunit	RTS1	Leptosphaeria maculans	AGPGTPSRLGQPLAPS	4	-38.048	-21.4035	0.755203	1.62153	15_62;16_62	0
580	Seqshuffled_9422	shuffled	HVEDTTEFALQRPSND	tr|A0A0N5D797|A0A0N5D797_THECL Uncharacterized protein	RCN1	Thelazia callipaeda	LRDDTAEVRLNIISSL	11	-37.274	-49.7443	0.176209	1.61219	11_29;12_29	0
461	SeqRBMlowT_6189	RBMlowT	RNPGQALLTLRGHSKQ	tr|A0A0F9XUY2|A0A0F9XUY2_TRIHA Uncharacterized protein	YPL247C	Trichoderma harzianum	RQPGQALLELRGHSGP	4	-46.578	-13.8276	0.377176	1.60912	17_35;18_35	0
383	SeqRBMlowT_7375	RBMlowT	TFWTNPQFRLKVVDPD	tr|A0A1I8HRD3|A0A1I8HRD3_9PLAT Uncharacterized protein	CAPN11	Macrostomum lignano	TFWTNPQFRVKVIDPD	2	-45.226	-14.4085	0.515752	1.60878	1_40;2_40	1
607	SeqRBMlowT_4017	RBMlowT	KAYMCPAVSFQDGGRR	tr|A0A0N5AD49|A0A0N5AD49_9BILA Uncharacterized protein	SFB3	Syphacia muris	KAYMCPFMEFQDGGRR	3	-44.658	-15.1932	-0.328901	1.59957	5_46;6_46	0
351	SeqCEACAM5_Musca_domestica	natural	NVLRISSARPDNRGVY	tr|A0A1I8MJS9|A0A1I8MJS9_MUSDO Uncharacterized protein	CEACAM5	Musca domestica	NVLRISSARPDNRGVY	0	-39.872	-26.0299	0.670779	1.59795	17_31;18_31	0
251	SeqSFB3_Nasonia_vitripennis	natural	KAYMSPFMQFVDAGRR	tr|K7ITU4|K7ITU4_NASVI Uncharacterized protein	SFB3	Nasonia vitripennis	KAYMSPFMQFVDAGRR	0	-42.558	-23.1404	-0.0434236	1.59693	5_60;6_60	0
400	SeqRBMlowT_2967	RBMlowT	TFWSNPQFKVSLEEPD	tr|H9GNF9|H9GNF9_ANOCA Calpain 1	CAPN11	Anolis carolinensis	TFWINPQFKVRLEEVD	3	-43.09	-13.477	-0.569448	1.58322	5_13;6_13	0
514	SeqRBMlowT_5831	RBMlowT	STSGTFPQTESSHKKQ	tr|A0A1V1TGA4|A0A1V1TGA4_9FUNG Uncharacterized protein	BOI2	fungal sp.	SSSGTFPQTETSHRKQ	3	-28.834	-13.2916	0.0930169	1.57959	17_37;18_37	0
48	SeqRBMlowT_2474	RBMlowT	KKMAPPCINIDFAPEN	tr|A0A0L0N8H8|A0A0L0N8H8_9HYPO Transcriptional regulator CRZ1	CRZ1	Tolypocladium ophioglossoides	SQMAPPAINIDFAPSN	4	-55.016	-14.7064	0.153802	1.57935	15_60;16_60	0
229	SeqRBM_4402	RBM	APSKITEVVVHECEVL	gi|45185577| ACL111Wp	RCN1	Ashbya gossypii	APPTGAKIVLHPCESL	9	-57.404	-37.6715	-0.405389	1.57554	5_7;6_7	0
243	SeqCAPN11_Anopheles_dirus	natural	TFWHNPQYVINLEDPD	tr|A0A182N3N7|A0A182N3N7_9DIPT Uncharacterized protein	CAPN11	Anopheles dirus	TFWHNPQYVINLEDPD	0	-46.556	-19.6263	0.571903	1.5542	17_27;18_27	0
716	SeqRBM_1889	RBM	MLSIRPSARLKIPQHR	tr|I3KPN9|I3KPN9_ORENI Uncharacterized protein	LCORL	Oreochromis niloticus	SLSHSPSFDLKIPQVR	6	-37.432	-34.4239	-0.657863	1.55336	5_50;6_50	0
304	SeqRBMlowT_1515	RBMlowT	RAYINPFMQFQDGGQR	tr|A0A163HQ72|A0A163HQ72_DIDRA Zinc ion binding	SFB3	Didymella rabiei	RAYINPFMQFKAGGNK	4	-38.612	-12.289	-0.162721	1.53287	9_59;10_59	0
605	SeqSFB3_Lachancea_meyersii	natural	RSYVNPAYSFTFDSKA	tr|A0A1G4KC07|A0A1G4KC07_9SACH LAME_0G18250g1_1	SFB3	Lachancea meyersii	RSYVNPAYSFTFDSKA	0	-38.118	-22.7703	-0.902043	1.53191	21_38;22_38	1
548	SeqRBMlowT_5805	RBMlowT	RQPGTALLTLRGHKKQ	tr|M2MSP1|M2MSP1_BAUPA Uncharacterized protein	YPL247C	Baudoinia panamericana	RQPGTALLELRGHQGN	4	-49.828	-12.1477	0.267387	1.52437	13_66;14_66	1
622	Seqrandom_9971	random	FSMLIGMHEPHPNTTI	tr|A0A151NYZ0|A0A151NYZ0_ALLMI Nuclear factor of activated T-cells cytoplasmic 1	NFATC1	Alligator mississippiensis	ASALSPRIEITPSHEL	12	-40.772	-53.0713	-0.116854	1.52422	7_33;8_33	0
254	SeqRBMlowT_164	RBMlowT	SAGAGVGIVITVTEAE	tr|A0A091TXB3|A0A091TXB3_9AVES A-kinase anchor protein 5	AKAP79	Pelecanus crispus	NAGAGVSIVITVTEAE	2	-59.134	-12.6869	-0.868786	1.52277	5_8;6_8	0
523	SeqRBMlowT_28	RBMlowT	TFWTNPQYRVKLEDPD	tr|K1Q056|K1Q056_CRAGI Calpain-A	CAPN11	Crassostrea gigas	TFWTNPQYRVTLTDPD	2	-40.858	-12.7497	0.401213	1.51954	11_27;12_27	0
305	SeqNFATC1_Canis_lupus	natural	PALESPRIEITSYLGM	gi|545484976| PREDICTED: nuclear factor of activated T-cells cytoplasmic 1 isoform X1	NFATC1	Canis lupus	PALESPRIEITSYLGM	0	-48.458	-22.6433	-0.479999	1.5159	5_62;6_62	0
64	SeqRBM_6881	RBM	SSLECPHVQVTVSGQR	tr|W8B3R5|W8B3R5_CERCA Muscle M-line assembly protein unc-89	CEACAM5	Ceratitis capitata	SQLEIPHFKPTDSGQY	7	-46.966	-34.6198	0.929715	1.51048	17_47;18_47	0
589	SeqSFB3_Iconisemion_striatum	natural	GASMCPAMSWQDCGQR	tr|A0A1A7WEM8|A0A1A7WEM8_9TELE Uncharacterized protein	SFB3	Iconisemion striatum	GASMCPAMSWQDCGQR	0	-42.586	-17.0456	0.357089	1.50709	13_16;14_16	0
399	SeqRBM_1677	RBM	NNSESPKIAITTTLGN	tr|K7FZ05|K7FZ05_PELSI Nuclear factor of activated T cells 1	NFATC1	Pelodiscus sinensis	PALESPRIEITTYLGL	7	-53.084	-35.3969	-0.428477	1.50371	7_51;8_51	0
409	SeqRBMlowT_5816	RBMlowT	RQPGQALLTLRGHKKQ	gi|389634729| WD domain-containing protein	YPL247C	Magnaporthe oryzae	RQPGQALLELRGHGGS	4	-41.684	-12.7124	0.591157	1.5016	1_41;2_41	1
241	SeqRBMlowT_3929	RBMlowT	STSSLPTFSFSSPLPS	tr|Q80WR0|Q80WR0_MOUSE Nucleoporin 153	NUP153	Mus musculus	SSSSLPTFSFSSPVTS	3	-39.488	-13.7633	-1.08356	1.49961	9_5;10_5	0
144	SeqRBMlowT_6885	RBMlowT	TFWTNPQFKVKLEDVD	tr|G3Q8A6|G3Q8A6_GASAC Calpain 9	CAPN11	Gasterosteus aculeatus	TFWTNPQFKLKLEDAD	2	-46.732	-13.6516	-0.7469	1.49808	5_4;6_4	0
207	Seqshuffled_9624	shuffled	GDYMQGTLQAETGEHD	tr|A0A4S3J863|A0A4S3J863_9EURO DNA-binding transcription factor	CRZ1	Aspergillus tanneri	GLYDNAALGIESFTLS	12	-39.446	-50.9246	0.79508	1.49408	1_60;2_60	1
429	SeqRBMlowT_2279	RBMlowT	TFWTNPQYVITLEEPD	tr|A0A1A9YJN0|A0A1A9YJN0_GLOFF Uncharacterized protein	CAPN11	Glossina fuscipes	TFWHNPQYVITLEDPD	2	-49.08	-12.9793	0.515497	1.48203	9_38;10_38	0
278	Seqshuffled_9732	shuffled	PFLAEQYMVVEEMTVS	tr|A0A2I2G228|A0A2I2G228_9EURO Uncharacterized protein	CRZ1	Aspergillus steynii	PGLYENALAIESFTLS	10	-48.182	-49.4708	-0.41674	1.47986	5_34;6_34	0
46	SeqNFATC1_Homo_sapiens	natural	PALESPRIEITSCLGL	sp|O95644|NFAC1_HUMAN Nuclear factor of activated T-cells cytoplasmic 1	NFATC1	Homo sapiens	PALESPRIEITSCLGL	0	-54.884	-25.0905	0.394928	1.47976	15_8;16_8	0
546	SeqRBMlowT_1013	RBMlowT	LKDEIPEVRLNIISSL	tr|A0A2B4RGF0|A0A2B4RGF0_STYPI Serine/threonine-protein phosphatase 2A 65 kDa regulatory subunit A alpha isoform	RCN1	Stylophora pistillata	LKDEIPEVRLNIISNL	1	-46.038	-11.116	0.555823	1.47637	17_38;18_38	0
145	SeqRBMlowT_2355	RBMlowT	STSSLPTFSFSPPAPS	tr|A0A091MGM4|A0A091MGM4_9PASS Nuclear pore complex protein Nup153 (Fragment)	NUP153	Acanthisitta chloris	STASLPTFSFSFPANS	3	-42.71	-13.1796	-0.466209	1.46801	1_58;2_58	1
628	SeqRBMlowT_369	RBMlowT	ADEANPEITITPAELP	tr|A0A2Y9F8H4|A0A2Y9F8H4_PHYCD rho family-interacting cell polarization regulator 2 isoform X3	RIPOR2	Physeter catodon	ACLANPEITITPAELS	3	-53.086	-10.6798	0.573551	1.46272	17_41;18_41	0
507	SeqRBMlowT_9280	RBMlowT	KAYMCPYMQFIDGGRK	tr|G3Q7G4|G3Q7G4_GASAC SEC24 homolog D COPII coat complex component	SFB3	Gasterosteus aculeatus	KAYMCPYMQFIDGGRR	1	-43.488	-12.3339	1.06321	1.46228	15_51;16_51	0
397	SeqRBMlowT_1298	RBMlowT	TFWTNPQYRIKLEEED	tr|A0A218UZ00|A0A218UZ00_9PASE Calpain-2 catalytic subunit (Fragment)	CAPN11	Lonchura striata	TFWTNPQYLIKLEEED	1	-44.882	-12.5604	0.43896	1.46189	17_7;18_7	0
79	SeqRBMlowT_2475	RBMlowT	PQMAPPAINIDFAPTN	tr|A0A2T4CH22|A0A2T4CH22_TRILO Uncharacterized protein	CRZ1	Trichoderma longibrachiatum	HQMAPPAINIDFAPTN	1	-52.886	-14.2797	-0.380042	1.45821	7_65;8_65	0
129	Seqshuffled_9929	shuffled	NAWKNPGQETHTTKKL	tr|A0A226P180|A0A226P180_COLVI Uncharacterized protein (Fragment)	CAPN11	Colinus virginianus	TFWTNPQIKLHLTEKD	10	-26.354	-48.1511	-0.56563	1.45349	9_53;10_53	0
34	SeqRBM_6435	RBM	AINASPEIVVGYDELP	tr|H0V185|H0V185_CAVPO Potassium two pore domain channel subfamily K member 18	TRESK	Cavia porcellus	ADEAMPQIVVSDRELP	7	-60.81	-36.1722	1.23196	1.45243	17_46;18_46	0
342	SeqRBMlowT_2801	RBMlowT	PGLYDNALGIESFTLS	tr|G3YEH0|G3YEH0_ASPNA Uncharacterized protein (Fragment)	CRZ1	Aspergillus niger	PGLYDNALGIESFTLS	0	-43.144	-9.79385	0.0402052	1.44519	9_35;10_35	0
343	SeqRBMlowT_4846	RBMlowT	PSLYENALGMEAFTIS	tr|A0A2B7XGR6|A0A2B7XGR6_9EURO Uncharacterized protein	CRZ1	Blastomyces parvus	PGLYENALGMEAFTIS	1	-43.258	-11.9022	0.731876	1.44238	15_45;16_45	0
470	SeqRBM_8967	RBM	TFHTNPQYRVNIEDQD	tr|U6J063|U6J063_ECHGR Calpain-A	CAPN11	Echinococcus granulosus	TFWTNPQYRVQVEDAD	4	-40.314	-22.2924	0.086937	1.43588	11_25;12_25	0
613	Seqshuffled_9888	shuffled	STEIIATLFVQVANEY	tr|A0A0N5D170|A0A0N5D170_THECL Uncharacterized protein	RCN1	Thelazia callipaeda	GDENKPKIVVHPANER	11	-49.052	-46.3708	-0.585483	1.43308	7_7;8_7	0
389	SeqRBMlowT_9197	RBMlowT	TFWTNPQFRLKLIDPD	tr|A0A146WC99|A0A146WC99_FUNHE Calpain-9	CAPN11	Fundulus heteroclitus	TFWTNPQFRLKLEDAD	2	-44.5	-13.1232	-0.754209	1.42204	5_38;6_38	0
108	Seqshuffled_8788	shuffled	PQPSVQSAEFMEFVGH	tr|A0A139H565|A0A139H565_9PEZI Uncharacterized protein	YPL247C	Mycosphaerella eumusae	RQPGQALLELMGHKGN	11	-40.186	-50.1962	0.426758	1.4183	11_38;12_38	0
680	Seqrandom_9958	random	LKKTYLRREMHGCYNH	tr|W5JZK9|W5JZK9_ASTMX Nuclear factor of activated T cells 2b	NFATC1	Astyanax mexicanus	LPASSPRIEITCPDLH	12	-34.018	-54.3254	0.777001	1.4154	17_43;18_43	0
370	SeqRBMlowT_8839	RBMlowT	HVSSSVDIVITPTQHR	tr|A0A093JB12|A0A093JB12_FULGA Protein FAM65B (Fragment)	RIPOR2	Fulmarus glacialis	HVSSSPDITATPTQHR	3	-53.532	-13.7998	0.294598	1.41466	15_46;16_46	0
289	SeqRBMlowT_1806	RBMlowT	SSMAPPAINIDFAPTN	tr|A0A1B8B3Y6|A0A1B8B3Y6_FUSPO Uncharacterized protein	CRZ1	Fusarium poae	SSMAPPAINIDFAPTN	0	-54.308	-14.7411	0.380627	1.40408	1_63;2_63	1
586	SeqTRESK_Tarsius_syrichta	natural	VEEAFPQIIISAEELP	tr|A0A1U7THA7|A0A1U7THA7_TARSY potassium channel subfamily K member 18	TRESK	Tarsius syrichta	VEEAFPQIIISAEELP	0	-60.644	-29.0447	-0.407593	1.40057	7_6;8_6	0
652	SeqRBM_5566	RBM	PMMAVPSISSDVSNAP	tr|F7VMK3|F7VMK3_SORMK WGS project CABT00000000 data contig 2.2	CRZ1	Sordaria macrospora	PMPAPPAINIDFAPAP	8	-44.476	-41.2237	0.760287	1.39821	17_42;18_42	0
724	Seqrandom_9968	random	NIIKTLTAVARYCQHF	tr|U3DU41|U3DU41_CALJA Calcipressin-1 isoform a	RCN1	Callithrix jacchus	ATDTTPSAVVHVCESD	12	-39.294	-54.7742	-0.30655	1.39752	3_64;4_64	0
664	Seqshuffled_9861	shuffled	PFEKNDIQQIHLEEHP	tr|A0A2K6N927|A0A2K6N927_RHIRO Uncharacterized protein	CAPN11	Rhinopithecus roxellana	TFWMNPQYLIKLEEED	10	-42.91	-47.4941	0.77997	1.39607	1_50;2_50	1
675	SeqRBMlowT_7795	RBMlowT	GGPGTPGRQGQPLAPS	tr|E5AER6|E5AER6_LEPMJ Serine/threonine-protein phosphatase 2A 56 kDa regulatory subunit	RTS1	Leptosphaeria maculans	AGPGTPSRLGQPLAPS	3	-37.468	-9.51909	-0.676695	1.38838	7_61;8_61	0
540	SeqRBMlowT_1518	RBMlowT	RAYMNPFMTFIDGGHR	tr|A0A074ZXT7|A0A074ZXT7_9TREM Uncharacterized protein	SFB3	Opisthorchis viverrini	RAYMNPFASFIDGGRR	3	-41.152	-14.2112	0.881928	1.37834	17_12;18_12	0
310	SeqRBMlowT_293	RBMlowT	TFWTNPQYRVHVCDPD	tr|A0A2R2MMH7|A0A2R2MMH7_LINUN calpain-2 catalytic subunit-like	CAPN11	Lingula unguis	TFWTNPQYRISVTDPD	3	-43.13	-13.7906	-0.716179	1.37785	5_10;6_10	0
315	SeqRBM_9387	RBM	LNLKIPIVLLNIISAI	gi|25148661| Protein PAA-1	RCN1	Caenorhabditis elegans	LNDQTPEVRLNIISSL	7	-55.214	-26.7774	0.281797	1.37526	15_44;16_44	0
415	SeqRBMlowT_7428	RBMlowT	TFWSNPQFKIKLEDPD	tr|G3VKY7|G3VKY7_SARHA Calpain 1	CAPN11	Sarcophilus harrisii	TFWVNPQFKIKLEEVD	3	-51.536	-13.449	0.328247	1.37292	13_61;14_61	0
535	SeqRBM_8661	RBM	KSKAAPSIVIHIPEEA	tr|A0A023GJP6|A0A023GJP6_9ACAR Putative calcineurin-mediated signaling pathway inhibitor dscr1	RCN1	Amblyomma triste	PSDTQPGIVVHICEEA	7	-59.714	-28.0218	0.260061	1.36239	15_52;16_52	0
59	SeqRBM_6386	RBM	RTYINPFMKFTIWGTQ	tr|G1XL17|G1XL17_ARTOA Uncharacterized protein	SFB3	Arthrobotrys oligospora	RTYINPFMQFTGSGAK	5	-34.03	-26.6818	-0.529938	1.35911	7_13;8_13	0
532	SeqCRZ1_Penicillium_arizonense	natural	PALYDNALGIESFTLS	tr|A0A1F5LYF5|A0A1F5LYF5_9EURO Uncharacterized protein	CRZ1	Penicillium arizonense	PALYDNALGIESFTLS	0	-40.214	-11.0246	0.612493	1.35467	15_25;16_25	0
551	SeqRBMlowT_892	RBMlowT	STSSLPTFSFSSPLST	tr|L5KU23|L5KU23_PTEAL Uncharacterized protein	NUP153	Pteropus alecto	SSSSLPTFSFSSPVIT	3	-48.582	-13.4981	-0.866856	1.3512	9_16;10_16	0
467	SeqRBMlowT_5518	RBMlowT	TFWSNPQFKITLDEPD	tr|A0A151P394|A0A151P394_ALLMI Uncharacterized protein	CAPN11	Alligator mississippiensis	TYWTNPQFKIRLDEPD	3	-43.232	-13.5899	-0.70614	1.34752	9_13;10_13	0
704	SeqRBMlowT_341	RBMlowT	KKMAPPAINIDFAPTN	tr|A0A2T4CH22|A0A2T4CH22_TRILO Uncharacterized protein	CRZ1	Trichoderma longibrachiatum	HQMAPPAINIDFAPTN	2	-54.054	-13.3374	-0.0532362	1.33921	15_58;16_58	0
377	SeqRBMlowT_6060	RBMlowT	SSKSLPTFSFSSPVSH	tr|L5KU23|L5KU23_PTEAL Uncharacterized protein	NUP153	Pteropus alecto	SSSSLPTFSFSSPVIT	3	-44.322	-14.0637	0.106121	1.33129	17_32;18_32	0
275	SeqRBMlowT_5806	RBMlowT	RQPGQALLTLRGHSAP	tr|A0A2T2NXE3|A0A2T2NXE3_CORCC WD40 repeat-like protein	YPL247C	Corynespora cassiicola	RQPGQALLELRGHSAP	1	-45.776	-13.5192	-0.304406	1.32836	9_58;10_58	0
511	SeqRBMlowT_6356	RBMlowT	RSPGTFPLELSGHKKQ	tr|A0A2D3USI6|A0A2D3USI6_9PEZI Related to WD-repeat protein An11 homolog	YPL247C	Ramularia collo-cygni	RQPGTALLELSGHQGN	6	-38.692	-16.507	-0.774804	1.32635	5_17;6_17	0
493	SeqRBM_9016	RBM	RNPERPKLHLQGHLVA	gi|6325009| hypothetical protein YPL247C	YPL247C	Saccharomyces cerevisiae	RNPESPILNLQGHGSS	6	-48.71	-30.1602	-0.73538	1.31609	21_34;22_34	1
648	SeqRBMlowT_1411	RBMlowT	ADGAGVGIVITVTEAE	tr|A0A091LL24|A0A091LL24_CATAU A-kinase anchor protein 5	AKAP79	Cathartes aura	NTGAGVGIVITVTEAE	2	-64.062	-13.8113	-0.297311	1.31016	21_14;22_14	1
659	Seqshuffled_9565	shuffled	GVHSCPALSVDRPQNQ	tr|G3NNY7|G3NNY7_GASAC Voltage-dependent T-type calcium channel subunit alpha	CACNA1H	Gasterosteus aculeatus	KKMSPPCISVDPPDGQ	9	-50.536	-42.1308	-0.0104613	1.30977	9_46;10_46	0
658	SeqRBMlowT_4069	RBMlowT	RAYINPFMQFTDGGRR	tr|T2MFJ8|T2MFJ8_HYDVU Protein transport protein Sec24C	SFB3	Hydra vulgaris	KAYMNPFMQFIDGGRR	3	-41.346	-10.986	0.513511	1.3045	17_16;18_16	0
527	Seqshuffled_9311	shuffled	LEAAPPDPDRKPPNII	tr|A0A162K6J5|A0A162K6J5_9HYPO Rho GTPase activator Rga	RGA2	Cordyceps fumosorosea	NPRAAPIPARSPERPS	11	-38.382	-46.8571	-0.491878	1.29905	5_43;6_43	0
69	Seqshuffled_9825	shuffled	PAFFCEGFTIQADSLD	tr|G0W7S3|G0W7S3_NAUDC Uncharacterized protein	SFB3	Naumovozyma dairenensis	RAYANPGFHFQYDSKV	10	-46.168	-45.2449	0.482933	1.29393	17_21;18_21	0
689	SeqRBMlowT_1695	RBMlowT	HSKFIPKLSLQSPVHH	tr|F1S9Q5|F1S9Q5_PIG Junctional cadherin complex regulator	JHY	Sus scrofa	HSKLIPKLSIQSPVHH	2	-47.73	-12.9449	-0.206507	1.28992	17_17;18_17	0
655	Seqshuffled_9411	shuffled	TTSTNPQIRITDHEDE	gi|545554551| PREDICTED: protein FAM65B isoform X1	RIPOR2	Canis lupus	TCSTNPEITITPAELN	7	-51.782	-32.5796	-7.04712	1.2864	21_66;22_66	1
212	SeqRBMlowT_301	RBMlowT	PDEAQPGIVVHVCELP	tr|A0A131XIB8|A0A131XIB8_9ACAR Putative calcineurin-mediated signaling pathway inhibitor dscr1	RCN1	Hyalomma excavatum	PSETQPGIVVHVCEEV	4	-58.808	-13.872	0.668113	1.27959	17_26;18_26	0
49	SeqRBMlowT_9027	RBMlowT	TFWTNPQFKITLTDPD	tr|V3ZFZ8|V3ZFZ8_LOTGI Uncharacterized protein	CAPN11	Lottia gigantea	TFWTNPQFRVTLTDPD	2	-43.894	-12.6168	-0.729144	1.27824	7_64;8_64	0
466	SeqRBMlowT_9820	RBMlowT	GGPGTPGRQGGHLAPS	tr|W9YFF9|W9YFF9_9EURO Serine/threonine-protein phosphatase 2A 56 kDa regulatory subunit	RTS1	Capronia epimyces	TGPGTPGRQGGHLAPS	1	-35.816	-9.49624	-0.285129	1.27714	13_63;14_63	0
154	Seqshuffled_9698	shuffled	KVRTALYFTWNLTERG	tr|A0A267EL77|A0A267EL77_9PLAT Uncharacterized protein	SFB3	Macrostomum lignano	KAYMSPYMTWLDGGRR	11	-45.322	-51.4171	0.3801	1.27486	15_38;16_38	0
715	SeqRBMlowT_7349	RBMlowT	TFWTNPQYRVKVTEPD	tr|A0A2R2MMH7|A0A2R2MMH7_LINUN calpain-2 catalytic subunit-like	CAPN11	Lingula unguis	TFWTNPQYRISVTDPD	3	-41.012	-14.5357	0.259905	1.27356	17_18;18_18	0
269	SeqRBM_6860	RBM	QAVMCTAMSWCDCGQR	tr|A0A1A7WEM8|A0A1A7WEM8_9TELE Uncharacterized protein	SFB3	Iconisemion striatum	GASMCPAMSWQDCGQR	4	-36.58	-31.0765	0.6916	1.27307	17_28;18_28	0
452	SeqCRZ1_Aureobasidium_pullulans	natural	PSLFPDALGLGQFSLS	tr|A0A074XQW6|A0A074XQW6_AURPU Uncharacterized protein	CRZ1	Aureobasidium pullulans	PSLFPDALGLGQFSLS	0	-42.666	-26.1968	0.420023	1.27216	15_49;16_49	0
606	SeqRBMlowT_1437	RBMlowT	SAGAGVQIVITVTEAE	tr|A0A091TXB3|A0A091TXB3_9AVES A-kinase anchor protein 5	AKAP79	Pelecanus crispus	NAGAGVSIVITVTEAE	2	-60.784	-15.6165	-0.478061	1.27126	9_18;10_18	0
571	Seqshuffled_9855	shuffled	TTWLVVFMIPELMKLS	tr|A0A2K6AFA7|A0A2K6AFA7_MANLE Potassium two pore domain channel subfamily K member 18	TRESK	Mandrillus leucophaeus	TDEAVPQIIIGAEELP	12	-50.032	-52.8164	0.868431	1.27108	17_39;18_39	0
179	SeqRCN1_Arthroderma_otae	natural	LKDEFPDVRLHIISKL	tr|C5FDY8|C5FDY8_ARTOC Protein phosphatase PP2A regulatory subunit A	RCN1	Arthroderma otae	LKDEFPDVRLHIISKL	0	-46.27	-14.9344	0.603103	1.26933	15_39;16_39	0
502	SeqRBM_285	RBM	QAIYQDILGIGAFSGS	tr|A0A2T3BEV7|A0A2T3BEV7_AMORE Uncharacterized protein	CRZ1	Amorphotheca resinae	DPLYQEVLGIGAFSLS	6	-50.312	-27.2259	-0.857504	1.26621	9_66;10_66	1
268	SeqRBM_7341	RBM	SSSSLPTFQFSTPATL	tr|G3V662|G3V662_RAT Nuclear pore complex protein Nup153	NUP153	Rattus norvegicus	SSSSLPTFNFSSPAIS	4	-46.114	-23.1713	-1.21343	1.26513	9_6;10_6	0
4	SeqRBMlowT_7696	RBMlowT	LTDAAPEVVVSKPEHN	tr|A0A0Q3X826|A0A0Q3X826_AMAAE Small conductance calcium-activated potassium channel protein 2	KCNN2	Amazona aestiva	GTPAAPEIVVSKPEHN	3	-55.33	-16.5027	0.264632	1.26004	1_53;2_53	1
214	SeqCACNA1H_Nothobranchius_rachovii	natural	KKMSPPCISVDPPDEL	tr|A0A1A8NP94|A0A1A8NP94_9TELE Voltage-dependent T-type calcium channel subunit alpha	CACNA1H	Nothobranchius rachovii	KKMSPPCISVDPPDEL	0	-51.556	-19.5093	-0.00440054	1.25999	9_30;10_30	0
2	Seqshuffled_9610	shuffled	LHPTCDPFRCSTHQSH	gi|297277947| PREDICTED: scavenger receptor cysteine-rich domain-containing protein LOC284297-like	SSC5D_2	Macaca mulatta	LILTSPDFALSTPDSS	10	-35.044	-49.0437	0.00863219	1.25412	9_23;10_23	0
165	SeqRBMlowT_9255	RBMlowT	KAYMNPYVQFIDGGRR	tr|G3Q7G4|G3Q7G4_GASAC SEC24 homolog D COPII coat complex component	SFB3	Gasterosteus aculeatus	KAYMCPYMQFIDGGRR	2	-46.38	-13.1551	-0.205899	1.25186	3_44;4_44	0
621	SeqRBMlowT_94	RBMlowT	TFWTNPQYRLNIIDPD	tr|T1EM95|T1EM95_HELRO Uncharacterized protein	CAPN11	Helobdella robusta	TFWTNPQYRFEVIDPD	3	-39.66	-14.0311	-0.699186	1.25063	21_13;22_13	1
25	SeqRBMlowT_2927	RBMlowT	TFWTNPQYRVHVPDED	tr|U6J063|U6J063_ECHGR Calpain-A	CAPN11	Echinococcus granulosus	TFWTNPQYRVQVEDAD	3	-43.428	-14.4325	-0.674519	1.2431	3_13;4_13	0
81	Seqshuffled_1489	shuffled	QKRYGETFPPVKTGSD	tr|L8FW81|L8FW81_PSED2 Uncharacterized protein	CRZ1	Pseudogymnoascus destructans	QGIYQDLGAMGKFSLS	13	-37.93	-53.8588	-0.230256	1.24167	13_49;14_49	0
443	SeqRBMlowT_9173	RBMlowT	TFWTNPQFRLTLLSPD	tr|L5KNG0|L5KNG0_PTEAL Calpain-12	CAPN11	Pteropus alecto	TFWTNPQFRLTLLEPD	1	-44.674	-15.816	0.423578	1.23804	11_50;12_50	0
206	SeqRBMlowT_4669	RBMlowT	TFWTNPQFKITLEEVD	tr|G3VKY7|G3VKY7_SARHA Calpain 1	CAPN11	Sarcophilus harrisii	TFWVNPQFKIKLEEVD	2	-40.012	-12.5026	0.167619	1.23604	15_40;16_40	0
697	Seqrandom_9965	random	KMAKFLINLSAEKSVM	tr|G3VNM9|G3VNM9_SARHA Filamin B	FLNA	Sarcophilus harrisii	LNLKIPEIDSADMSAH	12	-49.22	-58.134	-0.121348	1.23179	15_31;16_31	0
186	SeqRBMlowT_6333	RBMlowT	RNPGTFPLTLEGHKKQ	gi|50307305| hypothetical protein	YPL247C	Kluyveromyces lactis	RYPGTPLLTLEGHIGP	6	-45.18	-13.2085	-0.410571	1.22879	9_3;10_3	0
672	SeqRBMlowT_9264	RBMlowT	KAYMCPSMQFIDGGRR	tr|G3Q7G4|G3Q7G4_GASAC SEC24 homolog D COPII coat complex component	SFB3	Gasterosteus aculeatus	KAYMCPYMQFIDGGRR	1	-36.982	-11.4574	-0.00343341	1.2267	11_6;12_6	0
235	SeqRBMlowT_157	RBMlowT	PAGTGVGIVITVTEAE	tr|A0A087VLC0|A0A087VLC0_BALRE A-kinase anchor protein 5	AKAP79	Balearica regulorum	NAGTGVGIVITVTEAE	1	-59.05	-12.8974	-0.039368	1.22132	7_45;8_45	0
371	SeqRBMlowT_8920	RBMlowT	STSSLPTFSFSSPKPQ	tr|L5KU23|L5KU23_PTEAL Uncharacterized protein	NUP153	Pteropus alecto	SSSSLPTFSFSSPVIT	4	-38.948	-15.596	-1.01788	1.21612	9_36;10_36	0
162	SeqRBMlowT_5826	RBMlowT	RNPGQALLTLRGHKKQ	gi|389634729| WD domain-containing protein	YPL247C	Magnaporthe oryzae	RQPGQALLELRGHGGS	5	-44.194	-12.877	0.14107	1.2153	17_24;18_24	0
70	SeqRBMlowT_8792	RBMlowT	RNPGIALLSLRGHKAQ	tr|A0A074WFY2|A0A074WFY2_9PEZI WD40 repeat-like protein (Fragment)	YPL247C	Aureobasidium melanogenum	RQPGTALLELRGHSAS	5	-48.778	-18.0092	0.300759	1.2142	1_55;2_55	1
338	SeqRBMlowT_2957	RBMlowT	TFWTNPQFKVTLEEPD	tr|A0A091EI09|A0A091EI09_CORBR Calpain-8 (Fragment)	CAPN11	Corvus brachyrhynchos	TYWTNPQFKIRLEEPD	3	-46.488	-12.5147	-0.464781	1.20814	5_11;6_11	0
318	SeqRBMlowT_319	RBMlowT	PKMAPPCINIDFAPTN	tr|A0A2T4CH22|A0A2T4CH22_TRILO Uncharacterized protein	CRZ1	Trichoderma longibrachiatum	HQMAPPAINIDFAPTN	3	-56.922	-14.3281	-0.859648	1.2058	9_34;10_34	0
288	Seqrandom_9974	random	LCVTGRERIAEDWLRP	tr|H3AWP1|H3AWP1_LATCH Potassium calcium-activated channel subfamily N member 1	KCNN2	Latimeria chalumnae	LNSTGLEVVVSKTDQN	12	-36.222	-53.3237	0.776548	1.2052	17_3;18_3	0
439	SeqRBMlowT_4720	RBMlowT	KAYMNPYMQFIDGGRR	tr|G3Q7G4|G3Q7G4_GASAC SEC24 homolog D COPII coat complex component	SFB3	Gasterosteus aculeatus	KAYMCPYMQFIDGGRR	1	-38.586	-11.3373	-0.151566	1.20429	3_54;4_54	0
291	SeqRBMlowT_702	RBMlowT	HVSSSPDITITPTQHR	tr|A0A093JB12|A0A093JB12_FULGA Protein FAM65B (Fragment)	RIPOR2	Fulmarus glacialis	HVSSSPDITATPTQHR	1	-48.8	-9.39832	0.334687	1.20423	15_43;16_43	0
608	SeqRBMlowT_2805	RBMlowT	PGLYDNALGMESFTLS	tr|G3YEH0|G3YEH0_ASPNA Uncharacterized protein (Fragment)	CRZ1	Aspergillus niger	PGLYDNALGIESFTLS	1	-39.462	-10.2794	0.85414	1.20112	1_48;2_48	1
43	SeqRBM_9832	RBM	FNSWRQVPLWSPEFHT	tr|A0A2J6S9B8|A0A2J6S9B8_9HELO RhoGAP-domain-containing protein	RGA2	Meliniomyces variabilis	RSSSRRPPERSPERTS	10	-43.726	-54.5547	0.531034	1.19212	1_54;2_54	1
137	SeqRBMlowT_8820	RBMlowT	GSSSSPPVDLKIPQVR	tr|A0A1S3QDE8|A0A1S3QDE8_SALSA ligand-dependent corepressor-like	LCORL	Salmo salar	GGHHSPPVDLKIPQVR	3	-41.868	-15.1317	0.286386	1.17765	13_51;14_51	0
103	SeqRBMlowT_6384	RBMlowT	RNPGTALLELRGHKAS	tr|A0A074WFY2|A0A074WFY2_9PEZI WD40 repeat-like protein (Fragment)	YPL247C	Aureobasidium melanogenum	RQPGTALLELRGHSAS	2	-50.45	-16.5588	0.572329	1.17362	1_56;2_56	1
155	SeqRBMlowT_7734	RBMlowT	RNPGQALLELKGHSAQ	tr|V5FNJ7|V5FNJ7_BYSSN WD repeat protein	YPL247C	Byssochlamys spectabilis	RQPGQALLELKGHSAS	2	-45.118	-15.5497	-0.102248	1.17025	9_28;10_28	0
176	SeqRBMlowT_3831	RBMlowT	LKDESPEVRLNIISKL	gi|19115860| protein phosphatase regulatory subunit Paa1	RCN1	Schizosaccharomyces pombe	LKDENPEVRLNIISKL	1	-45.556	-11.8533	0.225746	1.16693	1_59;2_59	1
228	SeqRBM_2983	RBM	PGCATPRIAITPTENM	tr|G1SFI8|G1SFI8_RABIT RHO family interacting cell polarization regulator 2	RIPOR2	Oryctolagus cuniculus	PGRANPEITITPAELT	7	-52.868	-34.1475	0.288194	1.16673	15_41;16_41	0
263	SeqRBM_3457	RBM	TDHMNPQITISSKEND	tr|Q6GN47|Q6GN47_XENLA MGC83034 protein	CAPN11	Xenopus laevis	TFWSNPQIKLSLKEQD	7	-44.37	-32.2443	0.52312	1.16363	1_62;2_62	1
643	SeqRBMlowT_2354	RBMlowT	STSSLPTFSFSSLAPS	tr|A0A2I4B0L6|A0A2I4B0L6_9TELE nuclear pore complex protein Nup153	NUP153	Austrofundulus limnaeus	STSSLPTFSFTTLLPS	3	-43.346	-12.9732	-0.484774	1.16151	15_29;16_29	0
539	SeqRBM_9695	RBM	RNPGSPTLELNGHSGG	tr|A0A1X7R7E6|A0A1X7R7E6_9SACH Uncharacterized protein	YPL247C	Kazachstania saulgeensis	RNPESPVLTLDGHSGS	5	-44.662	-19.7127	-0.33524	1.15889	7_30;8_30	0
385	SeqFLNA_Erinaceus_europaeus	natural	LNLKIPEIDSSDMSAH	tr|A0A1S2ZLJ6|A0A1S2ZLJ6_ERIEU filamin-B isoform X1	FLNA	Erinaceus europaeus	LNLKIPEIDSSDMSAH	0	-45.77	-22.3556	0.359918	1.15676	13_60;14_60	0
537	SeqRBMlowT_9535	RBMlowT	SDEAGVRIVITVTEAP	tr|A0A091TXB3|A0A091TXB3_9AVES A-kinase anchor protein 5	AKAP79	Pelecanus crispus	NAGAGVSIVITVTEAE	5	-59.338	-17.9524	-0.572903	1.15342	21_10;22_10	1
185	SeqRBMlowT_2715	RBMlowT	HVSSSSDITITPTQHR	tr|A0A093JB12|A0A093JB12_FULGA Protein FAM65B (Fragment)	RIPOR2	Fulmarus glacialis	HVSSSPDITATPTQHR	2	-43.94	-12.8939	-0.214519	1.1425	9_29;10_29	0
420	SeqRBMlowT_2213	RBMlowT	TFWANPQFKIRLEEPD	tr|L5LEP2|L5LEP2_MYODS Calpain-1 catalytic subunit	CAPN11	Myotis davidii	TFWVNPQFKIRLEETD	2	-42.638	-14.3699	-0.041474	1.14223	9_63;10_63	0
703	SeqSFB3_Pseudocercospora_musae	natural	RTYMNPFASFLDHSHR	tr|A0A139HSQ0|A0A139HSQ0_9PEZI Uncharacterized protein	SFB3	Pseudocercospora musae	RTYMNPFASFLDHSHR	0	-41.51	-31.5588	-0.120117	1.14046	7_62;8_62	0
215	SeqRBM_9542	RBM	RAYINPFMQFNDGGSR	tr|A0A0F4ZA02|A0A0F4ZA02_9PEZI Uncharacterized protein	SFB3	Thielaviopsis punctulata	RAYINPFMMFRDGGSK	3	-43.248	-14.4373	0.299164	1.13807	13_54;14_54	0
444	SeqRBMlowT_8096	RBMlowT	TFWTNPQFVVSLEEPD	tr|G3Q932|G3Q932_GASAC Calpain 2 (m/II) large subunit b	CAPN11	Gasterosteus aculeatus	TFWTNPQFVVRLEEED	2	-47.74	-12.7955	-0.682269	1.13693	3_28;4_28	0
433	SeqRBMlowT_54	RBMlowT	TFWTNPQYKITLEEPD	tr|A0A218UZ00|A0A218UZ00_9PASE Calpain-2 catalytic subunit (Fragment)	CAPN11	Lonchura striata	TFWTNPQYLIKLEEED	3	-42.112	-12.1382	-0.812592	1.13293	5_14;6_14	0
599	SeqJHY_Macaca_mulatta	natural	KSKLIPKLSIQSPVRH	gi|109109050| PREDICTED: uncharacterized protein C11orf63-like	JHY	Macaca mulatta	KSKLIPKLSIQSPVRH	0	-51.468	-16.8536	-1.29412	1.12939	5_20;6_20	0
560	SeqRBMlowT_8566	RBMlowT	SFWTNPQFRVKLEEVD	tr|H2T138|H2T138_TAKRU Zgc:92480	CAPN11	Takifugu rubripes	SFWMNPQFVIKLEEVD	3	-43.24	-14.799	0.351288	1.12901	15_26;16_26	0
22	SeqRBMlowT_2230	RBMlowT	TFWTNPQYRVKLEEPD	tr|A0A218UZ00|A0A218UZ00_9PASE Calpain-2 catalytic subunit (Fragment)	CAPN11	Lonchura striata	TFWTNPQYLIKLEEED	3	-41.146	-12.5679	-0.482855	1.12504	7_63;8_63	0
93	SeqRBMlowT_3925	RBMlowT	STSSLPTFSFSSPQPS	tr|Q80WR0|Q80WR0_MOUSE Nucleoporin 153	NUP153	Mus musculus	SSSSLPTFSFSSPVTS	3	-43.464	-14.0508	-0.720072	1.1241	15_36;16_36	0
669	SeqFLNA_Macaca_mulatta	natural	LSLKIPEISIQDMTAQ	gi|109132798| PREDICTED: filamin-A isoform 4	FLNA	Macaca mulatta	LSLKIPEISIQDMTAQ	0	-48.204	-18.1812	-0.120014	1.12408	15_30;16_30	0
468	SeqRBM_6285	RBM	SYLPIIQVRMTDTGEY	tr|B4G2L9|B4G2L9_DROPE GL23930	CEACAM5	Drosophila persimilis	SHLNISHVRPDDGGLY	8	-50.42	-32.2908	0.34305	1.11821	13_37;14_37	0
670	SeqRBM_4049	RBM	PSMYQPHIIVKVAETE	tr|A0A087UQC2|A0A087UQC2_9ARAC Calcipressin-3 (Fragment)	RCN1	Stegodyphus mimosarum	PSGSQPGIVVHVCEDA	8	-52.858	-33.9393	0.188357	1.11763	11_58;12_58	0
486	SeqRCN1_Daphnia_magna	natural	ATDNQPGIVVHICADM	tr|A0A0P6C2U1|A0A0P6C2U1_9CRUS Calcipressin-3	RCN1	Daphnia magna	ATDNQPGIVVHICADM	0	-54.428	-30.1477	0.461656	1.1168	17_36;18_36	0
237	SeqRBMlowT_8507	RBMlowT	TFWSNPQFKIKLEEED	tr|Q7ZXQ4|Q7ZXQ4_XENLA Capn1 protein	CAPN11	Xenopus laevis	TFWINPQFKIKLEEED	1	-44.486	-13.8806	-0.2464	1.11635	3_21;4_21	0
225	SeqRBMlowT_410	RBMlowT	ASEANPEITITPAELP	tr|W5P5Y8|W5P5Y8_SHEEP RHO family interacting cell polarization regulator 2	RIPOR2	Ovis aries	ASAANPEITVTSAELP	3	-52.502	-12.9544	-0.402978	1.11591	13_3;14_3	0
31	Seqshuffled_4372	shuffled	SQFDQVHYGLHIATFH	tr|A0A162N071|A0A162N071_9HYPO WD domain containing protein	YPL247C	Cordyceps fumosorosea	RQPGQALLELHGHTGS	11	-45.744	-50.9434	0.490246	1.11145	15_34;16_34	0
660	SeqRBM_824	RBM	FSNKASKARRMEPLSI	tr|A0A093JGZ3|A0A093JGZ3_STRCA Potassium channel subfamily K member 18 (Fragment)	TRESK	Struthio camelus	SALMKSKAVINEPLSI	8	-30.642	-36.9676	-0.014624	1.10647	11_32;12_32	0
616	SeqRBMlowT_212	RBMlowT	TFWTNPQYRITLEEPD	tr|V9I8N5|V9I8N5_APICE Calpain-3	CAPN11	Apis cerana	TFWHNPQYRITLEYPD	2	-42.718	-11.7711	0.33174	1.10449	15_28;16_28	0
67	SeqRBM_7185	RBM	NVSSSPRVTLKIPQHR	tr|A0A091M9M4|A0A091M9M4_CARIC Ligand-dependent nuclear receptor corepressor-like (Fragment)	LCORL	Cariama cristata	YESSSPTVQLKIPQLR	5	-40.814	-18.5253	0.145863	1.10159	15_35;16_35	0
187	SeqRBM_2514	RBM	SKLMCVTLAIGSLSTS	tr|A0A2J6QEY0|A0A2J6QEY0_9HELO Uncharacterized protein	CRZ1	Pezoloma ericae	SGLYNEVLGIGSFSLS	8	-54.99	-42.3062	-0.290435	1.10051	13_53;14_53	0
593	SeqRBMlowT_9786	RBMlowT	AKDDPPKIQVHPPEED	gi|332816308| PREDICTED: sodium bicarbonate cotransporter 3 isoform 2	SLC4A7	Pan troglodytes	ASDDIPTVVIHPPEED	6	-50.1	-21.4226	-0.564993	1.09758	21_12;22_12	1
504	SeqRBMlowT_1143	RBMlowT	TFWTNPQYRLKLEEVD	tr|L9JC24|L9JC24_TUPCH Calpain-3	CAPN11	Tupaia chinensis	TFWTNPQYRLKLLEED	2	-43.742	-13.3055	0.496466	1.09155	15_24;16_24	0
326	SeqRBM_2615	RBM	TFWTNPQYRLWIVSVD	tr|L9JC24|L9JC24_TUPCH Calpain-3	CAPN11	Tupaia chinensis	TFWTNPQYRLKLLEED	5	-40.058	-21.4947	-0.434696	1.0899	9_8;10_8	0
8	SeqCACUL1_Dipodomys_ordii	natural	QLLAVPALSVDRKGPK	tr|A0A1S3FNF0|A0A1S3FNF0_DIPOR CDK2-associated and cullin domain-containing protein 1	CACUL1	Dipodomys ordii	QLLAVPALSVDRKGPK	0	-55.594	-43.1412	-0.0402415	1.08532	15_33;16_33	0
127	SeqRBMlowT_4237	RBMlowT	TFWTNPQYRITLEDVD	tr|A0A2T7NZX6|A0A2T7NZX6_POMCA Uncharacterized protein	CAPN11	Pomacea canaliculata	TFWTNPQYRITLTDPD	2	-45.28	-13.1678	0.525448	1.08112	15_37;16_37	0
508	SeqRBMlowT_2410	RBMlowT	KKMSPPCINIDPAPEN	gi|513208287| PREDICTED: voltage-dependent T-type calcium channel subunit alpha-1H	CACNA1H	Gallus gallus	KKMSPPCISIDPPMED	4	-54.568	-14.4412	-0.831084	1.08015	7_55;8_55	0
723	SeqRBMlowT_6818	RBMlowT	TFWTNPQFRIKVEDPD	tr|A5A6F7|A5A6F7_SCHHA Calpain	CAPN11	Schistosoma haematobium	TFWTNPQFRITVEDPD	1	-46.066	-14.0082	-0.755037	1.08011	3_38;4_38	0
474	SeqRBMlowT_252	RBMlowT	TFWTNPQYKVKLEEED	tr|A0A218UZ00|A0A218UZ00_9PASE Calpain-2 catalytic subunit (Fragment)	CAPN11	Lonchura striata	TFWTNPQYLIKLEEED	2	-46.368	-13.8776	0.727032	1.06461	15_23;16_23	0
424	SeqRBMlowT_284	RBMlowT	TFWTNPQFKVKLEEVD	tr|G3VKY7|G3VKY7_SARHA Calpain 1	CAPN11	Sarcophilus harrisii	TFWVNPQFKIKLEEVD	2	-46.52	-12.8165	-0.170549	1.06248	21_6;22_6	1
390	SeqRCN1_Macaca_mulatta	natural	ATDTTPSVVVHVCESD	gi|109065409| PREDICTED: calcipressin-1 isoform 2	RCN1	Macaca mulatta	ATDTTPSVVVHVCESD	0	-55.794	-17.3528	0.209331	1.04533	15_20;16_20	0
271	SeqRBMlowT_7758	RBMlowT	RQPGTALLELGGHKKQ	tr|M2MSP1|M2MSP1_BAUPA Uncharacterized protein	YPL247C	Baudoinia panamericana	RQPGTALLELRGHQGN	4	-54.222	-14.0587	0.136025	1.04303	13_56;14_56	0
191	Seqshuffled_9990	shuffled	ARPPNAAFVLDQETTY	gi|45185577| ACL111Wp	RCN1	Ashbya gossypii	APPTGAKIVLHPCESL	11	-44.26	-47.5526	0.625811	1.0396	17_25;18_25	0
653	SeqRBMlowT_689	RBMlowT	TFWTNPQFKITLTEPD	tr|G1KA77|G1KA77_ANOCA Calpain 9	CAPN11	Anolis carolinensis	TFWTNPQFKIQLTEKD	2	-44.202	-12.417	-0.780024	1.03637	5_22;6_22	0
459	SeqRBM_2540	RBM	QTSCLPFPVVNSQEGQ	tr|T2MF48|T2MF48_HYDVU Calcipressin-1 (Fragment)	RCN1	Hydra vulgaris	QTSLTPSIVVVGCEDP	9	-53.342	-43.7541	-0.908753	1.03585	9_39;10_39	0
163	Seqrandom_9981	random	RAMRILKCCPHPAAWN	tr|F0XPF6|F0XPF6_GROCL C2h2 type zinc finger domain containing protein	CRZ1	Grosmannia clavigera	SQMSAPKIEIQYAPPN	12	-48.562	-54.3233	0.369332	1.03438	15_12;16_12	0
712	SeqRBM_2098	RBM	GPPATPSIVVHPCCCD	tr|Q6DC33|Q6DC33_DANRE Regulator of calcineurin 1a	RCN1	Danio rerio	GTPTTPSVVVHVCDND	6	-52.968	-31.6091	-0.00581206	1.03437	9_22;10_22	0
300	SeqTRESK_Leptosomus_discolor	natural	KSRALSKVVINEPLTI	tr|A0A091PYA9|A0A091PYA9_LEPDC Potassium channel subfamily K member 18 (Fragment)	TRESK	Leptosomus discolor	KSRALSKVVINEPLTI	0	-52.836	-22.2208	-0.662252	1.0328	21_27;22_27	1
602	SeqRBM_9753	RBM	DAHACAVLGIGSFSLL	tr|A0A2S7PBK2|A0A2S7PBK2_9HELO Uncharacterized protein	CRZ1	Rutstroemia sp.	DSIYQEVLGIGSFSLA	6	-55.868	-30.8893	-0.0893056	1.03123	11_30;12_30	0
642	SeqRBMlowT_1004	RBMlowT	LKDEFPEVRLNIISNL	tr|G8YCY5|G8YCY5_PICSO Piso0_002566 protein	RCN1	Pichia sorbitophila	LKDEFPEVRLNIISNL	0	-43.756	-9.70251	0.240382	1.02928	11_57;12_57	0
484	SeqRBMlowT_2229	RBMlowT	TFWSNPQFKIKLEEPD	tr|G3VKY7|G3VKY7_SARHA Calpain 1	CAPN11	Sarcophilus harrisii	TFWVNPQFKIKLEEVD	2	-40.396	-13.0398	-0.0620087	1.02425	21_8;22_8	1
239	SeqRBMlowT_1617	RBMlowT	STSSLPTFSFSTPPPT	tr|A0A2U9CZT7|A0A2U9CZT7_SCOMX Putative nuclear pore complex protein Nup153	NUP153	Scophthalmus maximus	SSSTLPTFSFSTPPPP	3	-39.764	-13.7775	-1.34005	1.02239	9_31;10_31	0
56	SeqRBM_4562	RBM	SLKLWMLLGIEAFTLS	tr|A0A0U5GRM5|A0A0U5GRM5_9EURO Putative Oocyte zinc finger protein XlCOF20	CRZ1	Aspergillus calidoustus	SLYDNAALGIESFTLS	6	-55.73	-34.5684	0.381729	1.02021	11_63;12_63	0
485	SeqRBM_5357	RBM	RTLINPSVAFLYMGSR	tr|K3UNV9|K3UNV9_FUSPC Uncharacterized protein	SFB3	Fusarium pseudograminearum	RTYINPYVAFLDQGHR	5	-44.214	-32.2329	-0.728718	1.01643	5_16;6_16	0
482	SeqRBM_8117	RBM	TFWTNPQFVTLVKDGD	tr|A0A0F8AYY8|A0A0F8AYY8_LARCR Calpain-9	CAPN11	Larimichthys crocea	TFWTNPQFKLQLKDAD	5	-48.104	-26.1208	-0.292945	1.01126	17_10;18_10	0
624	SeqRBM_6875	RBM	VQLFIHLPSSDDTGSY	tr|A0A1S3AD21|A0A1S3AD21_ERIEU carcinoembryonic antigen-related cell adhesion molecule 5-like	CEACAM5	Erinaceus europaeus	QELFIHNVSESDSGSY	7	-43.316	-37.8802	-4.04919	1.00598	21_65;22_65	1
40	Seqshuffled_9731	shuffled	GLCDSSKVNLVDAGPV	tr|G1QFC3|G1QFC3_MYOLU Uncharacterized protein	CEACAM5	Myotis lucifugus	GSLLFQKVTLQDSGYY	10	-47.062	-44.9728	0.129903	1.00209	17_20;18_20	0
614	SeqNFATC2_Homo_sapiens	natural	ASGLSPRIEITPSHEL	sp|Q13469|NFAC2_HUMAN Nuclear factor of activated T-cells cytoplasmic 2	NFATC2	Homo sapiens	ASGLSPRIEITPSHEL	0	-50.652	-30.0553	0.136256	0.998334	11_56;12_56	0
446	SeqRBMlowT_314	RBMlowT	SQMAAPAINIDFAPTN	tr|A0A0L0N8H8|A0A0L0N8H8_9HYPO Transcriptional regulator CRZ1	CRZ1	Tolypocladium ophioglossoides	SQMAPPAINIDFAPSN	2	-55.106	-15.0104	-0.181762	0.997967	15_22;16_22	0
364	Seqshuffled_9600	shuffled	QFKKSNLLGFMAASGD	tr|C1HAW7|C1HAW7_PARBA C2H2 type zinc finger domain-containing protein	CRZ1	Paracoccidioides lutzii	QNPYENALGMEAFSIS	10	-43.396	-50.3545	0.187197	0.989727	15_19;16_19	0
312	SeqRBM_8532	RBM	VSTDAPHSTRNDSGGP	tr|W5NDX8|W5NDX8_LEPOC Uncharacterized protein	SFB3	Lepisosteus oculatus	GSSMCPFMTWQDSGQR	10	-38.74	-42.7864	-0.732013	0.98922	17_4;18_4	0
158	SeqRBMlowT_1811	RBMlowT	KKMSPPCINIDPAPTN	tr|A0A2T4CH22|A0A2T4CH22_TRILO Uncharacterized protein	CRZ1	Trichoderma longibrachiatum	HQMAPPAINIDFAPTN	5	-52.772	-13.853	-0.89876	0.988626	9_2;10_2	0
260	SeqNUP153_Canis_lupus	natural	TSSSLPTFNFSSSVIT	gi|74004116| PREDICTED: nuclear pore complex protein Nup153 isoform X2	NUP153	Canis lupus	TSSSLPTFNFSSSVIT	0	-42.176	-26.3233	-0.98203	0.987836	17_2;18_2	0
308	SeqRBMlowT_6149	RBMlowT	RQPGTFLLTLRGHKKQ	tr|M2MSP1|M2MSP1_BAUPA Uncharacterized protein	YPL247C	Baudoinia panamericana	RQPGTALLELRGHQGN	5	-46.132	-13.4162	0.123003	0.986114	15_17;16_17	0
340	SeqRBMlowT_3904	RBMlowT	STSSLPTFSFSSPVPT	tr|L5KU23|L5KU23_PTEAL Uncharacterized protein	NUP153	Pteropus alecto	SSSSLPTFSFSSPVIT	2	-42.342	-13.4484	-1.27496	0.981561	17_5;18_5	0
52	SeqLCORL_2_Sus_scrofa	natural	VQLKIPQLRVSSVSKP	tr|F6Q100|F6Q100_PIG Ligand-dependent nuclear receptor corepressor-like protein	LCORL_2	Sus scrofa	VQLKIPQLRVSSVSKP	0	-53.288	-32.2117	-0.548406	0.981033	13_48;14_48	0
12	SeqRBMlowT_535	RBMlowT	KAYMCPFMQFIEGGRR	gi|114631255| PREDICTED: protein transport protein Sec24C isoform 11	SFB3	Pan troglodytes	KAYMCPFMQFIEGGRR	0	-43.358	-10.214	-1.60317	0.977771	13_13;14_13;17_45;18_45	0
505	SeqSFB3_Pan_troglodytes	natural	KAYMCPFMQFIEGGRR	gi|114631255| PREDICTED: protein transport protein Sec24C isoform 11	SFB3	Pan troglodytes	KAYMCPFMQFIEGGRR	0	-44.75	-10.214	-1.60317	0.977771	13_13;14_13;17_45;18_45	0
413	SeqRBMlowT_9795	RBMlowT	PSPDQPGIVVHTCEDD	tr|V3ZXR9|V3ZXR9_LOTGI Uncharacterized protein	RCN1	Lottia gigantea	PSDTQPGIVVHICEDP	4	-57.9	-16.8055	0.364435	0.972985	13_35;14_35	0
471	SeqRBM_5538	RBM	DSHTVDPIPINPHSAV	tr|A0A226MZ02|A0A226MZ02_CALSU Sodium/hydrogen exchanger	NHE1	Callipepla squamata	DSENLPIITIDPASPQ	10	-45.854	-43.5238	-0.655008	0.971539	3_29;4_29	0
101	SeqRBMlowT_2463	RBMlowT	PSMAAPAINIDFAPTN	tr|A0A1B8B3Y6|A0A1B8B3Y6_FUSPO Uncharacterized protein	CRZ1	Fusarium poae	SSMAPPAINIDFAPTN	2	-53.764	-15.2195	0.0358924	0.967153	15_10;16_10	0
348	SeqNHE1_Pan_troglodytes	natural	PKEDLPVITIDPASPQ	gi|410032546| PREDICTED: sodium/hydrogen exchanger 1 partial	NHE1	Pan troglodytes	PKEDLPVITIDPASPQ	0	-58.13	-37.5016	-0.501912	0.960622	7_23;8_23	0
133	Seqshuffled_9636	shuffled	ADQELSSFQPFYIEAS	gi|189521394| PREDICTED: nuclear factor of activated T-cells cytoplasmic 3	NFATC3	Danio rerio	KAFECPSIQITSISPS	11	-38.994	-49.6755	0.104384	0.960383	15_11;16_11	0
196	SeqRBMlowT_46	RBMlowT	TFWTNPQYKIKLEEPD	tr|A0A218UZ00|A0A218UZ00_9PASE Calpain-2 catalytic subunit (Fragment)	CAPN11	Lonchura striata	TFWTNPQYLIKLEEED	2	-43.454	-12.3923	-0.727461	0.956034	5_31;6_31	0
582	SeqRBM_9774	RBM	TFTDNPQYTIKLVETD	tr|A0A2K6N927|A0A2K6N927_RHIRO Uncharacterized protein	CAPN11	Rhinopithecus roxellana	TFWMNPQYLIKLEEED	5	-46.94	-22.933	0.0938672	0.952301	13_41;14_41	0
529	SeqRIPOR2_Propithecus_coquereli	natural	SRPLDEEGAMAPTLAN	tr|A0A2K6GAM4|A0A2K6GAM4_PROCO RHO family interacting cell polarization regulator 1	RIPOR2	Propithecus coquereli	SRPLDEEGAMAPTLAN	0	-28.764	-49.0932	0.111844	0.951141	11_53;12_53	0
611	SeqRBMlowT_2919	RBMlowT	TFWTNPQYKVKLEDPD	tr|A0A210QNL0|A0A210QNL0_MIZYE Calpain-B	CAPN11	Mizuhopecten yessoensis	TFWTNPQYKVTLVDPD	2	-39.508	-13.3513	0.14134	0.947449	13_42;14_42	0
421	SeqRBMlowT_4107	RBMlowT	LKDEVPEVRLNIISSL	tr|A0A1D1UGU8|A0A1D1UGU8_RAMVA Uncharacterized protein	RCN1	Ramazzottius varieornatus	LKDEVPEVRLNIISNL	1	-52.554	-12.1115	-0.162453	0.943452	13_10;14_10	0
75	SeqRTS1_Penicillium_nalgiovense	natural	NGPGTPSRQGQPAAPS	tr|A0A1V6Y4I2|A0A1V6Y4I2_PENNA Serine/threonine-protein phosphatase 2A 56 kDa regulatory subunit	RTS1	Penicillium nalgiovense	NGPGTPSRQGQPAAPS	0	-32.16	-14.8998	-0.659262	0.940905	15_9;16_9	0
141	SeqRBMlowT_5673	RBMlowT	TFWTNPQYVVSLEEPD	tr|G3Q932|G3Q932_GASAC Calpain 2 (m/II) large subunit b	CAPN11	Gasterosteus aculeatus	TFWTNPQFVVRLEEED	3	-47.004	-13.4242	0.0203056	0.938862	11_66;12_66	1
668	SeqRBMlowT_3270	RBMlowT	TFWTNPQFVVSLPEPD	gi|410040938| PREDICTED: LOW QUALITY PROTEIN: calpain-11	CAPN11	Pan troglodytes	TFWTNPQFKISLPEGD	3	-45.826	-13.5484	-0.0010009	0.937861	13_44;14_44	0
72	SeqRBM_8514	RBM	SQAKSPRIEITAYTHV	gi|113675854| nuclear factor of activated T-cells cytoplasmic 1	NFATC1	Danio rerio	PTLESPRIEITAYGQF	7	-47.852	-33.9222	-0.444037	0.92322	3_41;4_41	0
457	SeqRBM_6642	RBM	KKDVPPKILIEPPREF	gi|73959661| PREDICTED: voltage-dependent T-type calcium channel subunit alpha-1H	CACNA1H	Canis lupus	KKMSPPCISIEPPGED	6	-55.426	-33.1266	-0.733551	0.908466	5_15;6_15	0
87	SeqRBMlowT_7478	RBMlowT	TFWTNPQYRITVTDED	tr|A0A2R2MMH7|A0A2R2MMH7_LINUN calpain-2 catalytic subunit-like	CAPN11	Lingula unguis	TFWTNPQYRISVTDPD	2	-44.464	-13.1754	-0.506741	0.908306	11_12;12_12	0
119	Seqrandom_9980	random	VACITWAAMLIIFSMV	tr|A0A074VQ55|A0A074VQ55_9PEZI Uncharacterized protein	CRZ1	Aureobasidium melanogenum	VSMFPDALGLGQFSLS	11	-49.844	-53.3863	-0.475991	0.905651	5_55;6_55	0
224	SeqRBM_1639	RBM	RAYINPHMFFKFDGHK	tr|A0A163HQ72|A0A163HQ72_DIDRA Zinc ion binding	SFB3	Didymella rabiei	RAYINPFMQFKAGGNK	5	-39.684	-26.2655	0.144126	0.90309	15_14;16_14	0
690	Seqrandom_1974	random	GLLNVYKKTRITYDNL	tr|K7FZ05|K7FZ05_PELSI Nuclear factor of activated T cells 1	NFATC1	Pelodiscus sinensis	PALESPRIEITTYLGL	12	-36.416	-53.757	-0.268825	0.90251	15_5;16_5	0
719	SeqRBMlowT_4550	RBMlowT	HVSSSPDVTLTPTQHR	tr|A0A093JB12|A0A093JB12_FULGA Protein FAM65B (Fragment)	RIPOR2	Fulmarus glacialis	HVSSSPDITATPTQHR	2	-41.858	-11.9173	-0.334828	0.895514	15_6;16_6	0
483	SeqRBMlowT_2187	RBMlowT	HVSSSPDVTLKIPQHR	tr|A0A093JB12|A0A093JB12_FULGA Protein FAM65B (Fragment)	RIPOR2	Fulmarus glacialis	HVSSSPDITATPTQHR	5	-45.766	-11.2922	-0.584948	0.89153	7_28;8_28	0
84	Seqshuffled_9670	shuffled	PMLVFRALRIHESPLP	sp|Q4WJ81|CRZA_ASPFU C2H2 finger domain transcription factor crzA	CRZ1	Neosartorya fumigata	PSLYDSALGIENFTLS	10	-47.88	-44.6014	0.283673	0.89077	11_64;12_64	0
102	SeqRBMlowT_7465	RBMlowT	TFWTNPQYRITVTEPD	tr|A0A2R2MMH7|A0A2R2MMH7_LINUN calpain-2 catalytic subunit-like	CAPN11	Lingula unguis	TFWTNPQYRISVTDPD	2	-43.246	-13.0917	-0.426491	0.888855	7_40;8_40	0
244	Seqshuffled_9335	shuffled	QYAYNSQMMGITTQLQ	tr|A0A1J9P9V0|A0A1J9P9V0_9EURO Uncharacterized protein	CRZ1	Emergomyces pasteurianus	QGLYENALGMETFSLS	12	-39.774	-52.4228	-0.581669	0.88779	21_25;22_25	1
384	Seqshuffled_9690	shuffled	THVEKVRFLIQPAGHP	tr|A0A1S3P7S0|A0A1S3P7S0_SALSA nuclear factor of activated T-cells cytoplasmic 2-like	NFATC1	Salmo salar	APSPSPRIEITPSGDP	11	-46.832	-48.4127	-0.156428	0.887047	13_34;14_34	0
647	SeqRBM_1323	RBM	TGTLCKSGMLVSTRMS	gi|189521394| PREDICTED: nuclear factor of activated T-cells cytoplasmic 3	NFATC3	Danio rerio	KAFECPSIQITSISPS	12	-46.984	-49.4792	-0.0752134	0.881697	7_60;8_60	0
456	Seqshuffled_9818	shuffled	LVWDNGSYTGRTIKAP	tr|W5LEF4|W5LEF4_ASTMX Nuclear factor of activated T cells 3b	NFATC3	Astyanax mexicanus	RVFDCPSIQITSIPAS	11	-30.552	-49.4843	-0.142084	0.880928	17_9;18_9	0
426	SeqNFATC3_Homo_sapiens	natural	KPFECPSIQITSISPN	gi|27886561| nuclear factor of activated T-cells cytoplasmic 3 isoform 1	NFATC3	Homo sapiens	KPFECPSIQITSISPN	0	-54.284	-34.8817	-0.374601	0.878412	17_8;18_8	0
497	Seqshuffled_5021	shuffled	PENKFQPFAIKLCVKG	tr|A0A1S3L7U2|A0A1S3L7U2_SALSA calpain-2 catalytic subunit-like	CAPN11	Salmo salar	TFCSNPQFAIKLDDVD	11	-43.228	-52.8957	-0.699182	0.877167	13_38;14_38	0
665	SeqRBMlowT_98	RBMlowT	TFWTNPQYRITLEEVD	tr|A0A218UZ00|A0A218UZ00_9PASE Calpain-2 catalytic subunit (Fragment)	CAPN11	Lonchura striata	TFWTNPQYLIKLEEED	3	-45.962	-12.7072	0.0531992	0.876509	15_4;16_4	0
676	SeqRBMlowT_1211	RBMlowT	GTDTTPSVVVHVCEDD	gi|109065409| PREDICTED: calcipressin-1 isoform 2	RCN1	Macaca mulatta	ATDTTPSVVVHVCESD	2	-59.874	-14.2333	-0.275345	0.86572	21_15;22_15	1
379	SeqRBMlowT_629	RBMlowT	TFWTNPQYKIKLEDPD	tr|A0A218UZ00|A0A218UZ00_9PASE Calpain-2 catalytic subunit (Fragment)	CAPN11	Lonchura striata	TFWTNPQYLIKLEEED	3	-45.418	-12.8387	-0.0748877	0.863661	11_22;12_22	0
646	SeqRBM_7629	RBM	QGLYENVLGMEAFSVS	tr|A0A2B7ZDQ9|A0A2B7ZDQ9_9EURO Uncharacterized protein	CRZ1	Emmonsia crescens	QGLYENALGMEAFSLS	2	-51.244	-23.9262	0.169058	0.855229	13_18;14_18	0
635	SeqRBM_3979	RBM	KAYIMLFFTFIDGGQK	tr|A0A0X3Q1P5|A0A0X3Q1P5_SCHSO Uncharacterized protein	SFB3	Schistocephalus solidus	KAYMCPSFTFIDGGRR	6	-54.342	-33.0298	-0.383313	0.850558	15_3;16_3	0
44	SeqRBM_843	RBM	KEGPISSTVVMEALSI	tr|A0A2P4T181|A0A2P4T181_BAMTH Uncharacterized protein (Fragment)	TRESK	Bambusicola thoracicus	IRGDGSKVDVNEPLSI	9	-51.492	-41.6978	-0.260845	0.838181	21_18;22_18	1
222	SeqRBMlowT_699	RBMlowT	TFWTNPQFRLKLEDPD	tr|A0A146WC99|A0A146WC99_FUNHE Calpain-9	CAPN11	Fundulus heteroclitus	TFWTNPQFRLKLEDAD	1	-41.16	-12.4536	-0.351408	0.836467	5_59;6_59	0
199	SeqCEACAM5_Aedes_aegypti	natural	PVHTIHRVSLQDAGKY	tr|Q17DL2|Q17DL2_AEDAE AAEL004133-PA	CEACAM5	Aedes aegypti	PVHTIHRVSLQDAGKY	0	-45.226	-35.5096	-0.714364	0.831911	5_6;6_6	0
577	Seqshuffled_9426	shuffled	QASKNSNMQRSFHVNA	tr|A0A163HQ72|A0A163HQ72_DIDRA Zinc ion binding	SFB3	Didymella rabiei	RAYINPFMQFKAGGNK	11	-26.206	-47.7332	-0.0580786	0.831839	15_1;16_1	1
449	Seqshuffled_5410	shuffled	KDKAGKRSHLKGHSES	tr|A0A232M5K0|A0A232M5K0_9EURO Uncharacterized protein	YPL247C	Elaphomyces granulatus	RQPGQALLELKGHSSS	10	-33.594	-50.6107	-0.0905163	0.807785	13_11;14_11	0
595	Seqshuffled_9827	shuffled	LTWTSNDMKLHLSGVS	gi|297277947| PREDICTED: scavenger receptor cysteine-rich domain-containing protein LOC284297-like	SSC5D_2	Macaca mulatta	LILTSPDFALSTPDSS	10	-36.928	-45.1624	-0.834448	0.793522	3_8;4_8	0
83	SeqRBM_4269	RBM	TGWTNPQFKLRLENDP	tr|H2S154|H2S154_TAKRU Calpain 9	CAPN11	Takifugu rubripes	TFWTNPQFKLRLEDAD	4	-45.468	-31.5994	-0.00554901	0.786062	13_23;14_23	0
330	Seqshuffled_1741	shuffled	KVTTLKSVSPAIAAPE	tr|A0A1W2WHV8|A0A1W2WHV8_CIOIN calcipressin-1-like	RCN1	Ciona intestinalis	ATTTTPSVVVHICDNL	11	-49.708	-48.3237	-0.503307	0.785711	13_32;14_32	0
303	SeqRBM_2048	RBM	KHATSPRINITQTSTL	tr|A0A0Q3XBH1|A0A0Q3XBH1_AMAAE NFATC2 protein	NFATC1	Amazona aestiva	ASAPSPRIEITPYHEL	8	-48.258	-32.876	-0.774662	0.774699	13_31;14_31	0
276	SeqRBM_7786	RBM	RQPGTLGLTLEGHSNS	tr|A0A074WFY2|A0A074WFY2_9PEZI WD40 repeat-like protein (Fragment)	YPL247C	Aureobasidium melanogenum	RQPGTALLELRGHSAS	5	-46.884	-24.5707	-0.362826	0.771188	13_30;14_30	0
392	SeqRBMlowT_7881	RBMlowT	RAYINPFMQFTDDGRR	tr|W7IC35|W7IC35_9PEZI Uncharacterized protein	SFB3	Drechslerella stenobrocha	RTYINPFMQFTGSGSR	4	-44.276	-11.4466	-0.0556258	0.768395	9_62;10_62	0
679	Seqshuffled_4815	shuffled	SAASFRIKQIEFMVSA	gi|513170481| PREDICTED: nuclear pore complex protein Nup153 isoform X2	NUP153	Gallus gallus	STASLAPFNFSFLTSS	11	-43.908	-50.1116	-0.827743	0.762115	3_11;4_11	0
406	Seqshuffled_5577	shuffled	NVPKGIRFRRTYLAIP	gi|302307059| ACR151Wp	SFB3	Ashbya gossypii	RVYANPRFRFTSDSHF	11	-44.934	-52.2436	-1.74278	0.758391	21_57;22_57	1
54	SeqSFB3_Blumeria_graminis	natural	RSYINPFVTFLDHGHR	tr|A0A061HL98|A0A061HL98_BLUGR Component of the Sec23p-Sec24p heterodimeric complex of the COPII vesicle coat	SFB3	Blumeria graminis	RSYINPFVTFLDHGHR	0	-48.306	-19.5735	-0.509754	0.756818	3_14;4_14	0
702	SeqRBM_2906	RBM	RQPGTAPANLVGHKKQ	gi|19113174| WD repeat-containing protein	YPL247C	Schizosaccharomyces pombe	RVPGTAYATLRGHKGD	6	-38.142	-23.2352	-0.522098	0.750386	21_16;22_16	1
135	SeqRBMlowT_7792	RBMlowT	NGPGTPTRQGQPLAPS	tr|A0A1V6QGQ7|A0A1V6QGQ7_9EURO Serine/threonine-protein phosphatase 2A 56 kDa regulatory subunit	RTS1	Penicillium antarcticum	NGPGTPTRQGQPVAPS	1	-35.294	-9.59063	-1.0469	0.74903	21_21;22_21	1
198	SeqRBMlowT_4293	RBMlowT	TFWTNPQFKVKLEDPD	tr|G3Q8A6|G3Q8A6_GASAC Calpain 9	CAPN11	Gasterosteus aculeatus	TFWTNPQFKLKLEDAD	2	-40.372	-12.5879	-0.638604	0.74662	7_18;8_18	0
159	SeqRBM_2675	RBM	AFLATPSIIIHPPEGP	tr|U3I9H6|U3I9H6_ANAPL Anion exchange protein	SLC4A7	Anas platyrhynchos	ASDDIPSVIIHPPEED	7	-58.182	-30.9792	-0.518453	0.738968	21_22;22_22	1
565	SeqRBM_2721	RBM	SQMGKSRPWVSPERDN	tr|A0A2S4L1C2|A0A2S4L1C2_9HYPO Rho-type GTPase-activating protein 4	RGA2	Tolypocladium paradoxum	SSRGSSRPARSPERDS	6	-41.544	-35.7768	-0.166749	0.735823	7_57;8_57	0
705	Seqshuffled_3466	shuffled	QLRDIFQGRMITILTP	tr|A0A1J1IT79|A0A1J1IT79_9DIPT CLUMA_CG014929 isoform A	RCN1	Clunio marinus	QLTEWPEVRLNIISTL	11	-42.958	-50.4992	-0.391346	0.734778	7_36;8_36	0
691	SeqRBM_9361	RBM	LSARYPEIVVSVPEHN	tr|A0A151PIE5|A0A151PIE5_ALLMI Uncharacterized protein	KCNN2	Alligator mississippiensis	PSAAAPEIVVSKPEHN	4	-51.978	-26.3248	-0.348978	0.733665	9_21;10_21	0
112	SeqRBMlowT_5869	RBMlowT	RQPGQALLTLRGHSAS	tr|S3DCS3|S3DCS3_GLAL2 WD40 repeat-like protein	YPL247C	Glarea lozoyensis	RQPGQALLELRGHSAS	1	-46.968	-12.8202	-0.310606	0.727024	11_65;12_65	0
451	Seqshuffled_9792	shuffled	KFPGAEFLPQTLTPPP	tr|R7YM00|R7YM00_CONA1 Serine/threonine-protein phosphatase 2A 56 kDa regulatory subunit	RTS1	Coniosporium apollinis	PAPGTPHRPGGGHLPP	11	-37.552	-50.9517	-0.932116	0.715622	7_53;8_53	0
412	SeqRBM_6919	RBM	GAPITPHKQGNEKAVS	tr|A0A2I2GGS4|A0A2I2GGS4_9EURO Serine/threonine-protein phosphatase 2A 56 kDa regulatory subunit	RTS1	Aspergillus steynii	GAPGTPTKQGQQMAPS	6	-38.608	-35.5242	-1.22265	0.714255	9_11;10_11	0
220	SeqRBM_2315	RBM	VRFTLPEKQVHSSAPS	gi|189521394| PREDICTED: nuclear factor of activated T-cells cytoplasmic 3	NFATC3	Danio rerio	KAFECPSIQITSISPS	10	-35.766	-41.4813	-0.83463	0.712855	9_4;10_4	0
501	Seqshuffled_2687	shuffled	KTGMATDMQFNPIEQH	tr|A0A1A9Y3S9|A0A1A9Y3S9_GLOFF Uncharacterized protein	SFB3	Glossina fuscipes	KTYMSPNMQFVDAGRR	10	-35	-50.0067	0.0886996	0.707802	11_52;12_52	0
561	SeqRBMlowT_1878	RBMlowT	LKDEFSDVRLNIISNL	tr|B9WES0|B9WES0_CANDC Protein phosphatase regulatory subunit putative	RCN1	Candida dubliniensis	LKDEFPDVRLNIISNL	1	-42.234	-12.7054	0.0432706	0.70688	13_15;14_15	0
285	SeqRBMlowT_7188	RBMlowT	TFWTNPQYRITLTDVD	tr|A0A2T7NZX6|A0A2T7NZX6_POMCA Uncharacterized protein	CAPN11	Pomacea canaliculata	TFWTNPQYRITLTDPD	1	-42.99	-13.2036	-1.3023	0.692837	21_53;22_53	1
524	SeqSFB3_Cordyceps_militaris	natural	RAYINPFMMFRSGGNK	tr|G3J4P7|G3J4P7_CORMM Sec23/Sec24 family protein	SFB3	Cordyceps militaris	RAYINPFMMFRSGGNK	0	-39.9	-19.8812	-0.614763	0.689936	3_31;4_31	0
253	SeqRBMlowT_3663	RBMlowT	RAYINPFMQFIDGGRF	tr|A0A0N4ZSD2|A0A0N4ZSD2_PARTI Uncharacterized protein	SFB3	Parastrongyloides trichosuri	RAYMCPFMQFIDGGRK	3	-42.58	-12.5958	-0.166648	0.684072	13_4;14_4	0
709	SeqRBM_8930	RBM	DSLYQEVLGIRSFSLS	tr|G9N8X2|G9N8X2_HYPVG Uncharacterized protein	CRZ1	Hypocrea virens	DSLYQEVLGIGSFSLA	2	-50.706	-18.9617	0.0621373	0.678128	11_34;12_34	0
28	SeqRBMlowT_520	RBMlowT	KAYMCPFMQFQDGGRR	tr|B0WPW2|B0WPW2_CULQU Sec24B protein putative	SFB3	Culex quinquefasciatus	KAYMCPFMQFIDGGRR	1	-42.07	-9.8547	0.446222	0.672559	11_62;12_62	0
193	SeqRBM_8324	RBM	NGPSTPTKQGQPMAPS	tr|A1C581|A1C581_ASPCL Serine/threonine-protein phosphatase 2A 56 kDa regulatory subunit	RTS1	Aspergillus clavatus	NGPGTPTKQGQPMAPS	1	-28.548	-13.9092	-0.983501	0.668153	13_27;14_27	0
500	SeqRBM_5022	RBM	DVSDSPDVDLKIPQAR	tr|L5MBC8|L5MBC8_MYODS Ligand-dependent corepressor	LCORL	Myotis davidii	DVSHSSPVDLKIPQVR	4	-39.128	-24.2462	-0.15889	0.654582	3_56;4_56	0
346	SeqRBMlowT_5868	RBMlowT	RNPGQALLTLEGHSAS	tr|V5FNJ7|V5FNJ7_BYSSN WD repeat protein	YPL247C	Byssochlamys spectabilis	RQPGQALLELKGHSAS	3	-48.836	-13.1625	-0.283773	0.652394	21_3;22_3	1
71	SeqRBMlowT_5835	RBMlowT	RNPGQALLTLRGHSAS	tr|S3DCS3|S3DCS3_GLAL2 WD40 repeat-like protein	YPL247C	Glarea lozoyensis	RQPGQALLELRGHSAS	2	-49.452	-12.5367	-0.223308	0.632095	7_39;8_39	0
334	SeqRBM_1383	RBM	ATSFVPQLASTLFSLW	tr|A0A074XFY1|A0A074XFY1_9PEZI Uncharacterized protein	CRZ1	Aureobasidium namibiae	ASMFPDALGLGGFSLS	10	-46.312	-40.9128	-0.881914	0.627101	5_36;6_36	0
417	Seqshuffled_9482	shuffled	AQSSQPPISTKYDARG	tr|A0A1B6I9H3|A0A1B6I9H3_9HEMI Uncharacterized protein	RCN1	Homalodisca liturata	ASGSQPGIVVHVCEEG	10	-39.362	-45.909	-0.653503	0.616724	5_39;6_39	0
190	Seqrandom_9983	random	VPDIGHMALHHDQIQP	gi|359323255| potassium channel subfamily K member 18	TRESK	Canis lupus	VAKAVPRIVIDAQELP	13	-45.626	-56.8082	-0.475276	0.596747	3_45;4_45	0
118	SeqRBMlowT_1731	RBMlowT	HSKLIPKLSISSPVHH	gi|545497054| PREDICTED: uncharacterized protein C11orf63 homolog isoform X2	JHY	Canis lupus	HSKLIPKLSIKSPVHH	1	-46.286	-13.9734	-1.08748	0.593625	21_47;22_47	1
711	Seqshuffled_9749	shuffled	LNAIQEAQDKTDIRNK	tr|H2SI56|H2SI56_TAKRU Filamin B	FLNA	Takifugu rubripes	LSLKIPAVDMQDIRSE	10	-29.644	-50.7916	-1.04551	0.586193	5_24;6_24	0
80	SeqRBMlowT_9671	RBMlowT	TFWTNPQYRLKIPQVD	tr|L9JC24|L9JC24_TUPCH Calpain-3	CAPN11	Tupaia chinensis	TFWTNPQYRLKLLEED	4	-38.166	-12.8704	-0.568651	0.579435	21_19;22_19	1
110	SeqRBMlowT_221	RBMlowT	TFWTNPQFKVKLEEPD	tr|A0A0U4TJT5|A0A0U4TJT5_ICTPU Neutral protease calpain 9a	CAPN11	Ictalurus punctatus	TFWTNPQFKLKLEEPG	2	-41.56	-12.2007	-0.782758	0.5686	21_20;22_20	1
45	SeqRCN1_Bactrocera_dorsalis	natural	QTEDQPGIIVHTAMLP	tr|A0A034VTG7|A0A034VTG7_BACDO Protein sarah	RCN1	Bactrocera dorsalis	QTEDQPGIIVHTAMLP	0	-53.27	-30.4789	-0.783007	0.547854	3_40;4_40	0
217	Seqrandom_9995	random	VEYDKVWKVAQFVNKC	tr|A0A087VY67|A0A087VY67_ECHMU Protein sarah	RCN1	Echinococcus multilocularis	PEQDKPGIVVTPCEGA	12	-40.002	-57.3489	-0.645374	0.542666	3_46;4_46	0
393	SeqRBM_1237	RBM	SPSIVANADLVVPYSE	tr|A0A1S3T027|A0A1S3T027_SALSA ligand-dependent corepressor-like isoform X2	LCORL	Salmo salar	SLSHSPPVDLKIPQVR	11	-42.032	-45.7841	-0.231642	0.535373	13_9;14_9	0
365	SeqRBMlowT_9100	RBMlowT	TFWSNPQFRITLEEPD	tr|A0A2U3WHG3|A0A2U3WHG3_ODORO calpain-11	CAPN11	Odobenus rosmarus	TFWSNPQFRISLPEED	3	-44.176	-13.2358	-0.205952	0.532416	13_8;14_8	0
418	SeqRBMlowT_2	RBMlowT	TFWTNPQFRIKLEDVD	tr|A0A146WC99|A0A146WC99_FUNHE Calpain-9	CAPN11	Fundulus heteroclitus	TFWTNPQFRLKLEDAD	2	-46.904	-13.2547	-0.763519	0.530656	5_66;6_66	1
681	SeqRBMlowT_234	RBMlowT	TFWTNPQYRIKLTEPD	tr|B7ZQR0|B7ZQR0_XENLA CL-2 protein	CAPN11	Xenopus laevis	TFWTNPQFRIKLDEPD	2	-36.788	-12.3289	-0.764679	0.519545	5_23;6_23	0
538	SeqRBMlowT_201	RBMlowT	TFWTNPQFRVKLEEPD	tr|B7ZQR0|B7ZQR0_XENLA CL-2 protein	CAPN11	Xenopus laevis	TFWTNPQFRIKLDEPD	2	-43.464	-12.2876	-0.721189	0.514519	3_6;4_6	0
160	SeqKCNN2_Pan_troglodytes	natural	ASSSAPEIVVSKPEHN	gi|114601182| PREDICTED: small conductance calcium-activated potassium channel protein 2 isoform 4	KCNN2	Pan troglodytes	ASSSAPEIVVSKPEHN	0	-50.442	-15.2731	-0.759698	0.500964	11_40;12_40	0
636	SeqRBMlowT_223	RBMlowT	TFWTNPQFRVKLEDPD	tr|A0A146WC99|A0A146WC99_FUNHE Calpain-9	CAPN11	Fundulus heteroclitus	TFWTNPQFRLKLEDAD	2	-39.786	-12.4738	-1.10497	0.478971	21_39;22_39	1
492	SeqRBM_8521	RBM	MTPAAPIVRLHIPSSV	gi|25148661| Protein PAA-1	RCN1	Caenorhabditis elegans	LNDQTPEVRLNIISSL	9	-52.798	-38.3137	-0.0355639	0.47515	11_26;12_26	0
41	SeqRBM_2387	RBM	SSQGSSRPARSPERTV	tr|A0A1Y2VBL3|A0A1Y2VBL3_9PEZI Uncharacterized protein	RGA2	Hypoxylon sp.	SSRSSSRPARSPERTT	3	-35.78	-19.116	-0.180832	0.469887	3_66;4_66	1
477	SeqRCN1_Desmodus_rotundus	natural	GTESTPSVVVHVCDSD	tr|K9IH39|K9IH39_DESRO Putative calcineurin-mediated signaling pathway inhibitor dscr1	RCN1	Desmodus rotundus	GTESTPSVVVHVCDSD	0	-58.74	-18.4153	0.0431688	0.458627	13_12;14_12	0
584	SeqRBMlowT_4313	RBMlowT	TFWTNPQYRIKLTDAD	tr|A0A2T7NZX6|A0A2T7NZX6_POMCA Uncharacterized protein	CAPN11	Pomacea canaliculata	TFWTNPQYRITLTDPD	2	-42.82	-13.9061	-0.571507	0.452423	3_59;4_59	0
309	SeqRBMlowT_4804	RBMlowT	PQLYQNVLGIGSFSLS	tr|A0A2T3BEV7|A0A2T3BEV7_AMORE Uncharacterized protein	CRZ1	Amorphotheca resinae	DPLYQEVLGIGAFSLS	4	-44.998	-15.2785	-0.79768	0.451747	13_6;14_6	0
147	SeqRBMlowT_5025	RBMlowT	KKMAPPCISVHPPEED	gi|332844939| PREDICTED: LOW QUALITY PROTEIN: voltage-dependent T-type calcium channel subunit alpha-1H partial	CACNA1H	Pan troglodytes	KKMSPPCISVEPPAED	3	-57.232	-17.2095	-1.33488	0.441006	21_48;22_48	1
281	SeqRBMlowT_7215	RBMlowT	AQMAPPAINIDFAPTN	tr|A0A2T4CH22|A0A2T4CH22_TRILO Uncharacterized protein	CRZ1	Trichoderma longibrachiatum	HQMAPPAINIDFAPTN	1	-54.048	-14.4306	-0.894463	0.432661	13_5;14_5	0
204	Seqshuffled_9528	shuffled	RFRTELSFGFTGFGTD	tr|G1XL17|G1XL17_ARTOA Uncharacterized protein	SFB3	Arthrobotrys oligospora	RTYINPFMQFTGSGAK	11	-44.116	-50.2328	-0.639818	0.419996	3_20;4_20	0
725	SeqRCN1_Ramazzottius_varieornatus	natural	LKDEVPEVRLNIISNL	tr|A0A1D1UGU8|A0A1D1UGU8_RAMVA Uncharacterized protein	RCN1	Ramazzottius varieornatus	LKDEVPEVRLNIISNL	0	-43.334	-11.2874	-0.731939	0.408854	11_8;12_8	0
337	SeqRBMlowT_6125	RBMlowT	RNPGQALLELRGHSAS	tr|S3DCS3|S3DCS3_GLAL2 WD40 repeat-like protein	YPL247C	Glarea lozoyensis	RQPGQALLELRGHSAS	1	-45.926	-13.4451	-0.330105	0.406871	13_7;14_7	0
169	SeqRBMlowT_396	RBMlowT	ADEANPEITVTPAELP	tr|W5P5Y8|W5P5Y8_SHEEP RHO family interacting cell polarization regulator 2	RIPOR2	Ovis aries	ASAANPEITVTSAELP	3	-52.676	-11.916	-0.713656	0.386432	13_1;14_1	1
454	SeqRBMlowT_3207	RBMlowT	TFWTNPQYVITVTDPD	tr|A0A2R2MMH7|A0A2R2MMH7_LINUN calpain-2 catalytic subunit-like	CAPN11	Lingula unguis	TFWTNPQYRISVTDPD	2	-49.174	-13.8522	-0.677235	0.38549	7_27;8_27	0
156	SeqRBMlowT_7787	RBMlowT	RNPGQALLTLRGHKAS	tr|S3DCS3|S3DCS3_GLAL2 WD40 repeat-like protein	YPL247C	Glarea lozoyensis	RQPGQALLELRGHSAS	3	-49.16	-14.8142	-0.68367	0.38287	7_42;8_42	0
33	SeqRBM_6801	RBM	FSFMCPDSNTNHDQVS	gi|213982749| nuclear factor of activated T-cells cytoplasmic 3	NFATC3	Xenopus tropicalis	KSFECPSIQITSISPS	11	-32.904	-48.7525	-0.788685	0.377391	9_24;10_24	0
411	SeqRBMlowT_8092	RBMlowT	TFWSNPQFTITLAEPD	tr|I3JJW9|I3JJW9_ORENI Calpain 2 (m/II) large subunit a	CAPN11	Oreochromis niloticus	TFWTNPQFVIKLAEED	4	-47.326	-14.0502	-0.89981	0.375087	3_53;4_53	0
700	SeqRBMlowT_610	RBMlowT	SFWANPQFIVSLEEPD	tr|A0A068WJR9|A0A068WJR9_ECHGR Calpain A	CAPN11	Echinococcus granulosus	SHWANPQFVVSLPTPD	4	-49.538	-16.4724	-0.549074	0.372102	11_7;12_7	0
197	SeqRBMlowT_7794	RBMlowT	GGPGTPGRQGQHLAPS	tr|W9YFF9|W9YFF9_9EURO Serine/threonine-protein phosphatase 2A 56 kDa regulatory subunit	RTS1	Capronia epimyces	TGPGTPGRQGGHLAPS	2	-37.248	-8.93512	-1.02095	0.361945	13_2;14_2	0
270	SeqRBMlowT_1399	RBMlowT	HVSSSPDIVITPTQHR	tr|A0A093JB12|A0A093JB12_FULGA Protein FAM65B (Fragment)	RIPOR2	Fulmarus glacialis	HVSSSPDITATPTQHR	2	-53.774	-12.0358	-0.470643	0.337375	3_22;4_22	0
683	SeqRBMlowT_3664	RBMlowT	RTYINPFVTFVDGGNK	tr|A0A0K8LB21|A0A0K8LB21_9EURO Uncharacterized protein C4.03c	SFB3	Aspergillus udagawae	RTYINPFMTFRSGGNK	3	-51.538	-14.7316	-0.697104	0.333712	11_33;12_33	0
277	SeqCRZ1_Colletotrichum_orchidophilum	natural	MPQVAPAINIEFAPTA	tr|A0A1G4BI97|A0A1G4BI97_9PEZI Uncharacterized protein	CRZ1	Colletotrichum orchidophilum	MPQVAPAINIEFAPTA	0	-58.028	-31.2538	-0.769395	0.330538	5_61;6_61	0
553	SeqCRZ1_Metarhizium_rileyi	natural	SHMAPPAINIDFAPSN	tr|A0A167B510|A0A167B510_METRR C2H2 type zinc finger domain-containing protein	CRZ1	Metarhizium rileyi	SHMAPPAINIDFAPSN	0	-52.188	-18.0573	-0.927824	0.310821	5_44;6_44	0
61	SeqRBM_1451	RBM	PSSCTPHLYARVHKGQ	tr|A0A2P5ID44|A0A2P5ID44_9PEZI Uncharacterized protein	BOI2	Diaporthe helianthi	MSSGTFPLQDPTHKKQ	9	-42.74	-43.3076	-1.29562	0.287214	21_45;22_45	1
88	SeqRBM_8299	RBM	FAKHWPKLSDVSPVAH	gi|109109050| PREDICTED: uncharacterized protein C11orf63-like	JHY	Macaca mulatta	KSKLIPKLSIQSPVRH	7	-46.134	-34.5711	-1.09487	0.286186	21_46;22_46	1
53	SeqRBMlowT_8463	RBMlowT	LNLEIPEVRLNIISAL	tr|A0A2B4RGF0|A0A2B4RGF0_STYPI Serine/threonine-protein phosphatase 2A 65 kDa regulatory subunit A alpha isoform	RCN1	Stylophora pistillata	LKDEIPEVRLNIISNL	3	-42.222	-13.2982	-0.135955	0.277764	11_36;12_36	0
335	SeqRBMlowT_701	RBMlowT	HVSSSPDITVTPTQHR	tr|A0A091N311|A0A091N311_APAVI Protein FAM65B (Fragment)	RIPOR2	Apaloderma vittatum	HVSSSPDITVTPTQHR	0	-44.748	-9.82563	-0.776599	0.277221	3_50;4_50	0
574	SeqRBMlowT_65	RBMlowT	TFWTNPQYRITVTDPD	tr|A0A2R2MMH7|A0A2R2MMH7_LINUN calpain-2 catalytic subunit-like	CAPN11	Lingula unguis	TFWTNPQYRISVTDPD	1	-46.348	-11.6323	-1.02608	0.24407	5_19;6_19	0
360	SeqRBM_3486	RBM	AHVSVPVIVVSPGETI	gi|114601182| PREDICTED: small conductance calcium-activated potassium channel protein 2 isoform 4	KCNN2	Pan troglodytes	ASSSAPEIVVSKPEHN	8	-67.364	-36.0949	-0.4942	0.238131	3_51;4_51	0
440	SeqRBM_456	RBM	TFHREPQNRLYVLSAV	tr|A0A164UVQ2|A0A164UVQ2_9CRUS Calpain-C	CAPN11	Daphnia magna	TFHINPQLHLIVSDAD	8	-36.468	-42.8302	-1.00695	0.238025	21_32;22_32	1
26	SeqRBMlowT_3425	RBMlowT	KSKLIPKLSFQSPVHH	tr|F7IE75|F7IE75_CALJA Junctional cadherin complex regulator	JHY	Callithrix jacchus	KSKLIPKLSIQSPVHH	1	-40.526	-13.6651	-0.790223	0.220514	11_35;12_35	0
182	SeqRBMlowT_307	RBMlowT	KKMAPPCINIDPAPTS	tr|A0A1Y2W870|A0A1Y2W870_9PEZI Uncharacterized protein	CRZ1	Hypoxylon sp.	QPMAPPSINIDFAPNS	5	-55.942	-14.6932	-1.25901	0.208521	7_43;8_43	0
174	SeqRBM_881	RBM	NWPETPSIVEQPPSSS	tr|A0A1V6Y4I2|A0A1V6Y4I2_PENNA Serine/threonine-protein phosphatase 2A 56 kDa regulatory subunit	RTS1	Penicillium nalgiovense	NGPGTPSRQGQPAAPS	8	-39.99	-37.6942	-1.04481	0.205056	5_5;6_5	0
638	SeqRBMlowT_7656	RBMlowT	KKMSPPCISIDPAPNN	gi|513208287| PREDICTED: voltage-dependent T-type calcium channel subunit alpha-1H	CACNA1H	Gallus gallus	KKMSPPCISIDPPMED	4	-54.104	-15.4413	-1.09788	0.18331	5_47;6_47	0
667	SeqRBMlowT_34	RBMlowT	TFWTNPQYRIKLEEPD	tr|A0A218UZ00|A0A218UZ00_9PASE Calpain-2 catalytic subunit (Fragment)	CAPN11	Lonchura striata	TFWTNPQYLIKLEEED	2	-43.776	-11.9196	-0.569093	0.183179	3_36;4_36	0
292	SeqRBMlowT_822	RBMlowT	HSKLIPKLSIQSPVHH	tr|F1S9Q5|F1S9Q5_PIG Junctional cadherin complex regulator	JHY	Sus scrofa	HSKLIPKLSIQSPVHH	0	-45.416	-11.5788	-0.583938	0.180889	11_19;12_19	0
90	SeqNRG2_Pan_troglodytes	natural	LATQVPTFEITSPNSA	gi|332822113| PREDICTED: pro-neuregulin-2 membrane-bound isoform isoform 2	NRG2	Pan troglodytes	LATQVPTFEITSPNSA	0	-47.368	-38.9211	-0.588	0.179493	9_26;10_26	0
171	SeqNFATC4_Homo_sapiens	natural	RVLECPSIRITSISPT	gi|27886563| nuclear factor of activated T-cells cytoplasmic 4 isoform 2	NFATC4	Homo sapiens	RVLECPSIRITSISPT	0	-54.574	-32.9525	-0.878243	0.176833	7_17;8_17	0
632	Seqshuffled_9494	shuffled	THTKISSFRGDAEPAP	tr|F7G205|F7G205_CALJA Potassium two pore domain channel subfamily K member 18	TRESK	Callithrix jacchus	TDEAIPQIIINAEELP	11	-38.892	-44.7987	-0.471358	0.171556	11_31;12_31	0
344	SeqRBMlowT_3142	RBMlowT	ADEAGPEIVITPTELP	tr|A0A2K6FUS2|A0A2K6FUS2_PROCO Potassium two pore domain channel subfamily K member 18	TRESK	Propithecus coquereli	ADEAIPQITITAEELP	5	-52.742	-15.8658	-1.96169	0.160964	21_55;22_55	1
146	SeqRBMlowT_4612	RBMlowT	TFWANPQFRIKLEEPD	tr|B7ZQR0|B7ZQR0_XENLA CL-2 protein	CAPN11	Xenopus laevis	TFWTNPQFRIKLDEPD	2	-50.886	-14.3186	-0.362358	0.158615	11_14;12_14	0
306	SeqRBMlowT_5808	RBMlowT	RTPGTALLTLRGHKKQ	gi|19113174| WD repeat-containing protein	YPL247C	Schizosaccharomyces pombe	RVPGTAYATLRGHKGD	5	-48.504	-12.7588	-0.823241	0.152694	3_49;4_49	0
329	SeqRBMlowT_2323	RBMlowT	HSKLIPKVSIQSPVHH	tr|F1S9Q5|F1S9Q5_PIG Junctional cadherin complex regulator	JHY	Sus scrofa	HSKLIPKLSIQSPVHH	1	-49.266	-13.7074	-0.928624	0.151582	21_28;22_28	1
410	SeqRBM_3582	RBM	TEWNNPQQIVGPTEGD	gi|410040938| PREDICTED: LOW QUALITY PROTEIN: calpain-11	CAPN11	Pan troglodytes	TFWTNPQFKISLPEGD	8	-42.138	-36.0812	-1.00172	0.151564	21_31;22_31	1
472	SeqRBMlowT_4663	RBMlowT	TFWTNPQFRVTVTEPD	tr|V3ZFZ8|V3ZFZ8_LOTGI Uncharacterized protein	CAPN11	Lottia gigantea	TFWTNPQFRVTLTDPD	2	-45.692	-15.4061	-0.782424	0.147134	5_41;6_41	0
113	SeqRBMlowT_1605	RBMlowT	STSSLPTFSFSSPASS	tr|G3V662|G3V662_RAT Nuclear pore complex protein Nup153	NUP153	Rattus norvegicus	SSSSLPTFNFSSPAIS	3	-44.002	-13.5626	-0.900546	0.13429	11_13;12_13	0
299	SeqRBMlowT_3183	RBMlowT	TFWSNPQFKITLEDPD	tr|A0A131YNA7|A0A131YNA7_RHIAP Calcium dependent cysteine protease	CAPN11	Rhipicephalus appendiculatus	TFWVNPQYFITLEDPD	3	-42.476	-12.7186	-0.837276	0.110872	9_7;10_7	0
615	SeqRBM_9917	RBM	LSDNRPNVRMEAPMVQ	tr|A0A1S3PHT4|A0A1S3PHT4_SALSA Anion exchange protein	SLC4A7	Salmo salar	RSWSIPSVVVHAPDVE	10	-42.258	-41.1739	-0.352628	0.0981414	11_4;12_4	0
18	SeqRBMlowT_1835	RBMlowT	LNLKIPEVRLNIISAL	gi|25148661| Protein PAA-1	RCN1	Caenorhabditis elegans	LNDQTPEVRLNIISSL	4	-56.966	-11.6196	-0.576141	0.0978577	3_39;4_39	0
401	SeqRBM_8761	RBM	RNPGQALLQLSGHKAP	tr|H6BMS1|H6BMS1_EXODN Uncharacterized protein	YPL247C	Exophiala dermatitidis	RQPGQALLELKGHAAP	4	-47.818	-19.5735	-0.888472	0.0913182	11_23;12_23	0
78	SeqRBM_8420	RBM	VHQCTPEVSVSVCFTC	gi|528467286| PREDICTED: LOW QUALITY PROTEIN: calcipressin-1	RCN1	Danio rerio	GTTNTPSVIVHVCEDD	10	-49.858	-43.8854	-0.908783	0.091101	3_15;4_15	0
114	SeqRBM_7666	RBM	HVSSSPDIALTPEQHD	tr|A0A091WHS8|A0A091WHS8_OPIHO Protein FAM65B (Fragment)	RIPOR2	Opisthocomus hoazin	HVSSSPDIAVTPTQHR	3	-54.292	-20.527	-0.931454	0.0872496	5_3;6_3	0
698	SeqRBMlowT_5061	RBMlowT	SQLAAPAINIDFAPTN	tr|A0A0L0N8H8|A0A0L0N8H8_9HYPO Transcriptional regulator CRZ1	CRZ1	Tolypocladium ophioglossoides	SQMAPPAINIDFAPSN	3	-54.806	-15.7124	-0.841232	0.084771	3_63;4_63	0
178	SeqRBMlowT_750	RBMlowT	HVSSSPDIAITPTQHR	tr|A0A091WHS8|A0A091WHS8_OPIHO Protein FAM65B (Fragment)	RIPOR2	Opisthocomus hoazin	HVSSSPDIAVTPTQHR	1	-46.358	-12.0087	-1.44017	0.0825747	21_49;22_49	1
82	SeqRBMlowT_1680	RBMlowT	HSKSIPKFSFQSPVHH	tr|F1S9Q5|F1S9Q5_PIG Junctional cadherin complex regulator	JHY	Sus scrofa	HSKLIPKLSIQSPVHH	3	-35.934	-13.9683	-0.714223	0.0689521	11_37;12_37	0
498	SeqRBMlowT_5859	RBMlowT	RNPGTALLTLRGHKKQ	gi|19113174| WD repeat-containing protein	YPL247C	Schizosaccharomyces pombe	RVPGTAYATLRGHKGD	5	-41.552	-12.1703	-0.861621	0.0586576	3_30;4_30	0
362	SeqRBMlowT_7698	RBMlowT	ADEAAPEIVVSKPEHN	gi|114601182| PREDICTED: small conductance calcium-activated potassium channel protein 2 isoform 4	KCNN2	Pan troglodytes	ASSSAPEIVVSKPEHN	3	-50.068	-15.1599	-1.14816	0.0555611	5_64;6_64	0
576	Seqshuffled_9432	shuffled	GQSISRNIRPNTFSPL	tr|K7FZ05|K7FZ05_PELSI Nuclear factor of activated T cells 1	NFATC1	Pelodiscus sinensis	PALESPRIEITTYLGL	12	-34.024	-46.0577	-1.28551	0.0439072	21_37;22_37	1
579	SeqRBM_2445	RBM	FSGNQPAIVVHTCEDP	tr|A0A1S3I5L8|A0A1S3I5L8_LINUN calcipressin-1-like	RCN1	Lingula unguis	GSAEQPAIVVHVCEDP	4	-57.666	-27.2025	-0.865595	0.0359203	9_17;10_17	0
57	SeqRBM_3223	RBM	GTMSPPDISITPPYAP	gi|73959661| PREDICTED: voltage-dependent T-type calcium channel subunit alpha-1H	CACNA1H	Canis lupus	KKMSPPCISIEPPGED	7	-48.816	-32.0213	-0.313632	0	11_11;12_11	0
391	SeqBOI2_Podospora_anserina	natural	ASTSTFPQQQTAHKKQ	tr|A0A090CC82|A0A090CC82_PODAN Uncharacterized protein	BOI2	Podospora anserina	ASTSTFPQQQTAHKKQ	0	-29.308	-30.3096	-1.45232	-0.0111043	5_65;6_65	0
261	SeqFLNA_Trichinella_nativa	natural	VSLKIPGSSAIDLTAS	tr|A0A0V1LTD8|A0A0V1LTD8_9BILA Filamin-A (Fragment)	FLNA	Trichinella nativa	VSLKIPGSSAIDLTAS	0	-36.092	-32.7435	-0.952713	-0.0417037	7_46;8_46	0
264	SeqRBM_2083	RBM	SHKASPPTLNESPVTH	tr|A0A1U7TJX2|A0A1U7TJX2_TARSY uncharacterized protein C11orf63 homolog	JHY	Tarsius syrichta	KSKLVPKFSNQSPVHH	9	-41.08	-39.523	-1.17314	-0.0655752	11_18;12_18	0
203	SeqRBM_1607	RBM	ASMSPPCINIDYAPIS	tr|A0A1Y2W870|A0A1Y2W870_9PEZI Uncharacterized protein	CRZ1	Hypoxylon sp.	QPMAPPSINIDFAPNS	6	-58.102	-22.4502	-1.5167	-0.123065	21_50;22_50	1
94	SeqRBMlowT_3930	RBMlowT	STSSLPTFSFSSPQST	tr|L5KU23|L5KU23_PTEAL Uncharacterized protein	NUP153	Pteropus alecto	SSSSLPTFSFSSPVIT	3	-44.074	-13.7955	-1.58774	-0.129837	5_54;6_54	0
5	Seqshuffled_9947	shuffled	ESFGNELIPFNASKSY	tr|A0A1B2JGA3|A0A1B2JGA3_PICPA BA75_03939T0	SFB3	Komagataella pastoris	RSYINPLITFVDRNTK	11	-40.368	-47.7753	-0.51324	-0.130445	11_9;12_9	0
317	SeqRBM_9281	RBM	GVQANPQFTIKAMMTN	tr|H2ZXK7|H2ZXK7_LATCH Uncharacterized protein	CAPN11	Latimeria chalumnae	TFWMNPQFVIKLNETD	9	-42.924	-41.7242	-2.36616	-0.142181	21_54;22_54	1
558	SeqRBMlowT_6392	RBMlowT	RNPGSPVLELEGHSAS	tr|A0A1S7HJH1|A0A1S7HJH1_9SACH YPL247C	YPL247C	Zygosaccharomyces parabailii	RNPGSPVLVLEGHSAA	2	-57.08	-13.6029	-0.404337	-0.147454	11_2;12_2	0
481	SeqRBM_3711	RBM	DSLKIPQVRMRIDSAT	tr|A0A096M405|A0A096M405_POEFO Uncharacterized protein	LCORL_2	Poecilia formosa	TSLRIPQVRSVSVSAE	7	-43.106	-31.5263	-1.06853	-0.162947	3_4;4_4	0
623	SeqRBM_7110	RBM	TFNTNPQYTIQVVWPD	tr|A0A2R2MMH7|A0A2R2MMH7_LINUN calpain-2 catalytic subunit-like	CAPN11	Lingula unguis	TFWTNPQYRISVTDPD	5	-41.684	-27.0186	-1.17943	-0.183313	3_9;4_9	0
612	SeqRBMlowT_5045	RBMlowT	SSAAPPAINIDFAPTN	tr|A0A1B8B3Y6|A0A1B8B3Y6_FUSPO Uncharacterized protein	CRZ1	Fusarium poae	SSMAPPAINIDFAPTN	1	-55.596	-16.7453	-1.19423	-0.197224	3_60;4_60	0
194	SeqRBMlowT_898	RBMlowT	STSSLPTFSFSSPLPT	tr|L5KU23|L5KU23_PTEAL Uncharacterized protein	NUP153	Pteropus alecto	SSSSLPTFSFSSPVIT	3	-40.488	-13.0428	-1.42362	-0.219674	5_58;6_58	0
37	SeqRIPOR2_Calypte_anna	natural	HISSSPDITATPTQHR	tr|A0A091HNA7|A0A091HNA7_CALAN Protein FAM65B (Fragment)	RIPOR2	Calypte anna	HISSSPDITATPTQHR	0	-42.596	-17.9395	-0.797355	-0.228031	11_10;12_10	0
581	SeqRBMlowT_782	RBMlowT	HVSSSPDITLTPTQHR	tr|A0A093JB12|A0A093JB12_FULGA Protein FAM65B (Fragment)	RIPOR2	Fulmarus glacialis	HVSSSPDITATPTQHR	1	-44.228	-10.9437	-0.763204	-0.236701	3_33;4_33	0
488	SeqRBMlowT_2358	RBMlowT	STSSLPTFSFSSPVPS	tr|Q80WR0|Q80WR0_MOUSE Nucleoporin 153	NUP153	Mus musculus	SSSSLPTFSFSSPVTS	2	-44.312	-14.0729	-3.06005	-0.253741	21_60;22_60	1
387	SeqRBM_6031	RBM	RNYINPQAQFTYDSGA	tr|Q6FY14|Q6FY14_CANGA Uncharacterized protein	SFB3	Candida glabrata	RCYINPKFQFNYDSKA	5	-38.114	-23.8829	-0.924392	-0.257942	9_10;10_10	0
65	SeqRBM_9653	RBM	NSSGAPQFQINVLMGE	tr|A0A084WJ03|A0A084WJ03_ANOSI AGAP012066-PA-like protein	CAPN11	Anopheles sinensis	TFSLNPQYTINVQQST	10	-49.626	-41.8974	-1.15708	-0.271665	5_53;6_53	0
556	SeqRBMlowT_863	RBMlowT	HSKSIPKISIQSPVHH	tr|F1S9Q5|F1S9Q5_PIG Junctional cadherin complex regulator	JHY	Sus scrofa	HSKLIPKLSIQSPVHH	2	-44.162	-12.7027	-0.817096	-0.272493	3_58;4_58	0
247	SeqRBMlowT_12	RBMlowT	TFWTNPQYRIKVTDPD	tr|A0A2R2MMH7|A0A2R2MMH7_LINUN calpain-2 catalytic subunit-like	CAPN11	Lingula unguis	TFWTNPQYRISVTDPD	1	-42.04	-12.4525	-1.18767	-0.274587	3_47;4_47	0
496	SeqRBMlowT_8729	RBMlowT	RNPGTPLLELKGHAAS	tr|W9ZNR0|W9ZNR0_9EURO Uncharacterized protein	YPL247C	Capronia coronata	RQPGQALLELKGHAAS	3	-54.294	-16.6302	-0.908902	-0.285904	9_14;10_14	0
578	SeqRBMlowT_801	RBMlowT	STSSLPTFSFSSPAPS	tr|G3V662|G3V662_RAT Nuclear pore complex protein Nup153	NUP153	Rattus norvegicus	SSSSLPTFNFSSPAIS	3	-37.26	-12.8013	-1.46048	-0.297869	5_45;6_45	0
259	SeqRBM_6874	RBM	QGYKNPSAQFEPIGTK	tr|U4KX88|U4KX88_PYROM Similar to Uncharacterized protein C4.03c acc. no. Q9USS7	SFB3	Pyronema omphalodes	RTYINPFMQFVQGGTK	8	-35.34	-39.6856	-1.16313	-0.308059	7_20;8_20	0
249	SeqRBM_7418	RBM	SSRIQSKIVVNEPKQI	tr|A0A093H332|A0A093H332_DRYPU Potassium channel subfamily K member 18 (Fragment)	TRESK	Dryobates pubescens	KSRAQSKIVINEPLTI	5	-45.782	-26.8497	-1.15163	-0.31359	5_33;6_33	0
462	SeqRBMlowT_2929	RBMlowT	TFWTNPQFKVKLTDPD	tr|V3ZFZ8|V3ZFZ8_LOTGI Uncharacterized protein	CAPN11	Lottia gigantea	TFWTNPQFRVTLTDPD	2	-40.556	-13.8383	-2.67172	-0.32023	21_59;22_59	1
688	SeqRTS1_Aspergillus_carbonarius	natural	YPPGTPTKQGQQMAPS	tr|A0A1R3S025|A0A1R3S025_ASPC5 Serine/threonine-protein phosphatase 2A 56 kDa regulatory subunit	RTS1	Aspergillus carbonarius	YPPGTPTKQGQQMAPS	0	-32.38	-23.115	-1.95479	-0.347138	21_41;22_41	1
307	SeqRBM_5953	RBM	NFNPNPAVVLKIPQQR	gi|114593304| PREDICTED: ligand dependent nuclear receptor corepressor-like isoform 2	LCORL	Pan troglodytes	YETSNPTVQLKIPQLR	7	-41.808	-33.0341	-1.48702	-0.355013	5_35;6_35	0
572	SeqRBMlowT_322	RBMlowT	KKMAPPCINIDFAPTN	tr|A0A2T4CH22|A0A2T4CH22_TRILO Uncharacterized protein	CRZ1	Trichoderma longibrachiatum	HQMAPPAINIDFAPTN	3	-52.442	-13.2328	-3.54239	-0.356293	21_63;22_63	1
427	SeqRBMlowT_7701	RBMlowT	ATSGTFPQTDGSHKKQ	tr|A0A1Y2UW39|A0A1Y2UW39_9PEZI Uncharacterized protein	BOI2	Hypoxylon sp.	ATSGTFPQVDSSHKKQ	2	-32.666	-14.0764	-1.02216	-0.398626	7_26;8_26	0
10	SeqCRZ1_Pseudogymnoascus_sp	natural	QGIYQDLGGINNFSIS	tr|A0A094ASH3|A0A094ASH3_9PEZI Uncharacterized protein (Fragment)	CRZ1	Pseudogymnoascus sp.	QGIYQDLGGINNFSIS	0	-42.306	-32.1282	-1.09845	-0.409255	7_11;8_11	0
625	SeqRBM_5086	RBM	GVPETPSRPVDPTAPS	tr|K2S1P2|K2S1P2_MACPH Serine/threonine-protein phosphatase 2A 56 kDa regulatory subunit	RTS1	Macrophomina phaseolina	AVPGTPSRGGQPLAPS	6	-37.776	-29.0376	-1.3551	-0.431569	5_21;6_21	0
596	SeqRBMlowT_1821	RBMlowT	KQMAPPAINIDFAPTN	tr|A0A2T4CH22|A0A2T4CH22_TRILO Uncharacterized protein	CRZ1	Trichoderma longibrachiatum	HQMAPPAINIDFAPTN	1	-52.318	-14.1242	-3.71974	-0.490783	21_64;22_64	1
121	SeqRBMlowT_1252	RBMlowT	ADEANPQITITPAELP	tr|A0A2K6FUS2|A0A2K6FUS2_PROCO Potassium two pore domain channel subfamily K member 18	TRESK	Propithecus coquereli	ADEAIPQITITAEELP	3	-50.748	-13.4943	-1.13312	-0.526959	3_17;4_17	0
257	SeqRBM_4599	RBM	LAFALPAFSFAAMKSA	tr|A0A1G4MBV2|A0A1G4MBV2_LACFM LAFE_0D08086g1_1	SFB3	Lachancea fermentati	KAYVNPAFSFTFDSNA	9	-45.614	-38.7901	-2.0266	-0.530109	21_52;22_52	1
97	SeqRBM_7926	RBM	PPPGTPTRIGQHMAPS	tr|A0A1L9WV05|A0A1L9WV05_ASPAC Serine/threonine-protein phosphatase 2A 56 kDa regulatory subunit	RTS1	Aspergillus aculeatus	YPPGTPTKQGQPMAPS	4	-39.43	-23.178	-1.12657	-0.550389	3_16;4_16	0
531	SeqRBMlowT_830	RBMlowT	KSKLIPKLSIQSPVHH	tr|F7IE75|F7IE75_CALJA Junctional cadherin complex regulator	JHY	Callithrix jacchus	KSKLIPKLSIQSPVHH	0	-44.246	-12.6021	-1.42509	-0.556525	7_4;8_4	0
639	SeqCAPN11_Daphnia_magna	natural	TFHINPQLHLIVSDAD	tr|A0A164UVQ2|A0A164UVQ2_9CRUS Calpain-C	CAPN11	Daphnia magna	TFHINPQLHLIVSDAD	0	-54.162	-28.4262	-0.923408	-0.55863	3_35;4_35	0
550	SeqRBM_6437	RBM	VKLVIIQVRSASVDAN	tr|A0A096M405|A0A096M405_POEFO Uncharacterized protein	LCORL_2	Poecilia formosa	TSLRIPQVRSVSVSAE	7	-54.38	-33.6046	-1.61838	-0.593388	3_32;4_32	0
177	SeqRBM_2819	RBM	RTNLNPFFFFTSDSKN	gi|302307059| ACR151Wp	SFB3	Ashbya gossypii	RVYANPRFRFTSDSHF	7	-42.436	-31.6591	-1.25132	-0.601373	3_19;4_19	0
609	SeqRBM_1051	RBM	EPEMSPSIFILKAHTT	tr|A0A0A1TF47|A0A0A1TF47_9HYPO Putative C2H2 type zinc finger domain-containing protein	CRZ1	Torrubiella hemipterigena	QAQMAPSINIDYAPTN	9	-48.496	-43.0709	-1.05824	-0.713222	3_34;4_34	0
671	SeqRBM_5791	RBM	QSRSCSHPNRSPERVT	tr|A0A1Y2VBL3|A0A1Y2VBL3_9PEZI Uncharacterized protein	RGA2	Hypoxylon sp.	SSRSSSRPARSPERTT	5	-36.224	-28.6016	-1.16529	-0.751519	7_9;8_9	0
148	SeqRBM_1919	RBM	LLLKIPSLNINDVEAS	tr|W5N6Q2|W5N6Q2_LEPOC Filamin B	FLNA	Lepisosteus oculatus	LNLKIPEIDIHDVSAE	7	-48.432	-31.3329	-1.37904	-0.781029	3_18;4_18	0
695	SeqRBMlowT_5824	RBMlowT	RNPGQALLTLRGHKAQ	tr|K1WLV7|K1WLV7_MARBU WD domain-containing protein	YPL247C	Marssonina brunnea	RQPGQALLELRGHGAP	4	-46.09	-14.192	-1.22451	-0.781414	3_37;4_37	0
361	SeqRBMlowT_814	RBMlowT	HSKLIPKLSFQSPVHH	tr|F1S9Q5|F1S9Q5_PIG Junctional cadherin complex regulator	JHY	Sus scrofa	HSKLIPKLSIQSPVHH	1	-43.842	-12.978	-1.44049	-0.803483	5_37;6_37	0
86	SeqRBMlowT_3483	RBMlowT	STSSLPTFSFSSPPPT	tr|L5KU23|L5KU23_PTEAL Uncharacterized protein	NUP153	Pteropus alecto	SSSSLPTFSFSSPVIT	3	-42.116	-13.3123	-2.15681	-1.1866	5_2;6_2	0
464	SeqRBMlowT_3479	RBMlowT	STSSLPTFSFSSPPST	tr|L5KU23|L5KU23_PTEAL Uncharacterized protein	NUP153	Pteropus alecto	SSSSLPTFSFSSPVIT	3	-45.676	-13.7832	-1.86729	-1.23547	21_33;22_33	1
233	SeqRBM_6206	RBM	ATSEQPTFDLSSAMPT	tr|A0A2I2U8U0|A0A2I2U8U0_FELCA Nucleoporin 153	NUP153	Felis catus	ASSSLPTFNFSSSVIT	8	-40.592	-38.5842	-2.25487	-1.8391	21_51;22_51	1
