# Supplementary material for: Funneling modulatory peptide design with generative models: Discovery and characterization of disruptors of calcineurin protein-protein interactions
Source: PLoS Comput Biol. 2023 Feb 2;19(2):e1010874. doi: 10.1371/journal.pcbi.1010874 (PMC9928118; doi:10.1371/journal.pcbi.1010874)
Supplement: S5 Data — (ZIP) [file pcbi.1010874.s013.zip]

Archive with 38 entries (35 files):
- PepCrawler/
- PepCrawler/PepRunner.py
- __MACOSX/PepCrawler/._PepRunner.py
- PepCrawler/LinReg.py
- __MACOSX/PepCrawler/._LinReg.py
- PepCrawler/reduce.linuxi386
- PepCrawler/.DS_Store
- __MACOSX/PepCrawler/._.DS_Store
- PepCrawler/PepCrawler64
- __MACOSX/PepCrawler/._PepCrawler64
- PepCrawler/example/
- PepCrawler/buildPepCrawlerParams.py
- __MACOSX/PepCrawler/._buildPepCrawlerParams.py
- PepCrawler/addHydrogens.py
- __MACOSX/PepCrawler/._addHydrogens.py
- PepCrawler/Libs/
- PepCrawler/runPepCrawler.py
- __MACOSX/PepCrawler/._runPepCrawler.py
- PepCrawler/README.txt
- __MACOSX/PepCrawler/._README.txt
- PepCrawler/LICENSE.txt
- __MACOSX/PepCrawler/._LICENSE.txt
- PepCrawler/ScoreFunnel.py
- __MACOSX/PepCrawler/._ScoreFunnel.py
- PepCrawler/example/.DS_Store
- __MACOSX/PepCrawler/example/._.DS_Store
- PepCrawler/example/4ln2.pdb
- __MACOSX/PepCrawler/example/._4ln2.pdb
- PepCrawler/Libs/par_all27_prot_na.prm
- PepCrawler/Libs/chem.lib
- PepCrawler/Libs/exclusions
- PepCrawler/Libs/rama500-pro.data
- PepCrawler/Libs/rama500-general-nosec.data
- PepCrawler/Libs/rama500-prepro.data
- PepCrawler/Libs/top_all27_prot_na.rtf
- PepCrawler/Libs/Names.CHARMM.db
- PepCrawler/Libs/rama500-gly-sym-nosec.data
- PepCrawler/Libs/bbdep02.May.sortlib
