# Supplementary material for: Funneling modulatory peptide design with generative models: Discovery and characterization of disruptors of calcineurin protein-protein interactions
Source: PLoS Comput Biol. 2023 Feb 2;19(2):e1010874. doi: 10.1371/journal.pcbi.1010874 (PMC9928118; doi:10.1371/journal.pcbi.1010874)
Supplement: S5 Data — (ZIP) [file pcbi.1010874.s013.zip › PepCrawler/PepRunner.py]

#!/usr/bin/env python
import sys
import os
import subprocess
import ScoreFunnel
import traceback


BUILD_PARAMS_PY = "buildPepCrawlerParams.py";
ADD_HYDRO_PY = "addHydrogens.py";
RRT_EXEC_FILE = "PepCrawler64";

err_dic = 	{	
				1: "Unknown exception",
				101 : "Usage error occured",
				102 : "Cannot found library file", 
				103 : "Input file error", 
				104 : "Output file error", 
				105 : "Reached maximum number of allowed molecule chains", 
				106 : "Could not find the specified chain letter in the PDB file", 
				107 : "Wrong parameter", 
				108 : "Error parsing the PDB file", 

	#internal errors
	501 : "Internal error: setting goal", 
	502 : "Internal error: pivoting", 
	503 : "Internal error: memory", 
	504 : "Internal error: vector", 
	505 : "Internal error: conformers",
	
	599 : "Unknown program exception",
	
	600 : "Error adding hydrogens to PDB file",
	601 : "Error building params",
	700 : "Unknown script exception"
	};
	
out_files = [	"EnergyRMSDTableOfMin.csv",
				"GenOutData.txt",
				"MinEnrgLig.pdb",
				"MinEnrgAll.pdb",
				"StartConfAll.pdb",
				"StartConfLig.pdb",
				"StartConfProt.pdb",
				"Sol0-Lig.pdb",
				"Sol1-Lig.pdb",
				"Sol2-Lig.pdb",
				"Sol3-Lig.pdb",
				"Sol4-Lig.pdb",
				"LowerEnvOfMin.png",
				"EnergyChartOfMin.png",
				"FunnelScore.txt"
				];
				
class MyError(Exception):
	def __init__(self, value):
		self.value = value;
		
def write_buf_to_file(file_name, buf):
	f = open(file_name, 'w');
	f.write(buf);
	f.close();

def add_hydro(pdb_path):
	print("Adding Hydro");
	print(pdb_path)
	hyd_py = subprocess.Popen(["./" + ADD_HYDRO_PY, pdb_path], 0, None, None, sys.stdout);
	ret_val = hyd_py.wait();
	if(ret_val != 0):
		print("hydro ret code: " + str(ret_val));
		raise MyError(600);

def build_params(file_path_with_hyd, is_protprot, rep_chain, lig_chain, eng_is_def, run_is_full, work_dir, params_file):
	
	derive_peptide = "1" if (is_protprot != "0") else "0";
	energy_used = "default" if (eng_is_def != "0") else "enz";
	run_type = "full" if (run_is_full != "0") else "rstrc";
	prm_py = subprocess.Popen(["./" + BUILD_PARAMS_PY, file_path_with_hyd, derive_peptide, rep_chain, lig_chain, energy_used, run_type, "Libs", work_dir, params_file], 0, None, None, sys.stdout);
	ret_val = prm_py.wait();
	if(ret_val != 0):
		print("build ret code: " + str(ret_val));
		raise MyError(601);
	
def runner(params_file_path, work_dir):
	
	print("Calling PepCrawler main!");
	rrt_p = subprocess.Popen(["./" + RRT_EXEC_FILE, params_file_path], 0, None, None, open('/dev/null', 'w'));
	ret_val = rrt_p.wait();
	if(ret_val != 0):
		raise MyError(ret_val);
	
	
	score_min = ScoreFunnel.score(	os.path.join(work_dir, "EnergyRMSDTableOfMin.csv"),
						os.path.join(work_dir, "LowerEnvOfMin"),
						"PepCrawler Funnel");

	
	write_buf_to_file(os.path.join(work_dir, "FunnelScore.txt"), "Final funnel score is: " + str(score_min) + ".\n");

	
def run(compl_file, is_protprot, rep_chain, lig_chain, eng_is_def, run_is_full, work_dir):
	try:
		pdb_path = os.path.join(work_dir, compl_file);
		add_hydro(pdb_path);
		file_path_with_hyd = pdb_path[:-4];
		file_path_with_hyd = file_path_with_hyd + "-hyd.pdb";
		print("added hydro to: " + file_path_with_hyd);
		
		params_file_path = os.path.join(work_dir, "params.txt");
		build_params(file_path_with_hyd, is_protprot, rep_chain, lig_chain, eng_is_def, run_is_full, work_dir, params_file_path);
		
		print("built params");
		
		runner(params_file_path, work_dir);
		
		print("Finished runing!");
		
		return 0;
	
	except MyError as e:
		print("exp caught! " + str(e.value));
		return e.value;
	except:
		print("unknown exp caught!");
		traceback.print_exc(file=sys.stdout);
		return 700;

def start(compl_file, is_protprot, rep_chain, lig_chain, eng_is_def, run_is_full, email_ad, work_dir):
	ret_val = run(compl_file, is_protprot, rep_chain, lig_chain, eng_is_def, run_is_full, work_dir);
	
	err_str = None;
	if (ret_val != 0):
		err_str = err_dic[ret_val];
		
if __name__ == '__main__':
  print('hihi')
  if(len(sys.argv) != 9):
    print("Usage!");
    sys.exit(1);
  print("");
  print("*******************");
  start(sys.argv[1], sys.argv[2], sys.argv[3], sys.argv[4], sys.argv[5], sys.argv[6], sys.argv[7], sys.argv[8]);
