# Supplementary material for: Funneling modulatory peptide design with generative models: Discovery and characterization of disruptors of calcineurin protein-protein interactions
Source: PLoS Comput Biol. 2023 Feb 2;19(2):e1010874. doi: 10.1371/journal.pcbi.1010874 (PMC9928118; doi:10.1371/journal.pcbi.1010874)
Supplement: S5 Data — (ZIP) [file pcbi.1010874.s013.zip › PepCrawler/LinReg.py]

from math import sqrt;

def get_weight(x, w_list):
	if((w_list == None) or (len(w_list) == 0)):
		return 1;
	
	for interv in w_list:
		if(x >= interv[0]) and (x < interv[1]):
			return interv[2];
	
	return 1;

def wlinreg(x_vec, y_vec, w_list):
	"""
	Summary
		Linear regression of y = ax + b
	Usage
		real, real, real = linreg(list, list)
	Returns coefficients to the regression line "y=ax+b" from x[] and y[], and R^2 Value
	"""
	if len(x_vec) != len(y_vec):
		raise ValueError('unequal length');
	t_len = 0;
	Sx = Sy = Sxx = Syy = Sxy = 0.0;
	for x, y in zip(x_vec, y_vec):
		curr_w = get_weight(x, w_list);
		Sx += curr_w*x;
		Sy += curr_w*y;
		Sxx += curr_w*x*x;
		Syy += curr_w*y*y;
		Sxy += curr_w*x*y;
		t_len += curr_w;
		
	det = Sxx * t_len - Sx * Sx;
	a, b = (Sxy * t_len - Sy * Sx)/det, (Sxx * Sy - Sx * Sxy)/det;
	#meanerror = residual = 0.0;
	#for x, y in map(None, x_vec, y_vec):
	#	curr_w = get_weight(x, w_list);
	#	meanerror += curr_w*((y - Sy/t_len)**2);
	#	residual += curr_w*((y - a * x - b)**2);
	#RR = 1 - residual/meanerror;
	#ss = residual / (t_len-2);
	#Var_a, Var_b = ss * t_len / det, ss * Sxx / det;
	#print "y=ax+b";
	#print "N= %d" % len(x_vec);
	#print "totla N= %d" % t_len;
	#print "a= %g \\pm t_{%d;\\alpha/2} %g" % (a, t_len-2, sqrt(Var_a));
	#print "b= %g \\pm t_{%d;\\alpha/2} %g" % (b, t_len-2, sqrt(Var_b));
	#print "R^2= %g" % RR;
	#print "s^2= %g" % ss;
	
	RR = 0;
	return a, b, RR;
	
def wlinreg_fixed(x_vec, y_vec, w_list, x0, y0):
	"""
	Summary
		Linear regression of y = ax + b through a fixed point (x0, y0).
	Usage
		real, real, real = linreg(list, list)
	Returns coefficients to the regression line "y=ax+b" from x[] and y[], and R^2 Value
	"""
	if len(x_vec) != len(y_vec):
		raise ValueError('unequal length');
	t_len = 0;
	Sxx = Sxy = 0.0;
	for x, y in zip( x_vec, y_vec):
		curr_w = get_weight(x, w_list);
		x_moved = x - x0;
		y_moved = y - y0;
		Sxx += curr_w*x_moved*x_moved;
		Sxy += curr_w*x_moved*y_moved;
		t_len += curr_w;
	
	a = Sxy/Sxx;
	b = y0-a*x0;
	RR = 0;
	return a, b, RR;
