# Supplementary material for: Funneling modulatory peptide design with generative models: Discovery and characterization of disruptors of calcineurin protein-protein interactions
Source: PLoS Comput Biol. 2023 Feb 2;19(2):e1010874. doi: 10.1371/journal.pcbi.1010874 (PMC9928118; doi:10.1371/journal.pcbi.1010874)
Supplement: S5 Data — (ZIP) [file pcbi.1010874.s013.zip › PepCrawler/buildPepCrawlerParams.py]

#!/usr/bin/env python

import sys
import traceback

PARAM_COMPLEX_PDB_FILE = 1
PARAM_DERIVE_PEPTIDE = 2
PARAM_RECEPTOR_CHAINS = 3
PARAM_LIGAND_CHAIN = 4
PARAM_ENERGY_USED = 5
PARAM_RUN_TYPE = 6
PARAM_LIBS_DIR = 7
PARAM_OUT_DIR = 8
PARAM_OUT_FILE = 9

def write_buf_to_file(file_name, buf):
	f = open(file_name, 'w')
	f.write(buf)
	f.close()

def get_rrt_params(already_docked, cluster_threshold, rrt_rounds, max_rvdw, max_rot, max_trans, dis_thr, frag_size):
	buf = ""
	buf += "isInitAlreadyDocked " + already_docked + "\n"
	buf += "clusterThreshold " + cluster_threshold + "\n"
	buf += "maxRounds " + rrt_rounds + "\n\n"
	
	buf += "relateToRVdWForCloseAtoms 1\n"
	buf += "maxPepAndBindRVdWAllowed " + max_rvdw + "\n"
	buf += "maxIntraRecRVdWAllowed 12.0\n\n"
	
	buf += "minDistThresholdOfRrtmetric " + dis_thr + "\n"
	buf += "RRTSegmentFragSize " + frag_size + "\n\n"

	buf += "epsilonValForTorsionAngsInDeg " + max_rot + "\n"
	buf += "epsilonValForRotationAngsInDeg " + max_rot + "\n"
	buf += "epsilonValForTranslation " + max_trans + "\n\n"
	
	return buf
	
def get_energy_params(attr, attrel, repel, lrepl, hb, catpi, aliph, insid):
	buf = ""
	buf += "attrVdWWeight   	" + attr + "\n"
	buf += "repVdWWeight    	2.2\n"
	buf += "ACEWeight       	1.6\n"
	buf += "attrElWeight    	" + attrel + "\n"
	buf += "repElWeight     	" + repel + "\n"
	buf += "l_attrElWeight  	0.0\n"
	buf += "l_repElWeight   	" + lrepl + "\n"
	buf += "HBWeight        	" + hb + "\n"
	buf += "pipiWeight      	1.0\n"
	buf += "catpiWeight     	" + catpi + "\n"
	buf += "aliphWeight     	" + aliph + "\n"
	buf += "insidenessWeight	"  + insid + "\n"
	buf += "confProbWeight		0.0\n\n"

	buf += "radiiScaling 0.8\n"
	
	return buf

def print_error(str):
	print("Error: " + str)
	
def check_params(my_argv):
	if((my_argv[PARAM_DERIVE_PEPTIDE] != '0') and (my_argv[PARAM_DERIVE_PEPTIDE] != '1')):
		print_error("parameter <derive peptide> should be 0 or 1 only")
		return False
	
	if(len(my_argv[PARAM_LIGAND_CHAIN]) != 1):
		print_error("parameter <ligand chain> should contain only 1 character")
		return False
		
	if((my_argv[PARAM_ENERGY_USED] != 'default') and (my_argv[PARAM_ENERGY_USED] != 'enz')):
		print_error("parameter <energy used> should be only default or enz")
		return False
	
	if((my_argv[PARAM_RUN_TYPE] != 'full') and (my_argv[PARAM_RUN_TYPE] != 'rstrc')):
		print_error("parameter <RRT run type> should be only full or rstrc")
		return False
	
	return True
		
	
def main():
	if(len(sys.argv) != 10):
		print("Usage: " + sys.argv[0] + " <complex PDB> <derive peptide> <receptor chain(s)> <ligand chain> <energy used> <RRT run type> <libs dir> <output directory> <output params file>")
		print("Params:")
		print("complex PDB        file path     - The PDB file containging the complex.")
		print("derive peptide     {0,1}         - Derive peptide form the ligand protein (use 0 if the ligand is already a peptide and 1 if the ligand is a globular protein).")
		print("receptor chain(s)  [A-Z]*        - Receptor chain(s) in the PDB file.")
		print("ligand chain       [A-Z]         - ligand chain in the PDB file.")
		print("Energy used        {default, enz}- Use 'enz' for enzyme-inhibitor complexes.")
		print("RRT run type       {full, rstrc} - Use full for a full rrt refienment, and rstrc for restricted funnel search")
		print("libs dir           dir path      - Path of the folder containing the 3rd-party libraries.")
		print("output directory   dir path      - Path of the output folder - will contain the result files.")
		print("output params file file path     - The output parameters file.")
		return 1


	if(not check_params(sys.argv)):
		return 1
	
	is_enr_def = (sys.argv[PARAM_ENERGY_USED] == 'default')
	run_type = (sys.argv[PARAM_RUN_TYPE] != 'full')
	
	params_file_buf = ""
	
	params_file_buf += "inputPDBFileName " + sys.argv[PARAM_COMPLEX_PDB_FILE] + "\n\n"
	params_file_buf += "performPeptideDerive " + sys.argv[PARAM_DERIVE_PEPTIDE] + "\n\n"
	
	upper_rec_chains = sys.argv[PARAM_RECEPTOR_CHAINS].upper()
	upper_lig_chain = sys.argv[PARAM_LIGAND_CHAIN].upper()
	
	num_of_rec_chains = len(sys.argv[PARAM_RECEPTOR_CHAINS])
	for i in range(num_of_rec_chains):
		chain_str = "chain" + str(i)
		params_file_buf += chain_str + "-chainId " + upper_rec_chains[i] + "\n"
		params_file_buf += chain_str + "-isBackboneFlex 0\n"
		params_file_buf += chain_str + "-restrictTransformation 1\n"
		params_file_buf += chain_str + "-areSideChainsFlex 1\n\n"
	
	chain_str = "chain" + str(num_of_rec_chains)
	params_file_buf += chain_str + "-chainId " + upper_lig_chain + "\n"
	params_file_buf += chain_str + "-isBackboneFlex 1\n"
	params_file_buf += chain_str + "-restrictTransformation 0\n"
	params_file_buf += chain_str + "-areSideChainsFlex 1\n"
	
	params_file_buf += "\ntotalNumOfChains " + str(num_of_rec_chains + 1) +"\n\n"
	
	params_file_buf += "intraMolPenCutoff 0.7\n"
	params_file_buf += "interMolPenCutoff 0.8\n\n"
	
	params_file_buf += "maxNumOfCollidingCandidatesAtomsWithPivotAtom 30\n"
	params_file_buf += "maxNumOfPivotAtomsInCollision 30\n"
	params_file_buf += "maxNumOfCollidingRPs 20\n\n"
	
	params_file_buf += "rotamerProbThreshold 0.05\n\n"
	
	if(sys.argv[PARAM_RUN_TYPE] == 'full'):
		params_file_buf += get_rrt_params('0', '1.8', '7000', '4.0', '37.0', '3.0', '0.0003', '0.02')
	else:
		params_file_buf += get_rrt_params('1', '0', '1000', '2.0', '25.0', '1.2', '0.0002', '0.01')
		
	params_file_buf += "libsDirectory " + sys.argv[PARAM_LIBS_DIR] + "\n"
	params_file_buf += "outputDirectory " + sys.argv[PARAM_OUT_DIR] + "\n\n"
	
	params_file_buf += "\n###########################\n"
	params_file_buf += "#Logging:\n"
	params_file_buf += "loggingOn 0\n"
	params_file_buf += "logFileName RRTLog.txt\n"
	params_file_buf += "log-file errLog.txt\n"
	params_file_buf += "log-level 0\n\n"
	
	params_file_buf += "\n###########################\n"
	
	if(is_enr_def):
		params_file_buf += "### Weights for energy score (Peptide-Default)\n"
		params_file_buf += get_energy_params('1.5', '0.21', '0.21', '0.69', '1.2', '0.7', '2.5', '0.4')
	else:
		params_file_buf += "### Weights for energy score (Peptide-Inhibitor)\n"
		params_file_buf += get_energy_params('1.0', '0.07', '0.12', '0.3', '1.32', '1.8', '0.5', '0.8')
	
	write_buf_to_file(sys.argv[PARAM_OUT_FILE], params_file_buf)
	
	return 0

if __name__ == '__main__':
  try:
    ret_val = main()
    if (ret_val != 0):
      sys.exit(1)
  except:
    print("exception caught!")
    traceback.print_exc(file=sys.stdout)
    sys.exit(2)
    
