# Supplementary material for: Funneling modulatory peptide design with generative models: Discovery and characterization of disruptors of calcineurin protein-protein interactions
Source: PLoS Comput Biol. 2023 Feb 2;19(2):e1010874. doi: 10.1371/journal.pcbi.1010874 (PMC9928118; doi:10.1371/journal.pcbi.1010874)
Supplement: S5 Data — (ZIP) [file pcbi.1010874.s013.zip › PepCrawler/addHydrogens.py]

#!/usr/bin/env python

import sys
import os
import subprocess
import traceback

REDUCE_EXEC_FILE = "reduce.linuxi386"

def reduce_it(file_name):
	path = file_name[:-4]
	f = open(path + "-hyd.pdb", 'wb')
	red_p = subprocess.Popen(["./" + REDUCE_EXEC_FILE, "-OH", "-HIS", "-NOADJust", "-NOROTMET", "-OLDpdb", file_name], 0, None, None, f)
	red_p.wait()
	f.close()

def runner(location_name):
	print("Starting!")
	print("Reducing in: " + location_name)
	
	if(not os.path.isdir(location_name)):
		reduce_it(location_name)
		return
	
	list_dir = os.listdir(location_name)
	
	for x in list_dir:
		if(x[-3:] != 'pdb'):
			continue
		
		reduce_it(os.path.join(location_name, x))
	return
			

if __name__ == '__main__':

	try:
		if(len(sys.argv) != 2):
			print("Usage: " + sys.argv[0] + " <file or folder path>")
			sys.exit(1)
		runner(sys.argv[1])
	except:
		print("exception caught!")
		traceback.print_exc(file=sys.stdout)
		sys.exit(2)
