# Supplementary material for: Funneling modulatory peptide design with generative models: Discovery and characterization of disruptors of calcineurin protein-protein interactions
Source: PLoS Comput Biol. 2023 Feb 2;19(2):e1010874. doi: 10.1371/journal.pcbi.1010874 (PMC9928118; doi:10.1371/journal.pcbi.1010874)
Supplement: S5 Data — (ZIP) [file pcbi.1010874.s013.zip › PepCrawler/runPepCrawler.py]

import os
import sys
import numpy as np

PepCrawler_folder = '.'
python_binary = 'python'


def callPepCrawler(pdb,output_folder, receptor_chain='A',peptide_chain='B',relative=False):
    cwd = os.getcwd() + '/'
    if relative:
        pdb = cwd + pdb
        output_folder = cwd + output_folder
    if not os.path.exists(output_folder):
        os.mkdir(output_folder)
    os.chdir(PepCrawler_folder)
    command = '%s PepRunner.py %s 0 %s %s 1 1 . %s'%(
        python_binary,
        pdb,
        receptor_chain,
        peptide_chain,
        output_folder
        )
    print(command)
    os.system(command)
    energy = np.inf
    funnel = 0
    output_pdb = ''
    try:
        with open(output_folder+'FunnelScore.txt','r') as f:
            funnel = float(f.readline().split(':')[1][:-2])
        with open(output_folder+'GenOutData.txt','r') as f:
            for line in f:
                print(line)
                if line[:11] == 'Min energy:':
                    energy = float(line[11:-2])
        output_pdb = output_folder + 'MinEnrgAll.pdb'
    except:
        pass        
    print(energy,funnel)
    return energy,funnel,output_pdb


if __name__ == '__main__':
    print('Running PepCrawler on 4ln2 example...')
    pdb = 'example/4ln2.pdb' # In output folder.
    output_folder = 'example/'
    receptor_chain = 'A'
    peptide_chain = 'B'
    relative= True
    energy,funnel,output_pdb = callPepCrawler(pdb,output_folder, receptor_chain=receptor_chain,peptide_chain=peptide_chain,relative=relative)
    print('Done! Lowest energy is %.2f, Funnel is :%.2f, Output at: %s'%(energy,funnel,output_pdb))
