# Supplementary material for: Funneling modulatory peptide design with generative models: Discovery and characterization of disruptors of calcineurin protein-protein interactions
Source: PLoS Comput Biol. 2023 Feb 2;19(2):e1010874. doi: 10.1371/journal.pcbi.1010874 (PMC9928118; doi:10.1371/journal.pcbi.1010874)
Supplement: S5 Data — (ZIP) [file pcbi.1010874.s013.zip › PepCrawler/README.txt]

This is the original PepCrawler executable for Linux (written by Elad Donsky), with updated Python3 API scripts (rewritten by Jerome Tubiana). This software is distributed for non-commercial purpose only; for commercial inquiries, please contact Pr. Haim J. Wolfson wolfson@tau.ac.il. 

It is made available as a component of the research article: 

Funneling modulatory peptide design with generative models: discovery and characterization of disruptors of calcineurin protein-protein interactions, PLOS Computational Biology.

Jérôme Tubiana*, Lucia Adriana-Lifshits*, Michael Nissan, Matan Gabay, Inbal Sher, Marina Sova, Haim J. Wolfson**, and Maayan Gal**.


Installation: No installation should be required; binaries were compiled for Linux 64 architectures. Any Python 3 distribution should work.

Usage: Change directory to executable's parent directory (PepCrawler/) and run:

python runPepCrawler.py 

Given an input protein-peptide complex (see script), the script will refine the peptide conformation by RRT search so as to minimize a physics-based energy function. It outputs the refined conformation, the energy score and funnel score.


Troubleshooting: We are aware of multiple instances where PepCrawler fails to run properly. One frequent issue is when the initial configuration has steric clashes between the receptor and the peptide. This can usually be addressed by slightly translating the peptide away from the receptor.


Original README.txt file below:

~~~~~~~~~~~~


PepCrawler 1.0 Beta
~~~~~~~~~~~~

PepCrawler is a method for flexible peptide docking. This method allows backbone flexibility of the peptide, and side-chain flexibility for both the peptide and the receptor protein.
Large amounts of clash-free peptide docking conformations are generated by using Rapidly-exploring Random Trees (RRT).
Given an input protein-protein complex, the tool derives a short, low-energy binding peptide from one of the interacting proteins.

INPUT STRUCTURE
~~~~~

PepCrawler receives a PDB file of the protein-peptide complex or protein-protein complex.

RUNNING PepCrawler:
~~~~~~~~~~~~~~~~~~
Let's look at an example (see example directory) where we want to create and score conformations of the protein-peptide complex '1ZUK.pdb'.

In order to run PepCrawler you should perform all of the following steps:

1. First, you will need to add hydrogen atoms to your PDB files:
   > addHydrogens.py example/1ZUK.pdb	 
   This script will generate a PDB file of the complex with hydrogens: example/1ZUK-hyd.pdb

2. The next step is to prepare the parameters file for PepCrawler by using the script buildPepCrawlerParams.py.
   The usage of buildPepCrawlerParams.py is:
 
   buildPepCrawlerParams.py <complex PDB> <derive peptide> <receptor chain(s)> <ligand chain> <energy used> <RRT run type> <libs dir> <output directory> <output params file>

   Help: 

   complex PDB 			file path		- The PDB file containing the complex.
   derive peptide		{0,1}			- Derive peptide form the ligand protein (use 0 if the ligand is already a peptide and 1 if the ligand is a globular protein).
   receptor chain(s)	[A-Z]*			- Receptor chain(s) in the PDB file.
   ligand chain			[A-Z]			- Ligand chain in the PDB file.
   Energy used			{default, enz}	- Use 'enz' for enzyme-inhibitor complexes.
   RRT run type			{full, rstrc}	- Use full for a full RRT refinement, and rstrc for restricted funnel search.
   libs dir				dir path		- Path of the folder containing the 3rd-party libraries.
   output directory		dir path		- Path of the output folder - will contain the result files.
   output params file	file path		- The output parameters file.
   
   In our example, for restricted refinement of the peptide,
   we should build the parameters file in the following way:
   > buildPepCrawlerParams.py example/1ZUK-hyd.pdb 0 AB C default rstrc Libs OutDir example/1ZUK-params.txt

3. After generating the parameters file you can edit it and change more advanced parameters 
   (e.g. the weights of the energy function). 

4. Finally, we can now run PepCrawler:
   > PepCrawler64 example/1ZUK-params.txt


OUTPUT
~~~~~~
When PepCrawler is finished, you should find the result files in the output directory.

Description of result files:

	Energies.txt - Contains the initial complex energy and cluster candidates solutions. Also shows the binding energy and the free energy.
	EnergyRMSDTable.csv - Energy to RMSD table. Compute RMSD from the original peptide conformation.
	EnergyRMSDTableOfMin.csv - Energy to RMSD table. Compute RMSD from the minimal-energy peptide conformation.
	GenOutData.txt - Output data. Includes: number of atoms in each chain, runtime, number of conformation checked, etc.
	PDB files (containing molecule structures):
		MinEnrgAll.pdb - Minimal energy complex.
		MinEnrgLig.pdb - Minimal energy - ligand only.
		StartConfAll.pdb - Initial complex.
		StartConfLig.pdb - Initial ligand (only).
		StartConfProt.pdb - Initial receptor protein chains (only).
		Cluster candidates, where X is the cluster number (0-4):
			SolX-All.pdb - Cluster candidate complex.
			SolX-Lig.pdb - Cluster candidate - ligand only.
  

We hope you'll find our PepCrawler method useful.
For any questions / comments / problems please contact Elad Donsky: eladdons@tau.ac.il
