# Supplementary material for: Funneling modulatory peptide design with generative models: Discovery and characterization of disruptors of calcineurin protein-protein interactions
Source: PLoS Comput Biol. 2023 Feb 2;19(2):e1010874. doi: 10.1371/journal.pcbi.1010874 (PMC9928118; doi:10.1371/journal.pcbi.1010874)
Supplement: S5 Data — (ZIP) [file pcbi.1010874.s013.zip › PepCrawler/ScoreFunnel.py]

import LinReg

RMSD_IND = 0
ENR_IND = 1

INTERVAL_SIZE = 0.1

MAX_RMSD = 6

def my_assert(cond):
	if(not cond):
		raise 1

	
def rmsd_to_interval(rmsd):
	return int(rmsd / INTERVAL_SIZE)
	
def create_coordinates(file_name):
	rmsds = list()
	energies = list()
	coord_file = open(file_name, "r")
	line = coord_file.readline()
	while line:
		sp_line = line.split(',')
		if(len(sp_line) != 3):
			print("unexpected line: %s!" % line)
			raise Exception()
		rama_score = int(sp_line[2])
		if((rama_score < 0) or (rama_score > 3)):
			print("unexpected Rama score: %d!" % rama_score)
			raise Exception()
		rmsd_value = float(sp_line[0])
		energy_value = float(sp_line[1])
		if(rama_score == 0):
			energy_value += 5
		
		rmsds.append(rmsd_value)		
		energies.append(energy_value)
		
		line = coord_file.readline()
	coord_file.close()
	return (rmsds, energies)
	
def create_intervals(coords):
	highest_rmsd = max(coords[RMSD_IND])
	max_interval = rmsd_to_interval(highest_rmsd)
	interval_list = list()
	for i in range(max_interval + 1):
		interval_list.append([10000.0, 0])
	for i in range(len(coords[RMSD_IND])):
		interval_part = rmsd_to_interval(coords[RMSD_IND][i])
		interval_list[interval_part][1] += 1
		if(coords[ENR_IND][i] < interval_list[interval_part][0]):
			interval_list[interval_part][0] = coords[ENR_IND][i]
	int_num_list = list()
	int_val_list = list()
	min_enr = interval_list[0][0]
	my_assert(min_enr < 1000)
	for i in range(max_interval + 1):
		if(interval_list[i][1] == 0): #no values
			continue
		if(interval_list[i][1] <= 25):
			if(interval_list[i][0] > min_enr + 20.0 + i):
				continue
		my_assert(interval_list[i][0] < 9999.0)
		int_num_list.append(i)
		int_val_list.append(interval_list[i][0])
		
	rmsd_pt_list = list()
	for inerval in int_num_list:
		rmsd_pt_list.append(float(inerval) * INTERVAL_SIZE)
	return (rmsd_pt_list, int_val_list)

def reg_func(x):
	return x

def score(in_coord_file_name, out_chart_name, title):
	coords = create_coordinates(in_coord_file_name)				
	
	lowest_energy = min(coords[ENR_IND])
	
	print(lowest_energy)
	
	(rmsd_pt_list, int_val_list) = create_intervals(coords)
	func_num_list = list()
	for x in rmsd_pt_list:
		func_num_list.append(reg_func(x))
	(lr_a, lr_b, lr_RR) = LinReg.wlinreg_fixed(func_num_list, int_val_list, ((0, reg_func(1), 3), (reg_func(1), reg_func(2), 2), (reg_func(4.5), 100.0, 0), ), func_num_list[0], int_val_list[0])
	
	all_plot_int = list()
	reg_func_list = list()
	x = 0.0
	while (x <= MAX_RMSD):
		all_plot_int.append(x)
		x += INTERVAL_SIZE
		reg_func_list.append(lr_b + lr_a*x)		

	
	return lr_a
	
	
	
	
