# Supplementary material for: Funneling modulatory peptide design with generative models: Discovery and characterization of disruptors of calcineurin protein-protein interactions
Source: PLoS Comput Biol. 2023 Feb 2;19(2):e1010874. doi: 10.1371/journal.pcbi.1010874 (PMC9928118; doi:10.1371/journal.pcbi.1010874)
Supplement: S5 Data — (ZIP) [file pcbi.1010874.s013.zip › PepCrawler/example/4ln2.pdb]

HEADER    SIGNALING PROTEIN                       11-JUL-13   4LN2              
TITLE     THE SECOND SH3 DOMAIN FROM CAP/PONSIN IN COMPLEX WITH PROLINE RICH    
TITLE    2 PEPTIDE FROM VINCULIN                                                
COMPND    MOL_ID: 1;                                                            
COMPND   2 MOLECULE: SORBIN AND SH3 DOMAIN-CONTAINING PROTEIN 1;                
COMPND   3 CHAIN: A;                                                            
COMPND   4 FRAGMENT: UNP RESIDUES 866-930;                                      
COMPND   5 SYNONYM: PONSIN, SH3 DOMAIN PROTEIN 5, SH3P12, C-CBL-ASSOCIATED      
COMPND   6 PROTEIN, CAP;                                                        
COMPND   7 ENGINEERED: YES;                                                     
COMPND   8 MOL_ID: 2;                                                           
COMPND   9 MOLECULE: PROLINE RICH PEPTIDE;                                      
COMPND  10 CHAIN: B;                                                            
COMPND  11 FRAGMENT: UNP RESIDUES 857-867;                                      
COMPND  12 ENGINEERED: YES                                                      
SOURCE    MOL_ID: 1;                                                            
SOURCE   2 ORGANISM_SCIENTIFIC: HOMO SAPIENS;                                   
SOURCE   3 ORGANISM_COMMON: HUMAN;                                              
SOURCE   4 ORGANISM_TAXID: 9606;                                                
SOURCE   5 GENE: KIAA0894, KIAA1296, SH3D5, SORBS1;                             
SOURCE   6 EXPRESSION_SYSTEM: ESCHERICHIA COLI;                                 
SOURCE   7 EXPRESSION_SYSTEM_TAXID: 562;                                        
SOURCE   8 MOL_ID: 2;                                                           
SOURCE   9 ORGANISM_SCIENTIFIC: HOMO SAPIENS;                                   
SOURCE  10 ORGANISM_COMMON: HUMAN;                                              
SOURCE  11 ORGANISM_TAXID: 9606;                                                
SOURCE  12 GENE: VCL;                                                           
SOURCE  13 EXPRESSION_SYSTEM: ESCHERICHIA COLI;                                 
SOURCE  14 EXPRESSION_SYSTEM_TAXID: 562                                         
KEYWDS    SH3 DOMAIN, CELL MIGRATION, FOCAL ADHESION, SIGNALING PROTEIN         
EXPDTA    X-RAY DIFFRACTION                                                     
AUTHOR    D.ZHAO,F.LI,J.WU,Y.SHI,Z.ZHANG,Q.GONG                                 
REVDAT   3   10-DEC-14 4LN2    1       JRNL                                     
REVDAT   2   04-JUN-14 4LN2    1       REMARK                                   
REVDAT   1   28-MAY-14 4LN2    0                                                
JRNL        AUTH   D.ZHAO,X.WANG,J.PENG,C.WANG,F.LI,Q.SUN,Y.ZHANG,J.ZHANG,      
JRNL        AUTH 2 G.CAI,X.ZUO,J.WU,Y.SHI,Z.ZHANG,Q.GONG                        
JRNL        TITL   STRUCTURAL INVESTIGATION OF THE INTERACTION BETWEEN THE      
JRNL        TITL 2 TANDEM SH3 DOMAINS OF C-CBL-ASSOCIATED PROTEIN AND VINCULIN  
JRNL        REF    J.STRUCT.BIOL.                V. 187   194 2014              
JRNL        REFN                   ISSN 1047-8477                               
JRNL        PMID   24878663                                                     
JRNL        DOI    10.1016/J.JSB.2014.05.009                                    
REMARK   2                                                                      
REMARK   2 RESOLUTION.    1.00 ANGSTROMS.                                       
REMARK   3                                                                      
REMARK   3 REFINEMENT.                                                          
REMARK   3   PROGRAM     : REFMAC 5.7.0032                                      
REMARK   3   AUTHORS     : MURSHUDOV,VAGIN,DODSON                               
REMARK   3                                                                      
REMARK   3    REFINEMENT TARGET : MAXIMUM LIKELIHOOD                            
REMARK   3                                                                      
REMARK   3  DATA USED IN REFINEMENT.                                            
REMARK   3   RESOLUTION RANGE HIGH (ANGSTROMS) : 1.00                           
REMARK   3   RESOLUTION RANGE LOW  (ANGSTROMS) : 26.43                          
REMARK   3   DATA CUTOFF            (SIGMA(F)) : NULL                           
REMARK   3   COMPLETENESS FOR RANGE        (%) : 99.5                           
REMARK   3   NUMBER OF REFLECTIONS             : 36766                          
REMARK   3                                                                      
REMARK   3  FIT TO DATA USED IN REFINEMENT.                                     
REMARK   3   CROSS-VALIDATION METHOD          : THROUGHOUT                      
REMARK   3   FREE R VALUE TEST SET SELECTION  : RANDOM                          
REMARK   3   R VALUE     (WORKING + TEST SET) : 0.140                           
REMARK   3   R VALUE            (WORKING SET) : 0.139                           
REMARK   3   FREE R VALUE                     : 0.152                           
REMARK   3   FREE R VALUE TEST SET SIZE   (%) : 5.000                           
REMARK   3   FREE R VALUE TEST SET COUNT      : 1945                            
REMARK   3                                                                      
REMARK   3  FIT IN THE HIGHEST RESOLUTION BIN.                                  
REMARK   3   TOTAL NUMBER OF BINS USED           : 20                           
REMARK   3   BIN RESOLUTION RANGE HIGH       (A) : 1.00                         
REMARK   3   BIN RESOLUTION RANGE LOW        (A) : 1.02                         
REMARK   3   REFLECTION IN BIN     (WORKING SET) : 2543                         
REMARK   3   BIN COMPLETENESS (WORKING+TEST) (%) : 94.51                        
REMARK   3   BIN R VALUE           (WORKING SET) : 0.2010                       
REMARK   3   BIN FREE R VALUE SET COUNT          : 126                          
REMARK   3   BIN FREE R VALUE                    : 0.2070                       
REMARK   3                                                                      
REMARK   3  NUMBER OF NON-HYDROGEN ATOMS USED IN REFINEMENT.                    
REMARK   3   PROTEIN ATOMS            : 615                                     
REMARK   3   NUCLEIC ACID ATOMS       : 0                                       
REMARK   3   HETEROGEN ATOMS          : 0                                       
REMARK   3   SOLVENT ATOMS            : 121                                     
REMARK   3                                                                      
REMARK   3  B VALUES.                                                           
REMARK   3   FROM WILSON PLOT           (A**2) : NULL                           
REMARK   3   MEAN B VALUE      (OVERALL, A**2) : 9.23                           
REMARK   3   OVERALL ANISOTROPIC B VALUE.                                       
REMARK   3    B11 (A**2) : 0.01000                                              
REMARK   3    B22 (A**2) : -0.03000                                             
REMARK   3    B33 (A**2) : 0.02000                                              
REMARK   3    B12 (A**2) : 0.00000                                              
REMARK   3    B13 (A**2) : -0.00000                                             
REMARK   3    B23 (A**2) : 0.00000                                              
REMARK   3                                                                      
REMARK   3  ESTIMATED OVERALL COORDINATE ERROR.                                 
REMARK   3   ESU BASED ON R VALUE                            (A): 0.023         
REMARK   3   ESU BASED ON FREE R VALUE                       (A): 0.023         
REMARK   3   ESU BASED ON MAXIMUM LIKELIHOOD                 (A): 0.014         
REMARK   3   ESU FOR B VALUES BASED ON MAXIMUM LIKELIHOOD (A**2): 0.551         
REMARK   3                                                                      
REMARK   3 CORRELATION COEFFICIENTS.                                            
REMARK   3   CORRELATION COEFFICIENT FO-FC      : 0.973                         
REMARK   3   CORRELATION COEFFICIENT FO-FC FREE : 0.970                         
REMARK   3                                                                      
REMARK   3  RMS DEVIATIONS FROM IDEAL VALUES        COUNT    RMS    WEIGHT      
REMARK   3   BOND LENGTHS REFINED ATOMS        (A):   682 ; 0.006 ; 0.019       
REMARK   3   BOND LENGTHS OTHERS               (A):   651 ; 0.001 ; 0.020       
REMARK   3   BOND ANGLES REFINED ATOMS   (DEGREES):   931 ; 1.335 ; 1.997       
REMARK   3   BOND ANGLES OTHERS          (DEGREES):  1502 ; 0.696 ; 3.000       
REMARK   3   TORSION ANGLES, PERIOD 1    (DEGREES):    84 ; 6.839 ; 5.000       
REMARK   3   TORSION ANGLES, PERIOD 2    (DEGREES):    34 ;33.568 ;22.941       
REMARK   3   TORSION ANGLES, PERIOD 3    (DEGREES):   115 ; 9.534 ;15.000       
REMARK   3   TORSION ANGLES, PERIOD 4    (DEGREES):     8 ;17.051 ;15.000       
REMARK   3   CHIRAL-CENTER RESTRAINTS       (A**3):    96 ; 0.070 ; 0.200       
REMARK   3   GENERAL PLANES REFINED ATOMS      (A):   791 ; 0.006 ; 0.021       
REMARK   3   GENERAL PLANES OTHERS             (A):   157 ; 0.002 ; 0.020       
REMARK   3   NON-BONDED CONTACTS REFINED ATOMS (A):  NULL ;  NULL ;  NULL       
REMARK   3   NON-BONDED CONTACTS OTHERS        (A):  NULL ;  NULL ;  NULL       
REMARK   3   NON-BONDED TORSION REFINED ATOMS  (A):  NULL ;  NULL ;  NULL       
REMARK   3   NON-BONDED TORSION OTHERS         (A):  NULL ;  NULL ;  NULL       
REMARK   3   H-BOND (X...Y) REFINED ATOMS      (A):  NULL ;  NULL ;  NULL       
REMARK   3   H-BOND (X...Y) OTHERS             (A):  NULL ;  NULL ;  NULL       
REMARK   3   POTENTIAL METAL-ION REFINED ATOMS (A):  NULL ;  NULL ;  NULL       
REMARK   3   POTENTIAL METAL-ION OTHERS        (A):  NULL ;  NULL ;  NULL       
REMARK   3   SYMMETRY VDW REFINED ATOMS        (A):  NULL ;  NULL ;  NULL       
REMARK   3   SYMMETRY VDW OTHERS               (A):  NULL ;  NULL ;  NULL       
REMARK   3   SYMMETRY H-BOND REFINED ATOMS     (A):  NULL ;  NULL ;  NULL       
REMARK   3   SYMMETRY H-BOND OTHERS            (A):  NULL ;  NULL ;  NULL       
REMARK   3   SYMMETRY METAL-ION REFINED ATOMS  (A):  NULL ;  NULL ;  NULL       
REMARK   3   SYMMETRY METAL-ION OTHERS         (A):  NULL ;  NULL ;  NULL       
REMARK   3                                                                      
REMARK   3  ISOTROPIC THERMAL FACTOR RESTRAINTS.     COUNT   RMS    WEIGHT      
REMARK   3   MAIN-CHAIN BOND REFINED ATOMS  (A**2):   330 ; 2.703 ; 0.743       
REMARK   3   MAIN-CHAIN BOND OTHER ATOMS    (A**2):   329 ; 2.707 ; 0.743       
REMARK   3   MAIN-CHAIN ANGLE REFINED ATOMS (A**2):   416 ; 3.005 ; 1.122       
REMARK   3   MAIN-CHAIN ANGLE OTHER ATOMS   (A**2):   407 ; 8.075 ; 1.181       
REMARK   3   SIDE-CHAIN BOND REFINED ATOMS  (A**2):   352 ; 6.890 ; 0.833       
REMARK   3   SIDE-CHAIN BOND OTHER ATOMS    (A**2):   346 ; 8.915 ; 0.912       
REMARK   3   SIDE-CHAIN ANGLE REFINED ATOMS (A**2):  NULL ;  NULL ;  NULL       
REMARK   3   SIDE-CHAIN ANGLE OTHER ATOMS   (A**2):   508 ;11.106 ; 1.314       
REMARK   3   LONG RANGE B REFINED ATOMS     (A**2):   841 ;13.533 ; 8.434       
REMARK   3   LONG RANGE B OTHER ATOMS       (A**2):   761 ;12.754 ; 7.323       
REMARK   3                                                                      
REMARK   3 ANISOTROPIC THERMAL FACTOR RESTRAINTS.    COUNT   RMS   WEIGHT       
REMARK   3   RIGID-BOND RESTRAINTS          (A**2):  1333 ; 1.908 ; 3.000       
REMARK   3   SPHERICITY; FREE ATOMS         (A**2):    21 ;26.540 ; 5.000       
REMARK   3   SPHERICITY; BONDED ATOMS       (A**2):  1414 ;10.879 ; 5.000       
REMARK   3                                                                      
REMARK   3  NCS RESTRAINTS STATISTICS                                           
REMARK   3   NUMBER OF DIFFERENT NCS GROUPS : NULL                              
REMARK   3                                                                      
REMARK   3  TLS DETAILS                                                         
REMARK   3   NUMBER OF TLS GROUPS  : NULL                                       
REMARK   3                                                                      
REMARK   3  BULK SOLVENT MODELLING.                                             
REMARK   3   METHOD USED : MASK                                                 
REMARK   3   PARAMETERS FOR MASK CALCULATION                                    
REMARK   3   VDW PROBE RADIUS   : 1.20                                          
REMARK   3   ION PROBE RADIUS   : 0.80                                          
REMARK   3   SHRINKAGE RADIUS   : 0.80                                          
REMARK   3                                                                      
REMARK   3  OTHER REFINEMENT REMARKS: HYDROGENS HAVE BEEN ADDED IN THE RIDING   
REMARK   3  POSITIONS                                                           
REMARK   4                                                                      
REMARK   4 4LN2 COMPLIES WITH FORMAT V. 3.30, 13-JUL-11                         
REMARK 100                                                                      
REMARK 100 THIS ENTRY HAS BEEN PROCESSED BY PDBJ ON 22-JUL-13.                  
REMARK 100 THE RCSB ID CODE IS RCSB080835.                                      
REMARK 200                                                                      
REMARK 200 EXPERIMENTAL DETAILS                                                 
REMARK 200  EXPERIMENT TYPE                : X-RAY DIFFRACTION                  
REMARK 200  DATE OF DATA COLLECTION        : 07-MAY-12                          
REMARK 200  TEMPERATURE           (KELVIN) : 77                                 
REMARK 200  PH                             : NULL                               
REMARK 200  NUMBER OF CRYSTALS USED        : 1                                  
REMARK 200                                                                      
REMARK 200  SYNCHROTRON              (Y/N) : Y                                  
REMARK 200  RADIATION SOURCE               : SSRF                               
REMARK 200  BEAMLINE                       : BL17U                              
REMARK 200  X-RAY GENERATOR MODEL          : NULL                               
REMARK 200  MONOCHROMATIC OR LAUE    (M/L) : M                                  
REMARK 200  WAVELENGTH OR RANGE        (A) : NULL                               
REMARK 200  MONOCHROMATOR                  : NULL                               
REMARK 200  OPTICS                         : NULL                               
REMARK 200                                                                      
REMARK 200  DETECTOR TYPE                  : CCD                                
REMARK 200  DETECTOR MANUFACTURER          : ADSC QUANTUM 315R                  
REMARK 200  INTENSITY-INTEGRATION SOFTWARE : MOSFLM                             
REMARK 200  DATA SCALING SOFTWARE          : SCALA                              
REMARK 200                                                                      
REMARK 200  NUMBER OF UNIQUE REFLECTIONS   : 36766                              
REMARK 200  RESOLUTION RANGE HIGH      (A) : 1.000                              
REMARK 200  RESOLUTION RANGE LOW       (A) : 34.640                             
REMARK 200  REJECTION CRITERIA  (SIGMA(I)) : NULL                               
REMARK 200                                                                      
REMARK 200 OVERALL.                                                             
REMARK 200  COMPLETENESS FOR RANGE     (%) : NULL                               
REMARK 200  DATA REDUNDANCY                : NULL                               
REMARK 200  R MERGE                    (I) : NULL                               
REMARK 200  R SYM                      (I) : NULL                               
REMARK 200  <I/SIGMA(I)> FOR THE DATA SET  : NULL                               
REMARK 200                                                                      
REMARK 200 IN THE HIGHEST RESOLUTION SHELL.                                     
REMARK 200  HIGHEST RESOLUTION SHELL, RANGE HIGH (A) : NULL                     
REMARK 200  HIGHEST RESOLUTION SHELL, RANGE LOW  (A) : NULL                     
REMARK 200  COMPLETENESS FOR SHELL     (%) : NULL                               
REMARK 200  DATA REDUNDANCY IN SHELL       : NULL                               
REMARK 200  R MERGE FOR SHELL          (I) : NULL                               
REMARK 200  R SYM FOR SHELL            (I) : NULL                               
REMARK 200  <I/SIGMA(I)> FOR SHELL         : NULL                               
REMARK 200                                                                      
REMARK 200 DIFFRACTION PROTOCOL: SINGLE WAVELENGTH                              
REMARK 200 METHOD USED TO DETERMINE THE STRUCTURE: MOLECULAR REPLACEMENT        
REMARK 200 SOFTWARE USED: PHASES                                                
REMARK 200 STARTING MODEL: 2O9S                                                 
REMARK 200                                                                      
REMARK 200 REMARK: NULL                                                         
REMARK 280                                                                      
REMARK 280 CRYSTAL                                                              
REMARK 280 SOLVENT CONTENT, VS   (%): 35.60                                     
REMARK 280 MATTHEWS COEFFICIENT, VM (ANGSTROMS**3/DA): 1.91                     
REMARK 280                                                                      
REMARK 280 CRYSTALLIZATION CONDITIONS: EVAPORATION                              
REMARK 290                                                                      
REMARK 290 CRYSTALLOGRAPHIC SYMMETRY                                            
REMARK 290 SYMMETRY OPERATORS FOR SPACE GROUP: P 21 21 21                       
REMARK 290                                                                      
REMARK 290      SYMOP   SYMMETRY                                                
REMARK 290     NNNMMM   OPERATOR                                                
REMARK 290       1555   X,Y,Z                                                   
REMARK 290       2555   -X+1/2,-Y,Z+1/2                                         
REMARK 290       3555   -X,Y+1/2,-Z+1/2                                         
REMARK 290       4555   X+1/2,-Y+1/2,-Z                                         
REMARK 290                                                                      
REMARK 290     WHERE NNN -> OPERATOR NUMBER                                     
REMARK 290           MMM -> TRANSLATION VECTOR                                  
REMARK 290                                                                      
REMARK 290 CRYSTALLOGRAPHIC SYMMETRY TRANSFORMATIONS                            
REMARK 290 THE FOLLOWING TRANSFORMATIONS OPERATE ON THE ATOM/HETATM             
REMARK 290 RECORDS IN THIS ENTRY TO PRODUCE CRYSTALLOGRAPHICALLY                
REMARK 290 RELATED MOLECULES.                                                   
REMARK 290   SMTRY1   1  1.000000  0.000000  0.000000        0.00000            
REMARK 290   SMTRY2   1  0.000000  1.000000  0.000000        0.00000            
REMARK 290   SMTRY3   1  0.000000  0.000000  1.000000        0.00000            
REMARK 290   SMTRY1   2 -1.000000  0.000000  0.000000       14.43500            
REMARK 290   SMTRY2   2  0.000000 -1.000000  0.000000        0.00000            
REMARK 290   SMTRY3   2  0.000000  0.000000  1.000000       26.43000            
REMARK 290   SMTRY1   3 -1.000000  0.000000  0.000000        0.00000            
REMARK 290   SMTRY2   3  0.000000  1.000000  0.000000       22.92500            
REMARK 290   SMTRY3   3  0.000000  0.000000 -1.000000       26.43000            
REMARK 290   SMTRY1   4  1.000000  0.000000  0.000000       14.43500            
REMARK 290   SMTRY2   4  0.000000 -1.000000  0.000000       22.92500            
REMARK 290   SMTRY3   4  0.000000  0.000000 -1.000000        0.00000            
REMARK 290                                                                      
REMARK 290 REMARK: NULL                                                         
REMARK 300                                                                      
REMARK 300 BIOMOLECULE: 1                                                       
REMARK 300 SEE REMARK 350 FOR THE AUTHOR PROVIDED AND/OR PROGRAM                
REMARK 300 GENERATED ASSEMBLY INFORMATION FOR THE STRUCTURE IN                  
REMARK 300 THIS ENTRY. THE REMARK MAY ALSO PROVIDE INFORMATION ON               
REMARK 300 BURIED SURFACE AREA.                                                 
REMARK 350                                                                      
REMARK 350 COORDINATES FOR A COMPLETE MULTIMER REPRESENTING THE KNOWN           
REMARK 350 BIOLOGICALLY SIGNIFICANT OLIGOMERIZATION STATE OF THE                
REMARK 350 MOLECULE CAN BE GENERATED BY APPLYING BIOMT TRANSFORMATIONS          
REMARK 350 GIVEN BELOW.  BOTH NON-CRYSTALLOGRAPHIC AND                          
REMARK 350 CRYSTALLOGRAPHIC OPERATIONS ARE GIVEN.                               
REMARK 350                                                                      
REMARK 350 BIOMOLECULE: 1                                                       
REMARK 350 AUTHOR DETERMINED BIOLOGICAL UNIT: DIMERIC                           
REMARK 350 SOFTWARE DETERMINED QUATERNARY STRUCTURE: DIMERIC                    
REMARK 350 SOFTWARE USED: PISA                                                  
REMARK 350 TOTAL BURIED SURFACE AREA: 840 ANGSTROM**2                           
REMARK 350 SURFACE AREA OF THE COMPLEX: 4940 ANGSTROM**2                        
REMARK 350 CHANGE IN SOLVENT FREE ENERGY: -7.0 KCAL/MOL                         
REMARK 350 APPLY THE FOLLOWING TO CHAINS: A, B                                  
REMARK 350   BIOMT1   1  1.000000  0.000000  0.000000        0.00000            
REMARK 350   BIOMT2   1  0.000000  1.000000  0.000000        0.00000            
REMARK 350   BIOMT3   1  0.000000  0.000000  1.000000        0.00000            
REMARK 465                                                                      
REMARK 465 MISSING RESIDUES                                                     
REMARK 465 THE FOLLOWING RESIDUES WERE NOT LOCATED IN THE                       
REMARK 465 EXPERIMENT. (M=MODEL NUMBER; RES=RESIDUE NAME; C=CHAIN               
REMARK 465 IDENTIFIER; SSSEQ=SEQUENCE NUMBER; I=INSERTION CODE.)                
REMARK 465                                                                      
REMARK 465   M RES C SSSEQI                                                     
REMARK 465     GLN A   863                                                      
REMARK 465     HIS A   864                                                      
REMARK 465     GLU B   857                                                      
REMARK 470                                                                      
REMARK 470 MISSING ATOM                                                         
REMARK 470 THE FOLLOWING RESIDUES HAVE MISSING ATOMS (M=MODEL NUMBER;           
REMARK 470 RES=RESIDUE NAME; C=CHAIN IDENTIFIER; SSEQ=SEQUENCE NUMBER;          
REMARK 470 I=INSERTION CODE):                                                   
REMARK 470   M RES CSSEQI  ATOMS                                                
REMARK 470     MET A 865    CG   SD   CE                                        
REMARK 900                                                                      
REMARK 900 RELATED ENTRIES                                                      
REMARK 900 RELATED ID: 4LNP   RELATED DB: PDB                                   
REMARK 900 RELATED ID: 2MOX   RELATED DB: PDB                                   
DBREF  4LN2 A  866   930  UNP    Q9BX66   SRBS1_HUMAN    866    930             
DBREF  4LN2 B  857   867  UNP    P18206   VINC_HUMAN     857    867             
SEQADV 4LN2 GLN A  863  UNP  Q9BX66              EXPRESSION TAG                 
SEQADV 4LN2 HIS A  864  UNP  Q9BX66              EXPRESSION TAG                 
SEQADV 4LN2 MET A  865  UNP  Q9BX66              EXPRESSION TAG                 
SEQRES   1 A   68  GLN HIS MET VAL LEU GLU TYR GLY GLU ALA ILE ALA LYS          
SEQRES   2 A   68  PHE ASN PHE ASN GLY ASP THR GLN VAL GLU MET SER PHE          
SEQRES   3 A   68  ARG LYS GLY GLU ARG ILE THR LEU LEU ARG GLN VAL ASP          
SEQRES   4 A   68  GLU ASN TRP TYR GLU GLY ARG ILE PRO GLY THR SER ARG          
SEQRES   5 A   68  GLN GLY ILE PHE PRO ILE THR TYR VAL ASP VAL ILE LYS          
SEQRES   6 A   68  ARG PRO LEU                                                  
SEQRES   1 B   11  GLU LEU ALA PRO PRO LYS PRO PRO LEU PRO GLU                  
FORMUL   3  HOH   *121(H2 O)                                                    
SHEET    1   A 5 GLN A 915  PRO A 919  0                                        
SHEET    2   A 5 TRP A 904  ARG A 908 -1  N  GLY A 907   O  GLY A 916           
SHEET    3   A 5 ARG A 893  GLN A 899 -1  N  THR A 895   O  ARG A 908           
SHEET    4   A 5 GLY A 870  ALA A 874 -1  N  ALA A 872   O  ILE A 894           
SHEET    5   A 5 VAL A 923  LYS A 927 -1  O  ASP A 924   N  ILE A 873           
CRYST1   28.870   45.850   52.860  90.00  90.00  90.00 P 21 21 21    4          
ORIGX1      1.000000  0.000000  0.000000        0.00000                         
ORIGX2      0.000000  1.000000  0.000000        0.00000                         
ORIGX3      0.000000  0.000000  1.000000        0.00000                         
SCALE1      0.034638  0.000000  0.000000        0.00000                         
SCALE2      0.000000  0.021810  0.000000        0.00000                         
SCALE3      0.000000  0.000000  0.018918        0.00000                         
ATOM      1  N   MET A 865      -2.709   9.234   0.675  1.00 28.70           N  
ANISOU    1  N   MET A 865     3584   3620   3699     38    -19    344       N  
ATOM      2  CA  MET A 865      -3.874   8.325   0.435  1.00 25.77           C  
ANISOU    2  CA  MET A 865     3470   3119   3199    255    -33    552       C  
ATOM      3  C   MET A 865      -3.650   6.901   0.956  1.00 21.87           C  
ANISOU    3  C   MET A 865     2487   3099   2721    388    -28    436       C  
ATOM      4  O   MET A 865      -4.611   6.220   1.317  1.00 21.47           O  
ANISOU    4  O   MET A 865     2475   3058   2624    609    130    695       O  
ATOM      5  CB  MET A 865      -4.213   8.282  -1.058  1.00 25.68           C  
ANISOU    5  CB  MET A 865     3764   2809   3183    361    -72    775       C  
ATOM      6  N   VAL A 866      -2.393   6.455   0.980  1.00 18.84           N  
ANISOU    6  N   VAL A 866     2230   2800   2125     51     81    447       N  
ATOM      7  CA  VAL A 866      -2.038   5.121   1.472  1.00 14.97           C  
ANISOU    7  CA  VAL A 866     1457   2717   1512    155     45    122       C  
ATOM      8  C   VAL A 866      -2.273   5.015   2.985  1.00 14.07           C  
ANISOU    8  C   VAL A 866     1594   2234   1515    296     16    153       C  
ATOM      9  O   VAL A 866      -1.835   5.870   3.751  1.00 16.58           O  
ANISOU    9  O   VAL A 866     2345   2491   1462    227    -11     22       O  
ATOM     10  CB  VAL A 866      -0.566   4.783   1.120  1.00 15.57           C  
ANISOU   10  CB  VAL A 866     1440   2805   1671    162     84    222       C  
ATOM     11  CG1 VAL A 866      -0.064   3.555   1.873  1.00 14.10           C  
ANISOU   11  CG1 VAL A 866      714   2936   1706    168    147    242       C  
ATOM     12  CG2 VAL A 866      -0.431   4.580  -0.384  1.00 15.47           C  
ANISOU   12  CG2 VAL A 866     1131   3035   1711    290    317    255       C  
ATOM     13  N   LEU A 867      -2.975   3.959   3.394  1.00 11.23           N  
ANISOU   13  N   LEU A 867     1121   2211    934    440     98     24       N  
ATOM     14  CA  LEU A 867      -3.295   3.690   4.790  1.00 10.98           C  
ANISOU   14  CA  LEU A 867     1099   2174    899    457    175   -113       C  
ATOM     15  C   LEU A 867      -2.391   2.631   5.420  1.00  9.14           C  
ANISOU   15  C   LEU A 867      786   2056    631    245    106   -211       C  
ATOM     16  O   LEU A 867      -2.193   2.646   6.635  1.00  9.30           O  
ANISOU   16  O   LEU A 867      888   2012    633    236     96   -211       O  
ATOM     17  CB  LEU A 867      -4.746   3.249   4.891  1.00 12.81           C  
ANISOU   17  CB  LEU A 867     1010   2577   1281    473     72   -133       C  
ATOM     18  CG  LEU A 867      -5.756   4.298   4.415  1.00 15.14           C  
ANISOU   18  CG  LEU A 867     1337   2852   1561    771      0   -167       C  
ATOM     19  CD1 LEU A 867      -7.159   3.720   4.459  1.00 16.75           C  
ANISOU   19  CD1 LEU A 867     1405   2974   1986    699    -75    -10       C  
ATOM     20  CD2 LEU A 867      -5.681   5.579   5.238  1.00 18.43           C  
ANISOU   20  CD2 LEU A 867     1814   3034   2153    510     92   -454       C  
ATOM     21  N   GLU A 868      -1.861   1.714   4.603  1.00  8.21           N  
ANISOU   21  N   GLU A 868      616   1842    659    176     60   -151       N  
ATOM     22  CA  GLU A 868      -0.934   0.690   5.089  1.00  7.53           C  
ANISOU   22  CA  GLU A 868      659   1744    456    127     85   -104       C  
ATOM     23  C   GLU A 868       0.183   0.560   4.068  1.00  6.45           C  
ANISOU   23  C   GLU A 868      492   1583    373    117    -47   -116       C  
ATOM     24  O   GLU A 868      -0.071   0.335   2.882  1.00  7.90           O  
ANISOU   24  O   GLU A 868      513   2100    387     55    -49   -191       O  
ATOM     25  CB  GLU A 868      -1.613  -0.674   5.269  1.00  8.34           C  
ANISOU   25  CB  GLU A 868      758   1779    631     79     86    -20       C  
ATOM     26  CG  GLU A 868      -2.868  -0.620   6.126  1.00  9.38           C  
ANISOU   26  CG  GLU A 868      699   2004    861     53    116    -45       C  
ATOM     27  CD  GLU A 868      -3.509  -1.969   6.389  1.00 11.81           C  
ANISOU   27  CD  GLU A 868      937   2204   1345    -79    204    164       C  
ATOM     28  OE1 GLU A 868      -2.907  -3.025   6.116  1.00 15.58           O  
ANISOU   28  OE1 GLU A 868     1157   2223   2540    -17    451    306       O  
ATOM     29  OE2 GLU A 868      -4.655  -1.964   6.876  1.00 15.58           O  
ANISOU   29  OE2 GLU A 868     1034   2719   2166    -75    493    217       O  
ATOM     30  N   TYR A 869       1.421   0.697   4.525  1.00  5.69           N  
ANISOU   30  N   TYR A 869      474   1348    339     25      5    -45       N  
ATOM     31  CA  TYR A 869       2.560   0.417   3.677  1.00  5.38           C  
ANISOU   31  CA  TYR A 869      507   1201    337     13     28    -18       C  
ATOM     32  C   TYR A 869       2.658  -1.078   3.410  1.00  5.33           C  
ANISOU   32  C   TYR A 869      444   1199    382    -34    103    -47       C  
ATOM     33  O   TYR A 869       2.224  -1.913   4.210  1.00  7.28           O  
ANISOU   33  O   TYR A 869      839   1298    628    -84    235     54       O  
ATOM     34  CB  TYR A 869       3.851   0.900   4.330  1.00  5.32           C  
ANISOU   34  CB  TYR A 869      478   1200    342     46     53    -53       C  
ATOM     35  CG  TYR A 869       3.978   2.396   4.485  1.00  5.94           C  
ANISOU   35  CG  TYR A 869      619   1225    411     38     60    -69       C  
ATOM     36  CD1 TYR A 869       3.484   3.280   3.525  1.00  6.41           C  
ANISOU   36  CD1 TYR A 869      740   1228    467     65    159     17       C  
ATOM     37  CD2 TYR A 869       4.651   2.933   5.570  1.00  7.60           C  
ANISOU   37  CD2 TYR A 869      959   1441    486    -75    -35   -138       C  
ATOM     38  CE1 TYR A 869       3.650   4.644   3.653  1.00  7.87           C  
ANISOU   38  CE1 TYR A 869      955   1234    800     93    242     11       C  
ATOM     39  CE2 TYR A 869       4.812   4.301   5.709  1.00  9.61           C  
ANISOU   39  CE2 TYR A 869     1281   1566    801    -95   -247   -532       C  
ATOM     40  CZ  TYR A 869       4.308   5.152   4.749  1.00 10.11           C  
ANISOU   40  CZ  TYR A 869     1301   1341   1196    -55     93   -237       C  
ATOM     41  OH  TYR A 869       4.452   6.514   4.868  1.00 13.59           O  
ANISOU   41  OH  TYR A 869     1898   1361   1901   -121    142   -376       O  
ATOM     42  N   GLY A 870       3.240  -1.410   2.268  1.00  5.13           N  
ANISOU   42  N   GLY A 870      469   1102    375     19     90    -13       N  
ATOM     43  CA  GLY A 870       3.525  -2.791   1.929  1.00  5.61           C  
ANISOU   43  CA  GLY A 870      515   1088    527    -46     68    -55       C  
ATOM     44  C   GLY A 870       4.992  -3.121   2.152  1.00  4.71           C  
ANISOU   44  C   GLY A 870      509   1009    270    -56     66      1       C  
ATOM     45  O   GLY A 870       5.736  -2.345   2.750  1.00  4.82           O  
ANISOU   45  O   GLY A 870      485   1069    275    -49     71    -36       O  
ATOM     46  N   GLU A 871       5.417  -4.275   1.656  1.00  4.65           N  
ANISOU   46  N   GLU A 871      473   1015    277    -43      2    -11       N  
ATOM     47  CA  GLU A 871       6.831  -4.612   1.674  1.00  4.48           C  
ANISOU   47  CA  GLU A 871      484    961    255    -28     18    -16       C  
ATOM     48  C   GLU A 871       7.126  -5.662   0.608  1.00  4.53           C  
ANISOU   48  C   GLU A 871      483    980    257    -53     30    -19       C  
ATOM     49  O   GLU A 871       6.229  -6.311   0.058  1.00  4.75           O  
ANISOU   49  O   GLU A 871      469   1081    253    -51     -1    -21       O  
ATOM     50  CB  GLU A 871       7.342  -5.031   3.064  1.00  4.93           C  
ANISOU   50  CB  GLU A 871      588   1031    254     38      3    -29       C  
ATOM     51  CG  GLU A 871       6.754  -6.316   3.630  1.00  5.43           C  
ANISOU   51  CG  GLU A 871      654   1059    348     10     10    -10       C  
ATOM     52  CD  GLU A 871       7.232  -6.618   5.037  1.00  5.64           C  
ANISOU   52  CD  GLU A 871      712   1154    275     14     56    -51       C  
ATOM     53  OE1 GLU A 871       8.356  -6.165   5.405  1.00  5.84           O  
ANISOU   53  OE1 GLU A 871      705   1227    285    -21     37     54       O  
ATOM     54  OE2 GLU A 871       6.492  -7.308   5.774  1.00  6.02           O  
ANISOU   54  OE2 GLU A 871      773   1232    280      2      7     66       O  
ATOM     55  N   ALA A 872       8.410  -5.784   0.319  1.00  4.94           N  
ANISOU   55  N   ALA A 872      493   1115    267    -57     39    -92       N  
ATOM     56  CA  ALA A 872       8.909  -6.649  -0.741  1.00  4.82           C  
ANISOU   56  CA  ALA A 872      539   1027    264    -49     49    -55       C  
ATOM     57  C   ALA A 872      10.337  -7.044  -0.418  1.00  4.87           C  
ANISOU   57  C   ALA A 872      514   1059    275    -67     72    -56       C  
ATOM     58  O   ALA A 872      10.999  -6.403   0.404  1.00  5.26           O  
ANISOU   58  O   ALA A 872      514   1134    351    -12     10   -111       O  
ATOM     59  CB  ALA A 872       8.856  -5.933  -2.081  1.00  5.08           C  
ANISOU   59  CB  ALA A 872      580   1078    270    -48     72    -44       C  
ATOM     60  N   ILE A 873      10.822  -8.077  -1.108  1.00  5.08           N  
ANISOU   60  N   ILE A 873      595   1065    269    -66     65    -67       N  
ATOM     61  CA  ILE A 873      12.243  -8.424  -1.089  1.00  5.13           C  
ANISOU   61  CA  ILE A 873      637   1017    294      2    102    -13       C  
ATOM     62  C   ILE A 873      12.742  -8.395  -2.527  1.00  4.73           C  
ANISOU   62  C   ILE A 873      570    970    256     67     31     -8       C  
ATOM     63  O   ILE A 873      12.140  -8.993  -3.425  1.00  5.33           O  
ANISOU   63  O   ILE A 873      592   1161    269    -13     63    -66       O  
ATOM     64  CB  ILE A 873      12.522  -9.797  -0.413  1.00  6.39           C  
ANISOU   64  CB  ILE A 873     1020   1023    384     46     45     -2       C  
ATOM     65  CG1 ILE A 873      12.197  -9.739   1.084  1.00  7.36           C  
ANISOU   65  CG1 ILE A 873     1113   1263    419     17    136     55       C  
ATOM     66  CG2 ILE A 873      13.986 -10.182  -0.572  1.00  7.13           C  
ANISOU   66  CG2 ILE A 873     1058   1143    507    141    -32    101       C  
ATOM     67  CD1 ILE A 873      12.226 -11.080   1.802  1.00  8.26           C  
ANISOU   67  CD1 ILE A 873     1205   1331    600     11     36    141       C  
ATOM     68  N   ALA A 874      13.861  -7.719  -2.755  1.00  4.74           N  
ANISOU   68  N   ALA A 874      516   1026    258     82     35      1       N  
ATOM     69  CA  ALA A 874      14.422  -7.648  -4.088  1.00  4.55           C  
ANISOU   69  CA  ALA A 874      495    973    258     68     26     47       C  
ATOM     70  C   ALA A 874      14.766  -9.037  -4.619  1.00  4.51           C  
ANISOU   70  C   ALA A 874      446   1004    260    104     36     37       C  
ATOM     71  O   ALA A 874      15.394  -9.845  -3.926  1.00  4.92           O  
ANISOU   71  O   ALA A 874      546   1067    256    137      8     50       O  
ATOM     72  CB  ALA A 874      15.677  -6.787  -4.084  1.00  4.76           C  
ANISOU   72  CB  ALA A 874      544    895    369     66     38     -5       C  
ATOM     73  N   LYS A 875      14.386  -9.299  -5.873  1.00  4.75           N  
ANISOU   73  N   LYS A 875      538   1004    259    107     41     14       N  
ATOM     74  CA  LYS A 875      14.681 -10.578  -6.531  1.00  5.01           C  
ANISOU   74  CA  LYS A 875      597    997    307     72     60     -8       C  
ATOM     75  C   LYS A 875      15.617 -10.425  -7.730  1.00  4.87           C  
ANISOU   75  C   LYS A 875      537    996    316     35     44    -52       C  
ATOM     76  O   LYS A 875      16.032 -11.428  -8.308  1.00  5.83           O  
ANISOU   76  O   LYS A 875      686   1046    482     47    223    -55       O  
ATOM     77  CB  LYS A 875      13.408 -11.323  -6.930  1.00  6.19           C  
ANISOU   77  CB  LYS A 875      682   1150    520    -54    157   -126       C  
ATOM     78  CG  LYS A 875      12.581 -10.661  -7.997  1.00  7.19           C  
ANISOU   78  CG  LYS A 875      855   1235    642     -4     64   -113       C  
ATOM     79  CD  LYS A 875      11.294 -11.434  -8.191  1.00  8.87           C  
ANISOU   79  CD  LYS A 875      891   1440   1039    -73    -19    -89       C  
ATOM     80  CE  LYS A 875      10.439 -10.878  -9.308  1.00 10.59           C  
ANISOU   80  CE  LYS A 875     1187   1706   1130     49   -116    -53       C  
ATOM     81  NZ  LYS A 875       9.204 -11.693  -9.481  1.00 14.21           N  
ANISOU   81  NZ  LYS A 875     1446   2212   1740   -273   -116   -118       N  
ATOM     82  N   PHE A 876      15.914  -9.185  -8.115  1.00  4.52           N  
ANISOU   82  N   PHE A 876      488    952    274     49     36    -71       N  
ATOM     83  CA  PHE A 876      16.927  -8.852  -9.116  1.00  4.61           C  
ANISOU   83  CA  PHE A 876      513    939    296     23     38    -28       C  
ATOM     84  C   PHE A 876      17.725  -7.674  -8.571  1.00  4.64           C  
ANISOU   84  C   PHE A 876      501   1007    255     12      7    -34       C  
ATOM     85  O   PHE A 876      17.255  -6.919  -7.713  1.00  5.84           O  
ANISOU   85  O   PHE A 876      545   1172    500    -53    114   -217       O  
ATOM     86  CB  PHE A 876      16.286  -8.452 -10.455  1.00  4.74           C  
ANISOU   86  CB  PHE A 876      557    958    283      9     27    -43       C  
ATOM     87  CG  PHE A 876      15.645  -9.599 -11.183  1.00  4.60           C  
ANISOU   87  CG  PHE A 876      556    939    253     26    -10    -14       C  
ATOM     88  CD1 PHE A 876      16.435 -10.518 -11.853  1.00  4.91           C  
ANISOU   88  CD1 PHE A 876      570   1014    282     53     -2    -42       C  
ATOM     89  CD2 PHE A 876      14.263  -9.764 -11.212  1.00  5.11           C  
ANISOU   89  CD2 PHE A 876      557   1000    384     56     56    -92       C  
ATOM     90  CE1 PHE A 876      15.867 -11.582 -12.537  1.00  5.26           C  
ANISOU   90  CE1 PHE A 876      676   1002    317     58    -22    -67       C  
ATOM     91  CE2 PHE A 876      13.688 -10.825 -11.902  1.00  5.55           C  
ANISOU   91  CE2 PHE A 876      578   1055    472    -19      3    -62       C  
ATOM     92  CZ  PHE A 876      14.492 -11.732 -12.566  1.00  5.62           C  
ANISOU   92  CZ  PHE A 876      684   1005    444     14    -43    -73       C  
ATOM     93  N   ASN A 877      18.939  -7.522  -9.077  1.00  4.93           N  
ANISOU   93  N   ASN A 877      500   1000    370      9     41    -85       N  
ATOM     94  CA  ASN A 877      19.762  -6.362  -8.773  1.00  5.26           C  
ANISOU   94  CA  ASN A 877      537   1015    445    -32    -42     -2       C  
ATOM     95  C   ASN A 877      19.282  -5.184  -9.611  1.00  5.45           C  
ANISOU   95  C   ASN A 877      622   1081    367    -27    -72      7       C  
ATOM     96  O   ASN A 877      19.011  -5.337 -10.797  1.00  7.46           O  
ANISOU   96  O   ASN A 877     1163   1255    413     94   -243    -17       O  
ATOM     97  CB  ASN A 877      21.227  -6.676  -9.074  1.00  5.19           C  
ANISOU   97  CB  ASN A 877      521   1001    450   -103      7     20       C  
ATOM     98  CG  ASN A 877      21.756  -7.781  -8.183  1.00  4.93           C  
ANISOU   98  CG  ASN A 877      464   1066    340    -70      9    -13       C  
ATOM     99  OD1 ASN A 877      21.627  -7.697  -6.962  1.00  5.22           O  
ANISOU   99  OD1 ASN A 877      545   1111    324     -4    -36     -7       O  
ATOM    100  ND2 ASN A 877      22.339  -8.817  -8.773  1.00  5.57           N  
ANISOU  100  ND2 ASN A 877      562   1050    503      5    -17     -7       N  
ATOM    101  N   PHE A 878      19.158  -4.015  -8.985  1.00  5.57           N  
ANISOU  101  N   PHE A 878      693   1023    399      1    -45     88       N  
ATOM    102  CA  PHE A 878      18.674  -2.816  -9.675  1.00  5.55           C  
ANISOU  102  CA  PHE A 878      654   1033    421     -3    -51    102       C  
ATOM    103  C   PHE A 878      19.646  -1.664  -9.477  1.00  5.77           C  
ANISOU  103  C   PHE A 878      635   1137    418    -37    -50     91       C  
ATOM    104  O   PHE A 878      19.930  -1.270  -8.346  1.00  6.20           O  
ANISOU  104  O   PHE A 878      760   1124    468    -91    -97     67       O  
ATOM    105  CB  PHE A 878      17.293  -2.394  -9.164  1.00  5.50           C  
ANISOU  105  CB  PHE A 878      621    999    470    -57    -55     51       C  
ATOM    106  CG  PHE A 878      16.775  -1.141  -9.826  1.00  5.33           C  
ANISOU  106  CG  PHE A 878      564   1030    427    -59    -38     74       C  
ATOM    107  CD1 PHE A 878      16.641  -1.071 -11.213  1.00  5.71           C  
ANISOU  107  CD1 PHE A 878      631   1110    428     -7    -48     48       C  
ATOM    108  CD2 PHE A 878      16.434  -0.026  -9.069  1.00  5.83           C  
ANISOU  108  CD2 PHE A 878      584   1058    572    -67      9     15       C  
ATOM    109  CE1 PHE A 878      16.184   0.086 -11.830  1.00  6.56           C  
ANISOU  109  CE1 PHE A 878      620   1182    688    -11    -74    171       C  
ATOM    110  CE2 PHE A 878      15.972   1.126  -9.681  1.00  6.44           C  
ANISOU  110  CE2 PHE A 878      618   1074    754     10     64     47       C  
ATOM    111  CZ  PHE A 878      15.851   1.185 -11.062  1.00  6.49           C  
ANISOU  111  CZ  PHE A 878      570   1134    760     36     46    227       C  
ATOM    112  N   ASN A 879      20.148  -1.126 -10.580  1.00  7.08           N  
ANISOU  112  N   ASN A 879      758   1391    541   -120     34    183       N  
ATOM    113  CA  ASN A 879      20.947   0.086 -10.560  1.00  8.76           C  
ANISOU  113  CA  ASN A 879      875   1519    932   -251   -130    322       C  
ATOM    114  C   ASN A 879      20.112   1.250 -11.080  1.00 10.57           C  
ANISOU  114  C   ASN A 879     1053   1574   1389   -328   -234    622       C  
ATOM    115  O   ASN A 879      19.752   1.283 -12.261  1.00 13.62           O  
ANISOU  115  O   ASN A 879     1794   1742   1636   -319   -731    601       O  
ATOM    116  CB  ASN A 879      22.204  -0.093 -11.407  1.00  9.87           C  
ANISOU  116  CB  ASN A 879     1041   1793    916   -291     18    375       C  
ATOM    117  CG  ASN A 879      23.155  -1.117 -10.818  1.00 10.84           C  
ANISOU  117  CG  ASN A 879     1014   2076   1026   -113      5    279       C  
ATOM    118  OD1 ASN A 879      23.471  -1.069  -9.632  1.00 12.41           O  
ANISOU  118  OD1 ASN A 879     1040   2676   1000      4     21    374       O  
ATOM    119  ND2 ASN A 879      23.617  -2.048 -11.642  1.00 13.03           N  
ANISOU  119  ND2 ASN A 879     1405   2266   1277    -11     25     78       N  
ATOM    120  N  AGLY A 880      19.774   2.171 -10.181  0.50 10.85           N  
ANISOU  120  N  AGLY A 880      894   1579   1650   -277    -90    639       N  
ATOM    121  N  BGLY A 880      19.824   2.202 -10.189  0.50 11.90           N  
ANISOU  121  N  BGLY A 880     1191   1703   1627    -65   -213    535       N  
ATOM    122  CA AGLY A 880      19.056   3.380 -10.546  0.50 12.44           C  
ANISOU  122  CA AGLY A 880      979   1498   2249   -362     10    811       C  
ATOM    123  CA BGLY A 880      19.029   3.390 -10.509  0.50 14.63           C  
ANISOU  123  CA BGLY A 880     1557   1910   2090    234   -295    440       C  
ATOM    124  C  AGLY A 880      20.010   4.301 -11.274  0.50 15.49           C  
ANISOU  124  C  AGLY A 880      977   1903   3005   -306    210   1252       C  
ATOM    125  C  BGLY A 880      19.879   4.524 -11.055  0.50 16.65           C  
ANISOU  125  C  BGLY A 880     1732   1878   2715    142   -262    476       C  
ATOM    126  O  AGLY A 880      21.190   4.378 -10.933  0.50 18.44           O  
ANISOU  126  O  AGLY A 880     1655   1958   3392   -739   -852   1352       O  
ATOM    127  O  BGLY A 880      20.761   5.044 -10.368  0.50 20.08           O  
ANISOU  127  O  BGLY A 880     2618   1853   3159   -109   -745    354       O  
ATOM    128  N  AASP A 881      19.519   4.986 -12.293  0.50 17.15           N  
ANISOU  128  N  AASP A 881     1449   2118   2948    192    578   1363       N  
ATOM    129  N  BASP A 881      19.593   4.924 -12.289  0.50 15.73           N  
ANISOU  129  N  BASP A 881     1486   1881   2609    405    181    496       N  
ATOM    130  CA AASP A 881      20.372   5.876 -13.063  0.50 18.86           C  
ANISOU  130  CA AASP A 881     1794   2243   3127    162   1097   1154       C  
ATOM    131  CA BASP A 881      20.432   5.875 -13.017  0.50 18.35           C  
ANISOU  131  CA BASP A 881     1836   2091   3043    310    567    517       C  
ATOM    132  C  AASP A 881      20.166   7.349 -12.716  0.50 17.53           C  
ANISOU  132  C  AASP A 881     1217   2153   3289    121    832   1181       C  
ATOM    133  C  BASP A 881      20.181   7.353 -12.696  0.50 17.12           C  
ANISOU  133  C  BASP A 881     1583   2022   2897    353    776    772       C  
ATOM    134  O  AASP A 881      20.993   8.186 -13.069  0.50 20.64           O  
ANISOU  134  O  AASP A 881     1352   2435   4053   -173   1018    989       O  
ATOM    135  O  BASP A 881      20.991   8.203 -13.064  0.50 20.46           O  
ANISOU  135  O  BASP A 881     1852   2326   3594     80    977    724       O  
ATOM    136  CB AASP A 881      20.141   5.665 -14.556  0.50 23.11           C  
ANISOU  136  CB AASP A 881     2756   2874   3150    465   1060   1013       C  
ATOM    137  CB BASP A 881      20.263   5.661 -14.522  0.50 20.96           C  
ANISOU  137  CB BASP A 881     2386   2431   3146    451    389    358       C  
ATOM    138  CG AASP A 881      21.274   6.211 -15.396  0.50 24.27           C  
ANISOU  138  CG AASP A 881     3025   3299   2897    753   1385   1023       C  
ATOM    139  CG BASP A 881      20.774   4.310 -14.980  0.50 22.49           C  
ANISOU  139  CG BASP A 881     2615   2498   3433    427    532    222       C  
ATOM    140  OD1AASP A 881      22.448   5.991 -15.028  0.50 27.01           O  
ANISOU  140  OD1AASP A 881     3269   3986   3005    782    996    893       O  
ATOM    141  OD1BASP A 881      21.594   3.705 -14.257  0.50 23.85           O  
ANISOU  141  OD1BASP A 881     2616   2655   3791    596    541    315       O  
ATOM    142  OD2AASP A 881      20.994   6.857 -16.423  0.50 25.46           O  
ANISOU  142  OD2AASP A 881     3239   3979   2453    840    892    654       O  
ATOM    143  OD2BASP A 881      20.352   3.853 -16.063  0.50 25.59           O  
ANISOU  143  OD2BASP A 881     3131   3104   3486    305    494     70       O  
ATOM    144  N   THR A 882      19.067   7.662 -12.034  1.00 14.01           N  
ANISOU  144  N   THR A 882      883   1389   3051   -145    692   1339       N  
ATOM    145  CA  THR A 882      18.715   9.046 -11.685  1.00 11.97           C  
ANISOU  145  CA  THR A 882      867   1529   2150   -297    277    996       C  
ATOM    146  C   THR A 882      18.379   9.186 -10.204  1.00 12.09           C  
ANISOU  146  C   THR A 882      939   1685   1969   -112     40   1014       C  
ATOM    147  O   THR A 882      18.173   8.190  -9.515  1.00 12.75           O  
ANISOU  147  O   THR A 882     1119   1741   1982   -122    -34   1061       O  
ATOM    148  CB  THR A 882      17.500   9.532 -12.500  1.00 11.58           C  
ANISOU  148  CB  THR A 882     1241   1556   1600     65    324    889       C  
ATOM    149  OG1 THR A 882      16.324   8.842 -12.060  1.00 11.74           O  
ANISOU  149  OG1 THR A 882     1085   1823   1553    196    454    896       O  
ATOM    150  CG2 THR A 882      17.707   9.288 -13.990  1.00 12.64           C  
ANISOU  150  CG2 THR A 882     1524   1640   1636    280    316    688       C  
ATOM    151  N   GLN A 883      18.291  10.430  -9.733  1.00 11.96           N  
ANISOU  151  N   GLN A 883     1189   1502   1851   -204   -125   1156       N  
ATOM    152  CA  GLN A 883      18.048  10.718  -8.316  1.00 11.56           C  
ANISOU  152  CA  GLN A 883      979   1727   1685    -61   -675    975       C  
ATOM    153  C   GLN A 883      16.730  10.132  -7.817  1.00 10.57           C  
ANISOU  153  C   GLN A 883     1244   1442   1329   -216   -371    502       C  
ATOM    154  O   GLN A 883      16.606   9.811  -6.637  1.00 11.97           O  
ANISOU  154  O   GLN A 883     1634   1659   1255   -396   -530    455       O  
ATOM    155  CB  GLN A 883      18.076  12.236  -8.056  1.00 13.37           C  
ANISOU  155  CB  GLN A 883     1384   1815   1880    -75   -480    652       C  
ATOM    156  CG  GLN A 883      17.920  12.644  -6.591  1.00 14.07           C  
ANISOU  156  CG  GLN A 883     2051   1538   1753    538   -741    926       C  
ATOM    157  CD  GLN A 883      16.473  12.701  -6.122  1.00 14.82           C  
ANISOU  157  CD  GLN A 883     2097   1752   1780     -7   -577    459       C  
ATOM    158  OE1 GLN A 883      15.541  12.698  -6.928  1.00 16.50           O  
ANISOU  158  OE1 GLN A 883     2005   1954   2309   -326   -745    522       O  
ATOM    159  NE2 GLN A 883      16.282  12.742  -4.810  1.00 19.17           N  
ANISOU  159  NE2 GLN A 883     2857   2554   1873    -88   -481    348       N  
ATOM    160  N   VAL A 884      15.744   9.997  -8.703  1.00  9.23           N  
ANISOU  160  N   VAL A 884     1090   1374   1040   -245   -156    364       N  
ATOM    161  CA  VAL A 884      14.433   9.526  -8.271  1.00  7.88           C  
ANISOU  161  CA  VAL A 884     1063   1174    756   -187   -151    264       C  
ATOM    162  C   VAL A 884      14.414   8.015  -8.027  1.00  7.02           C  
ANISOU  162  C   VAL A 884      920   1175    571   -216   -153    225       C  
ATOM    163  O   VAL A 884      13.508   7.534  -7.374  1.00  7.28           O  
ANISOU  163  O   VAL A 884     1098   1209    459   -255   -107    270       O  
ATOM    164  CB  VAL A 884      13.281   9.928  -9.233  1.00  7.85           C  
ANISOU  164  CB  VAL A 884      979   1175    828    -77    -60    279       C  
ATOM    165  CG1 VAL A 884      13.313  11.420  -9.534  1.00  9.57           C  
ANISOU  165  CG1 VAL A 884     1215   1169   1251    -79    -61    242       C  
ATOM    166  CG2 VAL A 884      13.292   9.126 -10.524  1.00  7.61           C  
ANISOU  166  CG2 VAL A 884      940   1173    776    -68      9    304       C  
ATOM    167  N   GLU A 885      15.401   7.293  -8.557  1.00  7.13           N  
ANISOU  167  N   GLU A 885      761   1212    733   -278    -66    392       N  
ATOM    168  CA  GLU A 885      15.450   5.831  -8.480  1.00  7.15           C  
ANISOU  168  CA  GLU A 885      775   1200    742   -143   -171    296       C  
ATOM    169  C   GLU A 885      16.308   5.370  -7.308  1.00  7.39           C  
ANISOU  169  C   GLU A 885      826   1220    759   -209   -230    302       C  
ATOM    170  O   GLU A 885      17.332   5.970  -7.008  1.00 11.77           O  
ANISOU  170  O   GLU A 885     1348   1683   1442   -687   -744    722       O  
ATOM    171  CB  GLU A 885      16.018   5.258  -9.775  1.00  7.38           C  
ANISOU  171  CB  GLU A 885      780   1113    912    -43    -53    277       C  
ATOM    172  CG  GLU A 885      15.176   5.591 -10.987  1.00  7.78           C  
ANISOU  172  CG  GLU A 885      863   1246    847     35     -4    264       C  
ATOM    173  CD  GLU A 885      15.892   5.286 -12.273  1.00  8.90           C  
ANISOU  173  CD  GLU A 885     1039   1477    863    240     64    380       C  
ATOM    174  OE1 GLU A 885      15.838   4.120 -12.697  1.00 12.21           O  
ANISOU  174  OE1 GLU A 885     1850   1726   1064    230    310    101       O  
ATOM    175  OE2 GLU A 885      16.492   6.206 -12.862  1.00 13.02           O  
ANISOU  175  OE2 GLU A 885     1574   1722   1651    120    732    409       O  
ATOM    176  N   MET A 886      15.887   4.287  -6.667  1.00  5.98           N  
ANISOU  176  N   MET A 886      683   1056    533    -69   -132    147       N  
ATOM    177  CA  MET A 886      16.613   3.712  -5.544  1.00  5.67           C  
ANISOU  177  CA  MET A 886      710    997    446    -16    -80     94       C  
ATOM    178  C   MET A 886      17.247   2.385  -5.950  1.00  5.60           C  
ANISOU  178  C   MET A 886      679   1012    436    -18    -62     86       C  
ATOM    179  O   MET A 886      16.546   1.406  -6.194  1.00  6.40           O  
ANISOU  179  O   MET A 886      774   1066    592    -53    -65     -3       O  
ATOM    180  CB  MET A 886      15.668   3.491  -4.365  1.00  5.99           C  
ANISOU  180  CB  MET A 886      863   1008    404      6    -32     39       C  
ATOM    181  CG  MET A 886      16.376   2.910  -3.156  1.00  6.47           C  
ANISOU  181  CG  MET A 886      947   1080    430    -22    -61     82       C  
ATOM    182  SD  MET A 886      15.308   2.673  -1.718  1.00  7.94           S  
ANISOU  182  SD  MET A 886     1188   1465    364     59     13     42       S  
ATOM    183  CE  MET A 886      14.131   1.458  -2.290  1.00  9.73           C  
ANISOU  183  CE  MET A 886     1284   1724    686   -306    416    136       C  
ATOM    184  N   SER A 887      18.576   2.347  -5.973  1.00  6.04           N  
ANISOU  184  N   SER A 887      676    980    638    -73    -87     76       N  
ATOM    185  CA  SER A 887      19.302   1.122  -6.269  1.00  6.15           C  
ANISOU  185  CA  SER A 887      771   1019    544    -45    -11     77       C  
ATOM    186  C   SER A 887      19.237   0.148  -5.101  1.00  5.73           C  
ANISOU  186  C   SER A 887      629   1080    468    -39    -90     67       C  
ATOM    187  O   SER A 887      19.136   0.554  -3.943  1.00  6.59           O  
ANISOU  187  O   SER A 887      905   1094    503      4    -63     22       O  
ATOM    188  CB  SER A 887      20.773   1.425  -6.552  1.00  7.51           C  
ANISOU  188  CB  SER A 887      783   1114    955    -53     57     56       C  
ATOM    189  OG  SER A 887      20.909   2.309  -7.647  1.00  9.34           O  
ANISOU  189  OG  SER A 887     1052   1276   1219   -118    304    222       O  
ATOM    190  N   PHE A 888      19.360  -1.130  -5.422  1.00  5.41           N  
ANISOU  190  N   PHE A 888      579   1070    405    -54   -125     82       N  
ATOM    191  CA  PHE A 888      19.434  -2.182  -4.408  1.00  5.09           C  
ANISOU  191  CA  PHE A 888      560   1003    371    -19   -135     26       C  
ATOM    192  C   PHE A 888      19.976  -3.460  -5.028  1.00  4.92           C  
ANISOU  192  C   PHE A 888      520   1028    320    -14   -133     18       C  
ATOM    193  O   PHE A 888      20.069  -3.601  -6.258  1.00  5.26           O  
ANISOU  193  O   PHE A 888      601   1100    298     12   -116     65       O  
ATOM    194  CB  PHE A 888      18.071  -2.445  -3.742  1.00  4.90           C  
ANISOU  194  CB  PHE A 888      630    900    331      1    -83     52       C  
ATOM    195  CG  PHE A 888      16.955  -2.701  -4.722  1.00  4.90           C  
ANISOU  195  CG  PHE A 888      561    978    320    -15    -41     98       C  
ATOM    196  CD1 PHE A 888      16.839  -3.916  -5.389  1.00  5.26           C  
ANISOU  196  CD1 PHE A 888      592    957    447    -17    -86     93       C  
ATOM    197  CD2 PHE A 888      16.027  -1.718  -4.987  1.00  5.51           C  
ANISOU  197  CD2 PHE A 888      671    998    423     49    -25     91       C  
ATOM    198  CE1 PHE A 888      15.807  -4.140  -6.293  1.00  5.29           C  
ANISOU  198  CE1 PHE A 888      561   1021    427    -18    -63     71       C  
ATOM    199  CE2 PHE A 888      14.992  -1.938  -5.885  1.00  5.74           C  
ANISOU  199  CE2 PHE A 888      619   1127    434    120    -41    196       C  
ATOM    200  CZ  PHE A 888      14.875  -3.151  -6.533  1.00  5.58           C  
ANISOU  200  CZ  PHE A 888      530   1176    412     11   -126    185       C  
ATOM    201  N   ARG A 889      20.323  -4.386  -4.138  1.00  5.13           N  
ANISOU  201  N   ARG A 889      520   1027    399     -2   -162     40       N  
ATOM    202  CA  ARG A 889      20.738  -5.729  -4.508  1.00  5.34           C  
ANISOU  202  CA  ARG A 889      556   1029    441     15   -132     43       C  
ATOM    203  C   ARG A 889      19.674  -6.752  -4.145  1.00  4.87           C  
ANISOU  203  C   ARG A 889      541   1007    300     56    -65      0       C  
ATOM    204  O   ARG A 889      18.855  -6.546  -3.239  1.00  5.34           O  
ANISOU  204  O   ARG A 889      588   1070    369     59     -9     -6       O  
ATOM    205  CB  ARG A 889      22.037  -6.123  -3.796  1.00  5.44           C  
ANISOU  205  CB  ARG A 889      540   1027    501     21   -134     33       C  
ATOM    206  CG  ARG A 889      23.159  -5.093  -3.881  1.00  6.14           C  
ANISOU  206  CG  ARG A 889      495   1097    741     19   -169     63       C  
ATOM    207  CD  ARG A 889      23.491  -4.686  -5.303  1.00  6.61           C  
ANISOU  207  CD  ARG A 889      572   1180    760    -48   -190    123       C  
ATOM    208  NE  ARG A 889      24.097  -5.773  -6.058  1.00  6.91           N  
ANISOU  208  NE  ARG A 889      637   1267    720   -100   -156     49       N  
ATOM    209  CZ  ARG A 889      24.364  -5.711  -7.359  1.00  7.75           C  
ANISOU  209  CZ  ARG A 889      741   1443    760   -244    -32    -15       C  
ATOM    210  NH1 ARG A 889      24.085  -4.611  -8.045  1.00  8.48           N  
ANISOU  210  NH1 ARG A 889      835   1498    888   -195      8     30       N  
ATOM    211  NH2 ARG A 889      24.912  -6.749  -7.969  1.00  9.25           N  
ANISOU  211  NH2 ARG A 889     1035   1492    987   -197    102    -50       N  
ATOM    212  N   LYS A 890      19.731  -7.884  -4.841  1.00  4.99           N  
ANISOU  212  N   LYS A 890      542    996    356     26    -56    -19       N  
ATOM    213  CA  LYS A 890      18.925  -9.041  -4.482  1.00  4.77           C  
ANISOU  213  CA  LYS A 890      503    993    313     32    -20    -58       C  
ATOM    214  C   LYS A 890      18.998  -9.270  -2.983  1.00  4.76           C  
ANISOU  214  C   LYS A 890      512    974    320     56    -32    -38       C  
ATOM    215  O   LYS A 890      20.070  -9.197  -2.377  1.00  5.39           O  
ANISOU  215  O   LYS A 890      556   1135    354     60    -79    -29       O  
ATOM    216  CB  LYS A 890      19.433 -10.292  -5.193  1.00  5.01           C  
ANISOU  216  CB  LYS A 890      570    927    405      5    -14    -43       C  
ATOM    217  CG  LYS A 890      19.237 -10.258  -6.703  1.00  5.10           C  
ANISOU  217  CG  LYS A 890      585    949    403    -14    -12    -21       C  
ATOM    218  CD  LYS A 890      20.074 -11.297  -7.436  1.00  5.46           C  
ANISOU  218  CD  LYS A 890      613   1029    432    -20     55    -18       C  
ATOM    219  CE  LYS A 890      19.738 -12.715  -7.021  1.00  5.65           C  
ANISOU  219  CE  LYS A 890      690   1032    421    -56     74    -54       C  
ATOM    220  NZ  LYS A 890      20.451 -13.675  -7.905  1.00  6.01           N  
ANISOU  220  NZ  LYS A 890      789   1004    491    -27    138    -45       N  
ATOM    221  N   GLY A 891      17.850  -9.546  -2.388  1.00  4.81           N  
ANISOU  221  N   GLY A 891      553   1021    253    120      9      8       N  
ATOM    222  CA  GLY A 891      17.780  -9.882  -0.982  1.00  5.07           C  
ANISOU  222  CA  GLY A 891      658    987    279     88     83     42       C  
ATOM    223  C   GLY A 891      17.426  -8.732  -0.055  1.00  5.29           C  
ANISOU  223  C   GLY A 891      650   1087    271    142     71     -2       C  
ATOM    224  O   GLY A 891      17.074  -8.962   1.098  1.00  6.45           O  
ANISOU  224  O   GLY A 891      925   1261    264    159     72     73       O  
ATOM    225  N   GLU A 892      17.531  -7.493  -0.519  1.00  5.32           N  
ANISOU  225  N   GLU A 892      636   1054    331    142     30    -70       N  
ATOM    226  CA  GLU A 892      17.211  -6.358   0.339  1.00  5.05           C  
ANISOU  226  CA  GLU A 892      535   1085    296    102     27    -83       C  
ATOM    227  C   GLU A 892      15.695  -6.275   0.529  1.00  4.84           C  
ANISOU  227  C   GLU A 892      512   1064    260     99    -36    -55       C  
ATOM    228  O   GLU A 892      14.913  -6.331  -0.417  1.00  5.43           O  
ANISOU  228  O   GLU A 892      522   1274    264    106    -45    -78       O  
ATOM    229  CB  GLU A 892      17.749  -5.052  -0.235  1.00  5.68           C  
ANISOU  229  CB  GLU A 892      544   1061    553     45    -30   -102       C  
ATOM    230  CG  GLU A 892      19.273  -4.993  -0.279  1.00  6.65           C  
ANISOU  230  CG  GLU A 892      545   1321    661     83    -80   -145       C  
ATOM    231  CD  GLU A 892      19.805  -3.599  -0.571  1.00  7.73           C  
ANISOU  231  CD  GLU A 892      542   1525    868   -208    -66   -383       C  
ATOM    232  OE1 GLU A 892      19.453  -2.662   0.173  1.00102.23           O  
ANISOU  232  OE1 GLU A 892     2225  15179  21437  -1591   4154 -16376       O  
ATOM    233  OE2 GLU A 892      20.580  -3.417  -1.526  1.00  8.22           O  
ANISOU  233  OE2 GLU A 892     1233   1515    373   -270   -162    -97       O  
ATOM    234  N   ARG A 893      15.294  -6.142   1.789  1.00  5.07           N  
ANISOU  234  N   ARG A 893      529   1139    255     59    -17    -38       N  
ATOM    235  CA  ARG A 893      13.909  -5.881   2.156  1.00  4.92           C  
ANISOU  235  CA  ARG A 893      535   1078    256     38      6    -45       C  
ATOM    236  C   ARG A 893      13.599  -4.402   1.951  1.00  4.71           C  
ANISOU  236  C   ARG A 893      452   1072    262     -3     38    -44       C  
ATOM    237  O   ARG A 893      14.370  -3.529   2.353  1.00  5.71           O  
ANISOU  237  O   ARG A 893      575   1135    458    -34    -57    -60       O  
ATOM    238  CB  ARG A 893      13.651  -6.290   3.602  1.00  5.16           C  
ANISOU  238  CB  ARG A 893      713    959    287     21     10      7       C  
ATOM    239  CG  ARG A 893      12.209  -6.071   4.046  1.00  5.48           C  
ANISOU  239  CG  ARG A 893      708    981    393    -20     19     -9       C  
ATOM    240  CD  ARG A 893      11.963  -6.540   5.475  1.00  6.25           C  
ANISOU  240  CD  ARG A 893      786   1209    377    -62     64    -30       C  
ATOM    241  NE  ARG A 893      12.142  -7.984   5.616  1.00  6.72           N  
ANISOU  241  NE  ARG A 893      873   1270    407    -24    -30     66       N  
ATOM    242  CZ  ARG A 893      11.226  -8.902   5.298  1.00  6.24           C  
ANISOU  242  CZ  ARG A 893      824   1235    311    -13    115      0       C  
ATOM    243  NH1 ARG A 893      10.014  -8.561   4.871  1.00  6.29           N  
ANISOU  243  NH1 ARG A 893      820   1063    506    -31    107    -23       N  
ATOM    244  NH2 ARG A 893      11.522 -10.184   5.426  1.00  7.26           N  
ANISOU  244  NH2 ARG A 893      882   1267    609     25    120     24       N  
ATOM    245  N   ILE A 894      12.446  -4.135   1.340  1.00  4.54           N  
ANISOU  245  N   ILE A 894      475    992    254    -41      1    -34       N  
ATOM    246  CA  ILE A 894      12.036  -2.791   0.970  1.00  4.56           C  
ANISOU  246  CA  ILE A 894      483    992    256    -34     24    -15       C  
ATOM    247  C   ILE A 894      10.608  -2.568   1.459  1.00  4.62           C  
ANISOU  247  C   ILE A 894      471   1028    254      3     -2     25       C  
ATOM    248  O   ILE A 894       9.727  -3.388   1.201  1.00  5.44           O  
ANISOU  248  O   ILE A 894      523   1117    426    -32      8    -71       O  
ATOM    249  CB  ILE A 894      12.069  -2.609  -0.563  1.00  5.14           C  
ANISOU  249  CB  ILE A 894      629   1054    268     26     74     12       C  
ATOM    250  CG1 ILE A 894      13.468  -2.904  -1.129  1.00  5.49           C  
ANISOU  250  CG1 ILE A 894      662   1081    341      8    150     67       C  
ATOM    251  CG2 ILE A 894      11.605  -1.210  -0.945  1.00  6.13           C  
ANISOU  251  CG2 ILE A 894      743   1100    484     61    102     83       C  
ATOM    252  CD1 ILE A 894      13.476  -3.175  -2.614  1.00  6.60           C  
ANISOU  252  CD1 ILE A 894      922   1245    340     49    168     50       C  
ATOM    253  N   THR A 895      10.375  -1.459   2.156  1.00  4.49           N  
ANISOU  253  N   THR A 895      431   1011    264    -35    -43     22       N  
ATOM    254  CA  THR A 895       9.014  -1.044   2.497  1.00  4.46           C  
ANISOU  254  CA  THR A 895      441    998    255    -41    -20     21       C  
ATOM    255  C   THR A 895       8.419  -0.322   1.300  1.00  4.47           C  
ANISOU  255  C   THR A 895      418   1024    255    -24    -15     24       C  
ATOM    256  O   THR A 895       9.043   0.572   0.719  1.00  5.00           O  
ANISOU  256  O   THR A 895      485   1148    266    -55     -2     94       O  
ATOM    257  CB  THR A 895       9.020  -0.154   3.736  1.00  4.67           C  
ANISOU  257  CB  THR A 895      501   1014    259    -56    -37      5       C  
ATOM    258  OG1 THR A 895       9.419  -0.966   4.838  1.00  5.94           O  
ANISOU  258  OG1 THR A 895      704   1291    260    130    -45     38       O  
ATOM    259  CG2 THR A 895       7.650   0.434   4.019  1.00  5.22           C  
ANISOU  259  CG2 THR A 895      570   1025    388      3    -52    -18       C  
ATOM    260  N   LEU A 896       7.217  -0.742   0.907  1.00  4.58           N  
ANISOU  260  N   LEU A 896      417   1064    257    -45    -16     53       N  
ATOM    261  CA  LEU A 896       6.523  -0.162  -0.245  1.00  4.72           C  
ANISOU  261  CA  LEU A 896      409   1125    260    -43     -8     77       C  
ATOM    262  C   LEU A 896       5.624   0.972   0.222  1.00  5.02           C  
ANISOU  262  C   LEU A 896      424   1226    257     12    -15     54       C  
ATOM    263  O   LEU A 896       4.673   0.758   0.980  1.00  5.58           O  
ANISOU  263  O   LEU A 896      538   1314    267     -6     49     77       O  
ATOM    264  CB  LEU A 896       5.695  -1.216  -0.981  1.00  4.81           C  
ANISOU  264  CB  LEU A 896      439   1130    256    -43     -2     54       C  
ATOM    265  CG  LEU A 896       6.467  -2.445  -1.452  1.00  4.91           C  
ANISOU  265  CG  LEU A 896      557   1042    265    -13    -36     80       C  
ATOM    266  CD1 LEU A 896       5.523  -3.406  -2.158  1.00  5.37           C  
ANISOU  266  CD1 LEU A 896      636   1080    324     -3    -61     19       C  
ATOM    267  CD2 LEU A 896       7.626  -2.058  -2.356  1.00  5.05           C  
ANISOU  267  CD2 LEU A 896      662    998    258      5     39     37       C  
ATOM    268  N   LEU A 897       5.957   2.185  -0.214  1.00  5.37           N  
ANISOU  268  N   LEU A 897      531   1218    291     50     59     53       N  
ATOM    269  CA  LEU A 897       5.256   3.390   0.210  1.00  5.91           C  
ANISOU  269  CA  LEU A 897      611   1270    364     97     40     -7       C  
ATOM    270  C   LEU A 897       4.024   3.684  -0.641  1.00  5.99           C  
ANISOU  270  C   LEU A 897      608   1366    298     95     60     20       C  
ATOM    271  O   LEU A 897       3.003   4.126  -0.110  1.00  7.16           O  
ANISOU  271  O   LEU A 897      703   1649    366    207    105     -8       O  
ATOM    272  CB  LEU A 897       6.205   4.587   0.197  1.00  6.31           C  
ANISOU  272  CB  LEU A 897      766   1207    423     89      7    -84       C  
ATOM    273  CG  LEU A 897       7.451   4.427   1.076  1.00  6.66           C  
ANISOU  273  CG  LEU A 897      776   1293    459     60    -22    -93       C  
ATOM    274  CD1 LEU A 897       8.427   5.557   0.810  1.00  8.06           C  
ANISOU  274  CD1 LEU A 897      946   1422    692    -56    -43    -45       C  
ATOM    275  CD2 LEU A 897       7.101   4.373   2.557  1.00  6.81           C  
ANISOU  275  CD2 LEU A 897      803   1332    452     -1    -52    -63       C  
ATOM    276  N   ARG A 898       4.113   3.444  -1.948  1.00  5.91           N  
ANISOU  276  N   ARG A 898      603   1361    281    121     23     50       N  
ATOM    277  CA  ARG A 898       3.004   3.642  -2.867  1.00  6.18           C  
ANISOU  277  CA  ARG A 898      614   1394    339    108    -15     27       C  
ATOM    278  C   ARG A 898       3.374   3.019  -4.200  1.00  5.71           C  
ANISOU  278  C   ARG A 898      540   1341    285     93    -10     94       C  
ATOM    279  O   ARG A 898       4.556   2.921  -4.538  1.00  6.27           O  
ANISOU  279  O   ARG A 898      522   1496    363      5    -10     -2       O  
ATOM    280  CB  ARG A 898       2.711   5.139  -3.083  1.00  7.52           C  
ANISOU  280  CB  ARG A 898      802   1438    617    176   -157     39       C  
ATOM    281  CG  ARG A 898       3.852   5.922  -3.731  1.00  9.19           C  
ANISOU  281  CG  ARG A 898     1106   1490    895     81     -5    138       C  
ATOM    282  CD  ARG A 898       3.531   7.397  -3.946  1.00 11.79           C  
ANISOU  282  CD  ARG A 898     1500   1499   1478     61   -150    153       C  
ATOM    283  NE  ARG A 898       4.664   8.105  -4.557  1.00 13.14           N  
ANISOU  283  NE  ARG A 898     1673   1777   1542    -64   -169    352       N  
ATOM    284  CZ  ARG A 898       4.653   8.752  -5.724  1.00 15.08           C  
ANISOU  284  CZ  ARG A 898     1994   1975   1760     45   -316    589       C  
ATOM    285  NH1 ARG A 898       3.556   8.822  -6.474  1.00 16.96           N  
ANISOU  285  NH1 ARG A 898     2056   2604   1782     47   -390    432       N  
ATOM    286  NH2 ARG A 898       5.765   9.341  -6.152  1.00 17.12           N  
ANISOU  286  NH2 ARG A 898     2459   2639   1406   -180   -228   1222       N  
ATOM    287  N   GLN A 899       2.361   2.622  -4.964  1.00  6.14           N  
ANISOU  287  N   GLN A 899      530   1445    356     18     17     57       N  
ATOM    288  CA  GLN A 899       2.555   2.281  -6.359  1.00  6.18           C  
ANISOU  288  CA  GLN A 899      563   1442    341     13     23     95       C  
ATOM    289  C   GLN A 899       2.447   3.578  -7.164  1.00  6.36           C  
ANISOU  289  C   GLN A 899      606   1416    391     88     30     91       C  
ATOM    290  O   GLN A 899       1.423   4.255  -7.113  1.00  8.77           O  
ANISOU  290  O   GLN A 899      753   1710    869    278    236    321       O  
ATOM    291  CB  GLN A 899       1.532   1.245  -6.824  1.00  6.61           C  
ANISOU  291  CB  GLN A 899      722   1426    363    -38    -28     91       C  
ATOM    292  CG  GLN A 899       1.924   0.648  -8.154  1.00  7.48           C  
ANISOU  292  CG  GLN A 899      914   1526    399   -142     80     51       C  
ATOM    293  CD  GLN A 899       1.011  -0.446  -8.646  1.00  7.84           C  
ANISOU  293  CD  GLN A 899      857   1667    455   -147     10    -24       C  
ATOM    294  OE1 GLN A 899       0.409  -1.178  -7.871  1.00 11.16           O  
ANISOU  294  OE1 GLN A 899     1594   2079    566   -655     -2     60       O  
ATOM    295  NE2 GLN A 899       0.913  -0.570  -9.951  1.00  8.46           N  
ANISOU  295  NE2 GLN A 899     1083   1657    472   -137   -104    -18       N  
ATOM    296  N   VAL A 900       3.509   3.929  -7.881  1.00  5.91           N  
ANISOU  296  N   VAL A 900      619   1344    283    116     15     66       N  
ATOM    297  CA  VAL A 900       3.571   5.211  -8.592  1.00  6.23           C  
ANISOU  297  CA  VAL A 900      743   1282    341    124     -6     42       C  
ATOM    298  C   VAL A 900       2.810   5.170  -9.920  1.00  6.24           C  
ANISOU  298  C   VAL A 900      709   1339    322    153     16     63       C  
ATOM    299  O   VAL A 900       2.106   6.115 -10.273  1.00  7.87           O  
ANISOU  299  O   VAL A 900     1018   1381    589    271   -205    -19       O  
ATOM    300  CB  VAL A 900       5.039   5.609  -8.836  1.00  6.88           C  
ANISOU  300  CB  VAL A 900      795   1334    481     45     19     52       C  
ATOM    301  CG1 VAL A 900       5.130   6.900  -9.645  1.00  7.79           C  
ANISOU  301  CG1 VAL A 900      952   1368    640     23     79    103       C  
ATOM    302  CG2 VAL A 900       5.763   5.744  -7.504  1.00  7.55           C  
ANISOU  302  CG2 VAL A 900      934   1371    562    -44    -87    120       C  
ATOM    303  N   ASP A 901       2.998   4.093 -10.671  1.00  6.21           N  
ANISOU  303  N   ASP A 901      705   1352    303    152    -36     53       N  
ATOM    304  CA  ASP A 901       2.276   3.874 -11.920  1.00  6.24           C  
ANISOU  304  CA  ASP A 901      658   1408    302    110    -21     76       C  
ATOM    305  C   ASP A 901       2.197   2.372 -12.152  1.00  6.12           C  
ANISOU  305  C   ASP A 901      620   1438    266     77    -42     87       C  
ATOM    306  O   ASP A 901       2.423   1.582 -11.231  1.00  7.09           O  
ANISOU  306  O   ASP A 901      929   1491    270     40    -65    113       O  
ATOM    307  CB  ASP A 901       2.901   4.670 -13.092  1.00  5.96           C  
ANISOU  307  CB  ASP A 901      697   1223    342     94    -79     79       C  
ATOM    308  CG  ASP A 901       4.215   4.098 -13.604  1.00  6.00           C  
ANISOU  308  CG  ASP A 901      630   1338    310     63    -79    122       C  
ATOM    309  OD1 ASP A 901       4.722   3.108 -13.041  1.00  6.15           O  
ANISOU  309  OD1 ASP A 901      635   1393    307     73   -116    121       O  
ATOM    310  OD2 ASP A 901       4.728   4.663 -14.597  1.00  7.30           O  
ANISOU  310  OD2 ASP A 901      698   1571    503     49    -46    324       O  
ATOM    311  N   GLU A 902       1.872   1.974 -13.374  1.00  6.29           N  
ANISOU  311  N   GLU A 902      634   1493    262      7    -23    100       N  
ATOM    312  CA  GLU A 902       1.692   0.567 -13.685  1.00  6.94           C  
ANISOU  312  CA  GLU A 902      697   1520    418    -75    -41     57       C  
ATOM    313  C   GLU A 902       2.958  -0.273 -13.499  1.00  6.54           C  
ANISOU  313  C   GLU A 902      739   1427    319    -86   -102     32       C  
ATOM    314  O   GLU A 902       2.867  -1.494 -13.375  1.00  8.53           O  
ANISOU  314  O   GLU A 902      975   1501    765   -132   -190     46       O  
ATOM    315  CB  GLU A 902       1.206   0.418 -15.130  1.00  7.31           C  
ANISOU  315  CB  GLU A 902      847   1500    428    -49    -61     -9       C  
ATOM    316  CG  GLU A 902      -0.206   0.934 -15.374  1.00  8.04           C  
ANISOU  316  CG  GLU A 902      790   1787    475   -134   -187   -100       C  
ATOM    317  CD  GLU A 902      -0.317   2.425 -15.651  1.00  9.90           C  
ANISOU  317  CD  GLU A 902     1047   1897    815     -3   -319     31       C  
ATOM    318  OE1 GLU A 902      -1.431   2.865 -16.009  1.00 15.08           O  
ANISOU  318  OE1 GLU A 902     1290   2405   2033    178   -738     98       O  
ATOM    319  OE2 GLU A 902       0.678   3.165 -15.531  1.00 10.63           O  
ANISOU  319  OE2 GLU A 902     1255   2067    715   -186   -427    307       O  
ATOM    320  N   ASN A 903       4.124   0.383 -13.510  1.00  5.52           N  
ANISOU  320  N   ASN A 903      699   1122    273     23    -66    -11       N  
ATOM    321  CA  ASN A 903       5.413  -0.302 -13.548  1.00  5.46           C  
ANISOU  321  CA  ASN A 903      755   1058    258     52    -50      8       C  
ATOM    322  C   ASN A 903       6.363  -0.049 -12.392  1.00  5.34           C  
ANISOU  322  C   ASN A 903      659   1114    255     61    -10     39       C  
ATOM    323  O   ASN A 903       7.355  -0.761 -12.297  1.00  5.56           O  
ANISOU  323  O   ASN A 903      737   1110    265    112    -75    -40       O  
ATOM    324  CB  ASN A 903       6.126   0.053 -14.845  1.00  5.81           C  
ANISOU  324  CB  ASN A 903      790   1160    257     89    -29     39       C  
ATOM    325  CG  ASN A 903       5.358  -0.434 -16.046  1.00  7.20           C  
ANISOU  325  CG  ASN A 903     1012   1424    299    112   -174     57       C  
ATOM    326  OD1 ASN A 903       4.937  -1.588 -16.100  1.00  9.40           O  
ANISOU  326  OD1 ASN A 903     1694   1506    371     52   -306    -43       O  
ATOM    327  ND2 ASN A 903       5.149   0.447 -17.013  1.00  7.07           N  
ANISOU  327  ND2 ASN A 903      961   1413    312     82   -131     80       N  
ATOM    328  N   TRP A 904       6.092   0.937 -11.523  1.00  4.96           N  
ANISOU  328  N   TRP A 904      534   1084    263     66    -32     63       N  
ATOM    329  CA  TRP A 904       7.044   1.357 -10.498  1.00  4.74           C  
ANISOU  329  CA  TRP A 904      526   1015    260     40    -21     61       C  
ATOM    330  C   TRP A 904       6.395   1.466  -9.135  1.00  4.69           C  
ANISOU  330  C   TRP A 904      493   1029    259      4    -28     48       C  
ATOM    331  O   TRP A 904       5.282   1.968  -9.003  1.00  5.36           O  
ANISOU  331  O   TRP A 904      527   1243    264     91     -8    100       O  
ATOM    332  CB  TRP A 904       7.657   2.729 -10.837  1.00  4.89           C  
ANISOU  332  CB  TRP A 904      593   1002    259     34    -16     64       C  
ATOM    333  CG  TRP A 904       8.441   2.758 -12.111  1.00  4.82           C  
ANISOU  333  CG  TRP A 904      569    996    264     33    -19     84       C  
ATOM    334  CD1 TRP A 904       7.936   2.844 -13.371  1.00  4.94           C  
ANISOU  334  CD1 TRP A 904      559   1051    266      9    -26     92       C  
ATOM    335  CD2 TRP A 904       9.870   2.708 -12.257  1.00  4.91           C  
ANISOU  335  CD2 TRP A 904      580   1020    264     48    -10     90       C  
ATOM    336  NE1 TRP A 904       8.949   2.837 -14.288  1.00  5.28           N  
ANISOU  336  NE1 TRP A 904      576   1094    335     36     13     97       N  
ATOM    337  CE2 TRP A 904      10.147   2.766 -13.628  1.00  4.94           C  
ANISOU  337  CE2 TRP A 904      578   1017    281      7     22    144       C  
ATOM    338  CE3 TRP A 904      10.938   2.662 -11.355  1.00  5.17           C  
ANISOU  338  CE3 TRP A 904      604   1028    329     16    -52    138       C  
ATOM    339  CZ2 TRP A 904      11.452   2.750 -14.126  1.00  5.55           C  
ANISOU  339  CZ2 TRP A 904      596   1102    410     16     54    120       C  
ATOM    340  CZ3 TRP A 904      12.237   2.660 -11.851  1.00  5.15           C  
ANISOU  340  CZ3 TRP A 904      647   1037    273     23     -3    123       C  
ATOM    341  CH2 TRP A 904      12.482   2.700 -13.222  1.00  5.39           C  
ANISOU  341  CH2 TRP A 904      626   1125    296     18     77    104       C  
ATOM    342  N   TYR A 905       7.143   1.029  -8.118  1.00  4.65           N  
ANISOU  342  N   TYR A 905      471   1036    257     20     -3     53       N  
ATOM    343  CA  TYR A 905       6.879   1.358  -6.720  1.00  4.63           C  
ANISOU  343  CA  TYR A 905      470   1028    260      0     17     64       C  
ATOM    344  C   TYR A 905       7.815   2.469  -6.256  1.00  4.65           C  
ANISOU  344  C   TYR A 905      456   1053    254     15     -1     33       C  
ATOM    345  O   TYR A 905       8.938   2.584  -6.743  1.00  5.21           O  
ANISOU  345  O   TYR A 905      499   1218    260    -73     37    -36       O  
ATOM    346  CB  TYR A 905       7.122   0.154  -5.781  1.00  5.19           C  
ANISOU  346  CB  TYR A 905      617   1082    271    -21    -11    123       C  
ATOM    347  CG  TYR A 905       5.967  -0.815  -5.688  1.00  5.65           C  
ANISOU  347  CG  TYR A 905      671   1158    315    -95   -100    207       C  
ATOM    348  CD1 TYR A 905       4.750  -0.409  -5.171  1.00  5.92           C  
ANISOU  348  CD1 TYR A 905      739   1161    348   -106    -30    107       C  
ATOM    349  CD2 TYR A 905       6.095  -2.137  -6.084  1.00  6.40           C  
ANISOU  349  CD2 TYR A 905      912   1247    271   -101    -21    134       C  
ATOM    350  CE1 TYR A 905       3.680  -1.281  -5.063  1.00  6.79           C  
ANISOU  350  CE1 TYR A 905      705   1404    469   -181    -61    224       C  
ATOM    351  CE2 TYR A 905       5.028  -3.023  -5.974  1.00  7.24           C  
ANISOU  351  CE2 TYR A 905     1142   1202    407   -228    -11     73       C  
ATOM    352  CZ  TYR A 905       3.821  -2.585  -5.473  1.00  7.49           C  
ANISOU  352  CZ  TYR A 905      952   1398    496   -316    -80    190       C  
ATOM    353  OH  TYR A 905       2.769  -3.466  -5.377  1.00 10.08           O  
ANISOU  353  OH  TYR A 905     1178   1713    938   -582   -171    312       O  
ATOM    354  N   GLU A 906       7.357   3.235  -5.257  1.00  4.90           N  
ANISOU  354  N   GLU A 906      508   1098    253    -19      6     10       N  
ATOM    355  CA  GLU A 906       8.244   4.019  -4.407  1.00  5.07           C  
ANISOU  355  CA  GLU A 906      546   1125    255    -57    -16     32       C  
ATOM    356  C   GLU A 906       8.423   3.234  -3.125  1.00  4.99           C  
ANISOU  356  C   GLU A 906      554   1086    253    -64     -1     16       C  
ATOM    357  O   GLU A 906       7.438   2.760  -2.547  1.00  5.61           O  
ANISOU  357  O   GLU A 906      571   1300    261    -62     22     78       O  
ATOM    358  CB  GLU A 906       7.646   5.390  -4.098  1.00  5.98           C  
ANISOU  358  CB  GLU A 906      787   1120    363    -13     -7     43       C  
ATOM    359  CG  GLU A 906       8.623   6.304  -3.371  1.00  7.08           C  
ANISOU  359  CG  GLU A 906      982   1193    515    -57    -95    -35       C  
ATOM    360  CD  GLU A 906       7.998   7.556  -2.791  1.00  9.08           C  
ANISOU  360  CD  GLU A 906     1336   1328    786     94      1    -97       C  
ATOM    361  OE1 GLU A 906       6.755   7.664  -2.764  1.00 11.07           O  
ANISOU  361  OE1 GLU A 906     1390   1602   1215    182    -50   -300       O  
ATOM    362  OE2 GLU A 906       8.774   8.428  -2.334  1.00 12.75           O  
ANISOU  362  OE2 GLU A 906     1703   1705   1433    -59   -136   -457       O  
ATOM    363  N   GLY A 907       9.665   3.106  -2.665  1.00  4.90           N  
ANISOU  363  N   GLY A 907      549   1053    256    -68     -2     50       N  
ATOM    364  CA  GLY A 907       9.933   2.381  -1.443  1.00  4.75           C  
ANISOU  364  CA  GLY A 907      585    962    256    -38    -32     13       C  
ATOM    365  C   GLY A 907      11.080   2.983  -0.677  1.00  4.82           C  
ANISOU  365  C   GLY A 907      520   1056    255    -29    -24     20       C  
ATOM    366  O   GLY A 907      11.695   3.959  -1.096  1.00  5.75           O  
ANISOU  366  O   GLY A 907      676   1213    293   -189    -36     28       O  
ATOM    367  N   ARG A 908      11.349   2.388   0.475  1.00  4.96           N  
ANISOU  367  N   ARG A 908      535   1062    287    -67    -92     37       N  
ATOM    368  CA  ARG A 908      12.439   2.823   1.333  1.00  5.18           C  
ANISOU  368  CA  ARG A 908      502   1031    435   -133    -61     11       C  
ATOM    369  C   ARG A 908      13.041   1.616   2.028  1.00  5.71           C  
ANISOU  369  C   ARG A 908      554   1209    407    -57    -96     71       C  
ATOM    370  O   ARG A 908      12.379   0.609   2.258  1.00  6.75           O  
ANISOU  370  O   ARG A 908      627   1313    625   -108   -221    240       O  
ATOM    371  CB  ARG A 908      11.989   3.869   2.341  1.00  6.00           C  
ANISOU  371  CB  ARG A 908      702    990    584     10   -192    -48       C  
ATOM    372  CG  ARG A 908      11.009   3.333   3.320  1.00  7.19           C  
ANISOU  372  CG  ARG A 908      763   1165    802    -76   -122    -57       C  
ATOM    373  CD  ARG A 908      10.564   4.426   4.247  1.00  8.34           C  
ANISOU  373  CD  ARG A 908      974   1339    853    -55    -94   -163       C  
ATOM    374  NE  ARG A 908       9.822   3.837   5.350  1.00 10.01           N  
ANISOU  374  NE  ARG A 908     1270   1634    899     26     84   -152       N  
ATOM    375  CZ  ARG A 908       8.902   4.457   6.076  1.00 11.46           C  
ANISOU  375  CZ  ARG A 908     1315   2023   1015     83    119   -365       C  
ATOM    376  NH1 ARG A 908       8.553   5.710   5.811  1.00 11.43           N  
ANISOU  376  NH1 ARG A 908     1033   2332    977    565    308   -474       N  
ATOM    377  NH2 ARG A 908       8.314   3.802   7.065  1.00 11.87           N  
ANISOU  377  NH2 ARG A 908     1106   2050   1352    323    521   -429       N  
ATOM    378  N   ILE A 909      14.317   1.727   2.346  1.00  5.99           N  
ANISOU  378  N   ILE A 909      565   1267    443   -131    -93    137       N  
ATOM    379  CA  ILE A 909      15.017   0.684   3.098  1.00  6.66           C  
ANISOU  379  CA  ILE A 909      625   1328    577    -44    -76    171       C  
ATOM    380  C   ILE A 909      14.761   0.914   4.591  1.00  6.90           C  
ANISOU  380  C   ILE A 909      673   1440    507   -120   -215    172       C  
ATOM    381  O   ILE A 909      15.060   1.990   5.107  1.00  8.48           O  
ANISOU  381  O   ILE A 909     1040   1570    611   -294   -286    129       O  
ATOM    382  CB  ILE A 909      16.519   0.698   2.777  1.00  8.12           C  
ANISOU  382  CB  ILE A 909      633   1530    920     44    -13    253       C  
ATOM    383  CG1 ILE A 909      16.752   0.450   1.278  1.00  9.59           C  
ANISOU  383  CG1 ILE A 909      930   1753    959    160    189    345       C  
ATOM    384  CG2 ILE A 909      17.269  -0.317   3.635  1.00  9.31           C  
ANISOU  384  CG2 ILE A 909      861   1666   1009     50    -82    375       C  
ATOM    385  CD1 ILE A 909      16.336  -0.912   0.769  1.00 11.56           C  
ANISOU  385  CD1 ILE A 909     1268   2012   1111    -86     39    235       C  
ATOM    386  N   PRO A 910      14.177  -0.078   5.287  1.00  6.88           N  
ANISOU  386  N   PRO A 910      714   1420    477   -116   -135    130       N  
ATOM    387  CA  PRO A 910      13.817   0.143   6.694  1.00  7.79           C  
ANISOU  387  CA  PRO A 910      971   1499    486   -100    -84    106       C  
ATOM    388  C   PRO A 910      14.963   0.653   7.558  1.00  9.18           C  
ANISOU  388  C   PRO A 910     1228   1761    500   -280   -168    101       C  
ATOM    389  O   PRO A 910      16.100   0.194   7.433  1.00 10.45           O  
ANISOU  389  O   PRO A 910     1135   2091    742   -268   -396    320       O  
ATOM    390  CB  PRO A 910      13.379  -1.241   7.165  1.00  8.28           C  
ANISOU  390  CB  PRO A 910     1060   1496    588   -102    -61    124       C  
ATOM    391  CG  PRO A 910      12.883  -1.910   5.929  1.00  7.61           C  
ANISOU  391  CG  PRO A 910      981   1336    574    -89    -14    139       C  
ATOM    392  CD  PRO A 910      13.761  -1.413   4.822  1.00  6.93           C  
ANISOU  392  CD  PRO A 910      818   1362    451    -59   -121    118       C  
ATOM    393  N   GLY A 911      14.644   1.598   8.435  1.00 11.18           N  
ANISOU  393  N   GLY A 911     1629   1874    743   -284   -218    -88       N  
ATOM    394  CA  GLY A 911      15.618   2.176   9.346  1.00 12.90           C  
ANISOU  394  CA  GLY A 911     1967   2094    840   -570   -377     44       C  
ATOM    395  C   GLY A 911      16.618   3.128   8.720  1.00 14.81           C  
ANISOU  395  C   GLY A 911     2109   2457   1060   -954   -675    203       C  
ATOM    396  O   GLY A 911      17.593   3.494   9.368  1.00 19.45           O  
ANISOU  396  O   GLY A 911     2862   3312   1214  -1671  -1016    351       O  
ATOM    397  N   THR A 912      16.383   3.542   7.476  1.00 14.04           N  
ANISOU  397  N   THR A 912     1446   2567   1318  -1035   -839    490       N  
ATOM    398  CA  THR A 912      17.297   4.424   6.752  1.00 14.96           C  
ANISOU  398  CA  THR A 912     1706   3124    854  -1371   -728    397       C  
ATOM    399  C   THR A 912      16.569   5.524   5.991  1.00 18.36           C  
ANISOU  399  C   THR A 912     2595   3004   1376  -1175  -1061    461       C  
ATOM    400  O   THR A 912      15.338   5.537   5.912  1.00 20.68           O  
ANISOU  400  O   THR A 912     2703   3332   1822  -1135  -1040    685       O  
ATOM    401  CB  THR A 912      18.131   3.664   5.684  1.00 14.31           C  
ANISOU  401  CB  THR A 912     1582   2617   1237  -1576   -601    617       C  
ATOM    402  OG1 THR A 912      17.345   3.463   4.493  1.00 15.07           O  
ANISOU  402  OG1 THR A 912     1770   2812   1142  -1220   -710    710       O  
ATOM    403  CG2 THR A 912      18.638   2.335   6.215  1.00 12.21           C  
ANISOU  403  CG2 THR A 912     1294   2565    779  -1227   -195    285       C  
ATOM    404  N  ASER A 913      17.404   6.329   5.328  0.50 37.81           N  
ANISOU  404  N  ASER A 913     3709   6640   4016  -1587  -1533   4352       N  
ATOM    405  N  BSER A 913      17.304   6.523   5.509  0.50 17.44           N  
ANISOU  405  N  BSER A 913     2742   2723   1158  -1123  -1276    503       N  
ATOM    406  CA ASER A 913      17.012   7.328   4.353  0.50 11.92           C  
ANISOU  406  CA ASER A 913     2285   1674    568   -226   -551   -147       C  
ATOM    407  CA BSER A 913      16.688   7.691   4.858  0.50 17.97           C  
ANISOU  407  CA BSER A 913     2893   2577   1357   -487   -744    240       C  
ATOM    408  C  ASER A 913      17.124   6.890   2.876  0.50  9.93           C  
ANISOU  408  C  ASER A 913     1733   1297    743   -116   -336   -341       C  
ATOM    409  C  BSER A 913      16.664   7.468   3.361  0.50 12.43           C  
ANISOU  409  C  BSER A 913     1861   1521   1338   -371   -680    278       C  
ATOM    410  O  ASER A 913      16.909   7.721   1.996  0.50 11.46           O  
ANISOU  410  O  ASER A 913     2286   1284    783     65   -349   -356       O  
ATOM    411  O  BSER A 913      16.373   8.369   2.571  0.50 13.68           O  
ANISOU  411  O  BSER A 913     2534   1493   1168   -122   -534    153       O  
ATOM    412  CB ASER A 913      17.882   8.571   4.537  0.50 16.42           C  
ANISOU  412  CB ASER A 913     3078   1802   1356   -615   -390    -93       C  
ATOM    413  CB BSER A 913      17.458   8.973   5.188  0.50 17.76           C  
ANISOU  413  CB BSER A 913     3531   1941   1276   -416   -978   1217       C  
ATOM    414  OG ASER A 913      19.245   8.258   4.312  0.50 16.44           O  
ANISOU  414  OG ASER A 913     3070   1872   1304   -677   -531   -171       O  
ATOM    415  OG BSER A 913      17.158   9.418   6.498  0.50 22.18           O  
ANISOU  415  OG BSER A 913     3853   2669   1903   -224   -515    592       O  
ATOM    416  N  AARG A 914      17.478   5.641   2.572  0.50  9.31           N  
ANISOU  416  N  AARG A 914     1157   1276   1101   -136   -314   -280       N  
ATOM    417  N  BARG A 914      16.991   6.241   2.988  0.50  8.80           N  
ANISOU  417  N  BARG A 914     1244   1271    828   -342   -547    648       N  
ATOM    418  CA AARG A 914      17.398   5.205   1.175  0.50  7.89           C  
ANISOU  418  CA AARG A 914      881   1135    979   -165   -131    -91       C  
ATOM    419  CA BARG A 914      17.141   5.866   1.601  0.50  8.23           C  
ANISOU  419  CA BARG A 914      691   1480    956   -365   -308    369       C  
ATOM    420  C  AARG A 914      15.907   5.184   0.800  0.50  7.70           C  
ANISOU  420  C  AARG A 914      945   1360    620   -262   -216     65       C  
ATOM    421  C  BARG A 914      15.829   5.420   0.972  0.50  7.52           C  
ANISOU  421  C  BARG A 914      662   1630    564   -401   -137    241       C  
ATOM    422  O  AARG A 914      15.140   4.434   1.397  0.50  7.55           O  
ANISOU  422  O  AARG A 914      817   1512    539   -248   -238     76       O  
ATOM    423  O  BARG A 914      15.154   4.530   1.485  0.50  7.54           O  
ANISOU  423  O  BARG A 914      708   1618    536   -401   -136    240       O  
ATOM    424  CB AARG A 914      18.074   3.840   0.962  0.50  7.48           C  
ANISOU  424  CB AARG A 914      791   1092    956   -206   -112   -106       C  
ATOM    425  CB BARG A 914      18.135   4.737   1.498  0.50  8.48           C  
ANISOU  425  CB BARG A 914      536   1646   1039   -336   -247    223       C  
ATOM    426  CG AARG A 914      19.589   3.889   1.158  0.50  7.04           C  
ANISOU  426  CG AARG A 914      782   1139    752   -117   -107   -172       C  
ATOM    427  CG BARG A 914      18.344   4.285   0.078  0.50  8.49           C  
ANISOU  427  CG BARG A 914      514   1597   1112   -266   -285    102       C  
ATOM    428  CD AARG A 914      20.207   2.508   1.251  0.50  7.41           C  
ANISOU  428  CD AARG A 914      872   1127    815   -110    -99   -141       C  
ATOM    429  CD BARG A 914      19.384   3.201   0.040  0.50  9.39           C  
ANISOU  429  CD BARG A 914      912   1554   1099   -122   -137    134       C  
ATOM    430  NE AARG A 914      19.940   1.730   0.057  0.50  6.88           N  
ANISOU  430  NE AARG A 914      766   1044    802    -79   -138   -105       N  
ATOM    431  NE BARG A 914      20.711   3.755   0.254  0.50  9.15           N  
ANISOU  431  NE BARG A 914      943   1381   1150    -81   -179     59       N  
ATOM    432  CZ AARG A 914      20.036   0.414  -0.010  0.50  5.80           C  
ANISOU  432  CZ AARG A 914      631   1018    555    -71   -146   -184       C  
ATOM    433  CZ BARG A 914      21.825   3.045   0.177  0.50  9.95           C  
ANISOU  433  CZ BARG A 914     1021   1508   1249     42   -286     82       C  
ATOM    434  NH1AARG A 914      20.390  -0.299   1.046  0.50  6.56           N  
ANISOU  434  NH1AARG A 914      771    954    766    -15   -205   -110       N  
ATOM    435  NH1BARG A 914      21.758   1.753  -0.108  0.50 10.71           N  
ANISOU  435  NH1BARG A 914     1062   1530   1474    168   -336      0       N  
ATOM    436  NH2AARG A 914      19.747  -0.179  -1.144  0.50  4.07           N  
ANISOU  436  NH2AARG A 914      441    689    415    -82    -63     -9       N  
ATOM    437  NH2BARG A 914      23.002   3.625   0.381  0.50 10.34           N  
ANISOU  437  NH2BARG A 914      962   1580   1388    124   -420    129       N  
ATOM    438  N   GLN A 915      15.500   6.027  -0.159  1.00  7.65           N  
ANISOU  438  N   GLN A 915      767   1572    566   -455    -48    283       N  
ATOM    439  CA  GLN A 915      14.136   6.038  -0.654  1.00  6.69           C  
ANISOU  439  CA  GLN A 915      845   1315    380   -273   -113     63       C  
ATOM    440  C   GLN A 915      14.142   6.435  -2.113  1.00  6.62           C  
ANISOU  440  C   GLN A 915      859   1290    366   -236   -110     28       C  
ATOM    441  O   GLN A 915      14.927   7.274  -2.541  1.00  9.11           O  
ANISOU  441  O   GLN A 915     1342   1599    518   -576   -211    196       O  
ATOM    442  CB  GLN A 915      13.311   7.047   0.155  1.00  8.55           C  
ANISOU  442  CB  GLN A 915     1175   1392    681   -226      2    -85       C  
ATOM    443  CG  GLN A 915      11.843   7.131  -0.228  1.00  9.19           C  
ANISOU  443  CG  GLN A 915     1255   1447    787   -192    -61   -121       C  
ATOM    444  CD  GLN A 915      11.011   7.927   0.765  1.00 11.02           C  
ANISOU  444  CD  GLN A 915     1578   1620    989   -135     91   -234       C  
ATOM    445  OE1 GLN A 915      11.258   7.897   1.972  1.00 14.45           O  
ANISOU  445  OE1 GLN A 915     2110   2461    918     38    193   -470       O  
ATOM    446  NE2 GLN A 915       9.999   8.626   0.261  1.00 12.39           N  
ANISOU  446  NE2 GLN A 915     1592   1734   1379     43    104   -360       N  
ATOM    447  N   GLY A 916      13.250   5.825  -2.878  1.00  5.51           N  
ANISOU  447  N   GLY A 916      666   1114    310   -100    -42     27       N  
ATOM    448  CA  GLY A 916      13.080   6.171  -4.284  1.00  5.30           C  
ANISOU  448  CA  GLY A 916      697    987    330    -25    -32     40       C  
ATOM    449  C   GLY A 916      12.297   5.101  -5.003  1.00  4.93           C  
ANISOU  449  C   GLY A 916      580   1028    263    -56     14     52       C  
ATOM    450  O   GLY A 916      11.739   4.192  -4.371  1.00  5.69           O  
ANISOU  450  O   GLY A 916      711   1165    284   -215     -1     65       O  
ATOM    451  N   ILE A 917      12.251   5.210  -6.330  1.00  4.75           N  
ANISOU  451  N   ILE A 917      562    969    272    -58    -19     74       N  
ATOM    452  CA  ILE A 917      11.434   4.307  -7.116  1.00  4.72           C  
ANISOU  452  CA  ILE A 917      543    991    257    -47    -23     47       C  
ATOM    453  C   ILE A 917      12.253   3.181  -7.739  1.00  4.67           C  
ANISOU  453  C   ILE A 917      505   1004    265    -26     -3     94       C  
ATOM    454  O   ILE A 917      13.468   3.277  -7.921  1.00  5.21           O  
ANISOU  454  O   ILE A 917      528   1155    294    -63     21     84       O  
ATOM    455  CB  ILE A 917      10.596   5.034  -8.201  1.00  5.03           C  
ANISOU  455  CB  ILE A 917      647    969    294    -43    -30     88       C  
ATOM    456  CG1 ILE A 917      11.474   5.639  -9.310  1.00  5.29           C  
ANISOU  456  CG1 ILE A 917      727    980    300    -28      2    107       C  
ATOM    457  CG2 ILE A 917       9.705   6.084  -7.545  1.00  5.72           C  
ANISOU  457  CG2 ILE A 917      712   1011    449     31    -44     82       C  
ATOM    458  CD1 ILE A 917      10.680   6.062 -10.531  1.00  5.85           C  
ANISOU  458  CD1 ILE A 917      845   1039    338     13    -91     34       C  
ATOM    459  N   PHE A 918      11.557   2.105  -8.070  1.00  4.57           N  
ANISOU  459  N   PHE A 918      477    995    262      1     -9     78       N  
ATOM    460  CA  PHE A 918      12.170   0.948  -8.708  1.00  4.62           C  
ANISOU  460  CA  PHE A 918      506    984    264     35    -20     82       C  
ATOM    461  C   PHE A 918      11.076   0.142  -9.409  1.00  4.44           C  
ANISOU  461  C   PHE A 918      474    949    264     51      5     86       C  
ATOM    462  O   PHE A 918       9.884   0.289  -9.103  1.00  4.50           O  
ANISOU  462  O   PHE A 918      460    992    256     55    -22      6       O  
ATOM    463  CB  PHE A 918      12.896   0.078  -7.679  1.00  4.52           C  
ANISOU  463  CB  PHE A 918      518    937    259     47    -18     53       C  
ATOM    464  CG  PHE A 918      12.037  -0.263  -6.526  1.00  4.98           C  
ANISOU  464  CG  PHE A 918      571   1036    282    128      3    146       C  
ATOM    465  CD1 PHE A 918      11.210  -1.366  -6.558  1.00  5.92           C  
ANISOU  465  CD1 PHE A 918      606   1164    477     67    -70    225       C  
ATOM    466  CD2 PHE A 918      12.017   0.566  -5.417  1.00  5.77           C  
ANISOU  466  CD2 PHE A 918      845   1070    278    129     40    142       C  
ATOM    467  CE1 PHE A 918      10.378  -1.645  -5.492  1.00  7.19           C  
ANISOU  467  CE1 PHE A 918      681   1330    719     43     35    452       C  
ATOM    468  CE2 PHE A 918      11.187   0.304  -4.356  1.00  7.48           C  
ANISOU  468  CE2 PHE A 918     1098   1411    330    306    208    237       C  
ATOM    469  CZ  PHE A 918      10.367  -0.800  -4.401  1.00  7.76           C  
ANISOU  469  CZ  PHE A 918      785   1570    591    304    273    446       C  
ATOM    470  N   PRO A 919      11.470  -0.735 -10.344  1.00  4.45           N  
ANISOU  470  N   PRO A 919      475    950    264     34     27     75       N  
ATOM    471  CA  PRO A 919      10.458  -1.472 -11.096  1.00  4.61           C  
ANISOU  471  CA  PRO A 919      550    945    254     50      2     26       C  
ATOM    472  C   PRO A 919       9.810  -2.571 -10.265  1.00  4.48           C  
ANISOU  472  C   PRO A 919      512    934    253     44     12      4       C  
ATOM    473  O   PRO A 919      10.492  -3.320  -9.555  1.00  4.80           O  
ANISOU  473  O   PRO A 919      571    991    258     40    -33     28       O  
ATOM    474  CB  PRO A 919      11.247  -2.069 -12.271  1.00  5.03           C  
ANISOU  474  CB  PRO A 919      670    907    334     72     68     18       C  
ATOM    475  CG  PRO A 919      12.501  -1.242 -12.364  1.00  5.18           C  
ANISOU  475  CG  PRO A 919      660    979    326     60    114     50       C  
ATOM    476  CD  PRO A 919      12.811  -0.926 -10.927  1.00  4.81           C  
ANISOU  476  CD  PRO A 919      519    959    348     31     85     61       C  
ATOM    477  N   ILE A 920       8.500  -2.696 -10.417  1.00  4.75           N  
ANISOU  477  N   ILE A 920      527   1010    267     45    -44     62       N  
ATOM    478  CA  ILE A 920       7.747  -3.759  -9.774  1.00  5.31           C  
ANISOU  478  CA  ILE A 920      548   1090    379     -8     16     70       C  
ATOM    479  C   ILE A 920       8.325  -5.142 -10.101  1.00  5.25           C  
ANISOU  479  C   ILE A 920      651   1064    276    -49    -52     36       C  
ATOM    480  O   ILE A 920       8.384  -6.016  -9.225  1.00  5.86           O  
ANISOU  480  O   ILE A 920      781   1155    290    -54     -3     82       O  
ATOM    481  CB  ILE A 920       6.257  -3.659 -10.169  1.00  6.29           C  
ANISOU  481  CB  ILE A 920      565   1217    605    -16    -22     90       C  
ATOM    482  CG1 ILE A 920       5.653  -2.337  -9.657  1.00  6.55           C  
ANISOU  482  CG1 ILE A 920      674   1196    617    -24     28    103       C  
ATOM    483  CG2 ILE A 920       5.465  -4.855  -9.653  1.00  7.65           C  
ANISOU  483  CG2 ILE A 920      761   1231    915    -77     79     67       C  
ATOM    484  CD1 ILE A 920       4.276  -2.017 -10.216  1.00  7.55           C  
ANISOU  484  CD1 ILE A 920      672   1302    891     33     20     57       C  
ATOM    485  N   THR A 921       8.765  -5.339 -11.343  1.00  5.09           N  
ANISOU  485  N   THR A 921      623   1037    272    -11    -82     24       N  
ATOM    486  CA  THR A 921       9.278  -6.630 -11.773  1.00  5.46           C  
ANISOU  486  CA  THR A 921      730   1044    300      0   -117    -28       C  
ATOM    487  C   THR A 921      10.603  -7.016 -11.093  1.00  5.38           C  
ANISOU  487  C   THR A 921      726   1043    272     16    -94    -22       C  
ATOM    488  O   THR A 921      11.047  -8.151 -11.233  1.00  6.34           O  
ANISOU  488  O   THR A 921      906   1132    370     93   -139   -115       O  
ATOM    489  CB  THR A 921       9.484  -6.662 -13.291  1.00  5.74           C  
ANISOU  489  CB  THR A 921      817   1057    306     43   -108    -81       C  
ATOM    490  OG1 THR A 921      10.301  -5.548 -13.637  1.00  6.29           O  
ANISOU  490  OG1 THR A 921      840   1274    275    -37    -66    -41       O  
ATOM    491  CG2 THR A 921       8.144  -6.603 -14.031  1.00  6.29           C  
ANISOU  491  CG2 THR A 921      804   1059    525    -15   -154    -78       C  
ATOM    492  N   TYR A 922      11.238  -6.100 -10.355  1.00  4.64           N  
ANISOU  492  N   TYR A 922      578    924    258     86    -42    -12       N  
ATOM    493  CA  TYR A 922      12.514  -6.414  -9.727  1.00  4.62           C  
ANISOU  493  CA  TYR A 922      546    954    253     96     -9    -18       C  
ATOM    494  C   TYR A 922      12.363  -6.911  -8.291  1.00  4.72           C  
ANISOU  494  C   TYR A 922      524   1014    253    112     -8     -3       C  
ATOM    495  O   TYR A 922      13.374  -7.236  -7.666  1.00  5.36           O  
ANISOU  495  O   TYR A 922      565   1207    261    163     -9     78       O  
ATOM    496  CB  TYR A 922      13.466  -5.216  -9.784  1.00  4.62           C  
ANISOU  496  CB  TYR A 922      580    920    255     98    -23     12       C  
ATOM    497  CG  TYR A 922      14.160  -4.998 -11.112  1.00  4.70           C  
ANISOU  497  CG  TYR A 922      601    928    255     75     -2    -41       C  
ATOM    498  CD1 TYR A 922      13.447  -4.906 -12.310  1.00  5.02           C  
ANISOU  498  CD1 TYR A 922      643   1008    253     73     -6     17       C  
ATOM    499  CD2 TYR A 922      15.541  -4.883 -11.168  1.00  5.25           C  
ANISOU  499  CD2 TYR A 922      617   1066    311     -8    -35   -107       C  
ATOM    500  CE1 TYR A 922      14.100  -4.677 -13.513  1.00  5.46           C  
ANISOU  500  CE1 TYR A 922      773   1042    257    -25     38    -37       C  
ATOM    501  CE2 TYR A 922      16.201  -4.656 -12.363  1.00  5.91           C  
ANISOU  501  CE2 TYR A 922      704   1177    365    -48     51   -142       C  
ATOM    502  CZ  TYR A 922      15.482  -4.553 -13.529  1.00  5.70           C  
ANISOU  502  CZ  TYR A 922      777   1113    275   -120    104    -58       C  
ATOM    503  OH  TYR A 922      16.169  -4.319 -14.698  1.00  7.40           O  
ANISOU  503  OH  TYR A 922      997   1448    366   -218    253    -87       O  
ATOM    504  N   VAL A 923      11.138  -6.980  -7.773  1.00  4.97           N  
ANISOU  504  N   VAL A 923      530   1102    254    136     -1     26       N  
ATOM    505  CA  VAL A 923      10.916  -7.385  -6.405  1.00  5.17           C  
ANISOU  505  CA  VAL A 923      602   1104    258     95     40      4       C  
ATOM    506  C   VAL A 923       9.843  -8.451  -6.320  1.00  5.45           C  
ANISOU  506  C   VAL A 923      692   1124    253     44      1    -12       C  
ATOM    507  O   VAL A 923       8.986  -8.587  -7.199  1.00  6.43           O  
ANISOU  507  O   VAL A 923      833   1307    303    -62    -90     30       O  
ATOM    508  CB  VAL A 923      10.553  -6.178  -5.488  1.00  5.48           C  
ANISOU  508  CB  VAL A 923      653   1107    321     65     57    -50       C  
ATOM    509  CG1 VAL A 923      11.609  -5.080  -5.607  1.00  5.73           C  
ANISOU  509  CG1 VAL A 923      703   1063    411     55      6    -74       C  
ATOM    510  CG2 VAL A 923       9.159  -5.640  -5.788  1.00  6.10           C  
ANISOU  510  CG2 VAL A 923      638   1115    565     53     23    -90       C  
ATOM    511  N  AASP A 924       9.911  -9.199  -5.225  0.50  5.83           N  
ANISOU  511  N  AASP A 924      846   1112    257     -1    -44    -20       N  
ATOM    512  N  BASP A 924       9.922  -9.231  -5.238  0.50  5.98           N  
ANISOU  512  N  BASP A 924      843   1175    253     31      8      1       N  
ATOM    513  CA AASP A 924       8.857 -10.108  -4.846  0.50  6.42           C  
ANISOU  513  CA AASP A 924      972   1106    359   -129   -125    -93       C  
ATOM    514  CA BASP A 924       8.845 -10.126  -4.828  0.50  7.31           C  
ANISOU  514  CA BASP A 924     1077   1255    445   -106    112    -17       C  
ATOM    515  C  AASP A 924       7.997  -9.383  -3.817  0.50  6.27           C  
ANISOU  515  C  AASP A 924      921   1205    257   -253    -27    -38       C  
ATOM    516  C  BASP A 924       7.991  -9.390  -3.811  0.50  6.46           C  
ANISOU  516  C  BASP A 924      912   1280    262   -214     57      7       C  
ATOM    517  O  AASP A 924       8.463  -9.068  -2.720  0.50  6.54           O  
ANISOU  517  O  AASP A 924      809   1408    267   -191      3   -124       O  
ATOM    518  O  BASP A 924       8.450  -9.095  -2.706  0.50  6.62           O  
ANISOU  518  O  BASP A 924      759   1476    279   -196    110    -86       O  
ATOM    519  CB AASP A 924       9.461 -11.371  -4.259  0.50  8.00           C  
ANISOU  519  CB AASP A 924     1223   1137    678   -103   -146     17       C  
ATOM    520  CB BASP A 924       9.401 -11.398  -4.196  0.50  9.52           C  
ANISOU  520  CB BASP A 924     1459   1368    789     -7    -10     71       C  
ATOM    521  CG AASP A 924       8.436 -12.438  -4.015  0.50  8.67           C  
ANISOU  521  CG AASP A 924     1484   1131    675   -292   -494     40       C  
ATOM    522  CG BASP A 924       9.741 -12.450  -5.218  0.50 12.34           C  
ANISOU  522  CG BASP A 924     1930   1465   1291     -8    222   -145       C  
ATOM    523  OD1AASP A 924       7.449 -12.518  -4.773  0.50 13.35           O  
ANISOU  523  OD1AASP A 924     2066   1524   1482   -447  -1180    281       O  
ATOM    524  OD1BASP A 924       8.890 -12.722  -6.092  0.50 13.57           O  
ANISOU  524  OD1BASP A 924     1962   1662   1531   -145    222   -339       O  
ATOM    525  OD2AASP A 924       8.621 -13.199  -3.057  0.50  8.31           O  
ANISOU  525  OD2AASP A 924     1089   1367    698   -282   -203    218       O  
ATOM    526  OD2BASP A 924      10.860 -13.001  -5.153  0.50 15.11           O  
ANISOU  526  OD2BASP A 924     2256   1770   1714    322    127   -130       O  
ATOM    527  N   VAL A 925       6.759  -9.079  -4.198  1.00  6.46           N  
ANISOU  527  N   VAL A 925      909   1289    256   -216     45     -9       N  
ATOM    528  CA  VAL A 925       5.851  -8.333  -3.341  1.00  6.32           C  
ANISOU  528  CA  VAL A 925      875   1264    261   -280      5    -67       C  
ATOM    529  C   VAL A 925       5.294  -9.259  -2.259  1.00  6.54           C  
ANISOU  529  C   VAL A 925      834   1366    284   -301      9    -20       C  
ATOM    530  O   VAL A 925       4.700 -10.292  -2.555  1.00 10.04           O  
ANISOU  530  O   VAL A 925     1561   1765    486   -821    -23    -79       O  
ATOM    531  CB  VAL A 925       4.713  -7.689  -4.161  1.00  7.26           C  
ANISOU  531  CB  VAL A 925      903   1295    558   -246    -90    -40       C  
ATOM    532  CG1 VAL A 925       3.721  -6.977  -3.243  1.00  7.71           C  
ANISOU  532  CG1 VAL A 925      873   1400    654   -139   -118     25       C  
ATOM    533  CG2 VAL A 925       5.290  -6.716  -5.183  1.00  7.52           C  
ANISOU  533  CG2 VAL A 925      953   1334    570    -59    -37     62       C  
ATOM    534  N   ILE A 926       5.506  -8.869  -1.014  1.00  5.41           N  
ANISOU  534  N   ILE A 926      688   1095    272   -141     34      5       N  
ATOM    535  CA  ILE A 926       5.024  -9.604   0.142  1.00  5.34           C  
ANISOU  535  CA  ILE A 926      711    980    337    -84     78     22       C  
ATOM    536  C   ILE A 926       3.659  -9.064   0.577  1.00  5.46           C  
ANISOU  536  C   ILE A 926      658   1093    324    -86     52     52       C  
ATOM    537  O   ILE A 926       2.765  -9.828   0.936  1.00  6.98           O  
ANISOU  537  O   ILE A 926      662   1153    838    -88    175     75       O  
ATOM    538  CB  ILE A 926       6.077  -9.511   1.263  1.00  5.68           C  
ANISOU  538  CB  ILE A 926      715   1034    409    -61     38     16       C  
ATOM    539  CG1 ILE A 926       7.331 -10.284   0.821  1.00  6.78           C  
ANISOU  539  CG1 ILE A 926      805   1150    620     50     46     32       C  
ATOM    540  CG2 ILE A 926       5.534 -10.033   2.584  1.00  5.74           C  
ANISOU  540  CG2 ILE A 926      774    982    424    -64     30     21       C  
ATOM    541  CD1 ILE A 926       8.579  -9.952   1.592  1.00  7.95           C  
ANISOU  541  CD1 ILE A 926      903   1247    868    -41    -68    114       C  
ATOM    542  N   LYS A 927       3.521  -7.742   0.548  1.00  5.38           N  
ANISOU  542  N   LYS A 927      552   1091    398    -96     23     30       N  
ATOM    543  CA  LYS A 927       2.269  -7.058   0.867  1.00  5.38           C  
ANISOU  543  CA  LYS A 927      547   1065    430    -70    -51     -3       C  
ATOM    544  C   LYS A 927       2.198  -5.820  -0.003  1.00  5.22           C  
ANISOU  544  C   LYS A 927      532   1112    337    -56    -81    -11       C  
ATOM    545  O   LYS A 927       3.152  -5.049  -0.040  1.00  5.47           O  
ANISOU  545  O   LYS A 927      570   1143    365    -92    -78      8       O  
ATOM    546  CB  LYS A 927       2.226  -6.646   2.345  1.00  5.46           C  
ANISOU  546  CB  LYS A 927      649   1030    394    -42    -34     57       C  
ATOM    547  CG  LYS A 927       0.964  -5.887   2.732  1.00  6.05           C  
ANISOU  547  CG  LYS A 927      672   1101    525    -12      1     37       C  
ATOM    548  CD  LYS A 927       0.936  -5.494   4.196  1.00  6.83           C  
ANISOU  548  CD  LYS A 927      796   1266    533      2      5     24       C  
ATOM    549  CE  LYS A 927      -0.309  -4.683   4.519  1.00  7.76           C  
ANISOU  549  CE  LYS A 927      836   1379    731     26     33    -78       C  
ATOM    550  NZ  LYS A 927      -0.517  -4.528   5.985  1.00  9.55           N  
ANISOU  550  NZ  LYS A 927     1186   1653    788   -102    138   -182       N  
ATOM    551  N  AARG A 928       1.083  -5.627  -0.698  0.50  5.52           N  
ANISOU  551  N  AARG A 928      537   1134    425   -112   -126     23       N  
ATOM    552  N  BARG A 928       1.082  -5.629  -0.702  0.50  5.78           N  
ANISOU  552  N  BARG A 928      573   1160    461   -104   -163     14       N  
ATOM    553  CA AARG A 928       0.873  -4.404  -1.463  0.50  5.82           C  
ANISOU  553  CA AARG A 928      601   1170    439    -81   -111     52       C  
ATOM    554  CA BARG A 928       0.853  -4.393  -1.448  0.50  6.29           C  
ANISOU  554  CA BARG A 928      680   1199    509    -52   -117     50       C  
ATOM    555  C  AARG A 928       0.519  -3.264  -0.504  0.50  6.04           C  
ANISOU  555  C  AARG A 928      616   1272    404    -58   -111     20       C  
ATOM    556  C  BARG A 928       0.537  -3.261  -0.481  0.50  6.22           C  
ANISOU  556  C  BARG A 928      645   1284    432    -57   -121     29       C  
ATOM    557  O  AARG A 928      -0.145  -3.495   0.500  0.50  6.72           O  
ANISOU  557  O  AARG A 928      675   1386    490    -65    -46     93       O  
ATOM    558  O  BARG A 928      -0.109  -3.488   0.535  0.50  6.95           O  
ANISOU  558  O  BARG A 928      718   1405    515    -59    -45     87       O  
ATOM    559  CB AARG A 928      -0.273  -4.597  -2.458  0.50  5.58           C  
ANISOU  559  CB AARG A 928      604   1080    435   -107   -105     92       C  
ATOM    560  CB BARG A 928      -0.354  -4.532  -2.370  0.50  6.86           C  
ANISOU  560  CB BARG A 928      713   1207    686    -54   -202    113       C  
ATOM    561  CG AARG A 928       0.042  -5.542  -3.609  0.50  5.86           C  
ANISOU  561  CG AARG A 928      710   1060    454   -129   -130     63       C  
ATOM    562  CG BARG A 928      -0.138  -5.355  -3.622  0.50  7.91           C  
ANISOU  562  CG BARG A 928     1025   1286    695    -48   -146    111       C  
ATOM    563  CD AARG A 928      -1.216  -5.958  -4.361  0.50  5.97           C  
ANISOU  563  CD AARG A 928      729   1167    371   -126   -108     -1       C  
ATOM    564  CD BARG A 928      -1.454  -5.534  -4.363  0.50 10.12           C  
ANISOU  564  CD BARG A 928     1136   1638   1069   -133   -312     85       C  
ATOM    565  NE AARG A 928      -0.912  -6.646  -5.613  0.50  6.24           N  
ANISOU  565  NE AARG A 928      741   1266    362   -143   -108    -40       N  
ATOM    566  NE BARG A 928      -2.079  -4.263  -4.726  0.50 11.38           N  
ANISOU  566  NE BARG A 928     1158   1741   1423    -73   -253    168       N  
ATOM    567  CZ AARG A 928      -0.971  -6.085  -6.814  0.50  6.41           C  
ANISOU  567  CZ AARG A 928      772   1318    345   -162    -11    -41       C  
ATOM    568  CZ BARG A 928      -2.037  -3.734  -5.944  0.50 13.94           C  
ANISOU  568  CZ BARG A 928     1223   2147   1925   -281   -257    771       C  
ATOM    569  NH1AARG A 928      -1.340  -4.820  -6.944  0.50  6.90           N  
ANISOU  569  NH1AARG A 928      822   1296    501   -184    141   -137       N  
ATOM    570  NH1BARG A 928      -1.403  -4.369  -6.921  0.50 16.18           N  
ANISOU  570  NH1BARG A 928     1305   2492   2348   -214   -147    536       N  
ATOM    571  NH2AARG A 928      -0.661  -6.802  -7.882  0.50  6.75           N  
ANISOU  571  NH2AARG A 928      829   1242    492   -129     -7   -111       N  
ATOM    572  NH2BARG A 928      -2.631  -2.573  -6.189  0.50 13.56           N  
ANISOU  572  NH2BARG A 928     1180   2099   1871   -270   -197    562       N  
ATOM    573  N   PRO A 929       0.943  -2.029  -0.812  1.00  6.49           N  
ANISOU  573  N   PRO A 929      706   1291    466    -63   -140     25       N  
ATOM    574  CA  PRO A 929       0.389  -0.903  -0.062  1.00  7.09           C  
ANISOU  574  CA  PRO A 929      717   1358    618    -34   -175    -34       C  
ATOM    575  C   PRO A 929      -1.132  -0.865  -0.250  1.00  7.87           C  
ANISOU  575  C   PRO A 929      755   1585    648    -40   -318    -20       C  
ATOM    576  O   PRO A 929      -1.635  -1.230  -1.309  1.00  8.82           O  
ANISOU  576  O   PRO A 929      896   1645    808    -37   -459   -109       O  
ATOM    577  CB  PRO A 929       1.019   0.330  -0.713  1.00  8.46           C  
ANISOU  577  CB  PRO A 929     1017   1380    814    -81    -83     -2       C  
ATOM    578  CG  PRO A 929       2.103  -0.166  -1.586  1.00  9.42           C  
ANISOU  578  CG  PRO A 929     1076   1347   1154    -51     55      7       C  
ATOM    579  CD  PRO A 929       1.816  -1.597  -1.913  1.00  6.75           C  
ANISOU  579  CD  PRO A 929      747   1300    517    -35   -117     93       C  
ATOM    580  N   LEU A 930      -1.835  -0.458   0.796  1.00  9.19           N  
ANISOU  580  N   LEU A 930      782   1986    722     29   -361   -227       N  
ATOM    581  CA  LEU A 930      -3.279  -0.321   0.816  1.00 11.57           C  
ANISOU  581  CA  LEU A 930      813   2416   1167     40   -208   -250       C  
ATOM    582  C   LEU A 930      -3.573   1.158   0.973  1.00 14.12           C  
ANISOU  582  C   LEU A 930     1066   2675   1623    505   -755   -394       C  
ATOM    583  O   LEU A 930      -3.115   1.775   1.932  1.00 13.06           O  
ANISOU  583  O   LEU A 930      920   2770   1268    358   -118   -508       O  
ATOM    584  CB  LEU A 930      -3.848  -1.078   2.023  1.00 11.83           C  
ANISOU  584  CB  LEU A 930     1328   2425    740     58   -293   -450       C  
ATOM    585  CG  LEU A 930      -5.362  -1.231   2.080  1.00 14.78           C  
ANISOU  585  CG  LEU A 930     1415   2608   1590   -178    -70   -372       C  
ATOM    586  CD1 LEU A 930      -5.835  -2.150   0.969  1.00 17.17           C  
ANISOU  586  CD1 LEU A 930     2046   2767   1709   -315   -122   -483       C  
ATOM    587  CD2 LEU A 930      -5.776  -1.780   3.435  1.00 17.90           C  
ANISOU  587  CD2 LEU A 930     2127   2867   1805   -246    -14    -87       C  
ATOM    588  OXT LEU A 930      -4.237   1.773   0.150  1.00 90.29           O  
ANISOU  588  OXT LEU A 930    13903   9649  10752   8283  -5734   2097       O  
TER     589      LEU A 930                                                      
ATOM    590  N   LEU B 858      21.966  -9.669 -15.101  1.00  7.36           N  
ANISOU  590  N   LEU B 858      758   1407    631    -14     46     61       N  
ATOM    591  CA  LEU B 858      20.770 -10.123 -15.844  1.00  6.88           C  
ANISOU  591  CA  LEU B 858      788   1376    450      6     93      2       C  
ATOM    592  C   LEU B 858      19.524  -9.796 -15.048  1.00  6.54           C  
ANISOU  592  C   LEU B 858      805   1312    367      1     86      6       C  
ATOM    593  O   LEU B 858      19.398 -10.196 -13.897  1.00  7.17           O  
ANISOU  593  O   LEU B 858      802   1558    362     87    119     51       O  
ATOM    594  CB  LEU B 858      20.839 -11.618 -16.101  1.00  7.88           C  
ANISOU  594  CB  LEU B 858      977   1393    622     42    180    -47       C  
ATOM    595  CG  LEU B 858      19.644 -12.182 -16.871  1.00  9.14           C  
ANISOU  595  CG  LEU B 858     1178   1415    877    -28     29    -53       C  
ATOM    596  CD1 LEU B 858      19.475 -11.554 -18.246  1.00  9.53           C  
ANISOU  596  CD1 LEU B 858     1321   1453    846    -28     -4   -104       C  
ATOM    597  CD2 LEU B 858      19.796 -13.684 -16.982  1.00 10.71           C  
ANISOU  597  CD2 LEU B 858     1401   1443   1225     73    -50    -37       C  
ATOM    598  N   ALA B 859      18.606  -9.077 -15.673  1.00  6.74           N  
ANISOU  598  N   ALA B 859      793   1278    490     19     74    -12       N  
ATOM    599  CA  ALA B 859      17.382  -8.654 -15.015  1.00  6.21           C  
ANISOU  599  CA  ALA B 859      836   1118    404     22     77     -1       C  
ATOM    600  C   ALA B 859      16.357  -8.322 -16.081  1.00  6.40           C  
ANISOU  600  C   ALA B 859      937   1144    350     61     57    -31       C  
ATOM    601  O   ALA B 859      16.708  -8.174 -17.254  1.00  6.93           O  
ANISOU  601  O   ALA B 859     1028   1294    310    114     25    -33       O  
ATOM    602  CB  ALA B 859      17.646  -7.444 -14.128  1.00  7.15           C  
ANISOU  602  CB  ALA B 859      973   1151    591      3     -4    -67       C  
ATOM    603  N   PRO B 860      15.078  -8.202 -15.699  1.00  6.42           N  
ANISOU  603  N   PRO B 860      916   1100    423    157    -12     -8       N  
ATOM    604  CA  PRO B 860      14.074  -7.802 -16.676  1.00  6.72           C  
ANISOU  604  CA  PRO B 860      959   1111    481    191    -68    -63       C  
ATOM    605  C   PRO B 860      14.406  -6.434 -17.282  1.00  6.51           C  
ANISOU  605  C   PRO B 860     1021   1160    291    240   -101    -36       C  
ATOM    606  O   PRO B 860      15.125  -5.640 -16.681  1.00  7.04           O  
ANISOU  606  O   PRO B 860     1128   1243    302    146   -149      6       O  
ATOM    607  CB  PRO B 860      12.780  -7.755 -15.853  1.00  6.96           C  
ANISOU  607  CB  PRO B 860      936   1058    650    152    -17    -44       C  
ATOM    608  CG  PRO B 860      13.031  -8.690 -14.714  1.00  7.17           C  
ANISOU  608  CG  PRO B 860      959   1026    737    111    -22      6       C  
ATOM    609  CD  PRO B 860      14.479  -8.471 -14.384  1.00  6.48           C  
ANISOU  609  CD  PRO B 860      923   1009    528    164     52     57       C  
ATOM    610  N   PRO B 861      13.880  -6.136 -18.469  1.00  7.24           N  
ANISOU  610  N   PRO B 861     1108   1321    319    306   -138    -10       N  
ATOM    611  CA  PRO B 861      14.139  -4.811 -19.016  1.00  7.62           C  
ANISOU  611  CA  PRO B 861     1104   1352    437    344    -28     55       C  
ATOM    612  C   PRO B 861      13.576  -3.723 -18.114  1.00  6.79           C  
ANISOU  612  C   PRO B 861      953   1294    333    319     28    144       C  
ATOM    613  O   PRO B 861      12.539  -3.908 -17.472  1.00  8.28           O  
ANISOU  613  O   PRO B 861     1093   1442    609    202    208     62       O  
ATOM    614  CB  PRO B 861      13.401  -4.831 -20.355  1.00  9.02           C  
ANISOU  614  CB  PRO B 861     1393   1496    536    392   -195     77       C  
ATOM    615  CG  PRO B 861      13.301  -6.276 -20.711  1.00  9.73           C  
ANISOU  615  CG  PRO B 861     1419   1558    718    291   -274    -17       C  
ATOM    616  CD  PRO B 861      13.096  -6.963 -19.395  1.00  8.47           C  
ANISOU  616  CD  PRO B 861     1118   1407    690    249   -275    -89       C  
ATOM    617  N   LYS B 862      14.261  -2.591 -18.068  1.00  6.60           N  
ANISOU  617  N   LYS B 862      784   1334    388    304     70    113       N  
ATOM    618  CA  LYS B 862      13.800  -1.474 -17.266  1.00  6.96           C  
ANISOU  618  CA  LYS B 862      907   1332    404    294    -42     31       C  
ATOM    619  C   LYS B 862      12.582  -0.843 -17.944  1.00  6.22           C  
ANISOU  619  C   LYS B 862      903   1202    255    249     -5     45       C  
ATOM    620  O   LYS B 862      12.660  -0.470 -19.119  1.00  6.48           O  
ANISOU  620  O   LYS B 862      884   1319    258    279     -3     65       O  
ATOM    621  CB  LYS B 862      14.907  -0.448 -17.147  1.00  8.84           C  
ANISOU  621  CB  LYS B 862     1035   1537    784    166   -213      3       C  
ATOM    622  CG  LYS B 862      14.625   0.694 -16.199  1.00 11.14           C  
ANISOU  622  CG  LYS B 862     1321   1734   1174    144   -294   -294       C  
ATOM    623  CD  LYS B 862      15.710   1.742 -16.355  1.00 15.76           C  
ANISOU  623  CD  LYS B 862     1708   2382   1897   -284   -179   -202       C  
ATOM    624  CE  LYS B 862      15.631   2.794 -15.276  1.00 18.10           C  
ANISOU  624  CE  LYS B 862     2234   2674   1970   -233      7   -293       C  
ATOM    625  NZ  LYS B 862      16.728   3.785 -15.448  1.00 24.33           N  
ANISOU  625  NZ  LYS B 862     2981   3116   3145   -829    -36   -163       N  
ATOM    626  N   PRO B 863      11.463  -0.693 -17.228  1.00  6.07           N  
ANISOU  626  N   PRO B 863      856   1187    265    218    -29     83       N  
ATOM    627  CA  PRO B 863      10.321  -0.011 -17.838  1.00  5.95           C  
ANISOU  627  CA  PRO B 863      871   1096    294    157   -132     13       C  
ATOM    628  C   PRO B 863      10.610   1.472 -18.028  1.00  5.29           C  
ANISOU  628  C   PRO B 863      658   1087    263    159    -63     -8       C  
ATOM    629  O   PRO B 863      11.518   2.018 -17.394  1.00  5.59           O  
ANISOU  629  O   PRO B 863      660   1195    266    150    -71    -10       O  
ATOM    630  CB  PRO B 863       9.193  -0.241 -16.829  1.00  6.56           C  
ANISOU  630  CB  PRO B 863      895   1053    545     93    -34     94       C  
ATOM    631  CG  PRO B 863       9.891  -0.468 -15.536  1.00  6.58           C  
ANISOU  631  CG  PRO B 863      924   1156    419     78     50     54       C  
ATOM    632  CD  PRO B 863      11.184  -1.140 -15.857  1.00  6.11           C  
ANISOU  632  CD  PRO B 863      962   1068    289    135    -37     90       C  
ATOM    633  N   PRO B 864       9.836   2.139 -18.891  1.00  5.32           N  
ANISOU  633  N   PRO B 864      645   1104    271    134    -79     15       N  
ATOM    634  CA  PRO B 864       9.943   3.587 -18.966  1.00  5.26           C  
ANISOU  634  CA  PRO B 864      641   1096    259     62    -16     62       C  
ATOM    635  C   PRO B 864       9.573   4.201 -17.619  1.00  4.75           C  
ANISOU  635  C   PRO B 864      494   1047    263     80    -14     78       C  
ATOM    636  O   PRO B 864       8.696   3.685 -16.922  1.00  4.95           O  
ANISOU  636  O   PRO B 864      508   1107    263     71      1     94       O  
ATOM    637  CB  PRO B 864       8.931   3.964 -20.050  1.00  5.84           C  
ANISOU  637  CB  PRO B 864      843   1099    275    135   -108     19       C  
ATOM    638  CG  PRO B 864       7.937   2.861 -20.044  1.00  6.61           C  
ANISOU  638  CG  PRO B 864      775   1184    553    121   -121     65       C  
ATOM    639  CD  PRO B 864       8.699   1.619 -19.665  1.00  5.87           C  
ANISOU  639  CD  PRO B 864      776   1125    329     84   -154      0       C  
ATOM    640  N   LEU B 865      10.243   5.288 -17.257  1.00  4.95           N  
ANISOU  640  N   LEU B 865      518   1070    292     10     73     79       N  
ATOM    641  CA  LEU B 865       9.968   5.968 -15.996  1.00  5.22           C  
ANISOU  641  CA  LEU B 865      585   1110    287     40    -16     34       C  
ATOM    642  C   LEU B 865       8.556   6.535 -15.971  1.00  5.00           C  
ANISOU  642  C   LEU B 865      563   1076    258     14    -12     60       C  
ATOM    643  O   LEU B 865       7.972   6.794 -17.016  1.00  5.04           O  
ANISOU  643  O   LEU B 865      517   1141    256     45      2     50       O  
ATOM    644  CB  LEU B 865      10.960   7.105 -15.754  1.00  6.93           C  
ANISOU  644  CB  LEU B 865      712   1166    753     -3     -3   -116       C  
ATOM    645  CG  LEU B 865      12.372   6.713 -15.346  1.00  9.58           C  
ANISOU  645  CG  LEU B 865      784   1475   1378     92   -165   -301       C  
ATOM    646  CD1 LEU B 865      13.327   7.856 -15.650  1.00 10.73           C  
ANISOU  646  CD1 LEU B 865     1035   1666   1375    -73   -124   -237       C  
ATOM    647  CD2 LEU B 865      12.417   6.336 -13.880  1.00 10.84           C  
ANISOU  647  CD2 LEU B 865     1018   1608   1493     87    -79   -108       C  
ATOM    648  N   PRO B 866       8.019   6.774 -14.766  1.00  5.40           N  
ANISOU  648  N   PRO B 866      624   1157    269     33     38    106       N  
ATOM    649  CA  PRO B 866       6.741   7.468 -14.653  1.00  5.56           C  
ANISOU  649  CA  PRO B 866      624   1141    344     29     22     56       C  
ATOM    650  C   PRO B 866       6.826   8.904 -15.187  1.00  5.37           C  
ANISOU  650  C   PRO B 866      559   1152    326     39     21     42       C  
ATOM    651  O   PRO B 866       7.902   9.419 -15.468  1.00  5.41           O  
ANISOU  651  O   PRO B 866      563   1191    302     38     37     17       O  
ATOM    652  CB  PRO B 866       6.465   7.484 -13.141  1.00  6.30           C  
ANISOU  652  CB  PRO B 866      825   1195    372     88    100     63       C  
ATOM    653  CG  PRO B 866       7.363   6.446 -12.560  1.00  6.79           C  
ANISOU  653  CG  PRO B 866      960   1244    374    129     88    110       C  
ATOM    654  CD  PRO B 866       8.576   6.433 -13.446  1.00  5.57           C  
ANISOU  654  CD  PRO B 866      829   1001    286     75    -34     54       C  
ATOM    655  N   GLU B 867       5.676   9.554 -15.281  1.00  5.79           N  
ANISOU  655  N   GLU B 867      556   1193    449     48     37     54       N  
ATOM    656  CA  GLU B 867       5.635  10.964 -15.645  1.00  5.82           C  
ANISOU  656  CA  GLU B 867      604   1176    431     28     38     62       C  
ATOM    657  C   GLU B 867       6.073  11.903 -14.530  1.00  5.96           C  
ANISOU  657  C   GLU B 867      538   1283    441    -10     47     28       C  
ATOM    658  O   GLU B 867       6.103  11.513 -13.355  1.00  7.13           O  
ANISOU  658  O   GLU B 867      807   1493    409    -95     41     23       O  
ATOM    659  CB  GLU B 867       4.240  11.337 -16.152  1.00  5.62           C  
ANISOU  659  CB  GLU B 867      598   1071    464     29     53     72       C  
ATOM    660  CG  GLU B 867       3.859  10.580 -17.403  1.00  5.81           C  
ANISOU  660  CG  GLU B 867      639   1040    527     23    -30     66       C  
ATOM    661  CD  GLU B 867       4.953  10.670 -18.441  1.00  5.78           C  
ANISOU  661  CD  GLU B 867      639   1134    422     -6    -92     52       C  
ATOM    662  OE1 GLU B 867       5.164  11.770 -18.991  1.00  6.20           O  
ANISOU  662  OE1 GLU B 867      666   1140    549    -39    -54     52       O  
ATOM    663  OE2 GLU B 867       5.633   9.652 -18.687  1.00  6.59           O  
ANISOU  663  OE2 GLU B 867      774   1216    511     62    -66     15       O  
ATOM    664  OXT GLU B 867       6.389  13.059 -14.860  1.00  6.80           O  
ANISOU  664  OXT GLU B 867      739   1284    558    -50     20    -34       O  
TER     665      GLU B 867                                                      
HETATM  666  O   HOH A1001      11.471   9.140  -6.057  1.00 14.70           O  
ANISOU  666  O   HOH A1001     2132   2232   1221    540    134    345       O  
HETATM  667  O   HOH A1002      10.341   1.084   6.749  1.00  5.01           O  
ANISOU  667  O   HOH A1002      306   1323    275   -176     23   -152       O  
HETATM  668  O   HOH A1003       3.842  -7.266   5.272  1.00  9.68           O  
ANISOU  668  O   HOH A1003     1092   1819    767     -5   -141    -26       O  
HETATM  669  O   HOH A1004       9.893  -3.719   5.283  1.00  7.40           O  
ANISOU  669  O   HOH A1004      894   1507    410   -166     81   -106       O  
HETATM  670  O   HOH A1005      22.462  -5.473  -0.053  1.00 18.45           O  
ANISOU  670  O   HOH A1005      806   2650   3553   -184     94  -1204       O  
HETATM  671  O   HOH A1006      -2.177  -5.121   1.248  1.00 13.53           O  
ANISOU  671  O   HOH A1006     1095   3080    966   -670   -407    572       O  
HETATM  672  O   HOH A1007      18.209 -12.607  -9.784  1.00  7.99           O  
ANISOU  672  O   HOH A1007      843   1736    454    235     -2   -148       O  
HETATM  673  O   HOH A1008       0.474  -2.091  -5.310  1.00 11.55           O  
ANISOU  673  O   HOH A1008     1157   2518    713   -796   -235    467       O  
HETATM  674  O   HOH A1009      19.793  -9.205 -11.224  1.00  9.25           O  
ANISOU  674  O   HOH A1009      729   1996    786    198    -68   -598       O  
HETATM  675  O   HOH A1010      16.821  -2.685   6.350  1.00 19.35           O  
ANISOU  675  O   HOH A1010     2288   4055   1005    223   -316    392       O  
HETATM  676  O   HOH A1011      24.749  -8.209  -4.488  1.00  7.79           O  
ANISOU  676  O   HOH A1011      731   1406    820     -6    -48     10       O  
HETATM  677  O   HOH A1012       7.800  -3.266 -13.479  1.00  9.68           O  
ANISOU  677  O   HOH A1012     2006   1289    382    307    177     70       O  
HETATM  678  O   HOH A1013      -0.684  -7.990  -0.806  1.00 11.34           O  
ANISOU  678  O   HOH A1013      939   1676   1692   -416   -634    325       O  
HETATM  679  O   HOH A1014      22.545  -2.194  -7.350  1.00  9.61           O  
ANISOU  679  O   HOH A1014      729   2025    897    -53    -82    337       O  
HETATM  680  O   HOH A1015      25.023  -5.147  -0.909  1.00  9.29           O  
ANISOU  680  O   HOH A1015      909   1789    830      2   -446     20       O  
HETATM  681  O   HOH A1016       1.199  -2.487   6.653  1.00  9.17           O  
ANISOU  681  O   HOH A1016      892   1862    727   -107   -161   -141       O  
HETATM  682  O   HOH A1017      21.377  -8.017  -0.253  1.00 10.63           O  
ANISOU  682  O   HOH A1017     1159   2131    747    311   -410   -328       O  
HETATM  683  O   HOH A1018       5.788  -9.896  -6.781  1.00 13.34           O  
ANISOU  683  O   HOH A1018     1919   2379    770   -293   -477   -298       O  
HETATM  684  O   HOH A1019       5.944   3.268 -16.578  1.00  8.09           O  
ANISOU  684  O   HOH A1019      633   2088    352    -29    -24    130       O  
HETATM  685  O   HOH A1020       6.557  -8.202  -8.853  1.00 17.07           O  
ANISOU  685  O   HOH A1020     2045   2760   1681   -968   -953    619       O  
HETATM  686  O   HOH A1021      22.711  -9.712  -3.213  1.00  6.83           O  
ANISOU  686  O   HOH A1021      693   1260    639     64    -15     23       O  
HETATM  687  O   HOH A1022      -0.189   2.763  -3.819  1.00 16.38           O  
ANISOU  687  O   HOH A1022      937   3938   1348    -25    330   -157       O  
HETATM  688  O   HOH A1023      19.365  12.849 -11.102  1.00 14.52           O  
ANISOU  688  O   HOH A1023     2498   1699   1318   -278   -140    613       O  
HETATM  689  O   HOH A1024      25.669  -7.592  -1.942  1.00  8.71           O  
ANISOU  689  O   HOH A1024      805   1748    755   -109   -246     65       O  
HETATM  690  O   HOH A1025       1.057  -9.336  -2.361  1.00 16.69           O  
ANISOU  690  O   HOH A1025     1527   2896   1917   -376      8    318       O  
HETATM  691  O   HOH A1026      19.851  -2.437 -13.212  1.00 14.68           O  
ANISOU  691  O   HOH A1026     1870   3040    664   -508     21   -174       O  
HETATM  692  O   HOH A1027      22.669  -1.795  -2.475  1.00  9.27           O  
ANISOU  692  O   HOH A1027      968   1601    952    -57   -271    126       O  
HETATM  693  O   HOH A1028      16.754  -3.847   3.695  1.00 11.13           O  
ANISOU  693  O   HOH A1028      946   2361    920    202   -396    -32       O  
HETATM  694  O   HOH A1029      12.774  13.641  -6.675  1.00 20.94           O  
ANISOU  694  O   HOH A1029     4033   2974    949   -827   -185    332       O  
HETATM  695  O   HOH A1030      17.675  -2.056 -15.063  1.00 16.42           O  
ANISOU  695  O   HOH A1030     2394   2635   1209   -924   -446    395       O  
HETATM  696  O   HOH A1031      20.751  -5.290 -12.877  1.00 15.94           O  
ANISOU  696  O   HOH A1031     2235   2791   1028   -395    354    -57       O  
HETATM  697  O   HOH A1032      13.542 -15.566  -6.840  1.00 16.84           O  
ANISOU  697  O   HOH A1032     1895   2728   1775     50    -43    585       O  
HETATM  698  O   HOH A1033       2.919  -9.686  -6.714  1.00 23.24           O  
ANISOU  698  O   HOH A1033     2591   4776   1462  -1332   -198    -54       O  
HETATM  699  O   HOH A1034      10.439  -3.747   7.927  1.00 13.93           O  
ANISOU  699  O   HOH A1034      867   3937    487    292     67   -115       O  
HETATM  700  O   HOH A1035      18.487  -2.746 -17.766  1.00 21.33           O  
ANISOU  700  O   HOH A1035     1565   5714    824    165    -60    562       O  
HETATM  701  O   HOH A1036       0.861 -10.265   2.900  1.00 12.03           O  
ANISOU  701  O   HOH A1036     1125   2425   1019   -455    241   -413       O  
HETATM  702  O   HOH A1037       5.220   8.418  -0.526  1.00 21.66           O  
ANISOU  702  O   HOH A1037     2910   3162   2157     76    863   -719       O  
HETATM  703  O   HOH A1038      16.700 -11.357   2.347  1.00 13.54           O  
ANISOU  703  O   HOH A1038     1380   2112   1653    268    142    240       O  
HETATM  704  O   HOH A1039       2.930   6.889   0.313  1.00 17.55           O  
ANISOU  704  O   HOH A1039     2667   2423   1577    773     27   -170       O  
HETATM  705  O   HOH A1040      14.897  -4.883   7.009  1.00 19.18           O  
ANISOU  705  O   HOH A1040     1703   3965   1618   -161    377   -977       O  
HETATM  706  O   HOH A1041      23.688   1.726  -8.512  1.00 27.25           O  
ANISOU  706  O   HOH A1041     1824   5632   2895   -309    355    230       O  
HETATM  707  O   HOH A1042       6.511   8.715   2.228  1.00 38.85           O  
ANISOU  707  O   HOH A1042     6703   4650   3406   1438    -97   -270       O  
HETATM  708  O   HOH A1043      10.636 -12.721  -1.352  1.00 14.66           O  
ANISOU  708  O   HOH A1043     1370   2586   1612   -622   -177    791       O  
HETATM  709  O   HOH A1044       6.050 -13.461  -1.997  1.00 21.74           O  
ANISOU  709  O   HOH A1044     1631   5135   1493   -915   -215    579       O  
HETATM  710  O   HOH A1045      23.312  -1.018  -5.027  1.00 18.83           O  
ANISOU  710  O   HOH A1045     3282   2698   1172   -832   -484    238       O  
HETATM  711  O   HOH A1046      -0.755  -9.828  -7.908  1.00 18.53           O  
ANISOU  711  O   HOH A1046     1816   3514   1709   -490    532   -378       O  
HETATM  712  O   HOH A1047      17.126  -6.659   3.951  1.00 18.50           O  
ANISOU  712  O   HOH A1047     1315   4769    945   1247   -278     48       O  
HETATM  713  O   HOH A1048      17.582   8.222  -0.937  1.00 40.65           O  
ANISOU  713  O   HOH A1048     3512   8413   3517  -1554     27   1721       O  
HETATM  714  O   HOH A1049      13.010 -14.011  -1.659  1.00 21.90           O  
ANISOU  714  O   HOH A1049     1442   5449   1429   -129    151   -829       O  
HETATM  715  O   HOH A1050      23.159   0.870  -1.827  1.00 21.26           O  
ANISOU  715  O   HOH A1050     1963   2476   3637   -218   -599   -458       O  
HETATM  716  O   HOH A1051       6.138  -8.441 -11.604  1.00 24.78           O  
ANISOU  716  O   HOH A1051     2851   4425   2137  -1092    623   -608       O  
HETATM  717  O   HOH A1052       2.528   8.271 -12.156  1.00 14.96           O  
ANISOU  717  O   HOH A1052     2038   2207   1438     57    109    269       O  
HETATM  718  O   HOH A1053      20.269   2.783  -2.829  1.00 21.35           O  
ANISOU  718  O   HOH A1053     3931   2169   2012   -890   -780   -430       O  
HETATM  719  O   HOH A1054      14.736   9.579  -4.341  1.00 23.05           O  
ANISOU  719  O   HOH A1054     4157   2526   2072   -885    358    585       O  
HETATM  720  O   HOH A1055       3.654  -7.351  -8.445  1.00 22.15           O  
ANISOU  720  O   HOH A1055     1649   4478   2289     22   -133     82       O  
HETATM  721  O   HOH A1056       8.556   9.130  -5.482  1.00 18.69           O  
ANISOU  721  O   HOH A1056     2389   3157   1556     96    214    668       O  
HETATM  722  O   HOH A1057      -2.818  -6.919   3.105  1.00 22.90           O  
ANISOU  722  O   HOH A1057     2765   3661   2275   -922   -729    771       O  
HETATM  723  O   HOH A1058       2.401  -2.601 -17.447  1.00 18.66           O  
ANISOU  723  O   HOH A1058     1941   2625   2524   -212   -185    -24       O  
HETATM  724  O   HOH A1059      16.351  -7.135   6.462  1.00 23.68           O  
ANISOU  724  O   HOH A1059     2173   5015   1809    392    306     76       O  
HETATM  725  O   HOH A1060      -5.764  -6.822   2.841  1.00 38.25           O  
ANISOU  725  O   HOH A1060     4087   6672   3771  -2170   1970  -1308       O  
HETATM  726  O   HOH A1061      -6.566   0.151   6.118  1.00 24.57           O  
ANISOU  726  O   HOH A1061     1933   3896   3506     95    -73   1053       O  
HETATM  727  O   HOH A1062      19.845  -6.960   3.598  1.00 29.00           O  
ANISOU  727  O   HOH A1062     2749   5180   3089   1856    473    753       O  
HETATM  728  O   HOH A1063      18.531   0.494 -14.627  1.00 22.75           O  
ANISOU  728  O   HOH A1063     3203   3984   1457    639   -510     80       O  
HETATM  729  O   HOH A1064       4.470 -12.534  -4.395  1.00 31.13           O  
ANISOU  729  O   HOH A1064     3846   3886   4094   -663    -46   -249       O  
HETATM  730  O   HOH A1065      25.288  -2.856  -2.417  1.00  8.70           O  
ANISOU  730  O   HOH A1065      803   1698    804    -53   -371   -102       O  
HETATM  731  O   HOH A1066      12.830  -4.555   8.778  1.00  9.55           O  
ANISOU  731  O   HOH A1066      909   2144    573   -135     73     93       O  
HETATM  732  O   HOH A1067      18.813  12.583 -13.823  1.00 18.47           O  
ANISOU  732  O   HOH A1067     2156   1705   3156    170  -1045    667       O  
HETATM  733  O   HOH A1068       9.410 -13.681   0.755  1.00  9.37           O  
ANISOU  733  O   HOH A1068      892   1732    936     71     90    -12       O  
HETATM  734  O   HOH A1069      21.321   6.519   1.295  1.00 22.63           O  
ANISOU  734  O   HOH A1069     2176   2779   3641    -74   -201     88       O  
HETATM  735  O   HOH A1070      -6.635   2.048   8.170  1.00 26.77           O  
ANISOU  735  O   HOH A1070     1961   4679   3529   -236    458   -154       O  
HETATM  736  O   HOH A1071      11.615  11.544   1.801  1.00 63.85           O  
ANISOU  736  O   HOH A1071     8111   2839  13308   -353  -3745   2131       O  
HETATM  737  O   HOH A1072      11.319   8.851  -3.273  1.00 14.87           O  
ANISOU  737  O   HOH A1072     2020   2022   1605     39    -37      7       O  
HETATM  738  O   HOH A1073       0.603  -9.055  -5.084  1.00 18.47           O  
ANISOU  738  O   HOH A1073     2939   2712   1365   -309   -365    258       O  
HETATM  739  O   HOH A1074      -2.641  -1.434  -8.670  1.00 24.27           O  
ANISOU  739  O   HOH A1074     1578   3324   4319   -201     61   -643       O  
HETATM  740  O   HOH A1075       3.449   8.098   2.912  1.00 26.38           O  
ANISOU  740  O   HOH A1075     5796   2128   2097    748   1419    155       O  
HETATM  741  O   HOH A1076       0.534  -3.100 -13.721  1.00 25.90           O  
ANISOU  741  O   HOH A1076     2530   3830   3480   -641    348   -245       O  
HETATM  742  O   HOH A1077      -1.236  -0.088  -3.858  1.00 32.79           O  
ANISOU  742  O   HOH A1077     1803   9316   1339   -592   -192    772       O  
HETATM  743  O   HOH A1078      -6.720  -3.782   6.309  1.00 27.87           O  
ANISOU  743  O   HOH A1078     2504   4014   4068  -1262   -540    837       O  
HETATM  744  O   HOH A1079      -0.521   5.896 -14.198  1.00 38.71           O  
ANISOU  744  O   HOH A1079     2333   6180   6193    101  -1087     42       O  
HETATM  745  O   HOH A1080      14.401  10.385   1.572  1.00 39.27           O  
ANISOU  745  O   HOH A1080     6769   3490   4661  -1473    955   -970       O  
HETATM  746  O   HOH A1081      18.896  -0.856   7.718  1.00 31.73           O  
ANISOU  746  O   HOH A1081     3353   4669   4031    184    202    884       O  
HETATM  747  O   HOH A1082       1.760   8.732  -9.071  1.00 25.49           O  
ANISOU  747  O   HOH A1082     3423   3406   2854    498    183   -661       O  
HETATM  748  O   HOH A1083      17.703   6.753  -3.585  1.00 30.27           O  
ANISOU  748  O   HOH A1083     3570   3660   4269  -1348   1135  -1450       O  
HETATM  749  O   HOH A1084      -3.305   1.140 -15.097  1.00 76.05           O  
ANISOU  749  O   HOH A1084     2999   5866  20028    922   -265   -745       O  
HETATM  750  O   HOH A1085      16.900 -13.306  -5.010  1.00 11.65           O  
ANISOU  750  O   HOH A1085     1296   1831   1298    153    316    183       O  
HETATM  751  O   HOH A1086      20.033  -2.039   5.258  1.00 15.95           O  
ANISOU  751  O   HOH A1086     1749   3006   1303   -199   -339    304       O  
HETATM  752  O   HOH A1087      15.688 -14.000  -7.317  1.00 11.22           O  
ANISOU  752  O   HOH A1087     1322   1816   1123    220    167     78       O  
HETATM  753  O   HOH A1088      16.701 -16.550  -7.427  1.00  9.10           O  
ANISOU  753  O   HOH A1088     1037   1818    600    221    263    -65       O  
HETATM  754  O   HOH A1089      19.340  -3.270   2.810  1.00 34.56           O  
ANISOU  754  O   HOH A1089     3338   5922   3869    151   1428    236       O  
HETATM  755  O   HOH A1090      19.906   6.464   6.797  1.00 19.03           O  
ANISOU  755  O   HOH A1090     2006   3130   2094   -858    -70   -497       O  
HETATM  756  O   HOH A1091      20.727   4.379   8.486  1.00 26.82           O  
ANISOU  756  O   HOH A1091     3873   4191   2123  -1310  -1095    338       O  
HETATM  757  O   HOH A1092      18.277   7.153   9.207  1.00 34.62           O  
ANISOU  757  O   HOH A1092     4097   4787   4267    133  -1108   -827       O  
HETATM  758  O   HOH A1093      20.955   0.379   3.609  1.00 31.54           O  
ANISOU  758  O   HOH A1093     6097   3174   2711    557   -477   -761       O  
HETATM  759  O   HOH A1094      22.780   3.627 -17.599  1.00 40.50           O  
ANISOU  759  O   HOH A1094     4208   7783   3396  -1754   -285  -1347       O  
HETATM  760  O   HOH A1095       3.493   6.249 -16.355  1.00  9.73           O  
ANISOU  760  O   HOH A1095     1027   1881    786      8    -94    265       O  
HETATM  761  O   HOH A1096       6.262   7.436   6.652  1.00 17.41           O  
ANISOU  761  O   HOH A1096     2466   2343   1803    104    170   -316       O  
HETATM  762  O   HOH A1097       4.859   7.659   9.011  1.00 18.02           O  
ANISOU  762  O   HOH A1097     1626   2867   2351    465    481   1251       O  
HETATM  763  O   HOH A1098      10.280 -14.601  -9.545  1.00 28.57           O  
ANISOU  763  O   HOH A1098     3785   4756   2315    169    525    621       O  
HETATM  764  O   HOH A1099      15.121  -9.894   6.372  1.00 52.67           O  
ANISOU  764  O   HOH A1099     3005  11838   5168   -357  -1065   -560       O  
HETATM  765  O   HOH A1100       0.326   8.078  -0.424  1.00 34.63           O  
ANISOU  765  O   HOH A1100     3889   5244   4023   1796    129    148       O  
HETATM  766  O   HOH A1101      22.228  -1.489 -14.568  1.00 24.57           O  
ANISOU  766  O   HOH A1101     2744   4354   2237   -808    755   -678       O  
HETATM  767  O   HOH A1102      19.965   4.677  -5.543  1.00 43.59           O  
ANISOU  767  O   HOH A1102     2405   1992  12163    608    809   1582       O  
HETATM  768  O   HOH A1103       1.384  -4.195  -9.176  1.00 28.37           O  
ANISOU  768  O   HOH A1103     2042   3449   5289   -712    866    572       O  
HETATM  769  O   HOH A1104       5.101  -4.115 -14.581  1.00 50.98           O  
ANISOU  769  O   HOH A1104    14327   1739   3302    784  -2446   -388       O  
HETATM  770  O   HOH A1105      13.916  14.460  -3.082  1.00 31.69           O  
ANISOU  770  O   HOH A1105     5421   4373   2245   1238    468   -635       O  
HETATM  771  O   HOH A1106      19.922   6.572  -7.934  1.00 32.63           O  
ANISOU  771  O   HOH A1106     2123   3566   6709   -356  -1045   2105       O  
HETATM  772  O   HOH B 901      18.935 -12.821 -12.701  1.00  7.42           O  
ANISOU  772  O   HOH B 901      725   1496    595     46    -17     31       O  
HETATM  773  O   HOH B 902       5.505   6.912 -18.371  1.00  7.11           O  
ANISOU  773  O   HOH B 902      820   1457    423     79    -11     22       O  
HETATM  774  O   HOH B 903      10.377  -5.208 -16.423  1.00  7.96           O  
ANISOU  774  O   HOH B 903      977   1682    364    184     75     85       O  
HETATM  775  O   HOH B 904       3.255  13.587 -19.610  1.00 10.45           O  
ANISOU  775  O   HOH B 904     1070   1694   1207    235    164    325       O  
HETATM  776  O   HOH B 905      19.792  -7.578 -17.956  1.00 21.03           O  
ANISOU  776  O   HOH B 905     1735   2717   3538    659   1467   2081       O  
HETATM  777  O   HOH B 906      21.308  -6.932 -15.032  1.00 13.05           O  
ANISOU  777  O   HOH B 906     1676   2135   1146   -212    100   -192       O  
HETATM  778  O   HOH B 907       8.106  -3.530 -16.340  1.00 13.03           O  
ANISOU  778  O   HOH B 907     1990   1667   1293    263    698    138       O  
HETATM  779  O   HOH B 908       5.835  11.043 -21.544  1.00  8.92           O  
ANISOU  779  O   HOH B 908     1274   1366    749   -256    107   -124       O  
HETATM  780  O   HOH B 909       4.517  10.024 -11.589  1.00 14.00           O  
ANISOU  780  O   HOH B 909     1839   2214   1265   -306    688     81       O  
HETATM  781  O   HOH B 910      17.783  -5.553 -18.156  1.00 18.01           O  
ANISOU  781  O   HOH B 910     1796   3278   1768   -164    342    976       O  
HETATM  782  O   HOH B 911      13.671   4.337 -17.680  1.00 19.12           O  
ANISOU  782  O   HOH B 911     2016   2652   2594    410    469     34       O  
HETATM  783  O   HOH B 912      21.793  -8.832 -19.655  1.00 26.00           O  
ANISOU  783  O   HOH B 912     2605   4299   2972  -1028    387   1324       O  
HETATM  784  O   HOH B 913       4.805  14.909 -13.574  1.00 28.25           O  
ANISOU  784  O   HOH B 913     5231   2782   2720   1555   -347   -872       O  
HETATM  785  O   HOH B 914       2.984   8.454 -14.847  1.00 12.76           O  
ANISOU  785  O   HOH B 914     1159   2119   1567   -278    -15    219       O  
HETATM  786  O   HOH B 915      18.077   3.158 -13.665  1.00 18.54           O  
ANISOU  786  O   HOH B 915     1835   2993   2216    260   -133    118       O  
MASTER      258    0    0    0    5    0    0    6  736    2    0    7          
END                                                                             
