# Supplementary material for: Funneling modulatory peptide design with generative models: Discovery and characterization of disruptors of calcineurin protein-protein interactions
Source: PLoS Comput Biol. 2023 Feb 2;19(2):e1010874. doi: 10.1371/journal.pcbi.1010874 (PMC9928118; doi:10.1371/journal.pcbi.1010874)
Supplement: S5 Data — (ZIP) [file pcbi.1010874.s013.zip › PepCrawler/Libs/exclusions]

# Exclusion list
# 1. difference between nodes 
# 2. Type of first link (always on the left of the other node)
# 3. Index of atom in first node.
# 4. Type of second link.
# 5. Index of atom in second link
# 6. How many bonds separate the atoms. 
#
# ARG - ARG
0 ARG 0 ARG 1 1
0 ARG 0 ARG 2 2
0 ARG 0 ARG 3 3
0 ARG 1 ARG 2 1
0 ARG 1 ARG 3 2
0 ARG 1 ARG 4 3
0 ARG 1 ARG 5 3
0 ARG 2 ARG 3 1
0 ARG 2 ARG 4 2
0 ARG 2 ARG 5 2
0 ARG 2 ARG 6 3
0 ARG 2 ARG 9 3
0 ARG 3 ARG 4 1
0 ARG 3 ARG 5 1
0 ARG 3 ARG 6 2
0 ARG 3 ARG 9 2
0 ARG 3 ARG 7 3
0 ARG 3 ARG 8 3
0 ARG 3 ARG 10 3
0 ARG 3 ARG 11 3
0 ARG 5 ARG 6 1
0 ARG 5 ARG 9 1
0 ARG 5 ARG 7 2
0 ARG 5 ARG 8 2
0 ARG 5 ARG 10 2
0 ARG 5 ARG 11 2
0 ARG 6 ARG 7 1
0 ARG 6 ARG 8 1
0 ARG 6 ARG 9 2
0 ARG 6 ARG 10 3
0 ARG 6 ARG 11 3
0 ARG 7 ARG 8 2
0 ARG 7 ARG 9 3
0 ARG 8 ARG 9 3
0 ARG 9 ARG 10 1
0 ARG 9 ARG 11 1
0 ARG 10 ARG 11 2
#
# ASN - ASN
0 ASN 0 ASN 1 1
0 ASN 0 ASN 2 2
0 ASN 0 ASN 3 2
0 ASN 0 ASN 4 3
0 ASN 0 ASN 5 3
0 ASN 1 ASN 2 1
0 ASN 1 ASN 3 1
0 ASN 1 ASN 4 2
0 ASN 1 ASN 5 2
0 ASN 3 ASN 4 1
0 ASN 3 ASN 5 1
0 ASN 4 ASN 5 2
#
# ASP - ASP
0 ASP 0 ASP 1 1
0 ASP 0 ASP 2 2
0 ASP 0 ASP 3 2
0 ASP 1 ASP 2 1
0 ASP 1 ASP 3 1
0 ASP 2 ASP 3 2
#
# CYS - CYS
0 CYS 0 CYS 1 1
#
# GLN - GLN
0 GLN 0 GLN 1 1
0 GLN 0 GLN 2 2
0 GLN 0 GLN 3 3
0 GLN 0 GLN 4 3
0 GLN 1 GLN 2 1
0 GLN 1 GLN 3 2
0 GLN 1 GLN 4 2
0 GLN 1 GLN 5 3
0 GLN 1 GLN 6 3
0 GLN 2 GLN 3 1
0 GLN 2 GLN 4 1
# 0 GLN 3 GLN 4 1 - error
0 GLN 2 GLN 5 2
0 GLN 2 GLN 6 2
0 GLN 3 GLN 4 2
0 GLN 3 GLN 5 3
0 GLN 3 GLN 6 3
0 GLN 4 GLN 5 1
0 GLN 4 GLN 6 1
0 GLN 5 GLN 6 2
#
# GLU - GLU
0 GLU 0 GLU 1 1
0 GLU 0 GLU 2 2
0 GLU 0 GLU 3 3
0 GLU 0 GLU 4 3
0 GLU 1 GLU 2 1
0 GLU 1 GLU 3 2
0 GLU 1 GLU 4 2
0 GLU 2 GLU 3 1
0 GLU 2 GLU 4 1
0 GLU 3 GLU 4 2
#
# HIS - HIS
0 HIS 0 HIS 1 1
0 HIS 0 HIS 2 2
0 HIS 0 HIS 4 2
0 HIS 0 HIS 3 3
0 HIS 0 HIS 5 3
0 HIS 1 HIS 2 1
0 HIS 1 HIS 4 1
0 HIS 1 HIS 3 2
0 HIS 1 HIS 5 2
0 HIS 1 HIS 6 2
0 HIS 2 HIS 3 1
0 HIS 2 HIS 6 1
0 HIS 2 HIS 4 2
0 HIS 2 HIS 5 2
0 HIS 3 HIS 6 2
0 HIS 3 HIS 4 3
0 HIS 3 HIS 5 3
0 HIS 4 HIS 5 1
0 HIS 4 HIS 6 2
0 HIS 5 HIS 6 1
#
# ILE - ILE
0 ILE 0 ILE 1 1
0 ILE 0 ILE 2 1
0 ILE 0 ILE 3 2
0 ILE 1 ILE 2 2
0 ILE 1 ILE 3 3
0 ILE 2 ILE 3 1
#
# LEU - LEU
0 LEU 0 LEU 1 1
0 LEU 0 LEU 2 2
0 LEU 0 LEU 3 2
0 LEU 1 LEU 2 1 
0 LEU 1 LEU 3 1
0 LEU 2 LEU 3 2
#
# LYS-  LYS
0 LYS 0 LYS 1 1
0 LYS 0 LYS 2 2
0 LYS 0 LYS 3 3
0 LYS 1 LYS 2 1
0 LYS 1 LYS 3 2
0 LYS 1 LYS 4 3
0 LYS 2 LYS 3 1 
0 LYS 2 LYS 4 2
0 LYS 2 LYS 5 3
0 LYS 2 LYS 6 3
0 LYS 2 LYS 7 3
0 LYS 3 LYS 4 1
0 LYS 3 LYS 5 2
0 LYS 3 LYS 6 2
0 LYS 3 LYS 7 2
0 LYS 4 LYS 5 1
0 LYS 4 LYS 6 1
0 LYS 4 LYS 7 1
0 LYS 5 LYS 6 2
0 LYS 5 LYS 7 2
# 0 LYS 6 LYS 7 1 error
# ADDED LINE
0 LYS 6 LYS 7 2
#
# MET - MET
0 MET 0 MET 1 1
0 MET 0 MET 2 2
0 MET 0 MET 3 3
0 MET 1 MET 2 1
0 MET 1 MET 3 2
0 MET 2 MET 3 1 
#
# PHE - PHE
0 PHE 0 PHE 1 1
0 PHE 0 PHE 2 2
0 PHE 0 PHE 3 2
0 PHE 0 PHE 4 3
0 PHE 0 PHE 5 3
0 PHE 1 PHE 2 1
0 PHE 1 PHE 3 1
0 PHE 1 PHE 4 2
0 PHE 1 PHE 5 2
0 PHE 1 PHE 6 3
0 PHE 2 PHE 4 1
0 PHE 2 PHE 3 2
0 PHE 2 PHE 6 2
0 PHE 2 PHE 5 3
0 PHE 3 PHE 5 1 
0 PHE 3 PHE 6 2
0 PHE 3 PHE 4 3
0 PHE 4 PHE 6 1
0 PHE 4 PHE 5 2
0 PHE 5 PHE 6 1
#
# PRO - PRO
0 PRO 0 PRO 1 1
0 PRO 0 PRO 2 2
0 PRO 1 PRO 2 1
#
# SER - SER
0 SER 0 SER 1 1
0 SER 0 SER 2 2
0 SER 1 SER 2 1
#
# THR - THR
0 THR 0 THR 1 1
0 THR 0 THR 3 1
0 THR 0 THR 2 2
0 THR 1 THR 2 1
0 THR 1 THR 3 2
0 THR 2 THR 3 3
#
# TRP - TRP
0 TRP 0 TRP 1 1
0 TRP 0 TRP 2 2
0 TRP 0 TRP 5 2
0 TRP 0 TRP 3 3
0 TRP 0 TRP 4 3
0 TRP 0 TRP 6 3
0 TRP 1 TRP 2 1
0 TRP 1 TRP 5 1
0 TRP 1 TRP 3 2
0 TRP 1 TRP 4 2
0 TRP 1 TRP 6 2
0 TRP 1 TRP 7 3
0 TRP 1 TRP 8 3
0 TRP 1 TRP 9 3
0 TRP 2 TRP 3 1
0 TRP 2 TRP 4 1
0 TRP 2 TRP 5 2
0 TRP 2 TRP 6 2
0 TRP 2 TRP 8 2
0 TRP 2 TRP 9 2
0 TRP 2 TRP 7 3
0 TRP 2 TRP 10 3
0 TRP 3 TRP 6 1
0 TRP 3 TRP 8 1
0 TRP 3 TRP 4 2
0 TRP 3 TRP 5 2
0 TRP 3 TRP 7 2
0 TRP 3 TRP 10 2
0 TRP 3 TRP 9 3
0 TRP 4 TRP 9 1
0 TRP 4 TRP 10 2
0 TRP 4 TRP 5 3
0 TRP 4 TRP 6 3
0 TRP 4 TRP 8 3
0 TRP 5 TRP 6 1
0 TRP 5 TRP 7 2
0 TRP 5 TRP 8 3
0 TRP 6 TRP 7 1
0 TRP 6 TRP 8 2
0 TRP 6 TRP 10 3
0 TRP 7 TRP 8 3
0 TRP 8 TRP 10 1
0 TRP 8 TRP 9 2
0 TRP 9 TRP 10 1
#
# TYR - TYR
0 TYR 0 TYR 1 1
0 TYR 0 TYR 2 2
0 TYR 0 TYR 4 2
0 TYR 0 TYR 3 3
0 TYR 0 TYR 5 3
0 TYR 1 TYR 2 1
0 TYR 1 TYR 4 1
# 0 TYR 1 TYR 3 1 - error
# added line
0 TYR 1 TYR 3 2
# 0 TYR 1 TYR 5 1 - error
# added line
0 TYR 1 TYR 5 2
0 TYR 1 TYR 6 3
0 TYR 2 TYR 3 1
0 TYR 2 TYR 4 2
0 TYR 2 TYR 6 2
0 TYR 2 TYR 5 3
0 TYR 2 TYR 7 3
0 TYR 3 TYR 6 1
0 TYR 3 TYR 5 2
0 TYR 3 TYR 7 2
0 TYR 3 TYR 4 3
0 TYR 3 TYR 8 3
0 TYR 4 TYR 5 1
0 TYR 4 TYR 6 2
0 TYR 4 TYR 7 3
0 TYR 5 TYR 6 1
0 TYR 5 TYR 7 2
0 TYR 5 TYR 8 3
0 TYR 6 TYR 7 1
0 TYR 6 TYR 8 2
0 TYR 7 TYR 8 1
#
# VAL - VAL
0 VAL 0 VAL 1 1
0 VAL 0 VAL 2 1
0 VAL 1 VAL 2 2
#
# CTR - CTR
0 CTR 0 CTR 1 1
0 CTR 0 CTR 2 1
0 CTR 1 CTR 2 2
#
# NTR - NTR
0 NTR 0 NTR 1 1
0 NTR 0 NTR 2 1
0 NTR 0 NTR 3 1
0 NTR 0 NTR 4 1
0 NTR 1 NTR 2 2
0 NTR 1 NTR 3 2
0 NTR 1 NTR 4 2
0 NTR 2 NTR 3 2
0 NTR 2 NTR 4 2
0 NTR 3 NTR 4 2
#
# BBN - BBN
0 BBN 0 BBN 1 1
0 BBN 0 BBN 2 1
0 BBN 0 BBN 3 2
0 BBN 0 BBN 4 2
0 BBN 1 BBN 2 2
0 BBN 1 BBN 3 3
0 BBN 1 BBN 4 3
0 BBN 2 BBN 3 1
0 BBN 2 BBN 4 1
0 BBN 3 BBN 4 2
#
# BBP - BBP
#added -  part of BBP (C,O) refers to previous residue and is BBN
0 BBN 0 BBP 1 1
0 BBN 0 BBP 2 1
0 BBN 0 BBP 3 2
0 BBN 0 BBP 4 2
0 BBN 1 BBP 2 2
0 BBN 1 BBP 3 3
0 BBN 1 BBP 4 3
#end of add
0 BBP 0 BBP 1 1
0 BBP 0 BBP 2 1
0 BBP 0 BBP 3 2
0 BBP 0 BBP 4 2
0 BBP 1 BBP 2 2
0 BBP 1 BBP 3 3
0 BBP 1 BBP 4 3
0 BBP 2 BBP 3 1
0 BBP 2 BBP 4 1
0 BBP 3 BBP 4 2
#
# BBG - BBG
#added -  part of BBG (C,O) refers to previous residue and is BBN
0 BBN 0 BBG 1 1
0 BBN 0 BBG 2 1
0 BBN 0 BBG 3 2
0 BBN 0 BBG 4 2
0 BBN 1 BBG 2 2
0 BBN 1 BBG 3 3
0 BBN 1 BBG 4 3
#end of add
0 BBG 0 BBG 1 1
0 BBG 0 BBG 2 1
0 BBG 0 BBG 3 2
0 BBG 0 BBG 4 2
0 BBG 1 BBG 2 2
0 BBG 1 BBG 3 3
0 BBG 1 BBG 4 3
0 BBG 2 BBG 3 1
0 BBG 2 BBG 4 1
0 BBG 3 BBG 4 2
#
# BBN with a sidechain just after it.
1 BBN 0 ALA 0 3
1 BBN 0 ARG 0 3
1 BBN 0 ASN 0 3
1 BBN 0 ASP 0 3
1 BBN 0 CYS 0 3
1 BBN 0 GLN 0 3
1 BBN 0 GLU 0 3
1 BBN 0 HIS 0 3
1 BBN 0 ILE 0 3
1 BBN 0 LEU 0 3
1 BBN 0 LYS 0 3
1 BBN 0 MET 0 3
1 BBN 0 PHE 0 3
1 BBN 0 SER 0 3
1 BBN 0 THR 0 3
1 BBN 0 TRP 0 3
1 BBN 0 TYR 0 3
1 BBN 0 VAL 0 3
#
1 BBN 2 ALA 0 2
1 BBN 2 ARG 0 2
1 BBN 2 ASN 0 2
1 BBN 2 ASP 0 2
1 BBN 2 CYS 0 2
1 BBN 2 GLN 0 2
1 BBN 2 GLU 0 2
1 BBN 2 HIS 0 2
1 BBN 2 ILE 0 2
1 BBN 2 LEU 0 2
1 BBN 2 LYS 0 2
1 BBN 2 MET 0 2
1 BBN 2 PHE 0 2
1 BBN 2 SER 0 2
1 BBN 2 THR 0 2
1 BBN 2 TRP 0 2
1 BBN 2 TYR 0 2
1 BBN 2 VAL 0 2
#
1 BBN 2 ARG 1 3
1 BBN 2 ASN 1 3
1 BBN 2 ASP 1 3
1 BBN 2 CYS 1 3
1 BBN 2 GLN 1 3
1 BBN 2 GLU 1 3
1 BBN 2 HIS 1 3
1 BBN 2 ILE 1 3
1 BBN 2 ILE 2 3
1 BBN 2 LEU 1 3
1 BBN 2 LYS 1 3
1 BBN 2 MET 1 3
1 BBN 2 PHE 1 3
1 BBN 2 SER 1 3
1 BBN 2 THR 1 3
1 BBN 2 THR 3 3
1 BBN 2 TRP 1 3
1 BBN 2 TYR 1 3
1 BBN 2 VAL 1 3
1 BBN 2 VAL 2 3
#
1 BBN 3 ALA 0 3
1 BBN 3 ARG 0 3
1 BBN 3 ASN 0 3
1 BBN 3 ASP 0 3
1 BBN 3 CYS 0 3
1 BBN 3 GLN 0 3
1 BBN 3 GLU 0 3
1 BBN 3 HIS 0 3
1 BBN 3 ILE 0 3
1 BBN 3 LEU 0 3
1 BBN 3 LYS 0 3
1 BBN 3 MET 0 3
1 BBN 3 PHE 0 3
1 BBN 3 SER 0 3
1 BBN 3 THR 0 3
1 BBN 3 TRP 0 3
1 BBN 3 TYR 0 3
1 BBN 3 VAL 0 3
#
1 BBN 4 ALA 0 1
1 BBN 4 ARG 0 1
1 BBN 4 ASN 0 1
1 BBN 4 ASP 0 1
1 BBN 4 CYS 0 1
1 BBN 4 GLN 0 1
1 BBN 4 GLU 0 1
1 BBN 4 HIS 0 1
1 BBN 4 ILE 0 1
1 BBN 4 LEU 0 1
1 BBN 4 LYS 0 1
1 BBN 4 MET 0 1
1 BBN 4 PHE 0 1
1 BBN 4 SER 0 1
1 BBN 4 THR 0 1
1 BBN 4 TRP 0 1
1 BBN 4 TYR 0 1
1 BBN 4 VAL 0 1
#
1 BBN 4 ARG 1 2
1 BBN 4 ASN 1 2
1 BBN 4 ASP 1 2
1 BBN 4 CYS 1 2
1 BBN 4 GLN 1 2
1 BBN 4 GLU 1 2
1 BBN 4 HIS 1 2
1 BBN 4 ILE 1 2
1 BBN 4 ILE 2 2
1 BBN 4 LEU 1 2
1 BBN 4 LYS 1 2
1 BBN 4 MET 1 2
1 BBN 4 PHE 1 2
1 BBN 4 SER 1 2
1 BBN 4 THR 1 2
1 BBN 4 THR 3 2
1 BBN 4 TRP 1 2
1 BBN 4 TYR 1 2
1 BBN 4 VAL 1 2
1 BBN 4 VAL 2 2
#
1 BBN 4 ARG 2 3
1 BBN 4 ASN 2 3
1 BBN 4 ASN 3 3
1 BBN 4 ASP 2 3
1 BBN 4 ASP 3 3
1 BBN 4 GLN 2 3
1 BBN 4 GLU 2 3
1 BBN 4 HIS 2 3
1 BBN 4 HIS 4 3
1 BBN 4 ILE 3 3
1 BBN 4 LEU 2 3
1 BBN 4 LEU 3 3
1 BBN 4 LYS 2 3
1 BBN 4 MET 2 3
1 BBN 4 PHE 2 3
1 BBN 4 PHE 3 3
1 BBN 4 SER 2 3
1 BBN 4 THR 2 3
1 BBN 4 TRP 2 3
1 BBN 4 TRP 5 3
1 BBN 4 TYR 2 3
1 BBN 4 TYR 4 3
#
# BBP and the PRO side-chain just after it.
#add
1 BBN 0 PRO 2 2
1 BBN 0 PRO 0 3
1 BBN 0 PRO 1 3
#end of add
1 BBP 0 PRO 2 2
1 BBP 0 PRO 0 3
1 BBP 0 PRO 1 3
1 BBP 2 PRO 2 1
1 BBP 2 PRO 0 2
1 BBP 2 PRO 1 2
1 BBP 3 PRO 0 1
1 BBP 3 PRO 1 2
1 BBP 3 PRO 2 2
1 BBP 4 PRO 0 2
1 BBP 4 PRO 1 1
1 BBP 4 PRO 2 0
#
# A sidechain with the backbone piece BBN just after it.
1 ALA 0 BBN 0 2
1 ARG 0 BBN 0 2
1 ASN 0 BBN 0 2
1 ASP 0 BBN 0 2
1 CYS 0 BBN 0 2
1 GLN 0 BBN 0 2
1 GLU 0 BBN 0 2
1 HIS 0 BBN 0 2
1 ILE 0 BBN 0 2
1 LEU 0 BBN 0 2
1 LYS 0 BBN 0 2
1 MET 0 BBN 0 2
1 PHE 0 BBN 0 2
1 PRO 0 BBN 0 2
1 SER 0 BBN 0 2
1 THR 0 BBN 0 2
1 TRP 0 BBN 0 2
1 TYR 0 BBN 0 2
1 VAL 0 BBN 0 2
#
1 ALA 0 BBN 1 3
1 ARG 0 BBN 1 3
1 ASN 0 BBN 1 3
1 ASP 0 BBN 1 3
1 CYS 0 BBN 1 3
1 GLN 0 BBN 1 3
1 GLU 0 BBN 1 3
1 HIS 0 BBN 1 3
1 ILE 0 BBN 1 3
1 LEU 0 BBN 1 3
1 LYS 0 BBN 1 3
1 MET 0 BBN 1 3
1 PHE 0 BBN 1 3
1 PRO 0 BBN 1 3
1 SER 0 BBN 1 3
1 THR 0 BBN 1 3
1 TRP 0 BBN 1 3
1 TYR 0 BBN 1 3
1 VAL 0 BBN 1 3
#
1 ALA 0 BBN 2 3
1 ARG 0 BBN 2 3
1 ASN 0 BBN 2 3
1 ASP 0 BBN 2 3
1 CYS 0 BBN 2 3
1 GLN 0 BBN 2 3
1 GLU 0 BBN 2 3
1 HIS 0 BBN 2 3
1 ILE 0 BBN 2 3
1 LEU 0 BBN 2 3
1 LYS 0 BBN 2 3
1 MET 0 BBN 2 3
1 PHE 0 BBN 2 3
1 PRO 0 BBN 2 3
1 SER 0 BBN 2 3
1 THR 0 BBN 2 3
1 TRP 0 BBN 2 3
1 TYR 0 BBN 2 3
1 VAL 0 BBN 2 3
#
1 ARG 1 BBN 0 3
1 ASN 1 BBN 0 3
1 ASP 1 BBN 0 3
1 CYS 1 BBN 0 3
1 GLN 1 BBN 0 3
1 GLU 1 BBN 0 3
1 HIS 1 BBN 0 3
1 ILE 1 BBN 0 3
1 ILE 2 BBN 0 3
1 LEU 1 BBN 0 3
1 LYS 1 BBN 0 3
1 MET 1 BBN 0 3
1 PHE 1 BBN 0 3
1 PRO 1 BBN 0 3
1 PRO 2 BBN 0 3
1 SER 1 BBN 0 3
1 THR 1 BBN 0 3
1 THR 3 BBN 0 3
1 TRP 1 BBN 0 3
1 TYR 1 BBN 0 3
1 VAL 1 BBN 0 3
1 VAL 2 BBN 0 3
#
# A sidechain with the backbone piece BBG just after it.
1 ALA 0 BBG 0 2
1 ARG 0 BBG 0 2
1 ASN 0 BBG 0 2
1 ASP 0 BBG 0 2
1 CYS 0 BBG 0 2
1 GLN 0 BBG 0 2
1 GLU 0 BBG 0 2
1 HIS 0 BBG 0 2
1 ILE 0 BBG 0 2
1 LEU 0 BBG 0 2
1 LYS 0 BBG 0 2
1 MET 0 BBG 0 2
1 PHE 0 BBG 0 2
1 PRO 0 BBG 0 2
1 SER 0 BBG 0 2
1 THR 0 BBG 0 2
1 TRP 0 BBG 0 2
1 TYR 0 BBG 0 2
1 VAL 0 BBG 0 2
#
1 ALA 0 BBG 1 3
1 ARG 0 BBG 1 3
1 ASN 0 BBG 1 3
1 ASP 0 BBG 1 3
1 CYS 0 BBG 1 3
1 GLN 0 BBG 1 3
1 GLU 0 BBG 1 3
1 HIS 0 BBG 1 3
1 ILE 0 BBG 1 3
1 LEU 0 BBG 1 3
1 LYS 0 BBG 1 3
1 MET 0 BBG 1 3
1 PHE 0 BBG 1 3
1 PRO 0 BBG 1 3
1 SER 0 BBG 1 3
1 THR 0 BBG 1 3
1 TRP 0 BBG 1 3
1 TYR 0 BBG 1 3
1 VAL 0 BBG 1 3
#
1 ALA 0 BBG 2 3
1 ARG 0 BBG 2 3
1 ASN 0 BBG 2 3
1 ASP 0 BBG 2 3
1 CYS 0 BBG 2 3
1 GLN 0 BBG 2 3
1 GLU 0 BBG 2 3
1 HIS 0 BBG 2 3
1 ILE 0 BBG 2 3
1 LEU 0 BBG 2 3
1 LYS 0 BBG 2 3
1 MET 0 BBG 2 3
1 PHE 0 BBG 2 3
1 PRO 0 BBG 2 3
1 SER 0 BBG 2 3
1 THR 0 BBG 2 3
1 TRP 0 BBG 2 3
1 TYR 0 BBG 2 3
1 VAL 0 BBG 2 3
#
1 ARG 1 BBG 0 3
1 ASN 1 BBG 0 3
1 ASP 1 BBG 0 3
1 CYS 1 BBG 0 3
1 GLN 1 BBG 0 3
1 GLU 1 BBG 0 3
1 HIS 1 BBG 0 3
1 ILE 1 BBG 0 3
1 ILE 2 BBG 0 3
1 LEU 1 BBG 0 3
1 LYS 1 BBG 0 3
1 MET 1 BBG 0 3
1 PHE 1 BBG 0 3
1 PRO 1 BBG 0 3
1 PRO 2 BBG 0 3
1 SER 1 BBG 0 3
1 THR 1 BBG 0 3
1 THR 3 BBG 0 3
1 TRP 1 BBG 0 3
1 TYR 1 BBG 0 3
1 VAL 1 BBG 0 3
1 VAL 2 BBG 0 3
#
# A sidechain with the backbone piece BBP just after it.
1 ALA 0 BBP 0 2
1 ARG 0 BBP 0 2
1 ASN 0 BBP 0 2
1 ASP 0 BBP 0 2
1 CYS 0 BBP 0 2
1 GLN 0 BBP 0 2
1 GLU 0 BBP 0 2
1 HIS 0 BBP 0 2
1 ILE 0 BBP 0 2
1 LEU 0 BBP 0 2
1 LYS 0 BBP 0 2
1 MET 0 BBP 0 2
1 PHE 0 BBP 0 2
1 PRO 0 BBP 0 2
1 SER 0 BBP 0 2
1 THR 0 BBP 0 2
1 TRP 0 BBP 0 2
1 TYR 0 BBP 0 2
1 VAL 0 BBP 0 2
1 ALA 0 BBP 1 3
1 ARG 0 BBP 1 3
1 ASN 0 BBP 1 3
1 ASP 0 BBP 1 3
1 CYS 0 BBP 1 3
1 GLN 0 BBP 1 3
1 GLU 0 BBP 1 3
1 HIS 0 BBP 1 3
1 ILE 0 BBP 1 3
1 LEU 0 BBP 1 3
1 LYS 0 BBP 1 3
1 MET 0 BBP 1 3
1 PHE 0 BBP 1 3
1 PRO 0 BBP 1 3
1 SER 0 BBP 1 3
1 THR 0 BBP 1 3
1 TRP 0 BBP 1 3
1 TYR 0 BBP 1 3
1 VAL 0 BBP 1 3
#
1 ALA 0 BBP 2 3
1 ARG 0 BBP 2 3
1 ASN 0 BBP 2 3
1 ASP 0 BBP 2 3
1 CYS 0 BBP 2 3
1 GLN 0 BBP 2 3
1 GLU 0 BBP 2 3
1 HIS 0 BBP 2 3
1 ILE 0 BBP 2 3
1 LEU 0 BBP 2 3
1 LYS 0 BBP 2 3
1 MET 0 BBP 2 3
1 PHE 0 BBP 2 3
1 PRO 0 BBP 2 3
1 SER 0 BBP 2 3
1 THR 0 BBP 2 3
1 TRP 0 BBP 2 3
1 TYR 0 BBP 2 3
1 VAL 0 BBP 2 3
#
1 ARG 1 BBP 0 3
1 ASN 1 BBP 0 3
1 ASP 1 BBP 0 3
1 CYS 1 BBP 0 3
1 GLN 1 BBP 0 3
1 GLU 1 BBP 0 3
1 HIS 1 BBP 0 3
1 ILE 1 BBP 0 3
1 ILE 2 BBP 0 3
1 LEU 1 BBP 0 3
1 LYS 1 BBP 0 3
1 MET 1 BBP 0 3
1 PHE 1 BBP 0 3
1 PRO 1 BBP 0 3
1 PRO 2 BBP 0 3
1 SER 1 BBP 0 3
1 THR 1 BBP 0 3
1 THR 3 BBP 0 3
1 TRP 1 BBP 0 3
1 TYR 1 BBP 0 3
1 VAL 1 BBP 0 3
1 VAL 2 BBP 0 3
#
# Two consecutive backbone pieces.
2 BBN 0 BBN 0 3
2 BBN 0 BBP 0 3
2 BBN 0 BBG 0 3
2 BBP 0 BBN 0 3
2 BBP 4 BBN 0 3
2 BBP 0 BBP 0 3
2 BBP 4 BBP 0 3
2 BBP 0 BBG 0 3
2 BBP 4 BBG 0 3
2 BBG 0 BBN 0 3
2 BBG 0 BBP 0 3
2 BBG 0 BBG 0 3
#
2 BBN 2 BBN 0 2
2 BBN 2 BBP 0 2
2 BBN 2 BBG 0 2
2 BBP 2 BBN 0 2
2 BBP 2 BBP 0 2
2 BBP 2 BBG 0 2
2 BBG 2 BBN 0 2
2 BBG 2 BBP 0 2
2 BBG 2 BBG 0 2
#
2 BBN 2 BBN 1 3
2 BBN 2 BBP 1 3
2 BBN 2 BBG 1 3
2 BBP 2 BBN 1 3
2 BBP 2 BBP 1 3
2 BBP 2 BBG 1 3
2 BBG 2 BBN 1 3
2 BBG 2 BBP 1 3
2 BBG 2 BBG 1 3
#
2 BBN 2 BBN 2 3
2 BBN 2 BBP 2 3
2 BBN 2 BBG 2 3
2 BBP 2 BBN 2 3
2 BBP 2 BBP 2 3
2 BBP 2 BBG 2 3
2 BBG 2 BBN 2 3
2 BBG 2 BBP 2 3
2 BBG 2 BBG 2 3
#
2 BBN 3 BBN 0 3
2 BBN 3 BBP 0 3
2 BBN 3 BBG 0 3
2 BBG 3 BBN 0 3
2 BBG 3 BBP 0 3
2 BBG 3 BBG 0 3
#
2 BBN 4 BBN 0 1
2 BBN 4 BBP 0 1
2 BBN 4 BBG 0 1
2 BBP 3 BBN 0 1
2 BBP 3 BBP 0 1
2 BBP 3 BBG 0 1
2 BBG 4 BBN 0 1
2 BBG 4 BBP 0 1
2 BBG 4 BBG 0 1
#
2 BBN 4 BBN 1 2
2 BBN 4 BBP 1 2
2 BBN 4 BBG 1 2
2 BBP 3 BBN 1 2
2 BBP 3 BBP 1 2
2 BBP 3 BBG 1 2
2 BBG 4 BBN 1 2
2 BBG 4 BBP 1 2
2 BBG 4 BBG 1 2
#
2 BBN 4 BBN 2 2
2 BBN 4 BBP 2 2
2 BBN 4 BBG 2 2
2 BBP 3 BBN 2 2
2 BBP 3 BBP 2 2
2 BBP 3 BBG 2 2
2 BBG 4 BBN 2 2
2 BBG 4 BBP 2 2
2 BBG 4 BBG 2 2
#
2 BBN 4 BBN 3 3
2 BBN 4 BBG 3 3
2 BBP 3 BBN 3 3
2 BBP 3 BBG 3 3
2 BBG 4 BBN 3 3
2 BBG 4 BBG 3 3
#
2 BBN 4 BBN 4 3
2 BBN 4 BBP 3 3
2 BBN 4 BBP 4 3
2 BBN 4 BBG 4 3
2 BBP 3 BBN 4 3
2 BBP 3 BBP 3 3
2 BBP 3 BBP 4 3
2 BBP 3 BBG 4 3
2 BBG 4 BBN 4 3
# 2 BBG 4 BBP 3 3 error - appears after this line
2 BBG 4 BBP 3 3
2 BBG 4 BBG 4 3
#
# N-Terminal and sidechain after it.
1 NTR 0 ALA 0 2
1 NTR 0 ARG 0 2
1 NTR 0 ASN 0 2
1 NTR 0 ASP 0 2
1 NTR 0 CYS 0 2
1 NTR 0 GLN 0 2
1 NTR 0 GLU 0 2
1 NTR 0 HIS 0 2
1 NTR 0 ILE 0 2
1 NTR 0 LEU 0 2
1 NTR 0 LYS 0 2
1 NTR 0 MET 0 2
1 NTR 0 PHE 0 2
1 NTR 0 SER 0 2
1 NTR 0 THR 0 2
1 NTR 0 TRP 0 2
1 NTR 0 TYR 0 2
1 NTR 0 VAL 0 2
#
1 NTR 0 ARG 1 3
1 NTR 0 ASN 1 3
1 NTR 0 ASP 1 3
1 NTR 0 CYS 1 3
1 NTR 0 GLN 1 3
1 NTR 0 GLU 1 3
1 NTR 0 HIS 1 3
1 NTR 0 ILE 1 3
1 NTR 0 ILE 2 3
1 NTR 0 LEU 1 3
1 NTR 0 LYS 1 3
1 NTR 0 MET 1 3
1 NTR 0 PHE 1 3
1 NTR 0 SER 1 3
1 NTR 0 THR 1 3
1 NTR 0 THR 3 3
1 NTR 0 TRP 1 3
1 NTR 0 TYR 1 3
1 NTR 0 VAL 1 3
1 NTR 0 VAL 2 3
#
1 NTR 1 ALA 0 3
1 NTR 1 ARG 0 3
1 NTR 1 ASN 0 3
1 NTR 1 ASP 0 3
1 NTR 1 CYS 0 3
1 NTR 1 GLN 0 3
1 NTR 1 GLU 0 3
1 NTR 1 HIS 0 3
1 NTR 1 ILE 0 3
1 NTR 1 LEU 0 3
1 NTR 1 LYS 0 3
1 NTR 1 MET 0 3
1 NTR 1 PHE 0 3
1 NTR 1 SER 0 3
1 NTR 1 THR 0 3
1 NTR 1 TRP 0 3
1 NTR 1 TYR 0 3
1 NTR 1 VAL 0 3
#
1 NTR 2 ALA 0 3
1 NTR 2 ARG 0 3
1 NTR 2 ASN 0 3
1 NTR 2 ASP 0 3
1 NTR 2 CYS 0 3
1 NTR 2 GLN 0 3
1 NTR 2 GLU 0 3
1 NTR 2 HIS 0 3
1 NTR 2 ILE 0 3
1 NTR 2 LEU 0 3
1 NTR 2 LYS 0 3
1 NTR 2 MET 0 3
1 NTR 2 PHE 0 3
1 NTR 2 SER 0 3
1 NTR 2 THR 0 3
1 NTR 2 TRP 0 3
1 NTR 2 TYR 0 3
1 NTR 2 VAL 0 3
#
1 NTR 3 ALA 0 3
1 NTR 3 ARG 0 3
1 NTR 3 ASN 0 3
1 NTR 3 ASP 0 3
1 NTR 3 CYS 0 3
1 NTR 3 GLN 0 3
1 NTR 3 GLU 0 3
1 NTR 3 HIS 0 3
1 NTR 3 ILE 0 3
1 NTR 3 LEU 0 3
1 NTR 3 LYS 0 3
1 NTR 3 MET 0 3
1 NTR 3 PHE 0 3
1 NTR 3 SER 0 3
1 NTR 3 THR 0 3
1 NTR 3 TRP 0 3
1 NTR 3 TYR 0 3
1 NTR 3 VAL 0 3
#
1 NTR 4 ALA 0 1
1 NTR 4 ARG 0 1
1 NTR 4 ASN 0 1
1 NTR 4 ASP 0 1
1 NTR 4 CYS 0 1
1 NTR 4 GLN 0 1
1 NTR 4 GLU 0 1
1 NTR 4 HIS 0 1
1 NTR 4 ILE 0 1
1 NTR 4 LEU 0 1
1 NTR 4 LYS 0 1
1 NTR 4 MET 0 1
1 NTR 4 PHE 0 1
1 NTR 4 SER 0 1
1 NTR 4 THR 0 1
1 NTR 4 TRP 0 1
1 NTR 4 TYR 0 1
1 NTR 4 VAL 0 1
#
1 NTR 4 ARG 1 2
1 NTR 4 ASN 1 2
1 NTR 4 ASP 1 2
1 NTR 4 CYS 1 2
1 NTR 4 GLN 1 2
1 NTR 4 GLU 1 2
1 NTR 4 HIS 1 2
1 NTR 4 ILE 1 2
1 NTR 4 ILE 2 2
1 NTR 4 LEU 1 2
1 NTR 4 LYS 1 2
1 NTR 4 MET 1 2
1 NTR 4 PHE 1 2
1 NTR 4 SER 1 2
1 NTR 4 THR 1 2
1 NTR 4 THR 3 2
1 NTR 4 TRP 1 2
1 NTR 4 TYR 1 2
1 NTR 4 VAL 1 2
1 NTR 4 VAL 2 2
#
1 NTR 4 ARG 2 3
1 NTR 4 ASN 2 3
1 NTR 4 ASN 3 3
1 NTR 4 ASP 2 3
1 NTR 4 ASP 3 3
1 NTR 4 GLN 2 3
1 NTR 4 GLU 2 3
1 NTR 4 HIS 2 3
1 NTR 4 HIS 4 3
1 NTR 4 ILE 3 3
1 NTR 4 LEU 2 3
1 NTR 4 LEU 3 3
1 NTR 4 LYS 2 3
1 NTR 4 MET 2 3
1 NTR 4 PHE 2 3
1 NTR 4 PHE 3 3
1 NTR 4 SER 2 3
1 NTR 4 THR 2 3
1 NTR 4 TRP 2 3
1 NTR 4 TRP 5 3
1 NTR 4 TYR 2 3
1 NTR 4 TYR 4 3
#
# C-Terminal piece with the sidechain just in front of it.
1 ALA 0 CTR 0 2
1 ARG 0 CTR 0 2
1 ASN 0 CTR 0 2
1 ASP 0 CTR 0 2
1 CYS 0 CTR 0 2
1 GLN 0 CTR 0 2
1 GLU 0 CTR 0 2
1 HIS 0 CTR 0 2
1 ILE 0 CTR 0 2
1 LEU 0 CTR 0 2
1 LYS 0 CTR 0 2
1 MET 0 CTR 0 2
1 PHE 0 CTR 0 2
1 PRO 0 CTR 0 2
1 SER 0 CTR 0 2
1 THR 0 CTR 0 2
1 TRP 0 CTR 0 2
1 TYR 0 CTR 0 2
1 VAL 0 CTR 0 2
#
1 ALA 0 CTR 1 2
1 ARG 0 CTR 1 3
1 ASN 0 CTR 1 3
1 ASP 0 CTR 1 3
1 CYS 0 CTR 1 3
1 GLN 0 CTR 1 3
1 GLU 0 CTR 1 3
1 HIS 0 CTR 1 3
1 ILE 0 CTR 1 3
1 LEU 0 CTR 1 3
1 LYS 0 CTR 1 3
1 MET 0 CTR 1 3
1 PHE 0 CTR 1 3
1 PRO 0 CTR 1 3
1 SER 0 CTR 1 3
1 THR 0 CTR 1 3
1 TRP 0 CTR 1 3
1 TYR 0 CTR 1 3
1 VAL 0 CTR 1 3
#
1 ALA 0 CTR 2 3
1 ARG 0 CTR 2 3
1 ASN 0 CTR 2 3
1 ASP 0 CTR 2 3
1 CYS 0 CTR 2 3
1 GLN 0 CTR 2 3
1 GLU 0 CTR 2 3
1 HIS 0 CTR 2 3
1 ILE 0 CTR 2 3
1 LEU 0 CTR 2 3
1 LYS 0 CTR 2 3
1 MET 0 CTR 2 3
1 PHE 0 CTR 2 3
1 PRO 0 CTR 2 3
1 SER 0 CTR 2 3
1 THR 0 CTR 2 3
1 TRP 0 CTR 2 3
1 TYR 0 CTR 2 3
1 VAL 0 CTR 2 3
#
1 ARG 1 CTR 0 3
1 ASN 1 CTR 0 3
1 ASP 1 CTR 0 3
1 CYS 1 CTR 0 3
1 GLN 1 CTR 0 3
1 GLU 1 CTR 0 3
1 HIS 1 CTR 0 3
1 ILE 1 CTR 0 3
1 LEU 1 CTR 0 3
1 LYS 1 CTR 0 3
1 MET 1 CTR 0 3
1 PHE 1 CTR 0 3
1 PRO 1 CTR 0 3
1 SER 1 CTR 0 3
1 THR 1 CTR 0 3
1 TRP 1 CTR 0 3
1 TYR 1 CTR 0 3
1 VAL 1 CTR 0 3
#
# NTR before a backbone piece and CTR after one
2 NTR 0 BBN 0 2
2 NTR 0 BBP 0 2
2 NTR 0 BBG 0 2
2 BBN 2 CTR 0 2
2 BBP 2 CTR 0 2
2 BBG 2 CTR 0 2
#
2 NTR 0 BBN 1 3
2 NTR 0 BBP 1 3
2 NTR 0 BBG 1 3
2 BBN 2 CTR 1 3
2 BBP 2 CTR 1 3
2 BBG 2 CTR 1 3
#
2 NTR 0 BBN 2 3
2 NTR 0 BBP 2 3
2 NTR 0 BBG 2 3
2 BBN 2 CTR 2 3
2 BBP 2 CTR 2 3
2 BBG 2 CTR 2 3
#
2 NTR 1 BBN 0 3
2 NTR 1 BBP 0 3
2 NTR 1 BBG 0 3
2 NTR 2 BBN 0 3
2 NTR 2 BBP 0 3
2 NTR 2 BBG 0 3
2 NTR 3 BBN 0 3
2 NTR 3 BBP 0 3
2 NTR 3 BBG 0 3
2 BBN 0 CTR 0 3
2 BBP 0 CTR 0 3
2 BBP 4 CTR 0 3
2 BBG 0 CTR 0 3
#
2 NTR 4 BBN 0 1
2 NTR 4 BBP 0 1
2 NTR 4 BBG 0 1
2 BBN 4 CTR 0 1
2 BBP 3 CTR 0 1
2 BBG 4 CTR 0 1
#
2 NTR 4 BBN 1 2
2 NTR 4 BBP 1 2
2 NTR 4 BBG 1 2
2 BBN 4 CTR 1 2
2 BBP 3 CTR 1 2
2 BBG 4 CTR 1 2
2 BBN 4 CTR 2 2
2 BBP 3 CTR 2 2
2 BBG 4 CTR 2 2
#
2 NTR 4 BBN 2 2
2 NTR 4 BBP 2 2
2 NTR 4 BBG 2 2
#
2 NTR 4 BBN 3 3
2 NTR 4 BBG 3 3
#
2 NTR 4 BBN 4 3
2 NTR 4 BBP 3 3
2 NTR 4 BBP 4 3
2 NTR 4 BBG 4 3 
#
# backbone Ca and PRO Cd 3 links away
3 BBN 4 PRO 2 3
3 BBG 4 PRO 2 3
3 BBP 3 PRO 2 3
3 NTR 4 PRO 2 3 
