# Supplementary material for: Funneling modulatory peptide design with generative models: Discovery and characterization of disruptors of calcineurin protein-protein interactions
Source: PLoS Comput Biol. 2023 Feb 2;19(2):e1010874. doi: 10.1371/journal.pcbi.1010874 (PMC9928118; doi:10.1371/journal.pcbi.1010874)
Supplement: S5 Data — (ZIP) [file pcbi.1010874.s013.zip › PepCrawler/Libs/rama500-pro.data]

# Table name/description: "Top500 Proline B<30"
# Number of dimensions: 2
# For each dimension, 1 to 2: lower_bound  upper_bound  number_of_bins  wrapping
#   x1: -180.0 180.0 180 true
#   x2: -180.0 180.0 180 true
# List of table coordinates and values. (Value is last number on each line.)
-179.0 -179.0 0.0
-179.0 -177.0 0.0
-179.0 -175.0 0.0
-179.0 -173.0 0.0
-179.0 -171.0 0.0
-179.0 -169.0 0.0
-179.0 -167.0 0.0
-179.0 -165.0 0.0
-179.0 -163.0 0.0
-179.0 -161.0 0.0
-179.0 -159.0 0.0
-179.0 -157.0 0.0
-179.0 -155.0 0.0
-179.0 -153.0 0.0
-179.0 -151.0 0.0
-179.0 -149.0 0.0
-179.0 -147.0 0.0
-179.0 -145.0 0.0
-179.0 -143.0 0.0
-179.0 -141.0 0.0
-179.0 -139.0 0.0
-179.0 -137.0 0.0
-179.0 -135.0 0.0
-179.0 -133.0 0.0
-179.0 -131.0 0.0
-179.0 -129.0 0.0
-179.0 -127.0 0.0
-179.0 -125.0 0.0
-179.0 -123.0 0.0
-179.0 -121.0 0.0
-179.0 -119.0 0.0
-179.0 -117.0 0.0
-179.0 -115.0 0.0
-179.0 -113.0 0.0
-179.0 -111.0 0.0
-179.0 -109.0 0.0
-179.0 -107.0 0.0
-179.0 -105.0 0.0
-179.0 -103.0 0.0
-179.0 -101.0 0.0
-179.0 -99.0 0.0
-179.0 -97.0 0.0
-179.0 -95.0 0.0
-179.0 -93.0 0.0
-179.0 -91.0 0.0
-179.0 -89.0 0.0
-179.0 -87.0 0.0
-179.0 -85.0 0.0
-179.0 -83.0 0.0
-179.0 -81.0 0.0
-179.0 -79.0 0.0
-179.0 -77.0 0.0
-179.0 -75.0 0.0
-179.0 -73.0 0.0
-179.0 -71.0 0.0
-179.0 -69.0 0.0
-179.0 -67.0 0.0
-179.0 -65.0 0.0
-179.0 -63.0 0.0
-179.0 -61.0 0.0
-179.0 -59.0 0.0
-179.0 -57.0 0.0
-179.0 -55.0 0.0
-179.0 -53.0 0.0
-179.0 -51.0 0.0
-179.0 -49.0 0.0
-179.0 -47.0 0.0
-179.0 -45.0 0.0
-179.0 -43.0 0.0
-179.0 -41.0 0.0
-179.0 -39.0 0.0
-179.0 -37.0 0.0
-179.0 -35.0 0.0
-179.0 -33.0 0.0
-179.0 -31.0 0.0
-179.0 -29.0 0.0
-179.0 -27.0 0.0
-179.0 -25.0 0.0
-179.0 -23.0 0.0
-179.0 -21.0 0.0
-179.0 -19.0 0.0
-179.0 -17.0 0.0
-179.0 -15.0 0.0
-179.0 -13.0 0.0
-179.0 -11.0 0.0
-179.0 -9.0 0.0
-179.0 -7.0 0.0
-179.0 -5.0 0.0
-179.0 -3.0 0.0
-179.0 -1.0 0.0
-179.0 1.0 0.0
-179.0 3.0 0.0
-179.0 5.0 0.0
-179.0 7.0 0.0
-179.0 9.0 0.0
-179.0 11.0 0.0
-179.0 13.0 0.0
-179.0 15.0 0.0
-179.0 17.0 0.0
-179.0 19.0 0.0
-179.0 21.0 0.0
-179.0 23.0 0.0
-179.0 25.0 0.0
-179.0 27.0 0.0
-179.0 29.0 0.0
-179.0 31.0 0.0
-179.0 33.0 0.0
-179.0 35.0 0.0
-179.0 37.0 0.0
-179.0 39.0 0.0
-179.0 41.0 0.0
-179.0 43.0 0.0
-179.0 45.0 0.0
-179.0 47.0 0.0
-179.0 49.0 0.0
-179.0 51.0 0.0
-179.0 53.0 0.0
-179.0 55.0 0.0
-179.0 57.0 0.0
-179.0 59.0 0.0
-179.0 61.0 0.0
-179.0 63.0 0.0
-179.0 65.0 0.0
-179.0 67.0 0.0
-179.0 69.0 0.0
-179.0 71.0 0.0
-179.0 73.0 0.0
-179.0 75.0 0.0
-179.0 77.0 0.0
-179.0 79.0 0.0
-179.0 81.0 0.0
-179.0 83.0 0.0
-179.0 85.0 0.0
-179.0 87.0 0.0
-179.0 89.0 0.0
-179.0 91.0 0.0
-179.0 93.0 0.0
-179.0 95.0 0.0
-179.0 97.0 0.0
-179.0 99.0 0.0
-179.0 101.0 0.0
-179.0 103.0 0.0
-179.0 105.0 0.0
-179.0 107.0 0.0
-179.0 109.0 0.0
-179.0 111.0 0.0
-179.0 113.0 0.0
-179.0 115.0 0.0
-179.0 117.0 0.0
-179.0 119.0 0.0
-179.0 121.0 0.0
-179.0 123.0 0.0
-179.0 125.0 0.0
-179.0 127.0 0.0
-179.0 129.0 0.0
-179.0 131.0 0.0
-179.0 133.0 0.0
-179.0 135.0 0.0
-179.0 137.0 0.0
-179.0 139.0 0.0
-179.0 141.0 0.0
-179.0 143.0 0.0
-179.0 145.0 0.0
-179.0 147.0 0.0
-179.0 149.0 0.0
-179.0 151.0 0.0
-179.0 153.0 0.0
-179.0 155.0 0.0
-179.0 157.0 0.0
-179.0 159.0 0.0
-179.0 161.0 0.0
-179.0 163.0 0.0
-179.0 165.0 0.0
-179.0 167.0 0.0
-179.0 169.0 0.0
-179.0 171.0 0.0
-179.0 173.0 0.0
-179.0 175.0 0.0
-179.0 177.0 0.0
-179.0 179.0 0.0
-177.0 -179.0 0.0
-177.0 -177.0 0.0
-177.0 -175.0 0.0
-177.0 -173.0 0.0
-177.0 -171.0 0.0
-177.0 -169.0 0.0
-177.0 -167.0 0.0
-177.0 -165.0 0.0
-177.0 -163.0 0.0
-177.0 -161.0 0.0
-177.0 -159.0 0.0
-177.0 -157.0 0.0
-177.0 -155.0 0.0
-177.0 -153.0 0.0
-177.0 -151.0 0.0
-177.0 -149.0 0.0
-177.0 -147.0 0.0
-177.0 -145.0 0.0
-177.0 -143.0 0.0
-177.0 -141.0 0.0
-177.0 -139.0 0.0
-177.0 -137.0 0.0
-177.0 -135.0 0.0
-177.0 -133.0 0.0
-177.0 -131.0 0.0
-177.0 -129.0 0.0
-177.0 -127.0 0.0
-177.0 -125.0 0.0
-177.0 -123.0 0.0
-177.0 -121.0 0.0
-177.0 -119.0 0.0
-177.0 -117.0 0.0
-177.0 -115.0 0.0
-177.0 -113.0 0.0
-177.0 -111.0 0.0
-177.0 -109.0 0.0
-177.0 -107.0 0.0
-177.0 -105.0 0.0
-177.0 -103.0 0.0
-177.0 -101.0 0.0
-177.0 -99.0 0.0
-177.0 -97.0 0.0
-177.0 -95.0 0.0
-177.0 -93.0 0.0
-177.0 -91.0 0.0
-177.0 -89.0 0.0
-177.0 -87.0 0.0
-177.0 -85.0 0.0
-177.0 -83.0 0.0
-177.0 -81.0 0.0
-177.0 -79.0 0.0
-177.0 -77.0 0.0
-177.0 -75.0 0.0
-177.0 -73.0 0.0
-177.0 -71.0 0.0
-177.0 -69.0 0.0
-177.0 -67.0 0.0
-177.0 -65.0 0.0
-177.0 -63.0 0.0
-177.0 -61.0 0.0
-177.0 -59.0 0.0
-177.0 -57.0 0.0
-177.0 -55.0 0.0
-177.0 -53.0 0.0
-177.0 -51.0 0.0
-177.0 -49.0 0.0
-177.0 -47.0 0.0
-177.0 -45.0 0.0
-177.0 -43.0 0.0
-177.0 -41.0 0.0
-177.0 -39.0 0.0
-177.0 -37.0 0.0
-177.0 -35.0 0.0
-177.0 -33.0 0.0
-177.0 -31.0 0.0
-177.0 -29.0 0.0
-177.0 -27.0 0.0
-177.0 -25.0 0.0
-177.0 -23.0 0.0
-177.0 -21.0 0.0
-177.0 -19.0 0.0
-177.0 -17.0 0.0
-177.0 -15.0 0.0
-177.0 -13.0 0.0
-177.0 -11.0 0.0
-177.0 -9.0 0.0
-177.0 -7.0 0.0
-177.0 -5.0 0.0
-177.0 -3.0 0.0
-177.0 -1.0 0.0
-177.0 1.0 0.0
-177.0 3.0 0.0
-177.0 5.0 0.0
-177.0 7.0 0.0
-177.0 9.0 0.0
-177.0 11.0 0.0
-177.0 13.0 0.0
-177.0 15.0 0.0
-177.0 17.0 0.0
-177.0 19.0 0.0
-177.0 21.0 0.0
-177.0 23.0 0.0
-177.0 25.0 0.0
-177.0 27.0 0.0
-177.0 29.0 0.0
-177.0 31.0 0.0
-177.0 33.0 0.0
-177.0 35.0 0.0
-177.0 37.0 0.0
-177.0 39.0 0.0
-177.0 41.0 0.0
-177.0 43.0 0.0
-177.0 45.0 0.0
-177.0 47.0 0.0
-177.0 49.0 0.0
-177.0 51.0 0.0
-177.0 53.0 0.0
-177.0 55.0 0.0
-177.0 57.0 0.0
-177.0 59.0 0.0
-177.0 61.0 0.0
-177.0 63.0 0.0
-177.0 65.0 0.0
-177.0 67.0 0.0
-177.0 69.0 0.0
-177.0 71.0 0.0
-177.0 73.0 0.0
-177.0 75.0 0.0
-177.0 77.0 0.0
-177.0 79.0 0.0
-177.0 81.0 0.0
-177.0 83.0 0.0
-177.0 85.0 0.0
-177.0 87.0 0.0
-177.0 89.0 0.0
-177.0 91.0 0.0
-177.0 93.0 0.0
-177.0 95.0 0.0
-177.0 97.0 0.0
-177.0 99.0 0.0
-177.0 101.0 0.0
-177.0 103.0 0.0
-177.0 105.0 0.0
-177.0 107.0 0.0
-177.0 109.0 0.0
-177.0 111.0 0.0
-177.0 113.0 0.0
-177.0 115.0 0.0
-177.0 117.0 0.0
-177.0 119.0 0.0
-177.0 121.0 0.0
-177.0 123.0 0.0
-177.0 125.0 0.0
-177.0 127.0 0.0
-177.0 129.0 0.0
-177.0 131.0 0.0
-177.0 133.0 0.0
-177.0 135.0 0.0
-177.0 137.0 0.0
-177.0 139.0 0.0
-177.0 141.0 0.0
-177.0 143.0 0.0
-177.0 145.0 0.0
-177.0 147.0 0.0
-177.0 149.0 0.0
-177.0 151.0 0.0
-177.0 153.0 0.0
-177.0 155.0 0.0
-177.0 157.0 0.0
-177.0 159.0 0.0
-177.0 161.0 0.0
-177.0 163.0 0.0
-177.0 165.0 0.0
-177.0 167.0 0.0
-177.0 169.0 0.0
-177.0 171.0 0.0
-177.0 173.0 0.0
-177.0 175.0 0.0
-177.0 177.0 0.0
-177.0 179.0 0.0
-175.0 -179.0 0.0
-175.0 -177.0 0.0
-175.0 -175.0 0.0
-175.0 -173.0 0.0
-175.0 -171.0 0.0
-175.0 -169.0 0.0
-175.0 -167.0 0.0
-175.0 -165.0 0.0
-175.0 -163.0 0.0
-175.0 -161.0 0.0
-175.0 -159.0 0.0
-175.0 -157.0 0.0
-175.0 -155.0 0.0
-175.0 -153.0 0.0
-175.0 -151.0 0.0
-175.0 -149.0 0.0
-175.0 -147.0 0.0
-175.0 -145.0 0.0
-175.0 -143.0 0.0
-175.0 -141.0 0.0
-175.0 -139.0 0.0
-175.0 -137.0 0.0
-175.0 -135.0 0.0
-175.0 -133.0 0.0
-175.0 -131.0 0.0
-175.0 -129.0 0.0
-175.0 -127.0 0.0
-175.0 -125.0 0.0
-175.0 -123.0 0.0
-175.0 -121.0 0.0
-175.0 -119.0 0.0
-175.0 -117.0 0.0
-175.0 -115.0 0.0
-175.0 -113.0 0.0
-175.0 -111.0 0.0
-175.0 -109.0 0.0
-175.0 -107.0 0.0
-175.0 -105.0 0.0
-175.0 -103.0 0.0
-175.0 -101.0 0.0
-175.0 -99.0 0.0
-175.0 -97.0 0.0
-175.0 -95.0 0.0
-175.0 -93.0 0.0
-175.0 -91.0 0.0
-175.0 -89.0 0.0
-175.0 -87.0 0.0
-175.0 -85.0 0.0
-175.0 -83.0 0.0
-175.0 -81.0 0.0
-175.0 -79.0 0.0
-175.0 -77.0 0.0
-175.0 -75.0 0.0
-175.0 -73.0 0.0
-175.0 -71.0 0.0
-175.0 -69.0 0.0
-175.0 -67.0 0.0
-175.0 -65.0 0.0
-175.0 -63.0 0.0
-175.0 -61.0 0.0
-175.0 -59.0 0.0
-175.0 -57.0 0.0
-175.0 -55.0 0.0
-175.0 -53.0 0.0
-175.0 -51.0 0.0
-175.0 -49.0 0.0
-175.0 -47.0 0.0
-175.0 -45.0 0.0
-175.0 -43.0 0.0
-175.0 -41.0 0.0
-175.0 -39.0 0.0
-175.0 -37.0 0.0
-175.0 -35.0 0.0
-175.0 -33.0 0.0
-175.0 -31.0 0.0
-175.0 -29.0 0.0
-175.0 -27.0 0.0
-175.0 -25.0 0.0
-175.0 -23.0 0.0
-175.0 -21.0 0.0
-175.0 -19.0 0.0
-175.0 -17.0 0.0
-175.0 -15.0 0.0
-175.0 -13.0 0.0
-175.0 -11.0 0.0
-175.0 -9.0 0.0
-175.0 -7.0 0.0
-175.0 -5.0 0.0
-175.0 -3.0 0.0
-175.0 -1.0 0.0
-175.0 1.0 0.0
-175.0 3.0 0.0
-175.0 5.0 0.0
-175.0 7.0 0.0
-175.0 9.0 0.0
-175.0 11.0 0.0
-175.0 13.0 0.0
-175.0 15.0 0.0
-175.0 17.0 0.0
-175.0 19.0 0.0
-175.0 21.0 0.0
-175.0 23.0 0.0
-175.0 25.0 0.0
-175.0 27.0 0.0
-175.0 29.0 0.0
-175.0 31.0 0.0
-175.0 33.0 0.0
-175.0 35.0 0.0
-175.0 37.0 0.0
-175.0 39.0 0.0
-175.0 41.0 0.0
-175.0 43.0 0.0
-175.0 45.0 0.0
-175.0 47.0 0.0
-175.0 49.0 0.0
-175.0 51.0 0.0
-175.0 53.0 0.0
-175.0 55.0 0.0
-175.0 57.0 0.0
-175.0 59.0 0.0
-175.0 61.0 0.0
-175.0 63.0 0.0
-175.0 65.0 0.0
-175.0 67.0 0.0
-175.0 69.0 0.0
-175.0 71.0 0.0
-175.0 73.0 0.0
-175.0 75.0 0.0
-175.0 77.0 0.0
-175.0 79.0 0.0
-175.0 81.0 0.0
-175.0 83.0 0.0
-175.0 85.0 0.0
-175.0 87.0 0.0
-175.0 89.0 0.0
-175.0 91.0 0.0
-175.0 93.0 0.0
-175.0 95.0 0.0
-175.0 97.0 0.0
-175.0 99.0 0.0
-175.0 101.0 0.0
-175.0 103.0 0.0
-175.0 105.0 0.0
-175.0 107.0 0.0
-175.0 109.0 0.0
-175.0 111.0 0.0
-175.0 113.0 0.0
-175.0 115.0 0.0
-175.0 117.0 0.0
-175.0 119.0 0.0
-175.0 121.0 0.0
-175.0 123.0 0.0
-175.0 125.0 0.0
-175.0 127.0 0.0
-175.0 129.0 0.0
-175.0 131.0 0.0
-175.0 133.0 0.0
-175.0 135.0 0.0
-175.0 137.0 0.0
-175.0 139.0 0.0
-175.0 141.0 0.0
-175.0 143.0 0.0
-175.0 145.0 0.0
-175.0 147.0 0.0
-175.0 149.0 0.0
-175.0 151.0 0.0
-175.0 153.0 0.0
-175.0 155.0 0.0
-175.0 157.0 0.0
-175.0 159.0 0.0
-175.0 161.0 0.0
-175.0 163.0 0.0
-175.0 165.0 0.0
-175.0 167.0 0.0
-175.0 169.0 0.0
-175.0 171.0 0.0
-175.0 173.0 0.0
-175.0 175.0 0.0
-175.0 177.0 0.0
-175.0 179.0 0.0
-173.0 -179.0 0.0
-173.0 -177.0 0.0
-173.0 -175.0 0.0
-173.0 -173.0 0.0
-173.0 -171.0 0.0
-173.0 -169.0 0.0
-173.0 -167.0 0.0
-173.0 -165.0 0.0
-173.0 -163.0 0.0
-173.0 -161.0 0.0
-173.0 -159.0 0.0
-173.0 -157.0 0.0
-173.0 -155.0 0.0
-173.0 -153.0 0.0
-173.0 -151.0 0.0
-173.0 -149.0 0.0
-173.0 -147.0 0.0
-173.0 -145.0 0.0
-173.0 -143.0 0.0
-173.0 -141.0 0.0
-173.0 -139.0 0.0
-173.0 -137.0 0.0
-173.0 -135.0 0.0
-173.0 -133.0 0.0
-173.0 -131.0 0.0
-173.0 -129.0 0.0
-173.0 -127.0 0.0
-173.0 -125.0 0.0
-173.0 -123.0 0.0
-173.0 -121.0 0.0
-173.0 -119.0 0.0
-173.0 -117.0 0.0
-173.0 -115.0 0.0
-173.0 -113.0 0.0
-173.0 -111.0 0.0
-173.0 -109.0 0.0
-173.0 -107.0 0.0
-173.0 -105.0 0.0
-173.0 -103.0 0.0
-173.0 -101.0 0.0
-173.0 -99.0 0.0
-173.0 -97.0 0.0
-173.0 -95.0 0.0
-173.0 -93.0 0.0
-173.0 -91.0 0.0
-173.0 -89.0 0.0
-173.0 -87.0 0.0
-173.0 -85.0 0.0
-173.0 -83.0 0.0
-173.0 -81.0 0.0
-173.0 -79.0 0.0
-173.0 -77.0 0.0
-173.0 -75.0 0.0
-173.0 -73.0 0.0
-173.0 -71.0 0.0
-173.0 -69.0 0.0
-173.0 -67.0 0.0
-173.0 -65.0 0.0
-173.0 -63.0 0.0
-173.0 -61.0 0.0
-173.0 -59.0 0.0
-173.0 -57.0 0.0
-173.0 -55.0 0.0
-173.0 -53.0 0.0
-173.0 -51.0 0.0
-173.0 -49.0 0.0
-173.0 -47.0 0.0
-173.0 -45.0 0.0
-173.0 -43.0 0.0
-173.0 -41.0 0.0
-173.0 -39.0 0.0
-173.0 -37.0 0.0
-173.0 -35.0 0.0
-173.0 -33.0 0.0
-173.0 -31.0 0.0
-173.0 -29.0 0.0
-173.0 -27.0 0.0
-173.0 -25.0 0.0
-173.0 -23.0 0.0
-173.0 -21.0 0.0
-173.0 -19.0 0.0
-173.0 -17.0 0.0
-173.0 -15.0 0.0
-173.0 -13.0 0.0
-173.0 -11.0 0.0
-173.0 -9.0 0.0
-173.0 -7.0 0.0
-173.0 -5.0 0.0
-173.0 -3.0 0.0
-173.0 -1.0 0.0
-173.0 1.0 0.0
-173.0 3.0 0.0
-173.0 5.0 0.0
-173.0 7.0 0.0
-173.0 9.0 0.0
-173.0 11.0 0.0
-173.0 13.0 0.0
-173.0 15.0 0.0
-173.0 17.0 0.0
-173.0 19.0 0.0
-173.0 21.0 0.0
-173.0 23.0 0.0
-173.0 25.0 0.0
-173.0 27.0 0.0
-173.0 29.0 0.0
-173.0 31.0 0.0
-173.0 33.0 0.0
-173.0 35.0 0.0
-173.0 37.0 0.0
-173.0 39.0 0.0
-173.0 41.0 0.0
-173.0 43.0 0.0
-173.0 45.0 0.0
-173.0 47.0 0.0
-173.0 49.0 0.0
-173.0 51.0 0.0
-173.0 53.0 0.0
-173.0 55.0 0.0
-173.0 57.0 0.0
-173.0 59.0 0.0
-173.0 61.0 0.0
-173.0 63.0 0.0
-173.0 65.0 0.0
-173.0 67.0 0.0
-173.0 69.0 0.0
-173.0 71.0 0.0
-173.0 73.0 0.0
-173.0 75.0 0.0
-173.0 77.0 0.0
-173.0 79.0 0.0
-173.0 81.0 0.0
-173.0 83.0 0.0
-173.0 85.0 0.0
-173.0 87.0 0.0
-173.0 89.0 0.0
-173.0 91.0 0.0
-173.0 93.0 0.0
-173.0 95.0 0.0
-173.0 97.0 0.0
-173.0 99.0 0.0
-173.0 101.0 0.0
-173.0 103.0 0.0
-173.0 105.0 0.0
-173.0 107.0 0.0
-173.0 109.0 0.0
-173.0 111.0 0.0
-173.0 113.0 0.0
-173.0 115.0 0.0
-173.0 117.0 0.0
-173.0 119.0 0.0
-173.0 121.0 0.0
-173.0 123.0 0.0
-173.0 125.0 0.0
-173.0 127.0 0.0
-173.0 129.0 0.0
-173.0 131.0 0.0
-173.0 133.0 0.0
-173.0 135.0 0.0
-173.0 137.0 0.0
-173.0 139.0 0.0
-173.0 141.0 0.0
-173.0 143.0 0.0
-173.0 145.0 0.0
-173.0 147.0 0.0
-173.0 149.0 0.0
-173.0 151.0 0.0
-173.0 153.0 0.0
-173.0 155.0 0.0
-173.0 157.0 0.0
-173.0 159.0 0.0
-173.0 161.0 0.0
-173.0 163.0 0.0
-173.0 165.0 0.0
-173.0 167.0 0.0
-173.0 169.0 0.0
-173.0 171.0 0.0
-173.0 173.0 0.0
-173.0 175.0 0.0
-173.0 177.0 0.0
-173.0 179.0 0.0
-171.0 -179.0 0.0
-171.0 -177.0 0.0
-171.0 -175.0 0.0
-171.0 -173.0 0.0
-171.0 -171.0 0.0
-171.0 -169.0 0.0
-171.0 -167.0 0.0
-171.0 -165.0 0.0
-171.0 -163.0 0.0
-171.0 -161.0 0.0
-171.0 -159.0 0.0
-171.0 -157.0 0.0
-171.0 -155.0 0.0
-171.0 -153.0 0.0
-171.0 -151.0 0.0
-171.0 -149.0 0.0
-171.0 -147.0 0.0
-171.0 -145.0 0.0
-171.0 -143.0 0.0
-171.0 -141.0 0.0
-171.0 -139.0 0.0
-171.0 -137.0 0.0
-171.0 -135.0 0.0
-171.0 -133.0 0.0
-171.0 -131.0 0.0
-171.0 -129.0 0.0
-171.0 -127.0 0.0
-171.0 -125.0 0.0
-171.0 -123.0 0.0
-171.0 -121.0 0.0
-171.0 -119.0 0.0
-171.0 -117.0 0.0
-171.0 -115.0 0.0
-171.0 -113.0 0.0
-171.0 -111.0 0.0
-171.0 -109.0 0.0
-171.0 -107.0 0.0
-171.0 -105.0 0.0
-171.0 -103.0 0.0
-171.0 -101.0 0.0
-171.0 -99.0 0.0
-171.0 -97.0 0.0
-171.0 -95.0 0.0
-171.0 -93.0 0.0
-171.0 -91.0 0.0
-171.0 -89.0 0.0
-171.0 -87.0 0.0
-171.0 -85.0 0.0
-171.0 -83.0 0.0
-171.0 -81.0 0.0
-171.0 -79.0 0.0
-171.0 -77.0 0.0
-171.0 -75.0 0.0
-171.0 -73.0 0.0
-171.0 -71.0 0.0
-171.0 -69.0 0.0
-171.0 -67.0 0.0
-171.0 -65.0 0.0
-171.0 -63.0 0.0
-171.0 -61.0 0.0
-171.0 -59.0 0.0
-171.0 -57.0 0.0
-171.0 -55.0 0.0
-171.0 -53.0 0.0
-171.0 -51.0 0.0
-171.0 -49.0 0.0
-171.0 -47.0 0.0
-171.0 -45.0 0.0
-171.0 -43.0 0.0
-171.0 -41.0 0.0
-171.0 -39.0 0.0
-171.0 -37.0 0.0
-171.0 -35.0 0.0
-171.0 -33.0 0.0
-171.0 -31.0 0.0
-171.0 -29.0 0.0
-171.0 -27.0 0.0
-171.0 -25.0 0.0
-171.0 -23.0 0.0
-171.0 -21.0 0.0
-171.0 -19.0 0.0
-171.0 -17.0 0.0
-171.0 -15.0 0.0
-171.0 -13.0 0.0
-171.0 -11.0 0.0
-171.0 -9.0 0.0
-171.0 -7.0 0.0
-171.0 -5.0 0.0
-171.0 -3.0 0.0
-171.0 -1.0 0.0
-171.0 1.0 0.0
-171.0 3.0 0.0
-171.0 5.0 0.0
-171.0 7.0 0.0
-171.0 9.0 0.0
-171.0 11.0 0.0
-171.0 13.0 0.0
-171.0 15.0 0.0
-171.0 17.0 0.0
-171.0 19.0 0.0
-171.0 21.0 0.0
-171.0 23.0 0.0
-171.0 25.0 0.0
-171.0 27.0 0.0
-171.0 29.0 0.0
-171.0 31.0 0.0
-171.0 33.0 0.0
-171.0 35.0 0.0
-171.0 37.0 0.0
-171.0 39.0 0.0
-171.0 41.0 0.0
-171.0 43.0 0.0
-171.0 45.0 0.0
-171.0 47.0 0.0
-171.0 49.0 0.0
-171.0 51.0 0.0
-171.0 53.0 0.0
-171.0 55.0 0.0
-171.0 57.0 0.0
-171.0 59.0 0.0
-171.0 61.0 0.0
-171.0 63.0 0.0
-171.0 65.0 0.0
-171.0 67.0 0.0
-171.0 69.0 0.0
-171.0 71.0 0.0
-171.0 73.0 0.0
-171.0 75.0 0.0
-171.0 77.0 0.0
-171.0 79.0 0.0
-171.0 81.0 0.0
-171.0 83.0 0.0
-171.0 85.0 0.0
-171.0 87.0 0.0
-171.0 89.0 0.0
-171.0 91.0 0.0
-171.0 93.0 0.0
-171.0 95.0 0.0
-171.0 97.0 0.0
-171.0 99.0 0.0
-171.0 101.0 0.0
-171.0 103.0 0.0
-171.0 105.0 0.0
-171.0 107.0 0.0
-171.0 109.0 0.0
-171.0 111.0 0.0
-171.0 113.0 0.0
-171.0 115.0 0.0
-171.0 117.0 0.0
-171.0 119.0 0.0
-171.0 121.0 0.0
-171.0 123.0 0.0
-171.0 125.0 0.0
-171.0 127.0 0.0
-171.0 129.0 0.0
-171.0 131.0 0.0
-171.0 133.0 0.0
-171.0 135.0 0.0
-171.0 137.0 0.0
-171.0 139.0 0.0
-171.0 141.0 0.0
-171.0 143.0 0.0
-171.0 145.0 0.0
-171.0 147.0 0.0
-171.0 149.0 0.0
-171.0 151.0 0.0
-171.0 153.0 0.0
-171.0 155.0 0.0
-171.0 157.0 0.0
-171.0 159.0 0.0
-171.0 161.0 0.0
-171.0 163.0 0.0
-171.0 165.0 0.0
-171.0 167.0 0.0
-171.0 169.0 0.0
-171.0 171.0 0.0
-171.0 173.0 0.0
-171.0 175.0 0.0
-171.0 177.0 0.0
-171.0 179.0 0.0
-169.0 -179.0 0.0
-169.0 -177.0 0.0
-169.0 -175.0 0.0
-169.0 -173.0 0.0
-169.0 -171.0 0.0
-169.0 -169.0 0.0
-169.0 -167.0 0.0
-169.0 -165.0 0.0
-169.0 -163.0 0.0
-169.0 -161.0 0.0
-169.0 -159.0 0.0
-169.0 -157.0 0.0
-169.0 -155.0 0.0
-169.0 -153.0 0.0
-169.0 -151.0 0.0
-169.0 -149.0 0.0
-169.0 -147.0 0.0
-169.0 -145.0 0.0
-169.0 -143.0 0.0
-169.0 -141.0 0.0
-169.0 -139.0 0.0
-169.0 -137.0 0.0
-169.0 -135.0 0.0
-169.0 -133.0 0.0
-169.0 -131.0 0.0
-169.0 -129.0 0.0
-169.0 -127.0 0.0
-169.0 -125.0 0.0
-169.0 -123.0 0.0
-169.0 -121.0 0.0
-169.0 -119.0 0.0
-169.0 -117.0 0.0
-169.0 -115.0 0.0
-169.0 -113.0 0.0
-169.0 -111.0 0.0
-169.0 -109.0 0.0
-169.0 -107.0 0.0
-169.0 -105.0 0.0
-169.0 -103.0 0.0
-169.0 -101.0 0.0
-169.0 -99.0 0.0
-169.0 -97.0 0.0
-169.0 -95.0 0.0
-169.0 -93.0 0.0
-169.0 -91.0 0.0
-169.0 -89.0 0.0
-169.0 -87.0 0.0
-169.0 -85.0 0.0
-169.0 -83.0 0.0
-169.0 -81.0 0.0
-169.0 -79.0 0.0
-169.0 -77.0 0.0
-169.0 -75.0 0.0
-169.0 -73.0 0.0
-169.0 -71.0 0.0
-169.0 -69.0 0.0
-169.0 -67.0 0.0
-169.0 -65.0 0.0
-169.0 -63.0 0.0
-169.0 -61.0 0.0
-169.0 -59.0 0.0
-169.0 -57.0 0.0
-169.0 -55.0 0.0
-169.0 -53.0 0.0
-169.0 -51.0 0.0
-169.0 -49.0 0.0
-169.0 -47.0 0.0
-169.0 -45.0 0.0
-169.0 -43.0 0.0
-169.0 -41.0 0.0
-169.0 -39.0 0.0
-169.0 -37.0 0.0
-169.0 -35.0 0.0
-169.0 -33.0 0.0
-169.0 -31.0 0.0
-169.0 -29.0 0.0
-169.0 -27.0 0.0
-169.0 -25.0 0.0
-169.0 -23.0 0.0
-169.0 -21.0 0.0
-169.0 -19.0 0.0
-169.0 -17.0 0.0
-169.0 -15.0 0.0
-169.0 -13.0 0.0
-169.0 -11.0 0.0
-169.0 -9.0 0.0
-169.0 -7.0 0.0
-169.0 -5.0 0.0
-169.0 -3.0 0.0
-169.0 -1.0 0.0
-169.0 1.0 0.0
-169.0 3.0 0.0
-169.0 5.0 0.0
-169.0 7.0 0.0
-169.0 9.0 0.0
-169.0 11.0 0.0
-169.0 13.0 0.0
-169.0 15.0 0.0
-169.0 17.0 0.0
-169.0 19.0 0.0
-169.0 21.0 0.0
-169.0 23.0 0.0
-169.0 25.0 0.0
-169.0 27.0 0.0
-169.0 29.0 0.0
-169.0 31.0 0.0
-169.0 33.0 0.0
-169.0 35.0 0.0
-169.0 37.0 0.0
-169.0 39.0 0.0
-169.0 41.0 0.0
-169.0 43.0 0.0
-169.0 45.0 0.0
-169.0 47.0 0.0
-169.0 49.0 0.0
-169.0 51.0 0.0
-169.0 53.0 0.0
-169.0 55.0 0.0
-169.0 57.0 0.0
-169.0 59.0 0.0
-169.0 61.0 0.0
-169.0 63.0 0.0
-169.0 65.0 0.0
-169.0 67.0 0.0
-169.0 69.0 0.0
-169.0 71.0 0.0
-169.0 73.0 0.0
-169.0 75.0 0.0
-169.0 77.0 0.0
-169.0 79.0 0.0
-169.0 81.0 0.0
-169.0 83.0 0.0
-169.0 85.0 0.0
-169.0 87.0 0.0
-169.0 89.0 0.0
-169.0 91.0 0.0
-169.0 93.0 0.0
-169.0 95.0 0.0
-169.0 97.0 0.0
-169.0 99.0 0.0
-169.0 101.0 0.0
-169.0 103.0 0.0
-169.0 105.0 0.0
-169.0 107.0 0.0
-169.0 109.0 0.0
-169.0 111.0 0.0
-169.0 113.0 0.0
-169.0 115.0 0.0
-169.0 117.0 0.0
-169.0 119.0 0.0
-169.0 121.0 0.0
-169.0 123.0 0.0
-169.0 125.0 0.0
-169.0 127.0 0.0
-169.0 129.0 0.0
-169.0 131.0 0.0
-169.0 133.0 0.0
-169.0 135.0 0.0
-169.0 137.0 0.0
-169.0 139.0 0.0
-169.0 141.0 0.0
-169.0 143.0 0.0
-169.0 145.0 0.0
-169.0 147.0 0.0
-169.0 149.0 0.0
-169.0 151.0 0.0
-169.0 153.0 0.0
-169.0 155.0 0.0
-169.0 157.0 0.0
-169.0 159.0 0.0
-169.0 161.0 0.0
-169.0 163.0 0.0
-169.0 165.0 0.0
-169.0 167.0 0.0
-169.0 169.0 0.0
-169.0 171.0 0.0
-169.0 173.0 0.0
-169.0 175.0 0.0
-169.0 177.0 0.0
-169.0 179.0 0.0
-167.0 -179.0 0.0
-167.0 -177.0 0.0
-167.0 -175.0 0.0
-167.0 -173.0 0.0
-167.0 -171.0 0.0
-167.0 -169.0 0.0
-167.0 -167.0 0.0
-167.0 -165.0 0.0
-167.0 -163.0 0.0
-167.0 -161.0 0.0
-167.0 -159.0 0.0
-167.0 -157.0 0.0
-167.0 -155.0 0.0
-167.0 -153.0 0.0
-167.0 -151.0 0.0
-167.0 -149.0 0.0
-167.0 -147.0 0.0
-167.0 -145.0 0.0
-167.0 -143.0 0.0
-167.0 -141.0 0.0
-167.0 -139.0 0.0
-167.0 -137.0 0.0
-167.0 -135.0 0.0
-167.0 -133.0 0.0
-167.0 -131.0 0.0
-167.0 -129.0 0.0
-167.0 -127.0 0.0
-167.0 -125.0 0.0
-167.0 -123.0 0.0
-167.0 -121.0 0.0
-167.0 -119.0 0.0
-167.0 -117.0 0.0
-167.0 -115.0 0.0
-167.0 -113.0 0.0
-167.0 -111.0 0.0
-167.0 -109.0 0.0
-167.0 -107.0 0.0
-167.0 -105.0 0.0
-167.0 -103.0 0.0
-167.0 -101.0 0.0
-167.0 -99.0 0.0
-167.0 -97.0 0.0
-167.0 -95.0 0.0
-167.0 -93.0 0.0
-167.0 -91.0 0.0
-167.0 -89.0 0.0
-167.0 -87.0 0.0
-167.0 -85.0 0.0
-167.0 -83.0 0.0
-167.0 -81.0 0.0
-167.0 -79.0 0.0
-167.0 -77.0 0.0
-167.0 -75.0 0.0
-167.0 -73.0 0.0
-167.0 -71.0 0.0
-167.0 -69.0 0.0
-167.0 -67.0 0.0
-167.0 -65.0 0.0
-167.0 -63.0 0.0
-167.0 -61.0 0.0
-167.0 -59.0 0.0
-167.0 -57.0 0.0
-167.0 -55.0 0.0
-167.0 -53.0 0.0
-167.0 -51.0 0.0
-167.0 -49.0 0.0
-167.0 -47.0 0.0
-167.0 -45.0 0.0
-167.0 -43.0 0.0
-167.0 -41.0 0.0
-167.0 -39.0 0.0
-167.0 -37.0 0.0
-167.0 -35.0 0.0
-167.0 -33.0 0.0
-167.0 -31.0 0.0
-167.0 -29.0 0.0
-167.0 -27.0 0.0
-167.0 -25.0 0.0
-167.0 -23.0 0.0
-167.0 -21.0 0.0
-167.0 -19.0 0.0
-167.0 -17.0 0.0
-167.0 -15.0 0.0
-167.0 -13.0 0.0
-167.0 -11.0 0.0
-167.0 -9.0 0.0
-167.0 -7.0 0.0
-167.0 -5.0 0.0
-167.0 -3.0 0.0
-167.0 -1.0 0.0
-167.0 1.0 0.0
-167.0 3.0 0.0
-167.0 5.0 0.0
-167.0 7.0 0.0
-167.0 9.0 0.0
-167.0 11.0 0.0
-167.0 13.0 0.0
-167.0 15.0 0.0
-167.0 17.0 0.0
-167.0 19.0 0.0
-167.0 21.0 0.0
-167.0 23.0 0.0
-167.0 25.0 0.0
-167.0 27.0 0.0
-167.0 29.0 0.0
-167.0 31.0 0.0
-167.0 33.0 0.0
-167.0 35.0 0.0
-167.0 37.0 0.0
-167.0 39.0 0.0
-167.0 41.0 0.0
-167.0 43.0 0.0
-167.0 45.0 0.0
-167.0 47.0 0.0
-167.0 49.0 0.0
-167.0 51.0 0.0
-167.0 53.0 0.0
-167.0 55.0 0.0
-167.0 57.0 0.0
-167.0 59.0 0.0
-167.0 61.0 0.0
-167.0 63.0 0.0
-167.0 65.0 0.0
-167.0 67.0 0.0
-167.0 69.0 0.0
-167.0 71.0 0.0
-167.0 73.0 0.0
-167.0 75.0 0.0
-167.0 77.0 0.0
-167.0 79.0 0.0
-167.0 81.0 0.0
-167.0 83.0 0.0
-167.0 85.0 0.0
-167.0 87.0 0.0
-167.0 89.0 0.0
-167.0 91.0 0.0
-167.0 93.0 0.0
-167.0 95.0 0.0
-167.0 97.0 0.0
-167.0 99.0 0.0
-167.0 101.0 0.0
-167.0 103.0 0.0
-167.0 105.0 0.0
-167.0 107.0 0.0
-167.0 109.0 0.0
-167.0 111.0 0.0
-167.0 113.0 0.0
-167.0 115.0 0.0
-167.0 117.0 0.0
-167.0 119.0 0.0
-167.0 121.0 0.0
-167.0 123.0 0.0
-167.0 125.0 0.0
-167.0 127.0 0.0
-167.0 129.0 0.0
-167.0 131.0 0.0
-167.0 133.0 0.0
-167.0 135.0 0.0
-167.0 137.0 0.0
-167.0 139.0 0.0
-167.0 141.0 0.0
-167.0 143.0 0.0
-167.0 145.0 0.0
-167.0 147.0 0.0
-167.0 149.0 0.0
-167.0 151.0 0.0
-167.0 153.0 0.0
-167.0 155.0 0.0
-167.0 157.0 0.0
-167.0 159.0 0.0
-167.0 161.0 0.0
-167.0 163.0 0.0
-167.0 165.0 0.0
-167.0 167.0 0.0
-167.0 169.0 0.0
-167.0 171.0 0.0
-167.0 173.0 0.0
-167.0 175.0 0.0
-167.0 177.0 0.0
-167.0 179.0 0.0
-165.0 -179.0 0.0
-165.0 -177.0 0.0
-165.0 -175.0 0.0
-165.0 -173.0 0.0
-165.0 -171.0 0.0
-165.0 -169.0 0.0
-165.0 -167.0 0.0
-165.0 -165.0 0.0
-165.0 -163.0 0.0
-165.0 -161.0 0.0
-165.0 -159.0 0.0
-165.0 -157.0 0.0
-165.0 -155.0 0.0
-165.0 -153.0 0.0
-165.0 -151.0 0.0
-165.0 -149.0 0.0
-165.0 -147.0 0.0
-165.0 -145.0 0.0
-165.0 -143.0 0.0
-165.0 -141.0 0.0
-165.0 -139.0 0.0
-165.0 -137.0 0.0
-165.0 -135.0 0.0
-165.0 -133.0 0.0
-165.0 -131.0 0.0
-165.0 -129.0 0.0
-165.0 -127.0 0.0
-165.0 -125.0 0.0
-165.0 -123.0 0.0
-165.0 -121.0 0.0
-165.0 -119.0 0.0
-165.0 -117.0 0.0
-165.0 -115.0 0.0
-165.0 -113.0 0.0
-165.0 -111.0 0.0
-165.0 -109.0 0.0
-165.0 -107.0 0.0
-165.0 -105.0 0.0
-165.0 -103.0 0.0
-165.0 -101.0 0.0
-165.0 -99.0 0.0
-165.0 -97.0 0.0
-165.0 -95.0 0.0
-165.0 -93.0 0.0
-165.0 -91.0 0.0
-165.0 -89.0 0.0
-165.0 -87.0 0.0
-165.0 -85.0 0.0
-165.0 -83.0 0.0
-165.0 -81.0 0.0
-165.0 -79.0 0.0
-165.0 -77.0 0.0
-165.0 -75.0 0.0
-165.0 -73.0 0.0
-165.0 -71.0 0.0
-165.0 -69.0 0.0
-165.0 -67.0 0.0
-165.0 -65.0 0.0
-165.0 -63.0 0.0
-165.0 -61.0 0.0
-165.0 -59.0 0.0
-165.0 -57.0 0.0
-165.0 -55.0 0.0
-165.0 -53.0 0.0
-165.0 -51.0 0.0
-165.0 -49.0 0.0
-165.0 -47.0 0.0
-165.0 -45.0 0.0
-165.0 -43.0 0.0
-165.0 -41.0 0.0
-165.0 -39.0 0.0
-165.0 -37.0 0.0
-165.0 -35.0 0.0
-165.0 -33.0 0.0
-165.0 -31.0 0.0
-165.0 -29.0 0.0
-165.0 -27.0 0.0
-165.0 -25.0 0.0
-165.0 -23.0 0.0
-165.0 -21.0 0.0
-165.0 -19.0 0.0
-165.0 -17.0 0.0
-165.0 -15.0 0.0
-165.0 -13.0 0.0
-165.0 -11.0 0.0
-165.0 -9.0 0.0
-165.0 -7.0 0.0
-165.0 -5.0 0.0
-165.0 -3.0 0.0
-165.0 -1.0 0.0
-165.0 1.0 0.0
-165.0 3.0 0.0
-165.0 5.0 0.0
-165.0 7.0 0.0
-165.0 9.0 0.0
-165.0 11.0 0.0
-165.0 13.0 0.0
-165.0 15.0 0.0
-165.0 17.0 0.0
-165.0 19.0 0.0
-165.0 21.0 0.0
-165.0 23.0 0.0
-165.0 25.0 0.0
-165.0 27.0 0.0
-165.0 29.0 0.0
-165.0 31.0 0.0
-165.0 33.0 0.0
-165.0 35.0 0.0
-165.0 37.0 0.0
-165.0 39.0 0.0
-165.0 41.0 0.0
-165.0 43.0 0.0
-165.0 45.0 0.0
-165.0 47.0 0.0
-165.0 49.0 0.0
-165.0 51.0 0.0
-165.0 53.0 0.0
-165.0 55.0 0.0
-165.0 57.0 0.0
-165.0 59.0 0.0
-165.0 61.0 0.0
-165.0 63.0 0.0
-165.0 65.0 0.0
-165.0 67.0 0.0
-165.0 69.0 0.0
-165.0 71.0 0.0
-165.0 73.0 0.0
-165.0 75.0 0.0
-165.0 77.0 0.0
-165.0 79.0 0.0
-165.0 81.0 0.0
-165.0 83.0 0.0
-165.0 85.0 0.0
-165.0 87.0 0.0
-165.0 89.0 0.0
-165.0 91.0 0.0
-165.0 93.0 0.0
-165.0 95.0 0.0
-165.0 97.0 0.0
-165.0 99.0 0.0
-165.0 101.0 0.0
-165.0 103.0 0.0
-165.0 105.0 0.0
-165.0 107.0 0.0
-165.0 109.0 0.0
-165.0 111.0 0.0
-165.0 113.0 0.0
-165.0 115.0 0.0
-165.0 117.0 0.0
-165.0 119.0 0.0
-165.0 121.0 0.0
-165.0 123.0 0.0
-165.0 125.0 0.0
-165.0 127.0 0.0
-165.0 129.0 0.0
-165.0 131.0 0.0
-165.0 133.0 0.0
-165.0 135.0 0.0
-165.0 137.0 0.0
-165.0 139.0 0.0
-165.0 141.0 0.0
-165.0 143.0 0.0
-165.0 145.0 0.0
-165.0 147.0 0.0
-165.0 149.0 0.0
-165.0 151.0 0.0
-165.0 153.0 0.0
-165.0 155.0 0.0
-165.0 157.0 0.0
-165.0 159.0 0.0
-165.0 161.0 0.0
-165.0 163.0 0.0
-165.0 165.0 0.0
-165.0 167.0 0.0
-165.0 169.0 0.0
-165.0 171.0 0.0
-165.0 173.0 0.0
-165.0 175.0 0.0
-165.0 177.0 0.0
-165.0 179.0 0.0
-163.0 -179.0 0.0
-163.0 -177.0 0.0
-163.0 -175.0 0.0
-163.0 -173.0 0.0
-163.0 -171.0 0.0
-163.0 -169.0 0.0
-163.0 -167.0 0.0
-163.0 -165.0 0.0
-163.0 -163.0 0.0
-163.0 -161.0 0.0
-163.0 -159.0 0.0
-163.0 -157.0 0.0
-163.0 -155.0 0.0
-163.0 -153.0 0.0
-163.0 -151.0 0.0
-163.0 -149.0 0.0
-163.0 -147.0 0.0
-163.0 -145.0 0.0
-163.0 -143.0 0.0
-163.0 -141.0 0.0
-163.0 -139.0 0.0
-163.0 -137.0 0.0
-163.0 -135.0 0.0
-163.0 -133.0 0.0
-163.0 -131.0 0.0
-163.0 -129.0 0.0
-163.0 -127.0 0.0
-163.0 -125.0 0.0
-163.0 -123.0 0.0
-163.0 -121.0 0.0
-163.0 -119.0 0.0
-163.0 -117.0 0.0
-163.0 -115.0 0.0
-163.0 -113.0 0.0
-163.0 -111.0 0.0
-163.0 -109.0 0.0
-163.0 -107.0 0.0
-163.0 -105.0 0.0
-163.0 -103.0 0.0
-163.0 -101.0 0.0
-163.0 -99.0 0.0
-163.0 -97.0 0.0
-163.0 -95.0 0.0
-163.0 -93.0 0.0
-163.0 -91.0 0.0
-163.0 -89.0 0.0
-163.0 -87.0 0.0
-163.0 -85.0 0.0
-163.0 -83.0 0.0
-163.0 -81.0 0.0
-163.0 -79.0 0.0
-163.0 -77.0 0.0
-163.0 -75.0 0.0
-163.0 -73.0 0.0
-163.0 -71.0 0.0
-163.0 -69.0 0.0
-163.0 -67.0 0.0
-163.0 -65.0 0.0
-163.0 -63.0 0.0
-163.0 -61.0 0.0
-163.0 -59.0 0.0
-163.0 -57.0 0.0
-163.0 -55.0 0.0
-163.0 -53.0 0.0
-163.0 -51.0 0.0
-163.0 -49.0 0.0
-163.0 -47.0 0.0
-163.0 -45.0 0.0
-163.0 -43.0 0.0
-163.0 -41.0 0.0
-163.0 -39.0 0.0
-163.0 -37.0 0.0
-163.0 -35.0 0.0
-163.0 -33.0 0.0
-163.0 -31.0 0.0
-163.0 -29.0 0.0
-163.0 -27.0 0.0
-163.0 -25.0 0.0
-163.0 -23.0 0.0
-163.0 -21.0 0.0
-163.0 -19.0 0.0
-163.0 -17.0 0.0
-163.0 -15.0 0.0
-163.0 -13.0 0.0
-163.0 -11.0 0.0
-163.0 -9.0 0.0
-163.0 -7.0 0.0
-163.0 -5.0 0.0
-163.0 -3.0 0.0
-163.0 -1.0 0.0
-163.0 1.0 0.0
-163.0 3.0 0.0
-163.0 5.0 0.0
-163.0 7.0 0.0
-163.0 9.0 0.0
-163.0 11.0 0.0
-163.0 13.0 0.0
-163.0 15.0 0.0
-163.0 17.0 0.0
-163.0 19.0 0.0
-163.0 21.0 0.0
-163.0 23.0 0.0
-163.0 25.0 0.0
-163.0 27.0 0.0
-163.0 29.0 0.0
-163.0 31.0 0.0
-163.0 33.0 0.0
-163.0 35.0 0.0
-163.0 37.0 0.0
-163.0 39.0 0.0
-163.0 41.0 0.0
-163.0 43.0 0.0
-163.0 45.0 0.0
-163.0 47.0 0.0
-163.0 49.0 0.0
-163.0 51.0 0.0
-163.0 53.0 0.0
-163.0 55.0 0.0
-163.0 57.0 0.0
-163.0 59.0 0.0
-163.0 61.0 0.0
-163.0 63.0 0.0
-163.0 65.0 0.0
-163.0 67.0 0.0
-163.0 69.0 0.0
-163.0 71.0 0.0
-163.0 73.0 0.0
-163.0 75.0 0.0
-163.0 77.0 0.0
-163.0 79.0 0.0
-163.0 81.0 0.0
-163.0 83.0 0.0
-163.0 85.0 0.0
-163.0 87.0 0.0
-163.0 89.0 0.0
-163.0 91.0 0.0
-163.0 93.0 0.0
-163.0 95.0 0.0
-163.0 97.0 0.0
-163.0 99.0 0.0
-163.0 101.0 0.0
-163.0 103.0 0.0
-163.0 105.0 0.0
-163.0 107.0 0.0
-163.0 109.0 0.0
-163.0 111.0 0.0
-163.0 113.0 0.0
-163.0 115.0 0.0
-163.0 117.0 0.0
-163.0 119.0 0.0
-163.0 121.0 0.0
-163.0 123.0 0.0
-163.0 125.0 0.0
-163.0 127.0 0.0
-163.0 129.0 0.0
-163.0 131.0 0.0
-163.0 133.0 0.0
-163.0 135.0 0.0
-163.0 137.0 0.0
-163.0 139.0 0.0
-163.0 141.0 0.0
-163.0 143.0 0.0
-163.0 145.0 0.0
-163.0 147.0 0.0
-163.0 149.0 0.0
-163.0 151.0 0.0
-163.0 153.0 0.0
-163.0 155.0 0.0
-163.0 157.0 0.0
-163.0 159.0 0.0
-163.0 161.0 0.0
-163.0 163.0 0.0
-163.0 165.0 0.0
-163.0 167.0 0.0
-163.0 169.0 0.0
-163.0 171.0 0.0
-163.0 173.0 0.0
-163.0 175.0 0.0
-163.0 177.0 0.0
-163.0 179.0 0.0
-161.0 -179.0 0.0
-161.0 -177.0 0.0
-161.0 -175.0 0.0
-161.0 -173.0 0.0
-161.0 -171.0 0.0
-161.0 -169.0 0.0
-161.0 -167.0 0.0
-161.0 -165.0 0.0
-161.0 -163.0 0.0
-161.0 -161.0 0.0
-161.0 -159.0 0.0
-161.0 -157.0 0.0
-161.0 -155.0 0.0
-161.0 -153.0 0.0
-161.0 -151.0 0.0
-161.0 -149.0 0.0
-161.0 -147.0 0.0
-161.0 -145.0 0.0
-161.0 -143.0 0.0
-161.0 -141.0 0.0
-161.0 -139.0 0.0
-161.0 -137.0 0.0
-161.0 -135.0 0.0
-161.0 -133.0 0.0
-161.0 -131.0 0.0
-161.0 -129.0 0.0
-161.0 -127.0 0.0
-161.0 -125.0 0.0
-161.0 -123.0 0.0
-161.0 -121.0 0.0
-161.0 -119.0 0.0
-161.0 -117.0 0.0
-161.0 -115.0 0.0
-161.0 -113.0 0.0
-161.0 -111.0 0.0
-161.0 -109.0 0.0
-161.0 -107.0 0.0
-161.0 -105.0 0.0
-161.0 -103.0 0.0
-161.0 -101.0 0.0
-161.0 -99.0 0.0
-161.0 -97.0 0.0
-161.0 -95.0 0.0
-161.0 -93.0 0.0
-161.0 -91.0 0.0
-161.0 -89.0 0.0
-161.0 -87.0 0.0
-161.0 -85.0 0.0
-161.0 -83.0 0.0
-161.0 -81.0 0.0
-161.0 -79.0 0.0
-161.0 -77.0 0.0
-161.0 -75.0 0.0
-161.0 -73.0 0.0
-161.0 -71.0 0.0
-161.0 -69.0 0.0
-161.0 -67.0 0.0
-161.0 -65.0 0.0
-161.0 -63.0 0.0
-161.0 -61.0 0.0
-161.0 -59.0 0.0
-161.0 -57.0 0.0
-161.0 -55.0 0.0
-161.0 -53.0 0.0
-161.0 -51.0 0.0
-161.0 -49.0 0.0
-161.0 -47.0 0.0
-161.0 -45.0 0.0
-161.0 -43.0 0.0
-161.0 -41.0 0.0
-161.0 -39.0 0.0
-161.0 -37.0 0.0
-161.0 -35.0 0.0
-161.0 -33.0 0.0
-161.0 -31.0 0.0
-161.0 -29.0 0.0
-161.0 -27.0 0.0
-161.0 -25.0 0.0
-161.0 -23.0 0.0
-161.0 -21.0 0.0
-161.0 -19.0 0.0
-161.0 -17.0 0.0
-161.0 -15.0 0.0
-161.0 -13.0 0.0
-161.0 -11.0 0.0
-161.0 -9.0 0.0
-161.0 -7.0 0.0
-161.0 -5.0 0.0
-161.0 -3.0 0.0
-161.0 -1.0 0.0
-161.0 1.0 0.0
-161.0 3.0 0.0
-161.0 5.0 0.0
-161.0 7.0 0.0
-161.0 9.0 0.0
-161.0 11.0 0.0
-161.0 13.0 0.0
-161.0 15.0 0.0
-161.0 17.0 0.0
-161.0 19.0 0.0
-161.0 21.0 0.0
-161.0 23.0 0.0
-161.0 25.0 0.0
-161.0 27.0 0.0
-161.0 29.0 0.0
-161.0 31.0 0.0
-161.0 33.0 0.0
-161.0 35.0 0.0
-161.0 37.0 0.0
-161.0 39.0 0.0
-161.0 41.0 0.0
-161.0 43.0 0.0
-161.0 45.0 0.0
-161.0 47.0 0.0
-161.0 49.0 0.0
-161.0 51.0 0.0
-161.0 53.0 0.0
-161.0 55.0 0.0
-161.0 57.0 0.0
-161.0 59.0 0.0
-161.0 61.0 0.0
-161.0 63.0 0.0
-161.0 65.0 0.0
-161.0 67.0 0.0
-161.0 69.0 0.0
-161.0 71.0 0.0
-161.0 73.0 0.0
-161.0 75.0 0.0
-161.0 77.0 0.0
-161.0 79.0 0.0
-161.0 81.0 0.0
-161.0 83.0 0.0
-161.0 85.0 0.0
-161.0 87.0 0.0
-161.0 89.0 0.0
-161.0 91.0 0.0
-161.0 93.0 0.0
-161.0 95.0 0.0
-161.0 97.0 0.0
-161.0 99.0 0.0
-161.0 101.0 0.0
-161.0 103.0 0.0
-161.0 105.0 0.0
-161.0 107.0 0.0
-161.0 109.0 0.0
-161.0 111.0 0.0
-161.0 113.0 0.0
-161.0 115.0 0.0
-161.0 117.0 0.0
-161.0 119.0 0.0
-161.0 121.0 0.0
-161.0 123.0 0.0
-161.0 125.0 0.0
-161.0 127.0 0.0
-161.0 129.0 0.0
-161.0 131.0 0.0
-161.0 133.0 0.0
-161.0 135.0 0.0
-161.0 137.0 0.0
-161.0 139.0 0.0
-161.0 141.0 0.0
-161.0 143.0 0.0
-161.0 145.0 0.0
-161.0 147.0 0.0
-161.0 149.0 0.0
-161.0 151.0 0.0
-161.0 153.0 0.0
-161.0 155.0 0.0
-161.0 157.0 0.0
-161.0 159.0 0.0
-161.0 161.0 0.0
-161.0 163.0 0.0
-161.0 165.0 0.0
-161.0 167.0 0.0
-161.0 169.0 0.0
-161.0 171.0 0.0
-161.0 173.0 0.0
-161.0 175.0 0.0
-161.0 177.0 0.0
-161.0 179.0 0.0
-159.0 -179.0 0.0
-159.0 -177.0 0.0
-159.0 -175.0 0.0
-159.0 -173.0 0.0
-159.0 -171.0 0.0
-159.0 -169.0 0.0
-159.0 -167.0 0.0
-159.0 -165.0 0.0
-159.0 -163.0 0.0
-159.0 -161.0 0.0
-159.0 -159.0 0.0
-159.0 -157.0 0.0
-159.0 -155.0 0.0
-159.0 -153.0 0.0
-159.0 -151.0 0.0
-159.0 -149.0 0.0
-159.0 -147.0 0.0
-159.0 -145.0 0.0
-159.0 -143.0 0.0
-159.0 -141.0 0.0
-159.0 -139.0 0.0
-159.0 -137.0 0.0
-159.0 -135.0 0.0
-159.0 -133.0 0.0
-159.0 -131.0 0.0
-159.0 -129.0 0.0
-159.0 -127.0 0.0
-159.0 -125.0 0.0
-159.0 -123.0 0.0
-159.0 -121.0 0.0
-159.0 -119.0 0.0
-159.0 -117.0 0.0
-159.0 -115.0 0.0
-159.0 -113.0 0.0
-159.0 -111.0 0.0
-159.0 -109.0 0.0
-159.0 -107.0 0.0
-159.0 -105.0 0.0
-159.0 -103.0 0.0
-159.0 -101.0 0.0
-159.0 -99.0 0.0
-159.0 -97.0 0.0
-159.0 -95.0 0.0
-159.0 -93.0 0.0
-159.0 -91.0 0.0
-159.0 -89.0 0.0
-159.0 -87.0 0.0
-159.0 -85.0 0.0
-159.0 -83.0 0.0
-159.0 -81.0 0.0
-159.0 -79.0 0.0
-159.0 -77.0 0.0
-159.0 -75.0 0.0
-159.0 -73.0 0.0
-159.0 -71.0 0.0
-159.0 -69.0 0.0
-159.0 -67.0 0.0
-159.0 -65.0 0.0
-159.0 -63.0 0.0
-159.0 -61.0 0.0
-159.0 -59.0 0.0
-159.0 -57.0 0.0
-159.0 -55.0 0.0
-159.0 -53.0 0.0
-159.0 -51.0 0.0
-159.0 -49.0 0.0
-159.0 -47.0 0.0
-159.0 -45.0 0.0
-159.0 -43.0 0.0
-159.0 -41.0 0.0
-159.0 -39.0 0.0
-159.0 -37.0 0.0
-159.0 -35.0 0.0
-159.0 -33.0 0.0
-159.0 -31.0 0.0
-159.0 -29.0 0.0
-159.0 -27.0 0.0
-159.0 -25.0 0.0
-159.0 -23.0 0.0
-159.0 -21.0 0.0
-159.0 -19.0 0.0
-159.0 -17.0 0.0
-159.0 -15.0 0.0
-159.0 -13.0 0.0
-159.0 -11.0 0.0
-159.0 -9.0 0.0
-159.0 -7.0 0.0
-159.0 -5.0 0.0
-159.0 -3.0 0.0
-159.0 -1.0 0.0
-159.0 1.0 0.0
-159.0 3.0 0.0
-159.0 5.0 0.0
-159.0 7.0 0.0
-159.0 9.0 0.0
-159.0 11.0 0.0
-159.0 13.0 0.0
-159.0 15.0 0.0
-159.0 17.0 0.0
-159.0 19.0 0.0
-159.0 21.0 0.0
-159.0 23.0 0.0
-159.0 25.0 0.0
-159.0 27.0 0.0
-159.0 29.0 0.0
-159.0 31.0 0.0
-159.0 33.0 0.0
-159.0 35.0 0.0
-159.0 37.0 0.0
-159.0 39.0 0.0
-159.0 41.0 0.0
-159.0 43.0 0.0
-159.0 45.0 0.0
-159.0 47.0 0.0
-159.0 49.0 0.0
-159.0 51.0 0.0
-159.0 53.0 0.0
-159.0 55.0 0.0
-159.0 57.0 0.0
-159.0 59.0 0.0
-159.0 61.0 0.0
-159.0 63.0 0.0
-159.0 65.0 0.0
-159.0 67.0 0.0
-159.0 69.0 0.0
-159.0 71.0 0.0
-159.0 73.0 0.0
-159.0 75.0 0.0
-159.0 77.0 0.0
-159.0 79.0 0.0
-159.0 81.0 0.0
-159.0 83.0 0.0
-159.0 85.0 0.0
-159.0 87.0 0.0
-159.0 89.0 0.0
-159.0 91.0 0.0
-159.0 93.0 0.0
-159.0 95.0 0.0
-159.0 97.0 0.0
-159.0 99.0 0.0
-159.0 101.0 0.0
-159.0 103.0 0.0
-159.0 105.0 0.0
-159.0 107.0 0.0
-159.0 109.0 0.0
-159.0 111.0 0.0
-159.0 113.0 0.0
-159.0 115.0 0.0
-159.0 117.0 0.0
-159.0 119.0 0.0
-159.0 121.0 0.0
-159.0 123.0 0.0
-159.0 125.0 0.0
-159.0 127.0 0.0
-159.0 129.0 0.0
-159.0 131.0 0.0
-159.0 133.0 0.0
-159.0 135.0 0.0
-159.0 137.0 0.0
-159.0 139.0 0.0
-159.0 141.0 0.0
-159.0 143.0 0.0
-159.0 145.0 0.0
-159.0 147.0 0.0
-159.0 149.0 0.0
-159.0 151.0 0.0
-159.0 153.0 0.0
-159.0 155.0 0.0
-159.0 157.0 0.0
-159.0 159.0 0.0
-159.0 161.0 0.0
-159.0 163.0 0.0
-159.0 165.0 0.0
-159.0 167.0 0.0
-159.0 169.0 0.0
-159.0 171.0 0.0
-159.0 173.0 0.0
-159.0 175.0 0.0
-159.0 177.0 0.0
-159.0 179.0 0.0
-157.0 -179.0 0.0
-157.0 -177.0 0.0
-157.0 -175.0 0.0
-157.0 -173.0 0.0
-157.0 -171.0 0.0
-157.0 -169.0 0.0
-157.0 -167.0 0.0
-157.0 -165.0 0.0
-157.0 -163.0 0.0
-157.0 -161.0 0.0
-157.0 -159.0 0.0
-157.0 -157.0 0.0
-157.0 -155.0 0.0
-157.0 -153.0 0.0
-157.0 -151.0 0.0
-157.0 -149.0 0.0
-157.0 -147.0 0.0
-157.0 -145.0 0.0
-157.0 -143.0 0.0
-157.0 -141.0 0.0
-157.0 -139.0 0.0
-157.0 -137.0 0.0
-157.0 -135.0 0.0
-157.0 -133.0 0.0
-157.0 -131.0 0.0
-157.0 -129.0 0.0
-157.0 -127.0 0.0
-157.0 -125.0 0.0
-157.0 -123.0 0.0
-157.0 -121.0 0.0
-157.0 -119.0 0.0
-157.0 -117.0 0.0
-157.0 -115.0 0.0
-157.0 -113.0 0.0
-157.0 -111.0 0.0
-157.0 -109.0 0.0
-157.0 -107.0 0.0
-157.0 -105.0 0.0
-157.0 -103.0 0.0
-157.0 -101.0 0.0
-157.0 -99.0 0.0
-157.0 -97.0 0.0
-157.0 -95.0 0.0
-157.0 -93.0 0.0
-157.0 -91.0 0.0
-157.0 -89.0 0.0
-157.0 -87.0 0.0
-157.0 -85.0 0.0
-157.0 -83.0 0.0
-157.0 -81.0 0.0
-157.0 -79.0 0.0
-157.0 -77.0 0.0
-157.0 -75.0 0.0
-157.0 -73.0 0.0
-157.0 -71.0 0.0
-157.0 -69.0 0.0
-157.0 -67.0 0.0
-157.0 -65.0 0.0
-157.0 -63.0 0.0
-157.0 -61.0 0.0
-157.0 -59.0 0.0
-157.0 -57.0 0.0
-157.0 -55.0 0.0
-157.0 -53.0 0.0
-157.0 -51.0 0.0
-157.0 -49.0 0.0
-157.0 -47.0 0.0
-157.0 -45.0 0.0
-157.0 -43.0 0.0
-157.0 -41.0 0.0
-157.0 -39.0 0.0
-157.0 -37.0 0.0
-157.0 -35.0 0.0
-157.0 -33.0 0.0
-157.0 -31.0 0.0
-157.0 -29.0 0.0
-157.0 -27.0 0.0
-157.0 -25.0 0.0
-157.0 -23.0 0.0
-157.0 -21.0 0.0
-157.0 -19.0 0.0
-157.0 -17.0 0.0
-157.0 -15.0 0.0
-157.0 -13.0 0.0
-157.0 -11.0 0.0
-157.0 -9.0 0.0
-157.0 -7.0 0.0
-157.0 -5.0 0.0
-157.0 -3.0 0.0
-157.0 -1.0 0.0
-157.0 1.0 0.0
-157.0 3.0 0.0
-157.0 5.0 0.0
-157.0 7.0 0.0
-157.0 9.0 0.0
-157.0 11.0 0.0
-157.0 13.0 0.0
-157.0 15.0 0.0
-157.0 17.0 0.0
-157.0 19.0 0.0
-157.0 21.0 0.0
-157.0 23.0 0.0
-157.0 25.0 0.0
-157.0 27.0 0.0
-157.0 29.0 0.0
-157.0 31.0 0.0
-157.0 33.0 0.0
-157.0 35.0 0.0
-157.0 37.0 0.0
-157.0 39.0 0.0
-157.0 41.0 0.0
-157.0 43.0 0.0
-157.0 45.0 0.0
-157.0 47.0 0.0
-157.0 49.0 0.0
-157.0 51.0 0.0
-157.0 53.0 0.0
-157.0 55.0 0.0
-157.0 57.0 0.0
-157.0 59.0 0.0
-157.0 61.0 0.0
-157.0 63.0 0.0
-157.0 65.0 0.0
-157.0 67.0 0.0
-157.0 69.0 0.0
-157.0 71.0 0.0
-157.0 73.0 0.0
-157.0 75.0 0.0
-157.0 77.0 0.0
-157.0 79.0 0.0
-157.0 81.0 0.0
-157.0 83.0 0.0
-157.0 85.0 0.0
-157.0 87.0 0.0
-157.0 89.0 0.0
-157.0 91.0 0.0
-157.0 93.0 0.0
-157.0 95.0 0.0
-157.0 97.0 0.0
-157.0 99.0 0.0
-157.0 101.0 0.0
-157.0 103.0 0.0
-157.0 105.0 0.0
-157.0 107.0 0.0
-157.0 109.0 0.0
-157.0 111.0 0.0
-157.0 113.0 0.0
-157.0 115.0 0.0
-157.0 117.0 0.0
-157.0 119.0 0.0
-157.0 121.0 0.0
-157.0 123.0 0.0
-157.0 125.0 0.0
-157.0 127.0 0.0
-157.0 129.0 0.0
-157.0 131.0 0.0
-157.0 133.0 0.0
-157.0 135.0 0.0
-157.0 137.0 0.0
-157.0 139.0 0.0
-157.0 141.0 0.0
-157.0 143.0 0.0
-157.0 145.0 0.0
-157.0 147.0 0.0
-157.0 149.0 0.0
-157.0 151.0 0.0
-157.0 153.0 0.0
-157.0 155.0 0.0
-157.0 157.0 0.0
-157.0 159.0 0.0
-157.0 161.0 0.0
-157.0 163.0 0.0
-157.0 165.0 0.0
-157.0 167.0 0.0
-157.0 169.0 0.0
-157.0 171.0 0.0
-157.0 173.0 0.0
-157.0 175.0 0.0
-157.0 177.0 0.0
-157.0 179.0 0.0
-155.0 -179.0 0.0
-155.0 -177.0 0.0
-155.0 -175.0 0.0
-155.0 -173.0 0.0
-155.0 -171.0 0.0
-155.0 -169.0 0.0
-155.0 -167.0 0.0
-155.0 -165.0 0.0
-155.0 -163.0 0.0
-155.0 -161.0 0.0
-155.0 -159.0 0.0
-155.0 -157.0 0.0
-155.0 -155.0 0.0
-155.0 -153.0 0.0
-155.0 -151.0 0.0
-155.0 -149.0 0.0
-155.0 -147.0 0.0
-155.0 -145.0 0.0
-155.0 -143.0 0.0
-155.0 -141.0 0.0
-155.0 -139.0 0.0
-155.0 -137.0 0.0
-155.0 -135.0 0.0
-155.0 -133.0 0.0
-155.0 -131.0 0.0
-155.0 -129.0 0.0
-155.0 -127.0 0.0
-155.0 -125.0 0.0
-155.0 -123.0 0.0
-155.0 -121.0 0.0
-155.0 -119.0 0.0
-155.0 -117.0 0.0
-155.0 -115.0 0.0
-155.0 -113.0 0.0
-155.0 -111.0 0.0
-155.0 -109.0 0.0
-155.0 -107.0 0.0
-155.0 -105.0 0.0
-155.0 -103.0 0.0
-155.0 -101.0 0.0
-155.0 -99.0 0.0
-155.0 -97.0 0.0
-155.0 -95.0 0.0
-155.0 -93.0 0.0
-155.0 -91.0 0.0
-155.0 -89.0 0.0
-155.0 -87.0 0.0
-155.0 -85.0 0.0
-155.0 -83.0 0.0
-155.0 -81.0 0.0
-155.0 -79.0 0.0
-155.0 -77.0 0.0
-155.0 -75.0 0.0
-155.0 -73.0 0.0
-155.0 -71.0 0.0
-155.0 -69.0 0.0
-155.0 -67.0 0.0
-155.0 -65.0 0.0
-155.0 -63.0 0.0
-155.0 -61.0 0.0
-155.0 -59.0 0.0
-155.0 -57.0 0.0
-155.0 -55.0 0.0
-155.0 -53.0 0.0
-155.0 -51.0 0.0
-155.0 -49.0 0.0
-155.0 -47.0 0.0
-155.0 -45.0 0.0
-155.0 -43.0 0.0
-155.0 -41.0 0.0
-155.0 -39.0 0.0
-155.0 -37.0 0.0
-155.0 -35.0 0.0
-155.0 -33.0 0.0
-155.0 -31.0 0.0
-155.0 -29.0 0.0
-155.0 -27.0 0.0
-155.0 -25.0 0.0
-155.0 -23.0 0.0
-155.0 -21.0 0.0
-155.0 -19.0 0.0
-155.0 -17.0 0.0
-155.0 -15.0 0.0
-155.0 -13.0 0.0
-155.0 -11.0 0.0
-155.0 -9.0 0.0
-155.0 -7.0 0.0
-155.0 -5.0 0.0
-155.0 -3.0 0.0
-155.0 -1.0 0.0
-155.0 1.0 0.0
-155.0 3.0 0.0
-155.0 5.0 0.0
-155.0 7.0 0.0
-155.0 9.0 0.0
-155.0 11.0 0.0
-155.0 13.0 0.0
-155.0 15.0 0.0
-155.0 17.0 0.0
-155.0 19.0 0.0
-155.0 21.0 0.0
-155.0 23.0 0.0
-155.0 25.0 0.0
-155.0 27.0 0.0
-155.0 29.0 0.0
-155.0 31.0 0.0
-155.0 33.0 0.0
-155.0 35.0 0.0
-155.0 37.0 0.0
-155.0 39.0 0.0
-155.0 41.0 0.0
-155.0 43.0 0.0
-155.0 45.0 0.0
-155.0 47.0 0.0
-155.0 49.0 0.0
-155.0 51.0 0.0
-155.0 53.0 0.0
-155.0 55.0 0.0
-155.0 57.0 0.0
-155.0 59.0 0.0
-155.0 61.0 0.0
-155.0 63.0 0.0
-155.0 65.0 0.0
-155.0 67.0 0.0
-155.0 69.0 0.0
-155.0 71.0 0.0
-155.0 73.0 0.0
-155.0 75.0 0.0
-155.0 77.0 0.0
-155.0 79.0 0.0
-155.0 81.0 0.0
-155.0 83.0 0.0
-155.0 85.0 0.0
-155.0 87.0 0.0
-155.0 89.0 0.0
-155.0 91.0 0.0
-155.0 93.0 0.0
-155.0 95.0 0.0
-155.0 97.0 0.0
-155.0 99.0 0.0
-155.0 101.0 0.0
-155.0 103.0 0.0
-155.0 105.0 0.0
-155.0 107.0 0.0
-155.0 109.0 0.0
-155.0 111.0 0.0
-155.0 113.0 0.0
-155.0 115.0 0.0
-155.0 117.0 0.0
-155.0 119.0 0.0
-155.0 121.0 0.0
-155.0 123.0 0.0
-155.0 125.0 0.0
-155.0 127.0 0.0
-155.0 129.0 0.0
-155.0 131.0 0.0
-155.0 133.0 0.0
-155.0 135.0 0.0
-155.0 137.0 0.0
-155.0 139.0 0.0
-155.0 141.0 0.0
-155.0 143.0 0.0
-155.0 145.0 0.0
-155.0 147.0 0.0
-155.0 149.0 0.0
-155.0 151.0 0.0
-155.0 153.0 0.0
-155.0 155.0 0.0
-155.0 157.0 0.0
-155.0 159.0 0.0
-155.0 161.0 0.0
-155.0 163.0 0.0
-155.0 165.0 0.0
-155.0 167.0 0.0
-155.0 169.0 0.0
-155.0 171.0 0.0
-155.0 173.0 0.0
-155.0 175.0 0.0
-155.0 177.0 0.0
-155.0 179.0 0.0
-153.0 -179.0 0.0
-153.0 -177.0 0.0
-153.0 -175.0 0.0
-153.0 -173.0 0.0
-153.0 -171.0 0.0
-153.0 -169.0 0.0
-153.0 -167.0 0.0
-153.0 -165.0 0.0
-153.0 -163.0 0.0
-153.0 -161.0 0.0
-153.0 -159.0 0.0
-153.0 -157.0 0.0
-153.0 -155.0 0.0
-153.0 -153.0 0.0
-153.0 -151.0 0.0
-153.0 -149.0 0.0
-153.0 -147.0 0.0
-153.0 -145.0 0.0
-153.0 -143.0 0.0
-153.0 -141.0 0.0
-153.0 -139.0 0.0
-153.0 -137.0 0.0
-153.0 -135.0 0.0
-153.0 -133.0 0.0
-153.0 -131.0 0.0
-153.0 -129.0 0.0
-153.0 -127.0 0.0
-153.0 -125.0 0.0
-153.0 -123.0 0.0
-153.0 -121.0 0.0
-153.0 -119.0 0.0
-153.0 -117.0 0.0
-153.0 -115.0 0.0
-153.0 -113.0 0.0
-153.0 -111.0 0.0
-153.0 -109.0 0.0
-153.0 -107.0 0.0
-153.0 -105.0 0.0
-153.0 -103.0 0.0
-153.0 -101.0 0.0
-153.0 -99.0 0.0
-153.0 -97.0 0.0
-153.0 -95.0 0.0
-153.0 -93.0 0.0
-153.0 -91.0 0.0
-153.0 -89.0 0.0
-153.0 -87.0 0.0
-153.0 -85.0 0.0
-153.0 -83.0 0.0
-153.0 -81.0 0.0
-153.0 -79.0 0.0
-153.0 -77.0 0.0
-153.0 -75.0 0.0
-153.0 -73.0 0.0
-153.0 -71.0 0.0
-153.0 -69.0 0.0
-153.0 -67.0 0.0
-153.0 -65.0 0.0
-153.0 -63.0 0.0
-153.0 -61.0 0.0
-153.0 -59.0 0.0
-153.0 -57.0 0.0
-153.0 -55.0 0.0
-153.0 -53.0 0.0
-153.0 -51.0 0.0
-153.0 -49.0 0.0
-153.0 -47.0 0.0
-153.0 -45.0 0.0
-153.0 -43.0 0.0
-153.0 -41.0 0.0
-153.0 -39.0 0.0
-153.0 -37.0 0.0
-153.0 -35.0 0.0
-153.0 -33.0 0.0
-153.0 -31.0 0.0
-153.0 -29.0 0.0
-153.0 -27.0 0.0
-153.0 -25.0 0.0
-153.0 -23.0 0.0
-153.0 -21.0 0.0
-153.0 -19.0 0.0
-153.0 -17.0 0.0
-153.0 -15.0 0.0
-153.0 -13.0 0.0
-153.0 -11.0 0.0
-153.0 -9.0 0.0
-153.0 -7.0 0.0
-153.0 -5.0 0.0
-153.0 -3.0 0.0
-153.0 -1.0 0.0
-153.0 1.0 0.0
-153.0 3.0 0.0
-153.0 5.0 0.0
-153.0 7.0 0.0
-153.0 9.0 0.0
-153.0 11.0 0.0
-153.0 13.0 0.0
-153.0 15.0 0.0
-153.0 17.0 0.0
-153.0 19.0 0.0
-153.0 21.0 0.0
-153.0 23.0 0.0
-153.0 25.0 0.0
-153.0 27.0 0.0
-153.0 29.0 0.0
-153.0 31.0 0.0
-153.0 33.0 0.0
-153.0 35.0 0.0
-153.0 37.0 0.0
-153.0 39.0 0.0
-153.0 41.0 0.0
-153.0 43.0 0.0
-153.0 45.0 0.0
-153.0 47.0 0.0
-153.0 49.0 0.0
-153.0 51.0 0.0
-153.0 53.0 0.0
-153.0 55.0 0.0
-153.0 57.0 0.0
-153.0 59.0 0.0
-153.0 61.0 0.0
-153.0 63.0 0.0
-153.0 65.0 0.0
-153.0 67.0 0.0
-153.0 69.0 0.0
-153.0 71.0 0.0
-153.0 73.0 0.0
-153.0 75.0 0.0
-153.0 77.0 0.0
-153.0 79.0 0.0
-153.0 81.0 0.0
-153.0 83.0 0.0
-153.0 85.0 0.0
-153.0 87.0 0.0
-153.0 89.0 0.0
-153.0 91.0 0.0
-153.0 93.0 0.0
-153.0 95.0 0.0
-153.0 97.0 0.0
-153.0 99.0 0.0
-153.0 101.0 0.0
-153.0 103.0 0.0
-153.0 105.0 0.0
-153.0 107.0 0.0
-153.0 109.0 0.0
-153.0 111.0 0.0
-153.0 113.0 0.0
-153.0 115.0 0.0
-153.0 117.0 0.0
-153.0 119.0 0.0
-153.0 121.0 0.0
-153.0 123.0 0.0
-153.0 125.0 0.0
-153.0 127.0 0.0
-153.0 129.0 0.0
-153.0 131.0 0.0
-153.0 133.0 0.0
-153.0 135.0 0.0
-153.0 137.0 0.0
-153.0 139.0 0.0
-153.0 141.0 0.0
-153.0 143.0 0.0
-153.0 145.0 0.0
-153.0 147.0 0.0
-153.0 149.0 0.0
-153.0 151.0 0.0
-153.0 153.0 0.0
-153.0 155.0 0.0
-153.0 157.0 0.0
-153.0 159.0 0.0
-153.0 161.0 0.0
-153.0 163.0 0.0
-153.0 165.0 0.0
-153.0 167.0 0.0
-153.0 169.0 0.0
-153.0 171.0 0.0
-153.0 173.0 0.0
-153.0 175.0 0.0
-153.0 177.0 0.0
-153.0 179.0 0.0
-151.0 -179.0 0.0
-151.0 -177.0 0.0
-151.0 -175.0 0.0
-151.0 -173.0 0.0
-151.0 -171.0 0.0
-151.0 -169.0 0.0
-151.0 -167.0 0.0
-151.0 -165.0 0.0
-151.0 -163.0 0.0
-151.0 -161.0 0.0
-151.0 -159.0 0.0
-151.0 -157.0 0.0
-151.0 -155.0 0.0
-151.0 -153.0 0.0
-151.0 -151.0 0.0
-151.0 -149.0 0.0
-151.0 -147.0 0.0
-151.0 -145.0 0.0
-151.0 -143.0 0.0
-151.0 -141.0 0.0
-151.0 -139.0 0.0
-151.0 -137.0 0.0
-151.0 -135.0 0.0
-151.0 -133.0 0.0
-151.0 -131.0 0.0
-151.0 -129.0 0.0
-151.0 -127.0 0.0
-151.0 -125.0 0.0
-151.0 -123.0 0.0
-151.0 -121.0 0.0
-151.0 -119.0 0.0
-151.0 -117.0 0.0
-151.0 -115.0 0.0
-151.0 -113.0 0.0
-151.0 -111.0 0.0
-151.0 -109.0 0.0
-151.0 -107.0 0.0
-151.0 -105.0 0.0
-151.0 -103.0 0.0
-151.0 -101.0 0.0
-151.0 -99.0 0.0
-151.0 -97.0 0.0
-151.0 -95.0 0.0
-151.0 -93.0 0.0
-151.0 -91.0 0.0
-151.0 -89.0 0.0
-151.0 -87.0 0.0
-151.0 -85.0 0.0
-151.0 -83.0 0.0
-151.0 -81.0 0.0
-151.0 -79.0 0.0
-151.0 -77.0 0.0
-151.0 -75.0 0.0
-151.0 -73.0 0.0
-151.0 -71.0 0.0
-151.0 -69.0 0.0
-151.0 -67.0 0.0
-151.0 -65.0 0.0
-151.0 -63.0 0.0
-151.0 -61.0 0.0
-151.0 -59.0 0.0
-151.0 -57.0 0.0
-151.0 -55.0 0.0
-151.0 -53.0 0.0
-151.0 -51.0 0.0
-151.0 -49.0 0.0
-151.0 -47.0 0.0
-151.0 -45.0 0.0
-151.0 -43.0 0.0
-151.0 -41.0 0.0
-151.0 -39.0 0.0
-151.0 -37.0 0.0
-151.0 -35.0 0.0
-151.0 -33.0 0.0
-151.0 -31.0 0.0
-151.0 -29.0 0.0
-151.0 -27.0 0.0
-151.0 -25.0 0.0
-151.0 -23.0 0.0
-151.0 -21.0 0.0
-151.0 -19.0 0.0
-151.0 -17.0 0.0
-151.0 -15.0 0.0
-151.0 -13.0 0.0
-151.0 -11.0 0.0
-151.0 -9.0 0.0
-151.0 -7.0 0.0
-151.0 -5.0 0.0
-151.0 -3.0 0.0
-151.0 -1.0 0.0
-151.0 1.0 0.0
-151.0 3.0 0.0
-151.0 5.0 0.0
-151.0 7.0 0.0
-151.0 9.0 0.0
-151.0 11.0 0.0
-151.0 13.0 0.0
-151.0 15.0 0.0
-151.0 17.0 0.0
-151.0 19.0 0.0
-151.0 21.0 0.0
-151.0 23.0 0.0
-151.0 25.0 0.0
-151.0 27.0 0.0
-151.0 29.0 0.0
-151.0 31.0 0.0
-151.0 33.0 0.0
-151.0 35.0 0.0
-151.0 37.0 0.0
-151.0 39.0 0.0
-151.0 41.0 0.0
-151.0 43.0 0.0
-151.0 45.0 0.0
-151.0 47.0 0.0
-151.0 49.0 0.0
-151.0 51.0 0.0
-151.0 53.0 0.0
-151.0 55.0 0.0
-151.0 57.0 0.0
-151.0 59.0 0.0
-151.0 61.0 0.0
-151.0 63.0 0.0
-151.0 65.0 0.0
-151.0 67.0 0.0
-151.0 69.0 0.0
-151.0 71.0 0.0
-151.0 73.0 0.0
-151.0 75.0 0.0
-151.0 77.0 0.0
-151.0 79.0 0.0
-151.0 81.0 0.0
-151.0 83.0 0.0
-151.0 85.0 0.0
-151.0 87.0 0.0
-151.0 89.0 0.0
-151.0 91.0 0.0
-151.0 93.0 0.0
-151.0 95.0 0.0
-151.0 97.0 0.0
-151.0 99.0 0.0
-151.0 101.0 0.0
-151.0 103.0 0.0
-151.0 105.0 0.0
-151.0 107.0 0.0
-151.0 109.0 0.0
-151.0 111.0 0.0
-151.0 113.0 0.0
-151.0 115.0 0.0
-151.0 117.0 0.0
-151.0 119.0 0.0
-151.0 121.0 0.0
-151.0 123.0 0.0
-151.0 125.0 0.0
-151.0 127.0 0.0
-151.0 129.0 0.0
-151.0 131.0 0.0
-151.0 133.0 0.0
-151.0 135.0 0.0
-151.0 137.0 0.0
-151.0 139.0 0.0
-151.0 141.0 0.0
-151.0 143.0 0.0
-151.0 145.0 0.0
-151.0 147.0 0.0
-151.0 149.0 0.0
-151.0 151.0 0.0
-151.0 153.0 0.0
-151.0 155.0 0.0
-151.0 157.0 0.0
-151.0 159.0 0.0
-151.0 161.0 0.0
-151.0 163.0 0.0
-151.0 165.0 0.0
-151.0 167.0 0.0
-151.0 169.0 0.0
-151.0 171.0 0.0
-151.0 173.0 0.0
-151.0 175.0 0.0
-151.0 177.0 0.0
-151.0 179.0 0.0
-149.0 -179.0 0.0
-149.0 -177.0 0.0
-149.0 -175.0 0.0
-149.0 -173.0 0.0
-149.0 -171.0 0.0
-149.0 -169.0 0.0
-149.0 -167.0 0.0
-149.0 -165.0 0.0
-149.0 -163.0 0.0
-149.0 -161.0 0.0
-149.0 -159.0 0.0
-149.0 -157.0 0.0
-149.0 -155.0 0.0
-149.0 -153.0 0.0
-149.0 -151.0 0.0
-149.0 -149.0 0.0
-149.0 -147.0 0.0
-149.0 -145.0 0.0
-149.0 -143.0 0.0
-149.0 -141.0 0.0
-149.0 -139.0 0.0
-149.0 -137.0 0.0
-149.0 -135.0 0.0
-149.0 -133.0 0.0
-149.0 -131.0 0.0
-149.0 -129.0 0.0
-149.0 -127.0 0.0
-149.0 -125.0 0.0
-149.0 -123.0 0.0
-149.0 -121.0 0.0
-149.0 -119.0 0.0
-149.0 -117.0 0.0
-149.0 -115.0 0.0
-149.0 -113.0 0.0
-149.0 -111.0 0.0
-149.0 -109.0 0.0
-149.0 -107.0 0.0
-149.0 -105.0 0.0
-149.0 -103.0 0.0
-149.0 -101.0 0.0
-149.0 -99.0 0.0
-149.0 -97.0 0.0
-149.0 -95.0 0.0
-149.0 -93.0 0.0
-149.0 -91.0 0.0
-149.0 -89.0 0.0
-149.0 -87.0 0.0
-149.0 -85.0 0.0
-149.0 -83.0 0.0
-149.0 -81.0 0.0
-149.0 -79.0 0.0
-149.0 -77.0 0.0
-149.0 -75.0 0.0
-149.0 -73.0 0.0
-149.0 -71.0 0.0
-149.0 -69.0 0.0
-149.0 -67.0 0.0
-149.0 -65.0 0.0
-149.0 -63.0 0.0
-149.0 -61.0 0.0
-149.0 -59.0 0.0
-149.0 -57.0 0.0
-149.0 -55.0 0.0
-149.0 -53.0 0.0
-149.0 -51.0 0.0
-149.0 -49.0 0.0
-149.0 -47.0 0.0
-149.0 -45.0 0.0
-149.0 -43.0 0.0
-149.0 -41.0 0.0
-149.0 -39.0 0.0
-149.0 -37.0 0.0
-149.0 -35.0 0.0
-149.0 -33.0 0.0
-149.0 -31.0 0.0
-149.0 -29.0 0.0
-149.0 -27.0 0.0
-149.0 -25.0 0.0
-149.0 -23.0 0.0
-149.0 -21.0 0.0
-149.0 -19.0 0.0
-149.0 -17.0 0.0
-149.0 -15.0 0.0
-149.0 -13.0 0.0
-149.0 -11.0 0.0
-149.0 -9.0 0.0
-149.0 -7.0 0.0
-149.0 -5.0 0.0
-149.0 -3.0 0.0
-149.0 -1.0 0.0
-149.0 1.0 0.0
-149.0 3.0 0.0
-149.0 5.0 0.0
-149.0 7.0 0.0
-149.0 9.0 0.0
-149.0 11.0 0.0
-149.0 13.0 0.0
-149.0 15.0 0.0
-149.0 17.0 0.0
-149.0 19.0 0.0
-149.0 21.0 0.0
-149.0 23.0 0.0
-149.0 25.0 0.0
-149.0 27.0 0.0
-149.0 29.0 0.0
-149.0 31.0 0.0
-149.0 33.0 0.0
-149.0 35.0 0.0
-149.0 37.0 0.0
-149.0 39.0 0.0
-149.0 41.0 0.0
-149.0 43.0 0.0
-149.0 45.0 0.0
-149.0 47.0 0.0
-149.0 49.0 0.0
-149.0 51.0 0.0
-149.0 53.0 0.0
-149.0 55.0 0.0
-149.0 57.0 0.0
-149.0 59.0 0.0
-149.0 61.0 0.0
-149.0 63.0 0.0
-149.0 65.0 0.0
-149.0 67.0 0.0
-149.0 69.0 0.0
-149.0 71.0 0.0
-149.0 73.0 0.0
-149.0 75.0 0.0
-149.0 77.0 0.0
-149.0 79.0 0.0
-149.0 81.0 0.0
-149.0 83.0 0.0
-149.0 85.0 0.0
-149.0 87.0 0.0
-149.0 89.0 0.0
-149.0 91.0 0.0
-149.0 93.0 0.0
-149.0 95.0 0.0
-149.0 97.0 0.0
-149.0 99.0 0.0
-149.0 101.0 0.0
-149.0 103.0 0.0
-149.0 105.0 0.0
-149.0 107.0 0.0
-149.0 109.0 0.0
-149.0 111.0 0.0
-149.0 113.0 0.0
-149.0 115.0 0.0
-149.0 117.0 0.0
-149.0 119.0 0.0
-149.0 121.0 0.0
-149.0 123.0 0.0
-149.0 125.0 0.0
-149.0 127.0 0.0
-149.0 129.0 0.0
-149.0 131.0 0.0
-149.0 133.0 0.0
-149.0 135.0 0.0
-149.0 137.0 0.0
-149.0 139.0 0.0
-149.0 141.0 0.0
-149.0 143.0 0.0
-149.0 145.0 0.0
-149.0 147.0 0.0
-149.0 149.0 0.0
-149.0 151.0 0.0
-149.0 153.0 0.0
-149.0 155.0 0.0
-149.0 157.0 0.0
-149.0 159.0 0.0
-149.0 161.0 0.0
-149.0 163.0 0.0
-149.0 165.0 0.0
-149.0 167.0 0.0
-149.0 169.0 0.0
-149.0 171.0 0.0
-149.0 173.0 0.0
-149.0 175.0 0.0
-149.0 177.0 0.0
-149.0 179.0 0.0
-147.0 -179.0 0.0
-147.0 -177.0 0.0
-147.0 -175.0 0.0
-147.0 -173.0 0.0
-147.0 -171.0 0.0
-147.0 -169.0 0.0
-147.0 -167.0 0.0
-147.0 -165.0 0.0
-147.0 -163.0 0.0
-147.0 -161.0 0.0
-147.0 -159.0 0.0
-147.0 -157.0 0.0
-147.0 -155.0 0.0
-147.0 -153.0 0.0
-147.0 -151.0 0.0
-147.0 -149.0 0.0
-147.0 -147.0 0.0
-147.0 -145.0 0.0
-147.0 -143.0 0.0
-147.0 -141.0 0.0
-147.0 -139.0 0.0
-147.0 -137.0 0.0
-147.0 -135.0 0.0
-147.0 -133.0 0.0
-147.0 -131.0 0.0
-147.0 -129.0 0.0
-147.0 -127.0 0.0
-147.0 -125.0 0.0
-147.0 -123.0 0.0
-147.0 -121.0 0.0
-147.0 -119.0 0.0
-147.0 -117.0 0.0
-147.0 -115.0 0.0
-147.0 -113.0 0.0
-147.0 -111.0 0.0
-147.0 -109.0 0.0
-147.0 -107.0 0.0
-147.0 -105.0 0.0
-147.0 -103.0 0.0
-147.0 -101.0 0.0
-147.0 -99.0 0.0
-147.0 -97.0 0.0
-147.0 -95.0 0.0
-147.0 -93.0 0.0
-147.0 -91.0 0.0
-147.0 -89.0 0.0
-147.0 -87.0 0.0
-147.0 -85.0 0.0
-147.0 -83.0 0.0
-147.0 -81.0 0.0
-147.0 -79.0 0.0
-147.0 -77.0 0.0
-147.0 -75.0 0.0
-147.0 -73.0 0.0
-147.0 -71.0 0.0
-147.0 -69.0 0.0
-147.0 -67.0 0.0
-147.0 -65.0 0.0
-147.0 -63.0 0.0
-147.0 -61.0 0.0
-147.0 -59.0 0.0
-147.0 -57.0 0.0
-147.0 -55.0 0.0
-147.0 -53.0 0.0
-147.0 -51.0 0.0
-147.0 -49.0 0.0
-147.0 -47.0 0.0
-147.0 -45.0 0.0
-147.0 -43.0 0.0
-147.0 -41.0 0.0
-147.0 -39.0 0.0
-147.0 -37.0 0.0
-147.0 -35.0 0.0
-147.0 -33.0 0.0
-147.0 -31.0 0.0
-147.0 -29.0 0.0
-147.0 -27.0 0.0
-147.0 -25.0 0.0
-147.0 -23.0 0.0
-147.0 -21.0 0.0
-147.0 -19.0 0.0
-147.0 -17.0 0.0
-147.0 -15.0 0.0
-147.0 -13.0 0.0
-147.0 -11.0 0.0
-147.0 -9.0 0.0
-147.0 -7.0 0.0
-147.0 -5.0 0.0
-147.0 -3.0 0.0
-147.0 -1.0 0.0
-147.0 1.0 0.0
-147.0 3.0 0.0
-147.0 5.0 0.0
-147.0 7.0 0.0
-147.0 9.0 0.0
-147.0 11.0 0.0
-147.0 13.0 0.0
-147.0 15.0 0.0
-147.0 17.0 0.0
-147.0 19.0 0.0
-147.0 21.0 0.0
-147.0 23.0 0.0
-147.0 25.0 0.0
-147.0 27.0 0.0
-147.0 29.0 0.0
-147.0 31.0 0.0
-147.0 33.0 0.0
-147.0 35.0 0.0
-147.0 37.0 0.0
-147.0 39.0 0.0
-147.0 41.0 0.0
-147.0 43.0 0.0
-147.0 45.0 0.0
-147.0 47.0 0.0
-147.0 49.0 0.0
-147.0 51.0 0.0
-147.0 53.0 0.0
-147.0 55.0 0.0
-147.0 57.0 0.0
-147.0 59.0 0.0
-147.0 61.0 0.0
-147.0 63.0 0.0
-147.0 65.0 0.0
-147.0 67.0 0.0
-147.0 69.0 0.0
-147.0 71.0 0.0
-147.0 73.0 0.0
-147.0 75.0 0.0
-147.0 77.0 0.0
-147.0 79.0 0.0
-147.0 81.0 0.0
-147.0 83.0 0.0
-147.0 85.0 0.0
-147.0 87.0 0.0
-147.0 89.0 0.0
-147.0 91.0 0.0
-147.0 93.0 0.0
-147.0 95.0 0.0
-147.0 97.0 0.0
-147.0 99.0 0.0
-147.0 101.0 0.0
-147.0 103.0 0.0
-147.0 105.0 0.0
-147.0 107.0 0.0
-147.0 109.0 0.0
-147.0 111.0 0.0
-147.0 113.0 0.0
-147.0 115.0 0.0
-147.0 117.0 0.0
-147.0 119.0 0.0
-147.0 121.0 0.0
-147.0 123.0 0.0
-147.0 125.0 0.0
-147.0 127.0 0.0
-147.0 129.0 0.0
-147.0 131.0 0.0
-147.0 133.0 0.0
-147.0 135.0 0.0
-147.0 137.0 0.0
-147.0 139.0 0.0
-147.0 141.0 0.0
-147.0 143.0 0.0
-147.0 145.0 0.0
-147.0 147.0 0.0
-147.0 149.0 0.0
-147.0 151.0 0.0
-147.0 153.0 0.0
-147.0 155.0 0.0
-147.0 157.0 0.0
-147.0 159.0 0.0
-147.0 161.0 0.0
-147.0 163.0 0.0
-147.0 165.0 0.0
-147.0 167.0 0.0
-147.0 169.0 0.0
-147.0 171.0 0.0
-147.0 173.0 0.0
-147.0 175.0 0.0
-147.0 177.0 0.0
-147.0 179.0 0.0
-145.0 -179.0 0.0
-145.0 -177.0 0.0
-145.0 -175.0 0.0
-145.0 -173.0 0.0
-145.0 -171.0 0.0
-145.0 -169.0 0.0
-145.0 -167.0 0.0
-145.0 -165.0 0.0
-145.0 -163.0 0.0
-145.0 -161.0 0.0
-145.0 -159.0 0.0
-145.0 -157.0 0.0
-145.0 -155.0 0.0
-145.0 -153.0 0.0
-145.0 -151.0 0.0
-145.0 -149.0 0.0
-145.0 -147.0 0.0
-145.0 -145.0 0.0
-145.0 -143.0 0.0
-145.0 -141.0 0.0
-145.0 -139.0 0.0
-145.0 -137.0 0.0
-145.0 -135.0 0.0
-145.0 -133.0 0.0
-145.0 -131.0 0.0
-145.0 -129.0 0.0
-145.0 -127.0 0.0
-145.0 -125.0 0.0
-145.0 -123.0 0.0
-145.0 -121.0 0.0
-145.0 -119.0 0.0
-145.0 -117.0 0.0
-145.0 -115.0 0.0
-145.0 -113.0 0.0
-145.0 -111.0 0.0
-145.0 -109.0 0.0
-145.0 -107.0 0.0
-145.0 -105.0 0.0
-145.0 -103.0 0.0
-145.0 -101.0 0.0
-145.0 -99.0 0.0
-145.0 -97.0 0.0
-145.0 -95.0 0.0
-145.0 -93.0 0.0
-145.0 -91.0 0.0
-145.0 -89.0 0.0
-145.0 -87.0 0.0
-145.0 -85.0 0.0
-145.0 -83.0 0.0
-145.0 -81.0 0.0
-145.0 -79.0 0.0
-145.0 -77.0 0.0
-145.0 -75.0 0.0
-145.0 -73.0 0.0
-145.0 -71.0 0.0
-145.0 -69.0 0.0
-145.0 -67.0 0.0
-145.0 -65.0 0.0
-145.0 -63.0 0.0
-145.0 -61.0 0.0
-145.0 -59.0 0.0
-145.0 -57.0 0.0
-145.0 -55.0 0.0
-145.0 -53.0 0.0
-145.0 -51.0 0.0
-145.0 -49.0 0.0
-145.0 -47.0 0.0
-145.0 -45.0 0.0
-145.0 -43.0 0.0
-145.0 -41.0 0.0
-145.0 -39.0 0.0
-145.0 -37.0 0.0
-145.0 -35.0 0.0
-145.0 -33.0 0.0
-145.0 -31.0 0.0
-145.0 -29.0 0.0
-145.0 -27.0 0.0
-145.0 -25.0 0.0
-145.0 -23.0 0.0
-145.0 -21.0 0.0
-145.0 -19.0 0.0
-145.0 -17.0 0.0
-145.0 -15.0 0.0
-145.0 -13.0 0.0
-145.0 -11.0 0.0
-145.0 -9.0 0.0
-145.0 -7.0 0.0
-145.0 -5.0 0.0
-145.0 -3.0 0.0
-145.0 -1.0 0.0
-145.0 1.0 0.0
-145.0 3.0 0.0
-145.0 5.0 0.0
-145.0 7.0 0.0
-145.0 9.0 0.0
-145.0 11.0 0.0
-145.0 13.0 0.0
-145.0 15.0 0.0
-145.0 17.0 0.0
-145.0 19.0 0.0
-145.0 21.0 0.0
-145.0 23.0 0.0
-145.0 25.0 0.0
-145.0 27.0 0.0
-145.0 29.0 0.0
-145.0 31.0 0.0
-145.0 33.0 0.0
-145.0 35.0 0.0
-145.0 37.0 0.0
-145.0 39.0 0.0
-145.0 41.0 0.0
-145.0 43.0 0.0
-145.0 45.0 0.0
-145.0 47.0 0.0
-145.0 49.0 0.0
-145.0 51.0 0.0
-145.0 53.0 0.0
-145.0 55.0 0.0
-145.0 57.0 0.0
-145.0 59.0 0.0
-145.0 61.0 0.0
-145.0 63.0 0.0
-145.0 65.0 0.0
-145.0 67.0 0.0
-145.0 69.0 0.0
-145.0 71.0 0.0
-145.0 73.0 0.0
-145.0 75.0 0.0
-145.0 77.0 0.0
-145.0 79.0 0.0
-145.0 81.0 0.0
-145.0 83.0 0.0
-145.0 85.0 0.0
-145.0 87.0 0.0
-145.0 89.0 0.0
-145.0 91.0 0.0
-145.0 93.0 0.0
-145.0 95.0 0.0
-145.0 97.0 0.0
-145.0 99.0 0.0
-145.0 101.0 0.0
-145.0 103.0 0.0
-145.0 105.0 0.0
-145.0 107.0 0.0
-145.0 109.0 0.0
-145.0 111.0 0.0
-145.0 113.0 0.0
-145.0 115.0 0.0
-145.0 117.0 0.0
-145.0 119.0 0.0
-145.0 121.0 0.0
-145.0 123.0 0.0
-145.0 125.0 0.0
-145.0 127.0 0.0
-145.0 129.0 0.0
-145.0 131.0 0.0
-145.0 133.0 0.0
-145.0 135.0 0.0
-145.0 137.0 0.0
-145.0 139.0 0.0
-145.0 141.0 0.0
-145.0 143.0 0.0
-145.0 145.0 0.0
-145.0 147.0 0.0
-145.0 149.0 0.0
-145.0 151.0 0.0
-145.0 153.0 0.0
-145.0 155.0 0.0
-145.0 157.0 0.0
-145.0 159.0 0.0
-145.0 161.0 0.0
-145.0 163.0 0.0
-145.0 165.0 0.0
-145.0 167.0 0.0
-145.0 169.0 0.0
-145.0 171.0 0.0
-145.0 173.0 0.0
-145.0 175.0 0.0
-145.0 177.0 0.0
-145.0 179.0 0.0
-143.0 -179.0 0.0
-143.0 -177.0 0.0
-143.0 -175.0 0.0
-143.0 -173.0 0.0
-143.0 -171.0 0.0
-143.0 -169.0 0.0
-143.0 -167.0 0.0
-143.0 -165.0 0.0
-143.0 -163.0 0.0
-143.0 -161.0 0.0
-143.0 -159.0 0.0
-143.0 -157.0 0.0
-143.0 -155.0 0.0
-143.0 -153.0 0.0
-143.0 -151.0 0.0
-143.0 -149.0 0.0
-143.0 -147.0 0.0
-143.0 -145.0 0.0
-143.0 -143.0 0.0
-143.0 -141.0 0.0
-143.0 -139.0 0.0
-143.0 -137.0 0.0
-143.0 -135.0 0.0
-143.0 -133.0 0.0
-143.0 -131.0 0.0
-143.0 -129.0 0.0
-143.0 -127.0 0.0
-143.0 -125.0 0.0
-143.0 -123.0 0.0
-143.0 -121.0 0.0
-143.0 -119.0 0.0
-143.0 -117.0 0.0
-143.0 -115.0 0.0
-143.0 -113.0 0.0
-143.0 -111.0 0.0
-143.0 -109.0 0.0
-143.0 -107.0 0.0
-143.0 -105.0 0.0
-143.0 -103.0 0.0
-143.0 -101.0 0.0
-143.0 -99.0 0.0
-143.0 -97.0 0.0
-143.0 -95.0 0.0
-143.0 -93.0 0.0
-143.0 -91.0 0.0
-143.0 -89.0 0.0
-143.0 -87.0 0.0
-143.0 -85.0 0.0
-143.0 -83.0 0.0
-143.0 -81.0 0.0
-143.0 -79.0 0.0
-143.0 -77.0 0.0
-143.0 -75.0 0.0
-143.0 -73.0 0.0
-143.0 -71.0 0.0
-143.0 -69.0 0.0
-143.0 -67.0 0.0
-143.0 -65.0 0.0
-143.0 -63.0 0.0
-143.0 -61.0 0.0
-143.0 -59.0 0.0
-143.0 -57.0 0.0
-143.0 -55.0 0.0
-143.0 -53.0 0.0
-143.0 -51.0 0.0
-143.0 -49.0 0.0
-143.0 -47.0 0.0
-143.0 -45.0 0.0
-143.0 -43.0 0.0
-143.0 -41.0 0.0
-143.0 -39.0 0.0
-143.0 -37.0 0.0
-143.0 -35.0 0.0
-143.0 -33.0 0.0
-143.0 -31.0 0.0
-143.0 -29.0 0.0
-143.0 -27.0 0.0
-143.0 -25.0 0.0
-143.0 -23.0 0.0
-143.0 -21.0 0.0
-143.0 -19.0 0.0
-143.0 -17.0 0.0
-143.0 -15.0 0.0
-143.0 -13.0 0.0
-143.0 -11.0 0.0
-143.0 -9.0 0.0
-143.0 -7.0 0.0
-143.0 -5.0 0.0
-143.0 -3.0 0.0
-143.0 -1.0 0.0
-143.0 1.0 0.0
-143.0 3.0 0.0
-143.0 5.0 0.0
-143.0 7.0 0.0
-143.0 9.0 0.0
-143.0 11.0 0.0
-143.0 13.0 0.0
-143.0 15.0 0.0
-143.0 17.0 0.0
-143.0 19.0 0.0
-143.0 21.0 0.0
-143.0 23.0 0.0
-143.0 25.0 0.0
-143.0 27.0 0.0
-143.0 29.0 0.0
-143.0 31.0 0.0
-143.0 33.0 0.0
-143.0 35.0 0.0
-143.0 37.0 0.0
-143.0 39.0 0.0
-143.0 41.0 0.0
-143.0 43.0 0.0
-143.0 45.0 0.0
-143.0 47.0 0.0
-143.0 49.0 0.0
-143.0 51.0 0.0
-143.0 53.0 0.0
-143.0 55.0 0.0
-143.0 57.0 0.0
-143.0 59.0 0.0
-143.0 61.0 0.0
-143.0 63.0 0.0
-143.0 65.0 0.0
-143.0 67.0 0.0
-143.0 69.0 0.0
-143.0 71.0 0.0
-143.0 73.0 0.0
-143.0 75.0 0.0
-143.0 77.0 0.0
-143.0 79.0 0.0
-143.0 81.0 0.0
-143.0 83.0 0.0
-143.0 85.0 0.0
-143.0 87.0 0.0
-143.0 89.0 0.0
-143.0 91.0 0.0
-143.0 93.0 0.0
-143.0 95.0 0.0
-143.0 97.0 0.0
-143.0 99.0 0.0
-143.0 101.0 0.0
-143.0 103.0 0.0
-143.0 105.0 0.0
-143.0 107.0 0.0
-143.0 109.0 0.0
-143.0 111.0 0.0
-143.0 113.0 0.0
-143.0 115.0 0.0
-143.0 117.0 0.0
-143.0 119.0 0.0
-143.0 121.0 0.0
-143.0 123.0 0.0
-143.0 125.0 0.0
-143.0 127.0 0.0
-143.0 129.0 0.0
-143.0 131.0 0.0
-143.0 133.0 0.0
-143.0 135.0 0.0
-143.0 137.0 0.0
-143.0 139.0 0.0
-143.0 141.0 0.0
-143.0 143.0 0.0
-143.0 145.0 0.0
-143.0 147.0 0.0
-143.0 149.0 0.0
-143.0 151.0 0.0
-143.0 153.0 0.0
-143.0 155.0 0.0
-143.0 157.0 0.0
-143.0 159.0 0.0
-143.0 161.0 0.0
-143.0 163.0 0.0
-143.0 165.0 0.0
-143.0 167.0 0.0
-143.0 169.0 0.0
-143.0 171.0 0.0
-143.0 173.0 0.0
-143.0 175.0 0.0
-143.0 177.0 0.0
-143.0 179.0 0.0
-141.0 -179.0 0.0
-141.0 -177.0 0.0
-141.0 -175.0 0.0
-141.0 -173.0 0.0
-141.0 -171.0 0.0
-141.0 -169.0 0.0
-141.0 -167.0 0.0
-141.0 -165.0 0.0
-141.0 -163.0 0.0
-141.0 -161.0 0.0
-141.0 -159.0 0.0
-141.0 -157.0 0.0
-141.0 -155.0 0.0
-141.0 -153.0 0.0
-141.0 -151.0 0.0
-141.0 -149.0 0.0
-141.0 -147.0 0.0
-141.0 -145.0 0.0
-141.0 -143.0 0.0
-141.0 -141.0 0.0
-141.0 -139.0 0.0
-141.0 -137.0 0.0
-141.0 -135.0 0.0
-141.0 -133.0 0.0
-141.0 -131.0 0.0
-141.0 -129.0 0.0
-141.0 -127.0 0.0
-141.0 -125.0 0.0
-141.0 -123.0 0.0
-141.0 -121.0 0.0
-141.0 -119.0 0.0
-141.0 -117.0 0.0
-141.0 -115.0 0.0
-141.0 -113.0 0.0
-141.0 -111.0 0.0
-141.0 -109.0 0.0
-141.0 -107.0 0.0
-141.0 -105.0 0.0
-141.0 -103.0 0.0
-141.0 -101.0 0.0
-141.0 -99.0 0.0
-141.0 -97.0 0.0
-141.0 -95.0 0.0
-141.0 -93.0 0.0
-141.0 -91.0 0.0
-141.0 -89.0 0.0
-141.0 -87.0 0.0
-141.0 -85.0 0.0
-141.0 -83.0 0.0
-141.0 -81.0 0.0
-141.0 -79.0 0.0
-141.0 -77.0 0.0
-141.0 -75.0 0.0
-141.0 -73.0 0.0
-141.0 -71.0 0.0
-141.0 -69.0 0.0
-141.0 -67.0 0.0
-141.0 -65.0 0.0
-141.0 -63.0 0.0
-141.0 -61.0 0.0
-141.0 -59.0 0.0
-141.0 -57.0 0.0
-141.0 -55.0 0.0
-141.0 -53.0 0.0
-141.0 -51.0 0.0
-141.0 -49.0 0.0
-141.0 -47.0 0.0
-141.0 -45.0 0.0
-141.0 -43.0 0.0
-141.0 -41.0 0.0
-141.0 -39.0 0.0
-141.0 -37.0 0.0
-141.0 -35.0 0.0
-141.0 -33.0 0.0
-141.0 -31.0 0.0
-141.0 -29.0 0.0
-141.0 -27.0 0.0
-141.0 -25.0 0.0
-141.0 -23.0 0.0
-141.0 -21.0 0.0
-141.0 -19.0 0.0
-141.0 -17.0 0.0
-141.0 -15.0 0.0
-141.0 -13.0 0.0
-141.0 -11.0 0.0
-141.0 -9.0 0.0
-141.0 -7.0 0.0
-141.0 -5.0 0.0
-141.0 -3.0 0.0
-141.0 -1.0 0.0
-141.0 1.0 0.0
-141.0 3.0 0.0
-141.0 5.0 0.0
-141.0 7.0 0.0
-141.0 9.0 0.0
-141.0 11.0 0.0
-141.0 13.0 0.0
-141.0 15.0 0.0
-141.0 17.0 0.0
-141.0 19.0 0.0
-141.0 21.0 0.0
-141.0 23.0 0.0
-141.0 25.0 0.0
-141.0 27.0 0.0
-141.0 29.0 0.0
-141.0 31.0 0.0
-141.0 33.0 0.0
-141.0 35.0 0.0
-141.0 37.0 0.0
-141.0 39.0 0.0
-141.0 41.0 0.0
-141.0 43.0 0.0
-141.0 45.0 0.0
-141.0 47.0 0.0
-141.0 49.0 0.0
-141.0 51.0 0.0
-141.0 53.0 0.0
-141.0 55.0 0.0
-141.0 57.0 0.0
-141.0 59.0 0.0
-141.0 61.0 0.0
-141.0 63.0 0.0
-141.0 65.0 0.0
-141.0 67.0 0.0
-141.0 69.0 0.0
-141.0 71.0 0.0
-141.0 73.0 0.0
-141.0 75.0 0.0
-141.0 77.0 0.0
-141.0 79.0 0.0
-141.0 81.0 0.0
-141.0 83.0 0.0
-141.0 85.0 0.0
-141.0 87.0 0.0
-141.0 89.0 0.0
-141.0 91.0 0.0
-141.0 93.0 0.0
-141.0 95.0 0.0
-141.0 97.0 0.0
-141.0 99.0 0.0
-141.0 101.0 0.0
-141.0 103.0 0.0
-141.0 105.0 0.0
-141.0 107.0 0.0
-141.0 109.0 0.0
-141.0 111.0 0.0
-141.0 113.0 0.0
-141.0 115.0 0.0
-141.0 117.0 0.0
-141.0 119.0 0.0
-141.0 121.0 0.0
-141.0 123.0 0.0
-141.0 125.0 0.0
-141.0 127.0 0.0
-141.0 129.0 0.0
-141.0 131.0 0.0
-141.0 133.0 0.0
-141.0 135.0 0.0
-141.0 137.0 0.0
-141.0 139.0 0.0
-141.0 141.0 0.0
-141.0 143.0 0.0
-141.0 145.0 0.0
-141.0 147.0 0.0
-141.0 149.0 0.0
-141.0 151.0 0.0
-141.0 153.0 0.0
-141.0 155.0 0.0
-141.0 157.0 0.0
-141.0 159.0 0.0
-141.0 161.0 0.0
-141.0 163.0 0.0
-141.0 165.0 0.0
-141.0 167.0 0.0
-141.0 169.0 0.0
-141.0 171.0 0.0
-141.0 173.0 0.0
-141.0 175.0 0.0
-141.0 177.0 0.0
-141.0 179.0 0.0
-139.0 -179.0 0.0
-139.0 -177.0 0.0
-139.0 -175.0 0.0
-139.0 -173.0 0.0
-139.0 -171.0 0.0
-139.0 -169.0 0.0
-139.0 -167.0 0.0
-139.0 -165.0 0.0
-139.0 -163.0 0.0
-139.0 -161.0 0.0
-139.0 -159.0 0.0
-139.0 -157.0 0.0
-139.0 -155.0 0.0
-139.0 -153.0 0.0
-139.0 -151.0 0.0
-139.0 -149.0 0.0
-139.0 -147.0 0.0
-139.0 -145.0 0.0
-139.0 -143.0 0.0
-139.0 -141.0 0.0
-139.0 -139.0 0.0
-139.0 -137.0 0.0
-139.0 -135.0 0.0
-139.0 -133.0 0.0
-139.0 -131.0 0.0
-139.0 -129.0 0.0
-139.0 -127.0 0.0
-139.0 -125.0 0.0
-139.0 -123.0 0.0
-139.0 -121.0 0.0
-139.0 -119.0 0.0
-139.0 -117.0 0.0
-139.0 -115.0 0.0
-139.0 -113.0 0.0
-139.0 -111.0 0.0
-139.0 -109.0 0.0
-139.0 -107.0 0.0
-139.0 -105.0 0.0
-139.0 -103.0 0.0
-139.0 -101.0 0.0
-139.0 -99.0 0.0
-139.0 -97.0 0.0
-139.0 -95.0 0.0
-139.0 -93.0 0.0
-139.0 -91.0 0.0
-139.0 -89.0 0.0
-139.0 -87.0 0.0
-139.0 -85.0 0.0
-139.0 -83.0 0.0
-139.0 -81.0 0.0
-139.0 -79.0 0.0
-139.0 -77.0 0.0
-139.0 -75.0 0.0
-139.0 -73.0 0.0
-139.0 -71.0 0.0
-139.0 -69.0 0.0
-139.0 -67.0 0.0
-139.0 -65.0 0.0
-139.0 -63.0 0.0
-139.0 -61.0 0.0
-139.0 -59.0 0.0
-139.0 -57.0 0.0
-139.0 -55.0 0.0
-139.0 -53.0 0.0
-139.0 -51.0 0.0
-139.0 -49.0 0.0
-139.0 -47.0 0.0
-139.0 -45.0 0.0
-139.0 -43.0 0.0
-139.0 -41.0 0.0
-139.0 -39.0 0.0
-139.0 -37.0 0.0
-139.0 -35.0 0.0
-139.0 -33.0 0.0
-139.0 -31.0 0.0
-139.0 -29.0 0.0
-139.0 -27.0 0.0
-139.0 -25.0 0.0
-139.0 -23.0 0.0
-139.0 -21.0 0.0
-139.0 -19.0 0.0
-139.0 -17.0 0.0
-139.0 -15.0 0.0
-139.0 -13.0 0.0
-139.0 -11.0 0.0
-139.0 -9.0 0.0
-139.0 -7.0 0.0
-139.0 -5.0 0.0
-139.0 -3.0 0.0
-139.0 -1.0 0.0
-139.0 1.0 0.0
-139.0 3.0 0.0
-139.0 5.0 0.0
-139.0 7.0 0.0
-139.0 9.0 0.0
-139.0 11.0 0.0
-139.0 13.0 0.0
-139.0 15.0 0.0
-139.0 17.0 0.0
-139.0 19.0 0.0
-139.0 21.0 0.0
-139.0 23.0 0.0
-139.0 25.0 0.0
-139.0 27.0 0.0
-139.0 29.0 0.0
-139.0 31.0 0.0
-139.0 33.0 2.2650056625141563E-4
-139.0 35.0 2.2650056625141563E-4
-139.0 37.0 2.2650056625141563E-4
-139.0 39.0 2.2650056625141563E-4
-139.0 41.0 2.2650056625141563E-4
-139.0 43.0 2.2650056625141563E-4
-139.0 45.0 2.2650056625141563E-4
-139.0 47.0 2.2650056625141563E-4
-139.0 49.0 2.2650056625141563E-4
-139.0 51.0 2.2650056625141563E-4
-139.0 53.0 2.2650056625141563E-4
-139.0 55.0 0.0
-139.0 57.0 0.0
-139.0 59.0 0.0
-139.0 61.0 0.0
-139.0 63.0 0.0
-139.0 65.0 0.0
-139.0 67.0 0.0
-139.0 69.0 0.0
-139.0 71.0 0.0
-139.0 73.0 0.0
-139.0 75.0 0.0
-139.0 77.0 0.0
-139.0 79.0 0.0
-139.0 81.0 0.0
-139.0 83.0 0.0
-139.0 85.0 0.0
-139.0 87.0 0.0
-139.0 89.0 0.0
-139.0 91.0 0.0
-139.0 93.0 0.0
-139.0 95.0 0.0
-139.0 97.0 0.0
-139.0 99.0 0.0
-139.0 101.0 0.0
-139.0 103.0 0.0
-139.0 105.0 0.0
-139.0 107.0 0.0
-139.0 109.0 0.0
-139.0 111.0 0.0
-139.0 113.0 0.0
-139.0 115.0 0.0
-139.0 117.0 0.0
-139.0 119.0 0.0
-139.0 121.0 0.0
-139.0 123.0 0.0
-139.0 125.0 0.0
-139.0 127.0 0.0
-139.0 129.0 0.0
-139.0 131.0 0.0
-139.0 133.0 0.0
-139.0 135.0 0.0
-139.0 137.0 0.0
-139.0 139.0 0.0
-139.0 141.0 0.0
-139.0 143.0 0.0
-139.0 145.0 0.0
-139.0 147.0 0.0
-139.0 149.0 0.0
-139.0 151.0 0.0
-139.0 153.0 0.0
-139.0 155.0 0.0
-139.0 157.0 0.0
-139.0 159.0 0.0
-139.0 161.0 0.0
-139.0 163.0 0.0
-139.0 165.0 0.0
-139.0 167.0 0.0
-139.0 169.0 0.0
-139.0 171.0 0.0
-139.0 173.0 0.0
-139.0 175.0 0.0
-139.0 177.0 0.0
-139.0 179.0 0.0
-137.0 -179.0 0.0
-137.0 -177.0 0.0
-137.0 -175.0 0.0
-137.0 -173.0 0.0
-137.0 -171.0 0.0
-137.0 -169.0 0.0
-137.0 -167.0 0.0
-137.0 -165.0 0.0
-137.0 -163.0 0.0
-137.0 -161.0 0.0
-137.0 -159.0 0.0
-137.0 -157.0 0.0
-137.0 -155.0 0.0
-137.0 -153.0 0.0
-137.0 -151.0 0.0
-137.0 -149.0 0.0
-137.0 -147.0 0.0
-137.0 -145.0 0.0
-137.0 -143.0 0.0
-137.0 -141.0 0.0
-137.0 -139.0 0.0
-137.0 -137.0 0.0
-137.0 -135.0 0.0
-137.0 -133.0 0.0
-137.0 -131.0 0.0
-137.0 -129.0 0.0
-137.0 -127.0 0.0
-137.0 -125.0 0.0
-137.0 -123.0 0.0
-137.0 -121.0 0.0
-137.0 -119.0 0.0
-137.0 -117.0 0.0
-137.0 -115.0 0.0
-137.0 -113.0 0.0
-137.0 -111.0 0.0
-137.0 -109.0 0.0
-137.0 -107.0 0.0
-137.0 -105.0 0.0
-137.0 -103.0 0.0
-137.0 -101.0 0.0
-137.0 -99.0 0.0
-137.0 -97.0 0.0
-137.0 -95.0 0.0
-137.0 -93.0 0.0
-137.0 -91.0 0.0
-137.0 -89.0 0.0
-137.0 -87.0 0.0
-137.0 -85.0 0.0
-137.0 -83.0 0.0
-137.0 -81.0 0.0
-137.0 -79.0 0.0
-137.0 -77.0 0.0
-137.0 -75.0 0.0
-137.0 -73.0 0.0
-137.0 -71.0 0.0
-137.0 -69.0 0.0
-137.0 -67.0 0.0
-137.0 -65.0 0.0
-137.0 -63.0 0.0
-137.0 -61.0 0.0
-137.0 -59.0 0.0
-137.0 -57.0 0.0
-137.0 -55.0 0.0
-137.0 -53.0 0.0
-137.0 -51.0 0.0
-137.0 -49.0 0.0
-137.0 -47.0 0.0
-137.0 -45.0 0.0
-137.0 -43.0 0.0
-137.0 -41.0 0.0
-137.0 -39.0 0.0
-137.0 -37.0 0.0
-137.0 -35.0 0.0
-137.0 -33.0 0.0
-137.0 -31.0 0.0
-137.0 -29.0 0.0
-137.0 -27.0 0.0
-137.0 -25.0 0.0
-137.0 -23.0 0.0
-137.0 -21.0 0.0
-137.0 -19.0 0.0
-137.0 -17.0 0.0
-137.0 -15.0 0.0
-137.0 -13.0 0.0
-137.0 -11.0 0.0
-137.0 -9.0 0.0
-137.0 -7.0 0.0
-137.0 -5.0 0.0
-137.0 -3.0 0.0
-137.0 -1.0 0.0
-137.0 1.0 0.0
-137.0 3.0 0.0
-137.0 5.0 0.0
-137.0 7.0 0.0
-137.0 9.0 0.0
-137.0 11.0 0.0
-137.0 13.0 0.0
-137.0 15.0 0.0
-137.0 17.0 0.0
-137.0 19.0 0.0
-137.0 21.0 0.0
-137.0 23.0 0.0
-137.0 25.0 0.0
-137.0 27.0 2.2650056625141563E-4
-137.0 29.0 2.2650056625141563E-4
-137.0 31.0 2.2650056625141563E-4
-137.0 33.0 2.2650056625141563E-4
-137.0 35.0 2.2650056625141563E-4
-137.0 37.0 2.2650056625141563E-4
-137.0 39.0 2.2650056625141563E-4
-137.0 41.0 2.2650056625141563E-4
-137.0 43.0 2.2650056625141563E-4
-137.0 45.0 2.2650056625141563E-4
-137.0 47.0 2.2650056625141563E-4
-137.0 49.0 2.2650056625141563E-4
-137.0 51.0 2.2650056625141563E-4
-137.0 53.0 2.2650056625141563E-4
-137.0 55.0 2.2650056625141563E-4
-137.0 57.0 2.2650056625141563E-4
-137.0 59.0 2.2650056625141563E-4
-137.0 61.0 0.0
-137.0 63.0 0.0
-137.0 65.0 0.0
-137.0 67.0 0.0
-137.0 69.0 0.0
-137.0 71.0 0.0
-137.0 73.0 0.0
-137.0 75.0 0.0
-137.0 77.0 0.0
-137.0 79.0 0.0
-137.0 81.0 0.0
-137.0 83.0 0.0
-137.0 85.0 0.0
-137.0 87.0 0.0
-137.0 89.0 0.0
-137.0 91.0 0.0
-137.0 93.0 0.0
-137.0 95.0 0.0
-137.0 97.0 0.0
-137.0 99.0 0.0
-137.0 101.0 0.0
-137.0 103.0 0.0
-137.0 105.0 0.0
-137.0 107.0 0.0
-137.0 109.0 0.0
-137.0 111.0 0.0
-137.0 113.0 0.0
-137.0 115.0 0.0
-137.0 117.0 0.0
-137.0 119.0 0.0
-137.0 121.0 0.0
-137.0 123.0 0.0
-137.0 125.0 0.0
-137.0 127.0 0.0
-137.0 129.0 0.0
-137.0 131.0 0.0
-137.0 133.0 0.0
-137.0 135.0 0.0
-137.0 137.0 0.0
-137.0 139.0 0.0
-137.0 141.0 0.0
-137.0 143.0 0.0
-137.0 145.0 0.0
-137.0 147.0 0.0
-137.0 149.0 0.0
-137.0 151.0 0.0
-137.0 153.0 0.0
-137.0 155.0 0.0
-137.0 157.0 0.0
-137.0 159.0 0.0
-137.0 161.0 0.0
-137.0 163.0 0.0
-137.0 165.0 0.0
-137.0 167.0 0.0
-137.0 169.0 0.0
-137.0 171.0 0.0
-137.0 173.0 0.0
-137.0 175.0 0.0
-137.0 177.0 0.0
-137.0 179.0 0.0
-135.0 -179.0 0.0
-135.0 -177.0 0.0
-135.0 -175.0 0.0
-135.0 -173.0 0.0
-135.0 -171.0 0.0
-135.0 -169.0 0.0
-135.0 -167.0 0.0
-135.0 -165.0 0.0
-135.0 -163.0 0.0
-135.0 -161.0 0.0
-135.0 -159.0 0.0
-135.0 -157.0 0.0
-135.0 -155.0 0.0
-135.0 -153.0 0.0
-135.0 -151.0 0.0
-135.0 -149.0 0.0
-135.0 -147.0 0.0
-135.0 -145.0 0.0
-135.0 -143.0 0.0
-135.0 -141.0 0.0
-135.0 -139.0 0.0
-135.0 -137.0 0.0
-135.0 -135.0 0.0
-135.0 -133.0 0.0
-135.0 -131.0 0.0
-135.0 -129.0 0.0
-135.0 -127.0 0.0
-135.0 -125.0 0.0
-135.0 -123.0 0.0
-135.0 -121.0 0.0
-135.0 -119.0 0.0
-135.0 -117.0 0.0
-135.0 -115.0 0.0
-135.0 -113.0 0.0
-135.0 -111.0 0.0
-135.0 -109.0 0.0
-135.0 -107.0 0.0
-135.0 -105.0 0.0
-135.0 -103.0 0.0
-135.0 -101.0 0.0
-135.0 -99.0 0.0
-135.0 -97.0 0.0
-135.0 -95.0 0.0
-135.0 -93.0 0.0
-135.0 -91.0 0.0
-135.0 -89.0 0.0
-135.0 -87.0 0.0
-135.0 -85.0 0.0
-135.0 -83.0 0.0
-135.0 -81.0 0.0
-135.0 -79.0 0.0
-135.0 -77.0 0.0
-135.0 -75.0 0.0
-135.0 -73.0 0.0
-135.0 -71.0 0.0
-135.0 -69.0 0.0
-135.0 -67.0 0.0
-135.0 -65.0 0.0
-135.0 -63.0 0.0
-135.0 -61.0 0.0
-135.0 -59.0 0.0
-135.0 -57.0 0.0
-135.0 -55.0 0.0
-135.0 -53.0 0.0
-135.0 -51.0 0.0
-135.0 -49.0 0.0
-135.0 -47.0 0.0
-135.0 -45.0 0.0
-135.0 -43.0 0.0
-135.0 -41.0 0.0
-135.0 -39.0 0.0
-135.0 -37.0 0.0
-135.0 -35.0 0.0
-135.0 -33.0 0.0
-135.0 -31.0 0.0
-135.0 -29.0 0.0
-135.0 -27.0 0.0
-135.0 -25.0 0.0
-135.0 -23.0 0.0
-135.0 -21.0 0.0
-135.0 -19.0 0.0
-135.0 -17.0 0.0
-135.0 -15.0 0.0
-135.0 -13.0 0.0
-135.0 -11.0 0.0
-135.0 -9.0 0.0
-135.0 -7.0 0.0
-135.0 -5.0 0.0
-135.0 -3.0 0.0
-135.0 -1.0 0.0
-135.0 1.0 0.0
-135.0 3.0 0.0
-135.0 5.0 0.0
-135.0 7.0 0.0
-135.0 9.0 0.0
-135.0 11.0 0.0
-135.0 13.0 0.0
-135.0 15.0 0.0
-135.0 17.0 0.0
-135.0 19.0 0.0
-135.0 21.0 0.0
-135.0 23.0 2.2650056625141563E-4
-135.0 25.0 2.2650056625141563E-4
-135.0 27.0 2.2650056625141563E-4
-135.0 29.0 2.2650056625141563E-4
-135.0 31.0 2.2650056625141563E-4
-135.0 33.0 2.2650056625141563E-4
-135.0 35.0 2.2650056625141563E-4
-135.0 37.0 2.2650056625141563E-4
-135.0 39.0 2.2650056625141563E-4
-135.0 41.0 2.2650056625141563E-4
-135.0 43.0 2.2650056625141563E-4
-135.0 45.0 2.2650056625141563E-4
-135.0 47.0 2.2650056625141563E-4
-135.0 49.0 2.2650056625141563E-4
-135.0 51.0 2.2650056625141563E-4
-135.0 53.0 2.2650056625141563E-4
-135.0 55.0 2.2650056625141563E-4
-135.0 57.0 2.2650056625141563E-4
-135.0 59.0 2.2650056625141563E-4
-135.0 61.0 2.2650056625141563E-4
-135.0 63.0 2.2650056625141563E-4
-135.0 65.0 0.0
-135.0 67.0 0.0
-135.0 69.0 0.0
-135.0 71.0 0.0
-135.0 73.0 0.0
-135.0 75.0 0.0
-135.0 77.0 0.0
-135.0 79.0 0.0
-135.0 81.0 0.0
-135.0 83.0 0.0
-135.0 85.0 0.0
-135.0 87.0 0.0
-135.0 89.0 0.0
-135.0 91.0 0.0
-135.0 93.0 0.0
-135.0 95.0 0.0
-135.0 97.0 0.0
-135.0 99.0 0.0
-135.0 101.0 0.0
-135.0 103.0 0.0
-135.0 105.0 0.0
-135.0 107.0 0.0
-135.0 109.0 0.0
-135.0 111.0 0.0
-135.0 113.0 0.0
-135.0 115.0 0.0
-135.0 117.0 0.0
-135.0 119.0 0.0
-135.0 121.0 0.0
-135.0 123.0 0.0
-135.0 125.0 0.0
-135.0 127.0 0.0
-135.0 129.0 0.0
-135.0 131.0 0.0
-135.0 133.0 0.0
-135.0 135.0 0.0
-135.0 137.0 0.0
-135.0 139.0 0.0
-135.0 141.0 0.0
-135.0 143.0 0.0
-135.0 145.0 0.0
-135.0 147.0 0.0
-135.0 149.0 0.0
-135.0 151.0 0.0
-135.0 153.0 2.2650056625141563E-4
-135.0 155.0 2.2650056625141563E-4
-135.0 157.0 2.2650056625141563E-4
-135.0 159.0 2.2650056625141563E-4
-135.0 161.0 2.2650056625141563E-4
-135.0 163.0 2.2650056625141563E-4
-135.0 165.0 2.2650056625141563E-4
-135.0 167.0 2.2650056625141563E-4
-135.0 169.0 2.2650056625141563E-4
-135.0 171.0 2.2650056625141563E-4
-135.0 173.0 2.2650056625141563E-4
-135.0 175.0 2.2650056625141563E-4
-135.0 177.0 0.0
-135.0 179.0 0.0
-133.0 -179.0 2.2650056625141563E-4
-133.0 -177.0 2.2650056625141563E-4
-133.0 -175.0 0.0
-133.0 -173.0 0.0
-133.0 -171.0 0.0
-133.0 -169.0 0.0
-133.0 -167.0 0.0
-133.0 -165.0 0.0
-133.0 -163.0 0.0
-133.0 -161.0 0.0
-133.0 -159.0 0.0
-133.0 -157.0 0.0
-133.0 -155.0 0.0
-133.0 -153.0 0.0
-133.0 -151.0 0.0
-133.0 -149.0 0.0
-133.0 -147.0 0.0
-133.0 -145.0 0.0
-133.0 -143.0 0.0
-133.0 -141.0 0.0
-133.0 -139.0 0.0
-133.0 -137.0 0.0
-133.0 -135.0 0.0
-133.0 -133.0 0.0
-133.0 -131.0 0.0
-133.0 -129.0 0.0
-133.0 -127.0 0.0
-133.0 -125.0 0.0
-133.0 -123.0 0.0
-133.0 -121.0 0.0
-133.0 -119.0 0.0
-133.0 -117.0 0.0
-133.0 -115.0 0.0
-133.0 -113.0 0.0
-133.0 -111.0 0.0
-133.0 -109.0 0.0
-133.0 -107.0 0.0
-133.0 -105.0 0.0
-133.0 -103.0 0.0
-133.0 -101.0 0.0
-133.0 -99.0 0.0
-133.0 -97.0 0.0
-133.0 -95.0 0.0
-133.0 -93.0 0.0
-133.0 -91.0 0.0
-133.0 -89.0 0.0
-133.0 -87.0 0.0
-133.0 -85.0 0.0
-133.0 -83.0 0.0
-133.0 -81.0 0.0
-133.0 -79.0 0.0
-133.0 -77.0 0.0
-133.0 -75.0 0.0
-133.0 -73.0 0.0
-133.0 -71.0 0.0
-133.0 -69.0 0.0
-133.0 -67.0 0.0
-133.0 -65.0 0.0
-133.0 -63.0 0.0
-133.0 -61.0 0.0
-133.0 -59.0 0.0
-133.0 -57.0 0.0
-133.0 -55.0 0.0
-133.0 -53.0 0.0
-133.0 -51.0 0.0
-133.0 -49.0 0.0
-133.0 -47.0 0.0
-133.0 -45.0 0.0
-133.0 -43.0 0.0
-133.0 -41.0 0.0
-133.0 -39.0 0.0
-133.0 -37.0 0.0
-133.0 -35.0 0.0
-133.0 -33.0 0.0
-133.0 -31.0 0.0
-133.0 -29.0 0.0
-133.0 -27.0 0.0
-133.0 -25.0 0.0
-133.0 -23.0 0.0
-133.0 -21.0 0.0
-133.0 -19.0 0.0
-133.0 -17.0 0.0
-133.0 -15.0 0.0
-133.0 -13.0 0.0
-133.0 -11.0 0.0
-133.0 -9.0 0.0
-133.0 -7.0 0.0
-133.0 -5.0 0.0
-133.0 -3.0 0.0
-133.0 -1.0 0.0
-133.0 1.0 0.0
-133.0 3.0 0.0
-133.0 5.0 0.0
-133.0 7.0 0.0
-133.0 9.0 0.0
-133.0 11.0 0.0
-133.0 13.0 0.0
-133.0 15.0 0.0
-133.0 17.0 2.2650056625141563E-4
-133.0 19.0 2.2650056625141563E-4
-133.0 21.0 2.2650056625141563E-4
-133.0 23.0 2.2650056625141563E-4
-133.0 25.0 2.2650056625141563E-4
-133.0 27.0 2.2650056625141563E-4
-133.0 29.0 2.2650056625141563E-4
-133.0 31.0 2.2650056625141563E-4
-133.0 33.0 2.2650056625141563E-4
-133.0 35.0 2.2650056625141563E-4
-133.0 37.0 2.2650056625141563E-4
-133.0 39.0 2.2650056625141563E-4
-133.0 41.0 2.2650056625141563E-4
-133.0 43.0 2.2650056625141563E-4
-133.0 45.0 2.2650056625141563E-4
-133.0 47.0 2.2650056625141563E-4
-133.0 49.0 2.2650056625141563E-4
-133.0 51.0 2.2650056625141563E-4
-133.0 53.0 2.2650056625141563E-4
-133.0 55.0 2.2650056625141563E-4
-133.0 57.0 2.2650056625141563E-4
-133.0 59.0 2.2650056625141563E-4
-133.0 61.0 2.2650056625141563E-4
-133.0 63.0 2.2650056625141563E-4
-133.0 65.0 2.2650056625141563E-4
-133.0 67.0 2.2650056625141563E-4
-133.0 69.0 0.0
-133.0 71.0 0.0
-133.0 73.0 0.0
-133.0 75.0 0.0
-133.0 77.0 0.0
-133.0 79.0 0.0
-133.0 81.0 0.0
-133.0 83.0 0.0
-133.0 85.0 0.0
-133.0 87.0 0.0
-133.0 89.0 0.0
-133.0 91.0 0.0
-133.0 93.0 0.0
-133.0 95.0 0.0
-133.0 97.0 0.0
-133.0 99.0 0.0
-133.0 101.0 0.0
-133.0 103.0 0.0
-133.0 105.0 0.0
-133.0 107.0 0.0
-133.0 109.0 0.0
-133.0 111.0 0.0
-133.0 113.0 0.0
-133.0 115.0 0.0
-133.0 117.0 0.0
-133.0 119.0 0.0
-133.0 121.0 0.0
-133.0 123.0 0.0
-133.0 125.0 0.0
-133.0 127.0 0.0
-133.0 129.0 0.0
-133.0 131.0 0.0
-133.0 133.0 0.0
-133.0 135.0 0.0
-133.0 137.0 0.0
-133.0 139.0 0.0
-133.0 141.0 0.0
-133.0 143.0 0.0
-133.0 145.0 2.2650056625141563E-4
-133.0 147.0 2.2650056625141563E-4
-133.0 149.0 2.2650056625141563E-4
-133.0 151.0 2.2650056625141563E-4
-133.0 153.0 2.2650056625141563E-4
-133.0 155.0 2.2650056625141563E-4
-133.0 157.0 2.2650056625141563E-4
-133.0 159.0 2.2650056625141563E-4
-133.0 161.0 2.2650056625141563E-4
-133.0 163.0 2.2650056625141563E-4
-133.0 165.0 2.2650056625141563E-4
-133.0 167.0 2.2650056625141563E-4
-133.0 169.0 2.2650056625141563E-4
-133.0 171.0 2.2650056625141563E-4
-133.0 173.0 2.2650056625141563E-4
-133.0 175.0 2.2650056625141563E-4
-133.0 177.0 2.2650056625141563E-4
-133.0 179.0 2.2650056625141563E-4
-131.0 -179.0 2.2650056625141563E-4
-131.0 -177.0 2.2650056625141563E-4
-131.0 -175.0 2.2650056625141563E-4
-131.0 -173.0 2.2650056625141563E-4
-131.0 -171.0 0.0
-131.0 -169.0 0.0
-131.0 -167.0 0.0
-131.0 -165.0 0.0
-131.0 -163.0 0.0
-131.0 -161.0 0.0
-131.0 -159.0 0.0
-131.0 -157.0 0.0
-131.0 -155.0 0.0
-131.0 -153.0 0.0
-131.0 -151.0 0.0
-131.0 -149.0 0.0
-131.0 -147.0 0.0
-131.0 -145.0 0.0
-131.0 -143.0 0.0
-131.0 -141.0 0.0
-131.0 -139.0 0.0
-131.0 -137.0 0.0
-131.0 -135.0 0.0
-131.0 -133.0 0.0
-131.0 -131.0 0.0
-131.0 -129.0 0.0
-131.0 -127.0 0.0
-131.0 -125.0 0.0
-131.0 -123.0 0.0
-131.0 -121.0 0.0
-131.0 -119.0 0.0
-131.0 -117.0 0.0
-131.0 -115.0 0.0
-131.0 -113.0 0.0
-131.0 -111.0 0.0
-131.0 -109.0 0.0
-131.0 -107.0 0.0
-131.0 -105.0 0.0
-131.0 -103.0 0.0
-131.0 -101.0 0.0
-131.0 -99.0 0.0
-131.0 -97.0 0.0
-131.0 -95.0 0.0
-131.0 -93.0 0.0
-131.0 -91.0 0.0
-131.0 -89.0 0.0
-131.0 -87.0 0.0
-131.0 -85.0 0.0
-131.0 -83.0 0.0
-131.0 -81.0 0.0
-131.0 -79.0 0.0
-131.0 -77.0 0.0
-131.0 -75.0 0.0
-131.0 -73.0 0.0
-131.0 -71.0 0.0
-131.0 -69.0 0.0
-131.0 -67.0 0.0
-131.0 -65.0 0.0
-131.0 -63.0 0.0
-131.0 -61.0 0.0
-131.0 -59.0 0.0
-131.0 -57.0 0.0
-131.0 -55.0 0.0
-131.0 -53.0 0.0
-131.0 -51.0 0.0
-131.0 -49.0 0.0
-131.0 -47.0 0.0
-131.0 -45.0 0.0
-131.0 -43.0 0.0
-131.0 -41.0 0.0
-131.0 -39.0 0.0
-131.0 -37.0 0.0
-131.0 -35.0 0.0
-131.0 -33.0 0.0
-131.0 -31.0 0.0
-131.0 -29.0 0.0
-131.0 -27.0 0.0
-131.0 -25.0 0.0
-131.0 -23.0 0.0
-131.0 -21.0 0.0
-131.0 -19.0 0.0
-131.0 -17.0 0.0
-131.0 -15.0 0.0
-131.0 -13.0 0.0
-131.0 -11.0 0.0
-131.0 -9.0 0.0
-131.0 -7.0 0.0
-131.0 -5.0 0.0
-131.0 -3.0 0.0
-131.0 -1.0 0.0
-131.0 1.0 0.0
-131.0 3.0 0.0
-131.0 5.0 0.0
-131.0 7.0 0.0
-131.0 9.0 0.0
-131.0 11.0 2.2650056625141563E-4
-131.0 13.0 2.2650056625141563E-4
-131.0 15.0 2.2650056625141563E-4
-131.0 17.0 2.2650056625141563E-4
-131.0 19.0 2.2650056625141563E-4
-131.0 21.0 2.2650056625141563E-4
-131.0 23.0 2.2650056625141563E-4
-131.0 25.0 2.2650056625141563E-4
-131.0 27.0 2.2650056625141563E-4
-131.0 29.0 2.2650056625141563E-4
-131.0 31.0 2.2650056625141563E-4
-131.0 33.0 2.2650056625141563E-4
-131.0 35.0 2.2650056625141563E-4
-131.0 37.0 2.2650056625141563E-4
-131.0 39.0 2.2650056625141563E-4
-131.0 41.0 2.2650056625141563E-4
-131.0 43.0 2.2650056625141563E-4
-131.0 45.0 2.2650056625141563E-4
-131.0 47.0 2.2650056625141563E-4
-131.0 49.0 2.2650056625141563E-4
-131.0 51.0 2.2650056625141563E-4
-131.0 53.0 2.2650056625141563E-4
-131.0 55.0 2.2650056625141563E-4
-131.0 57.0 2.2650056625141563E-4
-131.0 59.0 2.2650056625141563E-4
-131.0 61.0 2.2650056625141563E-4
-131.0 63.0 2.2650056625141563E-4
-131.0 65.0 2.2650056625141563E-4
-131.0 67.0 2.2650056625141563E-4
-131.0 69.0 2.2650056625141563E-4
-131.0 71.0 0.0
-131.0 73.0 0.0
-131.0 75.0 0.0
-131.0 77.0 0.0
-131.0 79.0 0.0
-131.0 81.0 0.0
-131.0 83.0 0.0
-131.0 85.0 0.0
-131.0 87.0 0.0
-131.0 89.0 0.0
-131.0 91.0 0.0
-131.0 93.0 0.0
-131.0 95.0 0.0
-131.0 97.0 0.0
-131.0 99.0 0.0
-131.0 101.0 0.0
-131.0 103.0 0.0
-131.0 105.0 0.0
-131.0 107.0 0.0
-131.0 109.0 0.0
-131.0 111.0 0.0
-131.0 113.0 0.0
-131.0 115.0 0.0
-131.0 117.0 0.0
-131.0 119.0 0.0
-131.0 121.0 0.0
-131.0 123.0 0.0
-131.0 125.0 0.0
-131.0 127.0 0.0
-131.0 129.0 0.0
-131.0 131.0 0.0
-131.0 133.0 0.0
-131.0 135.0 2.2650056625141563E-4
-131.0 137.0 2.2650056625141563E-4
-131.0 139.0 2.2650056625141563E-4
-131.0 141.0 2.2650056625141563E-4
-131.0 143.0 2.2650056625141563E-4
-131.0 145.0 2.2650056625141563E-4
-131.0 147.0 2.2650056625141563E-4
-131.0 149.0 2.2650056625141563E-4
-131.0 151.0 2.2650056625141563E-4
-131.0 153.0 2.2650056625141563E-4
-131.0 155.0 2.2650056625141563E-4
-131.0 157.0 2.2650056625141563E-4
-131.0 159.0 2.2650056625141563E-4
-131.0 161.0 2.2650056625141563E-4
-131.0 163.0 2.2650056625141563E-4
-131.0 165.0 2.2650056625141563E-4
-131.0 167.0 2.2650056625141563E-4
-131.0 169.0 2.2650056625141563E-4
-131.0 171.0 2.2650056625141563E-4
-131.0 173.0 2.2650056625141563E-4
-131.0 175.0 2.2650056625141563E-4
-131.0 177.0 2.2650056625141563E-4
-131.0 179.0 2.2650056625141563E-4
-129.0 -179.0 2.2650056625141563E-4
-129.0 -177.0 2.2650056625141563E-4
-129.0 -175.0 2.2650056625141563E-4
-129.0 -173.0 2.2650056625141563E-4
-129.0 -171.0 2.2650056625141563E-4
-129.0 -169.0 2.2650056625141563E-4
-129.0 -167.0 0.0
-129.0 -165.0 0.0
-129.0 -163.0 0.0
-129.0 -161.0 0.0
-129.0 -159.0 0.0
-129.0 -157.0 0.0
-129.0 -155.0 0.0
-129.0 -153.0 0.0
-129.0 -151.0 0.0
-129.0 -149.0 0.0
-129.0 -147.0 0.0
-129.0 -145.0 0.0
-129.0 -143.0 0.0
-129.0 -141.0 0.0
-129.0 -139.0 0.0
-129.0 -137.0 0.0
-129.0 -135.0 0.0
-129.0 -133.0 0.0
-129.0 -131.0 0.0
-129.0 -129.0 0.0
-129.0 -127.0 0.0
-129.0 -125.0 0.0
-129.0 -123.0 0.0
-129.0 -121.0 0.0
-129.0 -119.0 0.0
-129.0 -117.0 0.0
-129.0 -115.0 0.0
-129.0 -113.0 0.0
-129.0 -111.0 0.0
-129.0 -109.0 0.0
-129.0 -107.0 0.0
-129.0 -105.0 0.0
-129.0 -103.0 0.0
-129.0 -101.0 0.0
-129.0 -99.0 0.0
-129.0 -97.0 0.0
-129.0 -95.0 0.0
-129.0 -93.0 0.0
-129.0 -91.0 0.0
-129.0 -89.0 0.0
-129.0 -87.0 0.0
-129.0 -85.0 0.0
-129.0 -83.0 0.0
-129.0 -81.0 0.0
-129.0 -79.0 0.0
-129.0 -77.0 0.0
-129.0 -75.0 0.0
-129.0 -73.0 0.0
-129.0 -71.0 0.0
-129.0 -69.0 0.0
-129.0 -67.0 0.0
-129.0 -65.0 0.0
-129.0 -63.0 0.0
-129.0 -61.0 0.0
-129.0 -59.0 0.0
-129.0 -57.0 0.0
-129.0 -55.0 0.0
-129.0 -53.0 0.0
-129.0 -51.0 0.0
-129.0 -49.0 0.0
-129.0 -47.0 0.0
-129.0 -45.0 0.0
-129.0 -43.0 0.0
-129.0 -41.0 0.0
-129.0 -39.0 0.0
-129.0 -37.0 0.0
-129.0 -35.0 0.0
-129.0 -33.0 0.0
-129.0 -31.0 0.0
-129.0 -29.0 0.0
-129.0 -27.0 0.0
-129.0 -25.0 0.0
-129.0 -23.0 0.0
-129.0 -21.0 0.0
-129.0 -19.0 0.0
-129.0 -17.0 0.0
-129.0 -15.0 0.0
-129.0 -13.0 0.0
-129.0 -11.0 0.0
-129.0 -9.0 0.0
-129.0 -7.0 0.0
-129.0 -5.0 0.0
-129.0 -3.0 0.0
-129.0 -1.0 0.0
-129.0 1.0 2.2650056625141563E-4
-129.0 3.0 2.2650056625141563E-4
-129.0 5.0 2.2650056625141563E-4
-129.0 7.0 2.2650056625141563E-4
-129.0 9.0 2.2650056625141563E-4
-129.0 11.0 2.2650056625141563E-4
-129.0 13.0 2.2650056625141563E-4
-129.0 15.0 2.2650056625141563E-4
-129.0 17.0 2.2650056625141563E-4
-129.0 19.0 2.2650056625141563E-4
-129.0 21.0 2.2650056625141563E-4
-129.0 23.0 2.2650056625141563E-4
-129.0 25.0 2.2650056625141563E-4
-129.0 27.0 2.2650056625141563E-4
-129.0 29.0 2.2650056625141563E-4
-129.0 31.0 2.2650056625141563E-4
-129.0 33.0 2.2650056625141563E-4
-129.0 35.0 2.2650056625141563E-4
-129.0 37.0 2.2650056625141563E-4
-129.0 39.0 2.2650056625141563E-4
-129.0 41.0 2.2650056625141563E-4
-129.0 43.0 2.2650056625141563E-4
-129.0 45.0 2.2650056625141563E-4
-129.0 47.0 2.2650056625141563E-4
-129.0 49.0 2.2650056625141563E-4
-129.0 51.0 2.2650056625141563E-4
-129.0 53.0 2.2650056625141563E-4
-129.0 55.0 2.2650056625141563E-4
-129.0 57.0 2.2650056625141563E-4
-129.0 59.0 2.2650056625141563E-4
-129.0 61.0 2.2650056625141563E-4
-129.0 63.0 2.2650056625141563E-4
-129.0 65.0 2.2650056625141563E-4
-129.0 67.0 2.2650056625141563E-4
-129.0 69.0 2.2650056625141563E-4
-129.0 71.0 2.2650056625141563E-4
-129.0 73.0 2.2650056625141563E-4
-129.0 75.0 0.0
-129.0 77.0 0.0
-129.0 79.0 0.0
-129.0 81.0 0.0
-129.0 83.0 0.0
-129.0 85.0 0.0
-129.0 87.0 0.0
-129.0 89.0 0.0
-129.0 91.0 0.0
-129.0 93.0 0.0
-129.0 95.0 0.0
-129.0 97.0 0.0
-129.0 99.0 0.0
-129.0 101.0 0.0
-129.0 103.0 0.0
-129.0 105.0 0.0
-129.0 107.0 0.0
-129.0 109.0 0.0
-129.0 111.0 0.0
-129.0 113.0 0.0
-129.0 115.0 0.0
-129.0 117.0 0.0
-129.0 119.0 0.0
-129.0 121.0 0.0
-129.0 123.0 0.0
-129.0 125.0 2.2650056625141563E-4
-129.0 127.0 2.2650056625141563E-4
-129.0 129.0 2.2650056625141563E-4
-129.0 131.0 2.2650056625141563E-4
-129.0 133.0 2.2650056625141563E-4
-129.0 135.0 2.2650056625141563E-4
-129.0 137.0 2.2650056625141563E-4
-129.0 139.0 2.2650056625141563E-4
-129.0 141.0 2.2650056625141563E-4
-129.0 143.0 2.2650056625141563E-4
-129.0 145.0 2.2650056625141563E-4
-129.0 147.0 2.2650056625141563E-4
-129.0 149.0 2.2650056625141563E-4
-129.0 151.0 2.2650056625141563E-4
-129.0 153.0 2.2650056625141563E-4
-129.0 155.0 2.2650056625141563E-4
-129.0 157.0 2.2650056625141563E-4
-129.0 159.0 2.2650056625141563E-4
-129.0 161.0 2.2650056625141563E-4
-129.0 163.0 2.2650056625141563E-4
-129.0 165.0 2.2650056625141563E-4
-129.0 167.0 2.2650056625141563E-4
-129.0 169.0 2.2650056625141563E-4
-129.0 171.0 2.2650056625141563E-4
-129.0 173.0 2.2650056625141563E-4
-129.0 175.0 2.2650056625141563E-4
-129.0 177.0 2.2650056625141563E-4
-129.0 179.0 2.2650056625141563E-4
-127.0 -179.0 2.2650056625141563E-4
-127.0 -177.0 2.2650056625141563E-4
-127.0 -175.0 2.2650056625141563E-4
-127.0 -173.0 2.2650056625141563E-4
-127.0 -171.0 2.2650056625141563E-4
-127.0 -169.0 2.2650056625141563E-4
-127.0 -167.0 2.2650056625141563E-4
-127.0 -165.0 2.2650056625141563E-4
-127.0 -163.0 0.0
-127.0 -161.0 0.0
-127.0 -159.0 0.0
-127.0 -157.0 0.0
-127.0 -155.0 0.0
-127.0 -153.0 0.0
-127.0 -151.0 0.0
-127.0 -149.0 0.0
-127.0 -147.0 0.0
-127.0 -145.0 0.0
-127.0 -143.0 0.0
-127.0 -141.0 0.0
-127.0 -139.0 0.0
-127.0 -137.0 0.0
-127.0 -135.0 0.0
-127.0 -133.0 0.0
-127.0 -131.0 0.0
-127.0 -129.0 0.0
-127.0 -127.0 0.0
-127.0 -125.0 0.0
-127.0 -123.0 0.0
-127.0 -121.0 0.0
-127.0 -119.0 0.0
-127.0 -117.0 0.0
-127.0 -115.0 0.0
-127.0 -113.0 0.0
-127.0 -111.0 0.0
-127.0 -109.0 0.0
-127.0 -107.0 0.0
-127.0 -105.0 0.0
-127.0 -103.0 0.0
-127.0 -101.0 0.0
-127.0 -99.0 0.0
-127.0 -97.0 0.0
-127.0 -95.0 0.0
-127.0 -93.0 0.0
-127.0 -91.0 0.0
-127.0 -89.0 0.0
-127.0 -87.0 0.0
-127.0 -85.0 0.0
-127.0 -83.0 0.0
-127.0 -81.0 0.0
-127.0 -79.0 0.0
-127.0 -77.0 0.0
-127.0 -75.0 0.0
-127.0 -73.0 0.0
-127.0 -71.0 0.0
-127.0 -69.0 0.0
-127.0 -67.0 0.0
-127.0 -65.0 0.0
-127.0 -63.0 0.0
-127.0 -61.0 0.0
-127.0 -59.0 0.0
-127.0 -57.0 0.0
-127.0 -55.0 0.0
-127.0 -53.0 0.0
-127.0 -51.0 0.0
-127.0 -49.0 0.0
-127.0 -47.0 0.0
-127.0 -45.0 0.0
-127.0 -43.0 0.0
-127.0 -41.0 0.0
-127.0 -39.0 0.0
-127.0 -37.0 0.0
-127.0 -35.0 0.0
-127.0 -33.0 0.0
-127.0 -31.0 0.0
-127.0 -29.0 0.0
-127.0 -27.0 0.0
-127.0 -25.0 0.0
-127.0 -23.0 0.0
-127.0 -21.0 0.0
-127.0 -19.0 0.0
-127.0 -17.0 0.0
-127.0 -15.0 0.0
-127.0 -13.0 0.0
-127.0 -11.0 0.0
-127.0 -9.0 2.2650056625141563E-4
-127.0 -7.0 2.2650056625141563E-4
-127.0 -5.0 2.2650056625141563E-4
-127.0 -3.0 2.2650056625141563E-4
-127.0 -1.0 2.2650056625141563E-4
-127.0 1.0 2.2650056625141563E-4
-127.0 3.0 2.2650056625141563E-4
-127.0 5.0 2.2650056625141563E-4
-127.0 7.0 2.2650056625141563E-4
-127.0 9.0 2.2650056625141563E-4
-127.0 11.0 2.2650056625141563E-4
-127.0 13.0 2.2650056625141563E-4
-127.0 15.0 2.2650056625141563E-4
-127.0 17.0 2.2650056625141563E-4
-127.0 19.0 2.2650056625141563E-4
-127.0 21.0 2.2650056625141563E-4
-127.0 23.0 2.2650056625141563E-4
-127.0 25.0 2.2650056625141563E-4
-127.0 27.0 2.2650056625141563E-4
-127.0 29.0 2.2650056625141563E-4
-127.0 31.0 2.2650056625141563E-4
-127.0 33.0 2.2650056625141563E-4
-127.0 35.0 2.2650056625141563E-4
-127.0 37.0 2.2650056625141563E-4
-127.0 39.0 2.2650056625141563E-4
-127.0 41.0 2.2650056625141563E-4
-127.0 43.0 2.2650056625141563E-4
-127.0 45.0 2.2650056625141563E-4
-127.0 47.0 2.2650056625141563E-4
-127.0 49.0 2.2650056625141563E-4
-127.0 51.0 2.2650056625141563E-4
-127.0 53.0 2.2650056625141563E-4
-127.0 55.0 2.2650056625141563E-4
-127.0 57.0 2.2650056625141563E-4
-127.0 59.0 2.2650056625141563E-4
-127.0 61.0 2.2650056625141563E-4
-127.0 63.0 2.2650056625141563E-4
-127.0 65.0 2.2650056625141563E-4
-127.0 67.0 2.2650056625141563E-4
-127.0 69.0 2.2650056625141563E-4
-127.0 71.0 2.2650056625141563E-4
-127.0 73.0 2.2650056625141563E-4
-127.0 75.0 2.2650056625141563E-4
-127.0 77.0 0.0
-127.0 79.0 0.0
-127.0 81.0 0.0
-127.0 83.0 0.0
-127.0 85.0 0.0
-127.0 87.0 0.0
-127.0 89.0 0.0
-127.0 91.0 0.0
-127.0 93.0 0.0
-127.0 95.0 0.0
-127.0 97.0 0.0
-127.0 99.0 0.0
-127.0 101.0 0.0
-127.0 103.0 0.0
-127.0 105.0 0.0
-127.0 107.0 0.0
-127.0 109.0 0.0
-127.0 111.0 0.0
-127.0 113.0 0.0
-127.0 115.0 0.0
-127.0 117.0 2.2650056625141563E-4
-127.0 119.0 2.2650056625141563E-4
-127.0 121.0 2.2650056625141563E-4
-127.0 123.0 2.2650056625141563E-4
-127.0 125.0 2.2650056625141563E-4
-127.0 127.0 2.2650056625141563E-4
-127.0 129.0 2.2650056625141563E-4
-127.0 131.0 2.2650056625141563E-4
-127.0 133.0 2.2650056625141563E-4
-127.0 135.0 2.2650056625141563E-4
-127.0 137.0 2.2650056625141563E-4
-127.0 139.0 2.2650056625141563E-4
-127.0 141.0 2.2650056625141563E-4
-127.0 143.0 2.2650056625141563E-4
-127.0 145.0 2.2650056625141563E-4
-127.0 147.0 2.2650056625141563E-4
-127.0 149.0 2.2650056625141563E-4
-127.0 151.0 2.2650056625141563E-4
-127.0 153.0 2.2650056625141563E-4
-127.0 155.0 2.2650056625141563E-4
-127.0 157.0 2.2650056625141563E-4
-127.0 159.0 2.2650056625141563E-4
-127.0 161.0 2.2650056625141563E-4
-127.0 163.0 2.2650056625141563E-4
-127.0 165.0 2.2650056625141563E-4
-127.0 167.0 2.2650056625141563E-4
-127.0 169.0 2.2650056625141563E-4
-127.0 171.0 2.2650056625141563E-4
-127.0 173.0 2.2650056625141563E-4
-127.0 175.0 2.2650056625141563E-4
-127.0 177.0 2.2650056625141563E-4
-127.0 179.0 2.2650056625141563E-4
-125.0 -179.0 2.2650056625141563E-4
-125.0 -177.0 2.2650056625141563E-4
-125.0 -175.0 2.2650056625141563E-4
-125.0 -173.0 2.2650056625141563E-4
-125.0 -171.0 2.2650056625141563E-4
-125.0 -169.0 2.2650056625141563E-4
-125.0 -167.0 2.2650056625141563E-4
-125.0 -165.0 2.2650056625141563E-4
-125.0 -163.0 2.2650056625141563E-4
-125.0 -161.0 0.0
-125.0 -159.0 0.0
-125.0 -157.0 0.0
-125.0 -155.0 0.0
-125.0 -153.0 0.0
-125.0 -151.0 0.0
-125.0 -149.0 0.0
-125.0 -147.0 0.0
-125.0 -145.0 0.0
-125.0 -143.0 0.0
-125.0 -141.0 0.0
-125.0 -139.0 0.0
-125.0 -137.0 0.0
-125.0 -135.0 0.0
-125.0 -133.0 0.0
-125.0 -131.0 0.0
-125.0 -129.0 0.0
-125.0 -127.0 0.0
-125.0 -125.0 0.0
-125.0 -123.0 0.0
-125.0 -121.0 0.0
-125.0 -119.0 0.0
-125.0 -117.0 0.0
-125.0 -115.0 0.0
-125.0 -113.0 0.0
-125.0 -111.0 0.0
-125.0 -109.0 0.0
-125.0 -107.0 0.0
-125.0 -105.0 0.0
-125.0 -103.0 0.0
-125.0 -101.0 0.0
-125.0 -99.0 0.0
-125.0 -97.0 0.0
-125.0 -95.0 0.0
-125.0 -93.0 0.0
-125.0 -91.0 0.0
-125.0 -89.0 0.0
-125.0 -87.0 0.0
-125.0 -85.0 0.0
-125.0 -83.0 0.0
-125.0 -81.0 0.0
-125.0 -79.0 0.0
-125.0 -77.0 0.0
-125.0 -75.0 0.0
-125.0 -73.0 0.0
-125.0 -71.0 0.0
-125.0 -69.0 0.0
-125.0 -67.0 0.0
-125.0 -65.0 0.0
-125.0 -63.0 0.0
-125.0 -61.0 0.0
-125.0 -59.0 0.0
-125.0 -57.0 0.0
-125.0 -55.0 0.0
-125.0 -53.0 0.0
-125.0 -51.0 0.0
-125.0 -49.0 0.0
-125.0 -47.0 0.0
-125.0 -45.0 0.0
-125.0 -43.0 0.0
-125.0 -41.0 0.0
-125.0 -39.0 0.0
-125.0 -37.0 0.0
-125.0 -35.0 0.0
-125.0 -33.0 0.0
-125.0 -31.0 0.0
-125.0 -29.0 0.0
-125.0 -27.0 0.0
-125.0 -25.0 0.0
-125.0 -23.0 0.0
-125.0 -21.0 0.0
-125.0 -19.0 0.0
-125.0 -17.0 0.0
-125.0 -15.0 2.2650056625141563E-4
-125.0 -13.0 2.2650056625141563E-4
-125.0 -11.0 2.2650056625141563E-4
-125.0 -9.0 2.2650056625141563E-4
-125.0 -7.0 2.2650056625141563E-4
-125.0 -5.0 2.2650056625141563E-4
-125.0 -3.0 2.2650056625141563E-4
-125.0 -1.0 2.2650056625141563E-4
-125.0 1.0 2.2650056625141563E-4
-125.0 3.0 2.2650056625141563E-4
-125.0 5.0 2.2650056625141563E-4
-125.0 7.0 2.2650056625141563E-4
-125.0 9.0 2.2650056625141563E-4
-125.0 11.0 2.2650056625141563E-4
-125.0 13.0 2.2650056625141563E-4
-125.0 15.0 2.2650056625141563E-4
-125.0 17.0 2.2650056625141563E-4
-125.0 19.0 2.2650056625141563E-4
-125.0 21.0 2.2650056625141563E-4
-125.0 23.0 2.2650056625141563E-4
-125.0 25.0 2.2650056625141563E-4
-125.0 27.0 2.2650056625141563E-4
-125.0 29.0 2.2650056625141563E-4
-125.0 31.0 2.2650056625141563E-4
-125.0 33.0 2.2650056625141563E-4
-125.0 35.0 2.2650056625141563E-4
-125.0 37.0 2.2650056625141563E-4
-125.0 39.0 2.2650056625141563E-4
-125.0 41.0 2.2650056625141563E-4
-125.0 43.0 2.2650056625141563E-4
-125.0 45.0 2.2650056625141563E-4
-125.0 47.0 2.2650056625141563E-4
-125.0 49.0 2.2650056625141563E-4
-125.0 51.0 2.2650056625141563E-4
-125.0 53.0 2.2650056625141563E-4
-125.0 55.0 2.2650056625141563E-4
-125.0 57.0 2.2650056625141563E-4
-125.0 59.0 2.2650056625141563E-4
-125.0 61.0 2.2650056625141563E-4
-125.0 63.0 2.2650056625141563E-4
-125.0 65.0 2.2650056625141563E-4
-125.0 67.0 2.2650056625141563E-4
-125.0 69.0 2.2650056625141563E-4
-125.0 71.0 2.2650056625141563E-4
-125.0 73.0 2.2650056625141563E-4
-125.0 75.0 2.2650056625141563E-4
-125.0 77.0 2.2650056625141563E-4
-125.0 79.0 0.0
-125.0 81.0 0.0
-125.0 83.0 0.0
-125.0 85.0 0.0
-125.0 87.0 0.0
-125.0 89.0 0.0
-125.0 91.0 0.0
-125.0 93.0 0.0
-125.0 95.0 0.0
-125.0 97.0 0.0
-125.0 99.0 0.0
-125.0 101.0 0.0
-125.0 103.0 0.0
-125.0 105.0 0.0
-125.0 107.0 0.0
-125.0 109.0 0.0
-125.0 111.0 0.0
-125.0 113.0 2.2650056625141563E-4
-125.0 115.0 2.2650056625141563E-4
-125.0 117.0 2.2650056625141563E-4
-125.0 119.0 2.2650056625141563E-4
-125.0 121.0 2.2650056625141563E-4
-125.0 123.0 2.2650056625141563E-4
-125.0 125.0 2.2650056625141563E-4
-125.0 127.0 2.2650056625141563E-4
-125.0 129.0 2.2650056625141563E-4
-125.0 131.0 2.2650056625141563E-4
-125.0 133.0 2.2650056625141563E-4
-125.0 135.0 2.2650056625141563E-4
-125.0 137.0 2.2650056625141563E-4
-125.0 139.0 2.2650056625141563E-4
-125.0 141.0 2.2650056625141563E-4
-125.0 143.0 2.2650056625141563E-4
-125.0 145.0 2.2650056625141563E-4
-125.0 147.0 2.2650056625141563E-4
-125.0 149.0 2.2650056625141563E-4
-125.0 151.0 2.2650056625141563E-4
-125.0 153.0 2.2650056625141563E-4
-125.0 155.0 2.2650056625141563E-4
-125.0 157.0 2.2650056625141563E-4
-125.0 159.0 2.2650056625141563E-4
-125.0 161.0 2.2650056625141563E-4
-125.0 163.0 2.2650056625141563E-4
-125.0 165.0 2.2650056625141563E-4
-125.0 167.0 2.2650056625141563E-4
-125.0 169.0 2.2650056625141563E-4
-125.0 171.0 2.2650056625141563E-4
-125.0 173.0 2.2650056625141563E-4
-125.0 175.0 2.2650056625141563E-4
-125.0 177.0 2.2650056625141563E-4
-125.0 179.0 2.2650056625141563E-4
-123.0 -179.0 2.2650056625141563E-4
-123.0 -177.0 2.2650056625141563E-4
-123.0 -175.0 2.2650056625141563E-4
-123.0 -173.0 2.2650056625141563E-4
-123.0 -171.0 2.2650056625141563E-4
-123.0 -169.0 2.2650056625141563E-4
-123.0 -167.0 2.2650056625141563E-4
-123.0 -165.0 2.2650056625141563E-4
-123.0 -163.0 2.2650056625141563E-4
-123.0 -161.0 2.2650056625141563E-4
-123.0 -159.0 2.2650056625141563E-4
-123.0 -157.0 0.0
-123.0 -155.0 0.0
-123.0 -153.0 0.0
-123.0 -151.0 0.0
-123.0 -149.0 0.0
-123.0 -147.0 0.0
-123.0 -145.0 0.0
-123.0 -143.0 0.0
-123.0 -141.0 0.0
-123.0 -139.0 0.0
-123.0 -137.0 0.0
-123.0 -135.0 0.0
-123.0 -133.0 0.0
-123.0 -131.0 0.0
-123.0 -129.0 0.0
-123.0 -127.0 0.0
-123.0 -125.0 0.0
-123.0 -123.0 0.0
-123.0 -121.0 0.0
-123.0 -119.0 0.0
-123.0 -117.0 0.0
-123.0 -115.0 0.0
-123.0 -113.0 0.0
-123.0 -111.0 0.0
-123.0 -109.0 0.0
-123.0 -107.0 0.0
-123.0 -105.0 0.0
-123.0 -103.0 0.0
-123.0 -101.0 0.0
-123.0 -99.0 0.0
-123.0 -97.0 0.0
-123.0 -95.0 0.0
-123.0 -93.0 0.0
-123.0 -91.0 0.0
-123.0 -89.0 0.0
-123.0 -87.0 0.0
-123.0 -85.0 0.0
-123.0 -83.0 0.0
-123.0 -81.0 0.0
-123.0 -79.0 0.0
-123.0 -77.0 0.0
-123.0 -75.0 0.0
-123.0 -73.0 0.0
-123.0 -71.0 0.0
-123.0 -69.0 0.0
-123.0 -67.0 0.0
-123.0 -65.0 0.0
-123.0 -63.0 0.0
-123.0 -61.0 0.0
-123.0 -59.0 0.0
-123.0 -57.0 0.0
-123.0 -55.0 0.0
-123.0 -53.0 0.0
-123.0 -51.0 0.0
-123.0 -49.0 0.0
-123.0 -47.0 0.0
-123.0 -45.0 0.0
-123.0 -43.0 0.0
-123.0 -41.0 0.0
-123.0 -39.0 0.0
-123.0 -37.0 0.0
-123.0 -35.0 0.0
-123.0 -33.0 0.0
-123.0 -31.0 0.0
-123.0 -29.0 0.0
-123.0 -27.0 0.0
-123.0 -25.0 0.0
-123.0 -23.0 0.0
-123.0 -21.0 0.0
-123.0 -19.0 2.2650056625141563E-4
-123.0 -17.0 2.2650056625141563E-4
-123.0 -15.0 2.2650056625141563E-4
-123.0 -13.0 2.2650056625141563E-4
-123.0 -11.0 2.2650056625141563E-4
-123.0 -9.0 2.2650056625141563E-4
-123.0 -7.0 2.2650056625141563E-4
-123.0 -5.0 2.2650056625141563E-4
-123.0 -3.0 2.2650056625141563E-4
-123.0 -1.0 2.2650056625141563E-4
-123.0 1.0 2.2650056625141563E-4
-123.0 3.0 2.2650056625141563E-4
-123.0 5.0 2.2650056625141563E-4
-123.0 7.0 2.2650056625141563E-4
-123.0 9.0 2.2650056625141563E-4
-123.0 11.0 2.2650056625141563E-4
-123.0 13.0 2.2650056625141563E-4
-123.0 15.0 2.2650056625141563E-4
-123.0 17.0 2.2650056625141563E-4
-123.0 19.0 4.5300113250283127E-4
-123.0 21.0 4.5300113250283127E-4
-123.0 23.0 4.5300113250283127E-4
-123.0 25.0 4.5300113250283127E-4
-123.0 27.0 4.5300113250283127E-4
-123.0 29.0 2.2650056625141563E-4
-123.0 31.0 2.2650056625141563E-4
-123.0 33.0 2.2650056625141563E-4
-123.0 35.0 2.2650056625141563E-4
-123.0 37.0 2.2650056625141563E-4
-123.0 39.0 2.2650056625141563E-4
-123.0 41.0 2.2650056625141563E-4
-123.0 43.0 2.2650056625141563E-4
-123.0 45.0 2.2650056625141563E-4
-123.0 47.0 2.2650056625141563E-4
-123.0 49.0 2.2650056625141563E-4
-123.0 51.0 2.2650056625141563E-4
-123.0 53.0 2.2650056625141563E-4
-123.0 55.0 2.2650056625141563E-4
-123.0 57.0 2.2650056625141563E-4
-123.0 59.0 2.2650056625141563E-4
-123.0 61.0 2.2650056625141563E-4
-123.0 63.0 2.2650056625141563E-4
-123.0 65.0 2.2650056625141563E-4
-123.0 67.0 2.2650056625141563E-4
-123.0 69.0 2.2650056625141563E-4
-123.0 71.0 2.2650056625141563E-4
-123.0 73.0 2.2650056625141563E-4
-123.0 75.0 2.2650056625141563E-4
-123.0 77.0 2.2650056625141563E-4
-123.0 79.0 2.2650056625141563E-4
-123.0 81.0 0.0
-123.0 83.0 0.0
-123.0 85.0 0.0
-123.0 87.0 0.0
-123.0 89.0 0.0
-123.0 91.0 0.0
-123.0 93.0 0.0
-123.0 95.0 0.0
-123.0 97.0 0.0
-123.0 99.0 0.0
-123.0 101.0 0.0
-123.0 103.0 0.0
-123.0 105.0 0.0
-123.0 107.0 0.0
-123.0 109.0 0.0
-123.0 111.0 2.2650056625141563E-4
-123.0 113.0 2.2650056625141563E-4
-123.0 115.0 2.2650056625141563E-4
-123.0 117.0 2.2650056625141563E-4
-123.0 119.0 2.2650056625141563E-4
-123.0 121.0 2.2650056625141563E-4
-123.0 123.0 2.2650056625141563E-4
-123.0 125.0 2.2650056625141563E-4
-123.0 127.0 2.2650056625141563E-4
-123.0 129.0 2.2650056625141563E-4
-123.0 131.0 2.2650056625141563E-4
-123.0 133.0 2.2650056625141563E-4
-123.0 135.0 2.2650056625141563E-4
-123.0 137.0 2.2650056625141563E-4
-123.0 139.0 2.2650056625141563E-4
-123.0 141.0 2.2650056625141563E-4
-123.0 143.0 2.2650056625141563E-4
-123.0 145.0 2.2650056625141563E-4
-123.0 147.0 2.2650056625141563E-4
-123.0 149.0 2.2650056625141563E-4
-123.0 151.0 2.2650056625141563E-4
-123.0 153.0 2.2650056625141563E-4
-123.0 155.0 4.5300113250283127E-4
-123.0 157.0 4.5300113250283127E-4
-123.0 159.0 4.5300113250283127E-4
-123.0 161.0 4.5300113250283127E-4
-123.0 163.0 4.5300113250283127E-4
-123.0 165.0 4.5300113250283127E-4
-123.0 167.0 4.5300113250283127E-4
-123.0 169.0 4.5300113250283127E-4
-123.0 171.0 4.5300113250283127E-4
-123.0 173.0 2.2650056625141563E-4
-123.0 175.0 2.2650056625141563E-4
-123.0 177.0 2.2650056625141563E-4
-123.0 179.0 2.2650056625141563E-4
-121.0 -179.0 2.2650056625141563E-4
-121.0 -177.0 2.2650056625141563E-4
-121.0 -175.0 2.2650056625141563E-4
-121.0 -173.0 2.2650056625141563E-4
-121.0 -171.0 2.2650056625141563E-4
-121.0 -169.0 2.2650056625141563E-4
-121.0 -167.0 2.2650056625141563E-4
-121.0 -165.0 2.2650056625141563E-4
-121.0 -163.0 2.2650056625141563E-4
-121.0 -161.0 2.2650056625141563E-4
-121.0 -159.0 2.2650056625141563E-4
-121.0 -157.0 2.2650056625141563E-4
-121.0 -155.0 0.0
-121.0 -153.0 0.0
-121.0 -151.0 0.0
-121.0 -149.0 0.0
-121.0 -147.0 0.0
-121.0 -145.0 0.0
-121.0 -143.0 0.0
-121.0 -141.0 0.0
-121.0 -139.0 0.0
-121.0 -137.0 0.0
-121.0 -135.0 0.0
-121.0 -133.0 0.0
-121.0 -131.0 0.0
-121.0 -129.0 0.0
-121.0 -127.0 0.0
-121.0 -125.0 0.0
-121.0 -123.0 0.0
-121.0 -121.0 0.0
-121.0 -119.0 0.0
-121.0 -117.0 0.0
-121.0 -115.0 0.0
-121.0 -113.0 0.0
-121.0 -111.0 0.0
-121.0 -109.0 0.0
-121.0 -107.0 0.0
-121.0 -105.0 0.0
-121.0 -103.0 0.0
-121.0 -101.0 0.0
-121.0 -99.0 0.0
-121.0 -97.0 0.0
-121.0 -95.0 0.0
-121.0 -93.0 0.0
-121.0 -91.0 0.0
-121.0 -89.0 0.0
-121.0 -87.0 0.0
-121.0 -85.0 0.0
-121.0 -83.0 0.0
-121.0 -81.0 0.0
-121.0 -79.0 0.0
-121.0 -77.0 0.0
-121.0 -75.0 0.0
-121.0 -73.0 0.0
-121.0 -71.0 0.0
-121.0 -69.0 0.0
-121.0 -67.0 0.0
-121.0 -65.0 0.0
-121.0 -63.0 0.0
-121.0 -61.0 0.0
-121.0 -59.0 0.0
-121.0 -57.0 0.0
-121.0 -55.0 0.0
-121.0 -53.0 0.0
-121.0 -51.0 0.0
-121.0 -49.0 0.0
-121.0 -47.0 0.0
-121.0 -45.0 0.0
-121.0 -43.0 0.0
-121.0 -41.0 0.0
-121.0 -39.0 0.0
-121.0 -37.0 0.0
-121.0 -35.0 0.0
-121.0 -33.0 0.0
-121.0 -31.0 0.0
-121.0 -29.0 0.0
-121.0 -27.0 0.0
-121.0 -25.0 0.0
-121.0 -23.0 2.2650056625141563E-4
-121.0 -21.0 2.2650056625141563E-4
-121.0 -19.0 2.2650056625141563E-4
-121.0 -17.0 2.2650056625141563E-4
-121.0 -15.0 2.2650056625141563E-4
-121.0 -13.0 2.2650056625141563E-4
-121.0 -11.0 2.2650056625141563E-4
-121.0 -9.0 2.2650056625141563E-4
-121.0 -7.0 2.2650056625141563E-4
-121.0 -5.0 2.2650056625141563E-4
-121.0 -3.0 2.2650056625141563E-4
-121.0 -1.0 4.5300113250283127E-4
-121.0 1.0 4.5300113250283127E-4
-121.0 3.0 4.5300113250283127E-4
-121.0 5.0 4.5300113250283127E-4
-121.0 7.0 4.5300113250283127E-4
-121.0 9.0 4.5300113250283127E-4
-121.0 11.0 4.5300113250283127E-4
-121.0 13.0 4.5300113250283127E-4
-121.0 15.0 4.5300113250283127E-4
-121.0 17.0 4.5300113250283127E-4
-121.0 19.0 4.5300113250283127E-4
-121.0 21.0 4.5300113250283127E-4
-121.0 23.0 4.5300113250283127E-4
-121.0 25.0 4.5300113250283127E-4
-121.0 27.0 4.5300113250283127E-4
-121.0 29.0 4.5300113250283127E-4
-121.0 31.0 4.5300113250283127E-4
-121.0 33.0 4.5300113250283127E-4
-121.0 35.0 4.5300113250283127E-4
-121.0 37.0 4.5300113250283127E-4
-121.0 39.0 2.2650056625141563E-4
-121.0 41.0 2.2650056625141563E-4
-121.0 43.0 2.2650056625141563E-4
-121.0 45.0 2.2650056625141563E-4
-121.0 47.0 2.2650056625141563E-4
-121.0 49.0 2.2650056625141563E-4
-121.0 51.0 2.2650056625141563E-4
-121.0 53.0 2.2650056625141563E-4
-121.0 55.0 2.2650056625141563E-4
-121.0 57.0 2.2650056625141563E-4
-121.0 59.0 2.2650056625141563E-4
-121.0 61.0 2.2650056625141563E-4
-121.0 63.0 2.2650056625141563E-4
-121.0 65.0 2.2650056625141563E-4
-121.0 67.0 2.2650056625141563E-4
-121.0 69.0 2.2650056625141563E-4
-121.0 71.0 2.2650056625141563E-4
-121.0 73.0 2.2650056625141563E-4
-121.0 75.0 2.2650056625141563E-4
-121.0 77.0 2.2650056625141563E-4
-121.0 79.0 2.2650056625141563E-4
-121.0 81.0 2.2650056625141563E-4
-121.0 83.0 0.0
-121.0 85.0 0.0
-121.0 87.0 0.0
-121.0 89.0 0.0
-121.0 91.0 0.0
-121.0 93.0 0.0
-121.0 95.0 0.0
-121.0 97.0 0.0
-121.0 99.0 0.0
-121.0 101.0 0.0
-121.0 103.0 0.0
-121.0 105.0 0.0
-121.0 107.0 2.2650056625141563E-4
-121.0 109.0 2.2650056625141563E-4
-121.0 111.0 2.2650056625141563E-4
-121.0 113.0 2.2650056625141563E-4
-121.0 115.0 2.2650056625141563E-4
-121.0 117.0 2.2650056625141563E-4
-121.0 119.0 2.2650056625141563E-4
-121.0 121.0 2.2650056625141563E-4
-121.0 123.0 2.2650056625141563E-4
-121.0 125.0 2.2650056625141563E-4
-121.0 127.0 2.2650056625141563E-4
-121.0 129.0 2.2650056625141563E-4
-121.0 131.0 2.2650056625141563E-4
-121.0 133.0 2.2650056625141563E-4
-121.0 135.0 2.2650056625141563E-4
-121.0 137.0 2.2650056625141563E-4
-121.0 139.0 2.2650056625141563E-4
-121.0 141.0 4.5300113250283127E-4
-121.0 143.0 4.5300113250283127E-4
-121.0 145.0 4.5300113250283127E-4
-121.0 147.0 4.5300113250283127E-4
-121.0 149.0 4.5300113250283127E-4
-121.0 151.0 4.5300113250283127E-4
-121.0 153.0 4.5300113250283127E-4
-121.0 155.0 4.5300113250283127E-4
-121.0 157.0 4.5300113250283127E-4
-121.0 159.0 4.5300113250283127E-4
-121.0 161.0 4.5300113250283127E-4
-121.0 163.0 6.795016987542468E-4
-121.0 165.0 6.795016987542468E-4
-121.0 167.0 4.5300113250283127E-4
-121.0 169.0 4.5300113250283127E-4
-121.0 171.0 4.5300113250283127E-4
-121.0 173.0 4.5300113250283127E-4
-121.0 175.0 4.5300113250283127E-4
-121.0 177.0 4.5300113250283127E-4
-121.0 179.0 4.5300113250283127E-4
-119.0 -179.0 4.5300113250283127E-4
-119.0 -177.0 4.5300113250283127E-4
-119.0 -175.0 2.2650056625141563E-4
-119.0 -173.0 2.2650056625141563E-4
-119.0 -171.0 2.2650056625141563E-4
-119.0 -169.0 2.2650056625141563E-4
-119.0 -167.0 2.2650056625141563E-4
-119.0 -165.0 2.2650056625141563E-4
-119.0 -163.0 2.2650056625141563E-4
-119.0 -161.0 2.2650056625141563E-4
-119.0 -159.0 2.2650056625141563E-4
-119.0 -157.0 2.2650056625141563E-4
-119.0 -155.0 2.2650056625141563E-4
-119.0 -153.0 2.2650056625141563E-4
-119.0 -151.0 0.0
-119.0 -149.0 0.0
-119.0 -147.0 0.0
-119.0 -145.0 0.0
-119.0 -143.0 0.0
-119.0 -141.0 0.0
-119.0 -139.0 0.0
-119.0 -137.0 0.0
-119.0 -135.0 0.0
-119.0 -133.0 0.0
-119.0 -131.0 0.0
-119.0 -129.0 0.0
-119.0 -127.0 0.0
-119.0 -125.0 0.0
-119.0 -123.0 0.0
-119.0 -121.0 0.0
-119.0 -119.0 0.0
-119.0 -117.0 0.0
-119.0 -115.0 0.0
-119.0 -113.0 0.0
-119.0 -111.0 0.0
-119.0 -109.0 0.0
-119.0 -107.0 0.0
-119.0 -105.0 0.0
-119.0 -103.0 0.0
-119.0 -101.0 0.0
-119.0 -99.0 0.0
-119.0 -97.0 0.0
-119.0 -95.0 0.0
-119.0 -93.0 0.0
-119.0 -91.0 0.0
-119.0 -89.0 0.0
-119.0 -87.0 0.0
-119.0 -85.0 0.0
-119.0 -83.0 0.0
-119.0 -81.0 0.0
-119.0 -79.0 0.0
-119.0 -77.0 0.0
-119.0 -75.0 0.0
-119.0 -73.0 0.0
-119.0 -71.0 0.0
-119.0 -69.0 0.0
-119.0 -67.0 0.0
-119.0 -65.0 0.0
-119.0 -63.0 0.0
-119.0 -61.0 0.0
-119.0 -59.0 0.0
-119.0 -57.0 0.0
-119.0 -55.0 0.0
-119.0 -53.0 0.0
-119.0 -51.0 0.0
-119.0 -49.0 0.0
-119.0 -47.0 0.0
-119.0 -45.0 0.0
-119.0 -43.0 0.0
-119.0 -41.0 0.0
-119.0 -39.0 0.0
-119.0 -37.0 0.0
-119.0 -35.0 0.0
-119.0 -33.0 0.0
-119.0 -31.0 0.0
-119.0 -29.0 0.0
-119.0 -27.0 2.2650056625141563E-4
-119.0 -25.0 2.2650056625141563E-4
-119.0 -23.0 2.2650056625141563E-4
-119.0 -21.0 2.2650056625141563E-4
-119.0 -19.0 2.2650056625141563E-4
-119.0 -17.0 2.2650056625141563E-4
-119.0 -15.0 2.2650056625141563E-4
-119.0 -13.0 2.2650056625141563E-4
-119.0 -11.0 2.2650056625141563E-4
-119.0 -9.0 2.2650056625141563E-4
-119.0 -7.0 4.5300113250283127E-4
-119.0 -5.0 4.5300113250283127E-4
-119.0 -3.0 4.5300113250283127E-4
-119.0 -1.0 6.795016987542468E-4
-119.0 1.0 6.795016987542468E-4
-119.0 3.0 9.060022650056625E-4
-119.0 5.0 9.060022650056625E-4
-119.0 7.0 9.060022650056625E-4
-119.0 9.0 9.060022650056625E-4
-119.0 11.0 9.060022650056625E-4
-119.0 13.0 9.060022650056625E-4
-119.0 15.0 9.060022650056625E-4
-119.0 17.0 9.060022650056625E-4
-119.0 19.0 9.060022650056625E-4
-119.0 21.0 9.060022650056625E-4
-119.0 23.0 9.060022650056625E-4
-119.0 25.0 9.060022650056625E-4
-119.0 27.0 9.060022650056625E-4
-119.0 29.0 9.060022650056625E-4
-119.0 31.0 9.060022650056625E-4
-119.0 33.0 6.795016987542468E-4
-119.0 35.0 4.5300113250283127E-4
-119.0 37.0 4.5300113250283127E-4
-119.0 39.0 4.5300113250283127E-4
-119.0 41.0 4.5300113250283127E-4
-119.0 43.0 4.5300113250283127E-4
-119.0 45.0 2.2650056625141563E-4
-119.0 47.0 2.2650056625141563E-4
-119.0 49.0 2.2650056625141563E-4
-119.0 51.0 2.2650056625141563E-4
-119.0 53.0 2.2650056625141563E-4
-119.0 55.0 2.2650056625141563E-4
-119.0 57.0 2.2650056625141563E-4
-119.0 59.0 2.2650056625141563E-4
-119.0 61.0 2.2650056625141563E-4
-119.0 63.0 2.2650056625141563E-4
-119.0 65.0 2.2650056625141563E-4
-119.0 67.0 2.2650056625141563E-4
-119.0 69.0 2.2650056625141563E-4
-119.0 71.0 2.2650056625141563E-4
-119.0 73.0 2.2650056625141563E-4
-119.0 75.0 2.2650056625141563E-4
-119.0 77.0 2.2650056625141563E-4
-119.0 79.0 2.2650056625141563E-4
-119.0 81.0 2.2650056625141563E-4
-119.0 83.0 2.2650056625141563E-4
-119.0 85.0 0.0
-119.0 87.0 0.0
-119.0 89.0 0.0
-119.0 91.0 0.0
-119.0 93.0 0.0
-119.0 95.0 0.0
-119.0 97.0 0.0
-119.0 99.0 0.0
-119.0 101.0 0.0
-119.0 103.0 2.2650056625141563E-4
-119.0 105.0 2.2650056625141563E-4
-119.0 107.0 2.2650056625141563E-4
-119.0 109.0 2.2650056625141563E-4
-119.0 111.0 2.2650056625141563E-4
-119.0 113.0 2.2650056625141563E-4
-119.0 115.0 2.2650056625141563E-4
-119.0 117.0 2.2650056625141563E-4
-119.0 119.0 2.2650056625141563E-4
-119.0 121.0 2.2650056625141563E-4
-119.0 123.0 2.2650056625141563E-4
-119.0 125.0 2.2650056625141563E-4
-119.0 127.0 2.2650056625141563E-4
-119.0 129.0 2.2650056625141563E-4
-119.0 131.0 4.5300113250283127E-4
-119.0 133.0 4.5300113250283127E-4
-119.0 135.0 4.5300113250283127E-4
-119.0 137.0 4.5300113250283127E-4
-119.0 139.0 4.5300113250283127E-4
-119.0 141.0 4.5300113250283127E-4
-119.0 143.0 4.5300113250283127E-4
-119.0 145.0 4.5300113250283127E-4
-119.0 147.0 4.5300113250283127E-4
-119.0 149.0 6.795016987542468E-4
-119.0 151.0 6.795016987542468E-4
-119.0 153.0 9.060022650056625E-4
-119.0 155.0 9.060022650056625E-4
-119.0 157.0 9.060022650056625E-4
-119.0 159.0 9.060022650056625E-4
-119.0 161.0 9.060022650056625E-4
-119.0 163.0 9.060022650056625E-4
-119.0 165.0 9.060022650056625E-4
-119.0 167.0 9.060022650056625E-4
-119.0 169.0 9.060022650056625E-4
-119.0 171.0 9.060022650056625E-4
-119.0 173.0 9.060022650056625E-4
-119.0 175.0 9.060022650056625E-4
-119.0 177.0 6.795016987542468E-4
-119.0 179.0 4.5300113250283127E-4
-117.0 -179.0 9.060022650056625E-4
-117.0 -177.0 6.795016987542468E-4
-117.0 -175.0 4.5300113250283127E-4
-117.0 -173.0 4.5300113250283127E-4
-117.0 -171.0 2.2650056625141563E-4
-117.0 -169.0 2.2650056625141563E-4
-117.0 -167.0 2.2650056625141563E-4
-117.0 -165.0 2.2650056625141563E-4
-117.0 -163.0 2.2650056625141563E-4
-117.0 -161.0 2.2650056625141563E-4
-117.0 -159.0 2.2650056625141563E-4
-117.0 -157.0 2.2650056625141563E-4
-117.0 -155.0 2.2650056625141563E-4
-117.0 -153.0 2.2650056625141563E-4
-117.0 -151.0 2.2650056625141563E-4
-117.0 -149.0 0.0
-117.0 -147.0 0.0
-117.0 -145.0 0.0
-117.0 -143.0 0.0
-117.0 -141.0 0.0
-117.0 -139.0 0.0
-117.0 -137.0 0.0
-117.0 -135.0 0.0
-117.0 -133.0 0.0
-117.0 -131.0 0.0
-117.0 -129.0 0.0
-117.0 -127.0 0.0
-117.0 -125.0 0.0
-117.0 -123.0 0.0
-117.0 -121.0 0.0
-117.0 -119.0 0.0
-117.0 -117.0 0.0
-117.0 -115.0 0.0
-117.0 -113.0 0.0
-117.0 -111.0 0.0
-117.0 -109.0 0.0
-117.0 -107.0 0.0
-117.0 -105.0 0.0
-117.0 -103.0 0.0
-117.0 -101.0 0.0
-117.0 -99.0 0.0
-117.0 -97.0 0.0
-117.0 -95.0 0.0
-117.0 -93.0 0.0
-117.0 -91.0 0.0
-117.0 -89.0 0.0
-117.0 -87.0 0.0
-117.0 -85.0 0.0
-117.0 -83.0 0.0
-117.0 -81.0 0.0
-117.0 -79.0 0.0
-117.0 -77.0 0.0
-117.0 -75.0 0.0
-117.0 -73.0 0.0
-117.0 -71.0 0.0
-117.0 -69.0 0.0
-117.0 -67.0 0.0
-117.0 -65.0 0.0
-117.0 -63.0 0.0
-117.0 -61.0 0.0
-117.0 -59.0 0.0
-117.0 -57.0 0.0
-117.0 -55.0 0.0
-117.0 -53.0 0.0
-117.0 -51.0 0.0
-117.0 -49.0 0.0
-117.0 -47.0 0.0
-117.0 -45.0 0.0
-117.0 -43.0 0.0
-117.0 -41.0 0.0
-117.0 -39.0 0.0
-117.0 -37.0 0.0
-117.0 -35.0 0.0
-117.0 -33.0 0.0
-117.0 -31.0 2.2650056625141563E-4
-117.0 -29.0 2.2650056625141563E-4
-117.0 -27.0 2.2650056625141563E-4
-117.0 -25.0 2.2650056625141563E-4
-117.0 -23.0 2.2650056625141563E-4
-117.0 -21.0 2.2650056625141563E-4
-117.0 -19.0 2.2650056625141563E-4
-117.0 -17.0 2.2650056625141563E-4
-117.0 -15.0 2.2650056625141563E-4
-117.0 -13.0 4.5300113250283127E-4
-117.0 -11.0 4.5300113250283127E-4
-117.0 -9.0 4.5300113250283127E-4
-117.0 -7.0 9.060022650056625E-4
-117.0 -5.0 9.060022650056625E-4
-117.0 -3.0 9.060022650056625E-4
-117.0 -1.0 0.0011325028312570782
-117.0 1.0 0.0011325028312570782
-117.0 3.0 0.0011325028312570782
-117.0 5.0 0.0011325028312570782
-117.0 7.0 0.0011325028312570782
-117.0 9.0 0.0011325028312570782
-117.0 11.0 0.0011325028312570782
-117.0 13.0 0.0011325028312570782
-117.0 15.0 0.0011325028312570782
-117.0 17.0 0.0011325028312570782
-117.0 19.0 0.0011325028312570782
-117.0 21.0 0.0011325028312570782
-117.0 23.0 0.0011325028312570782
-117.0 25.0 0.0011325028312570782
-117.0 27.0 0.0011325028312570782
-117.0 29.0 0.0011325028312570782
-117.0 31.0 0.0011325028312570782
-117.0 33.0 9.060022650056625E-4
-117.0 35.0 9.060022650056625E-4
-117.0 37.0 9.060022650056625E-4
-117.0 39.0 6.795016987542468E-4
-117.0 41.0 4.5300113250283127E-4
-117.0 43.0 4.5300113250283127E-4
-117.0 45.0 4.5300113250283127E-4
-117.0 47.0 2.2650056625141563E-4
-117.0 49.0 2.2650056625141563E-4
-117.0 51.0 2.2650056625141563E-4
-117.0 53.0 2.2650056625141563E-4
-117.0 55.0 2.2650056625141563E-4
-117.0 57.0 2.2650056625141563E-4
-117.0 59.0 2.2650056625141563E-4
-117.0 61.0 2.2650056625141563E-4
-117.0 63.0 2.2650056625141563E-4
-117.0 65.0 2.2650056625141563E-4
-117.0 67.0 2.2650056625141563E-4
-117.0 69.0 2.2650056625141563E-4
-117.0 71.0 2.2650056625141563E-4
-117.0 73.0 2.2650056625141563E-4
-117.0 75.0 2.2650056625141563E-4
-117.0 77.0 2.2650056625141563E-4
-117.0 79.0 2.2650056625141563E-4
-117.0 81.0 2.2650056625141563E-4
-117.0 83.0 2.2650056625141563E-4
-117.0 85.0 2.2650056625141563E-4
-117.0 87.0 2.2650056625141563E-4
-117.0 89.0 0.0
-117.0 91.0 0.0
-117.0 93.0 0.0
-117.0 95.0 0.0
-117.0 97.0 0.0
-117.0 99.0 2.2650056625141563E-4
-117.0 101.0 2.2650056625141563E-4
-117.0 103.0 2.2650056625141563E-4
-117.0 105.0 2.2650056625141563E-4
-117.0 107.0 2.2650056625141563E-4
-117.0 109.0 2.2650056625141563E-4
-117.0 111.0 2.2650056625141563E-4
-117.0 113.0 2.2650056625141563E-4
-117.0 115.0 2.2650056625141563E-4
-117.0 117.0 2.2650056625141563E-4
-117.0 119.0 2.2650056625141563E-4
-117.0 121.0 2.2650056625141563E-4
-117.0 123.0 2.2650056625141563E-4
-117.0 125.0 4.5300113250283127E-4
-117.0 127.0 4.5300113250283127E-4
-117.0 129.0 4.5300113250283127E-4
-117.0 131.0 4.5300113250283127E-4
-117.0 133.0 4.5300113250283127E-4
-117.0 135.0 4.5300113250283127E-4
-117.0 137.0 6.795016987542468E-4
-117.0 139.0 6.795016987542468E-4
-117.0 141.0 9.060022650056625E-4
-117.0 143.0 9.060022650056625E-4
-117.0 145.0 9.060022650056625E-4
-117.0 147.0 9.060022650056625E-4
-117.0 149.0 9.060022650056625E-4
-117.0 151.0 9.060022650056625E-4
-117.0 153.0 0.0011325028312570782
-117.0 155.0 0.0011325028312570782
-117.0 157.0 0.0011325028312570782
-117.0 159.0 0.0011325028312570782
-117.0 161.0 0.0011325028312570782
-117.0 163.0 0.0011325028312570782
-117.0 165.0 0.0011325028312570782
-117.0 167.0 0.0011325028312570782
-117.0 169.0 0.0011325028312570782
-117.0 171.0 0.0011325028312570782
-117.0 173.0 0.0011325028312570782
-117.0 175.0 0.0011325028312570782
-117.0 177.0 9.060022650056625E-4
-117.0 179.0 9.060022650056625E-4
-115.0 -179.0 0.0011325028312570782
-115.0 -177.0 9.060022650056625E-4
-115.0 -175.0 9.060022650056625E-4
-115.0 -173.0 6.795016987542468E-4
-115.0 -171.0 4.5300113250283127E-4
-115.0 -169.0 4.5300113250283127E-4
-115.0 -167.0 2.2650056625141563E-4
-115.0 -165.0 2.2650056625141563E-4
-115.0 -163.0 2.2650056625141563E-4
-115.0 -161.0 2.2650056625141563E-4
-115.0 -159.0 2.2650056625141563E-4
-115.0 -157.0 2.2650056625141563E-4
-115.0 -155.0 2.2650056625141563E-4
-115.0 -153.0 2.2650056625141563E-4
-115.0 -151.0 2.2650056625141563E-4
-115.0 -149.0 2.2650056625141563E-4
-115.0 -147.0 2.2650056625141563E-4
-115.0 -145.0 0.0
-115.0 -143.0 0.0
-115.0 -141.0 0.0
-115.0 -139.0 0.0
-115.0 -137.0 0.0
-115.0 -135.0 0.0
-115.0 -133.0 0.0
-115.0 -131.0 0.0
-115.0 -129.0 0.0
-115.0 -127.0 0.0
-115.0 -125.0 0.0
-115.0 -123.0 0.0
-115.0 -121.0 0.0
-115.0 -119.0 0.0
-115.0 -117.0 0.0
-115.0 -115.0 0.0
-115.0 -113.0 0.0
-115.0 -111.0 0.0
-115.0 -109.0 0.0
-115.0 -107.0 0.0
-115.0 -105.0 0.0
-115.0 -103.0 0.0
-115.0 -101.0 0.0
-115.0 -99.0 0.0
-115.0 -97.0 0.0
-115.0 -95.0 0.0
-115.0 -93.0 0.0
-115.0 -91.0 0.0
-115.0 -89.0 0.0
-115.0 -87.0 0.0
-115.0 -85.0 0.0
-115.0 -83.0 0.0
-115.0 -81.0 0.0
-115.0 -79.0 0.0
-115.0 -77.0 0.0
-115.0 -75.0 0.0
-115.0 -73.0 0.0
-115.0 -71.0 0.0
-115.0 -69.0 0.0
-115.0 -67.0 0.0
-115.0 -65.0 0.0
-115.0 -63.0 0.0
-115.0 -61.0 0.0
-115.0 -59.0 0.0
-115.0 -57.0 0.0
-115.0 -55.0 0.0
-115.0 -53.0 0.0
-115.0 -51.0 0.0
-115.0 -49.0 0.0
-115.0 -47.0 0.0
-115.0 -45.0 0.0
-115.0 -43.0 0.0
-115.0 -41.0 0.0
-115.0 -39.0 0.0
-115.0 -37.0 0.0
-115.0 -35.0 0.0
-115.0 -33.0 2.2650056625141563E-4
-115.0 -31.0 2.2650056625141563E-4
-115.0 -29.0 2.2650056625141563E-4
-115.0 -27.0 2.2650056625141563E-4
-115.0 -25.0 2.2650056625141563E-4
-115.0 -23.0 2.2650056625141563E-4
-115.0 -21.0 2.2650056625141563E-4
-115.0 -19.0 2.2650056625141563E-4
-115.0 -17.0 4.5300113250283127E-4
-115.0 -15.0 4.5300113250283127E-4
-115.0 -13.0 6.795016987542468E-4
-115.0 -11.0 9.060022650056625E-4
-115.0 -9.0 9.060022650056625E-4
-115.0 -7.0 0.0011325028312570782
-115.0 -5.0 0.0011325028312570782
-115.0 -3.0 0.0013590033975084937
-115.0 -1.0 0.0013590033975084937
-115.0 1.0 0.0015855039637599094
-115.0 3.0 0.0015855039637599094
-115.0 5.0 0.0015855039637599094
-115.0 7.0 0.0015855039637599094
-115.0 9.0 0.0015855039637599094
-115.0 11.0 0.0015855039637599094
-115.0 13.0 0.0015855039637599094
-115.0 15.0 0.0015855039637599094
-115.0 17.0 0.0015855039637599094
-115.0 19.0 0.0015855039637599094
-115.0 21.0 0.0015855039637599094
-115.0 23.0 0.0015855039637599094
-115.0 25.0 0.0015855039637599094
-115.0 27.0 0.0013590033975084937
-115.0 29.0 0.0013590033975084937
-115.0 31.0 0.0011325028312570782
-115.0 33.0 0.0011325028312570782
-115.0 35.0 0.0011325028312570782
-115.0 37.0 9.060022650056625E-4
-115.0 39.0 9.060022650056625E-4
-115.0 41.0 9.060022650056625E-4
-115.0 43.0 4.5300113250283127E-4
-115.0 45.0 4.5300113250283127E-4
-115.0 47.0 4.5300113250283127E-4
-115.0 49.0 4.5300113250283127E-4
-115.0 51.0 2.2650056625141563E-4
-115.0 53.0 2.2650056625141563E-4
-115.0 55.0 2.2650056625141563E-4
-115.0 57.0 2.2650056625141563E-4
-115.0 59.0 2.2650056625141563E-4
-115.0 61.0 2.2650056625141563E-4
-115.0 63.0 2.2650056625141563E-4
-115.0 65.0 2.2650056625141563E-4
-115.0 67.0 2.2650056625141563E-4
-115.0 69.0 2.2650056625141563E-4
-115.0 71.0 2.2650056625141563E-4
-115.0 73.0 2.2650056625141563E-4
-115.0 75.0 2.2650056625141563E-4
-115.0 77.0 2.2650056625141563E-4
-115.0 79.0 2.2650056625141563E-4
-115.0 81.0 2.2650056625141563E-4
-115.0 83.0 2.2650056625141563E-4
-115.0 85.0 2.2650056625141563E-4
-115.0 87.0 2.2650056625141563E-4
-115.0 89.0 2.2650056625141563E-4
-115.0 91.0 2.2650056625141563E-4
-115.0 93.0 2.2650056625141563E-4
-115.0 95.0 2.2650056625141563E-4
-115.0 97.0 2.2650056625141563E-4
-115.0 99.0 2.2650056625141563E-4
-115.0 101.0 2.2650056625141563E-4
-115.0 103.0 2.2650056625141563E-4
-115.0 105.0 2.2650056625141563E-4
-115.0 107.0 2.2650056625141563E-4
-115.0 109.0 2.2650056625141563E-4
-115.0 111.0 2.2650056625141563E-4
-115.0 113.0 2.2650056625141563E-4
-115.0 115.0 2.2650056625141563E-4
-115.0 117.0 2.2650056625141563E-4
-115.0 119.0 2.2650056625141563E-4
-115.0 121.0 4.5300113250283127E-4
-115.0 123.0 4.5300113250283127E-4
-115.0 125.0 4.5300113250283127E-4
-115.0 127.0 4.5300113250283127E-4
-115.0 129.0 6.795016987542468E-4
-115.0 131.0 6.795016987542468E-4
-115.0 133.0 9.060022650056625E-4
-115.0 135.0 9.060022650056625E-4
-115.0 137.0 9.060022650056625E-4
-115.0 139.0 9.060022650056625E-4
-115.0 141.0 9.060022650056625E-4
-115.0 143.0 0.0011325028312570782
-115.0 145.0 0.0011325028312570782
-115.0 147.0 0.0011325028312570782
-115.0 149.0 0.0011325028312570782
-115.0 151.0 0.0011325028312570782
-115.0 153.0 0.0011325028312570782
-115.0 155.0 0.0013590033975084937
-115.0 157.0 0.0013590033975084937
-115.0 159.0 0.0013590033975084937
-115.0 161.0 0.0013590033975084937
-115.0 163.0 0.0013590033975084937
-115.0 165.0 0.0013590033975084937
-115.0 167.0 0.0013590033975084937
-115.0 169.0 0.0013590033975084937
-115.0 171.0 0.0013590033975084937
-115.0 173.0 0.0013590033975084937
-115.0 175.0 0.0013590033975084937
-115.0 177.0 0.0011325028312570782
-115.0 179.0 0.0011325028312570782
-113.0 -179.0 0.0013590033975084937
-113.0 -177.0 0.0011325028312570782
-113.0 -175.0 0.0011325028312570782
-113.0 -173.0 9.060022650056625E-4
-113.0 -171.0 9.060022650056625E-4
-113.0 -169.0 6.795016987542468E-4
-113.0 -167.0 4.5300113250283127E-4
-113.0 -165.0 4.5300113250283127E-4
-113.0 -163.0 2.2650056625141563E-4
-113.0 -161.0 2.2650056625141563E-4
-113.0 -159.0 2.2650056625141563E-4
-113.0 -157.0 2.2650056625141563E-4
-113.0 -155.0 2.2650056625141563E-4
-113.0 -153.0 2.2650056625141563E-4
-113.0 -151.0 2.2650056625141563E-4
-113.0 -149.0 2.2650056625141563E-4
-113.0 -147.0 2.2650056625141563E-4
-113.0 -145.0 2.2650056625141563E-4
-113.0 -143.0 0.0
-113.0 -141.0 0.0
-113.0 -139.0 0.0
-113.0 -137.0 0.0
-113.0 -135.0 0.0
-113.0 -133.0 0.0
-113.0 -131.0 0.0
-113.0 -129.0 0.0
-113.0 -127.0 0.0
-113.0 -125.0 0.0
-113.0 -123.0 0.0
-113.0 -121.0 0.0
-113.0 -119.0 0.0
-113.0 -117.0 0.0
-113.0 -115.0 0.0
-113.0 -113.0 0.0
-113.0 -111.0 0.0
-113.0 -109.0 0.0
-113.0 -107.0 0.0
-113.0 -105.0 0.0
-113.0 -103.0 0.0
-113.0 -101.0 0.0
-113.0 -99.0 0.0
-113.0 -97.0 0.0
-113.0 -95.0 0.0
-113.0 -93.0 0.0
-113.0 -91.0 0.0
-113.0 -89.0 0.0
-113.0 -87.0 0.0
-113.0 -85.0 0.0
-113.0 -83.0 0.0
-113.0 -81.0 0.0
-113.0 -79.0 0.0
-113.0 -77.0 0.0
-113.0 -75.0 0.0
-113.0 -73.0 0.0
-113.0 -71.0 0.0
-113.0 -69.0 0.0
-113.0 -67.0 0.0
-113.0 -65.0 0.0
-113.0 -63.0 0.0
-113.0 -61.0 0.0
-113.0 -59.0 0.0
-113.0 -57.0 0.0
-113.0 -55.0 0.0
-113.0 -53.0 0.0
-113.0 -51.0 0.0
-113.0 -49.0 0.0
-113.0 -47.0 0.0
-113.0 -45.0 0.0
-113.0 -43.0 0.0
-113.0 -41.0 0.0
-113.0 -39.0 0.0
-113.0 -37.0 0.0
-113.0 -35.0 2.2650056625141563E-4
-113.0 -33.0 2.2650056625141563E-4
-113.0 -31.0 2.2650056625141563E-4
-113.0 -29.0 2.2650056625141563E-4
-113.0 -27.0 2.2650056625141563E-4
-113.0 -25.0 2.2650056625141563E-4
-113.0 -23.0 2.2650056625141563E-4
-113.0 -21.0 2.2650056625141563E-4
-113.0 -19.0 4.5300113250283127E-4
-113.0 -17.0 4.5300113250283127E-4
-113.0 -15.0 9.060022650056625E-4
-113.0 -13.0 0.0011325028312570782
-113.0 -11.0 0.0011325028312570782
-113.0 -9.0 0.0013590033975084937
-113.0 -7.0 0.0015855039637599094
-113.0 -5.0 0.0015855039637599094
-113.0 -3.0 0.0015855039637599094
-113.0 -1.0 0.0015855039637599094
-113.0 1.0 0.0015855039637599094
-113.0 3.0 0.0020385050962627408
-113.0 5.0 0.0022650056625141564
-113.0 7.0 0.0022650056625141564
-113.0 9.0 0.0022650056625141564
-113.0 11.0 0.0022650056625141564
-113.0 13.0 0.0022650056625141564
-113.0 15.0 0.0022650056625141564
-113.0 17.0 0.0022650056625141564
-113.0 19.0 0.001812004530011325
-113.0 21.0 0.0015855039637599094
-113.0 23.0 0.0015855039637599094
-113.0 25.0 0.0015855039637599094
-113.0 27.0 0.0015855039637599094
-113.0 29.0 0.0015855039637599094
-113.0 31.0 0.0015855039637599094
-113.0 33.0 0.0013590033975084937
-113.0 35.0 0.0013590033975084937
-113.0 37.0 0.0011325028312570782
-113.0 39.0 0.0011325028312570782
-113.0 41.0 9.060022650056625E-4
-113.0 43.0 9.060022650056625E-4
-113.0 45.0 6.795016987542468E-4
-113.0 47.0 4.5300113250283127E-4
-113.0 49.0 4.5300113250283127E-4
-113.0 51.0 4.5300113250283127E-4
-113.0 53.0 4.5300113250283127E-4
-113.0 55.0 2.2650056625141563E-4
-113.0 57.0 2.2650056625141563E-4
-113.0 59.0 2.2650056625141563E-4
-113.0 61.0 2.2650056625141563E-4
-113.0 63.0 2.2650056625141563E-4
-113.0 65.0 2.2650056625141563E-4
-113.0 67.0 2.2650056625141563E-4
-113.0 69.0 2.2650056625141563E-4
-113.0 71.0 2.2650056625141563E-4
-113.0 73.0 2.2650056625141563E-4
-113.0 75.0 2.2650056625141563E-4
-113.0 77.0 2.2650056625141563E-4
-113.0 79.0 2.2650056625141563E-4
-113.0 81.0 2.2650056625141563E-4
-113.0 83.0 2.2650056625141563E-4
-113.0 85.0 2.2650056625141563E-4
-113.0 87.0 2.2650056625141563E-4
-113.0 89.0 2.2650056625141563E-4
-113.0 91.0 2.2650056625141563E-4
-113.0 93.0 2.2650056625141563E-4
-113.0 95.0 2.2650056625141563E-4
-113.0 97.0 2.2650056625141563E-4
-113.0 99.0 2.2650056625141563E-4
-113.0 101.0 2.2650056625141563E-4
-113.0 103.0 2.2650056625141563E-4
-113.0 105.0 2.2650056625141563E-4
-113.0 107.0 2.2650056625141563E-4
-113.0 109.0 2.2650056625141563E-4
-113.0 111.0 2.2650056625141563E-4
-113.0 113.0 2.2650056625141563E-4
-113.0 115.0 2.2650056625141563E-4
-113.0 117.0 4.5300113250283127E-4
-113.0 119.0 4.5300113250283127E-4
-113.0 121.0 4.5300113250283127E-4
-113.0 123.0 4.5300113250283127E-4
-113.0 125.0 6.795016987542468E-4
-113.0 127.0 9.060022650056625E-4
-113.0 129.0 9.060022650056625E-4
-113.0 131.0 9.060022650056625E-4
-113.0 133.0 9.060022650056625E-4
-113.0 135.0 0.0011325028312570782
-113.0 137.0 0.0011325028312570782
-113.0 139.0 0.0011325028312570782
-113.0 141.0 0.0011325028312570782
-113.0 143.0 0.0011325028312570782
-113.0 145.0 0.0013590033975084937
-113.0 147.0 0.0013590033975084937
-113.0 149.0 0.0013590033975084937
-113.0 151.0 0.0015855039637599094
-113.0 153.0 0.0015855039637599094
-113.0 155.0 0.0015855039637599094
-113.0 157.0 0.0015855039637599094
-113.0 159.0 0.0015855039637599094
-113.0 161.0 0.0015855039637599094
-113.0 163.0 0.0015855039637599094
-113.0 165.0 0.0015855039637599094
-113.0 167.0 0.0015855039637599094
-113.0 169.0 0.0015855039637599094
-113.0 171.0 0.0015855039637599094
-113.0 173.0 0.0015855039637599094
-113.0 175.0 0.0015855039637599094
-113.0 177.0 0.0015855039637599094
-113.0 179.0 0.0013590033975084937
-111.0 -179.0 0.0015855039637599094
-111.0 -177.0 0.0015855039637599094
-111.0 -175.0 0.0013590033975084937
-111.0 -173.0 0.0011325028312570782
-111.0 -171.0 0.0011325028312570782
-111.0 -169.0 9.060022650056625E-4
-111.0 -167.0 9.060022650056625E-4
-111.0 -165.0 4.5300113250283127E-4
-111.0 -163.0 4.5300113250283127E-4
-111.0 -161.0 2.2650056625141563E-4
-111.0 -159.0 2.2650056625141563E-4
-111.0 -157.0 2.2650056625141563E-4
-111.0 -155.0 2.2650056625141563E-4
-111.0 -153.0 2.2650056625141563E-4
-111.0 -151.0 2.2650056625141563E-4
-111.0 -149.0 2.2650056625141563E-4
-111.0 -147.0 2.2650056625141563E-4
-111.0 -145.0 2.2650056625141563E-4
-111.0 -143.0 2.2650056625141563E-4
-111.0 -141.0 2.2650056625141563E-4
-111.0 -139.0 0.0
-111.0 -137.0 0.0
-111.0 -135.0 0.0
-111.0 -133.0 0.0
-111.0 -131.0 0.0
-111.0 -129.0 0.0
-111.0 -127.0 0.0
-111.0 -125.0 0.0
-111.0 -123.0 0.0
-111.0 -121.0 0.0
-111.0 -119.0 0.0
-111.0 -117.0 0.0
-111.0 -115.0 0.0
-111.0 -113.0 0.0
-111.0 -111.0 0.0
-111.0 -109.0 0.0
-111.0 -107.0 0.0
-111.0 -105.0 0.0
-111.0 -103.0 0.0
-111.0 -101.0 0.0
-111.0 -99.0 0.0
-111.0 -97.0 0.0
-111.0 -95.0 0.0
-111.0 -93.0 0.0
-111.0 -91.0 0.0
-111.0 -89.0 0.0
-111.0 -87.0 0.0
-111.0 -85.0 0.0
-111.0 -83.0 0.0
-111.0 -81.0 0.0
-111.0 -79.0 0.0
-111.0 -77.0 0.0
-111.0 -75.0 0.0
-111.0 -73.0 0.0
-111.0 -71.0 0.0
-111.0 -69.0 0.0
-111.0 -67.0 0.0
-111.0 -65.0 0.0
-111.0 -63.0 0.0
-111.0 -61.0 0.0
-111.0 -59.0 0.0
-111.0 -57.0 0.0
-111.0 -55.0 0.0
-111.0 -53.0 0.0
-111.0 -51.0 0.0
-111.0 -49.0 0.0
-111.0 -47.0 0.0
-111.0 -45.0 0.0
-111.0 -43.0 0.0
-111.0 -41.0 0.0
-111.0 -39.0 0.0
-111.0 -37.0 2.2650056625141563E-4
-111.0 -35.0 2.2650056625141563E-4
-111.0 -33.0 2.2650056625141563E-4
-111.0 -31.0 2.2650056625141563E-4
-111.0 -29.0 2.2650056625141563E-4
-111.0 -27.0 2.2650056625141563E-4
-111.0 -25.0 2.2650056625141563E-4
-111.0 -23.0 4.5300113250283127E-4
-111.0 -21.0 4.5300113250283127E-4
-111.0 -19.0 9.060022650056625E-4
-111.0 -17.0 9.060022650056625E-4
-111.0 -15.0 0.0011325028312570782
-111.0 -13.0 0.0013590033975084937
-111.0 -11.0 0.0015855039637599094
-111.0 -9.0 0.0015855039637599094
-111.0 -7.0 0.0015855039637599094
-111.0 -5.0 0.0022650056625141564
-111.0 -3.0 0.002944507361268403
-111.0 -1.0 0.002944507361268403
-111.0 1.0 0.0031710079275198188
-111.0 3.0 0.00362400906002265
-111.0 5.0 0.00362400906002265
-111.0 7.0 0.00362400906002265
-111.0 9.0 0.00362400906002265
-111.0 11.0 0.00362400906002265
-111.0 13.0 0.00362400906002265
-111.0 15.0 0.00362400906002265
-111.0 17.0 0.0031710079275198188
-111.0 19.0 0.002944507361268403
-111.0 21.0 0.002944507361268403
-111.0 23.0 0.002944507361268403
-111.0 25.0 0.0027180067950169874
-111.0 27.0 0.0022650056625141564
-111.0 29.0 0.0015855039637599094
-111.0 31.0 0.0015855039637599094
-111.0 33.0 0.0015855039637599094
-111.0 35.0 0.0015855039637599094
-111.0 37.0 0.0013590033975084937
-111.0 39.0 0.0013590033975084937
-111.0 41.0 0.0011325028312570782
-111.0 43.0 0.0011325028312570782
-111.0 45.0 9.060022650056625E-4
-111.0 47.0 9.060022650056625E-4
-111.0 49.0 6.795016987542468E-4
-111.0 51.0 4.5300113250283127E-4
-111.0 53.0 4.5300113250283127E-4
-111.0 55.0 4.5300113250283127E-4
-111.0 57.0 4.5300113250283127E-4
-111.0 59.0 4.5300113250283127E-4
-111.0 61.0 4.5300113250283127E-4
-111.0 63.0 2.2650056625141563E-4
-111.0 65.0 2.2650056625141563E-4
-111.0 67.0 2.2650056625141563E-4
-111.0 69.0 2.2650056625141563E-4
-111.0 71.0 2.2650056625141563E-4
-111.0 73.0 2.2650056625141563E-4
-111.0 75.0 2.2650056625141563E-4
-111.0 77.0 2.2650056625141563E-4
-111.0 79.0 2.2650056625141563E-4
-111.0 81.0 2.2650056625141563E-4
-111.0 83.0 2.2650056625141563E-4
-111.0 85.0 2.2650056625141563E-4
-111.0 87.0 2.2650056625141563E-4
-111.0 89.0 2.2650056625141563E-4
-111.0 91.0 2.2650056625141563E-4
-111.0 93.0 2.2650056625141563E-4
-111.0 95.0 2.2650056625141563E-4
-111.0 97.0 2.2650056625141563E-4
-111.0 99.0 2.2650056625141563E-4
-111.0 101.0 2.2650056625141563E-4
-111.0 103.0 2.2650056625141563E-4
-111.0 105.0 2.2650056625141563E-4
-111.0 107.0 2.2650056625141563E-4
-111.0 109.0 2.2650056625141563E-4
-111.0 111.0 2.2650056625141563E-4
-111.0 113.0 4.5300113250283127E-4
-111.0 115.0 4.5300113250283127E-4
-111.0 117.0 4.5300113250283127E-4
-111.0 119.0 6.795016987542468E-4
-111.0 121.0 9.060022650056625E-4
-111.0 123.0 9.060022650056625E-4
-111.0 125.0 9.060022650056625E-4
-111.0 127.0 0.0011325028312570782
-111.0 129.0 0.0011325028312570782
-111.0 131.0 0.0011325028312570782
-111.0 133.0 0.0011325028312570782
-111.0 135.0 0.0011325028312570782
-111.0 137.0 0.0013590033975084937
-111.0 139.0 0.0013590033975084937
-111.0 141.0 0.0013590033975084937
-111.0 143.0 0.0015855039637599094
-111.0 145.0 0.0015855039637599094
-111.0 147.0 0.0015855039637599094
-111.0 149.0 0.0015855039637599094
-111.0 151.0 0.0015855039637599094
-111.0 153.0 0.0015855039637599094
-111.0 155.0 0.0015855039637599094
-111.0 157.0 0.0015855039637599094
-111.0 159.0 0.0022650056625141564
-111.0 161.0 0.0022650056625141564
-111.0 163.0 0.0022650056625141564
-111.0 165.0 0.0022650056625141564
-111.0 167.0 0.0022650056625141564
-111.0 169.0 0.0022650056625141564
-111.0 171.0 0.0022650056625141564
-111.0 173.0 0.0015855039637599094
-111.0 175.0 0.0015855039637599094
-111.0 177.0 0.0015855039637599094
-111.0 179.0 0.0015855039637599094
-109.0 -179.0 0.0015855039637599094
-109.0 -177.0 0.0015855039637599094
-109.0 -175.0 0.0015855039637599094
-109.0 -173.0 0.0015855039637599094
-109.0 -171.0 0.0013590033975084937
-109.0 -169.0 0.0011325028312570782
-109.0 -167.0 0.0011325028312570782
-109.0 -165.0 9.060022650056625E-4
-109.0 -163.0 4.5300113250283127E-4
-109.0 -161.0 4.5300113250283127E-4
-109.0 -159.0 2.2650056625141563E-4
-109.0 -157.0 2.2650056625141563E-4
-109.0 -155.0 2.2650056625141563E-4
-109.0 -153.0 2.2650056625141563E-4
-109.0 -151.0 2.2650056625141563E-4
-109.0 -149.0 2.2650056625141563E-4
-109.0 -147.0 2.2650056625141563E-4
-109.0 -145.0 2.2650056625141563E-4
-109.0 -143.0 2.2650056625141563E-4
-109.0 -141.0 2.2650056625141563E-4
-109.0 -139.0 2.2650056625141563E-4
-109.0 -137.0 0.0
-109.0 -135.0 0.0
-109.0 -133.0 0.0
-109.0 -131.0 0.0
-109.0 -129.0 0.0
-109.0 -127.0 0.0
-109.0 -125.0 0.0
-109.0 -123.0 0.0
-109.0 -121.0 0.0
-109.0 -119.0 0.0
-109.0 -117.0 0.0
-109.0 -115.0 0.0
-109.0 -113.0 0.0
-109.0 -111.0 0.0
-109.0 -109.0 0.0
-109.0 -107.0 0.0
-109.0 -105.0 0.0
-109.0 -103.0 0.0
-109.0 -101.0 0.0
-109.0 -99.0 0.0
-109.0 -97.0 0.0
-109.0 -95.0 0.0
-109.0 -93.0 0.0
-109.0 -91.0 0.0
-109.0 -89.0 0.0
-109.0 -87.0 0.0
-109.0 -85.0 0.0
-109.0 -83.0 0.0
-109.0 -81.0 0.0
-109.0 -79.0 0.0
-109.0 -77.0 0.0
-109.0 -75.0 0.0
-109.0 -73.0 0.0
-109.0 -71.0 0.0
-109.0 -69.0 0.0
-109.0 -67.0 0.0
-109.0 -65.0 0.0
-109.0 -63.0 0.0
-109.0 -61.0 0.0
-109.0 -59.0 0.0
-109.0 -57.0 0.0
-109.0 -55.0 0.0
-109.0 -53.0 0.0
-109.0 -51.0 0.0
-109.0 -49.0 0.0
-109.0 -47.0 0.0
-109.0 -45.0 0.0
-109.0 -43.0 0.0
-109.0 -41.0 0.0
-109.0 -39.0 2.2650056625141563E-4
-109.0 -37.0 2.2650056625141563E-4
-109.0 -35.0 2.2650056625141563E-4
-109.0 -33.0 2.2650056625141563E-4
-109.0 -31.0 2.2650056625141563E-4
-109.0 -29.0 2.2650056625141563E-4
-109.0 -27.0 2.2650056625141563E-4
-109.0 -25.0 4.5300113250283127E-4
-109.0 -23.0 6.795016987542468E-4
-109.0 -21.0 9.060022650056625E-4
-109.0 -19.0 0.0011325028312570782
-109.0 -17.0 0.0013590033975084937
-109.0 -15.0 0.0015855039637599094
-109.0 -13.0 0.0015855039637599094
-109.0 -11.0 0.0015855039637599094
-109.0 -9.0 0.0027180067950169874
-109.0 -7.0 0.002944507361268403
-109.0 -5.0 0.00362400906002265
-109.0 -3.0 0.004303510758776897
-109.0 -1.0 0.004530011325028313
-109.0 1.0 0.005209513023782559
-109.0 3.0 0.005436013590033975
-109.0 5.0 0.0056625141562853904
-109.0 7.0 0.0056625141562853904
-109.0 9.0 0.0056625141562853904
-109.0 11.0 0.0056625141562853904
-109.0 13.0 0.005436013590033975
-109.0 15.0 0.005436013590033975
-109.0 17.0 0.0047565118912797286
-109.0 19.0 0.004303510758776897
-109.0 21.0 0.004303510758776897
-109.0 23.0 0.003850509626274066
-109.0 25.0 0.0033975084937712344
-109.0 27.0 0.002944507361268403
-109.0 29.0 0.002944507361268403
-109.0 31.0 0.0022650056625141564
-109.0 33.0 0.0015855039637599094
-109.0 35.0 0.0015855039637599094
-109.0 37.0 0.0015855039637599094
-109.0 39.0 0.0015855039637599094
-109.0 41.0 0.0013590033975084937
-109.0 43.0 0.0011325028312570782
-109.0 45.0 0.0011325028312570782
-109.0 47.0 0.0011325028312570782
-109.0 49.0 9.060022650056625E-4
-109.0 51.0 9.060022650056625E-4
-109.0 53.0 9.060022650056625E-4
-109.0 55.0 6.795016987542468E-4
-109.0 57.0 4.5300113250283127E-4
-109.0 59.0 4.5300113250283127E-4
-109.0 61.0 4.5300113250283127E-4
-109.0 63.0 4.5300113250283127E-4
-109.0 65.0 4.5300113250283127E-4
-109.0 67.0 4.5300113250283127E-4
-109.0 69.0 2.2650056625141563E-4
-109.0 71.0 2.2650056625141563E-4
-109.0 73.0 2.2650056625141563E-4
-109.0 75.0 2.2650056625141563E-4
-109.0 77.0 2.2650056625141563E-4
-109.0 79.0 2.2650056625141563E-4
-109.0 81.0 2.2650056625141563E-4
-109.0 83.0 2.2650056625141563E-4
-109.0 85.0 2.2650056625141563E-4
-109.0 87.0 2.2650056625141563E-4
-109.0 89.0 2.2650056625141563E-4
-109.0 91.0 2.2650056625141563E-4
-109.0 93.0 2.2650056625141563E-4
-109.0 95.0 2.2650056625141563E-4
-109.0 97.0 2.2650056625141563E-4
-109.0 99.0 2.2650056625141563E-4
-109.0 101.0 2.2650056625141563E-4
-109.0 103.0 2.2650056625141563E-4
-109.0 105.0 2.2650056625141563E-4
-109.0 107.0 2.2650056625141563E-4
-109.0 109.0 4.5300113250283127E-4
-109.0 111.0 4.5300113250283127E-4
-109.0 113.0 4.5300113250283127E-4
-109.0 115.0 6.795016987542468E-4
-109.0 117.0 9.060022650056625E-4
-109.0 119.0 9.060022650056625E-4
-109.0 121.0 0.0011325028312570782
-109.0 123.0 0.0011325028312570782
-109.0 125.0 0.0011325028312570782
-109.0 127.0 0.0011325028312570782
-109.0 129.0 0.0013590033975084937
-109.0 131.0 0.0013590033975084937
-109.0 133.0 0.0015855039637599094
-109.0 135.0 0.0015855039637599094
-109.0 137.0 0.0015855039637599094
-109.0 139.0 0.0015855039637599094
-109.0 141.0 0.0015855039637599094
-109.0 143.0 0.0015855039637599094
-109.0 145.0 0.0015855039637599094
-109.0 147.0 0.0015855039637599094
-109.0 149.0 0.0022650056625141564
-109.0 151.0 0.0027180067950169874
-109.0 153.0 0.002944507361268403
-109.0 155.0 0.002944507361268403
-109.0 157.0 0.002944507361268403
-109.0 159.0 0.002944507361268403
-109.0 161.0 0.0031710079275198188
-109.0 163.0 0.0033975084937712344
-109.0 165.0 0.0033975084937712344
-109.0 167.0 0.0033975084937712344
-109.0 169.0 0.0031710079275198188
-109.0 171.0 0.002944507361268403
-109.0 173.0 0.002944507361268403
-109.0 175.0 0.002944507361268403
-109.0 177.0 0.0027180067950169874
-109.0 179.0 0.0022650056625141564
-107.0 -179.0 0.002944507361268403
-107.0 -177.0 0.0022650056625141564
-107.0 -175.0 0.0015855039637599094
-107.0 -173.0 0.0015855039637599094
-107.0 -171.0 0.0015855039637599094
-107.0 -169.0 0.0013590033975084937
-107.0 -167.0 0.0011325028312570782
-107.0 -165.0 0.0011325028312570782
-107.0 -163.0 9.060022650056625E-4
-107.0 -161.0 4.5300113250283127E-4
-107.0 -159.0 4.5300113250283127E-4
-107.0 -157.0 2.2650056625141563E-4
-107.0 -155.0 2.2650056625141563E-4
-107.0 -153.0 2.2650056625141563E-4
-107.0 -151.0 2.2650056625141563E-4
-107.0 -149.0 2.2650056625141563E-4
-107.0 -147.0 2.2650056625141563E-4
-107.0 -145.0 2.2650056625141563E-4
-107.0 -143.0 2.2650056625141563E-4
-107.0 -141.0 2.2650056625141563E-4
-107.0 -139.0 2.2650056625141563E-4
-107.0 -137.0 2.2650056625141563E-4
-107.0 -135.0 0.0
-107.0 -133.0 0.0
-107.0 -131.0 0.0
-107.0 -129.0 0.0
-107.0 -127.0 0.0
-107.0 -125.0 0.0
-107.0 -123.0 0.0
-107.0 -121.0 0.0
-107.0 -119.0 0.0
-107.0 -117.0 0.0
-107.0 -115.0 0.0
-107.0 -113.0 0.0
-107.0 -111.0 0.0
-107.0 -109.0 0.0
-107.0 -107.0 0.0
-107.0 -105.0 0.0
-107.0 -103.0 0.0
-107.0 -101.0 0.0
-107.0 -99.0 0.0
-107.0 -97.0 0.0
-107.0 -95.0 0.0
-107.0 -93.0 0.0
-107.0 -91.0 0.0
-107.0 -89.0 0.0
-107.0 -87.0 0.0
-107.0 -85.0 0.0
-107.0 -83.0 0.0
-107.0 -81.0 0.0
-107.0 -79.0 0.0
-107.0 -77.0 0.0
-107.0 -75.0 0.0
-107.0 -73.0 0.0
-107.0 -71.0 0.0
-107.0 -69.0 0.0
-107.0 -67.0 0.0
-107.0 -65.0 0.0
-107.0 -63.0 0.0
-107.0 -61.0 0.0
-107.0 -59.0 0.0
-107.0 -57.0 0.0
-107.0 -55.0 0.0
-107.0 -53.0 0.0
-107.0 -51.0 0.0
-107.0 -49.0 0.0
-107.0 -47.0 0.0
-107.0 -45.0 0.0
-107.0 -43.0 0.0
-107.0 -41.0 2.2650056625141563E-4
-107.0 -39.0 2.2650056625141563E-4
-107.0 -37.0 2.2650056625141563E-4
-107.0 -35.0 2.2650056625141563E-4
-107.0 -33.0 2.2650056625141563E-4
-107.0 -31.0 2.2650056625141563E-4
-107.0 -29.0 4.5300113250283127E-4
-107.0 -27.0 4.5300113250283127E-4
-107.0 -25.0 9.060022650056625E-4
-107.0 -23.0 0.0011325028312570782
-107.0 -21.0 0.0011325028312570782
-107.0 -19.0 0.0015855039637599094
-107.0 -17.0 0.0015855039637599094
-107.0 -15.0 0.0015855039637599094
-107.0 -13.0 0.0027180067950169874
-107.0 -11.0 0.002944507361268403
-107.0 -9.0 0.003850509626274066
-107.0 -7.0 0.004530011325028313
-107.0 -5.0 0.0056625141562853904
-107.0 -3.0 0.006568516421291053
-107.0 -1.0 0.007927519818799546
-107.0 1.0 0.009966024915062289
-107.0 3.0 0.01087202718006795
-107.0 5.0 0.01087202718006795
-107.0 7.0 0.01087202718006795
-107.0 9.0 0.01087202718006795
-107.0 11.0 0.01087202718006795
-107.0 13.0 0.010419026047565118
-107.0 15.0 0.009060022650056626
-107.0 17.0 0.007701019252548132
-107.0 19.0 0.006568516421291053
-107.0 21.0 0.0056625141562853904
-107.0 23.0 0.005209513023782559
-107.0 25.0 0.004530011325028313
-107.0 27.0 0.004303510758776897
-107.0 29.0 0.00362400906002265
-107.0 31.0 0.002944507361268403
-107.0 33.0 0.002944507361268403
-107.0 35.0 0.0022650056625141564
-107.0 37.0 0.0015855039637599094
-107.0 39.0 0.0015855039637599094
-107.0 41.0 0.0015855039637599094
-107.0 43.0 0.0015855039637599094
-107.0 45.0 0.0013590033975084937
-107.0 47.0 0.0013590033975084937
-107.0 49.0 0.0011325028312570782
-107.0 51.0 0.0011325028312570782
-107.0 53.0 0.0011325028312570782
-107.0 55.0 9.060022650056625E-4
-107.0 57.0 9.060022650056625E-4
-107.0 59.0 9.060022650056625E-4
-107.0 61.0 9.060022650056625E-4
-107.0 63.0 9.060022650056625E-4
-107.0 65.0 9.060022650056625E-4
-107.0 67.0 6.795016987542468E-4
-107.0 69.0 4.5300113250283127E-4
-107.0 71.0 4.5300113250283127E-4
-107.0 73.0 4.5300113250283127E-4
-107.0 75.0 4.5300113250283127E-4
-107.0 77.0 2.2650056625141563E-4
-107.0 79.0 2.2650056625141563E-4
-107.0 81.0 2.2650056625141563E-4
-107.0 83.0 2.2650056625141563E-4
-107.0 85.0 2.2650056625141563E-4
-107.0 87.0 2.2650056625141563E-4
-107.0 89.0 2.2650056625141563E-4
-107.0 91.0 2.2650056625141563E-4
-107.0 93.0 2.2650056625141563E-4
-107.0 95.0 2.2650056625141563E-4
-107.0 97.0 2.2650056625141563E-4
-107.0 99.0 2.2650056625141563E-4
-107.0 101.0 4.5300113250283127E-4
-107.0 103.0 4.5300113250283127E-4
-107.0 105.0 4.5300113250283127E-4
-107.0 107.0 4.5300113250283127E-4
-107.0 109.0 4.5300113250283127E-4
-107.0 111.0 9.060022650056625E-4
-107.0 113.0 9.060022650056625E-4
-107.0 115.0 9.060022650056625E-4
-107.0 117.0 0.0011325028312570782
-107.0 119.0 0.0011325028312570782
-107.0 121.0 0.0013590033975084937
-107.0 123.0 0.0013590033975084937
-107.0 125.0 0.0015855039637599094
-107.0 127.0 0.0015855039637599094
-107.0 129.0 0.0015855039637599094
-107.0 131.0 0.0015855039637599094
-107.0 133.0 0.0015855039637599094
-107.0 135.0 0.0015855039637599094
-107.0 137.0 0.0015855039637599094
-107.0 139.0 0.0015855039637599094
-107.0 141.0 0.0022650056625141564
-107.0 143.0 0.0027180067950169874
-107.0 145.0 0.002944507361268403
-107.0 147.0 0.002944507361268403
-107.0 149.0 0.0031710079275198188
-107.0 151.0 0.00362400906002265
-107.0 153.0 0.003850509626274066
-107.0 155.0 0.004303510758776897
-107.0 157.0 0.004303510758776897
-107.0 159.0 0.004530011325028313
-107.0 161.0 0.0047565118912797286
-107.0 163.0 0.004983012457531144
-107.0 165.0 0.005209513023782559
-107.0 167.0 0.005209513023782559
-107.0 169.0 0.0047565118912797286
-107.0 171.0 0.004530011325028313
-107.0 173.0 0.004303510758776897
-107.0 175.0 0.0040770101925254815
-107.0 177.0 0.00362400906002265
-107.0 179.0 0.002944507361268403
-105.0 -179.0 0.003850509626274066
-105.0 -177.0 0.0031710079275198188
-105.0 -175.0 0.002944507361268403
-105.0 -173.0 0.0022650056625141564
-105.0 -171.0 0.0015855039637599094
-105.0 -169.0 0.0015855039637599094
-105.0 -167.0 0.0013590033975084937
-105.0 -165.0 0.0011325028312570782
-105.0 -163.0 0.0011325028312570782
-105.0 -161.0 9.060022650056625E-4
-105.0 -159.0 4.5300113250283127E-4
-105.0 -157.0 4.5300113250283127E-4
-105.0 -155.0 2.2650056625141563E-4
-105.0 -153.0 2.2650056625141563E-4
-105.0 -151.0 2.2650056625141563E-4
-105.0 -149.0 2.2650056625141563E-4
-105.0 -147.0 2.2650056625141563E-4
-105.0 -145.0 2.2650056625141563E-4
-105.0 -143.0 2.2650056625141563E-4
-105.0 -141.0 2.2650056625141563E-4
-105.0 -139.0 2.2650056625141563E-4
-105.0 -137.0 2.2650056625141563E-4
-105.0 -135.0 2.2650056625141563E-4
-105.0 -133.0 0.0
-105.0 -131.0 0.0
-105.0 -129.0 0.0
-105.0 -127.0 0.0
-105.0 -125.0 0.0
-105.0 -123.0 0.0
-105.0 -121.0 0.0
-105.0 -119.0 0.0
-105.0 -117.0 0.0
-105.0 -115.0 0.0
-105.0 -113.0 0.0
-105.0 -111.0 0.0
-105.0 -109.0 0.0
-105.0 -107.0 0.0
-105.0 -105.0 0.0
-105.0 -103.0 0.0
-105.0 -101.0 0.0
-105.0 -99.0 0.0
-105.0 -97.0 0.0
-105.0 -95.0 0.0
-105.0 -93.0 0.0
-105.0 -91.0 0.0
-105.0 -89.0 0.0
-105.0 -87.0 0.0
-105.0 -85.0 0.0
-105.0 -83.0 0.0
-105.0 -81.0 0.0
-105.0 -79.0 0.0
-105.0 -77.0 0.0
-105.0 -75.0 0.0
-105.0 -73.0 0.0
-105.0 -71.0 0.0
-105.0 -69.0 0.0
-105.0 -67.0 0.0
-105.0 -65.0 0.0
-105.0 -63.0 0.0
-105.0 -61.0 0.0
-105.0 -59.0 0.0
-105.0 -57.0 0.0
-105.0 -55.0 0.0
-105.0 -53.0 0.0
-105.0 -51.0 0.0
-105.0 -49.0 0.0
-105.0 -47.0 0.0
-105.0 -45.0 0.0
-105.0 -43.0 2.2650056625141563E-4
-105.0 -41.0 2.2650056625141563E-4
-105.0 -39.0 2.2650056625141563E-4
-105.0 -37.0 2.2650056625141563E-4
-105.0 -35.0 2.2650056625141563E-4
-105.0 -33.0 2.2650056625141563E-4
-105.0 -31.0 4.5300113250283127E-4
-105.0 -29.0 6.795016987542468E-4
-105.0 -27.0 9.060022650056625E-4
-105.0 -25.0 0.0011325028312570782
-105.0 -23.0 0.0013590033975084937
-105.0 -21.0 0.0015855039637599094
-105.0 -19.0 0.0015855039637599094
-105.0 -17.0 0.0027180067950169874
-105.0 -15.0 0.0031710079275198188
-105.0 -13.0 0.004303510758776897
-105.0 -11.0 0.005209513023782559
-105.0 -9.0 0.006568516421291053
-105.0 -7.0 0.00883352208380521
-105.0 -5.0 0.01087202718006795
-105.0 -3.0 0.012231030577576444
-105.0 -1.0 0.013590033975084938
-105.0 1.0 0.0144960362400906
-105.0 3.0 0.015175537938844847
-105.0 5.0 0.015628539071347678
-105.0 7.0 0.015855039637599093
-105.0 9.0 0.015402038505096263
-105.0 11.0 0.014949037372593432
-105.0 13.0 0.013816534541336353
-105.0 15.0 0.013137032842582106
-105.0 17.0 0.012004530011325029
-105.0 19.0 0.01087202718006795
-105.0 21.0 0.00928652321630804
-105.0 23.0 0.007021517553793885
-105.0 25.0 0.006115515288788222
-105.0 27.0 0.005436013590033975
-105.0 29.0 0.004530011325028313
-105.0 31.0 0.0040770101925254815
-105.0 33.0 0.0033975084937712344
-105.0 35.0 0.002944507361268403
-105.0 37.0 0.0027180067950169874
-105.0 39.0 0.0022650056625141564
-105.0 41.0 0.0015855039637599094
-105.0 43.0 0.0015855039637599094
-105.0 45.0 0.0015855039637599094
-105.0 47.0 0.0015855039637599094
-105.0 49.0 0.0015855039637599094
-105.0 51.0 0.0013590033975084937
-105.0 53.0 0.0013590033975084937
-105.0 55.0 0.0011325028312570782
-105.0 57.0 0.0011325028312570782
-105.0 59.0 0.0011325028312570782
-105.0 61.0 0.0011325028312570782
-105.0 63.0 0.0011325028312570782
-105.0 65.0 0.0011325028312570782
-105.0 67.0 0.0011325028312570782
-105.0 69.0 0.0011325028312570782
-105.0 71.0 9.060022650056625E-4
-105.0 73.0 9.060022650056625E-4
-105.0 75.0 9.060022650056625E-4
-105.0 77.0 6.795016987542468E-4
-105.0 79.0 4.5300113250283127E-4
-105.0 81.0 4.5300113250283127E-4
-105.0 83.0 4.5300113250283127E-4
-105.0 85.0 4.5300113250283127E-4
-105.0 87.0 4.5300113250283127E-4
-105.0 89.0 4.5300113250283127E-4
-105.0 91.0 4.5300113250283127E-4
-105.0 93.0 4.5300113250283127E-4
-105.0 95.0 4.5300113250283127E-4
-105.0 97.0 4.5300113250283127E-4
-105.0 99.0 4.5300113250283127E-4
-105.0 101.0 4.5300113250283127E-4
-105.0 103.0 6.795016987542468E-4
-105.0 105.0 9.060022650056625E-4
-105.0 107.0 9.060022650056625E-4
-105.0 109.0 9.060022650056625E-4
-105.0 111.0 0.0011325028312570782
-105.0 113.0 0.0011325028312570782
-105.0 115.0 0.0011325028312570782
-105.0 117.0 0.0013590033975084937
-105.0 119.0 0.0015855039637599094
-105.0 121.0 0.0015855039637599094
-105.0 123.0 0.0015855039637599094
-105.0 125.0 0.0015855039637599094
-105.0 127.0 0.0015855039637599094
-105.0 129.0 0.0015855039637599094
-105.0 131.0 0.001812004530011325
-105.0 133.0 0.0022650056625141564
-105.0 135.0 0.002491506228765572
-105.0 137.0 0.0027180067950169874
-105.0 139.0 0.002944507361268403
-105.0 141.0 0.002944507361268403
-105.0 143.0 0.00362400906002265
-105.0 145.0 0.003850509626274066
-105.0 147.0 0.004303510758776897
-105.0 149.0 0.0047565118912797286
-105.0 151.0 0.005436013590033975
-105.0 153.0 0.0056625141562853904
-105.0 155.0 0.006568516421291053
-105.0 157.0 0.006795016987542469
-105.0 159.0 0.007701019252548132
-105.0 161.0 0.008154020385050963
-105.0 163.0 0.00928652321630804
-105.0 165.0 0.009513023782559457
-105.0 167.0 0.00928652321630804
-105.0 169.0 0.008380520951302378
-105.0 171.0 0.007701019252548132
-105.0 173.0 0.006568516421291053
-105.0 175.0 0.0056625141562853904
-105.0 177.0 0.005209513023782559
-105.0 179.0 0.004303510758776897
-103.0 -179.0 0.005436013590033975
-103.0 -177.0 0.004303510758776897
-103.0 -175.0 0.00362400906002265
-103.0 -173.0 0.002944507361268403
-103.0 -171.0 0.002491506228765572
-103.0 -169.0 0.0015855039637599094
-103.0 -167.0 0.0015855039637599094
-103.0 -165.0 0.0013590033975084937
-103.0 -163.0 0.0011325028312570782
-103.0 -161.0 0.0011325028312570782
-103.0 -159.0 9.060022650056625E-4
-103.0 -157.0 4.5300113250283127E-4
-103.0 -155.0 4.5300113250283127E-4
-103.0 -153.0 2.2650056625141563E-4
-103.0 -151.0 2.2650056625141563E-4
-103.0 -149.0 2.2650056625141563E-4
-103.0 -147.0 2.2650056625141563E-4
-103.0 -145.0 2.2650056625141563E-4
-103.0 -143.0 2.2650056625141563E-4
-103.0 -141.0 2.2650056625141563E-4
-103.0 -139.0 2.2650056625141563E-4
-103.0 -137.0 2.2650056625141563E-4
-103.0 -135.0 2.2650056625141563E-4
-103.0 -133.0 2.2650056625141563E-4
-103.0 -131.0 0.0
-103.0 -129.0 0.0
-103.0 -127.0 0.0
-103.0 -125.0 0.0
-103.0 -123.0 0.0
-103.0 -121.0 0.0
-103.0 -119.0 0.0
-103.0 -117.0 0.0
-103.0 -115.0 0.0
-103.0 -113.0 0.0
-103.0 -111.0 0.0
-103.0 -109.0 0.0
-103.0 -107.0 0.0
-103.0 -105.0 0.0
-103.0 -103.0 0.0
-103.0 -101.0 0.0
-103.0 -99.0 0.0
-103.0 -97.0 0.0
-103.0 -95.0 0.0
-103.0 -93.0 0.0
-103.0 -91.0 0.0
-103.0 -89.0 0.0
-103.0 -87.0 0.0
-103.0 -85.0 0.0
-103.0 -83.0 0.0
-103.0 -81.0 0.0
-103.0 -79.0 0.0
-103.0 -77.0 0.0
-103.0 -75.0 0.0
-103.0 -73.0 0.0
-103.0 -71.0 0.0
-103.0 -69.0 0.0
-103.0 -67.0 0.0
-103.0 -65.0 0.0
-103.0 -63.0 0.0
-103.0 -61.0 0.0
-103.0 -59.0 0.0
-103.0 -57.0 0.0
-103.0 -55.0 0.0
-103.0 -53.0 0.0
-103.0 -51.0 0.0
-103.0 -49.0 0.0
-103.0 -47.0 0.0
-103.0 -45.0 2.2650056625141563E-4
-103.0 -43.0 2.2650056625141563E-4
-103.0 -41.0 2.2650056625141563E-4
-103.0 -39.0 2.2650056625141563E-4
-103.0 -37.0 2.2650056625141563E-4
-103.0 -35.0 2.2650056625141563E-4
-103.0 -33.0 4.5300113250283127E-4
-103.0 -31.0 6.795016987542468E-4
-103.0 -29.0 0.0011325028312570782
-103.0 -27.0 0.0013590033975084937
-103.0 -25.0 0.0015855039637599094
-103.0 -23.0 0.0015855039637599094
-103.0 -21.0 0.0027180067950169874
-103.0 -19.0 0.0031710079275198188
-103.0 -17.0 0.004303510758776897
-103.0 -15.0 0.005436013590033975
-103.0 -13.0 0.007701019252548132
-103.0 -11.0 0.01087202718006795
-103.0 -9.0 0.012910532276330692
-103.0 -7.0 0.0144960362400906
-103.0 -5.0 0.01608154020385051
-103.0 -3.0 0.01698754246885617
-103.0 -1.0 0.01857304643261608
-103.0 1.0 0.01925254813137033
-103.0 3.0 0.020158550396375992
-103.0 5.0 0.020838052095130236
-103.0 7.0 0.020385050962627407
-103.0 9.0 0.019479048697621744
-103.0 11.0 0.01857304643261608
-103.0 13.0 0.017440543601359004
-103.0 15.0 0.01608154020385051
-103.0 17.0 0.015175537938844847
-103.0 19.0 0.013816534541336353
-103.0 21.0 0.01245753114382786
-103.0 23.0 0.01087202718006795
-103.0 25.0 0.00928652321630804
-103.0 27.0 0.006795016987542469
-103.0 29.0 0.0056625141562853904
-103.0 31.0 0.004983012457531144
-103.0 33.0 0.004303510758776897
-103.0 35.0 0.00362400906002265
-103.0 37.0 0.002944507361268403
-103.0 39.0 0.002944507361268403
-103.0 41.0 0.0027180067950169874
-103.0 43.0 0.0022650056625141564
-103.0 45.0 0.0015855039637599094
-103.0 47.0 0.0015855039637599094
-103.0 49.0 0.0015855039637599094
-103.0 51.0 0.0015855039637599094
-103.0 53.0 0.0015855039637599094
-103.0 55.0 0.0015855039637599094
-103.0 57.0 0.0015855039637599094
-103.0 59.0 0.0015855039637599094
-103.0 61.0 0.0015855039637599094
-103.0 63.0 0.0015855039637599094
-103.0 65.0 0.0015855039637599094
-103.0 67.0 0.0015855039637599094
-103.0 69.0 0.0015855039637599094
-103.0 71.0 0.0015855039637599094
-103.0 73.0 0.0013590033975084937
-103.0 75.0 0.0013590033975084937
-103.0 77.0 0.0011325028312570782
-103.0 79.0 0.0011325028312570782
-103.0 81.0 9.060022650056625E-4
-103.0 83.0 9.060022650056625E-4
-103.0 85.0 9.060022650056625E-4
-103.0 87.0 9.060022650056625E-4
-103.0 89.0 9.060022650056625E-4
-103.0 91.0 9.060022650056625E-4
-103.0 93.0 9.060022650056625E-4
-103.0 95.0 9.060022650056625E-4
-103.0 97.0 9.060022650056625E-4
-103.0 99.0 9.060022650056625E-4
-103.0 101.0 9.060022650056625E-4
-103.0 103.0 9.060022650056625E-4
-103.0 105.0 0.0011325028312570782
-103.0 107.0 0.0011325028312570782
-103.0 109.0 0.0011325028312570782
-103.0 111.0 0.0013590033975084937
-103.0 113.0 0.0015855039637599094
-103.0 115.0 0.0015855039637599094
-103.0 117.0 0.0015855039637599094
-103.0 119.0 0.0015855039637599094
-103.0 121.0 0.0015855039637599094
-103.0 123.0 0.0022650056625141564
-103.0 125.0 0.0027180067950169874
-103.0 127.0 0.002944507361268403
-103.0 129.0 0.002944507361268403
-103.0 131.0 0.002944507361268403
-103.0 133.0 0.002944507361268403
-103.0 135.0 0.0031710079275198188
-103.0 137.0 0.00362400906002265
-103.0 139.0 0.0040770101925254815
-103.0 141.0 0.004303510758776897
-103.0 143.0 0.005209513023782559
-103.0 145.0 0.0056625141562853904
-103.0 147.0 0.006795016987542469
-103.0 149.0 0.00928652321630804
-103.0 151.0 0.01087202718006795
-103.0 153.0 0.011778029445073612
-103.0 155.0 0.012910532276330692
-103.0 157.0 0.013363533408833523
-103.0 159.0 0.013816534541336353
-103.0 161.0 0.0144960362400906
-103.0 163.0 0.0144960362400906
-103.0 165.0 0.0144960362400906
-103.0 167.0 0.0144960362400906
-103.0 169.0 0.013816534541336353
-103.0 171.0 0.013137032842582106
-103.0 173.0 0.012004530011325029
-103.0 175.0 0.01087202718006795
-103.0 177.0 0.008380520951302378
-103.0 179.0 0.006568516421291053
-101.0 -179.0 0.008607021517553794
-101.0 -177.0 0.0063420158550396375
-101.0 -175.0 0.0047565118912797286
-101.0 -173.0 0.003850509626274066
-101.0 -171.0 0.002944507361268403
-101.0 -169.0 0.0027180067950169874
-101.0 -167.0 0.0015855039637599094
-101.0 -165.0 0.0015855039637599094
-101.0 -163.0 0.0013590033975084937
-101.0 -161.0 0.0011325028312570782
-101.0 -159.0 9.060022650056625E-4
-101.0 -157.0 9.060022650056625E-4
-101.0 -155.0 4.5300113250283127E-4
-101.0 -153.0 4.5300113250283127E-4
-101.0 -151.0 2.2650056625141563E-4
-101.0 -149.0 2.2650056625141563E-4
-101.0 -147.0 2.2650056625141563E-4
-101.0 -145.0 2.2650056625141563E-4
-101.0 -143.0 2.2650056625141563E-4
-101.0 -141.0 2.2650056625141563E-4
-101.0 -139.0 2.2650056625141563E-4
-101.0 -137.0 2.2650056625141563E-4
-101.0 -135.0 2.2650056625141563E-4
-101.0 -133.0 2.2650056625141563E-4
-101.0 -131.0 2.2650056625141563E-4
-101.0 -129.0 2.2650056625141563E-4
-101.0 -127.0 0.0
-101.0 -125.0 0.0
-101.0 -123.0 0.0
-101.0 -121.0 0.0
-101.0 -119.0 0.0
-101.0 -117.0 0.0
-101.0 -115.0 0.0
-101.0 -113.0 0.0
-101.0 -111.0 0.0
-101.0 -109.0 0.0
-101.0 -107.0 0.0
-101.0 -105.0 0.0
-101.0 -103.0 0.0
-101.0 -101.0 0.0
-101.0 -99.0 0.0
-101.0 -97.0 0.0
-101.0 -95.0 0.0
-101.0 -93.0 0.0
-101.0 -91.0 0.0
-101.0 -89.0 0.0
-101.0 -87.0 0.0
-101.0 -85.0 0.0
-101.0 -83.0 0.0
-101.0 -81.0 0.0
-101.0 -79.0 0.0
-101.0 -77.0 0.0
-101.0 -75.0 0.0
-101.0 -73.0 0.0
-101.0 -71.0 0.0
-101.0 -69.0 0.0
-101.0 -67.0 0.0
-101.0 -65.0 0.0
-101.0 -63.0 0.0
-101.0 -61.0 0.0
-101.0 -59.0 0.0
-101.0 -57.0 0.0
-101.0 -55.0 0.0
-101.0 -53.0 0.0
-101.0 -51.0 0.0
-101.0 -49.0 2.2650056625141563E-4
-101.0 -47.0 2.2650056625141563E-4
-101.0 -45.0 2.2650056625141563E-4
-101.0 -43.0 2.2650056625141563E-4
-101.0 -41.0 2.2650056625141563E-4
-101.0 -39.0 2.2650056625141563E-4
-101.0 -37.0 2.2650056625141563E-4
-101.0 -35.0 4.5300113250283127E-4
-101.0 -33.0 9.060022650056625E-4
-101.0 -31.0 0.0011325028312570782
-101.0 -29.0 0.0013590033975084937
-101.0 -27.0 0.0015855039637599094
-101.0 -25.0 0.0022650056625141564
-101.0 -23.0 0.002944507361268403
-101.0 -21.0 0.004303510758776897
-101.0 -19.0 0.005436013590033975
-101.0 -17.0 0.007701019252548132
-101.0 -15.0 0.011551528878822197
-101.0 -13.0 0.01404303510758777
-101.0 -11.0 0.01608154020385051
-101.0 -9.0 0.01857304643261608
-101.0 -7.0 0.02129105322763307
-101.0 -5.0 0.022650056625141562
-101.0 -3.0 0.022650056625141562
-101.0 -1.0 0.023556058890147225
-101.0 1.0 0.024235560588901472
-101.0 3.0 0.02491506228765572
-101.0 5.0 0.024462061155152887
-101.0 7.0 0.02378255945639864
-101.0 9.0 0.02287655719139298
-101.0 11.0 0.022650056625141562
-101.0 13.0 0.02129105322763307
-101.0 15.0 0.01970554926387316
-101.0 17.0 0.01812004530011325
-101.0 19.0 0.01608154020385051
-101.0 21.0 0.014949037372593432
-101.0 23.0 0.013363533408833523
-101.0 25.0 0.011551528878822197
-101.0 27.0 0.010419026047565118
-101.0 29.0 0.007701019252548132
-101.0 31.0 0.006115515288788222
-101.0 33.0 0.005436013590033975
-101.0 35.0 0.004530011325028313
-101.0 37.0 0.003850509626274066
-101.0 39.0 0.00362400906002265
-101.0 41.0 0.002944507361268403
-101.0 43.0 0.002944507361268403
-101.0 45.0 0.002944507361268403
-101.0 47.0 0.0027180067950169874
-101.0 49.0 0.0022650056625141564
-101.0 51.0 0.0022650056625141564
-101.0 53.0 0.0022650056625141564
-101.0 55.0 0.0022650056625141564
-101.0 57.0 0.0022650056625141564
-101.0 59.0 0.0027180067950169874
-101.0 61.0 0.002944507361268403
-101.0 63.0 0.002944507361268403
-101.0 65.0 0.002944507361268403
-101.0 67.0 0.002944507361268403
-101.0 69.0 0.002944507361268403
-101.0 71.0 0.0027180067950169874
-101.0 73.0 0.0022650056625141564
-101.0 75.0 0.0015855039637599094
-101.0 77.0 0.0015855039637599094
-101.0 79.0 0.0015855039637599094
-101.0 81.0 0.0013590033975084937
-101.0 83.0 0.0013590033975084937
-101.0 85.0 0.0011325028312570782
-101.0 87.0 0.0011325028312570782
-101.0 89.0 0.0011325028312570782
-101.0 91.0 0.0011325028312570782
-101.0 93.0 0.0011325028312570782
-101.0 95.0 0.0011325028312570782
-101.0 97.0 0.0011325028312570782
-101.0 99.0 0.0011325028312570782
-101.0 101.0 0.0011325028312570782
-101.0 103.0 0.0011325028312570782
-101.0 105.0 0.0013590033975084937
-101.0 107.0 0.0013590033975084937
-101.0 109.0 0.0015855039637599094
-101.0 111.0 0.0015855039637599094
-101.0 113.0 0.0015855039637599094
-101.0 115.0 0.0015855039637599094
-101.0 117.0 0.0022650056625141564
-101.0 119.0 0.002944507361268403
-101.0 121.0 0.002944507361268403
-101.0 123.0 0.00362400906002265
-101.0 125.0 0.00362400906002265
-101.0 127.0 0.004303510758776897
-101.0 129.0 0.004303510758776897
-101.0 131.0 0.004303510758776897
-101.0 133.0 0.004530011325028313
-101.0 135.0 0.0047565118912797286
-101.0 137.0 0.005436013590033975
-101.0 139.0 0.0056625141562853904
-101.0 141.0 0.006795016987542469
-101.0 143.0 0.009513023782559457
-101.0 145.0 0.011098527746319366
-101.0 147.0 0.013363533408833523
-101.0 149.0 0.014949037372593432
-101.0 151.0 0.01608154020385051
-101.0 153.0 0.017440543601359004
-101.0 155.0 0.01857304643261608
-101.0 157.0 0.01970554926387316
-101.0 159.0 0.020838052095130236
-101.0 161.0 0.021064552661381655
-101.0 163.0 0.021064552661381655
-101.0 165.0 0.020838052095130236
-101.0 167.0 0.01970554926387316
-101.0 169.0 0.019026047565118914
-101.0 171.0 0.017440543601359004
-101.0 173.0 0.01608154020385051
-101.0 175.0 0.014949037372593432
-101.0 177.0 0.013363533408833523
-101.0 179.0 0.01087202718006795
-99.0 -179.0 0.013137032842582106
-99.0 -177.0 0.01087202718006795
-99.0 -175.0 0.006795016987542469
-99.0 -173.0 0.005436013590033975
-99.0 -171.0 0.004303510758776897
-99.0 -169.0 0.002944507361268403
-99.0 -167.0 0.0027180067950169874
-99.0 -165.0 0.0015855039637599094
-99.0 -163.0 0.0015855039637599094
-99.0 -161.0 0.0013590033975084937
-99.0 -159.0 0.0011325028312570782
-99.0 -157.0 9.060022650056625E-4
-99.0 -155.0 6.795016987542468E-4
-99.0 -153.0 4.5300113250283127E-4
-99.0 -151.0 2.2650056625141563E-4
-99.0 -149.0 2.2650056625141563E-4
-99.0 -147.0 2.2650056625141563E-4
-99.0 -145.0 2.2650056625141563E-4
-99.0 -143.0 2.2650056625141563E-4
-99.0 -141.0 2.2650056625141563E-4
-99.0 -139.0 2.2650056625141563E-4
-99.0 -137.0 2.2650056625141563E-4
-99.0 -135.0 2.2650056625141563E-4
-99.0 -133.0 2.2650056625141563E-4
-99.0 -131.0 2.2650056625141563E-4
-99.0 -129.0 2.2650056625141563E-4
-99.0 -127.0 2.2650056625141563E-4
-99.0 -125.0 0.0
-99.0 -123.0 0.0
-99.0 -121.0 0.0
-99.0 -119.0 0.0
-99.0 -117.0 0.0
-99.0 -115.0 0.0
-99.0 -113.0 0.0
-99.0 -111.0 0.0
-99.0 -109.0 0.0
-99.0 -107.0 0.0
-99.0 -105.0 0.0
-99.0 -103.0 0.0
-99.0 -101.0 0.0
-99.0 -99.0 0.0
-99.0 -97.0 0.0
-99.0 -95.0 0.0
-99.0 -93.0 0.0
-99.0 -91.0 0.0
-99.0 -89.0 0.0
-99.0 -87.0 0.0
-99.0 -85.0 0.0
-99.0 -83.0 0.0
-99.0 -81.0 0.0
-99.0 -79.0 0.0
-99.0 -77.0 0.0
-99.0 -75.0 0.0
-99.0 -73.0 0.0
-99.0 -71.0 0.0
-99.0 -69.0 0.0
-99.0 -67.0 0.0
-99.0 -65.0 0.0
-99.0 -63.0 0.0
-99.0 -61.0 0.0
-99.0 -59.0 0.0
-99.0 -57.0 0.0
-99.0 -55.0 0.0
-99.0 -53.0 0.0
-99.0 -51.0 2.2650056625141563E-4
-99.0 -49.0 2.2650056625141563E-4
-99.0 -47.0 2.2650056625141563E-4
-99.0 -45.0 2.2650056625141563E-4
-99.0 -43.0 2.2650056625141563E-4
-99.0 -41.0 2.2650056625141563E-4
-99.0 -39.0 2.2650056625141563E-4
-99.0 -37.0 4.5300113250283127E-4
-99.0 -35.0 9.060022650056625E-4
-99.0 -33.0 0.0011325028312570782
-99.0 -31.0 0.0013590033975084937
-99.0 -29.0 0.0015855039637599094
-99.0 -27.0 0.0027180067950169874
-99.0 -25.0 0.00362400906002265
-99.0 -23.0 0.0047565118912797286
-99.0 -21.0 0.006795016987542469
-99.0 -19.0 0.01087202718006795
-99.0 -17.0 0.0144960362400906
-99.0 -15.0 0.016761041902604756
-99.0 -13.0 0.020838052095130236
-99.0 -11.0 0.022650056625141562
-99.0 -9.0 0.025821064552661383
-99.0 -7.0 0.028765571913929786
-99.0 -5.0 0.030351075877689693
-99.0 -3.0 0.03306908267270668
-99.0 -1.0 0.03442808607021518
-99.0 1.0 0.03465458663646659
-99.0 3.0 0.03442808607021518
-99.0 5.0 0.03306908267270668
-99.0 7.0 0.030351075877689693
-99.0 9.0 0.028765571913929786
-99.0 11.0 0.027180067950169876
-99.0 13.0 0.024009060022650058
-99.0 15.0 0.022650056625141562
-99.0 17.0 0.02129105322763307
-99.0 19.0 0.019026047565118914
-99.0 21.0 0.016761041902604756
-99.0 23.0 0.015175537938844847
-99.0 25.0 0.013590033975084938
-99.0 27.0 0.012004530011325029
-99.0 29.0 0.010645526613816535
-99.0 31.0 0.007927519818799546
-99.0 33.0 0.006568516421291053
-99.0 35.0 0.005436013590033975
-99.0 37.0 0.004530011325028313
-99.0 39.0 0.004303510758776897
-99.0 41.0 0.003850509626274066
-99.0 43.0 0.00362400906002265
-99.0 45.0 0.0033975084937712344
-99.0 47.0 0.0031710079275198188
-99.0 49.0 0.002944507361268403
-99.0 51.0 0.002944507361268403
-99.0 53.0 0.0031710079275198188
-99.0 55.0 0.00362400906002265
-99.0 57.0 0.003850509626274066
-99.0 59.0 0.004303510758776897
-99.0 61.0 0.0047565118912797286
-99.0 63.0 0.005436013590033975
-99.0 65.0 0.0056625141562853904
-99.0 67.0 0.0056625141562853904
-99.0 69.0 0.005436013590033975
-99.0 71.0 0.004983012457531144
-99.0 73.0 0.004303510758776897
-99.0 75.0 0.003850509626274066
-99.0 77.0 0.002944507361268403
-99.0 79.0 0.0027180067950169874
-99.0 81.0 0.0015855039637599094
-99.0 83.0 0.0015855039637599094
-99.0 85.0 0.0015855039637599094
-99.0 87.0 0.0015855039637599094
-99.0 89.0 0.0015855039637599094
-99.0 91.0 0.0013590033975084937
-99.0 93.0 0.0013590033975084937
-99.0 95.0 0.0013590033975084937
-99.0 97.0 0.0013590033975084937
-99.0 99.0 0.0013590033975084937
-99.0 101.0 0.0015855039637599094
-99.0 103.0 0.0015855039637599094
-99.0 105.0 0.0015855039637599094
-99.0 107.0 0.0015855039637599094
-99.0 109.0 0.0015855039637599094
-99.0 111.0 0.0020385050962627408
-99.0 113.0 0.0027180067950169874
-99.0 115.0 0.002944507361268403
-99.0 117.0 0.00362400906002265
-99.0 119.0 0.0040770101925254815
-99.0 121.0 0.004530011325028313
-99.0 123.0 0.005209513023782559
-99.0 125.0 0.0056625141562853904
-99.0 127.0 0.006115515288788222
-99.0 129.0 0.006568516421291053
-99.0 131.0 0.006795016987542469
-99.0 133.0 0.007021517553793885
-99.0 135.0 0.008154020385050963
-99.0 137.0 0.009966024915062289
-99.0 139.0 0.01087202718006795
-99.0 141.0 0.012910532276330692
-99.0 143.0 0.014949037372593432
-99.0 145.0 0.016761041902604756
-99.0 147.0 0.01925254813137033
-99.0 149.0 0.021517553793884484
-99.0 151.0 0.02287655719139298
-99.0 153.0 0.025141562853907135
-99.0 155.0 0.02740656851642129
-99.0 157.0 0.028765571913929786
-99.0 159.0 0.028765571913929786
-99.0 161.0 0.028765571913929786
-99.0 163.0 0.028765571913929786
-99.0 165.0 0.028312570781426953
-99.0 167.0 0.02695356738391846
-99.0 169.0 0.02491506228765572
-99.0 171.0 0.02287655719139298
-99.0 173.0 0.021970554926387317
-99.0 175.0 0.020158550396375992
-99.0 177.0 0.01721404303510759
-99.0 179.0 0.015402038505096263
-97.0 -179.0 0.016761041902604756
-97.0 -177.0 0.014269535673839184
-97.0 -175.0 0.01087202718006795
-97.0 -173.0 0.0072480181200453
-97.0 -171.0 0.005436013590033975
-97.0 -169.0 0.0040770101925254815
-97.0 -167.0 0.002944507361268403
-97.0 -165.0 0.0022650056625141564
-97.0 -163.0 0.0015855039637599094
-97.0 -161.0 0.0015855039637599094
-97.0 -159.0 0.0011325028312570782
-97.0 -157.0 0.0011325028312570782
-97.0 -155.0 9.060022650056625E-4
-97.0 -153.0 4.5300113250283127E-4
-97.0 -151.0 4.5300113250283127E-4
-97.0 -149.0 2.2650056625141563E-4
-97.0 -147.0 2.2650056625141563E-4
-97.0 -145.0 2.2650056625141563E-4
-97.0 -143.0 2.2650056625141563E-4
-97.0 -141.0 2.2650056625141563E-4
-97.0 -139.0 2.2650056625141563E-4
-97.0 -137.0 2.2650056625141563E-4
-97.0 -135.0 2.2650056625141563E-4
-97.0 -133.0 2.2650056625141563E-4
-97.0 -131.0 2.2650056625141563E-4
-97.0 -129.0 2.2650056625141563E-4
-97.0 -127.0 2.2650056625141563E-4
-97.0 -125.0 2.2650056625141563E-4
-97.0 -123.0 0.0
-97.0 -121.0 0.0
-97.0 -119.0 0.0
-97.0 -117.0 0.0
-97.0 -115.0 0.0
-97.0 -113.0 0.0
-97.0 -111.0 0.0
-97.0 -109.0 0.0
-97.0 -107.0 0.0
-97.0 -105.0 0.0
-97.0 -103.0 0.0
-97.0 -101.0 0.0
-97.0 -99.0 0.0
-97.0 -97.0 0.0
-97.0 -95.0 0.0
-97.0 -93.0 0.0
-97.0 -91.0 0.0
-97.0 -89.0 0.0
-97.0 -87.0 0.0
-97.0 -85.0 0.0
-97.0 -83.0 0.0
-97.0 -81.0 0.0
-97.0 -79.0 0.0
-97.0 -77.0 0.0
-97.0 -75.0 0.0
-97.0 -73.0 0.0
-97.0 -71.0 0.0
-97.0 -69.0 0.0
-97.0 -67.0 0.0
-97.0 -65.0 0.0
-97.0 -63.0 0.0
-97.0 -61.0 0.0
-97.0 -59.0 0.0
-97.0 -57.0 0.0
-97.0 -55.0 0.0
-97.0 -53.0 2.2650056625141563E-4
-97.0 -51.0 2.2650056625141563E-4
-97.0 -49.0 2.2650056625141563E-4
-97.0 -47.0 2.2650056625141563E-4
-97.0 -45.0 2.2650056625141563E-4
-97.0 -43.0 2.2650056625141563E-4
-97.0 -41.0 2.2650056625141563E-4
-97.0 -39.0 4.5300113250283127E-4
-97.0 -37.0 9.060022650056625E-4
-97.0 -35.0 0.0011325028312570782
-97.0 -33.0 0.0013590033975084937
-97.0 -31.0 0.0015855039637599094
-97.0 -29.0 0.002944507361268403
-97.0 -27.0 0.003850509626274066
-97.0 -25.0 0.005436013590033975
-97.0 -23.0 0.00928652321630804
-97.0 -21.0 0.013137032842582106
-97.0 -19.0 0.01608154020385051
-97.0 -17.0 0.02061155152887882
-97.0 -15.0 0.02287655719139298
-97.0 -13.0 0.028765571913929786
-97.0 -11.0 0.03420158550396376
-97.0 -9.0 0.0362400906002265
-97.0 -7.0 0.040543601359003395
-97.0 -5.0 0.04258210645526614
-97.0 -3.0 0.0434881087202718
-97.0 -1.0 0.0434881087202718
-97.0 1.0 0.04280860702151756
-97.0 3.0 0.04190260475651189
-97.0 5.0 0.040317100792751984
-97.0 7.0 0.03737259343148358
-97.0 9.0 0.03533408833522084
-97.0 11.0 0.03306908267270668
-97.0 13.0 0.028765571913929786
-97.0 15.0 0.025821064552661383
-97.0 17.0 0.022650056625141562
-97.0 19.0 0.02129105322763307
-97.0 21.0 0.019026047565118914
-97.0 23.0 0.016761041902604756
-97.0 25.0 0.014949037372593432
-97.0 27.0 0.013363533408833523
-97.0 29.0 0.012004530011325029
-97.0 31.0 0.010645526613816535
-97.0 33.0 0.008154020385050963
-97.0 35.0 0.006568516421291053
-97.0 37.0 0.0056625141562853904
-97.0 39.0 0.004983012457531144
-97.0 41.0 0.004530011325028313
-97.0 43.0 0.004303510758776897
-97.0 45.0 0.004303510758776897
-97.0 47.0 0.004303510758776897
-97.0 49.0 0.004303510758776897
-97.0 51.0 0.004530011325028313
-97.0 53.0 0.004983012457531144
-97.0 55.0 0.0056625141562853904
-97.0 57.0 0.006795016987542469
-97.0 59.0 0.009513023782559457
-97.0 61.0 0.01087202718006795
-97.0 63.0 0.012004530011325029
-97.0 65.0 0.012910532276330692
-97.0 67.0 0.013137032842582106
-97.0 69.0 0.012910532276330692
-97.0 71.0 0.011551528878822197
-97.0 73.0 0.010419026047565118
-97.0 75.0 0.007701019252548132
-97.0 77.0 0.0056625141562853904
-97.0 79.0 0.004530011325028313
-97.0 81.0 0.00362400906002265
-97.0 83.0 0.002944507361268403
-97.0 85.0 0.0022650056625141564
-97.0 87.0 0.0015855039637599094
-97.0 89.0 0.0015855039637599094
-97.0 91.0 0.0015855039637599094
-97.0 93.0 0.0015855039637599094
-97.0 95.0 0.0015855039637599094
-97.0 97.0 0.0015855039637599094
-97.0 99.0 0.0015855039637599094
-97.0 101.0 0.0015855039637599094
-97.0 103.0 0.0015855039637599094
-97.0 105.0 0.0015855039637599094
-97.0 107.0 0.0022650056625141564
-97.0 109.0 0.002944507361268403
-97.0 111.0 0.002944507361268403
-97.0 113.0 0.00362400906002265
-97.0 115.0 0.004303510758776897
-97.0 117.0 0.004983012457531144
-97.0 119.0 0.0056625141562853904
-97.0 121.0 0.006795016987542469
-97.0 123.0 0.00883352208380521
-97.0 125.0 0.010645526613816535
-97.0 127.0 0.01087202718006795
-97.0 129.0 0.011778029445073612
-97.0 131.0 0.01245753114382786
-97.0 133.0 0.013137032842582106
-97.0 135.0 0.013816534541336353
-97.0 137.0 0.014949037372593432
-97.0 139.0 0.01608154020385051
-97.0 141.0 0.01857304643261608
-97.0 143.0 0.02129105322763307
-97.0 145.0 0.023556058890147225
-97.0 147.0 0.028539071347678368
-97.0 149.0 0.03352208380520951
-97.0 151.0 0.0362400906002265
-97.0 153.0 0.040317100792751984
-97.0 155.0 0.04235560588901472
-97.0 157.0 0.04326160815402039
-97.0 159.0 0.0434881087202718
-97.0 161.0 0.04280860702151756
-97.0 163.0 0.04235560588901472
-97.0 165.0 0.04077010192525481
-97.0 167.0 0.03782559456398641
-97.0 169.0 0.035787089467723666
-97.0 171.0 0.03397508493771234
-97.0 173.0 0.028765571913929786
-97.0 175.0 0.025821064552661383
-97.0 177.0 0.022650056625141562
-97.0 179.0 0.020158550396375992
-95.0 -179.0 0.021517553793884484
-95.0 -177.0 0.017440543601359004
-95.0 -175.0 0.0144960362400906
-95.0 -173.0 0.011098527746319366
-95.0 -171.0 0.007021517553793885
-95.0 -169.0 0.004983012457531144
-95.0 -167.0 0.00362400906002265
-95.0 -165.0 0.002944507361268403
-95.0 -163.0 0.0015855039637599094
-95.0 -161.0 0.0015855039637599094
-95.0 -159.0 0.0013590033975084937
-95.0 -157.0 0.0011325028312570782
-95.0 -155.0 9.060022650056625E-4
-95.0 -153.0 6.795016987542468E-4
-95.0 -151.0 4.5300113250283127E-4
-95.0 -149.0 4.5300113250283127E-4
-95.0 -147.0 2.2650056625141563E-4
-95.0 -145.0 2.2650056625141563E-4
-95.0 -143.0 2.2650056625141563E-4
-95.0 -141.0 2.2650056625141563E-4
-95.0 -139.0 2.2650056625141563E-4
-95.0 -137.0 2.2650056625141563E-4
-95.0 -135.0 2.2650056625141563E-4
-95.0 -133.0 2.2650056625141563E-4
-95.0 -131.0 2.2650056625141563E-4
-95.0 -129.0 2.2650056625141563E-4
-95.0 -127.0 2.2650056625141563E-4
-95.0 -125.0 2.2650056625141563E-4
-95.0 -123.0 2.2650056625141563E-4
-95.0 -121.0 2.2650056625141563E-4
-95.0 -119.0 0.0
-95.0 -117.0 0.0
-95.0 -115.0 0.0
-95.0 -113.0 0.0
-95.0 -111.0 0.0
-95.0 -109.0 0.0
-95.0 -107.0 0.0
-95.0 -105.0 0.0
-95.0 -103.0 0.0
-95.0 -101.0 0.0
-95.0 -99.0 0.0
-95.0 -97.0 0.0
-95.0 -95.0 0.0
-95.0 -93.0 0.0
-95.0 -91.0 0.0
-95.0 -89.0 0.0
-95.0 -87.0 0.0
-95.0 -85.0 0.0
-95.0 -83.0 0.0
-95.0 -81.0 0.0
-95.0 -79.0 0.0
-95.0 -77.0 0.0
-95.0 -75.0 0.0
-95.0 -73.0 0.0
-95.0 -71.0 0.0
-95.0 -69.0 0.0
-95.0 -67.0 0.0
-95.0 -65.0 0.0
-95.0 -63.0 0.0
-95.0 -61.0 0.0
-95.0 -59.0 0.0
-95.0 -57.0 0.0
-95.0 -55.0 2.2650056625141563E-4
-95.0 -53.0 2.2650056625141563E-4
-95.0 -51.0 2.2650056625141563E-4
-95.0 -49.0 2.2650056625141563E-4
-95.0 -47.0 2.2650056625141563E-4
-95.0 -45.0 2.2650056625141563E-4
-95.0 -43.0 2.2650056625141563E-4
-95.0 -41.0 4.5300113250283127E-4
-95.0 -39.0 9.060022650056625E-4
-95.0 -37.0 0.0011325028312570782
-95.0 -35.0 0.0013590033975084937
-95.0 -33.0 0.0015855039637599094
-95.0 -31.0 0.002944507361268403
-95.0 -29.0 0.003850509626274066
-95.0 -27.0 0.0056625141562853904
-95.0 -25.0 0.01087202718006795
-95.0 -23.0 0.0144960362400906
-95.0 -21.0 0.01812004530011325
-95.0 -19.0 0.022650056625141562
-95.0 -17.0 0.02808607021517554
-95.0 -15.0 0.03465458663646659
-95.0 -13.0 0.040317100792751984
-95.0 -11.0 0.045300113250283124
-95.0 -9.0 0.05050962627406568
-95.0 -7.0 0.05481313703284258
-95.0 -5.0 0.05753114382785957
-95.0 -3.0 0.05821064552661381
-95.0 -1.0 0.05753114382785957
-95.0 1.0 0.055039637599094
-95.0 3.0 0.052548131370328426
-95.0 5.0 0.048018120045300115
-95.0 7.0 0.044167610419026046
-95.0 9.0 0.04099660249150623
-95.0 11.0 0.0362400906002265
-95.0 13.0 0.03442808607021518
-95.0 15.0 0.028765571913929786
-95.0 17.0 0.02536806342015855
-95.0 19.0 0.022650056625141562
-95.0 21.0 0.021064552661381655
-95.0 23.0 0.01812004530011325
-95.0 25.0 0.01608154020385051
-95.0 27.0 0.0144960362400906
-95.0 29.0 0.013137032842582106
-95.0 31.0 0.011551528878822197
-95.0 33.0 0.010419026047565118
-95.0 35.0 0.007927519818799546
-95.0 37.0 0.006568516421291053
-95.0 39.0 0.0056625141562853904
-95.0 41.0 0.005436013590033975
-95.0 43.0 0.005436013590033975
-95.0 45.0 0.005436013590033975
-95.0 47.0 0.005436013590033975
-95.0 49.0 0.0056625141562853904
-95.0 51.0 0.006568516421291053
-95.0 53.0 0.009060022650056626
-95.0 55.0 0.01087202718006795
-95.0 57.0 0.013363533408833523
-95.0 59.0 0.015175537938844847
-95.0 61.0 0.016761041902604756
-95.0 63.0 0.01812004530011325
-95.0 65.0 0.019026047565118914
-95.0 67.0 0.01925254813137033
-95.0 69.0 0.01857304643261608
-95.0 71.0 0.01698754246885617
-95.0 73.0 0.01608154020385051
-95.0 75.0 0.0144960362400906
-95.0 77.0 0.012004530011325029
-95.0 79.0 0.009060022650056626
-95.0 81.0 0.0056625141562853904
-95.0 83.0 0.004530011325028313
-95.0 85.0 0.00362400906002265
-95.0 87.0 0.002944507361268403
-95.0 89.0 0.0027180067950169874
-95.0 91.0 0.0022650056625141564
-95.0 93.0 0.001812004530011325
-95.0 95.0 0.0015855039637599094
-95.0 97.0 0.0015855039637599094
-95.0 99.0 0.0022650056625141564
-95.0 101.0 0.0022650056625141564
-95.0 103.0 0.0027180067950169874
-95.0 105.0 0.002944507361268403
-95.0 107.0 0.002944507361268403
-95.0 109.0 0.00362400906002265
-95.0 111.0 0.004303510758776897
-95.0 113.0 0.005209513023782559
-95.0 115.0 0.005889014722536806
-95.0 117.0 0.007927519818799546
-95.0 119.0 0.01087202718006795
-95.0 121.0 0.012004530011325029
-95.0 123.0 0.013590033975084938
-95.0 125.0 0.0144960362400906
-95.0 127.0 0.01608154020385051
-95.0 129.0 0.01608154020385051
-95.0 131.0 0.016761041902604756
-95.0 133.0 0.017893544733861833
-95.0 135.0 0.01925254813137033
-95.0 137.0 0.02129105322763307
-95.0 139.0 0.022650056625141562
-95.0 141.0 0.026500566251415628
-95.0 143.0 0.031710079275198186
-95.0 145.0 0.036919592298980744
-95.0 147.0 0.04303510758776897
-95.0 149.0 0.04960362400906002
-95.0 151.0 0.05571913929784825
-95.0 153.0 0.06070215175537939
-95.0 155.0 0.0622876557191393
-95.0 157.0 0.0622876557191393
-95.0 159.0 0.0622876557191393
-95.0 161.0 0.0622876557191393
-95.0 163.0 0.061155152887882216
-95.0 165.0 0.05821064552661381
-95.0 167.0 0.05413363533408833
-95.0 169.0 0.05005662514156285
-95.0 171.0 0.044847112117780294
-95.0 173.0 0.04099660249150623
-95.0 175.0 0.035787089467723666
-95.0 177.0 0.029898074745186864
-95.0 179.0 0.025141562853907135
-93.0 -179.0 0.027180067950169876
-93.0 -177.0 0.022650056625141562
-93.0 -175.0 0.017893544733861833
-93.0 -173.0 0.0144960362400906
-93.0 -171.0 0.01087202718006795
-93.0 -169.0 0.006568516421291053
-93.0 -167.0 0.004530011325028313
-93.0 -165.0 0.0033975084937712344
-93.0 -163.0 0.0027180067950169874
-93.0 -161.0 0.0015855039637599094
-93.0 -159.0 0.0015855039637599094
-93.0 -157.0 0.0011325028312570782
-93.0 -155.0 0.0011325028312570782
-93.0 -153.0 9.060022650056625E-4
-93.0 -151.0 4.5300113250283127E-4
-93.0 -149.0 4.5300113250283127E-4
-93.0 -147.0 2.2650056625141563E-4
-93.0 -145.0 2.2650056625141563E-4
-93.0 -143.0 2.2650056625141563E-4
-93.0 -141.0 2.2650056625141563E-4
-93.0 -139.0 2.2650056625141563E-4
-93.0 -137.0 2.2650056625141563E-4
-93.0 -135.0 2.2650056625141563E-4
-93.0 -133.0 2.2650056625141563E-4
-93.0 -131.0 2.2650056625141563E-4
-93.0 -129.0 2.2650056625141563E-4
-93.0 -127.0 2.2650056625141563E-4
-93.0 -125.0 2.2650056625141563E-4
-93.0 -123.0 2.2650056625141563E-4
-93.0 -121.0 2.2650056625141563E-4
-93.0 -119.0 2.2650056625141563E-4
-93.0 -117.0 0.0
-93.0 -115.0 0.0
-93.0 -113.0 0.0
-93.0 -111.0 0.0
-93.0 -109.0 0.0
-93.0 -107.0 0.0
-93.0 -105.0 0.0
-93.0 -103.0 0.0
-93.0 -101.0 0.0
-93.0 -99.0 0.0
-93.0 -97.0 0.0
-93.0 -95.0 0.0
-93.0 -93.0 0.0
-93.0 -91.0 0.0
-93.0 -89.0 0.0
-93.0 -87.0 0.0
-93.0 -85.0 0.0
-93.0 -83.0 0.0
-93.0 -81.0 0.0
-93.0 -79.0 0.0
-93.0 -77.0 0.0
-93.0 -75.0 0.0
-93.0 -73.0 0.0
-93.0 -71.0 0.0
-93.0 -69.0 0.0
-93.0 -67.0 0.0
-93.0 -65.0 0.0
-93.0 -63.0 0.0
-93.0 -61.0 0.0
-93.0 -59.0 0.0
-93.0 -57.0 2.2650056625141563E-4
-93.0 -55.0 2.2650056625141563E-4
-93.0 -53.0 2.2650056625141563E-4
-93.0 -51.0 2.2650056625141563E-4
-93.0 -49.0 2.2650056625141563E-4
-93.0 -47.0 2.2650056625141563E-4
-93.0 -45.0 2.2650056625141563E-4
-93.0 -43.0 4.5300113250283127E-4
-93.0 -41.0 9.060022650056625E-4
-93.0 -39.0 0.0011325028312570782
-93.0 -37.0 0.0013590033975084937
-93.0 -35.0 0.0015855039637599094
-93.0 -33.0 0.0027180067950169874
-93.0 -31.0 0.00362400906002265
-93.0 -29.0 0.0056625141562853904
-93.0 -27.0 0.01087202718006795
-93.0 -25.0 0.0144960362400906
-93.0 -23.0 0.01925254813137033
-93.0 -21.0 0.02287655719139298
-93.0 -19.0 0.029898074745186864
-93.0 -17.0 0.03827859569648924
-93.0 -15.0 0.04620611551528879
-93.0 -13.0 0.055039637599094
-93.0 -11.0 0.06160815402038505
-93.0 -9.0 0.06296715741789355
-93.0 -7.0 0.06432616081540204
-93.0 -5.0 0.06477916194790487
-93.0 -3.0 0.06455266138165346
-93.0 -1.0 0.0636466591166478
-93.0 1.0 0.06274065685164212
-93.0 3.0 0.06206115515288788
-93.0 5.0 0.05821064552661381
-93.0 7.0 0.052774631936579844
-93.0 9.0 0.04620611551528879
-93.0 11.0 0.04122310305775764
-93.0 13.0 0.0362400906002265
-93.0 15.0 0.03261608154020385
-93.0 17.0 0.028312570781426953
-93.0 19.0 0.023556058890147225
-93.0 21.0 0.021517553793884484
-93.0 23.0 0.01925254813137033
-93.0 25.0 0.016761041902604756
-93.0 27.0 0.015402038505096263
-93.0 29.0 0.013816534541336353
-93.0 31.0 0.012684031710079275
-93.0 33.0 0.01087202718006795
-93.0 35.0 0.009966024915062289
-93.0 37.0 0.007927519818799546
-93.0 39.0 0.006795016987542469
-93.0 41.0 0.006568516421291053
-93.0 43.0 0.006568516421291053
-93.0 45.0 0.006568516421291053
-93.0 47.0 0.007701019252548132
-93.0 49.0 0.009739524348810872
-93.0 51.0 0.011325028312570781
-93.0 53.0 0.013590033975084938
-93.0 55.0 0.01608154020385051
-93.0 57.0 0.018346545866364666
-93.0 59.0 0.02129105322763307
-93.0 61.0 0.022650056625141562
-93.0 63.0 0.023556058890147225
-93.0 65.0 0.024462061155152887
-93.0 67.0 0.025141562853907135
-93.0 69.0 0.024009060022650058
-93.0 71.0 0.022650056625141562
-93.0 73.0 0.0217440543601359
-93.0 75.0 0.019479048697621744
-93.0 77.0 0.016761041902604756
-93.0 79.0 0.014269535673839184
-93.0 81.0 0.01087202718006795
-93.0 83.0 0.007021517553793885
-93.0 85.0 0.005436013590033975
-93.0 87.0 0.004303510758776897
-93.0 89.0 0.0033975084937712344
-93.0 91.0 0.002944507361268403
-93.0 93.0 0.002944507361268403
-93.0 95.0 0.002944507361268403
-93.0 97.0 0.002944507361268403
-93.0 99.0 0.002944507361268403
-93.0 101.0 0.002944507361268403
-93.0 103.0 0.0031710079275198188
-93.0 105.0 0.00362400906002265
-93.0 107.0 0.004303510758776897
-93.0 109.0 0.0047565118912797286
-93.0 111.0 0.0056625141562853904
-93.0 113.0 0.007701019252548132
-93.0 115.0 0.01087202718006795
-93.0 117.0 0.012910532276330692
-93.0 119.0 0.0144960362400906
-93.0 121.0 0.01608154020385051
-93.0 123.0 0.017893544733861833
-93.0 125.0 0.019479048697621744
-93.0 127.0 0.02129105322763307
-93.0 129.0 0.022197055492638732
-93.0 131.0 0.022650056625141562
-93.0 133.0 0.02378255945639864
-93.0 135.0 0.026727066817667046
-93.0 137.0 0.0289920724801812
-93.0 139.0 0.03488108720271801
-93.0 141.0 0.040317100792751984
-93.0 143.0 0.04665911664779162
-93.0 145.0 0.05571913929784825
-93.0 147.0 0.0622876557191393
-93.0 149.0 0.06500566251415628
-93.0 151.0 0.06795016987542468
-93.0 153.0 0.07112117780294451
-93.0 155.0 0.07225368063420158
-93.0 157.0 0.07293318233295583
-93.0 159.0 0.072480181200453
-93.0 161.0 0.07157417893544733
-93.0 163.0 0.07021517553793885
-93.0 165.0 0.06795016987542468
-93.0 167.0 0.06591166477916195
-93.0 169.0 0.06342015855039637
-93.0 171.0 0.0622876557191393
-93.0 173.0 0.057078142695356736
-93.0 175.0 0.048018120045300115
-93.0 177.0 0.04099660249150623
-93.0 179.0 0.03488108720271801
-91.0 -179.0 0.035560588901472255
-91.0 -177.0 0.027633069082672705
-91.0 -175.0 0.0217440543601359
-91.0 -173.0 0.016761041902604756
-91.0 -171.0 0.013363533408833523
-91.0 -169.0 0.00928652321630804
-91.0 -167.0 0.0056625141562853904
-91.0 -165.0 0.0040770101925254815
-91.0 -163.0 0.002944507361268403
-91.0 -161.0 0.0015855039637599094
-91.0 -159.0 0.0015855039637599094
-91.0 -157.0 0.0013590033975084937
-91.0 -155.0 0.0011325028312570782
-91.0 -153.0 9.060022650056625E-4
-91.0 -151.0 4.5300113250283127E-4
-91.0 -149.0 4.5300113250283127E-4
-91.0 -147.0 2.2650056625141563E-4
-91.0 -145.0 2.2650056625141563E-4
-91.0 -143.0 2.2650056625141563E-4
-91.0 -141.0 2.2650056625141563E-4
-91.0 -139.0 2.2650056625141563E-4
-91.0 -137.0 2.2650056625141563E-4
-91.0 -135.0 2.2650056625141563E-4
-91.0 -133.0 2.2650056625141563E-4
-91.0 -131.0 2.2650056625141563E-4
-91.0 -129.0 2.2650056625141563E-4
-91.0 -127.0 2.2650056625141563E-4
-91.0 -125.0 2.2650056625141563E-4
-91.0 -123.0 2.2650056625141563E-4
-91.0 -121.0 2.2650056625141563E-4
-91.0 -119.0 2.2650056625141563E-4
-91.0 -117.0 2.2650056625141563E-4
-91.0 -115.0 2.2650056625141563E-4
-91.0 -113.0 0.0
-91.0 -111.0 0.0
-91.0 -109.0 0.0
-91.0 -107.0 0.0
-91.0 -105.0 0.0
-91.0 -103.0 0.0
-91.0 -101.0 0.0
-91.0 -99.0 0.0
-91.0 -97.0 0.0
-91.0 -95.0 0.0
-91.0 -93.0 0.0
-91.0 -91.0 0.0
-91.0 -89.0 0.0
-91.0 -87.0 0.0
-91.0 -85.0 0.0
-91.0 -83.0 0.0
-91.0 -81.0 0.0
-91.0 -79.0 0.0
-91.0 -77.0 0.0
-91.0 -75.0 0.0
-91.0 -73.0 0.0
-91.0 -71.0 0.0
-91.0 -69.0 0.0
-91.0 -67.0 0.0
-91.0 -65.0 0.0
-91.0 -63.0 0.0
-91.0 -61.0 0.0
-91.0 -59.0 2.2650056625141563E-4
-91.0 -57.0 2.2650056625141563E-4
-91.0 -55.0 2.2650056625141563E-4
-91.0 -53.0 2.2650056625141563E-4
-91.0 -51.0 2.2650056625141563E-4
-91.0 -49.0 2.2650056625141563E-4
-91.0 -47.0 4.5300113250283127E-4
-91.0 -45.0 4.5300113250283127E-4
-91.0 -43.0 9.060022650056625E-4
-91.0 -41.0 0.0011325028312570782
-91.0 -39.0 0.0013590033975084937
-91.0 -37.0 0.0015855039637599094
-91.0 -35.0 0.0022650056625141564
-91.0 -33.0 0.00362400906002265
-91.0 -31.0 0.005436013590033975
-91.0 -29.0 0.010192525481313703
-91.0 -27.0 0.0144960362400906
-91.0 -25.0 0.01925254813137033
-91.0 -23.0 0.024009060022650058
-91.0 -21.0 0.03397508493771234
-91.0 -19.0 0.04235560588901472
-91.0 -17.0 0.05345413363533409
-91.0 -15.0 0.0622876557191393
-91.0 -13.0 0.0652321630804077
-91.0 -11.0 0.06795016987542468
-91.0 -9.0 0.07157417893544733
-91.0 -7.0 0.07225368063420158
-91.0 -5.0 0.072480181200453
-91.0 -3.0 0.07180067950169876
-91.0 -1.0 0.07044167610419026
-91.0 1.0 0.06795016987542468
-91.0 3.0 0.06500566251415628
-91.0 5.0 0.06274065685164212
-91.0 7.0 0.05979614949037373
-91.0 9.0 0.052774631936579844
-91.0 11.0 0.044394110985277464
-91.0 13.0 0.039864099660249154
-91.0 15.0 0.03488108720271801
-91.0 17.0 0.028765571913929786
-91.0 19.0 0.024462061155152887
-91.0 21.0 0.022650056625141562
-91.0 23.0 0.01970554926387316
-91.0 25.0 0.01698754246885617
-91.0 27.0 0.01608154020385051
-91.0 29.0 0.0144960362400906
-91.0 31.0 0.013137032842582106
-91.0 33.0 0.011551528878822197
-91.0 35.0 0.01087202718006795
-91.0 37.0 0.009513023782559457
-91.0 39.0 0.008154020385050963
-91.0 41.0 0.007701019252548132
-91.0 43.0 0.008154020385050963
-91.0 45.0 0.009513023782559457
-91.0 47.0 0.01087202718006795
-91.0 49.0 0.012910532276330692
-91.0 51.0 0.0144960362400906
-91.0 53.0 0.016761041902604756
-91.0 55.0 0.020838052095130236
-91.0 57.0 0.022650056625141562
-91.0 59.0 0.025821064552661383
-91.0 61.0 0.028765571913929786
-91.0 63.0 0.031936579841449604
-91.0 65.0 0.03442808607021518
-91.0 67.0 0.03442808607021518
-91.0 69.0 0.03352208380520951
-91.0 71.0 0.029898074745186864
-91.0 73.0 0.028312570781426953
-91.0 75.0 0.02378255945639864
-91.0 77.0 0.0217440543601359
-91.0 79.0 0.018346545866364666
-91.0 81.0 0.015175537938844847
-91.0 83.0 0.012004530011325029
-91.0 85.0 0.008154020385050963
-91.0 87.0 0.0056625141562853904
-91.0 89.0 0.004530011325028313
-91.0 91.0 0.003850509626274066
-91.0 93.0 0.00362400906002265
-91.0 95.0 0.00362400906002265
-91.0 97.0 0.00362400906002265
-91.0 99.0 0.00362400906002265
-91.0 101.0 0.003850509626274066
-91.0 103.0 0.004303510758776897
-91.0 105.0 0.004530011325028313
-91.0 107.0 0.005436013590033975
-91.0 109.0 0.006568516421291053
-91.0 111.0 0.009513023782559457
-91.0 113.0 0.011778029445073612
-91.0 115.0 0.013816534541336353
-91.0 117.0 0.01608154020385051
-91.0 119.0 0.01857304643261608
-91.0 121.0 0.02129105322763307
-91.0 123.0 0.022650056625141562
-91.0 125.0 0.02491506228765572
-91.0 127.0 0.028312570781426953
-91.0 129.0 0.02967157417893545
-91.0 131.0 0.03442808607021518
-91.0 133.0 0.035787089467723666
-91.0 135.0 0.040090600226500565
-91.0 137.0 0.0434881087202718
-91.0 139.0 0.05005662514156285
-91.0 141.0 0.05956964892412231
-91.0 143.0 0.06342015855039637
-91.0 145.0 0.06795016987542468
-91.0 147.0 0.07270668176670442
-91.0 149.0 0.07768969422423556
-91.0 151.0 0.08199320498301246
-91.0 153.0 0.08652321630804077
-91.0 155.0 0.08810872027180068
-91.0 157.0 0.08924122310305775
-91.0 159.0 0.08878822197055493
-91.0 161.0 0.08720271800679502
-91.0 163.0 0.08425821064552662
-91.0 165.0 0.08086070215175538
-91.0 167.0 0.07768969422423556
-91.0 169.0 0.07451868629671574
-91.0 171.0 0.07112117780294451
-91.0 173.0 0.0665911664779162
-91.0 175.0 0.06274065685164212
-91.0 177.0 0.05481313703284258
-91.0 179.0 0.043941109852774635
-89.0 -179.0 0.044167610419026046
-89.0 -177.0 0.03488108720271801
-89.0 -175.0 0.02536806342015855
-89.0 -173.0 0.020838052095130236
-89.0 -171.0 0.015855039637599093
-89.0 -169.0 0.011551528878822197
-89.0 -167.0 0.006568516421291053
-89.0 -165.0 0.004530011325028313
-89.0 -163.0 0.0031710079275198188
-89.0 -161.0 0.0022650056625141564
-89.0 -159.0 0.0015855039637599094
-89.0 -157.0 0.0013590033975084937
-89.0 -155.0 0.0011325028312570782
-89.0 -153.0 9.060022650056625E-4
-89.0 -151.0 6.795016987542468E-4
-89.0 -149.0 4.5300113250283127E-4
-89.0 -147.0 4.5300113250283127E-4
-89.0 -145.0 2.2650056625141563E-4
-89.0 -143.0 2.2650056625141563E-4
-89.0 -141.0 2.2650056625141563E-4
-89.0 -139.0 2.2650056625141563E-4
-89.0 -137.0 2.2650056625141563E-4
-89.0 -135.0 2.2650056625141563E-4
-89.0 -133.0 2.2650056625141563E-4
-89.0 -131.0 2.2650056625141563E-4
-89.0 -129.0 2.2650056625141563E-4
-89.0 -127.0 2.2650056625141563E-4
-89.0 -125.0 2.2650056625141563E-4
-89.0 -123.0 2.2650056625141563E-4
-89.0 -121.0 2.2650056625141563E-4
-89.0 -119.0 2.2650056625141563E-4
-89.0 -117.0 2.2650056625141563E-4
-89.0 -115.0 2.2650056625141563E-4
-89.0 -113.0 2.2650056625141563E-4
-89.0 -111.0 0.0
-89.0 -109.0 0.0
-89.0 -107.0 0.0
-89.0 -105.0 0.0
-89.0 -103.0 0.0
-89.0 -101.0 0.0
-89.0 -99.0 0.0
-89.0 -97.0 0.0
-89.0 -95.0 0.0
-89.0 -93.0 0.0
-89.0 -91.0 0.0
-89.0 -89.0 0.0
-89.0 -87.0 0.0
-89.0 -85.0 0.0
-89.0 -83.0 0.0
-89.0 -81.0 0.0
-89.0 -79.0 0.0
-89.0 -77.0 0.0
-89.0 -75.0 0.0
-89.0 -73.0 0.0
-89.0 -71.0 0.0
-89.0 -69.0 0.0
-89.0 -67.0 0.0
-89.0 -65.0 0.0
-89.0 -63.0 0.0
-89.0 -61.0 2.2650056625141563E-4
-89.0 -59.0 2.2650056625141563E-4
-89.0 -57.0 2.2650056625141563E-4
-89.0 -55.0 2.2650056625141563E-4
-89.0 -53.0 2.2650056625141563E-4
-89.0 -51.0 2.2650056625141563E-4
-89.0 -49.0 4.5300113250283127E-4
-89.0 -47.0 4.5300113250283127E-4
-89.0 -45.0 9.060022650056625E-4
-89.0 -43.0 0.0011325028312570782
-89.0 -41.0 0.0013590033975084937
-89.0 -39.0 0.0015855039637599094
-89.0 -37.0 0.0022650056625141564
-89.0 -35.0 0.0031710079275198188
-89.0 -33.0 0.004983012457531144
-89.0 -31.0 0.00883352208380521
-89.0 -29.0 0.013816534541336353
-89.0 -27.0 0.018799546998867496
-89.0 -25.0 0.024009060022650058
-89.0 -23.0 0.03533408833522084
-89.0 -21.0 0.045300113250283124
-89.0 -19.0 0.05979614949037373
-89.0 -17.0 0.06455266138165346
-89.0 -15.0 0.07044167610419026
-89.0 -13.0 0.07587768969422423
-89.0 -11.0 0.07859569648924122
-89.0 -9.0 0.08086070215175538
-89.0 -7.0 0.08154020385050963
-89.0 -5.0 0.08131370328425822
-89.0 -3.0 0.08040770101925254
-89.0 -1.0 0.07633069082672707
-89.0 1.0 0.07315968289920725
-89.0 3.0 0.06885617214043036
-89.0 5.0 0.06545866364665912
-89.0 7.0 0.06274065685164212
-89.0 9.0 0.05753114382785957
-89.0 11.0 0.048018120045300115
-89.0 13.0 0.04122310305775764
-89.0 15.0 0.03533408833522084
-89.0 17.0 0.029218573046432616
-89.0 19.0 0.025141562853907135
-89.0 21.0 0.022650056625141562
-89.0 23.0 0.01970554926387316
-89.0 25.0 0.01698754246885617
-89.0 27.0 0.01608154020385051
-89.0 29.0 0.0144960362400906
-89.0 31.0 0.013137032842582106
-89.0 33.0 0.012004530011325029
-89.0 35.0 0.01087202718006795
-89.0 37.0 0.010419026047565118
-89.0 39.0 0.009966024915062289
-89.0 41.0 0.009966024915062289
-89.0 43.0 0.010645526613816535
-89.0 45.0 0.011098527746319366
-89.0 47.0 0.013137032842582106
-89.0 49.0 0.014949037372593432
-89.0 51.0 0.01698754246885617
-89.0 53.0 0.02129105322763307
-89.0 55.0 0.02332955832389581
-89.0 57.0 0.028765571913929786
-89.0 59.0 0.03352208380520951
-89.0 61.0 0.036013590033975085
-89.0 63.0 0.03941109852774632
-89.0 65.0 0.040543601359003395
-89.0 67.0 0.04099660249150623
-89.0 69.0 0.040317100792751984
-89.0 71.0 0.03759909399773499
-89.0 73.0 0.03533408833522084
-89.0 75.0 0.03012457531143828
-89.0 77.0 0.026274065685164213
-89.0 79.0 0.022650056625141562
-89.0 81.0 0.01857304643261608
-89.0 83.0 0.015175537938844847
-89.0 85.0 0.012004530011325029
-89.0 87.0 0.008154020385050963
-89.0 89.0 0.0056625141562853904
-89.0 91.0 0.004983012457531144
-89.0 93.0 0.004303510758776897
-89.0 95.0 0.004303510758776897
-89.0 97.0 0.004303510758776897
-89.0 99.0 0.004303510758776897
-89.0 101.0 0.0047565118912797286
-89.0 103.0 0.005436013590033975
-89.0 105.0 0.0056625141562853904
-89.0 107.0 0.007701019252548132
-89.0 109.0 0.01087202718006795
-89.0 111.0 0.012910532276330692
-89.0 113.0 0.014949037372593432
-89.0 115.0 0.01698754246885617
-89.0 117.0 0.021064552661381655
-89.0 119.0 0.022650056625141562
-89.0 121.0 0.026500566251415628
-89.0 123.0 0.02967157417893545
-89.0 125.0 0.03533408833522084
-89.0 127.0 0.03850509626274066
-89.0 129.0 0.04258210645526614
-89.0 131.0 0.04620611551528879
-89.0 133.0 0.0507361268403171
-89.0 135.0 0.05753114382785957
-89.0 137.0 0.0622876557191393
-89.0 139.0 0.06455266138165346
-89.0 141.0 0.06908267270668177
-89.0 143.0 0.07587768969422423
-89.0 145.0 0.08108720271800679
-89.0 147.0 0.08878822197055493
-89.0 149.0 0.09354473386183465
-89.0 151.0 0.09739524348810873
-89.0 153.0 0.10169875424688561
-89.0 155.0 0.10600226500566251
-89.0 157.0 0.10690826727066818
-89.0 159.0 0.10668176670441676
-89.0 161.0 0.10532276330690826
-89.0 163.0 0.10079275198187995
-89.0 165.0 0.09694224235560589
-89.0 167.0 0.09331823329558324
-89.0 169.0 0.08924122310305775
-89.0 171.0 0.08199320498301246
-89.0 173.0 0.07633069082672707
-89.0 175.0 0.07089467723669308
-89.0 177.0 0.06387315968289921
-89.0 179.0 0.057757644394110984
-87.0 -179.0 0.055039637599094
-87.0 -177.0 0.04144960362400906
-87.0 -175.0 0.030351075877689693
-87.0 -173.0 0.022650056625141562
-87.0 -171.0 0.017440543601359004
-87.0 -169.0 0.013363533408833523
-87.0 -167.0 0.008607021517553794
-87.0 -165.0 0.005209513023782559
-87.0 -163.0 0.00362400906002265
-87.0 -161.0 0.0027180067950169874
-87.0 -159.0 0.0015855039637599094
-87.0 -157.0 0.0015855039637599094
-87.0 -155.0 0.0011325028312570782
-87.0 -153.0 9.060022650056625E-4
-87.0 -151.0 9.060022650056625E-4
-87.0 -149.0 4.5300113250283127E-4
-87.0 -147.0 4.5300113250283127E-4
-87.0 -145.0 2.2650056625141563E-4
-87.0 -143.0 2.2650056625141563E-4
-87.0 -141.0 2.2650056625141563E-4
-87.0 -139.0 2.2650056625141563E-4
-87.0 -137.0 2.2650056625141563E-4
-87.0 -135.0 2.2650056625141563E-4
-87.0 -133.0 2.2650056625141563E-4
-87.0 -131.0 2.2650056625141563E-4
-87.0 -129.0 2.2650056625141563E-4
-87.0 -127.0 2.2650056625141563E-4
-87.0 -125.0 2.2650056625141563E-4
-87.0 -123.0 2.2650056625141563E-4
-87.0 -121.0 2.2650056625141563E-4
-87.0 -119.0 2.2650056625141563E-4
-87.0 -117.0 2.2650056625141563E-4
-87.0 -115.0 2.2650056625141563E-4
-87.0 -113.0 2.2650056625141563E-4
-87.0 -111.0 0.0
-87.0 -109.0 0.0
-87.0 -107.0 0.0
-87.0 -105.0 0.0
-87.0 -103.0 0.0
-87.0 -101.0 0.0
-87.0 -99.0 0.0
-87.0 -97.0 0.0
-87.0 -95.0 0.0
-87.0 -93.0 0.0
-87.0 -91.0 0.0
-87.0 -89.0 0.0
-87.0 -87.0 0.0
-87.0 -85.0 0.0
-87.0 -83.0 0.0
-87.0 -81.0 0.0
-87.0 -79.0 0.0
-87.0 -77.0 0.0
-87.0 -75.0 0.0
-87.0 -73.0 0.0
-87.0 -71.0 0.0
-87.0 -69.0 0.0
-87.0 -67.0 0.0
-87.0 -65.0 0.0
-87.0 -63.0 0.0
-87.0 -61.0 2.2650056625141563E-4
-87.0 -59.0 2.2650056625141563E-4
-87.0 -57.0 2.2650056625141563E-4
-87.0 -55.0 2.2650056625141563E-4
-87.0 -53.0 2.2650056625141563E-4
-87.0 -51.0 4.5300113250283127E-4
-87.0 -49.0 4.5300113250283127E-4
-87.0 -47.0 9.060022650056625E-4
-87.0 -45.0 0.0011325028312570782
-87.0 -43.0 0.0013590033975084937
-87.0 -41.0 0.0015855039637599094
-87.0 -39.0 0.001812004530011325
-87.0 -37.0 0.002944507361268403
-87.0 -35.0 0.004530011325028313
-87.0 -33.0 0.007701019252548132
-87.0 -31.0 0.013363533408833523
-87.0 -29.0 0.018346545866364666
-87.0 -27.0 0.024009060022650058
-87.0 -25.0 0.035560588901472255
-87.0 -23.0 0.04824462061155153
-87.0 -21.0 0.0622876557191393
-87.0 -19.0 0.06795016987542468
-87.0 -17.0 0.07587768969422423
-87.0 -15.0 0.08154020385050963
-87.0 -13.0 0.08810872027180068
-87.0 -11.0 0.09105322763306908
-87.0 -9.0 0.0928652321630804
-87.0 -7.0 0.0928652321630804
-87.0 -5.0 0.09105322763306908
-87.0 -3.0 0.08878822197055493
-87.0 -1.0 0.08425821064552662
-87.0 1.0 0.07836919592298981
-87.0 3.0 0.07361268403171008
-87.0 5.0 0.06795016987542468
-87.0 7.0 0.0636466591166478
-87.0 9.0 0.06070215175537939
-87.0 11.0 0.05028312570781427
-87.0 13.0 0.04235560588901472
-87.0 15.0 0.03533408833522084
-87.0 17.0 0.028765571913929786
-87.0 19.0 0.024235560588901472
-87.0 21.0 0.021970554926387317
-87.0 23.0 0.01925254813137033
-87.0 25.0 0.016761041902604756
-87.0 27.0 0.015628539071347678
-87.0 29.0 0.01404303510758777
-87.0 31.0 0.013137032842582106
-87.0 33.0 0.012004530011325029
-87.0 35.0 0.01087202718006795
-87.0 37.0 0.01087202718006795
-87.0 39.0 0.010419026047565118
-87.0 41.0 0.01087202718006795
-87.0 43.0 0.011098527746319366
-87.0 45.0 0.012910532276330692
-87.0 47.0 0.0144960362400906
-87.0 49.0 0.016761041902604756
-87.0 51.0 0.020838052095130236
-87.0 53.0 0.02287655719139298
-87.0 55.0 0.028765571913929786
-87.0 57.0 0.03465458663646659
-87.0 59.0 0.03782559456398641
-87.0 61.0 0.04235560588901472
-87.0 63.0 0.044394110985277464
-87.0 65.0 0.04665911664779162
-87.0 67.0 0.04711211778029445
-87.0 69.0 0.04620611551528879
-87.0 71.0 0.044167610419026046
-87.0 73.0 0.04099660249150623
-87.0 75.0 0.036013590033975085
-87.0 77.0 0.031257078142695356
-87.0 79.0 0.025821064552661383
-87.0 81.0 0.0217440543601359
-87.0 83.0 0.017440543601359004
-87.0 85.0 0.0144960362400906
-87.0 87.0 0.011098527746319366
-87.0 89.0 0.007927519818799546
-87.0 91.0 0.005889014722536806
-87.0 93.0 0.005436013590033975
-87.0 95.0 0.005209513023782559
-87.0 97.0 0.005209513023782559
-87.0 99.0 0.005436013590033975
-87.0 101.0 0.0056625141562853904
-87.0 103.0 0.006568516421291053
-87.0 105.0 0.008154020385050963
-87.0 107.0 0.01087202718006795
-87.0 109.0 0.013137032842582106
-87.0 111.0 0.015628539071347678
-87.0 113.0 0.01812004530011325
-87.0 115.0 0.02129105322763307
-87.0 117.0 0.02378255945639864
-87.0 119.0 0.028765571913929786
-87.0 121.0 0.03488108720271801
-87.0 123.0 0.040317100792751984
-87.0 125.0 0.044620611551528876
-87.0 127.0 0.051642129105322766
-87.0 129.0 0.05821064552661381
-87.0 131.0 0.0622876557191393
-87.0 133.0 0.0636466591166478
-87.0 135.0 0.06727066817667045
-87.0 137.0 0.07180067950169876
-87.0 139.0 0.07723669309173273
-87.0 141.0 0.08448471121177803
-87.0 143.0 0.09195922989807474
-87.0 145.0 0.0971687429218573
-87.0 147.0 0.10645526613816535
-87.0 149.0 0.11460928652321631
-87.0 151.0 0.12140430351075877
-87.0 153.0 0.127519818799547
-87.0 155.0 0.13023782559456398
-87.0 157.0 0.13295583238958097
-87.0 159.0 0.13295583238958097
-87.0 161.0 0.12978482446206116
-87.0 163.0 0.12661381653454135
-87.0 165.0 0.12004530011325028
-87.0 167.0 0.11347678369195922
-87.0 169.0 0.10486976217440544
-87.0 171.0 0.0958097395243488
-87.0 173.0 0.089920724801812
-87.0 175.0 0.08063420158550397
-87.0 177.0 0.07180067950169876
-87.0 179.0 0.06432616081540204
-85.0 -179.0 0.06274065685164212
-85.0 -177.0 0.048471121177802945
-85.0 -175.0 0.035787089467723666
-85.0 -173.0 0.025821064552661383
-85.0 -171.0 0.019479048697621744
-85.0 -169.0 0.0144960362400906
-85.0 -167.0 0.010645526613816535
-85.0 -165.0 0.0056625141562853904
-85.0 -163.0 0.003850509626274066
-85.0 -161.0 0.002944507361268403
-85.0 -159.0 0.0015855039637599094
-85.0 -157.0 0.0015855039637599094
-85.0 -155.0 0.0011325028312570782
-85.0 -153.0 0.0011325028312570782
-85.0 -151.0 9.060022650056625E-4
-85.0 -149.0 4.5300113250283127E-4
-85.0 -147.0 4.5300113250283127E-4
-85.0 -145.0 2.2650056625141563E-4
-85.0 -143.0 2.2650056625141563E-4
-85.0 -141.0 2.2650056625141563E-4
-85.0 -139.0 2.2650056625141563E-4
-85.0 -137.0 2.2650056625141563E-4
-85.0 -135.0 2.2650056625141563E-4
-85.0 -133.0 2.2650056625141563E-4
-85.0 -131.0 2.2650056625141563E-4
-85.0 -129.0 2.2650056625141563E-4
-85.0 -127.0 2.2650056625141563E-4
-85.0 -125.0 2.2650056625141563E-4
-85.0 -123.0 2.2650056625141563E-4
-85.0 -121.0 2.2650056625141563E-4
-85.0 -119.0 2.2650056625141563E-4
-85.0 -117.0 2.2650056625141563E-4
-85.0 -115.0 2.2650056625141563E-4
-85.0 -113.0 2.2650056625141563E-4
-85.0 -111.0 2.2650056625141563E-4
-85.0 -109.0 0.0
-85.0 -107.0 0.0
-85.0 -105.0 0.0
-85.0 -103.0 0.0
-85.0 -101.0 0.0
-85.0 -99.0 0.0
-85.0 -97.0 0.0
-85.0 -95.0 0.0
-85.0 -93.0 0.0
-85.0 -91.0 0.0
-85.0 -89.0 0.0
-85.0 -87.0 0.0
-85.0 -85.0 0.0
-85.0 -83.0 0.0
-85.0 -81.0 0.0
-85.0 -79.0 0.0
-85.0 -77.0 0.0
-85.0 -75.0 0.0
-85.0 -73.0 0.0
-85.0 -71.0 0.0
-85.0 -69.0 0.0
-85.0 -67.0 0.0
-85.0 -65.0 0.0
-85.0 -63.0 2.2650056625141563E-4
-85.0 -61.0 2.2650056625141563E-4
-85.0 -59.0 2.2650056625141563E-4
-85.0 -57.0 2.2650056625141563E-4
-85.0 -55.0 2.2650056625141563E-4
-85.0 -53.0 4.5300113250283127E-4
-85.0 -51.0 6.795016987542468E-4
-85.0 -49.0 9.060022650056625E-4
-85.0 -47.0 0.0011325028312570782
-85.0 -45.0 0.0013590033975084937
-85.0 -43.0 0.0015855039637599094
-85.0 -41.0 0.0022650056625141564
-85.0 -39.0 0.002944507361268403
-85.0 -37.0 0.004530011325028313
-85.0 -35.0 0.007701019252548132
-85.0 -33.0 0.013363533408833523
-85.0 -31.0 0.018346545866364666
-85.0 -29.0 0.024462061155152887
-85.0 -27.0 0.0362400906002265
-85.0 -25.0 0.05141562853907135
-85.0 -23.0 0.06342015855039637
-85.0 -21.0 0.07180067950169876
-85.0 -19.0 0.08063420158550397
-85.0 -17.0 0.09014722536806342
-85.0 -15.0 0.0958097395243488
-85.0 -13.0 0.10056625141562854
-85.0 -11.0 0.10532276330690826
-85.0 -9.0 0.10554926387315969
-85.0 -7.0 0.10373725934314836
-85.0 -5.0 0.09898074745186863
-85.0 -3.0 0.0958097395243488
-85.0 -1.0 0.09060022650056625
-85.0 1.0 0.08425821064552662
-85.0 3.0 0.0767836919592299
-85.0 5.0 0.07112117780294451
-85.0 7.0 0.06500566251415628
-85.0 9.0 0.061155152887882216
-85.0 11.0 0.0507361268403171
-85.0 13.0 0.04167610419026047
-85.0 15.0 0.03488108720271801
-85.0 17.0 0.028539071347678368
-85.0 19.0 0.02287655719139298
-85.0 21.0 0.02129105322763307
-85.0 23.0 0.018346545866364666
-85.0 25.0 0.01608154020385051
-85.0 27.0 0.0144960362400906
-85.0 29.0 0.013363533408833523
-85.0 31.0 0.012231030577576444
-85.0 33.0 0.011325028312570781
-85.0 35.0 0.01087202718006795
-85.0 37.0 0.010645526613816535
-85.0 39.0 0.010645526613816535
-85.0 41.0 0.01087202718006795
-85.0 43.0 0.012004530011325029
-85.0 45.0 0.013816534541336353
-85.0 47.0 0.01608154020385051
-85.0 49.0 0.019026047565118914
-85.0 51.0 0.022650056625141562
-85.0 53.0 0.026500566251415628
-85.0 55.0 0.03306908267270668
-85.0 57.0 0.03737259343148358
-85.0 59.0 0.04258210645526614
-85.0 61.0 0.04665911664779162
-85.0 63.0 0.05028312570781427
-85.0 65.0 0.052774631936579844
-85.0 67.0 0.05345413363533409
-85.0 69.0 0.052548131370328426
-85.0 71.0 0.048471121177802945
-85.0 73.0 0.044620611551528876
-85.0 75.0 0.04099660249150623
-85.0 77.0 0.035560588901472255
-85.0 79.0 0.028765571913929786
-85.0 81.0 0.02332955832389581
-85.0 83.0 0.020385050962627407
-85.0 85.0 0.01608154020385051
-85.0 87.0 0.013137032842582106
-85.0 89.0 0.01087202718006795
-85.0 91.0 0.007701019252548132
-85.0 93.0 0.006568516421291053
-85.0 95.0 0.0056625141562853904
-85.0 97.0 0.0056625141562853904
-85.0 99.0 0.006568516421291053
-85.0 101.0 0.006795016987542469
-85.0 103.0 0.00883352208380521
-85.0 105.0 0.01087202718006795
-85.0 107.0 0.013137032842582106
-85.0 109.0 0.015402038505096263
-85.0 111.0 0.01812004530011325
-85.0 113.0 0.02129105322763307
-85.0 115.0 0.024235560588901472
-85.0 117.0 0.029218573046432616
-85.0 119.0 0.036013590033975085
-85.0 121.0 0.04258210645526614
-85.0 123.0 0.05028312570781427
-85.0 125.0 0.05979614949037373
-85.0 127.0 0.06274065685164212
-85.0 129.0 0.06636466591166477
-85.0 131.0 0.07021517553793885
-85.0 133.0 0.07451868629671574
-85.0 135.0 0.08040770101925254
-85.0 137.0 0.08720271800679502
-85.0 139.0 0.09377123442808608
-85.0 141.0 0.10079275198187995
-85.0 143.0 0.11211778029445074
-85.0 145.0 0.12231030577576443
-85.0 147.0 0.13272933182332955
-85.0 149.0 0.14246885617214042
-85.0 151.0 0.15130237825594564
-85.0 153.0 0.15696489241223102
-85.0 155.0 0.16398640996602493
-85.0 157.0 0.16693091732729332
-85.0 159.0 0.16693091732729332
-85.0 161.0 0.16443941109852775
-85.0 163.0 0.15673839184597962
-85.0 165.0 0.14767836919592298
-85.0 167.0 0.13816534541336353
-85.0 169.0 0.12638731596828992
-85.0 171.0 0.11392978482446206
-85.0 173.0 0.10079275198187995
-85.0 175.0 0.09195922989807474
-85.0 177.0 0.08063420158550397
-85.0 179.0 0.07112117780294451
-83.0 -179.0 0.06681766704416761
-83.0 -177.0 0.05753114382785957
-83.0 -175.0 0.04099660249150623
-83.0 -173.0 0.028765571913929786
-83.0 -171.0 0.02129105322763307
-83.0 -169.0 0.015855039637599093
-83.0 -167.0 0.01087202718006795
-83.0 -165.0 0.0056625141562853904
-83.0 -163.0 0.004303510758776897
-83.0 -161.0 0.002944507361268403
-83.0 -159.0 0.0015855039637599094
-83.0 -157.0 0.0015855039637599094
-83.0 -155.0 0.0011325028312570782
-83.0 -153.0 0.0011325028312570782
-83.0 -151.0 9.060022650056625E-4
-83.0 -149.0 4.5300113250283127E-4
-83.0 -147.0 4.5300113250283127E-4
-83.0 -145.0 2.2650056625141563E-4
-83.0 -143.0 2.2650056625141563E-4
-83.0 -141.0 2.2650056625141563E-4
-83.0 -139.0 2.2650056625141563E-4
-83.0 -137.0 2.2650056625141563E-4
-83.0 -135.0 2.2650056625141563E-4
-83.0 -133.0 2.2650056625141563E-4
-83.0 -131.0 2.2650056625141563E-4
-83.0 -129.0 2.2650056625141563E-4
-83.0 -127.0 2.2650056625141563E-4
-83.0 -125.0 2.2650056625141563E-4
-83.0 -123.0 2.2650056625141563E-4
-83.0 -121.0 2.2650056625141563E-4
-83.0 -119.0 2.2650056625141563E-4
-83.0 -117.0 2.2650056625141563E-4
-83.0 -115.0 2.2650056625141563E-4
-83.0 -113.0 2.2650056625141563E-4
-83.0 -111.0 2.2650056625141563E-4
-83.0 -109.0 2.2650056625141563E-4
-83.0 -107.0 0.0
-83.0 -105.0 0.0
-83.0 -103.0 0.0
-83.0 -101.0 0.0
-83.0 -99.0 0.0
-83.0 -97.0 0.0
-83.0 -95.0 0.0
-83.0 -93.0 0.0
-83.0 -91.0 0.0
-83.0 -89.0 0.0
-83.0 -87.0 0.0
-83.0 -85.0 0.0
-83.0 -83.0 0.0
-83.0 -81.0 0.0
-83.0 -79.0 0.0
-83.0 -77.0 0.0
-83.0 -75.0 0.0
-83.0 -73.0 0.0
-83.0 -71.0 0.0
-83.0 -69.0 0.0
-83.0 -67.0 0.0
-83.0 -65.0 2.2650056625141563E-4
-83.0 -63.0 2.2650056625141563E-4
-83.0 -61.0 2.2650056625141563E-4
-83.0 -59.0 2.2650056625141563E-4
-83.0 -57.0 2.2650056625141563E-4
-83.0 -55.0 4.5300113250283127E-4
-83.0 -53.0 6.795016987542468E-4
-83.0 -51.0 9.060022650056625E-4
-83.0 -49.0 0.0011325028312570782
-83.0 -47.0 0.0015855039637599094
-83.0 -45.0 0.0015855039637599094
-83.0 -43.0 0.0022650056625141564
-83.0 -41.0 0.0031710079275198188
-83.0 -39.0 0.0047565118912797286
-83.0 -37.0 0.008154020385050963
-83.0 -35.0 0.013816534541336353
-83.0 -33.0 0.01925254813137033
-83.0 -31.0 0.026500566251415628
-83.0 -29.0 0.03827859569648924
-83.0 -27.0 0.05458663646659117
-83.0 -25.0 0.0652321630804077
-83.0 -23.0 0.07587768969422423
-83.0 -21.0 0.08720271800679502
-83.0 -19.0 0.0958097395243488
-83.0 -17.0 0.10645526613816535
-83.0 -15.0 0.1159682899207248
-83.0 -13.0 0.12072480181200453
-83.0 -11.0 0.12412231030577577
-83.0 -9.0 0.12231030577576443
-83.0 -7.0 0.11959229898074746
-83.0 -5.0 0.11211778029445074
-83.0 -3.0 0.10419026047565119
-83.0 -1.0 0.0958097395243488
-83.0 1.0 0.08924122310305775
-83.0 3.0 0.08040770101925254
-83.0 5.0 0.07202718006795017
-83.0 7.0 0.06568516421291053
-83.0 9.0 0.061155152887882216
-83.0 11.0 0.04983012457531144
-83.0 13.0 0.040543601359003395
-83.0 15.0 0.03306908267270668
-83.0 17.0 0.025821064552661383
-83.0 19.0 0.022650056625141562
-83.0 21.0 0.01925254813137033
-83.0 23.0 0.016761041902604756
-83.0 25.0 0.014949037372593432
-83.0 27.0 0.013816534541336353
-83.0 29.0 0.01245753114382786
-83.0 31.0 0.011325028312570781
-83.0 33.0 0.01087202718006795
-83.0 35.0 0.010192525481313703
-83.0 37.0 0.009966024915062289
-83.0 39.0 0.010419026047565118
-83.0 41.0 0.01087202718006795
-83.0 43.0 0.012910532276330692
-83.0 45.0 0.0144960362400906
-83.0 47.0 0.016761041902604756
-83.0 49.0 0.020385050962627407
-83.0 51.0 0.02287655719139298
-83.0 53.0 0.028765571913929786
-83.0 55.0 0.03533408833522084
-83.0 57.0 0.040543601359003395
-83.0 59.0 0.045300113250283124
-83.0 61.0 0.05028312570781427
-83.0 63.0 0.05413363533408833
-83.0 65.0 0.057078142695356736
-83.0 67.0 0.05753114382785957
-83.0 69.0 0.05571913929784825
-83.0 71.0 0.05345413363533409
-83.0 73.0 0.04824462061155153
-83.0 75.0 0.04326160815402039
-83.0 77.0 0.03782559456398641
-83.0 79.0 0.03261608154020385
-83.0 81.0 0.025821064552661383
-83.0 83.0 0.02129105322763307
-83.0 85.0 0.01698754246885617
-83.0 87.0 0.0144960362400906
-83.0 89.0 0.011551528878822197
-83.0 91.0 0.009739524348810872
-83.0 93.0 0.007701019252548132
-83.0 95.0 0.006795016987542469
-83.0 97.0 0.006795016987542469
-83.0 99.0 0.007701019252548132
-83.0 101.0 0.00928652321630804
-83.0 103.0 0.01087202718006795
-83.0 105.0 0.012910532276330692
-83.0 107.0 0.0144960362400906
-83.0 109.0 0.01698754246885617
-83.0 111.0 0.02129105322763307
-83.0 113.0 0.023556058890147225
-83.0 115.0 0.028765571913929786
-83.0 117.0 0.036013590033975085
-83.0 119.0 0.04326160815402039
-83.0 121.0 0.05345413363533409
-83.0 123.0 0.0622876557191393
-83.0 125.0 0.0652321630804077
-83.0 127.0 0.07044167610419026
-83.0 129.0 0.07587768969422423
-83.0 131.0 0.08086070215175538
-83.0 133.0 0.08810872027180068
-83.0 135.0 0.09513023782559456
-83.0 137.0 0.10373725934314836
-83.0 139.0 0.11551528878822197
-83.0 141.0 0.12684031710079274
-83.0 143.0 0.1406568516421291
-83.0 145.0 0.15402038505096263
-83.0 147.0 0.16625141562853907
-83.0 149.0 0.17780294450736125
-83.0 151.0 0.1884484711211778
-83.0 153.0 0.19818799546998866
-83.0 155.0 0.20679501698754246
-83.0 157.0 0.21087202718006795
-83.0 159.0 0.21087202718006795
-83.0 161.0 0.20588901472253682
-83.0 163.0 0.19479048697621745
-83.0 165.0 0.1812004530011325
-83.0 167.0 0.16715741789354474
-83.0 169.0 0.15107587768969422
-83.0 171.0 0.1334088335220838
-83.0 173.0 0.1186862967157418
-83.0 175.0 0.10079275198187995
-83.0 177.0 0.09037372593431484
-83.0 179.0 0.07723669309173273
-81.0 -179.0 0.07112117780294451
-81.0 -177.0 0.0622876557191393
-81.0 -175.0 0.044167610419026046
-81.0 -173.0 0.030804077010192527
-81.0 -171.0 0.021970554926387317
-81.0 -169.0 0.01608154020385051
-81.0 -167.0 0.011325028312570781
-81.0 -165.0 0.0063420158550396375
-81.0 -163.0 0.004303510758776897
-81.0 -161.0 0.002944507361268403
-81.0 -159.0 0.0015855039637599094
-81.0 -157.0 0.0015855039637599094
-81.0 -155.0 0.0011325028312570782
-81.0 -153.0 0.0011325028312570782
-81.0 -151.0 9.060022650056625E-4
-81.0 -149.0 4.5300113250283127E-4
-81.0 -147.0 4.5300113250283127E-4
-81.0 -145.0 2.2650056625141563E-4
-81.0 -143.0 2.2650056625141563E-4
-81.0 -141.0 2.2650056625141563E-4
-81.0 -139.0 2.2650056625141563E-4
-81.0 -137.0 2.2650056625141563E-4
-81.0 -135.0 2.2650056625141563E-4
-81.0 -133.0 2.2650056625141563E-4
-81.0 -131.0 2.2650056625141563E-4
-81.0 -129.0 2.2650056625141563E-4
-81.0 -127.0 2.2650056625141563E-4
-81.0 -125.0 2.2650056625141563E-4
-81.0 -123.0 2.2650056625141563E-4
-81.0 -121.0 2.2650056625141563E-4
-81.0 -119.0 2.2650056625141563E-4
-81.0 -117.0 2.2650056625141563E-4
-81.0 -115.0 2.2650056625141563E-4
-81.0 -113.0 2.2650056625141563E-4
-81.0 -111.0 2.2650056625141563E-4
-81.0 -109.0 2.2650056625141563E-4
-81.0 -107.0 0.0
-81.0 -105.0 0.0
-81.0 -103.0 0.0
-81.0 -101.0 0.0
-81.0 -99.0 0.0
-81.0 -97.0 0.0
-81.0 -95.0 0.0
-81.0 -93.0 0.0
-81.0 -91.0 0.0
-81.0 -89.0 0.0
-81.0 -87.0 0.0
-81.0 -85.0 0.0
-81.0 -83.0 0.0
-81.0 -81.0 0.0
-81.0 -79.0 0.0
-81.0 -77.0 0.0
-81.0 -75.0 0.0
-81.0 -73.0 0.0
-81.0 -71.0 0.0
-81.0 -69.0 0.0
-81.0 -67.0 0.0
-81.0 -65.0 2.2650056625141563E-4
-81.0 -63.0 2.2650056625141563E-4
-81.0 -61.0 2.2650056625141563E-4
-81.0 -59.0 2.2650056625141563E-4
-81.0 -57.0 4.5300113250283127E-4
-81.0 -55.0 6.795016987542468E-4
-81.0 -53.0 9.060022650056625E-4
-81.0 -51.0 0.0011325028312570782
-81.0 -49.0 0.0015855039637599094
-81.0 -47.0 0.0015855039637599094
-81.0 -45.0 0.0027180067950169874
-81.0 -43.0 0.00362400906002265
-81.0 -41.0 0.005436013590033975
-81.0 -39.0 0.010645526613816535
-81.0 -37.0 0.015628539071347678
-81.0 -35.0 0.0217440543601359
-81.0 -33.0 0.029898074745186864
-81.0 -31.0 0.04258210645526614
-81.0 -29.0 0.05979614949037373
-81.0 -27.0 0.06795016987542468
-81.0 -25.0 0.07836919592298981
-81.0 -23.0 0.09195922989807474
-81.0 -21.0 0.10419026047565119
-81.0 -19.0 0.11959229898074746
-81.0 -17.0 0.1306908267270668
-81.0 -15.0 0.14110985277463195
-81.0 -13.0 0.1451868629671574
-81.0 -11.0 0.14563986409966026
-81.0 -9.0 0.14224235560588902
-81.0 -7.0 0.13386183465458665
-81.0 -5.0 0.12502831257078142
-81.0 -3.0 0.11370328425821065
-81.0 -1.0 0.10079275198187995
-81.0 1.0 0.0928652321630804
-81.0 3.0 0.08199320498301246
-81.0 5.0 0.07315968289920725
-81.0 7.0 0.06545866364665912
-81.0 9.0 0.060475651189127975
-81.0 11.0 0.04688561721404304
-81.0 13.0 0.036919592298980744
-81.0 15.0 0.028765571913929786
-81.0 17.0 0.02287655719139298
-81.0 19.0 0.020838052095130236
-81.0 21.0 0.01698754246885617
-81.0 23.0 0.015175537938844847
-81.0 25.0 0.013363533408833523
-81.0 27.0 0.012004530011325029
-81.0 29.0 0.01087202718006795
-81.0 31.0 0.010192525481313703
-81.0 33.0 0.00928652321630804
-81.0 35.0 0.008380520951302378
-81.0 37.0 0.008380520951302378
-81.0 39.0 0.009966024915062289
-81.0 41.0 0.01087202718006795
-81.0 43.0 0.012910532276330692
-81.0 45.0 0.0144960362400906
-81.0 47.0 0.01698754246885617
-81.0 49.0 0.021064552661381655
-81.0 51.0 0.023556058890147225
-81.0 53.0 0.0289920724801812
-81.0 55.0 0.035787089467723666
-81.0 57.0 0.04167610419026047
-81.0 59.0 0.04688561721404304
-81.0 61.0 0.052774631936579844
-81.0 63.0 0.05571913929784825
-81.0 65.0 0.05843714609286523
-81.0 67.0 0.05911664779161948
-81.0 69.0 0.057757644394110984
-81.0 71.0 0.05481313703284258
-81.0 73.0 0.05005662514156285
-81.0 75.0 0.044394110985277464
-81.0 77.0 0.039864099660249154
-81.0 79.0 0.03442808607021518
-81.0 81.0 0.02695356738391846
-81.0 83.0 0.022650056625141562
-81.0 85.0 0.01812004530011325
-81.0 87.0 0.014949037372593432
-81.0 89.0 0.012231030577576444
-81.0 91.0 0.01087202718006795
-81.0 93.0 0.00883352208380521
-81.0 95.0 0.007701019252548132
-81.0 97.0 0.008154020385050963
-81.0 99.0 0.00928652321630804
-81.0 101.0 0.01087202718006795
-81.0 103.0 0.012004530011325029
-81.0 105.0 0.013816534541336353
-81.0 107.0 0.01608154020385051
-81.0 109.0 0.01925254813137033
-81.0 111.0 0.022650056625141562
-81.0 113.0 0.02808607021517554
-81.0 115.0 0.035107587768969425
-81.0 117.0 0.04235560588901472
-81.0 119.0 0.052548131370328426
-81.0 121.0 0.0622876557191393
-81.0 123.0 0.0665911664779162
-81.0 125.0 0.07202718006795017
-81.0 127.0 0.07904869762174406
-81.0 129.0 0.08720271800679502
-81.0 131.0 0.09354473386183465
-81.0 133.0 0.10079275198187995
-81.0 135.0 0.11392978482446206
-81.0 137.0 0.12684031710079274
-81.0 139.0 0.14133635334088335
-81.0 141.0 0.1565118912797282
-81.0 143.0 0.17304643261608155
-81.0 145.0 0.19003397508493772
-81.0 147.0 0.20973952434881088
-81.0 149.0 0.2262740656851642
-81.0 151.0 0.2432616081540204
-81.0 153.0 0.2545866364665912
-81.0 155.0 0.26296715741789356
-81.0 157.0 0.2677236693091733
-81.0 159.0 0.26749716874292184
-81.0 161.0 0.2613816534541336
-81.0 163.0 0.24711211778029446
-81.0 165.0 0.22514156285390713
-81.0 167.0 0.20045300113250283
-81.0 169.0 0.17667044167610418
-81.0 171.0 0.15447338618346546
-81.0 173.0 0.13295583238958097
-81.0 175.0 0.11392978482446206
-81.0 177.0 0.09648924122310305
-81.0 179.0 0.08425821064552662
-79.0 -179.0 0.07406568516421291
-79.0 -177.0 0.06274065685164212
-79.0 -175.0 0.04620611551528879
-79.0 -173.0 0.03306908267270668
-79.0 -171.0 0.022650056625141562
-79.0 -169.0 0.01608154020385051
-79.0 -167.0 0.01087202718006795
-79.0 -165.0 0.0056625141562853904
-79.0 -163.0 0.003850509626274066
-79.0 -161.0 0.002944507361268403
-79.0 -159.0 0.0015855039637599094
-79.0 -157.0 0.0015855039637599094
-79.0 -155.0 0.0011325028312570782
-79.0 -153.0 0.0011325028312570782
-79.0 -151.0 9.060022650056625E-4
-79.0 -149.0 4.5300113250283127E-4
-79.0 -147.0 4.5300113250283127E-4
-79.0 -145.0 2.2650056625141563E-4
-79.0 -143.0 2.2650056625141563E-4
-79.0 -141.0 2.2650056625141563E-4
-79.0 -139.0 2.2650056625141563E-4
-79.0 -137.0 2.2650056625141563E-4
-79.0 -135.0 2.2650056625141563E-4
-79.0 -133.0 2.2650056625141563E-4
-79.0 -131.0 2.2650056625141563E-4
-79.0 -129.0 2.2650056625141563E-4
-79.0 -127.0 2.2650056625141563E-4
-79.0 -125.0 2.2650056625141563E-4
-79.0 -123.0 2.2650056625141563E-4
-79.0 -121.0 2.2650056625141563E-4
-79.0 -119.0 2.2650056625141563E-4
-79.0 -117.0 2.2650056625141563E-4
-79.0 -115.0 2.2650056625141563E-4
-79.0 -113.0 2.2650056625141563E-4
-79.0 -111.0 2.2650056625141563E-4
-79.0 -109.0 2.2650056625141563E-4
-79.0 -107.0 0.0
-79.0 -105.0 0.0
-79.0 -103.0 0.0
-79.0 -101.0 0.0
-79.0 -99.0 0.0
-79.0 -97.0 0.0
-79.0 -95.0 0.0
-79.0 -93.0 0.0
-79.0 -91.0 0.0
-79.0 -89.0 0.0
-79.0 -87.0 0.0
-79.0 -85.0 0.0
-79.0 -83.0 0.0
-79.0 -81.0 0.0
-79.0 -79.0 0.0
-79.0 -77.0 0.0
-79.0 -75.0 0.0
-79.0 -73.0 0.0
-79.0 -71.0 0.0
-79.0 -69.0 0.0
-79.0 -67.0 2.2650056625141563E-4
-79.0 -65.0 2.2650056625141563E-4
-79.0 -63.0 2.2650056625141563E-4
-79.0 -61.0 2.2650056625141563E-4
-79.0 -59.0 2.2650056625141563E-4
-79.0 -57.0 4.5300113250283127E-4
-79.0 -55.0 9.060022650056625E-4
-79.0 -53.0 0.0011325028312570782
-79.0 -51.0 0.0015855039637599094
-79.0 -49.0 0.0015855039637599094
-79.0 -47.0 0.002944507361268403
-79.0 -45.0 0.0040770101925254815
-79.0 -43.0 0.006115515288788222
-79.0 -41.0 0.012004530011325029
-79.0 -39.0 0.017440543601359004
-79.0 -37.0 0.024009060022650058
-79.0 -35.0 0.036013590033975085
-79.0 -33.0 0.05005662514156285
-79.0 -31.0 0.06296715741789355
-79.0 -29.0 0.07157417893544733
-79.0 -27.0 0.08289920724801812
-79.0 -25.0 0.0958097395243488
-79.0 -23.0 0.11325028312570781
-79.0 -21.0 0.1288788221970555
-79.0 -19.0 0.14677236693091733
-79.0 -17.0 0.16217440543601358
-79.0 -15.0 0.16987542468856173
-79.0 -13.0 0.1739524348810872
-79.0 -11.0 0.1696489241223103
-79.0 -9.0 0.16285390713476783
-79.0 -7.0 0.15152887882219707
-79.0 -5.0 0.1365798414496036
-79.0 -3.0 0.12208380520951302
-79.0 -1.0 0.1071347678369196
-79.0 1.0 0.09513023782559456
-79.0 3.0 0.0840317100792752
-79.0 5.0 0.07315968289920725
-79.0 7.0 0.06455266138165346
-79.0 9.0 0.05753114382785957
-79.0 11.0 0.04280860702151756
-79.0 13.0 0.03442808607021518
-79.0 15.0 0.025141562853907135
-79.0 17.0 0.02129105322763307
-79.0 19.0 0.01698754246885617
-79.0 21.0 0.014949037372593432
-79.0 23.0 0.013137032842582106
-79.0 25.0 0.011551528878822197
-79.0 27.0 0.010419026047565118
-79.0 29.0 0.00883352208380521
-79.0 31.0 0.007701019252548132
-79.0 33.0 0.006795016987542469
-79.0 35.0 0.006795016987542469
-79.0 37.0 0.006795016987542469
-79.0 39.0 0.008154020385050963
-79.0 41.0 0.010645526613816535
-79.0 43.0 0.012004530011325029
-79.0 45.0 0.0144960362400906
-79.0 47.0 0.016761041902604756
-79.0 49.0 0.021064552661381655
-79.0 51.0 0.023556058890147225
-79.0 53.0 0.0289920724801812
-79.0 55.0 0.035787089467723666
-79.0 57.0 0.04167610419026047
-79.0 59.0 0.04665911664779162
-79.0 61.0 0.052548131370328426
-79.0 63.0 0.05549263873159683
-79.0 65.0 0.05821064552661381
-79.0 67.0 0.05843714609286523
-79.0 69.0 0.05753114382785957
-79.0 71.0 0.05413363533408833
-79.0 73.0 0.04960362400906002
-79.0 75.0 0.044167610419026046
-79.0 77.0 0.039864099660249154
-79.0 79.0 0.03420158550396376
-79.0 81.0 0.02695356738391846
-79.0 83.0 0.022423556058890147
-79.0 85.0 0.01812004530011325
-79.0 87.0 0.014949037372593432
-79.0 89.0 0.012910532276330692
-79.0 91.0 0.01087202718006795
-79.0 93.0 0.00928652321630804
-79.0 95.0 0.008607021517553794
-79.0 97.0 0.00883352208380521
-79.0 99.0 0.010192525481313703
-79.0 101.0 0.01087202718006795
-79.0 103.0 0.012910532276330692
-79.0 105.0 0.014949037372593432
-79.0 107.0 0.01698754246885617
-79.0 109.0 0.02129105322763307
-79.0 111.0 0.024009060022650058
-79.0 113.0 0.03103057757644394
-79.0 115.0 0.039864099660249154
-79.0 117.0 0.048018120045300115
-79.0 119.0 0.06070215175537939
-79.0 121.0 0.06545866364665912
-79.0 123.0 0.07202718006795017
-79.0 125.0 0.08040770101925254
-79.0 127.0 0.089920724801812
-79.0 129.0 0.09694224235560589
-79.0 131.0 0.10826727066817667
-79.0 133.0 0.12049830124575311
-79.0 135.0 0.1347678369195923
-79.0 137.0 0.15220838052095131
-79.0 139.0 0.1696489241223103
-79.0 141.0 0.19048697621744054
-79.0 143.0 0.21676104190260476
-79.0 145.0 0.24371460928652322
-79.0 147.0 0.26749716874292184
-79.0 149.0 0.2881087202718007
-79.0 151.0 0.31098527746319365
-79.0 153.0 0.32797281993204985
-79.0 155.0 0.33725934314835787
-79.0 157.0 0.3408833522083805
-79.0 159.0 0.33884484711211776
-79.0 161.0 0.32955832389580975
-79.0 163.0 0.3060022650056625
-79.0 165.0 0.27383918459796147
-79.0 167.0 0.2407701019252548
-79.0 169.0 0.20679501698754246
-79.0 171.0 0.1739524348810872
-79.0 173.0 0.14677236693091733
-79.0 175.0 0.1245753114382786
-79.0 177.0 0.10373725934314836
-79.0 179.0 0.08924122310305775
-77.0 -179.0 0.07587768969422423
-77.0 -177.0 0.06342015855039637
-77.0 -175.0 0.04711211778029445
-77.0 -173.0 0.03306908267270668
-77.0 -171.0 0.022197055492638732
-77.0 -169.0 0.01608154020385051
-77.0 -167.0 0.01087202718006795
-77.0 -165.0 0.0056625141562853904
-77.0 -163.0 0.00362400906002265
-77.0 -161.0 0.0027180067950169874
-77.0 -159.0 0.0015855039637599094
-77.0 -157.0 0.0015855039637599094
-77.0 -155.0 0.0011325028312570782
-77.0 -153.0 9.060022650056625E-4
-77.0 -151.0 9.060022650056625E-4
-77.0 -149.0 4.5300113250283127E-4
-77.0 -147.0 4.5300113250283127E-4
-77.0 -145.0 2.2650056625141563E-4
-77.0 -143.0 2.2650056625141563E-4
-77.0 -141.0 2.2650056625141563E-4
-77.0 -139.0 2.2650056625141563E-4
-77.0 -137.0 2.2650056625141563E-4
-77.0 -135.0 2.2650056625141563E-4
-77.0 -133.0 2.2650056625141563E-4
-77.0 -131.0 2.2650056625141563E-4
-77.0 -129.0 2.2650056625141563E-4
-77.0 -127.0 2.2650056625141563E-4
-77.0 -125.0 2.2650056625141563E-4
-77.0 -123.0 2.2650056625141563E-4
-77.0 -121.0 2.2650056625141563E-4
-77.0 -119.0 2.2650056625141563E-4
-77.0 -117.0 2.2650056625141563E-4
-77.0 -115.0 2.2650056625141563E-4
-77.0 -113.0 2.2650056625141563E-4
-77.0 -111.0 2.2650056625141563E-4
-77.0 -109.0 2.2650056625141563E-4
-77.0 -107.0 0.0
-77.0 -105.0 0.0
-77.0 -103.0 0.0
-77.0 -101.0 0.0
-77.0 -99.0 0.0
-77.0 -97.0 0.0
-77.0 -95.0 0.0
-77.0 -93.0 0.0
-77.0 -91.0 0.0
-77.0 -89.0 0.0
-77.0 -87.0 0.0
-77.0 -85.0 0.0
-77.0 -83.0 0.0
-77.0 -81.0 0.0
-77.0 -79.0 0.0
-77.0 -77.0 0.0
-77.0 -75.0 0.0
-77.0 -73.0 0.0
-77.0 -71.0 0.0
-77.0 -69.0 2.2650056625141563E-4
-77.0 -67.0 2.2650056625141563E-4
-77.0 -65.0 2.2650056625141563E-4
-77.0 -63.0 2.2650056625141563E-4
-77.0 -61.0 2.2650056625141563E-4
-77.0 -59.0 4.5300113250283127E-4
-77.0 -57.0 9.060022650056625E-4
-77.0 -55.0 0.0011325028312570782
-77.0 -53.0 0.0015855039637599094
-77.0 -51.0 0.0015855039637599094
-77.0 -49.0 0.002944507361268403
-77.0 -47.0 0.004303510758776897
-77.0 -45.0 0.007021517553793885
-77.0 -43.0 0.013590033975084938
-77.0 -41.0 0.020385050962627407
-77.0 -39.0 0.028765571913929786
-77.0 -37.0 0.04258210645526614
-77.0 -35.0 0.061155152887882216
-77.0 -33.0 0.06795016987542468
-77.0 -31.0 0.07768969422423556
-77.0 -29.0 0.09037372593431484
-77.0 -27.0 0.10169875424688561
-77.0 -25.0 0.12140430351075877
-77.0 -23.0 0.14224235560588902
-77.0 -21.0 0.16353340883352208
-77.0 -19.0 0.1812004530011325
-77.0 -17.0 0.19864099660249152
-77.0 -15.0 0.20860702151755378
-77.0 -13.0 0.20860702151755378
-77.0 -11.0 0.1988674971687429
-77.0 -9.0 0.18278595696489242
-77.0 -7.0 0.16693091732729332
-77.0 -5.0 0.14699886749716876
-77.0 -3.0 0.12842582106455266
-77.0 -1.0 0.1114382785956965
-77.0 1.0 0.0958097395243488
-77.0 3.0 0.08312570781426953
-77.0 5.0 0.07180067950169876
-77.0 7.0 0.06296715741789355
-77.0 9.0 0.0507361268403171
-77.0 11.0 0.03782559456398641
-77.0 13.0 0.028765571913929786
-77.0 15.0 0.021970554926387317
-77.0 17.0 0.017440543601359004
-77.0 19.0 0.014949037372593432
-77.0 21.0 0.012910532276330692
-77.0 23.0 0.01087202718006795
-77.0 25.0 0.008380520951302378
-77.0 27.0 0.006795016987542469
-77.0 29.0 0.0063420158550396375
-77.0 31.0 0.0056625141562853904
-77.0 33.0 0.0056625141562853904
-77.0 35.0 0.0056625141562853904
-77.0 37.0 0.0056625141562853904
-77.0 39.0 0.006568516421291053
-77.0 41.0 0.00883352208380521
-77.0 43.0 0.011325028312570781
-77.0 45.0 0.013816534541336353
-77.0 47.0 0.01608154020385051
-77.0 49.0 0.01970554926387316
-77.0 51.0 0.022650056625141562
-77.0 53.0 0.028765571913929786
-77.0 55.0 0.03488108720271801
-77.0 57.0 0.040317100792751984
-77.0 59.0 0.044394110985277464
-77.0 61.0 0.049377123442808604
-77.0 63.0 0.05345413363533409
-77.0 65.0 0.055039637599094
-77.0 67.0 0.05571913929784825
-77.0 69.0 0.05458663646659117
-77.0 71.0 0.05186862967157418
-77.0 73.0 0.04733861834654587
-77.0 75.0 0.04258210645526614
-77.0 77.0 0.036919592298980744
-77.0 79.0 0.031483578708946774
-77.0 81.0 0.025141562853907135
-77.0 83.0 0.02129105322763307
-77.0 85.0 0.01698754246885617
-77.0 87.0 0.0144960362400906
-77.0 89.0 0.012231030577576444
-77.0 91.0 0.01087202718006795
-77.0 93.0 0.00928652321630804
-77.0 95.0 0.00883352208380521
-77.0 97.0 0.00928652321630804
-77.0 99.0 0.010645526613816535
-77.0 101.0 0.011551528878822197
-77.0 103.0 0.013363533408833523
-77.0 105.0 0.01608154020385051
-77.0 107.0 0.018346545866364666
-77.0 109.0 0.022197055492638732
-77.0 111.0 0.02695356738391846
-77.0 113.0 0.035107587768969425
-77.0 115.0 0.04280860702151756
-77.0 117.0 0.05481313703284258
-77.0 119.0 0.06342015855039637
-77.0 121.0 0.07089467723669308
-77.0 123.0 0.07950169875424688
-77.0 125.0 0.09014722536806342
-77.0 127.0 0.09784824462061155
-77.0 129.0 0.1116647791619479
-77.0 131.0 0.1259343148357871
-77.0 133.0 0.1420158550396376
-77.0 135.0 0.15809739524348812
-77.0 137.0 0.17938844847112118
-77.0 139.0 0.20792751981879953
-77.0 141.0 0.23986409966024916
-77.0 143.0 0.2729331823329558
-77.0 145.0 0.31098527746319365
-77.0 147.0 0.34133635334088336
-77.0 149.0 0.3673839184597962
-77.0 151.0 0.3929784824462061
-77.0 153.0 0.40679501698754245
-77.0 155.0 0.4192525481313703
-77.0 157.0 0.42242355605889015
-77.0 159.0 0.4149490373725934
-77.0 161.0 0.39614949037372593
-77.0 163.0 0.3610419026047565
-77.0 165.0 0.3261608154020385
-77.0 167.0 0.2767836919592299
-77.0 169.0 0.2346545866364666
-77.0 171.0 0.1916194790486976
-77.0 173.0 0.15809739524348812
-77.0 175.0 0.1318233295583239
-77.0 177.0 0.10894677236693091
-77.0 179.0 0.09105322763306908
-75.0 -179.0 0.07587768969422423
-75.0 -177.0 0.06296715741789355
-75.0 -175.0 0.04597961494903737
-75.0 -173.0 0.03012457531143828
-75.0 -171.0 0.02129105322763307
-75.0 -169.0 0.0144960362400906
-75.0 -167.0 0.00928652321630804
-75.0 -165.0 0.004983012457531144
-75.0 -163.0 0.0031710079275198188
-75.0 -161.0 0.0022650056625141564
-75.0 -159.0 0.0015855039637599094
-75.0 -157.0 0.0013590033975084937
-75.0 -155.0 0.0011325028312570782
-75.0 -153.0 9.060022650056625E-4
-75.0 -151.0 6.795016987542468E-4
-75.0 -149.0 4.5300113250283127E-4
-75.0 -147.0 4.5300113250283127E-4
-75.0 -145.0 2.2650056625141563E-4
-75.0 -143.0 2.2650056625141563E-4
-75.0 -141.0 2.2650056625141563E-4
-75.0 -139.0 2.2650056625141563E-4
-75.0 -137.0 2.2650056625141563E-4
-75.0 -135.0 2.2650056625141563E-4
-75.0 -133.0 2.2650056625141563E-4
-75.0 -131.0 2.2650056625141563E-4
-75.0 -129.0 2.2650056625141563E-4
-75.0 -127.0 2.2650056625141563E-4
-75.0 -125.0 2.2650056625141563E-4
-75.0 -123.0 2.2650056625141563E-4
-75.0 -121.0 2.2650056625141563E-4
-75.0 -119.0 2.2650056625141563E-4
-75.0 -117.0 2.2650056625141563E-4
-75.0 -115.0 2.2650056625141563E-4
-75.0 -113.0 2.2650056625141563E-4
-75.0 -111.0 2.2650056625141563E-4
-75.0 -109.0 2.2650056625141563E-4
-75.0 -107.0 0.0
-75.0 -105.0 0.0
-75.0 -103.0 0.0
-75.0 -101.0 0.0
-75.0 -99.0 0.0
-75.0 -97.0 0.0
-75.0 -95.0 0.0
-75.0 -93.0 0.0
-75.0 -91.0 0.0
-75.0 -89.0 0.0
-75.0 -87.0 0.0
-75.0 -85.0 0.0
-75.0 -83.0 0.0
-75.0 -81.0 0.0
-75.0 -79.0 0.0
-75.0 -77.0 0.0
-75.0 -75.0 0.0
-75.0 -73.0 0.0
-75.0 -71.0 0.0
-75.0 -69.0 2.2650056625141563E-4
-75.0 -67.0 2.2650056625141563E-4
-75.0 -65.0 2.2650056625141563E-4
-75.0 -63.0 2.2650056625141563E-4
-75.0 -61.0 4.5300113250283127E-4
-75.0 -59.0 9.060022650056625E-4
-75.0 -57.0 0.0011325028312570782
-75.0 -55.0 0.0015855039637599094
-75.0 -53.0 0.0022650056625141564
-75.0 -51.0 0.0031710079275198188
-75.0 -49.0 0.0047565118912797286
-75.0 -47.0 0.00928652321630804
-75.0 -45.0 0.014949037372593432
-75.0 -43.0 0.022650056625141562
-75.0 -41.0 0.03533408833522084
-75.0 -39.0 0.052774631936579844
-75.0 -37.0 0.06545866364665912
-75.0 -35.0 0.07633069082672707
-75.0 -33.0 0.08924122310305775
-75.0 -31.0 0.09898074745186863
-75.0 -29.0 0.11619479048697622
-75.0 -27.0 0.13408833522083805
-75.0 -25.0 0.1565118912797282
-75.0 -23.0 0.18006795016987542
-75.0 -21.0 0.20792751981879953
-75.0 -19.0 0.23148357870894679
-75.0 -17.0 0.2477916194790487
-75.0 -15.0 0.25141562853907135
-75.0 -13.0 0.2464326160815402
-75.0 -11.0 0.2305775764439411
-75.0 -9.0 0.2074745186862967
-75.0 -7.0 0.18029445073612685
-75.0 -5.0 0.1565118912797282
-75.0 -3.0 0.1334088335220838
-75.0 -1.0 0.11347678369195922
-75.0 1.0 0.09535673839184598
-75.0 3.0 0.08108720271800679
-75.0 5.0 0.06908267270668177
-75.0 7.0 0.061155152887882216
-75.0 9.0 0.044167610419026046
-75.0 11.0 0.03284258210645526
-75.0 13.0 0.022650056625141562
-75.0 15.0 0.01812004530011325
-75.0 17.0 0.0144960362400906
-75.0 19.0 0.011778029445073612
-75.0 21.0 0.009513023782559457
-75.0 23.0 0.006795016987542469
-75.0 25.0 0.0056625141562853904
-75.0 27.0 0.005436013590033975
-75.0 29.0 0.0047565118912797286
-75.0 31.0 0.004530011325028313
-75.0 33.0 0.004530011325028313
-75.0 35.0 0.004530011325028313
-75.0 37.0 0.004983012457531144
-75.0 39.0 0.0056625141562853904
-75.0 41.0 0.006795016987542469
-75.0 43.0 0.010419026047565118
-75.0 45.0 0.012910532276330692
-75.0 47.0 0.015402038505096263
-75.0 49.0 0.018346545866364666
-75.0 51.0 0.021970554926387317
-75.0 53.0 0.025821064552661383
-75.0 55.0 0.031710079275198186
-75.0 57.0 0.0362400906002265
-75.0 59.0 0.04167610419026047
-75.0 61.0 0.045300113250283124
-75.0 63.0 0.04824462061155153
-75.0 65.0 0.05050962627406568
-75.0 67.0 0.0507361268403171
-75.0 69.0 0.04983012457531144
-75.0 71.0 0.04711211778029445
-75.0 73.0 0.0434881087202718
-75.0 75.0 0.039864099660249154
-75.0 77.0 0.03488108720271801
-75.0 79.0 0.028765571913929786
-75.0 81.0 0.02287655719139298
-75.0 83.0 0.01970554926387316
-75.0 85.0 0.01608154020385051
-75.0 87.0 0.013816534541336353
-75.0 89.0 0.011551528878822197
-75.0 91.0 0.010192525481313703
-75.0 93.0 0.008380520951302378
-75.0 95.0 0.008154020385050963
-75.0 97.0 0.00883352208380521
-75.0 99.0 0.010645526613816535
-75.0 101.0 0.011551528878822197
-75.0 103.0 0.013590033975084938
-75.0 105.0 0.01608154020385051
-75.0 107.0 0.019026047565118914
-75.0 109.0 0.022650056625141562
-75.0 111.0 0.028765571913929786
-75.0 113.0 0.0362400906002265
-75.0 115.0 0.04665911664779162
-75.0 117.0 0.061155152887882216
-75.0 119.0 0.06681766704416761
-75.0 121.0 0.07610419026047566
-75.0 123.0 0.08765571913929784
-75.0 125.0 0.0971687429218573
-75.0 127.0 0.11211778029445074
-75.0 129.0 0.12774631936579842
-75.0 131.0 0.144960362400906
-75.0 133.0 0.16557191392978482
-75.0 135.0 0.18776896942242355
-75.0 137.0 0.21947904869762175
-75.0 139.0 0.2573046432616082
-75.0 141.0 0.29920724801812004
-75.0 143.0 0.3438278595696489
-75.0 145.0 0.3911664779161948
-75.0 147.0 0.4283125707814269
-75.0 149.0 0.46296715741789357
-75.0 151.0 0.48629671574178934
-75.0 153.0 0.5030577576443941
-75.0 155.0 0.5125707814269536
-75.0 157.0 0.5082672706681767
-75.0 159.0 0.49037372593431483
-75.0 161.0 0.46206115515288787
-75.0 163.0 0.41562853907134767
-75.0 165.0 0.36172140430351074
-75.0 167.0 0.31098527746319365
-75.0 169.0 0.25413363533408834
-75.0 171.0 0.20679501698754246
-75.0 173.0 0.16693091732729332
-75.0 175.0 0.13522083805209514
-75.0 177.0 0.11030577576443941
-75.0 179.0 0.09195922989807474
-73.0 -179.0 0.07293318233295583
-73.0 -177.0 0.0622876557191393
-73.0 -175.0 0.04258210645526614
-73.0 -173.0 0.028312570781426953
-73.0 -171.0 0.019026047565118914
-73.0 -169.0 0.013137032842582106
-73.0 -167.0 0.006795016987542469
-73.0 -165.0 0.004303510758776897
-73.0 -163.0 0.002944507361268403
-73.0 -161.0 0.0015855039637599094
-73.0 -159.0 0.0015855039637599094
-73.0 -157.0 0.0011325028312570782
-73.0 -155.0 0.0011325028312570782
-73.0 -153.0 9.060022650056625E-4
-73.0 -151.0 6.795016987542468E-4
-73.0 -149.0 4.5300113250283127E-4
-73.0 -147.0 4.5300113250283127E-4
-73.0 -145.0 2.2650056625141563E-4
-73.0 -143.0 2.2650056625141563E-4
-73.0 -141.0 2.2650056625141563E-4
-73.0 -139.0 2.2650056625141563E-4
-73.0 -137.0 2.2650056625141563E-4
-73.0 -135.0 2.2650056625141563E-4
-73.0 -133.0 2.2650056625141563E-4
-73.0 -131.0 2.2650056625141563E-4
-73.0 -129.0 2.2650056625141563E-4
-73.0 -127.0 2.2650056625141563E-4
-73.0 -125.0 2.2650056625141563E-4
-73.0 -123.0 2.2650056625141563E-4
-73.0 -121.0 2.2650056625141563E-4
-73.0 -119.0 2.2650056625141563E-4
-73.0 -117.0 2.2650056625141563E-4
-73.0 -115.0 2.2650056625141563E-4
-73.0 -113.0 2.2650056625141563E-4
-73.0 -111.0 2.2650056625141563E-4
-73.0 -109.0 2.2650056625141563E-4
-73.0 -107.0 0.0
-73.0 -105.0 0.0
-73.0 -103.0 0.0
-73.0 -101.0 0.0
-73.0 -99.0 0.0
-73.0 -97.0 0.0
-73.0 -95.0 0.0
-73.0 -93.0 0.0
-73.0 -91.0 0.0
-73.0 -89.0 0.0
-73.0 -87.0 0.0
-73.0 -85.0 0.0
-73.0 -83.0 0.0
-73.0 -81.0 0.0
-73.0 -79.0 0.0
-73.0 -77.0 0.0
-73.0 -75.0 0.0
-73.0 -73.0 0.0
-73.0 -71.0 2.2650056625141563E-4
-73.0 -69.0 2.2650056625141563E-4
-73.0 -67.0 2.2650056625141563E-4
-73.0 -65.0 2.2650056625141563E-4
-73.0 -63.0 2.2650056625141563E-4
-73.0 -61.0 9.060022650056625E-4
-73.0 -59.0 0.0011325028312570782
-73.0 -57.0 0.0015855039637599094
-73.0 -55.0 0.0027180067950169874
-73.0 -53.0 0.00362400906002265
-73.0 -51.0 0.0056625141562853904
-73.0 -49.0 0.011551528878822197
-73.0 -47.0 0.01698754246885617
-73.0 -45.0 0.025141562853907135
-73.0 -43.0 0.04099660249150623
-73.0 -41.0 0.0622876557191393
-73.0 -39.0 0.07383918459796149
-73.0 -37.0 0.08924122310305775
-73.0 -35.0 0.10124575311438279
-73.0 -33.0 0.11981879954699887
-73.0 -31.0 0.13522083805209514
-73.0 -29.0 0.15583238958097395
-73.0 -27.0 0.17802944507361268
-73.0 -25.0 0.20792751981879953
-73.0 -23.0 0.24031710079275198
-73.0 -21.0 0.26998867497168744
-73.0 -19.0 0.289920724801812
-73.0 -17.0 0.3053227633069083
-73.0 -15.0 0.29943374858437144
-73.0 -13.0 0.28154020385050965
-73.0 -11.0 0.2582106455266138
-73.0 -9.0 0.22423556058890148
-73.0 -7.0 0.19003397508493772
-73.0 -5.0 0.16217440543601358
-73.0 -3.0 0.13431483578708947
-73.0 -1.0 0.1116647791619479
-73.0 1.0 0.09331823329558324
-73.0 3.0 0.07768969422423556
-73.0 5.0 0.06591166477916195
-73.0 7.0 0.05413363533408833
-73.0 9.0 0.036919592298980744
-73.0 11.0 0.025141562853907135
-73.0 13.0 0.019026047565118914
-73.0 15.0 0.0144960362400906
-73.0 17.0 0.01087202718006795
-73.0 19.0 0.007474518686296716
-73.0 21.0 0.0056625141562853904
-73.0 23.0 0.0047565118912797286
-73.0 25.0 0.004303510758776897
-73.0 27.0 0.003850509626274066
-73.0 29.0 0.00362400906002265
-73.0 31.0 0.00362400906002265
-73.0 33.0 0.00362400906002265
-73.0 35.0 0.00362400906002265
-73.0 37.0 0.004303510758776897
-73.0 39.0 0.0047565118912797286
-73.0 41.0 0.0056625141562853904
-73.0 43.0 0.007701019252548132
-73.0 45.0 0.01087202718006795
-73.0 47.0 0.013816534541336353
-73.0 49.0 0.01608154020385051
-73.0 51.0 0.01970554926387316
-73.0 53.0 0.022650056625141562
-73.0 55.0 0.02808607021517554
-73.0 57.0 0.03306908267270668
-73.0 59.0 0.0362400906002265
-73.0 61.0 0.04077010192525481
-73.0 63.0 0.04280860702151756
-73.0 65.0 0.044167610419026046
-73.0 67.0 0.044394110985277464
-73.0 69.0 0.044167610419026046
-73.0 71.0 0.04235560588901472
-73.0 73.0 0.03895809739524349
-73.0 75.0 0.03533408833522084
-73.0 77.0 0.0289920724801812
-73.0 79.0 0.024009060022650058
-73.0 81.0 0.02129105322763307
-73.0 83.0 0.01698754246885617
-73.0 85.0 0.0144960362400906
-73.0 87.0 0.012004530011325029
-73.0 89.0 0.010645526613816535
-73.0 91.0 0.008154020385050963
-73.0 93.0 0.007474518686296716
-73.0 95.0 0.007474518686296716
-73.0 97.0 0.007927519818799546
-73.0 99.0 0.009966024915062289
-73.0 101.0 0.011098527746319366
-73.0 103.0 0.013363533408833523
-73.0 105.0 0.01608154020385051
-73.0 107.0 0.01925254813137033
-73.0 109.0 0.022650056625141562
-73.0 111.0 0.029218573046432616
-73.0 113.0 0.039864099660249154
-73.0 115.0 0.05096262740656852
-73.0 117.0 0.06274065685164212
-73.0 119.0 0.07112117780294451
-73.0 121.0 0.08199320498301246
-73.0 123.0 0.09513023782559456
-73.0 125.0 0.10939977349943375
-73.0 127.0 0.12684031710079274
-73.0 129.0 0.14609286523216308
-73.0 131.0 0.167836919592299
-73.0 133.0 0.19343148357870896
-73.0 135.0 0.2274065685164213
-73.0 137.0 0.2690826727066818
-73.0 139.0 0.319365798414496
-73.0 141.0 0.3755379388448471
-73.0 143.0 0.432163080407701
-73.0 145.0 0.4853907134767837
-73.0 147.0 0.5268403171007927
-73.0 149.0 0.5648924122310306
-73.0 151.0 0.589127972819932
-73.0 153.0 0.6015855039637599
-73.0 155.0 0.6022650056625142
-73.0 157.0 0.5886749716874292
-73.0 159.0 0.5603624009060023
-73.0 161.0 0.5134767836919593
-73.0 163.0 0.45571913929784824
-73.0 165.0 0.3916194790486976
-73.0 167.0 0.32819932049830125
-73.0 169.0 0.26296715741789356
-73.0 171.0 0.21132502831257077
-73.0 173.0 0.167836919592299
-73.0 175.0 0.13522083805209514
-73.0 177.0 0.10917327293318234
-73.0 179.0 0.09037372593431484
-71.0 -179.0 0.06862967157417893
-71.0 -177.0 0.05753114382785957
-71.0 -175.0 0.03737259343148358
-71.0 -173.0 0.023556058890147225
-71.0 -171.0 0.01608154020385051
-71.0 -169.0 0.01087202718006795
-71.0 -167.0 0.005436013590033975
-71.0 -165.0 0.00362400906002265
-71.0 -163.0 0.0022650056625141564
-71.0 -161.0 0.0015855039637599094
-71.0 -159.0 0.0013590033975084937
-71.0 -157.0 0.0011325028312570782
-71.0 -155.0 9.060022650056625E-4
-71.0 -153.0 9.060022650056625E-4
-71.0 -151.0 4.5300113250283127E-4
-71.0 -149.0 4.5300113250283127E-4
-71.0 -147.0 2.2650056625141563E-4
-71.0 -145.0 2.2650056625141563E-4
-71.0 -143.0 2.2650056625141563E-4
-71.0 -141.0 2.2650056625141563E-4
-71.0 -139.0 2.2650056625141563E-4
-71.0 -137.0 2.2650056625141563E-4
-71.0 -135.0 2.2650056625141563E-4
-71.0 -133.0 2.2650056625141563E-4
-71.0 -131.0 2.2650056625141563E-4
-71.0 -129.0 2.2650056625141563E-4
-71.0 -127.0 2.2650056625141563E-4
-71.0 -125.0 2.2650056625141563E-4
-71.0 -123.0 2.2650056625141563E-4
-71.0 -121.0 2.2650056625141563E-4
-71.0 -119.0 2.2650056625141563E-4
-71.0 -117.0 2.2650056625141563E-4
-71.0 -115.0 2.2650056625141563E-4
-71.0 -113.0 2.2650056625141563E-4
-71.0 -111.0 2.2650056625141563E-4
-71.0 -109.0 2.2650056625141563E-4
-71.0 -107.0 0.0
-71.0 -105.0 0.0
-71.0 -103.0 0.0
-71.0 -101.0 0.0
-71.0 -99.0 0.0
-71.0 -97.0 0.0
-71.0 -95.0 0.0
-71.0 -93.0 0.0
-71.0 -91.0 0.0
-71.0 -89.0 0.0
-71.0 -87.0 0.0
-71.0 -85.0 0.0
-71.0 -83.0 0.0
-71.0 -81.0 0.0
-71.0 -79.0 0.0
-71.0 -77.0 0.0
-71.0 -75.0 2.2650056625141563E-4
-71.0 -73.0 2.2650056625141563E-4
-71.0 -71.0 2.2650056625141563E-4
-71.0 -69.0 2.2650056625141563E-4
-71.0 -67.0 2.2650056625141563E-4
-71.0 -65.0 2.2650056625141563E-4
-71.0 -63.0 4.5300113250283127E-4
-71.0 -61.0 0.0011325028312570782
-71.0 -59.0 0.0015855039637599094
-71.0 -57.0 0.0027180067950169874
-71.0 -55.0 0.004303510758776897
-71.0 -53.0 0.008154020385050963
-71.0 -51.0 0.0144960362400906
-71.0 -49.0 0.02129105322763307
-71.0 -47.0 0.03261608154020385
-71.0 -45.0 0.05028312570781427
-71.0 -43.0 0.06772366930917327
-71.0 -41.0 0.08425821064552662
-71.0 -39.0 0.10079275198187995
-71.0 -37.0 0.12480181200453001
-71.0 -35.0 0.1463193657984145
-71.0 -33.0 0.16738391845979614
-71.0 -31.0 0.18867497168742922
-71.0 -29.0 0.21653454133635333
-71.0 -27.0 0.2493771234428086
-71.0 -25.0 0.2838052095130238
-71.0 -23.0 0.32525481313703286
-71.0 -21.0 0.34994337485843713
-71.0 -19.0 0.3646659116647792
-71.0 -17.0 0.3619479048697622
-71.0 -15.0 0.34677236693091734
-71.0 -13.0 0.31778029445073613
-71.0 -11.0 0.27746319365798416
-71.0 -9.0 0.23691959229898074
-71.0 -7.0 0.19479048697621745
-71.0 -5.0 0.16217440543601358
-71.0 -3.0 0.13227633069082673
-71.0 -1.0 0.1071347678369196
-71.0 1.0 0.08969422423556059
-71.0 3.0 0.07293318233295583
-71.0 5.0 0.0622876557191393
-71.0 7.0 0.0434881087202718
-71.0 9.0 0.028765571913929786
-71.0 11.0 0.021064552661381655
-71.0 13.0 0.0144960362400906
-71.0 15.0 0.010645526613816535
-71.0 17.0 0.0063420158550396375
-71.0 19.0 0.004983012457531144
-71.0 21.0 0.004303510758776897
-71.0 23.0 0.00362400906002265
-71.0 25.0 0.002944507361268403
-71.0 27.0 0.002944507361268403
-71.0 29.0 0.002944507361268403
-71.0 31.0 0.002944507361268403
-71.0 33.0 0.002944507361268403
-71.0 35.0 0.002944507361268403
-71.0 37.0 0.0033975084937712344
-71.0 39.0 0.003850509626274066
-71.0 41.0 0.0047565118912797286
-71.0 43.0 0.0056625141562853904
-71.0 45.0 0.008380520951302378
-71.0 47.0 0.011551528878822197
-71.0 49.0 0.0144960362400906
-71.0 51.0 0.016761041902604756
-71.0 53.0 0.020838052095130236
-71.0 55.0 0.022650056625141562
-71.0 57.0 0.027180067950169876
-71.0 59.0 0.030577576443941108
-71.0 61.0 0.03488108720271801
-71.0 63.0 0.0362400906002265
-71.0 65.0 0.03782559456398641
-71.0 67.0 0.03827859569648924
-71.0 69.0 0.03737259343148358
-71.0 71.0 0.035560588901472255
-71.0 73.0 0.03306908267270668
-71.0 75.0 0.028765571913929786
-71.0 77.0 0.024009060022650058
-71.0 79.0 0.02129105322763307
-71.0 81.0 0.017893544733861833
-71.0 83.0 0.014949037372593432
-71.0 85.0 0.01245753114382786
-71.0 87.0 0.010645526613816535
-71.0 89.0 0.007927519818799546
-71.0 91.0 0.006568516421291053
-71.0 93.0 0.006568516421291053
-71.0 95.0 0.006568516421291053
-71.0 97.0 0.006795016987542469
-71.0 99.0 0.008154020385050963
-71.0 101.0 0.01087202718006795
-71.0 103.0 0.013137032842582106
-71.0 105.0 0.015855039637599093
-71.0 107.0 0.019026047565118914
-71.0 109.0 0.022650056625141562
-71.0 111.0 0.030351075877689693
-71.0 113.0 0.04144960362400906
-71.0 115.0 0.05594563986409966
-71.0 117.0 0.06545866364665912
-71.0 119.0 0.07587768969422423
-71.0 121.0 0.089920724801812
-71.0 123.0 0.10237825594563986
-71.0 125.0 0.12231030577576443
-71.0 127.0 0.14428086070215176
-71.0 129.0 0.16761041902604756
-71.0 131.0 0.19614949037372592
-71.0 133.0 0.23510758776896942
-71.0 135.0 0.2781426953567384
-71.0 137.0 0.33725934314835787
-71.0 139.0 0.3979614949037373
-71.0 141.0 0.46862967157417895
-71.0 143.0 0.5322763306908267
-71.0 145.0 0.5925254813137033
-71.0 147.0 0.6434881087202718
-71.0 149.0 0.6767836919592299
-71.0 151.0 0.6992072480181201
-71.0 153.0 0.7010192525481314
-71.0 155.0 0.6862967157417894
-71.0 157.0 0.6548131370328426
-71.0 159.0 0.6029445073612684
-71.0 161.0 0.5426953567383919
-71.0 163.0 0.47451868629671573
-71.0 165.0 0.3966024915062288
-71.0 167.0 0.327519818799547
-71.0 169.0 0.26047565118912797
-71.0 171.0 0.20520951302378257
-71.0 173.0 0.16353340883352208
-71.0 175.0 0.12955832389580973
-71.0 177.0 0.10373725934314836
-71.0 179.0 0.08561721404303511
-69.0 -179.0 0.06432616081540204
-69.0 -177.0 0.04711211778029445
-69.0 -175.0 0.030577576443941108
-69.0 -173.0 0.021064552661381655
-69.0 -171.0 0.013816534541336353
-69.0 -169.0 0.006795016987542469
-69.0 -167.0 0.004303510758776897
-69.0 -165.0 0.002944507361268403
-69.0 -163.0 0.0015855039637599094
-69.0 -161.0 0.0015855039637599094
-69.0 -159.0 0.0011325028312570782
-69.0 -157.0 0.0011325028312570782
-69.0 -155.0 9.060022650056625E-4
-69.0 -153.0 6.795016987542468E-4
-69.0 -151.0 4.5300113250283127E-4
-69.0 -149.0 4.5300113250283127E-4
-69.0 -147.0 2.2650056625141563E-4
-69.0 -145.0 2.2650056625141563E-4
-69.0 -143.0 2.2650056625141563E-4
-69.0 -141.0 2.2650056625141563E-4
-69.0 -139.0 2.2650056625141563E-4
-69.0 -137.0 2.2650056625141563E-4
-69.0 -135.0 2.2650056625141563E-4
-69.0 -133.0 2.2650056625141563E-4
-69.0 -131.0 2.2650056625141563E-4
-69.0 -129.0 2.2650056625141563E-4
-69.0 -127.0 2.2650056625141563E-4
-69.0 -125.0 2.2650056625141563E-4
-69.0 -123.0 2.2650056625141563E-4
-69.0 -121.0 2.2650056625141563E-4
-69.0 -119.0 2.2650056625141563E-4
-69.0 -117.0 2.2650056625141563E-4
-69.0 -115.0 2.2650056625141563E-4
-69.0 -113.0 2.2650056625141563E-4
-69.0 -111.0 2.2650056625141563E-4
-69.0 -109.0 0.0
-69.0 -107.0 0.0
-69.0 -105.0 0.0
-69.0 -103.0 0.0
-69.0 -101.0 0.0
-69.0 -99.0 0.0
-69.0 -97.0 0.0
-69.0 -95.0 0.0
-69.0 -93.0 0.0
-69.0 -91.0 0.0
-69.0 -89.0 0.0
-69.0 -87.0 0.0
-69.0 -85.0 0.0
-69.0 -83.0 0.0
-69.0 -81.0 0.0
-69.0 -79.0 2.2650056625141563E-4
-69.0 -77.0 2.2650056625141563E-4
-69.0 -75.0 2.2650056625141563E-4
-69.0 -73.0 2.2650056625141563E-4
-69.0 -71.0 2.2650056625141563E-4
-69.0 -69.0 2.2650056625141563E-4
-69.0 -67.0 2.2650056625141563E-4
-69.0 -65.0 4.5300113250283127E-4
-69.0 -63.0 9.060022650056625E-4
-69.0 -61.0 0.0015855039637599094
-69.0 -59.0 0.002491506228765572
-69.0 -57.0 0.004530011325028313
-69.0 -55.0 0.01087202718006795
-69.0 -53.0 0.017893544733861833
-69.0 -51.0 0.026500566251415628
-69.0 -49.0 0.04099660249150623
-69.0 -47.0 0.0622876557191393
-69.0 -45.0 0.07587768969422423
-69.0 -43.0 0.09513023782559456
-69.0 -41.0 0.12049830124575311
-69.0 -39.0 0.15152887882219707
-69.0 -37.0 0.18142695356738392
-69.0 -35.0 0.21766704416761043
-69.0 -33.0 0.25118912797281995
-69.0 -31.0 0.2822197055492639
-69.0 -29.0 0.3200453001132503
-69.0 -27.0 0.35628539071347676
-69.0 -25.0 0.39637599093997733
-69.0 -23.0 0.42627406568516424
-69.0 -21.0 0.4450736126840317
-69.0 -19.0 0.4446206115515289
-69.0 -17.0 0.42265005662514155
-69.0 -15.0 0.38890147225368066
-69.0 -13.0 0.34110985277463196
-69.0 -11.0 0.28720271800679503
-69.0 -9.0 0.23963759909399773
-69.0 -7.0 0.1916194790486976
-69.0 -5.0 0.1565118912797282
-69.0 -3.0 0.12525481313703285
-69.0 -1.0 0.09875424688561721
-69.0 1.0 0.08176670441676104
-69.0 3.0 0.06727066817667045
-69.0 5.0 0.052774631936579844
-69.0 7.0 0.03533408833522084
-69.0 9.0 0.022650056625141562
-69.0 11.0 0.015855039637599093
-69.0 13.0 0.010645526613816535
-69.0 15.0 0.0056625141562853904
-69.0 17.0 0.004303510758776897
-69.0 19.0 0.00362400906002265
-69.0 21.0 0.002944507361268403
-69.0 23.0 0.0027180067950169874
-69.0 25.0 0.0022650056625141564
-69.0 27.0 0.0015855039637599094
-69.0 29.0 0.0015855039637599094
-69.0 31.0 0.0015855039637599094
-69.0 33.0 0.0015855039637599094
-69.0 35.0 0.0022650056625141564
-69.0 37.0 0.002944507361268403
-69.0 39.0 0.002944507361268403
-69.0 41.0 0.003850509626274066
-69.0 43.0 0.004530011325028313
-69.0 45.0 0.0056625141562853904
-69.0 47.0 0.00883352208380521
-69.0 49.0 0.011551528878822197
-69.0 51.0 0.0144960362400906
-69.0 53.0 0.01653454133635334
-69.0 55.0 0.019479048697621744
-69.0 57.0 0.022650056625141562
-69.0 59.0 0.024009060022650058
-69.0 61.0 0.02808607021517554
-69.0 63.0 0.028765571913929786
-69.0 65.0 0.029898074745186864
-69.0 67.0 0.030351075877689693
-69.0 69.0 0.029218573046432616
-69.0 71.0 0.028539071347678368
-69.0 73.0 0.025141562853907135
-69.0 75.0 0.022650056625141562
-69.0 77.0 0.020838052095130236
-69.0 79.0 0.01698754246885617
-69.0 81.0 0.0144960362400906
-69.0 83.0 0.012004530011325029
-69.0 85.0 0.009966024915062289
-69.0 87.0 0.007021517553793885
-69.0 89.0 0.005889014722536806
-69.0 91.0 0.0056625141562853904
-69.0 93.0 0.005436013590033975
-69.0 95.0 0.0056625141562853904
-69.0 97.0 0.0056625141562853904
-69.0 99.0 0.006795016987542469
-69.0 101.0 0.009966024915062289
-69.0 103.0 0.012004530011325029
-69.0 105.0 0.014949037372593432
-69.0 107.0 0.01857304643261608
-69.0 109.0 0.022650056625141562
-69.0 111.0 0.031936579841449604
-69.0 113.0 0.0434881087202718
-69.0 115.0 0.061155152887882216
-69.0 117.0 0.06795016987542468
-69.0 119.0 0.08063420158550397
-69.0 121.0 0.09535673839184598
-69.0 123.0 0.11415628539071347
-69.0 125.0 0.13590033975084936
-69.0 127.0 0.16353340883352208
-69.0 129.0 0.1941109852774632
-69.0 131.0 0.23556058890147225
-69.0 133.0 0.28199320498301245
-69.0 135.0 0.3431483578708947
-69.0 137.0 0.4142695356738392
-69.0 139.0 0.4919592298980747
-69.0 141.0 0.5746319365798415
-69.0 143.0 0.6539071347678369
-69.0 145.0 0.7171007927519819
-69.0 147.0 0.7644394110985278
-69.0 149.0 0.7909399773499434
-69.0 151.0 0.7947904869762175
-69.0 153.0 0.7816534541336353
-69.0 155.0 0.7447338618346546
-69.0 157.0 0.6924122310305776
-69.0 159.0 0.6269535673839185
-69.0 161.0 0.5485843714609286
-69.0 163.0 0.4679501698754247
-69.0 165.0 0.3859569648924122
-69.0 167.0 0.30939977349943376
-69.0 169.0 0.24280860702151755
-69.0 171.0 0.18867497168742922
-69.0 173.0 0.15220838052095131
-69.0 175.0 0.12049830124575311
-69.0 177.0 0.0958097395243488
-69.0 179.0 0.07836919592298981
-67.0 -179.0 0.05911664779161948
-67.0 -177.0 0.03759909399773499
-67.0 -175.0 0.023103057757644395
-67.0 -173.0 0.01608154020385051
-67.0 -171.0 0.010192525481313703
-67.0 -169.0 0.0047565118912797286
-67.0 -167.0 0.002944507361268403
-67.0 -165.0 0.0015855039637599094
-67.0 -163.0 0.0015855039637599094
-67.0 -161.0 0.0013590033975084937
-67.0 -159.0 0.0011325028312570782
-67.0 -157.0 9.060022650056625E-4
-67.0 -155.0 6.795016987542468E-4
-67.0 -153.0 4.5300113250283127E-4
-67.0 -151.0 4.5300113250283127E-4
-67.0 -149.0 2.2650056625141563E-4
-67.0 -147.0 2.2650056625141563E-4
-67.0 -145.0 2.2650056625141563E-4
-67.0 -143.0 2.2650056625141563E-4
-67.0 -141.0 2.2650056625141563E-4
-67.0 -139.0 2.2650056625141563E-4
-67.0 -137.0 2.2650056625141563E-4
-67.0 -135.0 2.2650056625141563E-4
-67.0 -133.0 2.2650056625141563E-4
-67.0 -131.0 2.2650056625141563E-4
-67.0 -129.0 2.2650056625141563E-4
-67.0 -127.0 2.2650056625141563E-4
-67.0 -125.0 2.2650056625141563E-4
-67.0 -123.0 2.2650056625141563E-4
-67.0 -121.0 2.2650056625141563E-4
-67.0 -119.0 2.2650056625141563E-4
-67.0 -117.0 2.2650056625141563E-4
-67.0 -115.0 2.2650056625141563E-4
-67.0 -113.0 2.2650056625141563E-4
-67.0 -111.0 0.0
-67.0 -109.0 0.0
-67.0 -107.0 0.0
-67.0 -105.0 0.0
-67.0 -103.0 0.0
-67.0 -101.0 0.0
-67.0 -99.0 0.0
-67.0 -97.0 0.0
-67.0 -95.0 0.0
-67.0 -93.0 0.0
-67.0 -91.0 0.0
-67.0 -89.0 0.0
-67.0 -87.0 0.0
-67.0 -85.0 0.0
-67.0 -83.0 0.0
-67.0 -81.0 2.2650056625141563E-4
-67.0 -79.0 2.2650056625141563E-4
-67.0 -77.0 2.2650056625141563E-4
-67.0 -75.0 2.2650056625141563E-4
-67.0 -73.0 2.2650056625141563E-4
-67.0 -71.0 2.2650056625141563E-4
-67.0 -69.0 2.2650056625141563E-4
-67.0 -67.0 2.2650056625141563E-4
-67.0 -65.0 9.060022650056625E-4
-67.0 -63.0 0.0013590033975084937
-67.0 -61.0 0.0015855039637599094
-67.0 -59.0 0.004303510758776897
-67.0 -57.0 0.011551528878822197
-67.0 -55.0 0.020385050962627407
-67.0 -53.0 0.031936579841449604
-67.0 -51.0 0.04915062287655719
-67.0 -49.0 0.0665911664779162
-67.0 -47.0 0.08199320498301246
-67.0 -45.0 0.10554926387315969
-67.0 -43.0 0.13884484711211778
-67.0 -41.0 0.17802944507361268
-67.0 -39.0 0.23080407701019254
-67.0 -37.0 0.28471121177802944
-67.0 -35.0 0.3431483578708947
-67.0 -33.0 0.3938844847112118
-67.0 -31.0 0.43669309173272935
-67.0 -29.0 0.47429218573046433
-67.0 -27.0 0.503510758776897
-67.0 -25.0 0.5268403171007927
-67.0 -23.0 0.5377123442808607
-67.0 -21.0 0.5311438278595696
-67.0 -19.0 0.5087202718006795
-67.0 -17.0 0.4684031710079275
-67.0 -15.0 0.4101925254813137
-67.0 -13.0 0.34835787089467724
-67.0 -11.0 0.2838052095130238
-67.0 -9.0 0.22967157417893544
-67.0 -7.0 0.18029445073612685
-67.0 -5.0 0.14450736126840316
-67.0 -3.0 0.11460928652321631
-67.0 -1.0 0.09195922989807474
-67.0 1.0 0.07451868629671574
-67.0 3.0 0.0622876557191393
-67.0 5.0 0.040543601359003395
-67.0 7.0 0.02491506228765572
-67.0 9.0 0.016761041902604756
-67.0 11.0 0.01087202718006795
-67.0 13.0 0.0056625141562853904
-67.0 15.0 0.003850509626274066
-67.0 17.0 0.002944507361268403
-67.0 19.0 0.002491506228765572
-67.0 21.0 0.0015855039637599094
-67.0 23.0 0.0015855039637599094
-67.0 25.0 0.0015855039637599094
-67.0 27.0 0.0015855039637599094
-67.0 29.0 0.0015855039637599094
-67.0 31.0 0.0015855039637599094
-67.0 33.0 0.0015855039637599094
-67.0 35.0 0.0015855039637599094
-67.0 37.0 0.0015855039637599094
-67.0 39.0 0.0027180067950169874
-67.0 41.0 0.002944507361268403
-67.0 43.0 0.00362400906002265
-67.0 45.0 0.004530011325028313
-67.0 47.0 0.0056625141562853904
-67.0 49.0 0.007701019252548132
-67.0 51.0 0.01087202718006795
-67.0 53.0 0.013363533408833523
-67.0 55.0 0.015628539071347678
-67.0 57.0 0.01698754246885617
-67.0 59.0 0.01970554926387316
-67.0 61.0 0.02129105322763307
-67.0 63.0 0.022650056625141562
-67.0 65.0 0.022650056625141562
-67.0 67.0 0.022650056625141562
-67.0 69.0 0.022650056625141562
-67.0 71.0 0.0217440543601359
-67.0 73.0 0.020385050962627407
-67.0 75.0 0.01766704416761042
-67.0 77.0 0.01608154020385051
-67.0 79.0 0.013363533408833523
-67.0 81.0 0.01087202718006795
-67.0 83.0 0.007927519818799546
-67.0 85.0 0.0063420158550396375
-67.0 87.0 0.005436013590033975
-67.0 89.0 0.0047565118912797286
-67.0 91.0 0.004530011325028313
-67.0 93.0 0.004530011325028313
-67.0 95.0 0.004530011325028313
-67.0 97.0 0.005209513023782559
-67.0 99.0 0.0056625141562853904
-67.0 101.0 0.007701019252548132
-67.0 103.0 0.01087202718006795
-67.0 105.0 0.013816534541336353
-67.0 107.0 0.017440543601359004
-67.0 109.0 0.022650056625141562
-67.0 111.0 0.03352208380520951
-67.0 113.0 0.04620611551528879
-67.0 115.0 0.06274065685164212
-67.0 117.0 0.07202718006795017
-67.0 119.0 0.08720271800679502
-67.0 121.0 0.10124575311438279
-67.0 123.0 0.1259343148357871
-67.0 125.0 0.15288788221970556
-67.0 127.0 0.18391845979614949
-67.0 129.0 0.22853907134767837
-67.0 131.0 0.27927519818799545
-67.0 133.0 0.34450736126840314
-67.0 135.0 0.4203850509626274
-67.0 137.0 0.5069082672706682
-67.0 139.0 0.6009060022650057
-67.0 141.0 0.698074745186863
-67.0 143.0 0.7814269535673839
-67.0 145.0 0.8364665911664779
-67.0 147.0 0.8688561721404303
-67.0 149.0 0.8774631936579842
-67.0 151.0 0.8600226500566251
-67.0 153.0 0.8237825594563987
-67.0 155.0 0.7687429218573046
-67.0 157.0 0.6951302378255946
-67.0 159.0 0.6126840317100792
-67.0 161.0 0.5234428086070215
-67.0 163.0 0.43578708946772365
-67.0 165.0 0.34835787089467724
-67.0 167.0 0.2729331823329558
-67.0 169.0 0.21313703284258212
-67.0 171.0 0.1682899207248018
-67.0 173.0 0.1347678369195923
-67.0 175.0 0.10758776896942242
-67.0 177.0 0.08788221970554927
-67.0 179.0 0.07112117780294451
-65.0 -179.0 0.044167610419026046
-65.0 -177.0 0.028312570781426953
-65.0 -175.0 0.018346545866364666
-65.0 -173.0 0.011778029445073612
-65.0 -171.0 0.0056625141562853904
-65.0 -169.0 0.0033975084937712344
-65.0 -167.0 0.0020385050962627408
-65.0 -165.0 0.0015855039637599094
-65.0 -163.0 0.0013590033975084937
-65.0 -161.0 0.0011325028312570782
-65.0 -159.0 9.060022650056625E-4
-65.0 -157.0 9.060022650056625E-4
-65.0 -155.0 4.5300113250283127E-4
-65.0 -153.0 4.5300113250283127E-4
-65.0 -151.0 4.5300113250283127E-4
-65.0 -149.0 2.2650056625141563E-4
-65.0 -147.0 2.2650056625141563E-4
-65.0 -145.0 2.2650056625141563E-4
-65.0 -143.0 2.2650056625141563E-4
-65.0 -141.0 2.2650056625141563E-4
-65.0 -139.0 2.2650056625141563E-4
-65.0 -137.0 2.2650056625141563E-4
-65.0 -135.0 2.2650056625141563E-4
-65.0 -133.0 2.2650056625141563E-4
-65.0 -131.0 2.2650056625141563E-4
-65.0 -129.0 2.2650056625141563E-4
-65.0 -127.0 2.2650056625141563E-4
-65.0 -125.0 2.2650056625141563E-4
-65.0 -123.0 2.2650056625141563E-4
-65.0 -121.0 2.2650056625141563E-4
-65.0 -119.0 2.2650056625141563E-4
-65.0 -117.0 2.2650056625141563E-4
-65.0 -115.0 0.0
-65.0 -113.0 0.0
-65.0 -111.0 0.0
-65.0 -109.0 0.0
-65.0 -107.0 0.0
-65.0 -105.0 0.0
-65.0 -103.0 0.0
-65.0 -101.0 0.0
-65.0 -99.0 0.0
-65.0 -97.0 0.0
-65.0 -95.0 0.0
-65.0 -93.0 0.0
-65.0 -91.0 0.0
-65.0 -89.0 0.0
-65.0 -87.0 0.0
-65.0 -85.0 0.0
-65.0 -83.0 2.2650056625141563E-4
-65.0 -81.0 2.2650056625141563E-4
-65.0 -79.0 2.2650056625141563E-4
-65.0 -77.0 2.2650056625141563E-4
-65.0 -75.0 2.2650056625141563E-4
-65.0 -73.0 2.2650056625141563E-4
-65.0 -71.0 2.2650056625141563E-4
-65.0 -69.0 2.2650056625141563E-4
-65.0 -67.0 4.5300113250283127E-4
-65.0 -65.0 0.0011325028312570782
-65.0 -63.0 0.0015855039637599094
-65.0 -61.0 0.00362400906002265
-65.0 -59.0 0.010645526613816535
-65.0 -57.0 0.01970554926387316
-65.0 -55.0 0.03442808607021518
-65.0 -53.0 0.05436013590033975
-65.0 -51.0 0.07021517553793885
-65.0 -49.0 0.08924122310305775
-65.0 -47.0 0.11415628539071347
-65.0 -45.0 0.1524348810872027
-65.0 -43.0 0.2015855039637599
-65.0 -41.0 0.27270668176670443
-65.0 -39.0 0.3556058890147225
-65.0 -37.0 0.4448471121177803
-65.0 -35.0 0.5191392978482446
-65.0 -33.0 0.5791619479048697
-65.0 -31.0 0.6269535673839185
-65.0 -29.0 0.6530011325028312
-65.0 -27.0 0.6625141562853907
-65.0 -25.0 0.6593431483578709
-65.0 -23.0 0.6398640996602492
-65.0 -21.0 0.6022650056625142
-65.0 -19.0 0.5535673839184598
-65.0 -17.0 0.48765571913929784
-65.0 -15.0 0.41336353340883353
-65.0 -13.0 0.3390713476783692
-65.0 -11.0 0.26749716874292184
-65.0 -9.0 0.20928652321630803
-65.0 -7.0 0.16443941109852775
-65.0 -5.0 0.12819932049830124
-65.0 -3.0 0.09988674971687429
-65.0 -1.0 0.08131370328425822
-65.0 1.0 0.06545866364665912
-65.0 3.0 0.04688561721404304
-65.0 5.0 0.028765571913929786
-65.0 7.0 0.01857304643261608
-65.0 9.0 0.012004530011325029
-65.0 11.0 0.0056625141562853904
-65.0 13.0 0.00362400906002265
-65.0 15.0 0.002944507361268403
-65.0 17.0 0.0015855039637599094
-65.0 19.0 0.0015855039637599094
-65.0 21.0 0.0015855039637599094
-65.0 23.0 0.0013590033975084937
-65.0 25.0 0.0013590033975084937
-65.0 27.0 0.0013590033975084937
-65.0 29.0 0.0013590033975084937
-65.0 31.0 0.0013590033975084937
-65.0 33.0 0.0015855039637599094
-65.0 35.0 0.0015855039637599094
-65.0 37.0 0.0015855039637599094
-65.0 39.0 0.0015855039637599094
-65.0 41.0 0.0022650056625141564
-65.0 43.0 0.002944507361268403
-65.0 45.0 0.0033975084937712344
-65.0 47.0 0.004303510758776897
-65.0 49.0 0.005209513023782559
-65.0 51.0 0.006568516421291053
-65.0 53.0 0.00883352208380521
-65.0 55.0 0.01087202718006795
-65.0 57.0 0.013137032842582106
-65.0 59.0 0.0144960362400906
-65.0 61.0 0.01608154020385051
-65.0 63.0 0.016761041902604756
-65.0 65.0 0.01698754246885617
-65.0 67.0 0.01698754246885617
-65.0 69.0 0.016761041902604756
-65.0 71.0 0.01608154020385051
-65.0 73.0 0.0144960362400906
-65.0 75.0 0.013137032842582106
-65.0 77.0 0.01087202718006795
-65.0 79.0 0.008154020385050963
-65.0 81.0 0.006115515288788222
-65.0 83.0 0.005436013590033975
-65.0 85.0 0.004530011325028313
-65.0 87.0 0.004303510758776897
-65.0 89.0 0.003850509626274066
-65.0 91.0 0.00362400906002265
-65.0 93.0 0.00362400906002265
-65.0 95.0 0.0040770101925254815
-65.0 97.0 0.004303510758776897
-65.0 99.0 0.004983012457531144
-65.0 101.0 0.0056625141562853904
-65.0 103.0 0.00883352208380521
-65.0 105.0 0.012910532276330692
-65.0 107.0 0.016761041902604756
-65.0 109.0 0.022650056625141562
-65.0 111.0 0.03442808607021518
-65.0 113.0 0.04824462061155153
-65.0 115.0 0.06342015855039637
-65.0 117.0 0.07587768969422423
-65.0 119.0 0.09195922989807474
-65.0 121.0 0.1114382785956965
-65.0 123.0 0.13725934314835786
-65.0 125.0 0.16874292185730463
-65.0 127.0 0.21177802944507362
-65.0 129.0 0.26704416761041905
-65.0 131.0 0.33725934314835787
-65.0 133.0 0.414722536806342
-65.0 135.0 0.504643261608154
-65.0 137.0 0.6043035107587769
-65.0 139.0 0.7125707814269535
-65.0 141.0 0.8113250283125708
-65.0 143.0 0.8862967157417894
-65.0 145.0 0.934088335220838
-65.0 147.0 0.9497168742921858
-65.0 149.0 0.9347678369195923
-65.0 151.0 0.8921857304643261
-65.0 153.0 0.8269535673839185
-65.0 155.0 0.7501698754246886
-65.0 157.0 0.6616081540203851
-65.0 159.0 0.5662514156285391
-65.0 161.0 0.47451868629671573
-65.0 163.0 0.3843714609286523
-65.0 165.0 0.2996602491506229
-65.0 167.0 0.23306908267270668
-65.0 169.0 0.18029445073612685
-65.0 171.0 0.1447338618346546
-65.0 173.0 0.11664779161947905
-65.0 175.0 0.09354473386183465
-65.0 177.0 0.07633069082672707
-65.0 179.0 0.06296715741789355
-63.0 -179.0 0.030804077010192527
-63.0 -177.0 0.020385050962627407
-63.0 -175.0 0.013137032842582106
-63.0 -173.0 0.006115515288788222
-63.0 -171.0 0.00362400906002265
-63.0 -169.0 0.0022650056625141564
-63.0 -167.0 0.0015855039637599094
-63.0 -165.0 0.0013590033975084937
-63.0 -163.0 0.0011325028312570782
-63.0 -161.0 9.060022650056625E-4
-63.0 -159.0 9.060022650056625E-4
-63.0 -157.0 4.5300113250283127E-4
-63.0 -155.0 4.5300113250283127E-4
-63.0 -153.0 4.5300113250283127E-4
-63.0 -151.0 2.2650056625141563E-4
-63.0 -149.0 2.2650056625141563E-4
-63.0 -147.0 2.2650056625141563E-4
-63.0 -145.0 2.2650056625141563E-4
-63.0 -143.0 2.2650056625141563E-4
-63.0 -141.0 2.2650056625141563E-4
-63.0 -139.0 2.2650056625141563E-4
-63.0 -137.0 2.2650056625141563E-4
-63.0 -135.0 2.2650056625141563E-4
-63.0 -133.0 2.2650056625141563E-4
-63.0 -131.0 2.2650056625141563E-4
-63.0 -129.0 2.2650056625141563E-4
-63.0 -127.0 2.2650056625141563E-4
-63.0 -125.0 2.2650056625141563E-4
-63.0 -123.0 2.2650056625141563E-4
-63.0 -121.0 2.2650056625141563E-4
-63.0 -119.0 0.0
-63.0 -117.0 0.0
-63.0 -115.0 0.0
-63.0 -113.0 0.0
-63.0 -111.0 0.0
-63.0 -109.0 0.0
-63.0 -107.0 0.0
-63.0 -105.0 0.0
-63.0 -103.0 0.0
-63.0 -101.0 0.0
-63.0 -99.0 0.0
-63.0 -97.0 0.0
-63.0 -95.0 0.0
-63.0 -93.0 0.0
-63.0 -91.0 0.0
-63.0 -89.0 0.0
-63.0 -87.0 0.0
-63.0 -85.0 0.0
-63.0 -83.0 2.2650056625141563E-4
-63.0 -81.0 2.2650056625141563E-4
-63.0 -79.0 2.2650056625141563E-4
-63.0 -77.0 2.2650056625141563E-4
-63.0 -75.0 2.2650056625141563E-4
-63.0 -73.0 2.2650056625141563E-4
-63.0 -71.0 2.2650056625141563E-4
-63.0 -69.0 4.5300113250283127E-4
-63.0 -67.0 9.060022650056625E-4
-63.0 -65.0 0.0015855039637599094
-63.0 -63.0 0.002944507361268403
-63.0 -61.0 0.006568516421291053
-63.0 -59.0 0.016761041902604756
-63.0 -57.0 0.02967157417893545
-63.0 -55.0 0.05345413363533409
-63.0 -53.0 0.07044167610419026
-63.0 -51.0 0.09060022650056625
-63.0 -49.0 0.11891279728199321
-63.0 -47.0 0.15696489241223102
-63.0 -45.0 0.21562853907134769
-63.0 -43.0 0.29920724801812004
-63.0 -41.0 0.402718006795017
-63.0 -39.0 0.5182332955832389
-63.0 -37.0 0.6269535673839185
-63.0 -35.0 0.7146092865232163
-63.0 -33.0 0.7812004530011325
-63.0 -31.0 0.8129105322763307
-63.0 -29.0 0.8169875424688562
-63.0 -27.0 0.7968289920724801
-63.0 -25.0 0.7603624009060023
-63.0 -23.0 0.7060022650056625
-63.0 -21.0 0.640317100792752
-63.0 -19.0 0.5642129105322763
-63.0 -17.0 0.47927519818799547
-63.0 -15.0 0.39184597961494905
-63.0 -13.0 0.3105322763306908
-63.0 -11.0 0.23691959229898074
-63.0 -9.0 0.18029445073612685
-63.0 -7.0 0.14224235560588902
-63.0 -5.0 0.110079275198188
-63.0 -3.0 0.08878822197055493
-63.0 -1.0 0.07089467723669308
-63.0 1.0 0.055039637599094
-63.0 3.0 0.03442808607021518
-63.0 5.0 0.021064552661381655
-63.0 7.0 0.012910532276330692
-63.0 9.0 0.0056625141562853904
-63.0 11.0 0.00362400906002265
-63.0 13.0 0.0027180067950169874
-63.0 15.0 0.0015855039637599094
-63.0 17.0 0.0015855039637599094
-63.0 19.0 0.0013590033975084937
-63.0 21.0 0.0011325028312570782
-63.0 23.0 0.0011325028312570782
-63.0 25.0 0.0011325028312570782
-63.0 27.0 0.0011325028312570782
-63.0 29.0 0.0011325028312570782
-63.0 31.0 0.0011325028312570782
-63.0 33.0 0.0011325028312570782
-63.0 35.0 0.0013590033975084937
-63.0 37.0 0.0013590033975084937
-63.0 39.0 0.0015855039637599094
-63.0 41.0 0.0015855039637599094
-63.0 43.0 0.0015855039637599094
-63.0 45.0 0.0027180067950169874
-63.0 47.0 0.002944507361268403
-63.0 49.0 0.00362400906002265
-63.0 51.0 0.004303510758776897
-63.0 53.0 0.005209513023782559
-63.0 55.0 0.0056625141562853904
-63.0 57.0 0.007021517553793885
-63.0 59.0 0.00928652321630804
-63.0 61.0 0.01087202718006795
-63.0 63.0 0.01087202718006795
-63.0 65.0 0.011551528878822197
-63.0 67.0 0.011551528878822197
-63.0 69.0 0.01087202718006795
-63.0 71.0 0.010419026047565118
-63.0 73.0 0.008154020385050963
-63.0 75.0 0.006568516421291053
-63.0 77.0 0.005436013590033975
-63.0 79.0 0.004530011325028313
-63.0 81.0 0.004303510758776897
-63.0 83.0 0.00362400906002265
-63.0 85.0 0.0031710079275198188
-63.0 87.0 0.002944507361268403
-63.0 89.0 0.002944507361268403
-63.0 91.0 0.002944507361268403
-63.0 93.0 0.002944507361268403
-63.0 95.0 0.0031710079275198188
-63.0 97.0 0.00362400906002265
-63.0 99.0 0.004303510758776897
-63.0 101.0 0.004983012457531144
-63.0 103.0 0.006568516421291053
-63.0 105.0 0.01087202718006795
-63.0 107.0 0.01608154020385051
-63.0 109.0 0.022650056625141562
-63.0 111.0 0.03465458663646659
-63.0 113.0 0.05005662514156285
-63.0 115.0 0.06500566251415628
-63.0 117.0 0.07904869762174406
-63.0 119.0 0.0958097395243488
-63.0 121.0 0.11981879954699887
-63.0 123.0 0.14881087202718007
-63.0 125.0 0.18663646659116648
-63.0 127.0 0.2432616081540204
-63.0 129.0 0.31098527746319365
-63.0 131.0 0.3929784824462061
-63.0 133.0 0.48584371460928655
-63.0 135.0 0.5886749716874292
-63.0 137.0 0.70079275198188
-63.0 139.0 0.803850509626274
-63.0 141.0 0.8935447338618346
-63.0 143.0 0.9553793884484711
-63.0 145.0 0.9845979614949038
-63.0 147.0 0.9796149490373726
-63.0 149.0 0.9379388448471121
-63.0 151.0 0.8681766704416761
-63.0 153.0 0.7882219705549264
-63.0 155.0 0.6912797281993205
-63.0 157.0 0.5904869762174405
-63.0 159.0 0.49377123442808607
-63.0 161.0 0.4018120045300113
-63.0 163.0 0.31800679501698753
-63.0 165.0 0.24552661381653454
-63.0 167.0 0.1882219705549264
-63.0 169.0 0.15107587768969422
-63.0 171.0 0.1202718006795017
-63.0 173.0 0.09648924122310305
-63.0 175.0 0.08040770101925254
-63.0 177.0 0.06545866364665912
-63.0 179.0 0.048471121177802945
-61.0 -179.0 0.02129105322763307
-61.0 -177.0 0.013363533408833523
-61.0 -175.0 0.0063420158550396375
-61.0 -173.0 0.00362400906002265
-61.0 -171.0 0.0022650056625141564
-61.0 -169.0 0.0015855039637599094
-61.0 -167.0 0.0013590033975084937
-61.0 -165.0 0.0011325028312570782
-61.0 -163.0 9.060022650056625E-4
-61.0 -161.0 6.795016987542468E-4
-61.0 -159.0 4.5300113250283127E-4
-61.0 -157.0 4.5300113250283127E-4
-61.0 -155.0 4.5300113250283127E-4
-61.0 -153.0 2.2650056625141563E-4
-61.0 -151.0 2.2650056625141563E-4
-61.0 -149.0 2.2650056625141563E-4
-61.0 -147.0 2.2650056625141563E-4
-61.0 -145.0 2.2650056625141563E-4
-61.0 -143.0 2.2650056625141563E-4
-61.0 -141.0 2.2650056625141563E-4
-61.0 -139.0 2.2650056625141563E-4
-61.0 -137.0 2.2650056625141563E-4
-61.0 -135.0 2.2650056625141563E-4
-61.0 -133.0 2.2650056625141563E-4
-61.0 -131.0 2.2650056625141563E-4
-61.0 -129.0 2.2650056625141563E-4
-61.0 -127.0 2.2650056625141563E-4
-61.0 -125.0 2.2650056625141563E-4
-61.0 -123.0 0.0
-61.0 -121.0 0.0
-61.0 -119.0 0.0
-61.0 -117.0 0.0
-61.0 -115.0 0.0
-61.0 -113.0 0.0
-61.0 -111.0 0.0
-61.0 -109.0 0.0
-61.0 -107.0 0.0
-61.0 -105.0 0.0
-61.0 -103.0 0.0
-61.0 -101.0 0.0
-61.0 -99.0 0.0
-61.0 -97.0 0.0
-61.0 -95.0 0.0
-61.0 -93.0 0.0
-61.0 -91.0 0.0
-61.0 -89.0 0.0
-61.0 -87.0 0.0
-61.0 -85.0 2.2650056625141563E-4
-61.0 -83.0 2.2650056625141563E-4
-61.0 -81.0 2.2650056625141563E-4
-61.0 -79.0 2.2650056625141563E-4
-61.0 -77.0 2.2650056625141563E-4
-61.0 -75.0 2.2650056625141563E-4
-61.0 -73.0 2.2650056625141563E-4
-61.0 -71.0 4.5300113250283127E-4
-61.0 -69.0 9.060022650056625E-4
-61.0 -67.0 0.0013590033975084937
-61.0 -65.0 0.0015855039637599094
-61.0 -63.0 0.004303510758776897
-61.0 -61.0 0.012910532276330692
-61.0 -59.0 0.023556058890147225
-61.0 -57.0 0.044167610419026046
-61.0 -55.0 0.06681766704416761
-61.0 -53.0 0.08720271800679502
-61.0 -51.0 0.11392978482446206
-61.0 -49.0 0.15447338618346546
-61.0 -47.0 0.2115515288788222
-61.0 -45.0 0.29762174405436015
-61.0 -43.0 0.4124575311438279
-61.0 -41.0 0.5424688561721405
-61.0 -39.0 0.6779161947904869
-61.0 -37.0 0.795696489241223
-61.0 -35.0 0.8824462061155153
-61.0 -33.0 0.9334088335220838
-61.0 -31.0 0.9479048697621744
-61.0 -29.0 0.9245753114382786
-61.0 -27.0 0.8729331823329558
-61.0 -25.0 0.8040770101925255
-61.0 -23.0 0.7243488108720272
-61.0 -21.0 0.631030577576444
-61.0 -19.0 0.5311438278595696
-61.0 -17.0 0.43691959229898075
-61.0 -15.0 0.3417893544733862
-61.0 -13.0 0.2613816534541336
-61.0 -11.0 0.19524348810872028
-61.0 -9.0 0.15175537938844846
-61.0 -7.0 0.11891279728199321
-61.0 -5.0 0.0928652321630804
-61.0 -3.0 0.07383918459796149
-61.0 -1.0 0.061155152887882216
-61.0 1.0 0.0362400906002265
-61.0 3.0 0.0217440543601359
-61.0 5.0 0.013590033975084938
-61.0 7.0 0.006568516421291053
-61.0 9.0 0.003850509626274066
-61.0 11.0 0.0027180067950169874
-61.0 13.0 0.0015855039637599094
-61.0 15.0 0.0015855039637599094
-61.0 17.0 0.0013590033975084937
-61.0 19.0 0.0011325028312570782
-61.0 21.0 9.060022650056625E-4
-61.0 23.0 9.060022650056625E-4
-61.0 25.0 9.060022650056625E-4
-61.0 27.0 9.060022650056625E-4
-61.0 29.0 9.060022650056625E-4
-61.0 31.0 9.060022650056625E-4
-61.0 33.0 9.060022650056625E-4
-61.0 35.0 0.0011325028312570782
-61.0 37.0 0.0011325028312570782
-61.0 39.0 0.0013590033975084937
-61.0 41.0 0.0013590033975084937
-61.0 43.0 0.0015855039637599094
-61.0 45.0 0.0015855039637599094
-61.0 47.0 0.0015855039637599094
-61.0 49.0 0.0027180067950169874
-61.0 51.0 0.002944507361268403
-61.0 53.0 0.0031710079275198188
-61.0 55.0 0.00362400906002265
-61.0 57.0 0.004303510758776897
-61.0 59.0 0.004530011325028313
-61.0 61.0 0.0047565118912797286
-61.0 63.0 0.005209513023782559
-61.0 65.0 0.005436013590033975
-61.0 67.0 0.005436013590033975
-61.0 69.0 0.004983012457531144
-61.0 71.0 0.004530011325028313
-61.0 73.0 0.004303510758776897
-61.0 75.0 0.00362400906002265
-61.0 77.0 0.0033975084937712344
-61.0 79.0 0.002944507361268403
-61.0 81.0 0.002944507361268403
-61.0 83.0 0.0027180067950169874
-61.0 85.0 0.0022650056625141564
-61.0 87.0 0.0022650056625141564
-61.0 89.0 0.0022650056625141564
-61.0 91.0 0.0022650056625141564
-61.0 93.0 0.0022650056625141564
-61.0 95.0 0.0027180067950169874
-61.0 97.0 0.002944507361268403
-61.0 99.0 0.0033975084937712344
-61.0 101.0 0.004303510758776897
-61.0 103.0 0.005436013590033975
-61.0 105.0 0.00928652321630804
-61.0 107.0 0.014949037372593432
-61.0 109.0 0.021970554926387317
-61.0 111.0 0.03465458663646659
-61.0 113.0 0.05050962627406568
-61.0 115.0 0.0665911664779162
-61.0 117.0 0.08108720271800679
-61.0 119.0 0.09898074745186863
-61.0 121.0 0.12684031710079274
-61.0 123.0 0.15945639864099662
-61.0 125.0 0.20520951302378257
-61.0 127.0 0.26749716874292184
-61.0 129.0 0.3460928652321631
-61.0 131.0 0.44235560588901474
-61.0 133.0 0.5406568516421291
-61.0 135.0 0.6530011325028312
-61.0 137.0 0.762400906002265
-61.0 139.0 0.8530011325028313
-61.0 141.0 0.9272933182332956
-61.0 143.0 0.970554926387316
-61.0 145.0 0.9775764439411099
-61.0 147.0 0.9454133635334089
-61.0 149.0 0.8824462061155153
-61.0 151.0 0.7979614949037372
-61.0 153.0 0.70079275198188
-61.0 155.0 0.594563986409966
-61.0 157.0 0.4969422423556059
-61.0 159.0 0.40498301245753116
-61.0 161.0 0.3259343148357871
-61.0 163.0 0.2507361268403171
-61.0 165.0 0.1916194790486976
-61.0 167.0 0.15175537938844846
-61.0 169.0 0.12049830124575311
-61.0 171.0 0.09648924122310305
-61.0 173.0 0.08063420158550397
-61.0 175.0 0.0665911664779162
-61.0 177.0 0.0507361268403171
-61.0 179.0 0.03397508493771234
-59.0 -179.0 0.013363533408833523
-59.0 -177.0 0.006115515288788222
-59.0 -175.0 0.00362400906002265
-59.0 -173.0 0.001812004530011325
-59.0 -171.0 0.0015855039637599094
-59.0 -169.0 0.0011325028312570782
-59.0 -167.0 9.060022650056625E-4
-59.0 -165.0 9.060022650056625E-4
-59.0 -163.0 6.795016987542468E-4
-59.0 -161.0 4.5300113250283127E-4
-59.0 -159.0 4.5300113250283127E-4
-59.0 -157.0 4.5300113250283127E-4
-59.0 -155.0 2.2650056625141563E-4
-59.0 -153.0 2.2650056625141563E-4
-59.0 -151.0 2.2650056625141563E-4
-59.0 -149.0 2.2650056625141563E-4
-59.0 -147.0 2.2650056625141563E-4
-59.0 -145.0 2.2650056625141563E-4
-59.0 -143.0 2.2650056625141563E-4
-59.0 -141.0 2.2650056625141563E-4
-59.0 -139.0 2.2650056625141563E-4
-59.0 -137.0 2.2650056625141563E-4
-59.0 -135.0 2.2650056625141563E-4
-59.0 -133.0 2.2650056625141563E-4
-59.0 -131.0 2.2650056625141563E-4
-59.0 -129.0 2.2650056625141563E-4
-59.0 -127.0 0.0
-59.0 -125.0 0.0
-59.0 -123.0 0.0
-59.0 -121.0 0.0
-59.0 -119.0 0.0
-59.0 -117.0 0.0
-59.0 -115.0 0.0
-59.0 -113.0 0.0
-59.0 -111.0 0.0
-59.0 -109.0 0.0
-59.0 -107.0 0.0
-59.0 -105.0 0.0
-59.0 -103.0 0.0
-59.0 -101.0 0.0
-59.0 -99.0 0.0
-59.0 -97.0 0.0
-59.0 -95.0 0.0
-59.0 -93.0 0.0
-59.0 -91.0 0.0
-59.0 -89.0 0.0
-59.0 -87.0 0.0
-59.0 -85.0 2.2650056625141563E-4
-59.0 -83.0 2.2650056625141563E-4
-59.0 -81.0 2.2650056625141563E-4
-59.0 -79.0 2.2650056625141563E-4
-59.0 -77.0 2.2650056625141563E-4
-59.0 -75.0 2.2650056625141563E-4
-59.0 -73.0 2.2650056625141563E-4
-59.0 -71.0 4.5300113250283127E-4
-59.0 -69.0 0.0011325028312570782
-59.0 -67.0 0.0015855039637599094
-59.0 -65.0 0.002944507361268403
-59.0 -63.0 0.006568516421291053
-59.0 -61.0 0.017440543601359004
-59.0 -59.0 0.03465458663646659
-59.0 -57.0 0.061155152887882216
-59.0 -55.0 0.07723669309173273
-59.0 -53.0 0.10079275198187995
-59.0 -51.0 0.1404303510758777
-59.0 -49.0 0.19003397508493772
-59.0 -47.0 0.27134767836919593
-59.0 -45.0 0.38369195922989807
-59.0 -43.0 0.5168742921857304
-59.0 -41.0 0.6616081540203851
-59.0 -39.0 0.7990939977349943
-59.0 -37.0 0.9132502831257078
-59.0 -35.0 0.9848244620611551
-59.0 -33.0 1.0
-59.0 -31.0 0.9943374858437146
-59.0 -29.0 0.9540203850509626
-59.0 -27.0 0.87519818799547
-59.0 -25.0 0.785277463193658
-59.0 -23.0 0.6767836919592299
-59.0 -21.0 0.5687429218573047
-59.0 -19.0 0.4665911664779162
-59.0 -17.0 0.3635334088335221
-59.0 -15.0 0.27610419026047567
-59.0 -13.0 0.2074745186862967
-59.0 -11.0 0.15696489241223102
-59.0 -9.0 0.12095130237825595
-59.0 -7.0 0.09490373725934315
-59.0 -5.0 0.07587768969422423
-59.0 -3.0 0.0622876557191393
-59.0 -1.0 0.039637599093997736
-59.0 1.0 0.022650056625141562
-59.0 3.0 0.013816534541336353
-59.0 5.0 0.006568516421291053
-59.0 7.0 0.00362400906002265
-59.0 9.0 0.0027180067950169874
-59.0 11.0 0.0015855039637599094
-59.0 13.0 0.0015855039637599094
-59.0 15.0 0.0011325028312570782
-59.0 17.0 0.0011325028312570782
-59.0 19.0 9.060022650056625E-4
-59.0 21.0 6.795016987542468E-4
-59.0 23.0 4.5300113250283127E-4
-59.0 25.0 4.5300113250283127E-4
-59.0 27.0 4.5300113250283127E-4
-59.0 29.0 4.5300113250283127E-4
-59.0 31.0 4.5300113250283127E-4
-59.0 33.0 6.795016987542468E-4
-59.0 35.0 9.060022650056625E-4
-59.0 37.0 9.060022650056625E-4
-59.0 39.0 0.0011325028312570782
-59.0 41.0 0.0011325028312570782
-59.0 43.0 0.0011325028312570782
-59.0 45.0 0.0013590033975084937
-59.0 47.0 0.0015855039637599094
-59.0 49.0 0.0015855039637599094
-59.0 51.0 0.0015855039637599094
-59.0 53.0 0.0015855039637599094
-59.0 55.0 0.0022650056625141564
-59.0 57.0 0.0027180067950169874
-59.0 59.0 0.002944507361268403
-59.0 61.0 0.002944507361268403
-59.0 63.0 0.002944507361268403
-59.0 65.0 0.002944507361268403
-59.0 67.0 0.002944507361268403
-59.0 69.0 0.002944507361268403
-59.0 71.0 0.002944507361268403
-59.0 73.0 0.0027180067950169874
-59.0 75.0 0.0022650056625141564
-59.0 77.0 0.0015855039637599094
-59.0 79.0 0.0015855039637599094
-59.0 81.0 0.0015855039637599094
-59.0 83.0 0.0015855039637599094
-59.0 85.0 0.0015855039637599094
-59.0 87.0 0.0015855039637599094
-59.0 89.0 0.0015855039637599094
-59.0 91.0 0.0015855039637599094
-59.0 93.0 0.0015855039637599094
-59.0 95.0 0.0015855039637599094
-59.0 97.0 0.0022650056625141564
-59.0 99.0 0.002944507361268403
-59.0 101.0 0.0033975084937712344
-59.0 103.0 0.004303510758776897
-59.0 105.0 0.007021517553793885
-59.0 107.0 0.013816534541336353
-59.0 109.0 0.02129105322763307
-59.0 111.0 0.03352208380520951
-59.0 113.0 0.05005662514156285
-59.0 115.0 0.06681766704416761
-59.0 117.0 0.08199320498301246
-59.0 119.0 0.10124575311438279
-59.0 121.0 0.13091732729331823
-59.0 123.0 0.16715741789354474
-59.0 125.0 0.21766704416761043
-59.0 127.0 0.2838052095130238
-59.0 129.0 0.36919592298980747
-59.0 131.0 0.4693091732729332
-59.0 133.0 0.5710079275198188
-59.0 135.0 0.6765571913929784
-59.0 137.0 0.7780294450736127
-59.0 139.0 0.8505096262740657
-59.0 141.0 0.9055492638731597
-59.0 143.0 0.920951302378256
-59.0 145.0 0.9062287655719139
-59.0 147.0 0.8509626274065685
-59.0 149.0 0.779841449603624
-59.0 151.0 0.6804077010192525
-59.0 153.0 0.5780294450736126
-59.0 155.0 0.4824462061155153
-59.0 157.0 0.39365798414496034
-59.0 159.0 0.3146092865232163
-59.0 161.0 0.24552661381653454
-59.0 163.0 0.18867497168742922
-59.0 165.0 0.14858437146092865
-59.0 167.0 0.11959229898074746
-59.0 169.0 0.09535673839184598
-59.0 171.0 0.07836919592298981
-59.0 173.0 0.06545866364665912
-59.0 175.0 0.049377123442808604
-59.0 177.0 0.03306908267270668
-59.0 179.0 0.02129105322763307
-57.0 -179.0 0.0056625141562853904
-57.0 -177.0 0.0031710079275198188
-57.0 -175.0 0.0015855039637599094
-57.0 -173.0 0.0015855039637599094
-57.0 -171.0 0.0011325028312570782
-57.0 -169.0 9.060022650056625E-4
-57.0 -167.0 6.795016987542468E-4
-57.0 -165.0 4.5300113250283127E-4
-57.0 -163.0 4.5300113250283127E-4
-57.0 -161.0 4.5300113250283127E-4
-57.0 -159.0 2.2650056625141563E-4
-57.0 -157.0 2.2650056625141563E-4
-57.0 -155.0 2.2650056625141563E-4
-57.0 -153.0 2.2650056625141563E-4
-57.0 -151.0 2.2650056625141563E-4
-57.0 -149.0 2.2650056625141563E-4
-57.0 -147.0 2.2650056625141563E-4
-57.0 -145.0 2.2650056625141563E-4
-57.0 -143.0 2.2650056625141563E-4
-57.0 -141.0 2.2650056625141563E-4
-57.0 -139.0 2.2650056625141563E-4
-57.0 -137.0 2.2650056625141563E-4
-57.0 -135.0 2.2650056625141563E-4
-57.0 -133.0 2.2650056625141563E-4
-57.0 -131.0 2.2650056625141563E-4
-57.0 -129.0 0.0
-57.0 -127.0 0.0
-57.0 -125.0 0.0
-57.0 -123.0 0.0
-57.0 -121.0 0.0
-57.0 -119.0 0.0
-57.0 -117.0 0.0
-57.0 -115.0 0.0
-57.0 -113.0 0.0
-57.0 -111.0 0.0
-57.0 -109.0 0.0
-57.0 -107.0 0.0
-57.0 -105.0 0.0
-57.0 -103.0 0.0
-57.0 -101.0 0.0
-57.0 -99.0 0.0
-57.0 -97.0 0.0
-57.0 -95.0 0.0
-57.0 -93.0 0.0
-57.0 -91.0 0.0
-57.0 -89.0 0.0
-57.0 -87.0 0.0
-57.0 -85.0 2.2650056625141563E-4
-57.0 -83.0 2.2650056625141563E-4
-57.0 -81.0 2.2650056625141563E-4
-57.0 -79.0 2.2650056625141563E-4
-57.0 -77.0 2.2650056625141563E-4
-57.0 -75.0 2.2650056625141563E-4
-57.0 -73.0 4.5300113250283127E-4
-57.0 -71.0 9.060022650056625E-4
-57.0 -69.0 0.0013590033975084937
-57.0 -67.0 0.0015855039637599094
-57.0 -65.0 0.003850509626274066
-57.0 -63.0 0.01087202718006795
-57.0 -61.0 0.022423556058890147
-57.0 -59.0 0.04235560588901472
-57.0 -57.0 0.0665911664779162
-57.0 -55.0 0.08878822197055493
-57.0 -53.0 0.11913929784824462
-57.0 -51.0 0.16217440543601358
-57.0 -49.0 0.22582106455266138
-57.0 -47.0 0.3218573046432616
-57.0 -45.0 0.4443941109852775
-57.0 -43.0 0.5791619479048697
-57.0 -41.0 0.7263873159682899
-57.0 -39.0 0.84960362400906
-57.0 -37.0 0.9474518686296716
-57.0 -35.0 0.9916194790486976
-57.0 -33.0 0.9961494903737259
-57.0 -31.0 0.9691959229898075
-57.0 -29.0 0.8967157417893544
-57.0 -27.0 0.8009060022650056
-57.0 -25.0 0.692638731596829
-57.0 -23.0 0.5780294450736126
-57.0 -21.0 0.472480181200453
-57.0 -19.0 0.3682899207248018
-57.0 -17.0 0.2795016987542469
-57.0 -15.0 0.20951302378255945
-57.0 -13.0 0.15741789354473387
-57.0 -11.0 0.12072480181200453
-57.0 -9.0 0.09445073612684032
-57.0 -7.0 0.07497168742921857
-57.0 -5.0 0.06206115515288788
-57.0 -3.0 0.03895809739524349
-57.0 -1.0 0.022650056625141562
-57.0 1.0 0.013816534541336353
-57.0 3.0 0.005889014722536806
-57.0 5.0 0.00362400906002265
-57.0 7.0 0.002491506228765572
-57.0 9.0 0.0015855039637599094
-57.0 11.0 0.0015855039637599094
-57.0 13.0 0.0011325028312570782
-57.0 15.0 0.0011325028312570782
-57.0 17.0 9.060022650056625E-4
-57.0 19.0 4.5300113250283127E-4
-57.0 21.0 4.5300113250283127E-4
-57.0 23.0 4.5300113250283127E-4
-57.0 25.0 2.2650056625141563E-4
-57.0 27.0 2.2650056625141563E-4
-57.0 29.0 2.2650056625141563E-4
-57.0 31.0 4.5300113250283127E-4
-57.0 33.0 4.5300113250283127E-4
-57.0 35.0 4.5300113250283127E-4
-57.0 37.0 4.5300113250283127E-4
-57.0 39.0 6.795016987542468E-4
-57.0 41.0 9.060022650056625E-4
-57.0 43.0 9.060022650056625E-4
-57.0 45.0 0.0011325028312570782
-57.0 47.0 0.0011325028312570782
-57.0 49.0 0.0011325028312570782
-57.0 51.0 0.0013590033975084937
-57.0 53.0 0.0015855039637599094
-57.0 55.0 0.0015855039637599094
-57.0 57.0 0.0015855039637599094
-57.0 59.0 0.0015855039637599094
-57.0 61.0 0.0015855039637599094
-57.0 63.0 0.0015855039637599094
-57.0 65.0 0.0015855039637599094
-57.0 67.0 0.0015855039637599094
-57.0 69.0 0.0015855039637599094
-57.0 71.0 0.0015855039637599094
-57.0 73.0 0.0015855039637599094
-57.0 75.0 0.0015855039637599094
-57.0 77.0 0.0015855039637599094
-57.0 79.0 0.0015855039637599094
-57.0 81.0 0.0013590033975084937
-57.0 83.0 0.0013590033975084937
-57.0 85.0 0.0013590033975084937
-57.0 87.0 0.0013590033975084937
-57.0 89.0 0.0013590033975084937
-57.0 91.0 0.0015855039637599094
-57.0 93.0 0.0015855039637599094
-57.0 95.0 0.0015855039637599094
-57.0 97.0 0.0015855039637599094
-57.0 99.0 0.0020385050962627408
-57.0 101.0 0.002944507361268403
-57.0 103.0 0.00362400906002265
-57.0 105.0 0.0056625141562853904
-57.0 107.0 0.012910532276330692
-57.0 109.0 0.020385050962627407
-57.0 111.0 0.030351075877689693
-57.0 113.0 0.048018120045300115
-57.0 115.0 0.06613816534541336
-57.0 117.0 0.08154020385050963
-57.0 119.0 0.10101925254813136
-57.0 121.0 0.13250283125707815
-57.0 123.0 0.16851642129105324
-57.0 125.0 0.22219705549263874
-57.0 127.0 0.2883352208380521
-57.0 129.0 0.3753114382785957
-57.0 131.0 0.46908267270668175
-57.0 133.0 0.5644394110985278
-57.0 135.0 0.6563986409966025
-57.0 137.0 0.7381653454133635
-57.0 139.0 0.7929784824462062
-57.0 141.0 0.8178935447338619
-57.0 143.0 0.8142695356738392
-57.0 145.0 0.7812004530011325
-57.0 147.0 0.7125707814269535
-57.0 149.0 0.6305775764439411
-57.0 151.0 0.5336353340883352
-57.0 153.0 0.44620611551528877
-57.0 155.0 0.35764439411098525
-57.0 157.0 0.28720271800679503
-57.0 159.0 0.22967157417893544
-57.0 161.0 0.179841449603624
-57.0 163.0 0.14405436013590034
-57.0 165.0 0.11392978482446206
-57.0 167.0 0.09195922989807474
-57.0 169.0 0.07587768969422423
-57.0 171.0 0.06342015855039637
-57.0 173.0 0.04597961494903737
-57.0 175.0 0.0289920724801812
-57.0 177.0 0.019479048697621744
-57.0 179.0 0.012910532276330692
-55.0 -179.0 0.002944507361268403
-55.0 -177.0 0.0015855039637599094
-55.0 -175.0 0.0013590033975084937
-55.0 -173.0 0.0011325028312570782
-55.0 -171.0 9.060022650056625E-4
-55.0 -169.0 4.5300113250283127E-4
-55.0 -167.0 4.5300113250283127E-4
-55.0 -165.0 4.5300113250283127E-4
-55.0 -163.0 2.2650056625141563E-4
-55.0 -161.0 2.2650056625141563E-4
-55.0 -159.0 2.2650056625141563E-4
-55.0 -157.0 2.2650056625141563E-4
-55.0 -155.0 2.2650056625141563E-4
-55.0 -153.0 2.2650056625141563E-4
-55.0 -151.0 2.2650056625141563E-4
-55.0 -149.0 2.2650056625141563E-4
-55.0 -147.0 2.2650056625141563E-4
-55.0 -145.0 2.2650056625141563E-4
-55.0 -143.0 2.2650056625141563E-4
-55.0 -141.0 2.2650056625141563E-4
-55.0 -139.0 2.2650056625141563E-4
-55.0 -137.0 2.2650056625141563E-4
-55.0 -135.0 2.2650056625141563E-4
-55.0 -133.0 0.0
-55.0 -131.0 0.0
-55.0 -129.0 0.0
-55.0 -127.0 0.0
-55.0 -125.0 0.0
-55.0 -123.0 0.0
-55.0 -121.0 0.0
-55.0 -119.0 0.0
-55.0 -117.0 0.0
-55.0 -115.0 0.0
-55.0 -113.0 0.0
-55.0 -111.0 0.0
-55.0 -109.0 0.0
-55.0 -107.0 0.0
-55.0 -105.0 0.0
-55.0 -103.0 0.0
-55.0 -101.0 0.0
-55.0 -99.0 0.0
-55.0 -97.0 0.0
-55.0 -95.0 0.0
-55.0 -93.0 0.0
-55.0 -91.0 0.0
-55.0 -89.0 0.0
-55.0 -87.0 2.2650056625141563E-4
-55.0 -85.0 2.2650056625141563E-4
-55.0 -83.0 2.2650056625141563E-4
-55.0 -81.0 2.2650056625141563E-4
-55.0 -79.0 2.2650056625141563E-4
-55.0 -77.0 2.2650056625141563E-4
-55.0 -75.0 4.5300113250283127E-4
-55.0 -73.0 6.795016987542468E-4
-55.0 -71.0 0.0011325028312570782
-55.0 -69.0 0.0015855039637599094
-55.0 -67.0 0.0027180067950169874
-55.0 -65.0 0.005209513023782559
-55.0 -63.0 0.013816534541336353
-55.0 -61.0 0.025141562853907135
-55.0 -59.0 0.04869762174405436
-55.0 -57.0 0.07134767836919592
-55.0 -55.0 0.09513023782559456
-55.0 -53.0 0.12819932049830124
-55.0 -51.0 0.1755379388448471
-55.0 -49.0 0.24847112117780296
-55.0 -47.0 0.34586636466591164
-55.0 -45.0 0.46727066817667046
-55.0 -43.0 0.5925254813137033
-55.0 -41.0 0.7227633069082673
-55.0 -39.0 0.8262740656851643
-55.0 -37.0 0.8983012457531144
-55.0 -35.0 0.9241223103057757
-55.0 -33.0 0.9078142695356738
-55.0 -31.0 0.8471121177802945
-55.0 -29.0 0.762400906002265
-55.0 -27.0 0.6588901472253681
-55.0 -25.0 0.5501698754246885
-55.0 -23.0 0.4493771234428086
-55.0 -21.0 0.3492638731596829
-55.0 -19.0 0.2677236693091733
-55.0 -17.0 0.20067950169875426
-55.0 -15.0 0.15402038505096263
-55.0 -13.0 0.1173272933182333
-55.0 -11.0 0.09105322763306908
-55.0 -9.0 0.07180067950169876
-55.0 -7.0 0.05843714609286523
-55.0 -5.0 0.035787089467723666
-55.0 -3.0 0.021970554926387317
-55.0 -1.0 0.013363533408833523
-55.0 1.0 0.0056625141562853904
-55.0 3.0 0.0031710079275198188
-55.0 5.0 0.0022650056625141564
-55.0 7.0 0.0015855039637599094
-55.0 9.0 0.0013590033975084937
-55.0 11.0 0.0011325028312570782
-55.0 13.0 9.060022650056625E-4
-55.0 15.0 6.795016987542468E-4
-55.0 17.0 4.5300113250283127E-4
-55.0 19.0 4.5300113250283127E-4
-55.0 21.0 2.2650056625141563E-4
-55.0 23.0 2.2650056625141563E-4
-55.0 25.0 2.2650056625141563E-4
-55.0 27.0 2.2650056625141563E-4
-55.0 29.0 2.2650056625141563E-4
-55.0 31.0 2.2650056625141563E-4
-55.0 33.0 2.2650056625141563E-4
-55.0 35.0 2.2650056625141563E-4
-55.0 37.0 4.5300113250283127E-4
-55.0 39.0 4.5300113250283127E-4
-55.0 41.0 4.5300113250283127E-4
-55.0 43.0 4.5300113250283127E-4
-55.0 45.0 6.795016987542468E-4
-55.0 47.0 9.060022650056625E-4
-55.0 49.0 9.060022650056625E-4
-55.0 51.0 9.060022650056625E-4
-55.0 53.0 0.0011325028312570782
-55.0 55.0 0.0011325028312570782
-55.0 57.0 0.0011325028312570782
-55.0 59.0 0.0011325028312570782
-55.0 61.0 0.0011325028312570782
-55.0 63.0 0.0011325028312570782
-55.0 65.0 0.0011325028312570782
-55.0 67.0 0.0011325028312570782
-55.0 69.0 0.0011325028312570782
-55.0 71.0 0.0011325028312570782
-55.0 73.0 0.0011325028312570782
-55.0 75.0 0.0011325028312570782
-55.0 77.0 0.0011325028312570782
-55.0 79.0 0.0011325028312570782
-55.0 81.0 0.0011325028312570782
-55.0 83.0 0.0011325028312570782
-55.0 85.0 0.0011325028312570782
-55.0 87.0 0.0011325028312570782
-55.0 89.0 0.0011325028312570782
-55.0 91.0 0.0011325028312570782
-55.0 93.0 0.0011325028312570782
-55.0 95.0 0.0013590033975084937
-55.0 97.0 0.0015855039637599094
-55.0 99.0 0.0015855039637599094
-55.0 101.0 0.0020385050962627408
-55.0 103.0 0.002944507361268403
-55.0 105.0 0.005209513023782559
-55.0 107.0 0.011551528878822197
-55.0 109.0 0.018799546998867496
-55.0 111.0 0.028765571913929786
-55.0 113.0 0.044394110985277464
-55.0 115.0 0.06387315968289921
-55.0 117.0 0.08040770101925254
-55.0 119.0 0.0985277463193658
-55.0 121.0 0.12819932049830124
-55.0 123.0 0.16557191392978482
-55.0 125.0 0.21359003397508494
-55.0 127.0 0.27746319365798416
-55.0 129.0 0.3540203850509626
-55.0 131.0 0.44144960362400903
-55.0 133.0 0.519365798414496
-55.0 135.0 0.5904869762174405
-55.0 137.0 0.6498301245753114
-55.0 139.0 0.6840317100792752
-55.0 141.0 0.6887882219705549
-55.0 143.0 0.6652321630804077
-55.0 145.0 0.6172140430351076
-55.0 147.0 0.5483578708946772
-55.0 149.0 0.47315968289920723
-55.0 151.0 0.3913929784824462
-55.0 153.0 0.31755379388448474
-55.0 155.0 0.25413363533408834
-55.0 157.0 0.20339750849377122
-55.0 159.0 0.16557191392978482
-55.0 161.0 0.1334088335220838
-55.0 163.0 0.10668176670441676
-55.0 165.0 0.08765571913929784
-55.0 167.0 0.07157417893544733
-55.0 169.0 0.061155152887882216
-55.0 171.0 0.04122310305775764
-55.0 173.0 0.025821064552661383
-55.0 175.0 0.01698754246885617
-55.0 177.0 0.01087202718006795
-55.0 179.0 0.004983012457531144
-53.0 -179.0 0.0015855039637599094
-53.0 -177.0 0.0013590033975084937
-53.0 -175.0 9.060022650056625E-4
-53.0 -173.0 6.795016987542468E-4
-53.0 -171.0 4.5300113250283127E-4
-53.0 -169.0 4.5300113250283127E-4
-53.0 -167.0 2.2650056625141563E-4
-53.0 -165.0 2.2650056625141563E-4
-53.0 -163.0 2.2650056625141563E-4
-53.0 -161.0 2.2650056625141563E-4
-53.0 -159.0 2.2650056625141563E-4
-53.0 -157.0 2.2650056625141563E-4
-53.0 -155.0 2.2650056625141563E-4
-53.0 -153.0 2.2650056625141563E-4
-53.0 -151.0 2.2650056625141563E-4
-53.0 -149.0 2.2650056625141563E-4
-53.0 -147.0 2.2650056625141563E-4
-53.0 -145.0 2.2650056625141563E-4
-53.0 -143.0 2.2650056625141563E-4
-53.0 -141.0 2.2650056625141563E-4
-53.0 -139.0 2.2650056625141563E-4
-53.0 -137.0 2.2650056625141563E-4
-53.0 -135.0 0.0
-53.0 -133.0 0.0
-53.0 -131.0 0.0
-53.0 -129.0 0.0
-53.0 -127.0 0.0
-53.0 -125.0 0.0
-53.0 -123.0 0.0
-53.0 -121.0 0.0
-53.0 -119.0 0.0
-53.0 -117.0 0.0
-53.0 -115.0 0.0
-53.0 -113.0 0.0
-53.0 -111.0 0.0
-53.0 -109.0 0.0
-53.0 -107.0 0.0
-53.0 -105.0 0.0
-53.0 -103.0 0.0
-53.0 -101.0 0.0
-53.0 -99.0 0.0
-53.0 -97.0 0.0
-53.0 -95.0 0.0
-53.0 -93.0 0.0
-53.0 -91.0 0.0
-53.0 -89.0 0.0
-53.0 -87.0 2.2650056625141563E-4
-53.0 -85.0 2.2650056625141563E-4
-53.0 -83.0 2.2650056625141563E-4
-53.0 -81.0 2.2650056625141563E-4
-53.0 -79.0 2.2650056625141563E-4
-53.0 -77.0 2.2650056625141563E-4
-53.0 -75.0 4.5300113250283127E-4
-53.0 -73.0 9.060022650056625E-4
-53.0 -71.0 0.0011325028312570782
-53.0 -69.0 0.0015855039637599094
-53.0 -67.0 0.002944507361268403
-53.0 -65.0 0.0063420158550396375
-53.0 -63.0 0.01608154020385051
-53.0 -61.0 0.028765571913929786
-53.0 -59.0 0.05413363533408833
-53.0 -57.0 0.07361268403171008
-53.0 -55.0 0.09694224235560589
-53.0 -53.0 0.13272933182332955
-53.0 -51.0 0.17916194790486975
-53.0 -49.0 0.2507361268403171
-53.0 -47.0 0.34292185730464325
-53.0 -45.0 0.45118912797281996
-53.0 -43.0 0.5594563986409966
-53.0 -41.0 0.6584371460928652
-53.0 -39.0 0.7381653454133635
-53.0 -37.0 0.7809739524348811
-53.0 -35.0 0.7812004530011325
-53.0 -33.0 0.7406568516421291
-53.0 -31.0 0.6668176670441676
-53.0 -29.0 0.5762174405436014
-53.0 -27.0 0.4856172140430351
-53.0 -25.0 0.39456398640996604
-53.0 -23.0 0.31211778029445075
-53.0 -21.0 0.23986409966024916
-53.0 -19.0 0.18074745186862967
-53.0 -17.0 0.14110985277463195
-53.0 -15.0 0.1071347678369196
-53.0 -13.0 0.08448471121177803
-53.0 -11.0 0.06727066817667045
-53.0 -9.0 0.04983012457531144
-53.0 -7.0 0.030577576443941108
-53.0 -5.0 0.019479048697621744
-53.0 -3.0 0.011778029445073612
-53.0 -1.0 0.004983012457531144
-53.0 1.0 0.002944507361268403
-53.0 3.0 0.0015855039637599094
-53.0 5.0 0.0015855039637599094
-53.0 7.0 0.0011325028312570782
-53.0 9.0 0.0011325028312570782
-53.0 11.0 9.060022650056625E-4
-53.0 13.0 4.5300113250283127E-4
-53.0 15.0 4.5300113250283127E-4
-53.0 17.0 2.2650056625141563E-4
-53.0 19.0 2.2650056625141563E-4
-53.0 21.0 2.2650056625141563E-4
-53.0 23.0 2.2650056625141563E-4
-53.0 25.0 2.2650056625141563E-4
-53.0 27.0 2.2650056625141563E-4
-53.0 29.0 2.2650056625141563E-4
-53.0 31.0 2.2650056625141563E-4
-53.0 33.0 2.2650056625141563E-4
-53.0 35.0 2.2650056625141563E-4
-53.0 37.0 2.2650056625141563E-4
-53.0 39.0 2.2650056625141563E-4
-53.0 41.0 2.2650056625141563E-4
-53.0 43.0 4.5300113250283127E-4
-53.0 45.0 4.5300113250283127E-4
-53.0 47.0 4.5300113250283127E-4
-53.0 49.0 4.5300113250283127E-4
-53.0 51.0 4.5300113250283127E-4
-53.0 53.0 6.795016987542468E-4
-53.0 55.0 6.795016987542468E-4
-53.0 57.0 9.060022650056625E-4
-53.0 59.0 9.060022650056625E-4
-53.0 61.0 9.060022650056625E-4
-53.0 63.0 9.060022650056625E-4
-53.0 65.0 9.060022650056625E-4
-53.0 67.0 9.060022650056625E-4
-53.0 69.0 9.060022650056625E-4
-53.0 71.0 9.060022650056625E-4
-53.0 73.0 6.795016987542468E-4
-53.0 75.0 6.795016987542468E-4
-53.0 77.0 6.795016987542468E-4
-53.0 79.0 6.795016987542468E-4
-53.0 81.0 6.795016987542468E-4
-53.0 83.0 9.060022650056625E-4
-53.0 85.0 9.060022650056625E-4
-53.0 87.0 9.060022650056625E-4
-53.0 89.0 9.060022650056625E-4
-53.0 91.0 9.060022650056625E-4
-53.0 93.0 0.0011325028312570782
-53.0 95.0 0.0011325028312570782
-53.0 97.0 0.0013590033975084937
-53.0 99.0 0.0015855039637599094
-53.0 101.0 0.0015855039637599094
-53.0 103.0 0.0027180067950169874
-53.0 105.0 0.004303510758776897
-53.0 107.0 0.010645526613816535
-53.0 109.0 0.01698754246885617
-53.0 111.0 0.025821064552661383
-53.0 113.0 0.04122310305775764
-53.0 115.0 0.0622876557191393
-53.0 117.0 0.07587768969422423
-53.0 119.0 0.09467723669309173
-53.0 121.0 0.12004530011325028
-53.0 123.0 0.15447338618346546
-53.0 125.0 0.1956964892412231
-53.0 127.0 0.25254813137032844
-53.0 129.0 0.318233295583239
-53.0 131.0 0.3884484711211778
-53.0 133.0 0.45118912797281996
-53.0 135.0 0.4983012457531144
-53.0 137.0 0.5311438278595696
-53.0 139.0 0.5456398640996603
-53.0 141.0 0.5327293318233296
-53.0 143.0 0.5001132502831257
-53.0 145.0 0.45277463193657985
-53.0 147.0 0.3911664779161948
-53.0 149.0 0.3291053227633069
-53.0 151.0 0.26432616081540206
-53.0 153.0 0.21336353340883352
-53.0 155.0 0.1739524348810872
-53.0 157.0 0.14450736126840316
-53.0 159.0 0.11959229898074746
-53.0 161.0 0.09648924122310305
-53.0 163.0 0.08040770101925254
-53.0 165.0 0.0665911664779162
-53.0 167.0 0.052548131370328426
-53.0 169.0 0.035107587768969425
-53.0 171.0 0.022650056625141562
-53.0 173.0 0.014949037372593432
-53.0 175.0 0.007701019252548132
-53.0 177.0 0.004303510758776897
-53.0 179.0 0.0027180067950169874
-51.0 -179.0 0.0011325028312570782
-51.0 -177.0 9.060022650056625E-4
-51.0 -175.0 4.5300113250283127E-4
-51.0 -173.0 4.5300113250283127E-4
-51.0 -171.0 2.2650056625141563E-4
-51.0 -169.0 2.2650056625141563E-4
-51.0 -167.0 2.2650056625141563E-4
-51.0 -165.0 2.2650056625141563E-4
-51.0 -163.0 2.2650056625141563E-4
-51.0 -161.0 2.2650056625141563E-4
-51.0 -159.0 2.2650056625141563E-4
-51.0 -157.0 2.2650056625141563E-4
-51.0 -155.0 2.2650056625141563E-4
-51.0 -153.0 2.2650056625141563E-4
-51.0 -151.0 2.2650056625141563E-4
-51.0 -149.0 2.2650056625141563E-4
-51.0 -147.0 2.2650056625141563E-4
-51.0 -145.0 2.2650056625141563E-4
-51.0 -143.0 2.2650056625141563E-4
-51.0 -141.0 2.2650056625141563E-4
-51.0 -139.0 2.2650056625141563E-4
-51.0 -137.0 0.0
-51.0 -135.0 0.0
-51.0 -133.0 0.0
-51.0 -131.0 0.0
-51.0 -129.0 0.0
-51.0 -127.0 0.0
-51.0 -125.0 0.0
-51.0 -123.0 0.0
-51.0 -121.0 0.0
-51.0 -119.0 0.0
-51.0 -117.0 0.0
-51.0 -115.0 0.0
-51.0 -113.0 0.0
-51.0 -111.0 0.0
-51.0 -109.0 0.0
-51.0 -107.0 0.0
-51.0 -105.0 0.0
-51.0 -103.0 0.0
-51.0 -101.0 0.0
-51.0 -99.0 0.0
-51.0 -97.0 0.0
-51.0 -95.0 0.0
-51.0 -93.0 0.0
-51.0 -91.0 0.0
-51.0 -89.0 0.0
-51.0 -87.0 2.2650056625141563E-4
-51.0 -85.0 2.2650056625141563E-4
-51.0 -83.0 2.2650056625141563E-4
-51.0 -81.0 2.2650056625141563E-4
-51.0 -79.0 2.2650056625141563E-4
-51.0 -77.0 2.2650056625141563E-4
-51.0 -75.0 4.5300113250283127E-4
-51.0 -73.0 9.060022650056625E-4
-51.0 -71.0 0.0013590033975084937
-51.0 -69.0 0.0015855039637599094
-51.0 -67.0 0.00362400906002265
-51.0 -65.0 0.007021517553793885
-51.0 -63.0 0.016308040770101926
-51.0 -61.0 0.028765571913929786
-51.0 -59.0 0.05413363533408833
-51.0 -57.0 0.07315968289920725
-51.0 -55.0 0.0958097395243488
-51.0 -53.0 0.1288788221970555
-51.0 -51.0 0.17214043035107587
-51.0 -49.0 0.234881087202718
-51.0 -47.0 0.31392978482446204
-51.0 -45.0 0.3981879954699887
-51.0 -43.0 0.48357870894677235
-51.0 -41.0 0.5522083805209513
-51.0 -39.0 0.5952434881087203
-51.0 -37.0 0.6110985277463193
-51.0 -35.0 0.5886749716874292
-51.0 -33.0 0.5374858437146093
-51.0 -31.0 0.472480181200453
-51.0 -29.0 0.39614949037372593
-51.0 -27.0 0.32661381653454136
-51.0 -25.0 0.2586636466591167
-51.0 -23.0 0.2002265005662514
-51.0 -21.0 0.1565118912797282
-51.0 -19.0 0.12231030577576443
-51.0 -17.0 0.09535673839184598
-51.0 -15.0 0.07587768969422423
-51.0 -13.0 0.0622876557191393
-51.0 -11.0 0.040317100792751984
-51.0 -9.0 0.024009060022650058
-51.0 -7.0 0.01608154020385051
-51.0 -5.0 0.008154020385050963
-51.0 -3.0 0.0040770101925254815
-51.0 -1.0 0.0022650056625141564
-51.0 1.0 0.0015855039637599094
-51.0 3.0 0.0013590033975084937
-51.0 5.0 0.0011325028312570782
-51.0 7.0 9.060022650056625E-4
-51.0 9.0 6.795016987542468E-4
-51.0 11.0 4.5300113250283127E-4
-51.0 13.0 2.2650056625141563E-4
-51.0 15.0 2.2650056625141563E-4
-51.0 17.0 2.2650056625141563E-4
-51.0 19.0 2.2650056625141563E-4
-51.0 21.0 2.2650056625141563E-4
-51.0 23.0 2.2650056625141563E-4
-51.0 25.0 2.2650056625141563E-4
-51.0 27.0 2.2650056625141563E-4
-51.0 29.0 2.2650056625141563E-4
-51.0 31.0 2.2650056625141563E-4
-51.0 33.0 2.2650056625141563E-4
-51.0 35.0 2.2650056625141563E-4
-51.0 37.0 2.2650056625141563E-4
-51.0 39.0 2.2650056625141563E-4
-51.0 41.0 2.2650056625141563E-4
-51.0 43.0 2.2650056625141563E-4
-51.0 45.0 2.2650056625141563E-4
-51.0 47.0 2.2650056625141563E-4
-51.0 49.0 2.2650056625141563E-4
-51.0 51.0 2.2650056625141563E-4
-51.0 53.0 4.5300113250283127E-4
-51.0 55.0 4.5300113250283127E-4
-51.0 57.0 4.5300113250283127E-4
-51.0 59.0 4.5300113250283127E-4
-51.0 61.0 4.5300113250283127E-4
-51.0 63.0 4.5300113250283127E-4
-51.0 65.0 4.5300113250283127E-4
-51.0 67.0 4.5300113250283127E-4
-51.0 69.0 4.5300113250283127E-4
-51.0 71.0 4.5300113250283127E-4
-51.0 73.0 4.5300113250283127E-4
-51.0 75.0 4.5300113250283127E-4
-51.0 77.0 4.5300113250283127E-4
-51.0 79.0 4.5300113250283127E-4
-51.0 81.0 4.5300113250283127E-4
-51.0 83.0 4.5300113250283127E-4
-51.0 85.0 4.5300113250283127E-4
-51.0 87.0 4.5300113250283127E-4
-51.0 89.0 4.5300113250283127E-4
-51.0 91.0 6.795016987542468E-4
-51.0 93.0 9.060022650056625E-4
-51.0 95.0 9.060022650056625E-4
-51.0 97.0 0.0011325028312570782
-51.0 99.0 0.0013590033975084937
-51.0 101.0 0.0015855039637599094
-51.0 103.0 0.001812004530011325
-51.0 105.0 0.003850509626274066
-51.0 107.0 0.007927519818799546
-51.0 109.0 0.015855039637599093
-51.0 111.0 0.022650056625141562
-51.0 113.0 0.036013590033975085
-51.0 115.0 0.057078142695356736
-51.0 117.0 0.07021517553793885
-51.0 119.0 0.08765571913929784
-51.0 121.0 0.1087202718006795
-51.0 123.0 0.1379388448471121
-51.0 125.0 0.17281993204983012
-51.0 127.0 0.21698754246885618
-51.0 129.0 0.26704416761041905
-51.0 131.0 0.3186862967157418
-51.0 133.0 0.35990939977349945
-51.0 135.0 0.39614949037372593
-51.0 137.0 0.40906002265005664
-51.0 139.0 0.4056625141562854
-51.0 141.0 0.38935447338618345
-51.0 143.0 0.3501698754246886
-51.0 145.0 0.30962627406568516
-51.0 147.0 0.26070215175537936
-51.0 149.0 0.21404303510758776
-51.0 151.0 0.1755379388448471
-51.0 153.0 0.1463193657984145
-51.0 155.0 0.12231030577576443
-51.0 157.0 0.10079275198187995
-51.0 159.0 0.08720271800679502
-51.0 161.0 0.07157417893544733
-51.0 163.0 0.061155152887882216
-51.0 165.0 0.040543601359003395
-51.0 167.0 0.026274065685164213
-51.0 169.0 0.01812004530011325
-51.0 171.0 0.011551528878822197
-51.0 173.0 0.005436013590033975
-51.0 175.0 0.0031710079275198188
-51.0 177.0 0.0015855039637599094
-51.0 179.0 0.0015855039637599094
-49.0 -179.0 9.060022650056625E-4
-49.0 -177.0 4.5300113250283127E-4
-49.0 -175.0 4.5300113250283127E-4
-49.0 -173.0 2.2650056625141563E-4
-49.0 -171.0 2.2650056625141563E-4
-49.0 -169.0 2.2650056625141563E-4
-49.0 -167.0 2.2650056625141563E-4
-49.0 -165.0 2.2650056625141563E-4
-49.0 -163.0 2.2650056625141563E-4
-49.0 -161.0 2.2650056625141563E-4
-49.0 -159.0 2.2650056625141563E-4
-49.0 -157.0 2.2650056625141563E-4
-49.0 -155.0 2.2650056625141563E-4
-49.0 -153.0 2.2650056625141563E-4
-49.0 -151.0 2.2650056625141563E-4
-49.0 -149.0 2.2650056625141563E-4
-49.0 -147.0 2.2650056625141563E-4
-49.0 -145.0 2.2650056625141563E-4
-49.0 -143.0 2.2650056625141563E-4
-49.0 -141.0 0.0
-49.0 -139.0 0.0
-49.0 -137.0 0.0
-49.0 -135.0 0.0
-49.0 -133.0 0.0
-49.0 -131.0 0.0
-49.0 -129.0 0.0
-49.0 -127.0 0.0
-49.0 -125.0 0.0
-49.0 -123.0 0.0
-49.0 -121.0 0.0
-49.0 -119.0 0.0
-49.0 -117.0 0.0
-49.0 -115.0 0.0
-49.0 -113.0 0.0
-49.0 -111.0 0.0
-49.0 -109.0 0.0
-49.0 -107.0 0.0
-49.0 -105.0 0.0
-49.0 -103.0 0.0
-49.0 -101.0 0.0
-49.0 -99.0 0.0
-49.0 -97.0 0.0
-49.0 -95.0 0.0
-49.0 -93.0 0.0
-49.0 -91.0 0.0
-49.0 -89.0 0.0
-49.0 -87.0 2.2650056625141563E-4
-49.0 -85.0 2.2650056625141563E-4
-49.0 -83.0 2.2650056625141563E-4
-49.0 -81.0 2.2650056625141563E-4
-49.0 -79.0 2.2650056625141563E-4
-49.0 -77.0 4.5300113250283127E-4
-49.0 -75.0 6.795016987542468E-4
-49.0 -73.0 0.0011325028312570782
-49.0 -71.0 0.0015855039637599094
-49.0 -69.0 0.0022650056625141564
-49.0 -67.0 0.003850509626274066
-49.0 -65.0 0.007701019252548132
-49.0 -63.0 0.01608154020385051
-49.0 -61.0 0.028765571913929786
-49.0 -59.0 0.0507361268403171
-49.0 -57.0 0.07066817667044167
-49.0 -55.0 0.09195922989807474
-49.0 -53.0 0.11981879954699887
-49.0 -51.0 0.1565118912797282
-49.0 -49.0 0.20339750849377122
-49.0 -47.0 0.2640996602491506
-49.0 -45.0 0.3304643261608154
-49.0 -43.0 0.3886749716874292
-49.0 -41.0 0.4296715741789354
-49.0 -39.0 0.4505096262740657
-49.0 -37.0 0.44258210645526613
-49.0 -35.0 0.40656851642129105
-49.0 -33.0 0.356964892412231
-49.0 -31.0 0.30849377123442806
-49.0 -29.0 0.25254813137032844
-49.0 -27.0 0.2056625141562854
-49.0 -25.0 0.16602491506228764
-49.0 -23.0 0.13250283125707815
-49.0 -21.0 0.10215175537938845
-49.0 -19.0 0.08199320498301246
-49.0 -17.0 0.06545866364665912
-49.0 -15.0 0.04665911664779162
-49.0 -13.0 0.028765571913929786
-49.0 -11.0 0.019026047565118914
-49.0 -9.0 0.011551528878822197
-49.0 -7.0 0.0047565118912797286
-49.0 -5.0 0.002944507361268403
-49.0 -3.0 0.0015855039637599094
-49.0 -1.0 0.0013590033975084937
-49.0 1.0 0.0011325028312570782
-49.0 3.0 9.060022650056625E-4
-49.0 5.0 6.795016987542468E-4
-49.0 7.0 4.5300113250283127E-4
-49.0 9.0 2.2650056625141563E-4
-49.0 11.0 2.2650056625141563E-4
-49.0 13.0 2.2650056625141563E-4
-49.0 15.0 2.2650056625141563E-4
-49.0 17.0 2.2650056625141563E-4
-49.0 19.0 2.2650056625141563E-4
-49.0 21.0 2.2650056625141563E-4
-49.0 23.0 2.2650056625141563E-4
-49.0 25.0 2.2650056625141563E-4
-49.0 27.0 2.2650056625141563E-4
-49.0 29.0 2.2650056625141563E-4
-49.0 31.0 2.2650056625141563E-4
-49.0 33.0 2.2650056625141563E-4
-49.0 35.0 2.2650056625141563E-4
-49.0 37.0 2.2650056625141563E-4
-49.0 39.0 2.2650056625141563E-4
-49.0 41.0 2.2650056625141563E-4
-49.0 43.0 2.2650056625141563E-4
-49.0 45.0 2.2650056625141563E-4
-49.0 47.0 2.2650056625141563E-4
-49.0 49.0 2.2650056625141563E-4
-49.0 51.0 2.2650056625141563E-4
-49.0 53.0 2.2650056625141563E-4
-49.0 55.0 2.2650056625141563E-4
-49.0 57.0 2.2650056625141563E-4
-49.0 59.0 2.2650056625141563E-4
-49.0 61.0 2.2650056625141563E-4
-49.0 63.0 2.2650056625141563E-4
-49.0 65.0 2.2650056625141563E-4
-49.0 67.0 2.2650056625141563E-4
-49.0 69.0 2.2650056625141563E-4
-49.0 71.0 2.2650056625141563E-4
-49.0 73.0 2.2650056625141563E-4
-49.0 75.0 2.2650056625141563E-4
-49.0 77.0 2.2650056625141563E-4
-49.0 79.0 2.2650056625141563E-4
-49.0 81.0 2.2650056625141563E-4
-49.0 83.0 2.2650056625141563E-4
-49.0 85.0 2.2650056625141563E-4
-49.0 87.0 2.2650056625141563E-4
-49.0 89.0 4.5300113250283127E-4
-49.0 91.0 4.5300113250283127E-4
-49.0 93.0 4.5300113250283127E-4
-49.0 95.0 6.795016987542468E-4
-49.0 97.0 9.060022650056625E-4
-49.0 99.0 0.0011325028312570782
-49.0 101.0 0.0013590033975084937
-49.0 103.0 0.0015855039637599094
-49.0 105.0 0.002944507361268403
-49.0 107.0 0.0056625141562853904
-49.0 109.0 0.013816534541336353
-49.0 111.0 0.02129105322763307
-49.0 113.0 0.03012457531143828
-49.0 115.0 0.04620611551528879
-49.0 117.0 0.0636466591166478
-49.0 119.0 0.07723669309173273
-49.0 121.0 0.09535673839184598
-49.0 123.0 0.11959229898074746
-49.0 125.0 0.1463193657984145
-49.0 127.0 0.17802944507361268
-49.0 129.0 0.21359003397508494
-49.0 131.0 0.24960362400906003
-49.0 133.0 0.27633069082672707
-49.0 135.0 0.2930917327293318
-49.0 137.0 0.29671574178935445
-49.0 139.0 0.2840317100792752
-49.0 141.0 0.26432616081540206
-49.0 143.0 0.23533408833522085
-49.0 145.0 0.20090600226500566
-49.0 147.0 0.16987542468856173
-49.0 149.0 0.14450736126840316
-49.0 151.0 0.12072480181200453
-49.0 153.0 0.10033975084937713
-49.0 155.0 0.08765571913929784
-49.0 157.0 0.07293318233295583
-49.0 159.0 0.06274065685164212
-49.0 161.0 0.0434881087202718
-49.0 163.0 0.028765571913929786
-49.0 165.0 0.019479048697621744
-49.0 167.0 0.013363533408833523
-49.0 169.0 0.006795016987542469
-49.0 171.0 0.003850509626274066
-49.0 173.0 0.0027180067950169874
-49.0 175.0 0.0015855039637599094
-49.0 177.0 0.0013590033975084937
-49.0 179.0 0.0011325028312570782
-47.0 -179.0 4.5300113250283127E-4
-47.0 -177.0 2.2650056625141563E-4
-47.0 -175.0 2.2650056625141563E-4
-47.0 -173.0 2.2650056625141563E-4
-47.0 -171.0 2.2650056625141563E-4
-47.0 -169.0 2.2650056625141563E-4
-47.0 -167.0 2.2650056625141563E-4
-47.0 -165.0 2.2650056625141563E-4
-47.0 -163.0 2.2650056625141563E-4
-47.0 -161.0 2.2650056625141563E-4
-47.0 -159.0 2.2650056625141563E-4
-47.0 -157.0 2.2650056625141563E-4
-47.0 -155.0 2.2650056625141563E-4
-47.0 -153.0 2.2650056625141563E-4
-47.0 -151.0 2.2650056625141563E-4
-47.0 -149.0 2.2650056625141563E-4
-47.0 -147.0 2.2650056625141563E-4
-47.0 -145.0 2.2650056625141563E-4
-47.0 -143.0 0.0
-47.0 -141.0 0.0
-47.0 -139.0 0.0
-47.0 -137.0 0.0
-47.0 -135.0 0.0
-47.0 -133.0 0.0
-47.0 -131.0 0.0
-47.0 -129.0 0.0
-47.0 -127.0 0.0
-47.0 -125.0 0.0
-47.0 -123.0 0.0
-47.0 -121.0 0.0
-47.0 -119.0 0.0
-47.0 -117.0 0.0
-47.0 -115.0 0.0
-47.0 -113.0 0.0
-47.0 -111.0 0.0
-47.0 -109.0 0.0
-47.0 -107.0 0.0
-47.0 -105.0 0.0
-47.0 -103.0 0.0
-47.0 -101.0 0.0
-47.0 -99.0 0.0
-47.0 -97.0 0.0
-47.0 -95.0 0.0
-47.0 -93.0 0.0
-47.0 -91.0 0.0
-47.0 -89.0 2.2650056625141563E-4
-47.0 -87.0 2.2650056625141563E-4
-47.0 -85.0 2.2650056625141563E-4
-47.0 -83.0 2.2650056625141563E-4
-47.0 -81.0 2.2650056625141563E-4
-47.0 -79.0 2.2650056625141563E-4
-47.0 -77.0 4.5300113250283127E-4
-47.0 -75.0 9.060022650056625E-4
-47.0 -73.0 0.0011325028312570782
-47.0 -71.0 0.0015855039637599094
-47.0 -69.0 0.0022650056625141564
-47.0 -67.0 0.0040770101925254815
-47.0 -65.0 0.007701019252548132
-47.0 -63.0 0.01608154020385051
-47.0 -61.0 0.025141562853907135
-47.0 -59.0 0.044167610419026046
-47.0 -57.0 0.06545866364665912
-47.0 -55.0 0.08312570781426953
-47.0 -53.0 0.10554926387315969
-47.0 -51.0 0.13522083805209514
-47.0 -49.0 0.16919592298980748
-47.0 -47.0 0.21087202718006795
-47.0 -45.0 0.25141562853907135
-47.0 -43.0 0.28607021517553793
-47.0 -41.0 0.31211778029445075
-47.0 -39.0 0.31528878822197054
-47.0 -37.0 0.29671574178935445
-47.0 -35.0 0.2677236693091733
-47.0 -33.0 0.2319365798414496
-47.0 -31.0 0.19479048697621745
-47.0 -29.0 0.16557191392978482
-47.0 -27.0 0.13590033975084936
-47.0 -25.0 0.11030577576443941
-47.0 -23.0 0.09037372593431484
-47.0 -21.0 0.07157417893544733
-47.0 -19.0 0.05753114382785957
-47.0 -17.0 0.03533408833522084
-47.0 -15.0 0.021517553793884484
-47.0 -13.0 0.013816534541336353
-47.0 -11.0 0.0056625141562853904
-47.0 -9.0 0.002944507361268403
-47.0 -7.0 0.0015855039637599094
-47.0 -5.0 0.0015855039637599094
-47.0 -3.0 0.0011325028312570782
-47.0 -1.0 9.060022650056625E-4
-47.0 1.0 4.5300113250283127E-4
-47.0 3.0 4.5300113250283127E-4
-47.0 5.0 2.2650056625141563E-4
-47.0 7.0 2.2650056625141563E-4
-47.0 9.0 2.2650056625141563E-4
-47.0 11.0 2.2650056625141563E-4
-47.0 13.0 2.2650056625141563E-4
-47.0 15.0 2.2650056625141563E-4
-47.0 17.0 2.2650056625141563E-4
-47.0 19.0 2.2650056625141563E-4
-47.0 21.0 2.2650056625141563E-4
-47.0 23.0 2.2650056625141563E-4
-47.0 25.0 2.2650056625141563E-4
-47.0 27.0 2.2650056625141563E-4
-47.0 29.0 2.2650056625141563E-4
-47.0 31.0 2.2650056625141563E-4
-47.0 33.0 2.2650056625141563E-4
-47.0 35.0 2.2650056625141563E-4
-47.0 37.0 2.2650056625141563E-4
-47.0 39.0 2.2650056625141563E-4
-47.0 41.0 2.2650056625141563E-4
-47.0 43.0 2.2650056625141563E-4
-47.0 45.0 2.2650056625141563E-4
-47.0 47.0 2.2650056625141563E-4
-47.0 49.0 2.2650056625141563E-4
-47.0 51.0 2.2650056625141563E-4
-47.0 53.0 2.2650056625141563E-4
-47.0 55.0 2.2650056625141563E-4
-47.0 57.0 2.2650056625141563E-4
-47.0 59.0 2.2650056625141563E-4
-47.0 61.0 2.2650056625141563E-4
-47.0 63.0 2.2650056625141563E-4
-47.0 65.0 2.2650056625141563E-4
-47.0 67.0 2.2650056625141563E-4
-47.0 69.0 2.2650056625141563E-4
-47.0 71.0 2.2650056625141563E-4
-47.0 73.0 2.2650056625141563E-4
-47.0 75.0 2.2650056625141563E-4
-47.0 77.0 2.2650056625141563E-4
-47.0 79.0 2.2650056625141563E-4
-47.0 81.0 2.2650056625141563E-4
-47.0 83.0 2.2650056625141563E-4
-47.0 85.0 2.2650056625141563E-4
-47.0 87.0 2.2650056625141563E-4
-47.0 89.0 2.2650056625141563E-4
-47.0 91.0 2.2650056625141563E-4
-47.0 93.0 4.5300113250283127E-4
-47.0 95.0 4.5300113250283127E-4
-47.0 97.0 6.795016987542468E-4
-47.0 99.0 9.060022650056625E-4
-47.0 101.0 0.0011325028312570782
-47.0 103.0 0.0015855039637599094
-47.0 105.0 0.0027180067950169874
-47.0 107.0 0.004530011325028313
-47.0 109.0 0.01087202718006795
-47.0 111.0 0.01698754246885617
-47.0 113.0 0.024688561721404302
-47.0 115.0 0.03737259343148358
-47.0 117.0 0.056398640996602495
-47.0 119.0 0.06795016987542468
-47.0 121.0 0.08154020385050963
-47.0 123.0 0.0971687429218573
-47.0 125.0 0.11981879954699887
-47.0 127.0 0.14314835787089467
-47.0 129.0 0.16625141562853907
-47.0 131.0 0.18527746319365798
-47.0 133.0 0.20317100792751983
-47.0 135.0 0.2115515288788222
-47.0 137.0 0.20951302378255945
-47.0 139.0 0.19614949037372592
-47.0 141.0 0.17916194790486975
-47.0 143.0 0.1578708946772367
-47.0 145.0 0.13725934314835786
-47.0 147.0 0.11845979614949037
-47.0 149.0 0.09739524348810873
-47.0 151.0 0.08493771234428087
-47.0 153.0 0.07180067950169876
-47.0 155.0 0.06251415628539071
-47.0 157.0 0.044167610419026046
-47.0 159.0 0.0289920724801812
-47.0 161.0 0.020385050962627407
-47.0 163.0 0.013363533408833523
-47.0 165.0 0.006795016987542469
-47.0 167.0 0.004303510758776897
-47.0 169.0 0.002944507361268403
-47.0 171.0 0.0015855039637599094
-47.0 173.0 0.0015855039637599094
-47.0 175.0 0.0011325028312570782
-47.0 177.0 9.060022650056625E-4
-47.0 179.0 6.795016987542468E-4
-45.0 -179.0 2.2650056625141563E-4
-45.0 -177.0 2.2650056625141563E-4
-45.0 -175.0 2.2650056625141563E-4
-45.0 -173.0 2.2650056625141563E-4
-45.0 -171.0 2.2650056625141563E-4
-45.0 -169.0 2.2650056625141563E-4
-45.0 -167.0 2.2650056625141563E-4
-45.0 -165.0 2.2650056625141563E-4
-45.0 -163.0 2.2650056625141563E-4
-45.0 -161.0 2.2650056625141563E-4
-45.0 -159.0 2.2650056625141563E-4
-45.0 -157.0 2.2650056625141563E-4
-45.0 -155.0 2.2650056625141563E-4
-45.0 -153.0 2.2650056625141563E-4
-45.0 -151.0 2.2650056625141563E-4
-45.0 -149.0 2.2650056625141563E-4
-45.0 -147.0 0.0
-45.0 -145.0 0.0
-45.0 -143.0 0.0
-45.0 -141.0 0.0
-45.0 -139.0 0.0
-45.0 -137.0 0.0
-45.0 -135.0 0.0
-45.0 -133.0 0.0
-45.0 -131.0 0.0
-45.0 -129.0 0.0
-45.0 -127.0 0.0
-45.0 -125.0 0.0
-45.0 -123.0 0.0
-45.0 -121.0 0.0
-45.0 -119.0 0.0
-45.0 -117.0 0.0
-45.0 -115.0 0.0
-45.0 -113.0 0.0
-45.0 -111.0 0.0
-45.0 -109.0 0.0
-45.0 -107.0 0.0
-45.0 -105.0 0.0
-45.0 -103.0 0.0
-45.0 -101.0 0.0
-45.0 -99.0 0.0
-45.0 -97.0 0.0
-45.0 -95.0 0.0
-45.0 -93.0 0.0
-45.0 -91.0 0.0
-45.0 -89.0 2.2650056625141563E-4
-45.0 -87.0 2.2650056625141563E-4
-45.0 -85.0 2.2650056625141563E-4
-45.0 -83.0 2.2650056625141563E-4
-45.0 -81.0 2.2650056625141563E-4
-45.0 -79.0 2.2650056625141563E-4
-45.0 -77.0 4.5300113250283127E-4
-45.0 -75.0 9.060022650056625E-4
-45.0 -73.0 0.0011325028312570782
-45.0 -71.0 0.0015855039637599094
-45.0 -69.0 0.0022650056625141564
-45.0 -67.0 0.003850509626274066
-45.0 -65.0 0.006795016987542469
-45.0 -63.0 0.0144960362400906
-45.0 -61.0 0.022650056625141562
-45.0 -59.0 0.03737259343148358
-45.0 -57.0 0.061155152887882216
-45.0 -55.0 0.07315968289920725
-45.0 -53.0 0.09173272933182333
-45.0 -51.0 0.11325028312570781
-45.0 -49.0 0.13725934314835786
-45.0 -47.0 0.16308040770101925
-45.0 -45.0 0.1841449603624009
-45.0 -43.0 0.20520951302378257
-45.0 -41.0 0.2144960362400906
-45.0 -39.0 0.2115515288788222
-45.0 -37.0 0.1956964892412231
-45.0 -35.0 0.17576443941109854
-45.0 -33.0 0.15469988674971688
-45.0 -31.0 0.13250283125707815
-45.0 -29.0 0.11098527746319366
-45.0 -27.0 0.0928652321630804
-45.0 -25.0 0.07610419026047566
-45.0 -23.0 0.06274065685164212
-45.0 -21.0 0.04235560588901472
-45.0 -19.0 0.025141562853907135
-45.0 -17.0 0.01608154020385051
-45.0 -15.0 0.00883352208380521
-45.0 -13.0 0.0040770101925254815
-45.0 -11.0 0.0022650056625141564
-45.0 -9.0 0.0015855039637599094
-45.0 -7.0 0.0011325028312570782
-45.0 -5.0 9.060022650056625E-4
-45.0 -3.0 4.5300113250283127E-4
-45.0 -1.0 4.5300113250283127E-4
-45.0 1.0 2.2650056625141563E-4
-45.0 3.0 2.2650056625141563E-4
-45.0 5.0 2.2650056625141563E-4
-45.0 7.0 2.2650056625141563E-4
-45.0 9.0 2.2650056625141563E-4
-45.0 11.0 2.2650056625141563E-4
-45.0 13.0 2.2650056625141563E-4
-45.0 15.0 2.2650056625141563E-4
-45.0 17.0 2.2650056625141563E-4
-45.0 19.0 2.2650056625141563E-4
-45.0 21.0 2.2650056625141563E-4
-45.0 23.0 2.2650056625141563E-4
-45.0 25.0 2.2650056625141563E-4
-45.0 27.0 2.2650056625141563E-4
-45.0 29.0 2.2650056625141563E-4
-45.0 31.0 2.2650056625141563E-4
-45.0 33.0 2.2650056625141563E-4
-45.0 35.0 2.2650056625141563E-4
-45.0 37.0 2.2650056625141563E-4
-45.0 39.0 2.2650056625141563E-4
-45.0 41.0 2.2650056625141563E-4
-45.0 43.0 2.2650056625141563E-4
-45.0 45.0 2.2650056625141563E-4
-45.0 47.0 2.2650056625141563E-4
-45.0 49.0 2.2650056625141563E-4
-45.0 51.0 2.2650056625141563E-4
-45.0 53.0 2.2650056625141563E-4
-45.0 55.0 2.2650056625141563E-4
-45.0 57.0 2.2650056625141563E-4
-45.0 59.0 2.2650056625141563E-4
-45.0 61.0 2.2650056625141563E-4
-45.0 63.0 2.2650056625141563E-4
-45.0 65.0 2.2650056625141563E-4
-45.0 67.0 2.2650056625141563E-4
-45.0 69.0 2.2650056625141563E-4
-45.0 71.0 2.2650056625141563E-4
-45.0 73.0 2.2650056625141563E-4
-45.0 75.0 2.2650056625141563E-4
-45.0 77.0 2.2650056625141563E-4
-45.0 79.0 2.2650056625141563E-4
-45.0 81.0 2.2650056625141563E-4
-45.0 83.0 2.2650056625141563E-4
-45.0 85.0 2.2650056625141563E-4
-45.0 87.0 2.2650056625141563E-4
-45.0 89.0 2.2650056625141563E-4
-45.0 91.0 2.2650056625141563E-4
-45.0 93.0 2.2650056625141563E-4
-45.0 95.0 4.5300113250283127E-4
-45.0 97.0 4.5300113250283127E-4
-45.0 99.0 9.060022650056625E-4
-45.0 101.0 0.0011325028312570782
-45.0 103.0 0.0013590033975084937
-45.0 105.0 0.0015855039637599094
-45.0 107.0 0.00362400906002265
-45.0 109.0 0.007021517553793885
-45.0 111.0 0.0144960362400906
-45.0 113.0 0.02129105322763307
-45.0 115.0 0.028765571913929786
-45.0 117.0 0.04258210645526614
-45.0 119.0 0.061155152887882216
-45.0 121.0 0.06885617214043036
-45.0 123.0 0.08131370328425822
-45.0 125.0 0.09535673839184598
-45.0 127.0 0.11030577576443941
-45.0 129.0 0.12638731596828992
-45.0 131.0 0.13997734994337485
-45.0 133.0 0.14767836919592298
-45.0 135.0 0.15175537938844846
-45.0 137.0 0.14745186862967158
-45.0 139.0 0.1392978482446206
-45.0 141.0 0.12638731596828992
-45.0 143.0 0.11053227633069082
-45.0 145.0 0.0958097395243488
-45.0 147.0 0.08199320498301246
-45.0 149.0 0.07112117780294451
-45.0 151.0 0.06206115515288788
-45.0 153.0 0.04258210645526614
-45.0 155.0 0.028765571913929786
-45.0 157.0 0.01925254813137033
-45.0 159.0 0.012910532276330692
-45.0 161.0 0.0063420158550396375
-45.0 163.0 0.0040770101925254815
-45.0 165.0 0.002944507361268403
-45.0 167.0 0.0015855039637599094
-45.0 169.0 0.0015855039637599094
-45.0 171.0 0.0011325028312570782
-45.0 173.0 0.0011325028312570782
-45.0 175.0 9.060022650056625E-4
-45.0 177.0 4.5300113250283127E-4
-45.0 179.0 4.5300113250283127E-4
-43.0 -179.0 2.2650056625141563E-4
-43.0 -177.0 2.2650056625141563E-4
-43.0 -175.0 2.2650056625141563E-4
-43.0 -173.0 2.2650056625141563E-4
-43.0 -171.0 2.2650056625141563E-4
-43.0 -169.0 2.2650056625141563E-4
-43.0 -167.0 2.2650056625141563E-4
-43.0 -165.0 2.2650056625141563E-4
-43.0 -163.0 2.2650056625141563E-4
-43.0 -161.0 2.2650056625141563E-4
-43.0 -159.0 2.2650056625141563E-4
-43.0 -157.0 2.2650056625141563E-4
-43.0 -155.0 2.2650056625141563E-4
-43.0 -153.0 2.2650056625141563E-4
-43.0 -151.0 0.0
-43.0 -149.0 0.0
-43.0 -147.0 0.0
-43.0 -145.0 0.0
-43.0 -143.0 0.0
-43.0 -141.0 0.0
-43.0 -139.0 0.0
-43.0 -137.0 0.0
-43.0 -135.0 0.0
-43.0 -133.0 0.0
-43.0 -131.0 0.0
-43.0 -129.0 0.0
-43.0 -127.0 0.0
-43.0 -125.0 0.0
-43.0 -123.0 0.0
-43.0 -121.0 0.0
-43.0 -119.0 0.0
-43.0 -117.0 0.0
-43.0 -115.0 0.0
-43.0 -113.0 0.0
-43.0 -111.0 0.0
-43.0 -109.0 0.0
-43.0 -107.0 0.0
-43.0 -105.0 0.0
-43.0 -103.0 0.0
-43.0 -101.0 0.0
-43.0 -99.0 0.0
-43.0 -97.0 0.0
-43.0 -95.0 0.0
-43.0 -93.0 0.0
-43.0 -91.0 0.0
-43.0 -89.0 2.2650056625141563E-4
-43.0 -87.0 2.2650056625141563E-4
-43.0 -85.0 2.2650056625141563E-4
-43.0 -83.0 2.2650056625141563E-4
-43.0 -81.0 2.2650056625141563E-4
-43.0 -79.0 2.2650056625141563E-4
-43.0 -77.0 4.5300113250283127E-4
-43.0 -75.0 9.060022650056625E-4
-43.0 -73.0 0.0011325028312570782
-43.0 -71.0 0.0015855039637599094
-43.0 -69.0 0.0022650056625141564
-43.0 -67.0 0.00362400906002265
-43.0 -65.0 0.0056625141562853904
-43.0 -63.0 0.012910532276330692
-43.0 -61.0 0.019479048697621744
-43.0 -59.0 0.0289920724801812
-43.0 -57.0 0.04620611551528879
-43.0 -55.0 0.0636466591166478
-43.0 -53.0 0.07633069082672707
-43.0 -51.0 0.09195922989807474
-43.0 -49.0 0.1071347678369196
-43.0 -47.0 0.12434881087202718
-43.0 -45.0 0.13725934314835786
-43.0 -43.0 0.14609286523216308
-43.0 -41.0 0.14767836919592298
-43.0 -39.0 0.14450736126840316
-43.0 -37.0 0.13363533408833522
-43.0 -35.0 0.11981879954699887
-43.0 -33.0 0.1044167610419026
-43.0 -31.0 0.09060022650056625
-43.0 -29.0 0.07633069082672707
-43.0 -27.0 0.0636466591166478
-43.0 -25.0 0.04711211778029445
-43.0 -23.0 0.02967157417893545
-43.0 -21.0 0.01970554926387316
-43.0 -19.0 0.012684031710079275
-43.0 -17.0 0.005436013590033975
-43.0 -15.0 0.002944507361268403
-43.0 -13.0 0.0015855039637599094
-43.0 -11.0 0.0011325028312570782
-43.0 -9.0 9.060022650056625E-4
-43.0 -7.0 4.5300113250283127E-4
-43.0 -5.0 4.5300113250283127E-4
-43.0 -3.0 2.2650056625141563E-4
-43.0 -1.0 2.2650056625141563E-4
-43.0 1.0 2.2650056625141563E-4
-43.0 3.0 2.2650056625141563E-4
-43.0 5.0 2.2650056625141563E-4
-43.0 7.0 2.2650056625141563E-4
-43.0 9.0 2.2650056625141563E-4
-43.0 11.0 2.2650056625141563E-4
-43.0 13.0 2.2650056625141563E-4
-43.0 15.0 2.2650056625141563E-4
-43.0 17.0 2.2650056625141563E-4
-43.0 19.0 2.2650056625141563E-4
-43.0 21.0 2.2650056625141563E-4
-43.0 23.0 2.2650056625141563E-4
-43.0 25.0 0.0
-43.0 27.0 0.0
-43.0 29.0 0.0
-43.0 31.0 2.2650056625141563E-4
-43.0 33.0 2.2650056625141563E-4
-43.0 35.0 2.2650056625141563E-4
-43.0 37.0 2.2650056625141563E-4
-43.0 39.0 2.2650056625141563E-4
-43.0 41.0 2.2650056625141563E-4
-43.0 43.0 2.2650056625141563E-4
-43.0 45.0 2.2650056625141563E-4
-43.0 47.0 2.2650056625141563E-4
-43.0 49.0 2.2650056625141563E-4
-43.0 51.0 2.2650056625141563E-4
-43.0 53.0 2.2650056625141563E-4
-43.0 55.0 2.2650056625141563E-4
-43.0 57.0 2.2650056625141563E-4
-43.0 59.0 2.2650056625141563E-4
-43.0 61.0 2.2650056625141563E-4
-43.0 63.0 2.2650056625141563E-4
-43.0 65.0 2.2650056625141563E-4
-43.0 67.0 2.2650056625141563E-4
-43.0 69.0 2.2650056625141563E-4
-43.0 71.0 2.2650056625141563E-4
-43.0 73.0 2.2650056625141563E-4
-43.0 75.0 2.2650056625141563E-4
-43.0 77.0 2.2650056625141563E-4
-43.0 79.0 2.2650056625141563E-4
-43.0 81.0 2.2650056625141563E-4
-43.0 83.0 2.2650056625141563E-4
-43.0 85.0 2.2650056625141563E-4
-43.0 87.0 2.2650056625141563E-4
-43.0 89.0 2.2650056625141563E-4
-43.0 91.0 2.2650056625141563E-4
-43.0 93.0 2.2650056625141563E-4
-43.0 95.0 2.2650056625141563E-4
-43.0 97.0 4.5300113250283127E-4
-43.0 99.0 4.5300113250283127E-4
-43.0 101.0 9.060022650056625E-4
-43.0 103.0 0.0011325028312570782
-43.0 105.0 0.0015855039637599094
-43.0 107.0 0.002944507361268403
-43.0 109.0 0.0047565118912797286
-43.0 111.0 0.01087202718006795
-43.0 113.0 0.01608154020385051
-43.0 115.0 0.022650056625141562
-43.0 117.0 0.030351075877689693
-43.0 119.0 0.04280860702151756
-43.0 121.0 0.05979614949037373
-43.0 123.0 0.06704416761041902
-43.0 125.0 0.07610419026047566
-43.0 127.0 0.08652321630804077
-43.0 129.0 0.09445073612684032
-43.0 131.0 0.09988674971687429
-43.0 133.0 0.10554926387315969
-43.0 135.0 0.10668176670441676
-43.0 137.0 0.10169875424688561
-43.0 139.0 0.09648924122310305
-43.0 141.0 0.09014722536806342
-43.0 143.0 0.07904869762174406
-43.0 145.0 0.06862967157417893
-43.0 147.0 0.061155152887882216
-43.0 149.0 0.04280860702151756
-43.0 151.0 0.028765571913929786
-43.0 153.0 0.01925254813137033
-43.0 155.0 0.012231030577576444
-43.0 157.0 0.0056625141562853904
-43.0 159.0 0.00362400906002265
-43.0 161.0 0.0022650056625141564
-43.0 163.0 0.0015855039637599094
-43.0 165.0 0.0015855039637599094
-43.0 167.0 0.0011325028312570782
-43.0 169.0 9.060022650056625E-4
-43.0 171.0 9.060022650056625E-4
-43.0 173.0 4.5300113250283127E-4
-43.0 175.0 4.5300113250283127E-4
-43.0 177.0 2.2650056625141563E-4
-43.0 179.0 2.2650056625141563E-4
-41.0 -179.0 2.2650056625141563E-4
-41.0 -177.0 2.2650056625141563E-4
-41.0 -175.0 2.2650056625141563E-4
-41.0 -173.0 2.2650056625141563E-4
-41.0 -171.0 2.2650056625141563E-4
-41.0 -169.0 2.2650056625141563E-4
-41.0 -167.0 2.2650056625141563E-4
-41.0 -165.0 2.2650056625141563E-4
-41.0 -163.0 2.2650056625141563E-4
-41.0 -161.0 2.2650056625141563E-4
-41.0 -159.0 2.2650056625141563E-4
-41.0 -157.0 2.2650056625141563E-4
-41.0 -155.0 2.2650056625141563E-4
-41.0 -153.0 0.0
-41.0 -151.0 0.0
-41.0 -149.0 0.0
-41.0 -147.0 0.0
-41.0 -145.0 0.0
-41.0 -143.0 0.0
-41.0 -141.0 0.0
-41.0 -139.0 0.0
-41.0 -137.0 0.0
-41.0 -135.0 0.0
-41.0 -133.0 0.0
-41.0 -131.0 0.0
-41.0 -129.0 0.0
-41.0 -127.0 0.0
-41.0 -125.0 0.0
-41.0 -123.0 0.0
-41.0 -121.0 0.0
-41.0 -119.0 0.0
-41.0 -117.0 0.0
-41.0 -115.0 0.0
-41.0 -113.0 0.0
-41.0 -111.0 0.0
-41.0 -109.0 0.0
-41.0 -107.0 0.0
-41.0 -105.0 0.0
-41.0 -103.0 0.0
-41.0 -101.0 0.0
-41.0 -99.0 0.0
-41.0 -97.0 0.0
-41.0 -95.0 0.0
-41.0 -93.0 0.0
-41.0 -91.0 0.0
-41.0 -89.0 2.2650056625141563E-4
-41.0 -87.0 2.2650056625141563E-4
-41.0 -85.0 2.2650056625141563E-4
-41.0 -83.0 2.2650056625141563E-4
-41.0 -81.0 2.2650056625141563E-4
-41.0 -79.0 2.2650056625141563E-4
-41.0 -77.0 4.5300113250283127E-4
-41.0 -75.0 9.060022650056625E-4
-41.0 -73.0 0.0011325028312570782
-41.0 -71.0 0.0015855039637599094
-41.0 -69.0 0.0015855039637599094
-41.0 -67.0 0.0031710079275198188
-41.0 -65.0 0.005209513023782559
-41.0 -63.0 0.010645526613816535
-41.0 -61.0 0.01608154020385051
-41.0 -59.0 0.022650056625141562
-41.0 -57.0 0.03533408833522084
-41.0 -55.0 0.05005662514156285
-41.0 -53.0 0.0636466591166478
-41.0 -51.0 0.07361268403171008
-41.0 -49.0 0.08448471121177803
-41.0 -47.0 0.09354473386183465
-41.0 -45.0 0.09898074745186863
-41.0 -43.0 0.10419026047565119
-41.0 -41.0 0.10373725934314836
-41.0 -39.0 0.0985277463193658
-41.0 -37.0 0.0928652321630804
-41.0 -35.0 0.08221970554926387
-41.0 -33.0 0.07202718006795017
-41.0 -31.0 0.06274065685164212
-41.0 -29.0 0.04620611551528879
-41.0 -27.0 0.030804077010192527
-41.0 -25.0 0.02129105322763307
-41.0 -23.0 0.013816534541336353
-41.0 -21.0 0.006568516421291053
-41.0 -19.0 0.00362400906002265
-41.0 -17.0 0.0022650056625141564
-41.0 -15.0 0.0015855039637599094
-41.0 -13.0 0.0011325028312570782
-41.0 -11.0 6.795016987542468E-4
-41.0 -9.0 4.5300113250283127E-4
-41.0 -7.0 2.2650056625141563E-4
-41.0 -5.0 2.2650056625141563E-4
-41.0 -3.0 2.2650056625141563E-4
-41.0 -1.0 2.2650056625141563E-4
-41.0 1.0 2.2650056625141563E-4
-41.0 3.0 2.2650056625141563E-4
-41.0 5.0 2.2650056625141563E-4
-41.0 7.0 2.2650056625141563E-4
-41.0 9.0 0.0
-41.0 11.0 0.0
-41.0 13.0 0.0
-41.0 15.0 0.0
-41.0 17.0 0.0
-41.0 19.0 0.0
-41.0 21.0 0.0
-41.0 23.0 0.0
-41.0 25.0 0.0
-41.0 27.0 0.0
-41.0 29.0 0.0
-41.0 31.0 0.0
-41.0 33.0 0.0
-41.0 35.0 0.0
-41.0 37.0 2.2650056625141563E-4
-41.0 39.0 2.2650056625141563E-4
-41.0 41.0 2.2650056625141563E-4
-41.0 43.0 2.2650056625141563E-4
-41.0 45.0 2.2650056625141563E-4
-41.0 47.0 2.2650056625141563E-4
-41.0 49.0 2.2650056625141563E-4
-41.0 51.0 2.2650056625141563E-4
-41.0 53.0 2.2650056625141563E-4
-41.0 55.0 2.2650056625141563E-4
-41.0 57.0 2.2650056625141563E-4
-41.0 59.0 2.2650056625141563E-4
-41.0 61.0 2.2650056625141563E-4
-41.0 63.0 2.2650056625141563E-4
-41.0 65.0 2.2650056625141563E-4
-41.0 67.0 2.2650056625141563E-4
-41.0 69.0 2.2650056625141563E-4
-41.0 71.0 2.2650056625141563E-4
-41.0 73.0 2.2650056625141563E-4
-41.0 75.0 2.2650056625141563E-4
-41.0 77.0 2.2650056625141563E-4
-41.0 79.0 2.2650056625141563E-4
-41.0 81.0 2.2650056625141563E-4
-41.0 83.0 2.2650056625141563E-4
-41.0 85.0 2.2650056625141563E-4
-41.0 87.0 2.2650056625141563E-4
-41.0 89.0 2.2650056625141563E-4
-41.0 91.0 2.2650056625141563E-4
-41.0 93.0 2.2650056625141563E-4
-41.0 95.0 2.2650056625141563E-4
-41.0 97.0 2.2650056625141563E-4
-41.0 99.0 4.5300113250283127E-4
-41.0 101.0 6.795016987542468E-4
-41.0 103.0 0.0011325028312570782
-41.0 105.0 0.0013590033975084937
-41.0 107.0 0.0015855039637599094
-41.0 109.0 0.0031710079275198188
-41.0 111.0 0.0056625141562853904
-41.0 113.0 0.011778029445073612
-41.0 115.0 0.01653454133635334
-41.0 117.0 0.022423556058890147
-41.0 119.0 0.028765571913929786
-41.0 121.0 0.040090600226500565
-41.0 123.0 0.0507361268403171
-41.0 125.0 0.0622876557191393
-41.0 127.0 0.0665911664779162
-41.0 129.0 0.07112117780294451
-41.0 131.0 0.07497168742921857
-41.0 133.0 0.07633069082672707
-41.0 135.0 0.07633069082672707
-41.0 137.0 0.07406568516421291
-41.0 139.0 0.06930917327293318
-41.0 141.0 0.06409966024915062
-41.0 143.0 0.057757644394110984
-41.0 145.0 0.04258210645526614
-41.0 147.0 0.029218573046432616
-41.0 149.0 0.02129105322763307
-41.0 151.0 0.013590033975084938
-41.0 153.0 0.0063420158550396375
-41.0 155.0 0.00362400906002265
-41.0 157.0 0.001812004530011325
-41.0 159.0 0.0015855039637599094
-41.0 161.0 0.0011325028312570782
-41.0 163.0 0.0011325028312570782
-41.0 165.0 9.060022650056625E-4
-41.0 167.0 6.795016987542468E-4
-41.0 169.0 4.5300113250283127E-4
-41.0 171.0 4.5300113250283127E-4
-41.0 173.0 2.2650056625141563E-4
-41.0 175.0 2.2650056625141563E-4
-41.0 177.0 2.2650056625141563E-4
-41.0 179.0 2.2650056625141563E-4
-39.0 -179.0 2.2650056625141563E-4
-39.0 -177.0 2.2650056625141563E-4
-39.0 -175.0 2.2650056625141563E-4
-39.0 -173.0 2.2650056625141563E-4
-39.0 -171.0 2.2650056625141563E-4
-39.0 -169.0 2.2650056625141563E-4
-39.0 -167.0 2.2650056625141563E-4
-39.0 -165.0 2.2650056625141563E-4
-39.0 -163.0 2.2650056625141563E-4
-39.0 -161.0 2.2650056625141563E-4
-39.0 -159.0 0.0
-39.0 -157.0 0.0
-39.0 -155.0 0.0
-39.0 -153.0 0.0
-39.0 -151.0 0.0
-39.0 -149.0 0.0
-39.0 -147.0 0.0
-39.0 -145.0 0.0
-39.0 -143.0 0.0
-39.0 -141.0 0.0
-39.0 -139.0 0.0
-39.0 -137.0 0.0
-39.0 -135.0 0.0
-39.0 -133.0 0.0
-39.0 -131.0 0.0
-39.0 -129.0 0.0
-39.0 -127.0 0.0
-39.0 -125.0 0.0
-39.0 -123.0 0.0
-39.0 -121.0 0.0
-39.0 -119.0 0.0
-39.0 -117.0 0.0
-39.0 -115.0 0.0
-39.0 -113.0 0.0
-39.0 -111.0 0.0
-39.0 -109.0 0.0
-39.0 -107.0 0.0
-39.0 -105.0 0.0
-39.0 -103.0 0.0
-39.0 -101.0 0.0
-39.0 -99.0 0.0
-39.0 -97.0 0.0
-39.0 -95.0 0.0
-39.0 -93.0 0.0
-39.0 -91.0 0.0
-39.0 -89.0 2.2650056625141563E-4
-39.0 -87.0 2.2650056625141563E-4
-39.0 -85.0 2.2650056625141563E-4
-39.0 -83.0 2.2650056625141563E-4
-39.0 -81.0 2.2650056625141563E-4
-39.0 -79.0 2.2650056625141563E-4
-39.0 -77.0 4.5300113250283127E-4
-39.0 -75.0 9.060022650056625E-4
-39.0 -73.0 0.0011325028312570782
-39.0 -71.0 0.0015855039637599094
-39.0 -69.0 0.0015855039637599094
-39.0 -67.0 0.002944507361268403
-39.0 -65.0 0.004303510758776897
-39.0 -63.0 0.006795016987542469
-39.0 -61.0 0.012910532276330692
-39.0 -59.0 0.017893544733861833
-39.0 -57.0 0.023556058890147225
-39.0 -55.0 0.03488108720271801
-39.0 -53.0 0.04620611551528879
-39.0 -51.0 0.06070215175537939
-39.0 -49.0 0.06545866364665912
-39.0 -47.0 0.07157417893544733
-39.0 -45.0 0.07587768969422423
-39.0 -43.0 0.07633069082672707
-39.0 -41.0 0.07587768969422423
-39.0 -39.0 0.07157417893544733
-39.0 -37.0 0.06545866364665912
-39.0 -35.0 0.05979614949037373
-39.0 -33.0 0.04258210645526614
-39.0 -31.0 0.028765571913929786
-39.0 -29.0 0.01970554926387316
-39.0 -27.0 0.013137032842582106
-39.0 -25.0 0.006568516421291053
-39.0 -23.0 0.003850509626274066
-39.0 -21.0 0.0027180067950169874
-39.0 -19.0 0.0015855039637599094
-39.0 -17.0 0.0013590033975084937
-39.0 -15.0 9.060022650056625E-4
-39.0 -13.0 4.5300113250283127E-4
-39.0 -11.0 2.2650056625141563E-4
-39.0 -9.0 2.2650056625141563E-4
-39.0 -7.0 2.2650056625141563E-4
-39.0 -5.0 2.2650056625141563E-4
-39.0 -3.0 2.2650056625141563E-4
-39.0 -1.0 2.2650056625141563E-4
-39.0 1.0 2.2650056625141563E-4
-39.0 3.0 0.0
-39.0 5.0 0.0
-39.0 7.0 0.0
-39.0 9.0 0.0
-39.0 11.0 0.0
-39.0 13.0 0.0
-39.0 15.0 0.0
-39.0 17.0 0.0
-39.0 19.0 0.0
-39.0 21.0 0.0
-39.0 23.0 0.0
-39.0 25.0 0.0
-39.0 27.0 0.0
-39.0 29.0 0.0
-39.0 31.0 0.0
-39.0 33.0 0.0
-39.0 35.0 0.0
-39.0 37.0 0.0
-39.0 39.0 0.0
-39.0 41.0 0.0
-39.0 43.0 2.2650056625141563E-4
-39.0 45.0 2.2650056625141563E-4
-39.0 47.0 2.2650056625141563E-4
-39.0 49.0 2.2650056625141563E-4
-39.0 51.0 2.2650056625141563E-4
-39.0 53.0 2.2650056625141563E-4
-39.0 55.0 2.2650056625141563E-4
-39.0 57.0 0.0
-39.0 59.0 0.0
-39.0 61.0 0.0
-39.0 63.0 0.0
-39.0 65.0 0.0
-39.0 67.0 0.0
-39.0 69.0 0.0
-39.0 71.0 0.0
-39.0 73.0 0.0
-39.0 75.0 0.0
-39.0 77.0 0.0
-39.0 79.0 2.2650056625141563E-4
-39.0 81.0 2.2650056625141563E-4
-39.0 83.0 2.2650056625141563E-4
-39.0 85.0 2.2650056625141563E-4
-39.0 87.0 2.2650056625141563E-4
-39.0 89.0 2.2650056625141563E-4
-39.0 91.0 2.2650056625141563E-4
-39.0 93.0 2.2650056625141563E-4
-39.0 95.0 2.2650056625141563E-4
-39.0 97.0 2.2650056625141563E-4
-39.0 99.0 4.5300113250283127E-4
-39.0 101.0 4.5300113250283127E-4
-39.0 103.0 9.060022650056625E-4
-39.0 105.0 0.0011325028312570782
-39.0 107.0 0.0015855039637599094
-39.0 109.0 0.0022650056625141564
-39.0 111.0 0.00362400906002265
-39.0 113.0 0.0056625141562853904
-39.0 115.0 0.011325028312570781
-39.0 117.0 0.015855039637599093
-39.0 119.0 0.020158550396375992
-39.0 121.0 0.024009060022650058
-39.0 123.0 0.031936579841449604
-39.0 125.0 0.039637599093997736
-39.0 127.0 0.044847112117780294
-39.0 129.0 0.0507361268403171
-39.0 131.0 0.05481313703284258
-39.0 133.0 0.05571913929784825
-39.0 135.0 0.05413363533408833
-39.0 137.0 0.04960362400906002
-39.0 139.0 0.0434881087202718
-39.0 141.0 0.036013590033975085
-39.0 143.0 0.028312570781426953
-39.0 145.0 0.02129105322763307
-39.0 147.0 0.014949037372593432
-39.0 149.0 0.008154020385050963
-39.0 151.0 0.004303510758776897
-39.0 153.0 0.0022650056625141564
-39.0 155.0 0.0015855039637599094
-39.0 157.0 0.0011325028312570782
-39.0 159.0 9.060022650056625E-4
-39.0 161.0 6.795016987542468E-4
-39.0 163.0 4.5300113250283127E-4
-39.0 165.0 4.5300113250283127E-4
-39.0 167.0 2.2650056625141563E-4
-39.0 169.0 2.2650056625141563E-4
-39.0 171.0 2.2650056625141563E-4
-39.0 173.0 2.2650056625141563E-4
-39.0 175.0 2.2650056625141563E-4
-39.0 177.0 2.2650056625141563E-4
-39.0 179.0 2.2650056625141563E-4
-37.0 -179.0 2.2650056625141563E-4
-37.0 -177.0 2.2650056625141563E-4
-37.0 -175.0 2.2650056625141563E-4
-37.0 -173.0 2.2650056625141563E-4
-37.0 -171.0 2.2650056625141563E-4
-37.0 -169.0 2.2650056625141563E-4
-37.0 -167.0 2.2650056625141563E-4
-37.0 -165.0 2.2650056625141563E-4
-37.0 -163.0 0.0
-37.0 -161.0 0.0
-37.0 -159.0 0.0
-37.0 -157.0 0.0
-37.0 -155.0 0.0
-37.0 -153.0 0.0
-37.0 -151.0 0.0
-37.0 -149.0 0.0
-37.0 -147.0 0.0
-37.0 -145.0 0.0
-37.0 -143.0 0.0
-37.0 -141.0 0.0
-37.0 -139.0 0.0
-37.0 -137.0 0.0
-37.0 -135.0 0.0
-37.0 -133.0 0.0
-37.0 -131.0 0.0
-37.0 -129.0 0.0
-37.0 -127.0 0.0
-37.0 -125.0 0.0
-37.0 -123.0 0.0
-37.0 -121.0 0.0
-37.0 -119.0 0.0
-37.0 -117.0 0.0
-37.0 -115.0 0.0
-37.0 -113.0 0.0
-37.0 -111.0 0.0
-37.0 -109.0 0.0
-37.0 -107.0 0.0
-37.0 -105.0 0.0
-37.0 -103.0 0.0
-37.0 -101.0 0.0
-37.0 -99.0 0.0
-37.0 -97.0 0.0
-37.0 -95.0 0.0
-37.0 -93.0 0.0
-37.0 -91.0 0.0
-37.0 -89.0 2.2650056625141563E-4
-37.0 -87.0 2.2650056625141563E-4
-37.0 -85.0 2.2650056625141563E-4
-37.0 -83.0 2.2650056625141563E-4
-37.0 -81.0 2.2650056625141563E-4
-37.0 -79.0 2.2650056625141563E-4
-37.0 -77.0 4.5300113250283127E-4
-37.0 -75.0 9.060022650056625E-4
-37.0 -73.0 0.0011325028312570782
-37.0 -71.0 0.0013590033975084937
-37.0 -69.0 0.0015855039637599094
-37.0 -67.0 0.0027180067950169874
-37.0 -65.0 0.00362400906002265
-37.0 -63.0 0.005209513023782559
-37.0 -61.0 0.00883352208380521
-37.0 -59.0 0.013590033975084938
-37.0 -57.0 0.01812004530011325
-37.0 -55.0 0.022650056625141562
-37.0 -53.0 0.0289920724801812
-37.0 -51.0 0.036466591166477914
-37.0 -49.0 0.044167610419026046
-37.0 -47.0 0.05050962627406568
-37.0 -45.0 0.05481313703284258
-37.0 -43.0 0.055039637599094
-37.0 -41.0 0.0507361268403171
-37.0 -39.0 0.044167610419026046
-37.0 -37.0 0.035560588901472255
-37.0 -35.0 0.025141562853907135
-37.0 -33.0 0.018346545866364666
-37.0 -31.0 0.012231030577576444
-37.0 -29.0 0.0056625141562853904
-37.0 -27.0 0.00362400906002265
-37.0 -25.0 0.0022650056625141564
-37.0 -23.0 0.0015855039637599094
-37.0 -21.0 0.0013590033975084937
-37.0 -19.0 0.0011325028312570782
-37.0 -17.0 6.795016987542468E-4
-37.0 -15.0 2.2650056625141563E-4
-37.0 -13.0 2.2650056625141563E-4
-37.0 -11.0 2.2650056625141563E-4
-37.0 -9.0 2.2650056625141563E-4
-37.0 -7.0 2.2650056625141563E-4
-37.0 -5.0 2.2650056625141563E-4
-37.0 -3.0 0.0
-37.0 -1.0 0.0
-37.0 1.0 0.0
-37.0 3.0 0.0
-37.0 5.0 0.0
-37.0 7.0 0.0
-37.0 9.0 0.0
-37.0 11.0 0.0
-37.0 13.0 0.0
-37.0 15.0 0.0
-37.0 17.0 0.0
-37.0 19.0 0.0
-37.0 21.0 0.0
-37.0 23.0 0.0
-37.0 25.0 0.0
-37.0 27.0 0.0
-37.0 29.0 0.0
-37.0 31.0 0.0
-37.0 33.0 0.0
-37.0 35.0 0.0
-37.0 37.0 0.0
-37.0 39.0 0.0
-37.0 41.0 0.0
-37.0 43.0 0.0
-37.0 45.0 0.0
-37.0 47.0 0.0
-37.0 49.0 0.0
-37.0 51.0 0.0
-37.0 53.0 0.0
-37.0 55.0 0.0
-37.0 57.0 0.0
-37.0 59.0 0.0
-37.0 61.0 0.0
-37.0 63.0 0.0
-37.0 65.0 0.0
-37.0 67.0 0.0
-37.0 69.0 0.0
-37.0 71.0 0.0
-37.0 73.0 0.0
-37.0 75.0 0.0
-37.0 77.0 0.0
-37.0 79.0 0.0
-37.0 81.0 0.0
-37.0 83.0 2.2650056625141563E-4
-37.0 85.0 2.2650056625141563E-4
-37.0 87.0 2.2650056625141563E-4
-37.0 89.0 2.2650056625141563E-4
-37.0 91.0 2.2650056625141563E-4
-37.0 93.0 2.2650056625141563E-4
-37.0 95.0 2.2650056625141563E-4
-37.0 97.0 2.2650056625141563E-4
-37.0 99.0 2.2650056625141563E-4
-37.0 101.0 4.5300113250283127E-4
-37.0 103.0 6.795016987542468E-4
-37.0 105.0 9.060022650056625E-4
-37.0 107.0 0.0011325028312570782
-37.0 109.0 0.0015855039637599094
-37.0 111.0 0.0022650056625141564
-37.0 113.0 0.00362400906002265
-37.0 115.0 0.005436013590033975
-37.0 117.0 0.00883352208380521
-37.0 119.0 0.012910532276330692
-37.0 121.0 0.01608154020385051
-37.0 123.0 0.01925254813137033
-37.0 125.0 0.022650056625141562
-37.0 127.0 0.025141562853907135
-37.0 129.0 0.028765571913929786
-37.0 131.0 0.0289920724801812
-37.0 133.0 0.028765571913929786
-37.0 135.0 0.028312570781426953
-37.0 137.0 0.024462061155152887
-37.0 139.0 0.021970554926387317
-37.0 141.0 0.01812004530011325
-37.0 143.0 0.013816534541336353
-37.0 145.0 0.00883352208380521
-37.0 147.0 0.004530011325028313
-37.0 149.0 0.002944507361268403
-37.0 151.0 0.0015855039637599094
-37.0 153.0 0.0011325028312570782
-37.0 155.0 9.060022650056625E-4
-37.0 157.0 4.5300113250283127E-4
-37.0 159.0 4.5300113250283127E-4
-37.0 161.0 2.2650056625141563E-4
-37.0 163.0 2.2650056625141563E-4
-37.0 165.0 2.2650056625141563E-4
-37.0 167.0 2.2650056625141563E-4
-37.0 169.0 2.2650056625141563E-4
-37.0 171.0 2.2650056625141563E-4
-37.0 173.0 2.2650056625141563E-4
-37.0 175.0 2.2650056625141563E-4
-37.0 177.0 2.2650056625141563E-4
-37.0 179.0 2.2650056625141563E-4
-35.0 -179.0 2.2650056625141563E-4
-35.0 -177.0 2.2650056625141563E-4
-35.0 -175.0 2.2650056625141563E-4
-35.0 -173.0 0.0
-35.0 -171.0 0.0
-35.0 -169.0 0.0
-35.0 -167.0 0.0
-35.0 -165.0 0.0
-35.0 -163.0 0.0
-35.0 -161.0 0.0
-35.0 -159.0 0.0
-35.0 -157.0 0.0
-35.0 -155.0 0.0
-35.0 -153.0 0.0
-35.0 -151.0 0.0
-35.0 -149.0 0.0
-35.0 -147.0 0.0
-35.0 -145.0 0.0
-35.0 -143.0 0.0
-35.0 -141.0 0.0
-35.0 -139.0 0.0
-35.0 -137.0 0.0
-35.0 -135.0 0.0
-35.0 -133.0 0.0
-35.0 -131.0 0.0
-35.0 -129.0 0.0
-35.0 -127.0 0.0
-35.0 -125.0 0.0
-35.0 -123.0 0.0
-35.0 -121.0 0.0
-35.0 -119.0 0.0
-35.0 -117.0 0.0
-35.0 -115.0 0.0
-35.0 -113.0 0.0
-35.0 -111.0 0.0
-35.0 -109.0 0.0
-35.0 -107.0 0.0
-35.0 -105.0 0.0
-35.0 -103.0 0.0
-35.0 -101.0 0.0
-35.0 -99.0 0.0
-35.0 -97.0 0.0
-35.0 -95.0 0.0
-35.0 -93.0 0.0
-35.0 -91.0 0.0
-35.0 -89.0 2.2650056625141563E-4
-35.0 -87.0 2.2650056625141563E-4
-35.0 -85.0 2.2650056625141563E-4
-35.0 -83.0 2.2650056625141563E-4
-35.0 -81.0 2.2650056625141563E-4
-35.0 -79.0 2.2650056625141563E-4
-35.0 -77.0 4.5300113250283127E-4
-35.0 -75.0 6.795016987542468E-4
-35.0 -73.0 9.060022650056625E-4
-35.0 -71.0 0.0011325028312570782
-35.0 -69.0 0.0015855039637599094
-35.0 -67.0 0.0015855039637599094
-35.0 -65.0 0.002944507361268403
-35.0 -63.0 0.003850509626274066
-35.0 -61.0 0.005436013590033975
-35.0 -59.0 0.00883352208380521
-35.0 -57.0 0.013137032842582106
-35.0 -55.0 0.01608154020385051
-35.0 -53.0 0.01970554926387316
-35.0 -51.0 0.022650056625141562
-35.0 -49.0 0.02491506228765572
-35.0 -47.0 0.02808607021517554
-35.0 -45.0 0.028765571913929786
-35.0 -43.0 0.027180067950169876
-35.0 -41.0 0.023556058890147225
-35.0 -39.0 0.021064552661381655
-35.0 -37.0 0.01608154020385051
-35.0 -35.0 0.01087202718006795
-35.0 -33.0 0.005436013590033975
-35.0 -31.0 0.0031710079275198188
-35.0 -29.0 0.0015855039637599094
-35.0 -27.0 0.0015855039637599094
-35.0 -25.0 0.0011325028312570782
-35.0 -23.0 9.060022650056625E-4
-35.0 -21.0 6.795016987542468E-4
-35.0 -19.0 4.5300113250283127E-4
-35.0 -17.0 2.2650056625141563E-4
-35.0 -15.0 2.2650056625141563E-4
-35.0 -13.0 2.2650056625141563E-4
-35.0 -11.0 2.2650056625141563E-4
-35.0 -9.0 2.2650056625141563E-4
-35.0 -7.0 0.0
-35.0 -5.0 0.0
-35.0 -3.0 0.0
-35.0 -1.0 0.0
-35.0 1.0 0.0
-35.0 3.0 0.0
-35.0 5.0 0.0
-35.0 7.0 0.0
-35.0 9.0 0.0
-35.0 11.0 0.0
-35.0 13.0 0.0
-35.0 15.0 0.0
-35.0 17.0 0.0
-35.0 19.0 0.0
-35.0 21.0 0.0
-35.0 23.0 0.0
-35.0 25.0 0.0
-35.0 27.0 0.0
-35.0 29.0 0.0
-35.0 31.0 0.0
-35.0 33.0 0.0
-35.0 35.0 0.0
-35.0 37.0 0.0
-35.0 39.0 0.0
-35.0 41.0 0.0
-35.0 43.0 0.0
-35.0 45.0 0.0
-35.0 47.0 0.0
-35.0 49.0 0.0
-35.0 51.0 0.0
-35.0 53.0 0.0
-35.0 55.0 0.0
-35.0 57.0 0.0
-35.0 59.0 0.0
-35.0 61.0 0.0
-35.0 63.0 0.0
-35.0 65.0 0.0
-35.0 67.0 0.0
-35.0 69.0 0.0
-35.0 71.0 0.0
-35.0 73.0 0.0
-35.0 75.0 0.0
-35.0 77.0 0.0
-35.0 79.0 0.0
-35.0 81.0 0.0
-35.0 83.0 0.0
-35.0 85.0 2.2650056625141563E-4
-35.0 87.0 2.2650056625141563E-4
-35.0 89.0 2.2650056625141563E-4
-35.0 91.0 2.2650056625141563E-4
-35.0 93.0 2.2650056625141563E-4
-35.0 95.0 2.2650056625141563E-4
-35.0 97.0 2.2650056625141563E-4
-35.0 99.0 2.2650056625141563E-4
-35.0 101.0 2.2650056625141563E-4
-35.0 103.0 4.5300113250283127E-4
-35.0 105.0 9.060022650056625E-4
-35.0 107.0 0.0011325028312570782
-35.0 109.0 0.0013590033975084937
-35.0 111.0 0.0015855039637599094
-35.0 113.0 0.0015855039637599094
-35.0 115.0 0.002944507361268403
-35.0 117.0 0.004303510758776897
-35.0 119.0 0.005436013590033975
-35.0 121.0 0.007021517553793885
-35.0 123.0 0.01087202718006795
-35.0 125.0 0.012910532276330692
-35.0 127.0 0.0144960362400906
-35.0 129.0 0.01608154020385051
-35.0 131.0 0.01608154020385051
-35.0 133.0 0.01608154020385051
-35.0 135.0 0.014949037372593432
-35.0 137.0 0.013137032842582106
-35.0 139.0 0.01087202718006795
-35.0 141.0 0.0063420158550396375
-35.0 143.0 0.004303510758776897
-35.0 145.0 0.002944507361268403
-35.0 147.0 0.0015855039637599094
-35.0 149.0 0.0013590033975084937
-35.0 151.0 9.060022650056625E-4
-35.0 153.0 4.5300113250283127E-4
-35.0 155.0 4.5300113250283127E-4
-35.0 157.0 2.2650056625141563E-4
-35.0 159.0 2.2650056625141563E-4
-35.0 161.0 2.2650056625141563E-4
-35.0 163.0 2.2650056625141563E-4
-35.0 165.0 2.2650056625141563E-4
-35.0 167.0 2.2650056625141563E-4
-35.0 169.0 2.2650056625141563E-4
-35.0 171.0 2.2650056625141563E-4
-35.0 173.0 2.2650056625141563E-4
-35.0 175.0 2.2650056625141563E-4
-35.0 177.0 2.2650056625141563E-4
-35.0 179.0 2.2650056625141563E-4
-33.0 -179.0 0.0
-33.0 -177.0 0.0
-33.0 -175.0 0.0
-33.0 -173.0 0.0
-33.0 -171.0 0.0
-33.0 -169.0 0.0
-33.0 -167.0 0.0
-33.0 -165.0 0.0
-33.0 -163.0 0.0
-33.0 -161.0 0.0
-33.0 -159.0 0.0
-33.0 -157.0 0.0
-33.0 -155.0 0.0
-33.0 -153.0 0.0
-33.0 -151.0 0.0
-33.0 -149.0 0.0
-33.0 -147.0 0.0
-33.0 -145.0 0.0
-33.0 -143.0 0.0
-33.0 -141.0 0.0
-33.0 -139.0 0.0
-33.0 -137.0 0.0
-33.0 -135.0 0.0
-33.0 -133.0 0.0
-33.0 -131.0 0.0
-33.0 -129.0 0.0
-33.0 -127.0 0.0
-33.0 -125.0 0.0
-33.0 -123.0 0.0
-33.0 -121.0 0.0
-33.0 -119.0 0.0
-33.0 -117.0 0.0
-33.0 -115.0 0.0
-33.0 -113.0 0.0
-33.0 -111.0 0.0
-33.0 -109.0 0.0
-33.0 -107.0 0.0
-33.0 -105.0 0.0
-33.0 -103.0 0.0
-33.0 -101.0 0.0
-33.0 -99.0 0.0
-33.0 -97.0 0.0
-33.0 -95.0 0.0
-33.0 -93.0 0.0
-33.0 -91.0 0.0
-33.0 -89.0 2.2650056625141563E-4
-33.0 -87.0 2.2650056625141563E-4
-33.0 -85.0 2.2650056625141563E-4
-33.0 -83.0 2.2650056625141563E-4
-33.0 -81.0 2.2650056625141563E-4
-33.0 -79.0 2.2650056625141563E-4
-33.0 -77.0 4.5300113250283127E-4
-33.0 -75.0 4.5300113250283127E-4
-33.0 -73.0 9.060022650056625E-4
-33.0 -71.0 0.0011325028312570782
-33.0 -69.0 0.0013590033975084937
-33.0 -67.0 0.0015855039637599094
-33.0 -65.0 0.0020385050962627408
-33.0 -63.0 0.002944507361268403
-33.0 -61.0 0.003850509626274066
-33.0 -59.0 0.005209513023782559
-33.0 -57.0 0.006795016987542469
-33.0 -55.0 0.01087202718006795
-33.0 -53.0 0.013137032842582106
-33.0 -51.0 0.014949037372593432
-33.0 -49.0 0.01608154020385051
-33.0 -47.0 0.01608154020385051
-33.0 -45.0 0.01608154020385051
-33.0 -43.0 0.0144960362400906
-33.0 -41.0 0.012231030577576444
-33.0 -39.0 0.007927519818799546
-33.0 -37.0 0.0047565118912797286
-33.0 -35.0 0.002944507361268403
-33.0 -33.0 0.0015855039637599094
-33.0 -31.0 0.0015855039637599094
-33.0 -29.0 0.0011325028312570782
-33.0 -27.0 9.060022650056625E-4
-33.0 -25.0 4.5300113250283127E-4
-33.0 -23.0 4.5300113250283127E-4
-33.0 -21.0 2.2650056625141563E-4
-33.0 -19.0 2.2650056625141563E-4
-33.0 -17.0 2.2650056625141563E-4
-33.0 -15.0 2.2650056625141563E-4
-33.0 -13.0 2.2650056625141563E-4
-33.0 -11.0 2.2650056625141563E-4
-33.0 -9.0 0.0
-33.0 -7.0 0.0
-33.0 -5.0 0.0
-33.0 -3.0 0.0
-33.0 -1.0 0.0
-33.0 1.0 0.0
-33.0 3.0 0.0
-33.0 5.0 0.0
-33.0 7.0 0.0
-33.0 9.0 0.0
-33.0 11.0 0.0
-33.0 13.0 0.0
-33.0 15.0 0.0
-33.0 17.0 0.0
-33.0 19.0 0.0
-33.0 21.0 0.0
-33.0 23.0 0.0
-33.0 25.0 0.0
-33.0 27.0 0.0
-33.0 29.0 0.0
-33.0 31.0 0.0
-33.0 33.0 0.0
-33.0 35.0 0.0
-33.0 37.0 0.0
-33.0 39.0 0.0
-33.0 41.0 0.0
-33.0 43.0 0.0
-33.0 45.0 0.0
-33.0 47.0 0.0
-33.0 49.0 0.0
-33.0 51.0 0.0
-33.0 53.0 0.0
-33.0 55.0 0.0
-33.0 57.0 0.0
-33.0 59.0 0.0
-33.0 61.0 0.0
-33.0 63.0 0.0
-33.0 65.0 0.0
-33.0 67.0 0.0
-33.0 69.0 0.0
-33.0 71.0 0.0
-33.0 73.0 0.0
-33.0 75.0 0.0
-33.0 77.0 0.0
-33.0 79.0 0.0
-33.0 81.0 0.0
-33.0 83.0 0.0
-33.0 85.0 0.0
-33.0 87.0 2.2650056625141563E-4
-33.0 89.0 2.2650056625141563E-4
-33.0 91.0 2.2650056625141563E-4
-33.0 93.0 2.2650056625141563E-4
-33.0 95.0 2.2650056625141563E-4
-33.0 97.0 2.2650056625141563E-4
-33.0 99.0 2.2650056625141563E-4
-33.0 101.0 2.2650056625141563E-4
-33.0 103.0 4.5300113250283127E-4
-33.0 105.0 4.5300113250283127E-4
-33.0 107.0 9.060022650056625E-4
-33.0 109.0 0.0011325028312570782
-33.0 111.0 0.0011325028312570782
-33.0 113.0 0.0015855039637599094
-33.0 115.0 0.0015855039637599094
-33.0 117.0 0.0022650056625141564
-33.0 119.0 0.002944507361268403
-33.0 121.0 0.00362400906002265
-33.0 123.0 0.004303510758776897
-33.0 125.0 0.004530011325028313
-33.0 127.0 0.005436013590033975
-33.0 129.0 0.0056625141562853904
-33.0 131.0 0.0056625141562853904
-33.0 133.0 0.0056625141562853904
-33.0 135.0 0.005209513023782559
-33.0 137.0 0.004303510758776897
-33.0 139.0 0.0031710079275198188
-33.0 141.0 0.0027180067950169874
-33.0 143.0 0.0015855039637599094
-33.0 145.0 0.0013590033975084937
-33.0 147.0 0.0011325028312570782
-33.0 149.0 6.795016987542468E-4
-33.0 151.0 4.5300113250283127E-4
-33.0 153.0 2.2650056625141563E-4
-33.0 155.0 2.2650056625141563E-4
-33.0 157.0 2.2650056625141563E-4
-33.0 159.0 2.2650056625141563E-4
-33.0 161.0 2.2650056625141563E-4
-33.0 163.0 2.2650056625141563E-4
-33.0 165.0 2.2650056625141563E-4
-33.0 167.0 2.2650056625141563E-4
-33.0 169.0 2.2650056625141563E-4
-33.0 171.0 2.2650056625141563E-4
-33.0 173.0 2.2650056625141563E-4
-33.0 175.0 2.2650056625141563E-4
-33.0 177.0 2.2650056625141563E-4
-33.0 179.0 2.2650056625141563E-4
-31.0 -179.0 0.0
-31.0 -177.0 0.0
-31.0 -175.0 0.0
-31.0 -173.0 0.0
-31.0 -171.0 0.0
-31.0 -169.0 0.0
-31.0 -167.0 0.0
-31.0 -165.0 0.0
-31.0 -163.0 0.0
-31.0 -161.0 0.0
-31.0 -159.0 0.0
-31.0 -157.0 0.0
-31.0 -155.0 0.0
-31.0 -153.0 0.0
-31.0 -151.0 0.0
-31.0 -149.0 0.0
-31.0 -147.0 0.0
-31.0 -145.0 0.0
-31.0 -143.0 0.0
-31.0 -141.0 0.0
-31.0 -139.0 0.0
-31.0 -137.0 0.0
-31.0 -135.0 0.0
-31.0 -133.0 0.0
-31.0 -131.0 0.0
-31.0 -129.0 0.0
-31.0 -127.0 0.0
-31.0 -125.0 0.0
-31.0 -123.0 0.0
-31.0 -121.0 0.0
-31.0 -119.0 0.0
-31.0 -117.0 0.0
-31.0 -115.0 0.0
-31.0 -113.0 0.0
-31.0 -111.0 0.0
-31.0 -109.0 0.0
-31.0 -107.0 0.0
-31.0 -105.0 0.0
-31.0 -103.0 0.0
-31.0 -101.0 0.0
-31.0 -99.0 0.0
-31.0 -97.0 0.0
-31.0 -95.0 0.0
-31.0 -93.0 0.0
-31.0 -91.0 0.0
-31.0 -89.0 2.2650056625141563E-4
-31.0 -87.0 2.2650056625141563E-4
-31.0 -85.0 2.2650056625141563E-4
-31.0 -83.0 2.2650056625141563E-4
-31.0 -81.0 2.2650056625141563E-4
-31.0 -79.0 2.2650056625141563E-4
-31.0 -77.0 2.2650056625141563E-4
-31.0 -75.0 4.5300113250283127E-4
-31.0 -73.0 9.060022650056625E-4
-31.0 -71.0 0.0011325028312570782
-31.0 -69.0 0.0011325028312570782
-31.0 -67.0 0.0015855039637599094
-31.0 -65.0 0.0015855039637599094
-31.0 -63.0 0.0020385050962627408
-31.0 -61.0 0.002944507361268403
-31.0 -59.0 0.00362400906002265
-31.0 -57.0 0.004303510758776897
-31.0 -55.0 0.005209513023782559
-31.0 -53.0 0.005889014722536806
-31.0 -51.0 0.007021517553793885
-31.0 -49.0 0.008154020385050963
-31.0 -47.0 0.007927519818799546
-31.0 -45.0 0.006795016987542469
-31.0 -43.0 0.0056625141562853904
-31.0 -41.0 0.004303510758776897
-31.0 -39.0 0.002944507361268403
-31.0 -37.0 0.0020385050962627408
-31.0 -35.0 0.0015855039637599094
-31.0 -33.0 0.0011325028312570782
-31.0 -31.0 9.060022650056625E-4
-31.0 -29.0 4.5300113250283127E-4
-31.0 -27.0 2.2650056625141563E-4
-31.0 -25.0 2.2650056625141563E-4
-31.0 -23.0 2.2650056625141563E-4
-31.0 -21.0 2.2650056625141563E-4
-31.0 -19.0 2.2650056625141563E-4
-31.0 -17.0 2.2650056625141563E-4
-31.0 -15.0 2.2650056625141563E-4
-31.0 -13.0 2.2650056625141563E-4
-31.0 -11.0 0.0
-31.0 -9.0 0.0
-31.0 -7.0 0.0
-31.0 -5.0 0.0
-31.0 -3.0 0.0
-31.0 -1.0 0.0
-31.0 1.0 0.0
-31.0 3.0 0.0
-31.0 5.0 0.0
-31.0 7.0 0.0
-31.0 9.0 0.0
-31.0 11.0 0.0
-31.0 13.0 0.0
-31.0 15.0 0.0
-31.0 17.0 0.0
-31.0 19.0 0.0
-31.0 21.0 0.0
-31.0 23.0 0.0
-31.0 25.0 0.0
-31.0 27.0 0.0
-31.0 29.0 0.0
-31.0 31.0 0.0
-31.0 33.0 0.0
-31.0 35.0 0.0
-31.0 37.0 0.0
-31.0 39.0 0.0
-31.0 41.0 0.0
-31.0 43.0 0.0
-31.0 45.0 0.0
-31.0 47.0 0.0
-31.0 49.0 0.0
-31.0 51.0 0.0
-31.0 53.0 0.0
-31.0 55.0 0.0
-31.0 57.0 0.0
-31.0 59.0 0.0
-31.0 61.0 0.0
-31.0 63.0 0.0
-31.0 65.0 0.0
-31.0 67.0 0.0
-31.0 69.0 0.0
-31.0 71.0 0.0
-31.0 73.0 0.0
-31.0 75.0 0.0
-31.0 77.0 0.0
-31.0 79.0 0.0
-31.0 81.0 0.0
-31.0 83.0 0.0
-31.0 85.0 0.0
-31.0 87.0 2.2650056625141563E-4
-31.0 89.0 2.2650056625141563E-4
-31.0 91.0 2.2650056625141563E-4
-31.0 93.0 2.2650056625141563E-4
-31.0 95.0 2.2650056625141563E-4
-31.0 97.0 2.2650056625141563E-4
-31.0 99.0 2.2650056625141563E-4
-31.0 101.0 2.2650056625141563E-4
-31.0 103.0 2.2650056625141563E-4
-31.0 105.0 4.5300113250283127E-4
-31.0 107.0 4.5300113250283127E-4
-31.0 109.0 9.060022650056625E-4
-31.0 111.0 9.060022650056625E-4
-31.0 113.0 0.0011325028312570782
-31.0 115.0 0.0013590033975084937
-31.0 117.0 0.0015855039637599094
-31.0 119.0 0.0015855039637599094
-31.0 121.0 0.0015855039637599094
-31.0 123.0 0.001812004530011325
-31.0 125.0 0.0022650056625141564
-31.0 127.0 0.0027180067950169874
-31.0 129.0 0.0027180067950169874
-31.0 131.0 0.0027180067950169874
-31.0 133.0 0.0022650056625141564
-31.0 135.0 0.0015855039637599094
-31.0 137.0 0.0015855039637599094
-31.0 139.0 0.0015855039637599094
-31.0 141.0 0.0013590033975084937
-31.0 143.0 0.0011325028312570782
-31.0 145.0 9.060022650056625E-4
-31.0 147.0 4.5300113250283127E-4
-31.0 149.0 2.2650056625141563E-4
-31.0 151.0 2.2650056625141563E-4
-31.0 153.0 2.2650056625141563E-4
-31.0 155.0 2.2650056625141563E-4
-31.0 157.0 2.2650056625141563E-4
-31.0 159.0 2.2650056625141563E-4
-31.0 161.0 2.2650056625141563E-4
-31.0 163.0 2.2650056625141563E-4
-31.0 165.0 2.2650056625141563E-4
-31.0 167.0 2.2650056625141563E-4
-31.0 169.0 2.2650056625141563E-4
-31.0 171.0 2.2650056625141563E-4
-31.0 173.0 2.2650056625141563E-4
-31.0 175.0 2.2650056625141563E-4
-31.0 177.0 0.0
-31.0 179.0 0.0
-29.0 -179.0 0.0
-29.0 -177.0 0.0
-29.0 -175.0 0.0
-29.0 -173.0 0.0
-29.0 -171.0 0.0
-29.0 -169.0 0.0
-29.0 -167.0 0.0
-29.0 -165.0 0.0
-29.0 -163.0 0.0
-29.0 -161.0 0.0
-29.0 -159.0 0.0
-29.0 -157.0 0.0
-29.0 -155.0 0.0
-29.0 -153.0 0.0
-29.0 -151.0 0.0
-29.0 -149.0 0.0
-29.0 -147.0 0.0
-29.0 -145.0 0.0
-29.0 -143.0 0.0
-29.0 -141.0 0.0
-29.0 -139.0 0.0
-29.0 -137.0 0.0
-29.0 -135.0 0.0
-29.0 -133.0 0.0
-29.0 -131.0 0.0
-29.0 -129.0 0.0
-29.0 -127.0 0.0
-29.0 -125.0 0.0
-29.0 -123.0 0.0
-29.0 -121.0 0.0
-29.0 -119.0 0.0
-29.0 -117.0 0.0
-29.0 -115.0 0.0
-29.0 -113.0 0.0
-29.0 -111.0 0.0
-29.0 -109.0 0.0
-29.0 -107.0 0.0
-29.0 -105.0 0.0
-29.0 -103.0 0.0
-29.0 -101.0 0.0
-29.0 -99.0 0.0
-29.0 -97.0 0.0
-29.0 -95.0 0.0
-29.0 -93.0 0.0
-29.0 -91.0 0.0
-29.0 -89.0 2.2650056625141563E-4
-29.0 -87.0 2.2650056625141563E-4
-29.0 -85.0 2.2650056625141563E-4
-29.0 -83.0 2.2650056625141563E-4
-29.0 -81.0 2.2650056625141563E-4
-29.0 -79.0 2.2650056625141563E-4
-29.0 -77.0 2.2650056625141563E-4
-29.0 -75.0 4.5300113250283127E-4
-29.0 -73.0 4.5300113250283127E-4
-29.0 -71.0 9.060022650056625E-4
-29.0 -69.0 0.0011325028312570782
-29.0 -67.0 0.0011325028312570782
-29.0 -65.0 0.0015855039637599094
-29.0 -63.0 0.0015855039637599094
-29.0 -61.0 0.0015855039637599094
-29.0 -59.0 0.0022650056625141564
-29.0 -57.0 0.002944507361268403
-29.0 -55.0 0.002944507361268403
-29.0 -53.0 0.00362400906002265
-29.0 -51.0 0.00362400906002265
-29.0 -49.0 0.003850509626274066
-29.0 -47.0 0.00362400906002265
-29.0 -45.0 0.0031710079275198188
-29.0 -43.0 0.002944507361268403
-29.0 -41.0 0.0022650056625141564
-29.0 -39.0 0.0015855039637599094
-29.0 -37.0 0.0013590033975084937
-29.0 -35.0 0.0011325028312570782
-29.0 -33.0 6.795016987542468E-4
-29.0 -31.0 4.5300113250283127E-4
-29.0 -29.0 2.2650056625141563E-4
-29.0 -27.0 2.2650056625141563E-4
-29.0 -25.0 2.2650056625141563E-4
-29.0 -23.0 2.2650056625141563E-4
-29.0 -21.0 2.2650056625141563E-4
-29.0 -19.0 2.2650056625141563E-4
-29.0 -17.0 2.2650056625141563E-4
-29.0 -15.0 2.2650056625141563E-4
-29.0 -13.0 2.2650056625141563E-4
-29.0 -11.0 0.0
-29.0 -9.0 0.0
-29.0 -7.0 0.0
-29.0 -5.0 0.0
-29.0 -3.0 0.0
-29.0 -1.0 0.0
-29.0 1.0 0.0
-29.0 3.0 0.0
-29.0 5.0 0.0
-29.0 7.0 0.0
-29.0 9.0 0.0
-29.0 11.0 0.0
-29.0 13.0 0.0
-29.0 15.0 0.0
-29.0 17.0 0.0
-29.0 19.0 0.0
-29.0 21.0 0.0
-29.0 23.0 0.0
-29.0 25.0 0.0
-29.0 27.0 0.0
-29.0 29.0 0.0
-29.0 31.0 0.0
-29.0 33.0 0.0
-29.0 35.0 0.0
-29.0 37.0 0.0
-29.0 39.0 0.0
-29.0 41.0 0.0
-29.0 43.0 0.0
-29.0 45.0 0.0
-29.0 47.0 0.0
-29.0 49.0 0.0
-29.0 51.0 0.0
-29.0 53.0 0.0
-29.0 55.0 0.0
-29.0 57.0 0.0
-29.0 59.0 0.0
-29.0 61.0 0.0
-29.0 63.0 0.0
-29.0 65.0 0.0
-29.0 67.0 0.0
-29.0 69.0 0.0
-29.0 71.0 0.0
-29.0 73.0 0.0
-29.0 75.0 0.0
-29.0 77.0 0.0
-29.0 79.0 0.0
-29.0 81.0 0.0
-29.0 83.0 0.0
-29.0 85.0 0.0
-29.0 87.0 0.0
-29.0 89.0 2.2650056625141563E-4
-29.0 91.0 2.2650056625141563E-4
-29.0 93.0 2.2650056625141563E-4
-29.0 95.0 2.2650056625141563E-4
-29.0 97.0 2.2650056625141563E-4
-29.0 99.0 2.2650056625141563E-4
-29.0 101.0 2.2650056625141563E-4
-29.0 103.0 2.2650056625141563E-4
-29.0 105.0 2.2650056625141563E-4
-29.0 107.0 4.5300113250283127E-4
-29.0 109.0 4.5300113250283127E-4
-29.0 111.0 6.795016987542468E-4
-29.0 113.0 9.060022650056625E-4
-29.0 115.0 9.060022650056625E-4
-29.0 117.0 0.0011325028312570782
-29.0 119.0 0.0011325028312570782
-29.0 121.0 0.0013590033975084937
-29.0 123.0 0.0013590033975084937
-29.0 125.0 0.0013590033975084937
-29.0 127.0 0.0015855039637599094
-29.0 129.0 0.0013590033975084937
-29.0 131.0 0.0013590033975084937
-29.0 133.0 0.0013590033975084937
-29.0 135.0 0.0011325028312570782
-29.0 137.0 0.0011325028312570782
-29.0 139.0 9.060022650056625E-4
-29.0 141.0 6.795016987542468E-4
-29.0 143.0 4.5300113250283127E-4
-29.0 145.0 2.2650056625141563E-4
-29.0 147.0 2.2650056625141563E-4
-29.0 149.0 2.2650056625141563E-4
-29.0 151.0 2.2650056625141563E-4
-29.0 153.0 2.2650056625141563E-4
-29.0 155.0 2.2650056625141563E-4
-29.0 157.0 2.2650056625141563E-4
-29.0 159.0 2.2650056625141563E-4
-29.0 161.0 2.2650056625141563E-4
-29.0 163.0 2.2650056625141563E-4
-29.0 165.0 2.2650056625141563E-4
-29.0 167.0 2.2650056625141563E-4
-29.0 169.0 0.0
-29.0 171.0 0.0
-29.0 173.0 0.0
-29.0 175.0 0.0
-29.0 177.0 0.0
-29.0 179.0 0.0
-27.0 -179.0 0.0
-27.0 -177.0 0.0
-27.0 -175.0 0.0
-27.0 -173.0 0.0
-27.0 -171.0 0.0
-27.0 -169.0 0.0
-27.0 -167.0 0.0
-27.0 -165.0 0.0
-27.0 -163.0 0.0
-27.0 -161.0 0.0
-27.0 -159.0 0.0
-27.0 -157.0 0.0
-27.0 -155.0 0.0
-27.0 -153.0 0.0
-27.0 -151.0 0.0
-27.0 -149.0 0.0
-27.0 -147.0 0.0
-27.0 -145.0 0.0
-27.0 -143.0 0.0
-27.0 -141.0 0.0
-27.0 -139.0 0.0
-27.0 -137.0 0.0
-27.0 -135.0 0.0
-27.0 -133.0 0.0
-27.0 -131.0 0.0
-27.0 -129.0 0.0
-27.0 -127.0 0.0
-27.0 -125.0 0.0
-27.0 -123.0 0.0
-27.0 -121.0 0.0
-27.0 -119.0 0.0
-27.0 -117.0 0.0
-27.0 -115.0 0.0
-27.0 -113.0 0.0
-27.0 -111.0 0.0
-27.0 -109.0 0.0
-27.0 -107.0 0.0
-27.0 -105.0 0.0
-27.0 -103.0 0.0
-27.0 -101.0 0.0
-27.0 -99.0 0.0
-27.0 -97.0 0.0
-27.0 -95.0 0.0
-27.0 -93.0 0.0
-27.0 -91.0 0.0
-27.0 -89.0 0.0
-27.0 -87.0 2.2650056625141563E-4
-27.0 -85.0 2.2650056625141563E-4
-27.0 -83.0 2.2650056625141563E-4
-27.0 -81.0 2.2650056625141563E-4
-27.0 -79.0 2.2650056625141563E-4
-27.0 -77.0 2.2650056625141563E-4
-27.0 -75.0 2.2650056625141563E-4
-27.0 -73.0 4.5300113250283127E-4
-27.0 -71.0 6.795016987542468E-4
-27.0 -69.0 9.060022650056625E-4
-27.0 -67.0 0.0011325028312570782
-27.0 -65.0 0.0011325028312570782
-27.0 -63.0 0.0013590033975084937
-27.0 -61.0 0.0015855039637599094
-27.0 -59.0 0.0015855039637599094
-27.0 -57.0 0.0015855039637599094
-27.0 -55.0 0.0015855039637599094
-27.0 -53.0 0.0015855039637599094
-27.0 -51.0 0.001812004530011325
-27.0 -49.0 0.0015855039637599094
-27.0 -47.0 0.0015855039637599094
-27.0 -45.0 0.0015855039637599094
-27.0 -43.0 0.0015855039637599094
-27.0 -41.0 0.0013590033975084937
-27.0 -39.0 0.0011325028312570782
-27.0 -37.0 9.060022650056625E-4
-27.0 -35.0 4.5300113250283127E-4
-27.0 -33.0 4.5300113250283127E-4
-27.0 -31.0 2.2650056625141563E-4
-27.0 -29.0 2.2650056625141563E-4
-27.0 -27.0 2.2650056625141563E-4
-27.0 -25.0 2.2650056625141563E-4
-27.0 -23.0 2.2650056625141563E-4
-27.0 -21.0 2.2650056625141563E-4
-27.0 -19.0 2.2650056625141563E-4
-27.0 -17.0 2.2650056625141563E-4
-27.0 -15.0 2.2650056625141563E-4
-27.0 -13.0 0.0
-27.0 -11.0 0.0
-27.0 -9.0 0.0
-27.0 -7.0 0.0
-27.0 -5.0 0.0
-27.0 -3.0 0.0
-27.0 -1.0 0.0
-27.0 1.0 0.0
-27.0 3.0 0.0
-27.0 5.0 0.0
-27.0 7.0 0.0
-27.0 9.0 0.0
-27.0 11.0 0.0
-27.0 13.0 0.0
-27.0 15.0 0.0
-27.0 17.0 0.0
-27.0 19.0 0.0
-27.0 21.0 0.0
-27.0 23.0 0.0
-27.0 25.0 0.0
-27.0 27.0 0.0
-27.0 29.0 0.0
-27.0 31.0 0.0
-27.0 33.0 0.0
-27.0 35.0 0.0
-27.0 37.0 0.0
-27.0 39.0 0.0
-27.0 41.0 0.0
-27.0 43.0 0.0
-27.0 45.0 0.0
-27.0 47.0 0.0
-27.0 49.0 0.0
-27.0 51.0 0.0
-27.0 53.0 0.0
-27.0 55.0 0.0
-27.0 57.0 0.0
-27.0 59.0 0.0
-27.0 61.0 0.0
-27.0 63.0 0.0
-27.0 65.0 0.0
-27.0 67.0 0.0
-27.0 69.0 0.0
-27.0 71.0 0.0
-27.0 73.0 0.0
-27.0 75.0 0.0
-27.0 77.0 0.0
-27.0 79.0 0.0
-27.0 81.0 0.0
-27.0 83.0 0.0
-27.0 85.0 0.0
-27.0 87.0 0.0
-27.0 89.0 0.0
-27.0 91.0 2.2650056625141563E-4
-27.0 93.0 2.2650056625141563E-4
-27.0 95.0 2.2650056625141563E-4
-27.0 97.0 2.2650056625141563E-4
-27.0 99.0 2.2650056625141563E-4
-27.0 101.0 2.2650056625141563E-4
-27.0 103.0 2.2650056625141563E-4
-27.0 105.0 2.2650056625141563E-4
-27.0 107.0 2.2650056625141563E-4
-27.0 109.0 2.2650056625141563E-4
-27.0 111.0 4.5300113250283127E-4
-27.0 113.0 4.5300113250283127E-4
-27.0 115.0 4.5300113250283127E-4
-27.0 117.0 9.060022650056625E-4
-27.0 119.0 9.060022650056625E-4
-27.0 121.0 9.060022650056625E-4
-27.0 123.0 9.060022650056625E-4
-27.0 125.0 9.060022650056625E-4
-27.0 127.0 9.060022650056625E-4
-27.0 129.0 9.060022650056625E-4
-27.0 131.0 9.060022650056625E-4
-27.0 133.0 9.060022650056625E-4
-27.0 135.0 6.795016987542468E-4
-27.0 137.0 4.5300113250283127E-4
-27.0 139.0 4.5300113250283127E-4
-27.0 141.0 2.2650056625141563E-4
-27.0 143.0 2.2650056625141563E-4
-27.0 145.0 2.2650056625141563E-4
-27.0 147.0 2.2650056625141563E-4
-27.0 149.0 2.2650056625141563E-4
-27.0 151.0 2.2650056625141563E-4
-27.0 153.0 2.2650056625141563E-4
-27.0 155.0 2.2650056625141563E-4
-27.0 157.0 2.2650056625141563E-4
-27.0 159.0 2.2650056625141563E-4
-27.0 161.0 0.0
-27.0 163.0 0.0
-27.0 165.0 0.0
-27.0 167.0 0.0
-27.0 169.0 0.0
-27.0 171.0 0.0
-27.0 173.0 0.0
-27.0 175.0 0.0
-27.0 177.0 0.0
-27.0 179.0 0.0
-25.0 -179.0 0.0
-25.0 -177.0 0.0
-25.0 -175.0 0.0
-25.0 -173.0 0.0
-25.0 -171.0 0.0
-25.0 -169.0 0.0
-25.0 -167.0 0.0
-25.0 -165.0 0.0
-25.0 -163.0 0.0
-25.0 -161.0 0.0
-25.0 -159.0 0.0
-25.0 -157.0 0.0
-25.0 -155.0 0.0
-25.0 -153.0 0.0
-25.0 -151.0 0.0
-25.0 -149.0 0.0
-25.0 -147.0 0.0
-25.0 -145.0 0.0
-25.0 -143.0 0.0
-25.0 -141.0 0.0
-25.0 -139.0 0.0
-25.0 -137.0 0.0
-25.0 -135.0 0.0
-25.0 -133.0 0.0
-25.0 -131.0 0.0
-25.0 -129.0 0.0
-25.0 -127.0 0.0
-25.0 -125.0 0.0
-25.0 -123.0 0.0
-25.0 -121.0 0.0
-25.0 -119.0 0.0
-25.0 -117.0 0.0
-25.0 -115.0 0.0
-25.0 -113.0 0.0
-25.0 -111.0 0.0
-25.0 -109.0 0.0
-25.0 -107.0 0.0
-25.0 -105.0 0.0
-25.0 -103.0 0.0
-25.0 -101.0 0.0
-25.0 -99.0 0.0
-25.0 -97.0 0.0
-25.0 -95.0 0.0
-25.0 -93.0 0.0
-25.0 -91.0 0.0
-25.0 -89.0 0.0
-25.0 -87.0 2.2650056625141563E-4
-25.0 -85.0 2.2650056625141563E-4
-25.0 -83.0 2.2650056625141563E-4
-25.0 -81.0 2.2650056625141563E-4
-25.0 -79.0 2.2650056625141563E-4
-25.0 -77.0 2.2650056625141563E-4
-25.0 -75.0 2.2650056625141563E-4
-25.0 -73.0 4.5300113250283127E-4
-25.0 -71.0 4.5300113250283127E-4
-25.0 -69.0 6.795016987542468E-4
-25.0 -67.0 9.060022650056625E-4
-25.0 -65.0 0.0011325028312570782
-25.0 -63.0 0.0011325028312570782
-25.0 -61.0 0.0011325028312570782
-25.0 -59.0 0.0013590033975084937
-25.0 -57.0 0.0015855039637599094
-25.0 -55.0 0.0015855039637599094
-25.0 -53.0 0.0015855039637599094
-25.0 -51.0 0.0015855039637599094
-25.0 -49.0 0.0015855039637599094
-25.0 -47.0 0.0013590033975084937
-25.0 -45.0 0.0011325028312570782
-25.0 -43.0 0.0011325028312570782
-25.0 -41.0 9.060022650056625E-4
-25.0 -39.0 6.795016987542468E-4
-25.0 -37.0 4.5300113250283127E-4
-25.0 -35.0 2.2650056625141563E-4
-25.0 -33.0 2.2650056625141563E-4
-25.0 -31.0 2.2650056625141563E-4
-25.0 -29.0 2.2650056625141563E-4
-25.0 -27.0 2.2650056625141563E-4
-25.0 -25.0 2.2650056625141563E-4
-25.0 -23.0 2.2650056625141563E-4
-25.0 -21.0 2.2650056625141563E-4
-25.0 -19.0 2.2650056625141563E-4
-25.0 -17.0 0.0
-25.0 -15.0 0.0
-25.0 -13.0 0.0
-25.0 -11.0 0.0
-25.0 -9.0 0.0
-25.0 -7.0 0.0
-25.0 -5.0 0.0
-25.0 -3.0 0.0
-25.0 -1.0 0.0
-25.0 1.0 0.0
-25.0 3.0 0.0
-25.0 5.0 0.0
-25.0 7.0 0.0
-25.0 9.0 0.0
-25.0 11.0 0.0
-25.0 13.0 0.0
-25.0 15.0 0.0
-25.0 17.0 0.0
-25.0 19.0 0.0
-25.0 21.0 0.0
-25.0 23.0 0.0
-25.0 25.0 0.0
-25.0 27.0 0.0
-25.0 29.0 0.0
-25.0 31.0 0.0
-25.0 33.0 0.0
-25.0 35.0 0.0
-25.0 37.0 0.0
-25.0 39.0 0.0
-25.0 41.0 0.0
-25.0 43.0 0.0
-25.0 45.0 0.0
-25.0 47.0 0.0
-25.0 49.0 0.0
-25.0 51.0 0.0
-25.0 53.0 0.0
-25.0 55.0 0.0
-25.0 57.0 0.0
-25.0 59.0 0.0
-25.0 61.0 0.0
-25.0 63.0 0.0
-25.0 65.0 0.0
-25.0 67.0 0.0
-25.0 69.0 0.0
-25.0 71.0 0.0
-25.0 73.0 0.0
-25.0 75.0 0.0
-25.0 77.0 0.0
-25.0 79.0 0.0
-25.0 81.0 0.0
-25.0 83.0 0.0
-25.0 85.0 0.0
-25.0 87.0 0.0
-25.0 89.0 0.0
-25.0 91.0 0.0
-25.0 93.0 2.2650056625141563E-4
-25.0 95.0 2.2650056625141563E-4
-25.0 97.0 2.2650056625141563E-4
-25.0 99.0 2.2650056625141563E-4
-25.0 101.0 2.2650056625141563E-4
-25.0 103.0 2.2650056625141563E-4
-25.0 105.0 2.2650056625141563E-4
-25.0 107.0 2.2650056625141563E-4
-25.0 109.0 2.2650056625141563E-4
-25.0 111.0 2.2650056625141563E-4
-25.0 113.0 2.2650056625141563E-4
-25.0 115.0 4.5300113250283127E-4
-25.0 117.0 4.5300113250283127E-4
-25.0 119.0 4.5300113250283127E-4
-25.0 121.0 4.5300113250283127E-4
-25.0 123.0 4.5300113250283127E-4
-25.0 125.0 4.5300113250283127E-4
-25.0 127.0 4.5300113250283127E-4
-25.0 129.0 4.5300113250283127E-4
-25.0 131.0 4.5300113250283127E-4
-25.0 133.0 4.5300113250283127E-4
-25.0 135.0 2.2650056625141563E-4
-25.0 137.0 2.2650056625141563E-4
-25.0 139.0 2.2650056625141563E-4
-25.0 141.0 2.2650056625141563E-4
-25.0 143.0 2.2650056625141563E-4
-25.0 145.0 2.2650056625141563E-4
-25.0 147.0 2.2650056625141563E-4
-25.0 149.0 2.2650056625141563E-4
-25.0 151.0 2.2650056625141563E-4
-25.0 153.0 2.2650056625141563E-4
-25.0 155.0 0.0
-25.0 157.0 0.0
-25.0 159.0 0.0
-25.0 161.0 0.0
-25.0 163.0 0.0
-25.0 165.0 0.0
-25.0 167.0 0.0
-25.0 169.0 0.0
-25.0 171.0 0.0
-25.0 173.0 0.0
-25.0 175.0 0.0
-25.0 177.0 0.0
-25.0 179.0 0.0
-23.0 -179.0 0.0
-23.0 -177.0 0.0
-23.0 -175.0 0.0
-23.0 -173.0 0.0
-23.0 -171.0 0.0
-23.0 -169.0 0.0
-23.0 -167.0 0.0
-23.0 -165.0 0.0
-23.0 -163.0 0.0
-23.0 -161.0 0.0
-23.0 -159.0 0.0
-23.0 -157.0 0.0
-23.0 -155.0 0.0
-23.0 -153.0 0.0
-23.0 -151.0 0.0
-23.0 -149.0 0.0
-23.0 -147.0 0.0
-23.0 -145.0 0.0
-23.0 -143.0 0.0
-23.0 -141.0 0.0
-23.0 -139.0 0.0
-23.0 -137.0 0.0
-23.0 -135.0 0.0
-23.0 -133.0 0.0
-23.0 -131.0 0.0
-23.0 -129.0 0.0
-23.0 -127.0 0.0
-23.0 -125.0 0.0
-23.0 -123.0 0.0
-23.0 -121.0 0.0
-23.0 -119.0 0.0
-23.0 -117.0 0.0
-23.0 -115.0 0.0
-23.0 -113.0 0.0
-23.0 -111.0 0.0
-23.0 -109.0 0.0
-23.0 -107.0 0.0
-23.0 -105.0 0.0
-23.0 -103.0 0.0
-23.0 -101.0 0.0
-23.0 -99.0 0.0
-23.0 -97.0 0.0
-23.0 -95.0 0.0
-23.0 -93.0 0.0
-23.0 -91.0 0.0
-23.0 -89.0 0.0
-23.0 -87.0 2.2650056625141563E-4
-23.0 -85.0 2.2650056625141563E-4
-23.0 -83.0 2.2650056625141563E-4
-23.0 -81.0 2.2650056625141563E-4
-23.0 -79.0 2.2650056625141563E-4
-23.0 -77.0 2.2650056625141563E-4
-23.0 -75.0 2.2650056625141563E-4
-23.0 -73.0 2.2650056625141563E-4
-23.0 -71.0 4.5300113250283127E-4
-23.0 -69.0 4.5300113250283127E-4
-23.0 -67.0 4.5300113250283127E-4
-23.0 -65.0 9.060022650056625E-4
-23.0 -63.0 9.060022650056625E-4
-23.0 -61.0 0.0011325028312570782
-23.0 -59.0 0.0011325028312570782
-23.0 -57.0 0.0011325028312570782
-23.0 -55.0 0.0011325028312570782
-23.0 -53.0 0.0011325028312570782
-23.0 -51.0 0.0011325028312570782
-23.0 -49.0 0.0011325028312570782
-23.0 -47.0 0.0011325028312570782
-23.0 -45.0 9.060022650056625E-4
-23.0 -43.0 9.060022650056625E-4
-23.0 -41.0 4.5300113250283127E-4
-23.0 -39.0 4.5300113250283127E-4
-23.0 -37.0 2.2650056625141563E-4
-23.0 -35.0 2.2650056625141563E-4
-23.0 -33.0 2.2650056625141563E-4
-23.0 -31.0 2.2650056625141563E-4
-23.0 -29.0 2.2650056625141563E-4
-23.0 -27.0 2.2650056625141563E-4
-23.0 -25.0 2.2650056625141563E-4
-23.0 -23.0 2.2650056625141563E-4
-23.0 -21.0 2.2650056625141563E-4
-23.0 -19.0 0.0
-23.0 -17.0 0.0
-23.0 -15.0 0.0
-23.0 -13.0 0.0
-23.0 -11.0 0.0
-23.0 -9.0 0.0
-23.0 -7.0 0.0
-23.0 -5.0 0.0
-23.0 -3.0 0.0
-23.0 -1.0 0.0
-23.0 1.0 0.0
-23.0 3.0 0.0
-23.0 5.0 0.0
-23.0 7.0 0.0
-23.0 9.0 0.0
-23.0 11.0 0.0
-23.0 13.0 0.0
-23.0 15.0 0.0
-23.0 17.0 0.0
-23.0 19.0 0.0
-23.0 21.0 0.0
-23.0 23.0 0.0
-23.0 25.0 0.0
-23.0 27.0 0.0
-23.0 29.0 0.0
-23.0 31.0 0.0
-23.0 33.0 0.0
-23.0 35.0 0.0
-23.0 37.0 0.0
-23.0 39.0 0.0
-23.0 41.0 0.0
-23.0 43.0 0.0
-23.0 45.0 0.0
-23.0 47.0 0.0
-23.0 49.0 0.0
-23.0 51.0 0.0
-23.0 53.0 0.0
-23.0 55.0 0.0
-23.0 57.0 0.0
-23.0 59.0 0.0
-23.0 61.0 0.0
-23.0 63.0 0.0
-23.0 65.0 0.0
-23.0 67.0 0.0
-23.0 69.0 0.0
-23.0 71.0 0.0
-23.0 73.0 0.0
-23.0 75.0 0.0
-23.0 77.0 0.0
-23.0 79.0 0.0
-23.0 81.0 0.0
-23.0 83.0 0.0
-23.0 85.0 0.0
-23.0 87.0 0.0
-23.0 89.0 0.0
-23.0 91.0 0.0
-23.0 93.0 0.0
-23.0 95.0 2.2650056625141563E-4
-23.0 97.0 2.2650056625141563E-4
-23.0 99.0 2.2650056625141563E-4
-23.0 101.0 2.2650056625141563E-4
-23.0 103.0 2.2650056625141563E-4
-23.0 105.0 2.2650056625141563E-4
-23.0 107.0 2.2650056625141563E-4
-23.0 109.0 2.2650056625141563E-4
-23.0 111.0 2.2650056625141563E-4
-23.0 113.0 2.2650056625141563E-4
-23.0 115.0 2.2650056625141563E-4
-23.0 117.0 2.2650056625141563E-4
-23.0 119.0 2.2650056625141563E-4
-23.0 121.0 2.2650056625141563E-4
-23.0 123.0 2.2650056625141563E-4
-23.0 125.0 2.2650056625141563E-4
-23.0 127.0 2.2650056625141563E-4
-23.0 129.0 2.2650056625141563E-4
-23.0 131.0 2.2650056625141563E-4
-23.0 133.0 2.2650056625141563E-4
-23.0 135.0 2.2650056625141563E-4
-23.0 137.0 2.2650056625141563E-4
-23.0 139.0 2.2650056625141563E-4
-23.0 141.0 2.2650056625141563E-4
-23.0 143.0 2.2650056625141563E-4
-23.0 145.0 2.2650056625141563E-4
-23.0 147.0 2.2650056625141563E-4
-23.0 149.0 2.2650056625141563E-4
-23.0 151.0 2.2650056625141563E-4
-23.0 153.0 0.0
-23.0 155.0 0.0
-23.0 157.0 0.0
-23.0 159.0 0.0
-23.0 161.0 0.0
-23.0 163.0 0.0
-23.0 165.0 0.0
-23.0 167.0 0.0
-23.0 169.0 0.0
-23.0 171.0 0.0
-23.0 173.0 0.0
-23.0 175.0 0.0
-23.0 177.0 0.0
-23.0 179.0 0.0
-21.0 -179.0 0.0
-21.0 -177.0 0.0
-21.0 -175.0 0.0
-21.0 -173.0 0.0
-21.0 -171.0 0.0
-21.0 -169.0 0.0
-21.0 -167.0 0.0
-21.0 -165.0 0.0
-21.0 -163.0 0.0
-21.0 -161.0 0.0
-21.0 -159.0 0.0
-21.0 -157.0 0.0
-21.0 -155.0 0.0
-21.0 -153.0 0.0
-21.0 -151.0 0.0
-21.0 -149.0 0.0
-21.0 -147.0 0.0
-21.0 -145.0 0.0
-21.0 -143.0 0.0
-21.0 -141.0 0.0
-21.0 -139.0 0.0
-21.0 -137.0 0.0
-21.0 -135.0 0.0
-21.0 -133.0 0.0
-21.0 -131.0 0.0
-21.0 -129.0 0.0
-21.0 -127.0 0.0
-21.0 -125.0 0.0
-21.0 -123.0 0.0
-21.0 -121.0 0.0
-21.0 -119.0 0.0
-21.0 -117.0 0.0
-21.0 -115.0 0.0
-21.0 -113.0 0.0
-21.0 -111.0 0.0
-21.0 -109.0 0.0
-21.0 -107.0 0.0
-21.0 -105.0 0.0
-21.0 -103.0 0.0
-21.0 -101.0 0.0
-21.0 -99.0 0.0
-21.0 -97.0 0.0
-21.0 -95.0 0.0
-21.0 -93.0 0.0
-21.0 -91.0 0.0
-21.0 -89.0 0.0
-21.0 -87.0 0.0
-21.0 -85.0 2.2650056625141563E-4
-21.0 -83.0 2.2650056625141563E-4
-21.0 -81.0 2.2650056625141563E-4
-21.0 -79.0 2.2650056625141563E-4
-21.0 -77.0 2.2650056625141563E-4
-21.0 -75.0 2.2650056625141563E-4
-21.0 -73.0 2.2650056625141563E-4
-21.0 -71.0 2.2650056625141563E-4
-21.0 -69.0 2.2650056625141563E-4
-21.0 -67.0 4.5300113250283127E-4
-21.0 -65.0 4.5300113250283127E-4
-21.0 -63.0 6.795016987542468E-4
-21.0 -61.0 9.060022650056625E-4
-21.0 -59.0 9.060022650056625E-4
-21.0 -57.0 9.060022650056625E-4
-21.0 -55.0 9.060022650056625E-4
-21.0 -53.0 9.060022650056625E-4
-21.0 -51.0 9.060022650056625E-4
-21.0 -49.0 9.060022650056625E-4
-21.0 -47.0 6.795016987542468E-4
-21.0 -45.0 4.5300113250283127E-4
-21.0 -43.0 4.5300113250283127E-4
-21.0 -41.0 2.2650056625141563E-4
-21.0 -39.0 2.2650056625141563E-4
-21.0 -37.0 2.2650056625141563E-4
-21.0 -35.0 2.2650056625141563E-4
-21.0 -33.0 2.2650056625141563E-4
-21.0 -31.0 2.2650056625141563E-4
-21.0 -29.0 2.2650056625141563E-4
-21.0 -27.0 2.2650056625141563E-4
-21.0 -25.0 2.2650056625141563E-4
-21.0 -23.0 0.0
-21.0 -21.0 0.0
-21.0 -19.0 0.0
-21.0 -17.0 0.0
-21.0 -15.0 0.0
-21.0 -13.0 0.0
-21.0 -11.0 0.0
-21.0 -9.0 0.0
-21.0 -7.0 0.0
-21.0 -5.0 0.0
-21.0 -3.0 0.0
-21.0 -1.0 0.0
-21.0 1.0 0.0
-21.0 3.0 0.0
-21.0 5.0 0.0
-21.0 7.0 0.0
-21.0 9.0 0.0
-21.0 11.0 0.0
-21.0 13.0 0.0
-21.0 15.0 0.0
-21.0 17.0 0.0
-21.0 19.0 0.0
-21.0 21.0 0.0
-21.0 23.0 0.0
-21.0 25.0 0.0
-21.0 27.0 0.0
-21.0 29.0 0.0
-21.0 31.0 0.0
-21.0 33.0 0.0
-21.0 35.0 0.0
-21.0 37.0 0.0
-21.0 39.0 0.0
-21.0 41.0 0.0
-21.0 43.0 0.0
-21.0 45.0 0.0
-21.0 47.0 0.0
-21.0 49.0 0.0
-21.0 51.0 0.0
-21.0 53.0 0.0
-21.0 55.0 0.0
-21.0 57.0 0.0
-21.0 59.0 0.0
-21.0 61.0 0.0
-21.0 63.0 0.0
-21.0 65.0 0.0
-21.0 67.0 0.0
-21.0 69.0 0.0
-21.0 71.0 0.0
-21.0 73.0 0.0
-21.0 75.0 0.0
-21.0 77.0 0.0
-21.0 79.0 0.0
-21.0 81.0 0.0
-21.0 83.0 0.0
-21.0 85.0 0.0
-21.0 87.0 0.0
-21.0 89.0 0.0
-21.0 91.0 0.0
-21.0 93.0 0.0
-21.0 95.0 0.0
-21.0 97.0 2.2650056625141563E-4
-21.0 99.0 2.2650056625141563E-4
-21.0 101.0 2.2650056625141563E-4
-21.0 103.0 2.2650056625141563E-4
-21.0 105.0 2.2650056625141563E-4
-21.0 107.0 2.2650056625141563E-4
-21.0 109.0 2.2650056625141563E-4
-21.0 111.0 2.2650056625141563E-4
-21.0 113.0 2.2650056625141563E-4
-21.0 115.0 2.2650056625141563E-4
-21.0 117.0 2.2650056625141563E-4
-21.0 119.0 2.2650056625141563E-4
-21.0 121.0 2.2650056625141563E-4
-21.0 123.0 2.2650056625141563E-4
-21.0 125.0 2.2650056625141563E-4
-21.0 127.0 2.2650056625141563E-4
-21.0 129.0 2.2650056625141563E-4
-21.0 131.0 2.2650056625141563E-4
-21.0 133.0 2.2650056625141563E-4
-21.0 135.0 2.2650056625141563E-4
-21.0 137.0 2.2650056625141563E-4
-21.0 139.0 2.2650056625141563E-4
-21.0 141.0 2.2650056625141563E-4
-21.0 143.0 2.2650056625141563E-4
-21.0 145.0 2.2650056625141563E-4
-21.0 147.0 2.2650056625141563E-4
-21.0 149.0 2.2650056625141563E-4
-21.0 151.0 0.0
-21.0 153.0 0.0
-21.0 155.0 0.0
-21.0 157.0 0.0
-21.0 159.0 0.0
-21.0 161.0 0.0
-21.0 163.0 0.0
-21.0 165.0 0.0
-21.0 167.0 0.0
-21.0 169.0 0.0
-21.0 171.0 0.0
-21.0 173.0 0.0
-21.0 175.0 0.0
-21.0 177.0 0.0
-21.0 179.0 0.0
-19.0 -179.0 0.0
-19.0 -177.0 0.0
-19.0 -175.0 0.0
-19.0 -173.0 0.0
-19.0 -171.0 0.0
-19.0 -169.0 0.0
-19.0 -167.0 0.0
-19.0 -165.0 0.0
-19.0 -163.0 0.0
-19.0 -161.0 0.0
-19.0 -159.0 0.0
-19.0 -157.0 0.0
-19.0 -155.0 0.0
-19.0 -153.0 0.0
-19.0 -151.0 0.0
-19.0 -149.0 0.0
-19.0 -147.0 0.0
-19.0 -145.0 0.0
-19.0 -143.0 0.0
-19.0 -141.0 0.0
-19.0 -139.0 0.0
-19.0 -137.0 0.0
-19.0 -135.0 0.0
-19.0 -133.0 0.0
-19.0 -131.0 0.0
-19.0 -129.0 0.0
-19.0 -127.0 0.0
-19.0 -125.0 0.0
-19.0 -123.0 0.0
-19.0 -121.0 0.0
-19.0 -119.0 0.0
-19.0 -117.0 0.0
-19.0 -115.0 0.0
-19.0 -113.0 0.0
-19.0 -111.0 0.0
-19.0 -109.0 0.0
-19.0 -107.0 0.0
-19.0 -105.0 0.0
-19.0 -103.0 0.0
-19.0 -101.0 0.0
-19.0 -99.0 0.0
-19.0 -97.0 0.0
-19.0 -95.0 0.0
-19.0 -93.0 0.0
-19.0 -91.0 0.0
-19.0 -89.0 0.0
-19.0 -87.0 0.0
-19.0 -85.0 0.0
-19.0 -83.0 2.2650056625141563E-4
-19.0 -81.0 2.2650056625141563E-4
-19.0 -79.0 2.2650056625141563E-4
-19.0 -77.0 2.2650056625141563E-4
-19.0 -75.0 2.2650056625141563E-4
-19.0 -73.0 2.2650056625141563E-4
-19.0 -71.0 2.2650056625141563E-4
-19.0 -69.0 2.2650056625141563E-4
-19.0 -67.0 2.2650056625141563E-4
-19.0 -65.0 4.5300113250283127E-4
-19.0 -63.0 4.5300113250283127E-4
-19.0 -61.0 4.5300113250283127E-4
-19.0 -59.0 4.5300113250283127E-4
-19.0 -57.0 4.5300113250283127E-4
-19.0 -55.0 4.5300113250283127E-4
-19.0 -53.0 4.5300113250283127E-4
-19.0 -51.0 4.5300113250283127E-4
-19.0 -49.0 4.5300113250283127E-4
-19.0 -47.0 4.5300113250283127E-4
-19.0 -45.0 2.2650056625141563E-4
-19.0 -43.0 2.2650056625141563E-4
-19.0 -41.0 2.2650056625141563E-4
-19.0 -39.0 2.2650056625141563E-4
-19.0 -37.0 2.2650056625141563E-4
-19.0 -35.0 2.2650056625141563E-4
-19.0 -33.0 2.2650056625141563E-4
-19.0 -31.0 2.2650056625141563E-4
-19.0 -29.0 2.2650056625141563E-4
-19.0 -27.0 0.0
-19.0 -25.0 0.0
-19.0 -23.0 0.0
-19.0 -21.0 0.0
-19.0 -19.0 0.0
-19.0 -17.0 0.0
-19.0 -15.0 0.0
-19.0 -13.0 0.0
-19.0 -11.0 0.0
-19.0 -9.0 0.0
-19.0 -7.0 0.0
-19.0 -5.0 0.0
-19.0 -3.0 0.0
-19.0 -1.0 0.0
-19.0 1.0 0.0
-19.0 3.0 0.0
-19.0 5.0 0.0
-19.0 7.0 0.0
-19.0 9.0 0.0
-19.0 11.0 0.0
-19.0 13.0 0.0
-19.0 15.0 0.0
-19.0 17.0 0.0
-19.0 19.0 0.0
-19.0 21.0 0.0
-19.0 23.0 0.0
-19.0 25.0 0.0
-19.0 27.0 0.0
-19.0 29.0 0.0
-19.0 31.0 0.0
-19.0 33.0 0.0
-19.0 35.0 0.0
-19.0 37.0 0.0
-19.0 39.0 0.0
-19.0 41.0 0.0
-19.0 43.0 0.0
-19.0 45.0 0.0
-19.0 47.0 0.0
-19.0 49.0 0.0
-19.0 51.0 0.0
-19.0 53.0 0.0
-19.0 55.0 0.0
-19.0 57.0 0.0
-19.0 59.0 0.0
-19.0 61.0 0.0
-19.0 63.0 0.0
-19.0 65.0 0.0
-19.0 67.0 0.0
-19.0 69.0 0.0
-19.0 71.0 0.0
-19.0 73.0 0.0
-19.0 75.0 0.0
-19.0 77.0 0.0
-19.0 79.0 0.0
-19.0 81.0 0.0
-19.0 83.0 0.0
-19.0 85.0 0.0
-19.0 87.0 0.0
-19.0 89.0 0.0
-19.0 91.0 0.0
-19.0 93.0 0.0
-19.0 95.0 0.0
-19.0 97.0 0.0
-19.0 99.0 0.0
-19.0 101.0 2.2650056625141563E-4
-19.0 103.0 2.2650056625141563E-4
-19.0 105.0 2.2650056625141563E-4
-19.0 107.0 2.2650056625141563E-4
-19.0 109.0 2.2650056625141563E-4
-19.0 111.0 2.2650056625141563E-4
-19.0 113.0 2.2650056625141563E-4
-19.0 115.0 2.2650056625141563E-4
-19.0 117.0 2.2650056625141563E-4
-19.0 119.0 2.2650056625141563E-4
-19.0 121.0 2.2650056625141563E-4
-19.0 123.0 2.2650056625141563E-4
-19.0 125.0 2.2650056625141563E-4
-19.0 127.0 2.2650056625141563E-4
-19.0 129.0 2.2650056625141563E-4
-19.0 131.0 2.2650056625141563E-4
-19.0 133.0 2.2650056625141563E-4
-19.0 135.0 2.2650056625141563E-4
-19.0 137.0 2.2650056625141563E-4
-19.0 139.0 2.2650056625141563E-4
-19.0 141.0 2.2650056625141563E-4
-19.0 143.0 2.2650056625141563E-4
-19.0 145.0 2.2650056625141563E-4
-19.0 147.0 2.2650056625141563E-4
-19.0 149.0 0.0
-19.0 151.0 0.0
-19.0 153.0 0.0
-19.0 155.0 0.0
-19.0 157.0 0.0
-19.0 159.0 0.0
-19.0 161.0 0.0
-19.0 163.0 0.0
-19.0 165.0 0.0
-19.0 167.0 0.0
-19.0 169.0 0.0
-19.0 171.0 0.0
-19.0 173.0 0.0
-19.0 175.0 0.0
-19.0 177.0 0.0
-19.0 179.0 0.0
-17.0 -179.0 0.0
-17.0 -177.0 0.0
-17.0 -175.0 0.0
-17.0 -173.0 0.0
-17.0 -171.0 0.0
-17.0 -169.0 0.0
-17.0 -167.0 0.0
-17.0 -165.0 0.0
-17.0 -163.0 0.0
-17.0 -161.0 0.0
-17.0 -159.0 0.0
-17.0 -157.0 0.0
-17.0 -155.0 0.0
-17.0 -153.0 0.0
-17.0 -151.0 0.0
-17.0 -149.0 0.0
-17.0 -147.0 0.0
-17.0 -145.0 0.0
-17.0 -143.0 0.0
-17.0 -141.0 0.0
-17.0 -139.0 0.0
-17.0 -137.0 0.0
-17.0 -135.0 0.0
-17.0 -133.0 0.0
-17.0 -131.0 0.0
-17.0 -129.0 0.0
-17.0 -127.0 0.0
-17.0 -125.0 0.0
-17.0 -123.0 0.0
-17.0 -121.0 0.0
-17.0 -119.0 0.0
-17.0 -117.0 0.0
-17.0 -115.0 0.0
-17.0 -113.0 0.0
-17.0 -111.0 0.0
-17.0 -109.0 0.0
-17.0 -107.0 0.0
-17.0 -105.0 0.0
-17.0 -103.0 0.0
-17.0 -101.0 0.0
-17.0 -99.0 0.0
-17.0 -97.0 0.0
-17.0 -95.0 0.0
-17.0 -93.0 0.0
-17.0 -91.0 0.0
-17.0 -89.0 0.0
-17.0 -87.0 0.0
-17.0 -85.0 0.0
-17.0 -83.0 2.2650056625141563E-4
-17.0 -81.0 2.2650056625141563E-4
-17.0 -79.0 2.2650056625141563E-4
-17.0 -77.0 2.2650056625141563E-4
-17.0 -75.0 2.2650056625141563E-4
-17.0 -73.0 2.2650056625141563E-4
-17.0 -71.0 2.2650056625141563E-4
-17.0 -69.0 2.2650056625141563E-4
-17.0 -67.0 2.2650056625141563E-4
-17.0 -65.0 2.2650056625141563E-4
-17.0 -63.0 2.2650056625141563E-4
-17.0 -61.0 2.2650056625141563E-4
-17.0 -59.0 2.2650056625141563E-4
-17.0 -57.0 2.2650056625141563E-4
-17.0 -55.0 4.5300113250283127E-4
-17.0 -53.0 2.2650056625141563E-4
-17.0 -51.0 2.2650056625141563E-4
-17.0 -49.0 2.2650056625141563E-4
-17.0 -47.0 2.2650056625141563E-4
-17.0 -45.0 2.2650056625141563E-4
-17.0 -43.0 2.2650056625141563E-4
-17.0 -41.0 2.2650056625141563E-4
-17.0 -39.0 2.2650056625141563E-4
-17.0 -37.0 2.2650056625141563E-4
-17.0 -35.0 2.2650056625141563E-4
-17.0 -33.0 2.2650056625141563E-4
-17.0 -31.0 2.2650056625141563E-4
-17.0 -29.0 0.0
-17.0 -27.0 0.0
-17.0 -25.0 0.0
-17.0 -23.0 0.0
-17.0 -21.0 0.0
-17.0 -19.0 0.0
-17.0 -17.0 0.0
-17.0 -15.0 0.0
-17.0 -13.0 0.0
-17.0 -11.0 0.0
-17.0 -9.0 0.0
-17.0 -7.0 0.0
-17.0 -5.0 0.0
-17.0 -3.0 0.0
-17.0 -1.0 0.0
-17.0 1.0 0.0
-17.0 3.0 0.0
-17.0 5.0 0.0
-17.0 7.0 0.0
-17.0 9.0 0.0
-17.0 11.0 0.0
-17.0 13.0 0.0
-17.0 15.0 0.0
-17.0 17.0 0.0
-17.0 19.0 0.0
-17.0 21.0 0.0
-17.0 23.0 0.0
-17.0 25.0 0.0
-17.0 27.0 0.0
-17.0 29.0 0.0
-17.0 31.0 0.0
-17.0 33.0 0.0
-17.0 35.0 0.0
-17.0 37.0 0.0
-17.0 39.0 0.0
-17.0 41.0 0.0
-17.0 43.0 0.0
-17.0 45.0 0.0
-17.0 47.0 0.0
-17.0 49.0 0.0
-17.0 51.0 0.0
-17.0 53.0 0.0
-17.0 55.0 0.0
-17.0 57.0 0.0
-17.0 59.0 0.0
-17.0 61.0 0.0
-17.0 63.0 0.0
-17.0 65.0 0.0
-17.0 67.0 0.0
-17.0 69.0 0.0
-17.0 71.0 0.0
-17.0 73.0 0.0
-17.0 75.0 0.0
-17.0 77.0 0.0
-17.0 79.0 0.0
-17.0 81.0 0.0
-17.0 83.0 0.0
-17.0 85.0 0.0
-17.0 87.0 0.0
-17.0 89.0 0.0
-17.0 91.0 0.0
-17.0 93.0 0.0
-17.0 95.0 0.0
-17.0 97.0 0.0
-17.0 99.0 0.0
-17.0 101.0 0.0
-17.0 103.0 2.2650056625141563E-4
-17.0 105.0 2.2650056625141563E-4
-17.0 107.0 2.2650056625141563E-4
-17.0 109.0 2.2650056625141563E-4
-17.0 111.0 2.2650056625141563E-4
-17.0 113.0 2.2650056625141563E-4
-17.0 115.0 2.2650056625141563E-4
-17.0 117.0 2.2650056625141563E-4
-17.0 119.0 2.2650056625141563E-4
-17.0 121.0 2.2650056625141563E-4
-17.0 123.0 2.2650056625141563E-4
-17.0 125.0 2.2650056625141563E-4
-17.0 127.0 2.2650056625141563E-4
-17.0 129.0 2.2650056625141563E-4
-17.0 131.0 2.2650056625141563E-4
-17.0 133.0 2.2650056625141563E-4
-17.0 135.0 2.2650056625141563E-4
-17.0 137.0 2.2650056625141563E-4
-17.0 139.0 2.2650056625141563E-4
-17.0 141.0 2.2650056625141563E-4
-17.0 143.0 2.2650056625141563E-4
-17.0 145.0 0.0
-17.0 147.0 0.0
-17.0 149.0 0.0
-17.0 151.0 0.0
-17.0 153.0 0.0
-17.0 155.0 0.0
-17.0 157.0 0.0
-17.0 159.0 0.0
-17.0 161.0 0.0
-17.0 163.0 0.0
-17.0 165.0 0.0
-17.0 167.0 0.0
-17.0 169.0 0.0
-17.0 171.0 0.0
-17.0 173.0 0.0
-17.0 175.0 0.0
-17.0 177.0 0.0
-17.0 179.0 0.0
-15.0 -179.0 0.0
-15.0 -177.0 0.0
-15.0 -175.0 0.0
-15.0 -173.0 0.0
-15.0 -171.0 0.0
-15.0 -169.0 0.0
-15.0 -167.0 0.0
-15.0 -165.0 0.0
-15.0 -163.0 0.0
-15.0 -161.0 0.0
-15.0 -159.0 0.0
-15.0 -157.0 0.0
-15.0 -155.0 0.0
-15.0 -153.0 0.0
-15.0 -151.0 0.0
-15.0 -149.0 0.0
-15.0 -147.0 0.0
-15.0 -145.0 0.0
-15.0 -143.0 0.0
-15.0 -141.0 0.0
-15.0 -139.0 0.0
-15.0 -137.0 0.0
-15.0 -135.0 0.0
-15.0 -133.0 0.0
-15.0 -131.0 0.0
-15.0 -129.0 0.0
-15.0 -127.0 0.0
-15.0 -125.0 0.0
-15.0 -123.0 0.0
-15.0 -121.0 0.0
-15.0 -119.0 0.0
-15.0 -117.0 0.0
-15.0 -115.0 0.0
-15.0 -113.0 0.0
-15.0 -111.0 0.0
-15.0 -109.0 0.0
-15.0 -107.0 0.0
-15.0 -105.0 0.0
-15.0 -103.0 0.0
-15.0 -101.0 0.0
-15.0 -99.0 0.0
-15.0 -97.0 0.0
-15.0 -95.0 0.0
-15.0 -93.0 0.0
-15.0 -91.0 0.0
-15.0 -89.0 0.0
-15.0 -87.0 0.0
-15.0 -85.0 0.0
-15.0 -83.0 0.0
-15.0 -81.0 2.2650056625141563E-4
-15.0 -79.0 2.2650056625141563E-4
-15.0 -77.0 2.2650056625141563E-4
-15.0 -75.0 2.2650056625141563E-4
-15.0 -73.0 2.2650056625141563E-4
-15.0 -71.0 2.2650056625141563E-4
-15.0 -69.0 2.2650056625141563E-4
-15.0 -67.0 2.2650056625141563E-4
-15.0 -65.0 2.2650056625141563E-4
-15.0 -63.0 2.2650056625141563E-4
-15.0 -61.0 2.2650056625141563E-4
-15.0 -59.0 2.2650056625141563E-4
-15.0 -57.0 2.2650056625141563E-4
-15.0 -55.0 2.2650056625141563E-4
-15.0 -53.0 2.2650056625141563E-4
-15.0 -51.0 2.2650056625141563E-4
-15.0 -49.0 2.2650056625141563E-4
-15.0 -47.0 2.2650056625141563E-4
-15.0 -45.0 2.2650056625141563E-4
-15.0 -43.0 2.2650056625141563E-4
-15.0 -41.0 2.2650056625141563E-4
-15.0 -39.0 2.2650056625141563E-4
-15.0 -37.0 2.2650056625141563E-4
-15.0 -35.0 2.2650056625141563E-4
-15.0 -33.0 2.2650056625141563E-4
-15.0 -31.0 0.0
-15.0 -29.0 0.0
-15.0 -27.0 0.0
-15.0 -25.0 0.0
-15.0 -23.0 0.0
-15.0 -21.0 0.0
-15.0 -19.0 0.0
-15.0 -17.0 0.0
-15.0 -15.0 0.0
-15.0 -13.0 0.0
-15.0 -11.0 0.0
-15.0 -9.0 0.0
-15.0 -7.0 0.0
-15.0 -5.0 0.0
-15.0 -3.0 0.0
-15.0 -1.0 0.0
-15.0 1.0 0.0
-15.0 3.0 0.0
-15.0 5.0 0.0
-15.0 7.0 0.0
-15.0 9.0 0.0
-15.0 11.0 0.0
-15.0 13.0 0.0
-15.0 15.0 0.0
-15.0 17.0 0.0
-15.0 19.0 0.0
-15.0 21.0 0.0
-15.0 23.0 0.0
-15.0 25.0 0.0
-15.0 27.0 0.0
-15.0 29.0 0.0
-15.0 31.0 0.0
-15.0 33.0 0.0
-15.0 35.0 0.0
-15.0 37.0 0.0
-15.0 39.0 0.0
-15.0 41.0 0.0
-15.0 43.0 0.0
-15.0 45.0 0.0
-15.0 47.0 0.0
-15.0 49.0 0.0
-15.0 51.0 0.0
-15.0 53.0 0.0
-15.0 55.0 0.0
-15.0 57.0 0.0
-15.0 59.0 0.0
-15.0 61.0 0.0
-15.0 63.0 0.0
-15.0 65.0 0.0
-15.0 67.0 0.0
-15.0 69.0 0.0
-15.0 71.0 0.0
-15.0 73.0 0.0
-15.0 75.0 0.0
-15.0 77.0 0.0
-15.0 79.0 0.0
-15.0 81.0 0.0
-15.0 83.0 0.0
-15.0 85.0 0.0
-15.0 87.0 0.0
-15.0 89.0 0.0
-15.0 91.0 0.0
-15.0 93.0 0.0
-15.0 95.0 0.0
-15.0 97.0 0.0
-15.0 99.0 0.0
-15.0 101.0 0.0
-15.0 103.0 0.0
-15.0 105.0 0.0
-15.0 107.0 2.2650056625141563E-4
-15.0 109.0 2.2650056625141563E-4
-15.0 111.0 2.2650056625141563E-4
-15.0 113.0 2.2650056625141563E-4
-15.0 115.0 2.2650056625141563E-4
-15.0 117.0 2.2650056625141563E-4
-15.0 119.0 2.2650056625141563E-4
-15.0 121.0 2.2650056625141563E-4
-15.0 123.0 2.2650056625141563E-4
-15.0 125.0 2.2650056625141563E-4
-15.0 127.0 2.2650056625141563E-4
-15.0 129.0 2.2650056625141563E-4
-15.0 131.0 2.2650056625141563E-4
-15.0 133.0 2.2650056625141563E-4
-15.0 135.0 2.2650056625141563E-4
-15.0 137.0 2.2650056625141563E-4
-15.0 139.0 2.2650056625141563E-4
-15.0 141.0 0.0
-15.0 143.0 0.0
-15.0 145.0 0.0
-15.0 147.0 0.0
-15.0 149.0 0.0
-15.0 151.0 0.0
-15.0 153.0 0.0
-15.0 155.0 0.0
-15.0 157.0 0.0
-15.0 159.0 0.0
-15.0 161.0 0.0
-15.0 163.0 0.0
-15.0 165.0 0.0
-15.0 167.0 0.0
-15.0 169.0 0.0
-15.0 171.0 0.0
-15.0 173.0 0.0
-15.0 175.0 0.0
-15.0 177.0 0.0
-15.0 179.0 0.0
-13.0 -179.0 0.0
-13.0 -177.0 0.0
-13.0 -175.0 0.0
-13.0 -173.0 0.0
-13.0 -171.0 0.0
-13.0 -169.0 0.0
-13.0 -167.0 0.0
-13.0 -165.0 0.0
-13.0 -163.0 0.0
-13.0 -161.0 0.0
-13.0 -159.0 0.0
-13.0 -157.0 0.0
-13.0 -155.0 0.0
-13.0 -153.0 0.0
-13.0 -151.0 0.0
-13.0 -149.0 0.0
-13.0 -147.0 0.0
-13.0 -145.0 0.0
-13.0 -143.0 0.0
-13.0 -141.0 0.0
-13.0 -139.0 0.0
-13.0 -137.0 0.0
-13.0 -135.0 0.0
-13.0 -133.0 0.0
-13.0 -131.0 0.0
-13.0 -129.0 0.0
-13.0 -127.0 0.0
-13.0 -125.0 0.0
-13.0 -123.0 0.0
-13.0 -121.0 0.0
-13.0 -119.0 0.0
-13.0 -117.0 0.0
-13.0 -115.0 0.0
-13.0 -113.0 0.0
-13.0 -111.0 0.0
-13.0 -109.0 0.0
-13.0 -107.0 0.0
-13.0 -105.0 0.0
-13.0 -103.0 0.0
-13.0 -101.0 0.0
-13.0 -99.0 0.0
-13.0 -97.0 0.0
-13.0 -95.0 0.0
-13.0 -93.0 0.0
-13.0 -91.0 0.0
-13.0 -89.0 0.0
-13.0 -87.0 0.0
-13.0 -85.0 0.0
-13.0 -83.0 0.0
-13.0 -81.0 0.0
-13.0 -79.0 2.2650056625141563E-4
-13.0 -77.0 2.2650056625141563E-4
-13.0 -75.0 2.2650056625141563E-4
-13.0 -73.0 2.2650056625141563E-4
-13.0 -71.0 2.2650056625141563E-4
-13.0 -69.0 2.2650056625141563E-4
-13.0 -67.0 2.2650056625141563E-4
-13.0 -65.0 2.2650056625141563E-4
-13.0 -63.0 2.2650056625141563E-4
-13.0 -61.0 2.2650056625141563E-4
-13.0 -59.0 2.2650056625141563E-4
-13.0 -57.0 2.2650056625141563E-4
-13.0 -55.0 2.2650056625141563E-4
-13.0 -53.0 2.2650056625141563E-4
-13.0 -51.0 2.2650056625141563E-4
-13.0 -49.0 2.2650056625141563E-4
-13.0 -47.0 2.2650056625141563E-4
-13.0 -45.0 2.2650056625141563E-4
-13.0 -43.0 2.2650056625141563E-4
-13.0 -41.0 2.2650056625141563E-4
-13.0 -39.0 2.2650056625141563E-4
-13.0 -37.0 2.2650056625141563E-4
-13.0 -35.0 0.0
-13.0 -33.0 0.0
-13.0 -31.0 0.0
-13.0 -29.0 0.0
-13.0 -27.0 0.0
-13.0 -25.0 0.0
-13.0 -23.0 0.0
-13.0 -21.0 0.0
-13.0 -19.0 0.0
-13.0 -17.0 0.0
-13.0 -15.0 0.0
-13.0 -13.0 0.0
-13.0 -11.0 0.0
-13.0 -9.0 0.0
-13.0 -7.0 0.0
-13.0 -5.0 0.0
-13.0 -3.0 0.0
-13.0 -1.0 0.0
-13.0 1.0 0.0
-13.0 3.0 0.0
-13.0 5.0 0.0
-13.0 7.0 0.0
-13.0 9.0 0.0
-13.0 11.0 0.0
-13.0 13.0 0.0
-13.0 15.0 0.0
-13.0 17.0 0.0
-13.0 19.0 0.0
-13.0 21.0 0.0
-13.0 23.0 0.0
-13.0 25.0 0.0
-13.0 27.0 0.0
-13.0 29.0 0.0
-13.0 31.0 0.0
-13.0 33.0 0.0
-13.0 35.0 0.0
-13.0 37.0 0.0
-13.0 39.0 0.0
-13.0 41.0 0.0
-13.0 43.0 0.0
-13.0 45.0 0.0
-13.0 47.0 0.0
-13.0 49.0 0.0
-13.0 51.0 0.0
-13.0 53.0 0.0
-13.0 55.0 0.0
-13.0 57.0 0.0
-13.0 59.0 0.0
-13.0 61.0 0.0
-13.0 63.0 0.0
-13.0 65.0 0.0
-13.0 67.0 0.0
-13.0 69.0 0.0
-13.0 71.0 0.0
-13.0 73.0 0.0
-13.0 75.0 0.0
-13.0 77.0 0.0
-13.0 79.0 0.0
-13.0 81.0 0.0
-13.0 83.0 0.0
-13.0 85.0 0.0
-13.0 87.0 0.0
-13.0 89.0 0.0
-13.0 91.0 0.0
-13.0 93.0 0.0
-13.0 95.0 0.0
-13.0 97.0 0.0
-13.0 99.0 0.0
-13.0 101.0 0.0
-13.0 103.0 0.0
-13.0 105.0 0.0
-13.0 107.0 0.0
-13.0 109.0 0.0
-13.0 111.0 0.0
-13.0 113.0 2.2650056625141563E-4
-13.0 115.0 2.2650056625141563E-4
-13.0 117.0 2.2650056625141563E-4
-13.0 119.0 2.2650056625141563E-4
-13.0 121.0 2.2650056625141563E-4
-13.0 123.0 2.2650056625141563E-4
-13.0 125.0 2.2650056625141563E-4
-13.0 127.0 2.2650056625141563E-4
-13.0 129.0 2.2650056625141563E-4
-13.0 131.0 2.2650056625141563E-4
-13.0 133.0 2.2650056625141563E-4
-13.0 135.0 2.2650056625141563E-4
-13.0 137.0 0.0
-13.0 139.0 0.0
-13.0 141.0 0.0
-13.0 143.0 0.0
-13.0 145.0 0.0
-13.0 147.0 0.0
-13.0 149.0 0.0
-13.0 151.0 0.0
-13.0 153.0 0.0
-13.0 155.0 0.0
-13.0 157.0 0.0
-13.0 159.0 0.0
-13.0 161.0 0.0
-13.0 163.0 0.0
-13.0 165.0 0.0
-13.0 167.0 0.0
-13.0 169.0 0.0
-13.0 171.0 0.0
-13.0 173.0 0.0
-13.0 175.0 0.0
-13.0 177.0 0.0
-13.0 179.0 0.0
-11.0 -179.0 0.0
-11.0 -177.0 0.0
-11.0 -175.0 0.0
-11.0 -173.0 0.0
-11.0 -171.0 0.0
-11.0 -169.0 0.0
-11.0 -167.0 0.0
-11.0 -165.0 0.0
-11.0 -163.0 0.0
-11.0 -161.0 0.0
-11.0 -159.0 0.0
-11.0 -157.0 0.0
-11.0 -155.0 0.0
-11.0 -153.0 0.0
-11.0 -151.0 0.0
-11.0 -149.0 0.0
-11.0 -147.0 0.0
-11.0 -145.0 0.0
-11.0 -143.0 0.0
-11.0 -141.0 0.0
-11.0 -139.0 0.0
-11.0 -137.0 0.0
-11.0 -135.0 0.0
-11.0 -133.0 0.0
-11.0 -131.0 0.0
-11.0 -129.0 0.0
-11.0 -127.0 0.0
-11.0 -125.0 0.0
-11.0 -123.0 0.0
-11.0 -121.0 0.0
-11.0 -119.0 0.0
-11.0 -117.0 0.0
-11.0 -115.0 0.0
-11.0 -113.0 0.0
-11.0 -111.0 0.0
-11.0 -109.0 0.0
-11.0 -107.0 0.0
-11.0 -105.0 0.0
-11.0 -103.0 0.0
-11.0 -101.0 0.0
-11.0 -99.0 0.0
-11.0 -97.0 0.0
-11.0 -95.0 0.0
-11.0 -93.0 0.0
-11.0 -91.0 0.0
-11.0 -89.0 0.0
-11.0 -87.0 0.0
-11.0 -85.0 0.0
-11.0 -83.0 0.0
-11.0 -81.0 0.0
-11.0 -79.0 0.0
-11.0 -77.0 2.2650056625141563E-4
-11.0 -75.0 2.2650056625141563E-4
-11.0 -73.0 2.2650056625141563E-4
-11.0 -71.0 2.2650056625141563E-4
-11.0 -69.0 2.2650056625141563E-4
-11.0 -67.0 2.2650056625141563E-4
-11.0 -65.0 2.2650056625141563E-4
-11.0 -63.0 2.2650056625141563E-4
-11.0 -61.0 2.2650056625141563E-4
-11.0 -59.0 2.2650056625141563E-4
-11.0 -57.0 2.2650056625141563E-4
-11.0 -55.0 2.2650056625141563E-4
-11.0 -53.0 2.2650056625141563E-4
-11.0 -51.0 2.2650056625141563E-4
-11.0 -49.0 2.2650056625141563E-4
-11.0 -47.0 2.2650056625141563E-4
-11.0 -45.0 2.2650056625141563E-4
-11.0 -43.0 2.2650056625141563E-4
-11.0 -41.0 2.2650056625141563E-4
-11.0 -39.0 2.2650056625141563E-4
-11.0 -37.0 0.0
-11.0 -35.0 0.0
-11.0 -33.0 0.0
-11.0 -31.0 0.0
-11.0 -29.0 0.0
-11.0 -27.0 0.0
-11.0 -25.0 0.0
-11.0 -23.0 0.0
-11.0 -21.0 0.0
-11.0 -19.0 0.0
-11.0 -17.0 0.0
-11.0 -15.0 0.0
-11.0 -13.0 0.0
-11.0 -11.0 0.0
-11.0 -9.0 0.0
-11.0 -7.0 0.0
-11.0 -5.0 0.0
-11.0 -3.0 0.0
-11.0 -1.0 0.0
-11.0 1.0 0.0
-11.0 3.0 0.0
-11.0 5.0 0.0
-11.0 7.0 0.0
-11.0 9.0 0.0
-11.0 11.0 0.0
-11.0 13.0 0.0
-11.0 15.0 0.0
-11.0 17.0 0.0
-11.0 19.0 0.0
-11.0 21.0 0.0
-11.0 23.0 0.0
-11.0 25.0 0.0
-11.0 27.0 0.0
-11.0 29.0 0.0
-11.0 31.0 0.0
-11.0 33.0 0.0
-11.0 35.0 0.0
-11.0 37.0 0.0
-11.0 39.0 0.0
-11.0 41.0 0.0
-11.0 43.0 0.0
-11.0 45.0 0.0
-11.0 47.0 0.0
-11.0 49.0 0.0
-11.0 51.0 0.0
-11.0 53.0 0.0
-11.0 55.0 0.0
-11.0 57.0 0.0
-11.0 59.0 0.0
-11.0 61.0 0.0
-11.0 63.0 0.0
-11.0 65.0 0.0
-11.0 67.0 0.0
-11.0 69.0 0.0
-11.0 71.0 0.0
-11.0 73.0 0.0
-11.0 75.0 0.0
-11.0 77.0 0.0
-11.0 79.0 0.0
-11.0 81.0 0.0
-11.0 83.0 0.0
-11.0 85.0 0.0
-11.0 87.0 0.0
-11.0 89.0 0.0
-11.0 91.0 0.0
-11.0 93.0 0.0
-11.0 95.0 0.0
-11.0 97.0 0.0
-11.0 99.0 0.0
-11.0 101.0 0.0
-11.0 103.0 0.0
-11.0 105.0 0.0
-11.0 107.0 0.0
-11.0 109.0 0.0
-11.0 111.0 0.0
-11.0 113.0 0.0
-11.0 115.0 0.0
-11.0 117.0 0.0
-11.0 119.0 0.0
-11.0 121.0 0.0
-11.0 123.0 2.2650056625141563E-4
-11.0 125.0 2.2650056625141563E-4
-11.0 127.0 0.0
-11.0 129.0 0.0
-11.0 131.0 0.0
-11.0 133.0 0.0
-11.0 135.0 0.0
-11.0 137.0 0.0
-11.0 139.0 0.0
-11.0 141.0 0.0
-11.0 143.0 0.0
-11.0 145.0 0.0
-11.0 147.0 0.0
-11.0 149.0 0.0
-11.0 151.0 0.0
-11.0 153.0 0.0
-11.0 155.0 0.0
-11.0 157.0 0.0
-11.0 159.0 0.0
-11.0 161.0 0.0
-11.0 163.0 0.0
-11.0 165.0 0.0
-11.0 167.0 0.0
-11.0 169.0 0.0
-11.0 171.0 0.0
-11.0 173.0 0.0
-11.0 175.0 0.0
-11.0 177.0 0.0
-11.0 179.0 0.0
-9.0 -179.0 0.0
-9.0 -177.0 0.0
-9.0 -175.0 0.0
-9.0 -173.0 0.0
-9.0 -171.0 0.0
-9.0 -169.0 0.0
-9.0 -167.0 0.0
-9.0 -165.0 0.0
-9.0 -163.0 0.0
-9.0 -161.0 0.0
-9.0 -159.0 0.0
-9.0 -157.0 0.0
-9.0 -155.0 0.0
-9.0 -153.0 0.0
-9.0 -151.0 0.0
-9.0 -149.0 0.0
-9.0 -147.0 0.0
-9.0 -145.0 0.0
-9.0 -143.0 0.0
-9.0 -141.0 0.0
-9.0 -139.0 0.0
-9.0 -137.0 0.0
-9.0 -135.0 0.0
-9.0 -133.0 0.0
-9.0 -131.0 0.0
-9.0 -129.0 0.0
-9.0 -127.0 0.0
-9.0 -125.0 0.0
-9.0 -123.0 0.0
-9.0 -121.0 0.0
-9.0 -119.0 0.0
-9.0 -117.0 0.0
-9.0 -115.0 0.0
-9.0 -113.0 0.0
-9.0 -111.0 0.0
-9.0 -109.0 0.0
-9.0 -107.0 0.0
-9.0 -105.0 0.0
-9.0 -103.0 0.0
-9.0 -101.0 0.0
-9.0 -99.0 0.0
-9.0 -97.0 0.0
-9.0 -95.0 0.0
-9.0 -93.0 0.0
-9.0 -91.0 0.0
-9.0 -89.0 0.0
-9.0 -87.0 0.0
-9.0 -85.0 0.0
-9.0 -83.0 0.0
-9.0 -81.0 0.0
-9.0 -79.0 0.0
-9.0 -77.0 0.0
-9.0 -75.0 0.0
-9.0 -73.0 2.2650056625141563E-4
-9.0 -71.0 2.2650056625141563E-4
-9.0 -69.0 2.2650056625141563E-4
-9.0 -67.0 2.2650056625141563E-4
-9.0 -65.0 2.2650056625141563E-4
-9.0 -63.0 2.2650056625141563E-4
-9.0 -61.0 2.2650056625141563E-4
-9.0 -59.0 2.2650056625141563E-4
-9.0 -57.0 2.2650056625141563E-4
-9.0 -55.0 2.2650056625141563E-4
-9.0 -53.0 2.2650056625141563E-4
-9.0 -51.0 2.2650056625141563E-4
-9.0 -49.0 2.2650056625141563E-4
-9.0 -47.0 2.2650056625141563E-4
-9.0 -45.0 2.2650056625141563E-4
-9.0 -43.0 2.2650056625141563E-4
-9.0 -41.0 0.0
-9.0 -39.0 0.0
-9.0 -37.0 0.0
-9.0 -35.0 0.0
-9.0 -33.0 0.0
-9.0 -31.0 0.0
-9.0 -29.0 0.0
-9.0 -27.0 0.0
-9.0 -25.0 0.0
-9.0 -23.0 0.0
-9.0 -21.0 0.0
-9.0 -19.0 0.0
-9.0 -17.0 0.0
-9.0 -15.0 0.0
-9.0 -13.0 0.0
-9.0 -11.0 0.0
-9.0 -9.0 0.0
-9.0 -7.0 0.0
-9.0 -5.0 0.0
-9.0 -3.0 0.0
-9.0 -1.0 0.0
-9.0 1.0 0.0
-9.0 3.0 0.0
-9.0 5.0 0.0
-9.0 7.0 0.0
-9.0 9.0 0.0
-9.0 11.0 0.0
-9.0 13.0 0.0
-9.0 15.0 0.0
-9.0 17.0 0.0
-9.0 19.0 0.0
-9.0 21.0 0.0
-9.0 23.0 0.0
-9.0 25.0 0.0
-9.0 27.0 0.0
-9.0 29.0 0.0
-9.0 31.0 0.0
-9.0 33.0 0.0
-9.0 35.0 0.0
-9.0 37.0 0.0
-9.0 39.0 0.0
-9.0 41.0 0.0
-9.0 43.0 0.0
-9.0 45.0 0.0
-9.0 47.0 0.0
-9.0 49.0 0.0
-9.0 51.0 0.0
-9.0 53.0 0.0
-9.0 55.0 0.0
-9.0 57.0 0.0
-9.0 59.0 0.0
-9.0 61.0 0.0
-9.0 63.0 0.0
-9.0 65.0 0.0
-9.0 67.0 0.0
-9.0 69.0 0.0
-9.0 71.0 0.0
-9.0 73.0 0.0
-9.0 75.0 0.0
-9.0 77.0 0.0
-9.0 79.0 0.0
-9.0 81.0 0.0
-9.0 83.0 0.0
-9.0 85.0 0.0
-9.0 87.0 0.0
-9.0 89.0 0.0
-9.0 91.0 0.0
-9.0 93.0 0.0
-9.0 95.0 0.0
-9.0 97.0 0.0
-9.0 99.0 0.0
-9.0 101.0 0.0
-9.0 103.0 0.0
-9.0 105.0 0.0
-9.0 107.0 0.0
-9.0 109.0 0.0
-9.0 111.0 0.0
-9.0 113.0 0.0
-9.0 115.0 0.0
-9.0 117.0 0.0
-9.0 119.0 0.0
-9.0 121.0 0.0
-9.0 123.0 0.0
-9.0 125.0 0.0
-9.0 127.0 0.0
-9.0 129.0 0.0
-9.0 131.0 0.0
-9.0 133.0 0.0
-9.0 135.0 0.0
-9.0 137.0 0.0
-9.0 139.0 0.0
-9.0 141.0 0.0
-9.0 143.0 0.0
-9.0 145.0 0.0
-9.0 147.0 0.0
-9.0 149.0 0.0
-9.0 151.0 0.0
-9.0 153.0 0.0
-9.0 155.0 0.0
-9.0 157.0 0.0
-9.0 159.0 0.0
-9.0 161.0 0.0
-9.0 163.0 0.0
-9.0 165.0 0.0
-9.0 167.0 0.0
-9.0 169.0 0.0
-9.0 171.0 0.0
-9.0 173.0 0.0
-9.0 175.0 0.0
-9.0 177.0 0.0
-9.0 179.0 0.0
-7.0 -179.0 0.0
-7.0 -177.0 0.0
-7.0 -175.0 0.0
-7.0 -173.0 0.0
-7.0 -171.0 0.0
-7.0 -169.0 0.0
-7.0 -167.0 0.0
-7.0 -165.0 0.0
-7.0 -163.0 0.0
-7.0 -161.0 0.0
-7.0 -159.0 0.0
-7.0 -157.0 0.0
-7.0 -155.0 0.0
-7.0 -153.0 0.0
-7.0 -151.0 0.0
-7.0 -149.0 0.0
-7.0 -147.0 0.0
-7.0 -145.0 0.0
-7.0 -143.0 0.0
-7.0 -141.0 0.0
-7.0 -139.0 0.0
-7.0 -137.0 0.0
-7.0 -135.0 0.0
-7.0 -133.0 0.0
-7.0 -131.0 0.0
-7.0 -129.0 0.0
-7.0 -127.0 0.0
-7.0 -125.0 0.0
-7.0 -123.0 0.0
-7.0 -121.0 0.0
-7.0 -119.0 0.0
-7.0 -117.0 0.0
-7.0 -115.0 0.0
-7.0 -113.0 0.0
-7.0 -111.0 0.0
-7.0 -109.0 0.0
-7.0 -107.0 0.0
-7.0 -105.0 0.0
-7.0 -103.0 0.0
-7.0 -101.0 0.0
-7.0 -99.0 0.0
-7.0 -97.0 0.0
-7.0 -95.0 0.0
-7.0 -93.0 0.0
-7.0 -91.0 0.0
-7.0 -89.0 0.0
-7.0 -87.0 0.0
-7.0 -85.0 0.0
-7.0 -83.0 0.0
-7.0 -81.0 0.0
-7.0 -79.0 0.0
-7.0 -77.0 0.0
-7.0 -75.0 0.0
-7.0 -73.0 0.0
-7.0 -71.0 0.0
-7.0 -69.0 2.2650056625141563E-4
-7.0 -67.0 2.2650056625141563E-4
-7.0 -65.0 2.2650056625141563E-4
-7.0 -63.0 2.2650056625141563E-4
-7.0 -61.0 2.2650056625141563E-4
-7.0 -59.0 2.2650056625141563E-4
-7.0 -57.0 2.2650056625141563E-4
-7.0 -55.0 2.2650056625141563E-4
-7.0 -53.0 2.2650056625141563E-4
-7.0 -51.0 2.2650056625141563E-4
-7.0 -49.0 2.2650056625141563E-4
-7.0 -47.0 0.0
-7.0 -45.0 0.0
-7.0 -43.0 0.0
-7.0 -41.0 0.0
-7.0 -39.0 0.0
-7.0 -37.0 0.0
-7.0 -35.0 0.0
-7.0 -33.0 0.0
-7.0 -31.0 0.0
-7.0 -29.0 0.0
-7.0 -27.0 0.0
-7.0 -25.0 0.0
-7.0 -23.0 0.0
-7.0 -21.0 0.0
-7.0 -19.0 0.0
-7.0 -17.0 0.0
-7.0 -15.0 0.0
-7.0 -13.0 0.0
-7.0 -11.0 0.0
-7.0 -9.0 0.0
-7.0 -7.0 0.0
-7.0 -5.0 0.0
-7.0 -3.0 0.0
-7.0 -1.0 0.0
-7.0 1.0 0.0
-7.0 3.0 0.0
-7.0 5.0 0.0
-7.0 7.0 0.0
-7.0 9.0 0.0
-7.0 11.0 0.0
-7.0 13.0 0.0
-7.0 15.0 0.0
-7.0 17.0 0.0
-7.0 19.0 0.0
-7.0 21.0 0.0
-7.0 23.0 0.0
-7.0 25.0 0.0
-7.0 27.0 0.0
-7.0 29.0 0.0
-7.0 31.0 0.0
-7.0 33.0 0.0
-7.0 35.0 0.0
-7.0 37.0 0.0
-7.0 39.0 0.0
-7.0 41.0 0.0
-7.0 43.0 0.0
-7.0 45.0 0.0
-7.0 47.0 0.0
-7.0 49.0 0.0
-7.0 51.0 0.0
-7.0 53.0 0.0
-7.0 55.0 0.0
-7.0 57.0 0.0
-7.0 59.0 0.0
-7.0 61.0 0.0
-7.0 63.0 0.0
-7.0 65.0 0.0
-7.0 67.0 0.0
-7.0 69.0 0.0
-7.0 71.0 0.0
-7.0 73.0 0.0
-7.0 75.0 0.0
-7.0 77.0 0.0
-7.0 79.0 0.0
-7.0 81.0 0.0
-7.0 83.0 0.0
-7.0 85.0 0.0
-7.0 87.0 0.0
-7.0 89.0 0.0
-7.0 91.0 0.0
-7.0 93.0 0.0
-7.0 95.0 0.0
-7.0 97.0 0.0
-7.0 99.0 0.0
-7.0 101.0 0.0
-7.0 103.0 0.0
-7.0 105.0 0.0
-7.0 107.0 0.0
-7.0 109.0 0.0
-7.0 111.0 0.0
-7.0 113.0 0.0
-7.0 115.0 0.0
-7.0 117.0 0.0
-7.0 119.0 0.0
-7.0 121.0 0.0
-7.0 123.0 0.0
-7.0 125.0 0.0
-7.0 127.0 0.0
-7.0 129.0 0.0
-7.0 131.0 0.0
-7.0 133.0 0.0
-7.0 135.0 0.0
-7.0 137.0 0.0
-7.0 139.0 0.0
-7.0 141.0 0.0
-7.0 143.0 0.0
-7.0 145.0 0.0
-7.0 147.0 0.0
-7.0 149.0 0.0
-7.0 151.0 0.0
-7.0 153.0 0.0
-7.0 155.0 0.0
-7.0 157.0 0.0
-7.0 159.0 0.0
-7.0 161.0 0.0
-7.0 163.0 0.0
-7.0 165.0 0.0
-7.0 167.0 0.0
-7.0 169.0 0.0
-7.0 171.0 0.0
-7.0 173.0 0.0
-7.0 175.0 0.0
-7.0 177.0 0.0
-7.0 179.0 0.0
-5.0 -179.0 0.0
-5.0 -177.0 0.0
-5.0 -175.0 0.0
-5.0 -173.0 0.0
-5.0 -171.0 0.0
-5.0 -169.0 0.0
-5.0 -167.0 0.0
-5.0 -165.0 0.0
-5.0 -163.0 0.0
-5.0 -161.0 0.0
-5.0 -159.0 0.0
-5.0 -157.0 0.0
-5.0 -155.0 0.0
-5.0 -153.0 0.0
-5.0 -151.0 0.0
-5.0 -149.0 0.0
-5.0 -147.0 0.0
-5.0 -145.0 0.0
-5.0 -143.0 0.0
-5.0 -141.0 0.0
-5.0 -139.0 0.0
-5.0 -137.0 0.0
-5.0 -135.0 0.0
-5.0 -133.0 0.0
-5.0 -131.0 0.0
-5.0 -129.0 0.0
-5.0 -127.0 0.0
-5.0 -125.0 0.0
-5.0 -123.0 0.0
-5.0 -121.0 0.0
-5.0 -119.0 0.0
-5.0 -117.0 0.0
-5.0 -115.0 0.0
-5.0 -113.0 0.0
-5.0 -111.0 0.0
-5.0 -109.0 0.0
-5.0 -107.0 0.0
-5.0 -105.0 0.0
-5.0 -103.0 0.0
-5.0 -101.0 0.0
-5.0 -99.0 0.0
-5.0 -97.0 0.0
-5.0 -95.0 0.0
-5.0 -93.0 0.0
-5.0 -91.0 0.0
-5.0 -89.0 0.0
-5.0 -87.0 0.0
-5.0 -85.0 0.0
-5.0 -83.0 0.0
-5.0 -81.0 0.0
-5.0 -79.0 0.0
-5.0 -77.0 0.0
-5.0 -75.0 0.0
-5.0 -73.0 0.0
-5.0 -71.0 0.0
-5.0 -69.0 0.0
-5.0 -67.0 0.0
-5.0 -65.0 0.0
-5.0 -63.0 0.0
-5.0 -61.0 0.0
-5.0 -59.0 0.0
-5.0 -57.0 0.0
-5.0 -55.0 0.0
-5.0 -53.0 0.0
-5.0 -51.0 0.0
-5.0 -49.0 0.0
-5.0 -47.0 0.0
-5.0 -45.0 0.0
-5.0 -43.0 0.0
-5.0 -41.0 0.0
-5.0 -39.0 0.0
-5.0 -37.0 0.0
-5.0 -35.0 0.0
-5.0 -33.0 0.0
-5.0 -31.0 0.0
-5.0 -29.0 0.0
-5.0 -27.0 0.0
-5.0 -25.0 0.0
-5.0 -23.0 0.0
-5.0 -21.0 0.0
-5.0 -19.0 0.0
-5.0 -17.0 0.0
-5.0 -15.0 0.0
-5.0 -13.0 0.0
-5.0 -11.0 0.0
-5.0 -9.0 0.0
-5.0 -7.0 0.0
-5.0 -5.0 0.0
-5.0 -3.0 0.0
-5.0 -1.0 0.0
-5.0 1.0 0.0
-5.0 3.0 0.0
-5.0 5.0 0.0
-5.0 7.0 0.0
-5.0 9.0 0.0
-5.0 11.0 0.0
-5.0 13.0 0.0
-5.0 15.0 0.0
-5.0 17.0 0.0
-5.0 19.0 0.0
-5.0 21.0 0.0
-5.0 23.0 0.0
-5.0 25.0 0.0
-5.0 27.0 0.0
-5.0 29.0 0.0
-5.0 31.0 0.0
-5.0 33.0 0.0
-5.0 35.0 0.0
-5.0 37.0 0.0
-5.0 39.0 0.0
-5.0 41.0 0.0
-5.0 43.0 0.0
-5.0 45.0 0.0
-5.0 47.0 0.0
-5.0 49.0 0.0
-5.0 51.0 0.0
-5.0 53.0 0.0
-5.0 55.0 0.0
-5.0 57.0 0.0
-5.0 59.0 0.0
-5.0 61.0 0.0
-5.0 63.0 0.0
-5.0 65.0 0.0
-5.0 67.0 0.0
-5.0 69.0 0.0
-5.0 71.0 0.0
-5.0 73.0 0.0
-5.0 75.0 0.0
-5.0 77.0 0.0
-5.0 79.0 0.0
-5.0 81.0 0.0
-5.0 83.0 0.0
-5.0 85.0 0.0
-5.0 87.0 0.0
-5.0 89.0 0.0
-5.0 91.0 0.0
-5.0 93.0 0.0
-5.0 95.0 0.0
-5.0 97.0 0.0
-5.0 99.0 0.0
-5.0 101.0 0.0
-5.0 103.0 0.0
-5.0 105.0 0.0
-5.0 107.0 0.0
-5.0 109.0 0.0
-5.0 111.0 0.0
-5.0 113.0 0.0
-5.0 115.0 0.0
-5.0 117.0 0.0
-5.0 119.0 0.0
-5.0 121.0 0.0
-5.0 123.0 0.0
-5.0 125.0 0.0
-5.0 127.0 0.0
-5.0 129.0 0.0
-5.0 131.0 0.0
-5.0 133.0 0.0
-5.0 135.0 0.0
-5.0 137.0 0.0
-5.0 139.0 0.0
-5.0 141.0 0.0
-5.0 143.0 0.0
-5.0 145.0 0.0
-5.0 147.0 0.0
-5.0 149.0 0.0
-5.0 151.0 0.0
-5.0 153.0 0.0
-5.0 155.0 0.0
-5.0 157.0 0.0
-5.0 159.0 0.0
-5.0 161.0 0.0
-5.0 163.0 0.0
-5.0 165.0 0.0
-5.0 167.0 0.0
-5.0 169.0 0.0
-5.0 171.0 0.0
-5.0 173.0 0.0
-5.0 175.0 0.0
-5.0 177.0 0.0
-5.0 179.0 0.0
-3.0 -179.0 0.0
-3.0 -177.0 0.0
-3.0 -175.0 0.0
-3.0 -173.0 0.0
-3.0 -171.0 0.0
-3.0 -169.0 0.0
-3.0 -167.0 0.0
-3.0 -165.0 0.0
-3.0 -163.0 0.0
-3.0 -161.0 0.0
-3.0 -159.0 0.0
-3.0 -157.0 0.0
-3.0 -155.0 0.0
-3.0 -153.0 0.0
-3.0 -151.0 0.0
-3.0 -149.0 0.0
-3.0 -147.0 0.0
-3.0 -145.0 0.0
-3.0 -143.0 0.0
-3.0 -141.0 0.0
-3.0 -139.0 0.0
-3.0 -137.0 0.0
-3.0 -135.0 0.0
-3.0 -133.0 0.0
-3.0 -131.0 0.0
-3.0 -129.0 0.0
-3.0 -127.0 0.0
-3.0 -125.0 0.0
-3.0 -123.0 0.0
-3.0 -121.0 0.0
-3.0 -119.0 0.0
-3.0 -117.0 0.0
-3.0 -115.0 0.0
-3.0 -113.0 0.0
-3.0 -111.0 0.0
-3.0 -109.0 0.0
-3.0 -107.0 0.0
-3.0 -105.0 0.0
-3.0 -103.0 0.0
-3.0 -101.0 0.0
-3.0 -99.0 0.0
-3.0 -97.0 0.0
-3.0 -95.0 0.0
-3.0 -93.0 0.0
-3.0 -91.0 0.0
-3.0 -89.0 0.0
-3.0 -87.0 0.0
-3.0 -85.0 0.0
-3.0 -83.0 0.0
-3.0 -81.0 0.0
-3.0 -79.0 0.0
-3.0 -77.0 0.0
-3.0 -75.0 0.0
-3.0 -73.0 0.0
-3.0 -71.0 0.0
-3.0 -69.0 0.0
-3.0 -67.0 0.0
-3.0 -65.0 0.0
-3.0 -63.0 0.0
-3.0 -61.0 0.0
-3.0 -59.0 0.0
-3.0 -57.0 0.0
-3.0 -55.0 0.0
-3.0 -53.0 0.0
-3.0 -51.0 0.0
-3.0 -49.0 0.0
-3.0 -47.0 0.0
-3.0 -45.0 0.0
-3.0 -43.0 0.0
-3.0 -41.0 0.0
-3.0 -39.0 0.0
-3.0 -37.0 0.0
-3.0 -35.0 0.0
-3.0 -33.0 0.0
-3.0 -31.0 0.0
-3.0 -29.0 0.0
-3.0 -27.0 0.0
-3.0 -25.0 0.0
-3.0 -23.0 0.0
-3.0 -21.0 0.0
-3.0 -19.0 0.0
-3.0 -17.0 0.0
-3.0 -15.0 0.0
-3.0 -13.0 0.0
-3.0 -11.0 0.0
-3.0 -9.0 0.0
-3.0 -7.0 0.0
-3.0 -5.0 0.0
-3.0 -3.0 0.0
-3.0 -1.0 0.0
-3.0 1.0 0.0
-3.0 3.0 0.0
-3.0 5.0 0.0
-3.0 7.0 0.0
-3.0 9.0 0.0
-3.0 11.0 0.0
-3.0 13.0 0.0
-3.0 15.0 0.0
-3.0 17.0 0.0
-3.0 19.0 0.0
-3.0 21.0 0.0
-3.0 23.0 0.0
-3.0 25.0 0.0
-3.0 27.0 0.0
-3.0 29.0 0.0
-3.0 31.0 0.0
-3.0 33.0 0.0
-3.0 35.0 0.0
-3.0 37.0 0.0
-3.0 39.0 0.0
-3.0 41.0 0.0
-3.0 43.0 0.0
-3.0 45.0 0.0
-3.0 47.0 0.0
-3.0 49.0 0.0
-3.0 51.0 0.0
-3.0 53.0 0.0
-3.0 55.0 0.0
-3.0 57.0 0.0
-3.0 59.0 0.0
-3.0 61.0 0.0
-3.0 63.0 0.0
-3.0 65.0 0.0
-3.0 67.0 0.0
-3.0 69.0 0.0
-3.0 71.0 0.0
-3.0 73.0 0.0
-3.0 75.0 0.0
-3.0 77.0 0.0
-3.0 79.0 0.0
-3.0 81.0 0.0
-3.0 83.0 0.0
-3.0 85.0 0.0
-3.0 87.0 0.0
-3.0 89.0 0.0
-3.0 91.0 0.0
-3.0 93.0 0.0
-3.0 95.0 0.0
-3.0 97.0 0.0
-3.0 99.0 0.0
-3.0 101.0 0.0
-3.0 103.0 0.0
-3.0 105.0 0.0
-3.0 107.0 0.0
-3.0 109.0 0.0
-3.0 111.0 0.0
-3.0 113.0 0.0
-3.0 115.0 0.0
-3.0 117.0 0.0
-3.0 119.0 0.0
-3.0 121.0 0.0
-3.0 123.0 0.0
-3.0 125.0 0.0
-3.0 127.0 0.0
-3.0 129.0 0.0
-3.0 131.0 0.0
-3.0 133.0 0.0
-3.0 135.0 0.0
-3.0 137.0 0.0
-3.0 139.0 0.0
-3.0 141.0 0.0
-3.0 143.0 0.0
-3.0 145.0 0.0
-3.0 147.0 0.0
-3.0 149.0 0.0
-3.0 151.0 0.0
-3.0 153.0 0.0
-3.0 155.0 0.0
-3.0 157.0 0.0
-3.0 159.0 0.0
-3.0 161.0 0.0
-3.0 163.0 0.0
-3.0 165.0 0.0
-3.0 167.0 0.0
-3.0 169.0 0.0
-3.0 171.0 0.0
-3.0 173.0 0.0
-3.0 175.0 0.0
-3.0 177.0 0.0
-3.0 179.0 0.0
-1.0 -179.0 0.0
-1.0 -177.0 0.0
-1.0 -175.0 0.0
-1.0 -173.0 0.0
-1.0 -171.0 0.0
-1.0 -169.0 0.0
-1.0 -167.0 0.0
-1.0 -165.0 0.0
-1.0 -163.0 0.0
-1.0 -161.0 0.0
-1.0 -159.0 0.0
-1.0 -157.0 0.0
-1.0 -155.0 0.0
-1.0 -153.0 0.0
-1.0 -151.0 0.0
-1.0 -149.0 0.0
-1.0 -147.0 0.0
-1.0 -145.0 0.0
-1.0 -143.0 0.0
-1.0 -141.0 0.0
-1.0 -139.0 0.0
-1.0 -137.0 0.0
-1.0 -135.0 0.0
-1.0 -133.0 0.0
-1.0 -131.0 0.0
-1.0 -129.0 0.0
-1.0 -127.0 0.0
-1.0 -125.0 0.0
-1.0 -123.0 0.0
-1.0 -121.0 0.0
-1.0 -119.0 0.0
-1.0 -117.0 0.0
-1.0 -115.0 0.0
-1.0 -113.0 0.0
-1.0 -111.0 0.0
-1.0 -109.0 0.0
-1.0 -107.0 0.0
-1.0 -105.0 0.0
-1.0 -103.0 0.0
-1.0 -101.0 0.0
-1.0 -99.0 0.0
-1.0 -97.0 0.0
-1.0 -95.0 0.0
-1.0 -93.0 0.0
-1.0 -91.0 0.0
-1.0 -89.0 0.0
-1.0 -87.0 0.0
-1.0 -85.0 0.0
-1.0 -83.0 0.0
-1.0 -81.0 0.0
-1.0 -79.0 0.0
-1.0 -77.0 0.0
-1.0 -75.0 0.0
-1.0 -73.0 0.0
-1.0 -71.0 0.0
-1.0 -69.0 0.0
-1.0 -67.0 0.0
-1.0 -65.0 0.0
-1.0 -63.0 0.0
-1.0 -61.0 0.0
-1.0 -59.0 0.0
-1.0 -57.0 0.0
-1.0 -55.0 0.0
-1.0 -53.0 0.0
-1.0 -51.0 0.0
-1.0 -49.0 0.0
-1.0 -47.0 0.0
-1.0 -45.0 0.0
-1.0 -43.0 0.0
-1.0 -41.0 0.0
-1.0 -39.0 0.0
-1.0 -37.0 0.0
-1.0 -35.0 0.0
-1.0 -33.0 0.0
-1.0 -31.0 0.0
-1.0 -29.0 0.0
-1.0 -27.0 0.0
-1.0 -25.0 0.0
-1.0 -23.0 0.0
-1.0 -21.0 0.0
-1.0 -19.0 0.0
-1.0 -17.0 0.0
-1.0 -15.0 0.0
-1.0 -13.0 0.0
-1.0 -11.0 0.0
-1.0 -9.0 0.0
-1.0 -7.0 0.0
-1.0 -5.0 0.0
-1.0 -3.0 0.0
-1.0 -1.0 0.0
-1.0 1.0 0.0
-1.0 3.0 0.0
-1.0 5.0 0.0
-1.0 7.0 0.0
-1.0 9.0 0.0
-1.0 11.0 0.0
-1.0 13.0 0.0
-1.0 15.0 0.0
-1.0 17.0 0.0
-1.0 19.0 0.0
-1.0 21.0 0.0
-1.0 23.0 0.0
-1.0 25.0 0.0
-1.0 27.0 0.0
-1.0 29.0 0.0
-1.0 31.0 0.0
-1.0 33.0 0.0
-1.0 35.0 0.0
-1.0 37.0 0.0
-1.0 39.0 0.0
-1.0 41.0 0.0
-1.0 43.0 0.0
-1.0 45.0 0.0
-1.0 47.0 0.0
-1.0 49.0 0.0
-1.0 51.0 0.0
-1.0 53.0 0.0
-1.0 55.0 0.0
-1.0 57.0 0.0
-1.0 59.0 0.0
-1.0 61.0 0.0
-1.0 63.0 0.0
-1.0 65.0 0.0
-1.0 67.0 0.0
-1.0 69.0 0.0
-1.0 71.0 0.0
-1.0 73.0 0.0
-1.0 75.0 0.0
-1.0 77.0 0.0
-1.0 79.0 0.0
-1.0 81.0 0.0
-1.0 83.0 0.0
-1.0 85.0 0.0
-1.0 87.0 0.0
-1.0 89.0 0.0
-1.0 91.0 0.0
-1.0 93.0 0.0
-1.0 95.0 0.0
-1.0 97.0 0.0
-1.0 99.0 0.0
-1.0 101.0 0.0
-1.0 103.0 0.0
-1.0 105.0 0.0
-1.0 107.0 0.0
-1.0 109.0 0.0
-1.0 111.0 0.0
-1.0 113.0 0.0
-1.0 115.0 0.0
-1.0 117.0 0.0
-1.0 119.0 0.0
-1.0 121.0 0.0
-1.0 123.0 0.0
-1.0 125.0 0.0
-1.0 127.0 0.0
-1.0 129.0 0.0
-1.0 131.0 0.0
-1.0 133.0 0.0
-1.0 135.0 0.0
-1.0 137.0 0.0
-1.0 139.0 0.0
-1.0 141.0 0.0
-1.0 143.0 0.0
-1.0 145.0 0.0
-1.0 147.0 0.0
-1.0 149.0 0.0
-1.0 151.0 0.0
-1.0 153.0 0.0
-1.0 155.0 0.0
-1.0 157.0 0.0
-1.0 159.0 0.0
-1.0 161.0 0.0
-1.0 163.0 0.0
-1.0 165.0 0.0
-1.0 167.0 0.0
-1.0 169.0 0.0
-1.0 171.0 0.0
-1.0 173.0 0.0
-1.0 175.0 0.0
-1.0 177.0 0.0
-1.0 179.0 0.0
1.0 -179.0 0.0
1.0 -177.0 0.0
1.0 -175.0 0.0
1.0 -173.0 0.0
1.0 -171.0 0.0
1.0 -169.0 0.0
1.0 -167.0 0.0
1.0 -165.0 0.0
1.0 -163.0 0.0
1.0 -161.0 0.0
1.0 -159.0 0.0
1.0 -157.0 0.0
1.0 -155.0 0.0
1.0 -153.0 0.0
1.0 -151.0 0.0
1.0 -149.0 0.0
1.0 -147.0 0.0
1.0 -145.0 0.0
1.0 -143.0 0.0
1.0 -141.0 0.0
1.0 -139.0 0.0
1.0 -137.0 0.0
1.0 -135.0 0.0
1.0 -133.0 0.0
1.0 -131.0 0.0
1.0 -129.0 0.0
1.0 -127.0 0.0
1.0 -125.0 0.0
1.0 -123.0 0.0
1.0 -121.0 0.0
1.0 -119.0 0.0
1.0 -117.0 0.0
1.0 -115.0 0.0
1.0 -113.0 0.0
1.0 -111.0 0.0
1.0 -109.0 0.0
1.0 -107.0 0.0
1.0 -105.0 0.0
1.0 -103.0 0.0
1.0 -101.0 0.0
1.0 -99.0 0.0
1.0 -97.0 0.0
1.0 -95.0 0.0
1.0 -93.0 0.0
1.0 -91.0 0.0
1.0 -89.0 0.0
1.0 -87.0 0.0
1.0 -85.0 0.0
1.0 -83.0 0.0
1.0 -81.0 0.0
1.0 -79.0 0.0
1.0 -77.0 0.0
1.0 -75.0 0.0
1.0 -73.0 0.0
1.0 -71.0 0.0
1.0 -69.0 0.0
1.0 -67.0 0.0
1.0 -65.0 0.0
1.0 -63.0 0.0
1.0 -61.0 0.0
1.0 -59.0 0.0
1.0 -57.0 0.0
1.0 -55.0 0.0
1.0 -53.0 0.0
1.0 -51.0 0.0
1.0 -49.0 0.0
1.0 -47.0 0.0
1.0 -45.0 0.0
1.0 -43.0 0.0
1.0 -41.0 0.0
1.0 -39.0 0.0
1.0 -37.0 0.0
1.0 -35.0 0.0
1.0 -33.0 0.0
1.0 -31.0 0.0
1.0 -29.0 0.0
1.0 -27.0 0.0
1.0 -25.0 0.0
1.0 -23.0 0.0
1.0 -21.0 0.0
1.0 -19.0 0.0
1.0 -17.0 0.0
1.0 -15.0 0.0
1.0 -13.0 0.0
1.0 -11.0 0.0
1.0 -9.0 0.0
1.0 -7.0 0.0
1.0 -5.0 0.0
1.0 -3.0 0.0
1.0 -1.0 0.0
1.0 1.0 0.0
1.0 3.0 0.0
1.0 5.0 0.0
1.0 7.0 0.0
1.0 9.0 0.0
1.0 11.0 0.0
1.0 13.0 0.0
1.0 15.0 0.0
1.0 17.0 0.0
1.0 19.0 0.0
1.0 21.0 0.0
1.0 23.0 0.0
1.0 25.0 0.0
1.0 27.0 0.0
1.0 29.0 0.0
1.0 31.0 0.0
1.0 33.0 0.0
1.0 35.0 0.0
1.0 37.0 0.0
1.0 39.0 0.0
1.0 41.0 0.0
1.0 43.0 0.0
1.0 45.0 0.0
1.0 47.0 0.0
1.0 49.0 0.0
1.0 51.0 0.0
1.0 53.0 0.0
1.0 55.0 0.0
1.0 57.0 0.0
1.0 59.0 0.0
1.0 61.0 0.0
1.0 63.0 0.0
1.0 65.0 0.0
1.0 67.0 0.0
1.0 69.0 0.0
1.0 71.0 0.0
1.0 73.0 0.0
1.0 75.0 0.0
1.0 77.0 0.0
1.0 79.0 0.0
1.0 81.0 0.0
1.0 83.0 0.0
1.0 85.0 0.0
1.0 87.0 0.0
1.0 89.0 0.0
1.0 91.0 0.0
1.0 93.0 0.0
1.0 95.0 0.0
1.0 97.0 0.0
1.0 99.0 0.0
1.0 101.0 0.0
1.0 103.0 0.0
1.0 105.0 0.0
1.0 107.0 0.0
1.0 109.0 0.0
1.0 111.0 0.0
1.0 113.0 0.0
1.0 115.0 0.0
1.0 117.0 0.0
1.0 119.0 0.0
1.0 121.0 0.0
1.0 123.0 0.0
1.0 125.0 0.0
1.0 127.0 0.0
1.0 129.0 0.0
1.0 131.0 0.0
1.0 133.0 0.0
1.0 135.0 0.0
1.0 137.0 0.0
1.0 139.0 0.0
1.0 141.0 0.0
1.0 143.0 0.0
1.0 145.0 0.0
1.0 147.0 0.0
1.0 149.0 0.0
1.0 151.0 0.0
1.0 153.0 0.0
1.0 155.0 0.0
1.0 157.0 0.0
1.0 159.0 0.0
1.0 161.0 0.0
1.0 163.0 0.0
1.0 165.0 0.0
1.0 167.0 0.0
1.0 169.0 0.0
1.0 171.0 0.0
1.0 173.0 0.0
1.0 175.0 0.0
1.0 177.0 0.0
1.0 179.0 0.0
3.0 -179.0 0.0
3.0 -177.0 0.0
3.0 -175.0 0.0
3.0 -173.0 0.0
3.0 -171.0 0.0
3.0 -169.0 0.0
3.0 -167.0 0.0
3.0 -165.0 0.0
3.0 -163.0 0.0
3.0 -161.0 0.0
3.0 -159.0 0.0
3.0 -157.0 0.0
3.0 -155.0 0.0
3.0 -153.0 0.0
3.0 -151.0 0.0
3.0 -149.0 0.0
3.0 -147.0 0.0
3.0 -145.0 0.0
3.0 -143.0 0.0
3.0 -141.0 0.0
3.0 -139.0 0.0
3.0 -137.0 0.0
3.0 -135.0 0.0
3.0 -133.0 0.0
3.0 -131.0 0.0
3.0 -129.0 0.0
3.0 -127.0 0.0
3.0 -125.0 0.0
3.0 -123.0 0.0
3.0 -121.0 0.0
3.0 -119.0 0.0
3.0 -117.0 0.0
3.0 -115.0 0.0
3.0 -113.0 0.0
3.0 -111.0 0.0
3.0 -109.0 0.0
3.0 -107.0 0.0
3.0 -105.0 0.0
3.0 -103.0 0.0
3.0 -101.0 0.0
3.0 -99.0 0.0
3.0 -97.0 0.0
3.0 -95.0 0.0
3.0 -93.0 0.0
3.0 -91.0 0.0
3.0 -89.0 0.0
3.0 -87.0 0.0
3.0 -85.0 0.0
3.0 -83.0 0.0
3.0 -81.0 0.0
3.0 -79.0 0.0
3.0 -77.0 0.0
3.0 -75.0 0.0
3.0 -73.0 0.0
3.0 -71.0 0.0
3.0 -69.0 0.0
3.0 -67.0 0.0
3.0 -65.0 0.0
3.0 -63.0 0.0
3.0 -61.0 0.0
3.0 -59.0 0.0
3.0 -57.0 0.0
3.0 -55.0 0.0
3.0 -53.0 0.0
3.0 -51.0 0.0
3.0 -49.0 0.0
3.0 -47.0 0.0
3.0 -45.0 0.0
3.0 -43.0 0.0
3.0 -41.0 0.0
3.0 -39.0 0.0
3.0 -37.0 0.0
3.0 -35.0 0.0
3.0 -33.0 0.0
3.0 -31.0 0.0
3.0 -29.0 0.0
3.0 -27.0 0.0
3.0 -25.0 0.0
3.0 -23.0 0.0
3.0 -21.0 0.0
3.0 -19.0 0.0
3.0 -17.0 0.0
3.0 -15.0 0.0
3.0 -13.0 0.0
3.0 -11.0 0.0
3.0 -9.0 0.0
3.0 -7.0 0.0
3.0 -5.0 0.0
3.0 -3.0 0.0
3.0 -1.0 0.0
3.0 1.0 0.0
3.0 3.0 0.0
3.0 5.0 0.0
3.0 7.0 0.0
3.0 9.0 0.0
3.0 11.0 0.0
3.0 13.0 0.0
3.0 15.0 0.0
3.0 17.0 0.0
3.0 19.0 0.0
3.0 21.0 0.0
3.0 23.0 0.0
3.0 25.0 0.0
3.0 27.0 0.0
3.0 29.0 0.0
3.0 31.0 0.0
3.0 33.0 0.0
3.0 35.0 0.0
3.0 37.0 0.0
3.0 39.0 0.0
3.0 41.0 0.0
3.0 43.0 0.0
3.0 45.0 0.0
3.0 47.0 0.0
3.0 49.0 0.0
3.0 51.0 0.0
3.0 53.0 0.0
3.0 55.0 0.0
3.0 57.0 0.0
3.0 59.0 0.0
3.0 61.0 0.0
3.0 63.0 0.0
3.0 65.0 0.0
3.0 67.0 0.0
3.0 69.0 0.0
3.0 71.0 0.0
3.0 73.0 0.0
3.0 75.0 0.0
3.0 77.0 0.0
3.0 79.0 0.0
3.0 81.0 0.0
3.0 83.0 0.0
3.0 85.0 0.0
3.0 87.0 0.0
3.0 89.0 0.0
3.0 91.0 0.0
3.0 93.0 0.0
3.0 95.0 0.0
3.0 97.0 0.0
3.0 99.0 0.0
3.0 101.0 0.0
3.0 103.0 0.0
3.0 105.0 0.0
3.0 107.0 0.0
3.0 109.0 0.0
3.0 111.0 0.0
3.0 113.0 0.0
3.0 115.0 0.0
3.0 117.0 0.0
3.0 119.0 0.0
3.0 121.0 0.0
3.0 123.0 0.0
3.0 125.0 0.0
3.0 127.0 0.0
3.0 129.0 0.0
3.0 131.0 0.0
3.0 133.0 0.0
3.0 135.0 0.0
3.0 137.0 0.0
3.0 139.0 0.0
3.0 141.0 0.0
3.0 143.0 0.0
3.0 145.0 0.0
3.0 147.0 0.0
3.0 149.0 0.0
3.0 151.0 0.0
3.0 153.0 0.0
3.0 155.0 0.0
3.0 157.0 0.0
3.0 159.0 0.0
3.0 161.0 0.0
3.0 163.0 0.0
3.0 165.0 0.0
3.0 167.0 0.0
3.0 169.0 0.0
3.0 171.0 0.0
3.0 173.0 0.0
3.0 175.0 0.0
3.0 177.0 0.0
3.0 179.0 0.0
5.0 -179.0 0.0
5.0 -177.0 0.0
5.0 -175.0 0.0
5.0 -173.0 0.0
5.0 -171.0 0.0
5.0 -169.0 0.0
5.0 -167.0 0.0
5.0 -165.0 0.0
5.0 -163.0 0.0
5.0 -161.0 0.0
5.0 -159.0 0.0
5.0 -157.0 0.0
5.0 -155.0 0.0
5.0 -153.0 0.0
5.0 -151.0 0.0
5.0 -149.0 0.0
5.0 -147.0 0.0
5.0 -145.0 0.0
5.0 -143.0 0.0
5.0 -141.0 0.0
5.0 -139.0 0.0
5.0 -137.0 0.0
5.0 -135.0 0.0
5.0 -133.0 0.0
5.0 -131.0 0.0
5.0 -129.0 0.0
5.0 -127.0 0.0
5.0 -125.0 0.0
5.0 -123.0 0.0
5.0 -121.0 0.0
5.0 -119.0 0.0
5.0 -117.0 0.0
5.0 -115.0 0.0
5.0 -113.0 0.0
[truncated: 241,991 more chars]
