# Supplementary material for: Funneling modulatory peptide design with generative models: Discovery and characterization of disruptors of calcineurin protein-protein interactions
Source: PLoS Comput Biol. 2023 Feb 2;19(2):e1010874. doi: 10.1371/journal.pcbi.1010874 (PMC9928118; doi:10.1371/journal.pcbi.1010874)
Supplement: S5 Data — (ZIP) [file pcbi.1010874.s013.zip › PepCrawler/Libs/rama500-general-nosec.data]

# Table name/description: "Top500 General case (no repet sec struct) B<30"
# Number of dimensions: 2
# For each dimension, 1 to 2: lower_bound  upper_bound  number_of_bins  wrapping
#   x1: -180.0 180.0 180 true
#   x2: -180.0 180.0 180 true
# List of table coordinates and values. (Value is last number on each line.)
-179.0 -179.0 0.01532702359090267
-179.0 -177.0 0.011795451334934313
-179.0 -175.0 0.008758299194801526
-179.0 -173.0 0.006745303008899562
-179.0 -171.0 0.005579884164430005
-179.0 -169.0 0.0045910439327588645
-179.0 -167.0 0.0036728351462070913
-179.0 -165.0 0.0027546263596553186
-179.0 -163.0 0.002083627631021331
-179.0 -161.0 0.0014479446249470265
-179.0 -159.0 0.0011654188444695577
-179.0 -157.0 9.182087865517728E-4
-179.0 -155.0 8.122616188727222E-4
-179.0 -153.0 6.356830060743043E-4
-179.0 -151.0 4.237886707162029E-4
-179.0 -149.0 2.8252578047746857E-4
-179.0 -147.0 2.1189433535810144E-4
-179.0 -145.0 1.4126289023873428E-4
-179.0 -143.0 7.063144511936714E-5
-179.0 -141.0 3.531572255968357E-5
-179.0 -139.0 0.0
-179.0 -137.0 0.0
-179.0 -135.0 0.0
-179.0 -133.0 0.0
-179.0 -131.0 0.0
-179.0 -129.0 0.0
-179.0 -127.0 0.0
-179.0 -125.0 0.0
-179.0 -123.0 0.0
-179.0 -121.0 0.0
-179.0 -119.0 0.0
-179.0 -117.0 0.0
-179.0 -115.0 0.0
-179.0 -113.0 0.0
-179.0 -111.0 0.0
-179.0 -109.0 0.0
-179.0 -107.0 0.0
-179.0 -105.0 0.0
-179.0 -103.0 3.531572255968357E-5
-179.0 -101.0 3.531572255968357E-5
-179.0 -99.0 3.531572255968357E-5
-179.0 -97.0 7.063144511936714E-5
-179.0 -95.0 7.063144511936714E-5
-179.0 -93.0 7.063144511936714E-5
-179.0 -91.0 1.4126289023873428E-4
-179.0 -89.0 1.4126289023873428E-4
-179.0 -87.0 1.7657861279841785E-4
-179.0 -85.0 1.7657861279841785E-4
-179.0 -83.0 2.1189433535810144E-4
-179.0 -81.0 2.47210057917785E-4
-179.0 -79.0 2.8252578047746857E-4
-179.0 -77.0 2.8252578047746857E-4
-179.0 -75.0 2.8252578047746857E-4
-179.0 -73.0 2.8252578047746857E-4
-179.0 -71.0 2.8252578047746857E-4
-179.0 -69.0 2.8252578047746857E-4
-179.0 -67.0 2.8252578047746857E-4
-179.0 -65.0 2.8252578047746857E-4
-179.0 -63.0 2.47210057917785E-4
-179.0 -61.0 2.1189433535810144E-4
-179.0 -59.0 2.1189433535810144E-4
-179.0 -57.0 2.1189433535810144E-4
-179.0 -55.0 2.1189433535810144E-4
-179.0 -53.0 2.1189433535810144E-4
-179.0 -51.0 2.1189433535810144E-4
-179.0 -49.0 2.1189433535810144E-4
-179.0 -47.0 2.1189433535810144E-4
-179.0 -45.0 2.1189433535810144E-4
-179.0 -43.0 2.1189433535810144E-4
-179.0 -41.0 2.1189433535810144E-4
-179.0 -39.0 2.1189433535810144E-4
-179.0 -37.0 2.1189433535810144E-4
-179.0 -35.0 1.7657861279841785E-4
-179.0 -33.0 1.7657861279841785E-4
-179.0 -31.0 1.7657861279841785E-4
-179.0 -29.0 1.7657861279841785E-4
-179.0 -27.0 1.4126289023873428E-4
-179.0 -25.0 1.4126289023873428E-4
-179.0 -23.0 1.0594716767905072E-4
-179.0 -21.0 7.063144511936714E-5
-179.0 -19.0 7.063144511936714E-5
-179.0 -17.0 7.063144511936714E-5
-179.0 -15.0 7.063144511936714E-5
-179.0 -13.0 7.063144511936714E-5
-179.0 -11.0 7.063144511936714E-5
-179.0 -9.0 1.0594716767905072E-4
-179.0 -7.0 1.4126289023873428E-4
-179.0 -5.0 1.7657861279841785E-4
-179.0 -3.0 1.7657861279841785E-4
-179.0 -1.0 1.7657861279841785E-4
-179.0 1.0 2.1189433535810144E-4
-179.0 3.0 2.1189433535810144E-4
-179.0 5.0 2.47210057917785E-4
-179.0 7.0 2.47210057917785E-4
-179.0 9.0 2.8252578047746857E-4
-179.0 11.0 2.47210057917785E-4
-179.0 13.0 2.1189433535810144E-4
-179.0 15.0 2.1189433535810144E-4
-179.0 17.0 1.7657861279841785E-4
-179.0 19.0 1.7657861279841785E-4
-179.0 21.0 1.7657861279841785E-4
-179.0 23.0 1.4126289023873428E-4
-179.0 25.0 1.4126289023873428E-4
-179.0 27.0 1.4126289023873428E-4
-179.0 29.0 1.4126289023873428E-4
-179.0 31.0 1.4126289023873428E-4
-179.0 33.0 1.4126289023873428E-4
-179.0 35.0 1.7657861279841785E-4
-179.0 37.0 1.7657861279841785E-4
-179.0 39.0 2.1189433535810144E-4
-179.0 41.0 2.8252578047746857E-4
-179.0 43.0 2.8252578047746857E-4
-179.0 45.0 3.531572255968357E-4
-179.0 47.0 3.884729481565193E-4
-179.0 49.0 4.237886707162029E-4
-179.0 51.0 4.237886707162029E-4
-179.0 53.0 4.237886707162029E-4
-179.0 55.0 4.237886707162029E-4
-179.0 57.0 5.297358383952535E-4
-179.0 59.0 5.297358383952535E-4
-179.0 61.0 5.650515609549371E-4
-179.0 63.0 6.003672835146207E-4
-179.0 65.0 6.356830060743043E-4
-179.0 67.0 6.709987286339879E-4
-179.0 69.0 6.709987286339879E-4
-179.0 71.0 6.709987286339879E-4
-179.0 73.0 6.709987286339879E-4
-179.0 75.0 6.709987286339879E-4
-179.0 77.0 6.709987286339879E-4
-179.0 79.0 7.41630173753355E-4
-179.0 81.0 7.769458963130386E-4
-179.0 83.0 8.122616188727222E-4
-179.0 85.0 8.122616188727222E-4
-179.0 87.0 8.122616188727222E-4
-179.0 89.0 8.122616188727222E-4
-179.0 91.0 8.122616188727222E-4
-179.0 93.0 8.828930639920892E-4
-179.0 95.0 8.828930639920892E-4
-179.0 97.0 9.182087865517728E-4
-179.0 99.0 9.8884023167114E-4
-179.0 101.0 9.8884023167114E-4
-179.0 103.0 0.001059471676790507
-179.0 105.0 0.0011301031219098743
-179.0 107.0 0.0012713660121486086
-179.0 109.0 0.0014126289023873428
-179.0 111.0 0.0015538917926260771
-179.0 113.0 0.0018717332956632293
-179.0 115.0 0.0021895747987003816
-179.0 117.0 0.0026839949145359516
-179.0 119.0 0.0028605735273343692
-179.0 121.0 0.003213730752931205
-179.0 123.0 0.003990676649244244
-179.0 125.0 0.00455572821019918
-179.0 127.0 0.005014832603475067
-179.0 129.0 0.005862409944907472
-179.0 131.0 0.006709987286339879
-179.0 133.0 0.007592880350331968
-179.0 135.0 0.008581720582003108
-179.0 137.0 0.009994349484390451
-179.0 139.0 0.01077129538070349
-179.0 141.0 0.011301031219098742
-179.0 143.0 0.011795451334934313
-179.0 145.0 0.012395818618448934
-179.0 147.0 0.013172764514761973
-179.0 149.0 0.014126289023873428
-179.0 151.0 0.015115129255544568
-179.0 153.0 0.016174600932335075
-179.0 155.0 0.017763808447520835
-179.0 157.0 0.019458963130385646
-179.0 159.0 0.02126006498092951
-179.0 161.0 0.023096482554033057
-179.0 163.0 0.02521542590761407
-179.0 165.0 0.02779347365447097
-179.0 167.0 0.029735838395253567
-179.0 169.0 0.030936572962282808
-179.0 171.0 0.03075999434948439
-179.0 173.0 0.028746998163582428
-179.0 175.0 0.02581579319112869
-179.0 177.0 0.022672693883316854
-179.0 179.0 0.019247068795027546
-177.0 -179.0 0.021295380703489193
-177.0 -177.0 0.017163441164006216
-177.0 -175.0 0.013208080237321656
-177.0 -173.0 0.010700663935584121
-177.0 -171.0 0.007875406130809436
-177.0 -169.0 0.006462777228422093
-177.0 -167.0 0.005332674106512219
-177.0 -165.0 0.004414465319960446
-177.0 -163.0 0.0034962565334086737
-177.0 -161.0 0.002719310637095635
-177.0 -159.0 0.0019070490182229128
-177.0 -157.0 0.0013066817347082921
-177.0 -155.0 0.001059471676790507
-177.0 -153.0 8.122616188727222E-4
-177.0 -151.0 6.709987286339879E-4
-177.0 -149.0 4.237886707162029E-4
-177.0 -147.0 3.531572255968357E-4
-177.0 -145.0 2.1189433535810144E-4
-177.0 -143.0 1.4126289023873428E-4
-177.0 -141.0 7.063144511936714E-5
-177.0 -139.0 3.531572255968357E-5
-177.0 -137.0 0.0
-177.0 -135.0 0.0
-177.0 -133.0 0.0
-177.0 -131.0 0.0
-177.0 -129.0 0.0
-177.0 -127.0 0.0
-177.0 -125.0 0.0
-177.0 -123.0 0.0
-177.0 -121.0 0.0
-177.0 -119.0 0.0
-177.0 -117.0 0.0
-177.0 -115.0 0.0
-177.0 -113.0 0.0
-177.0 -111.0 3.531572255968357E-5
-177.0 -109.0 3.531572255968357E-5
-177.0 -107.0 3.531572255968357E-5
-177.0 -105.0 3.531572255968357E-5
-177.0 -103.0 7.063144511936714E-5
-177.0 -101.0 7.063144511936714E-5
-177.0 -99.0 7.063144511936714E-5
-177.0 -97.0 1.0594716767905072E-4
-177.0 -95.0 1.4126289023873428E-4
-177.0 -93.0 1.7657861279841785E-4
-177.0 -91.0 1.7657861279841785E-4
-177.0 -89.0 2.1189433535810144E-4
-177.0 -87.0 2.47210057917785E-4
-177.0 -85.0 2.8252578047746857E-4
-177.0 -83.0 2.8252578047746857E-4
-177.0 -81.0 3.1784150303715216E-4
-177.0 -79.0 3.531572255968357E-4
-177.0 -77.0 3.531572255968357E-4
-177.0 -75.0 3.884729481565193E-4
-177.0 -73.0 3.884729481565193E-4
-177.0 -71.0 3.531572255968357E-4
-177.0 -69.0 3.531572255968357E-4
-177.0 -67.0 3.531572255968357E-4
-177.0 -65.0 2.8252578047746857E-4
-177.0 -63.0 2.8252578047746857E-4
-177.0 -61.0 2.8252578047746857E-4
-177.0 -59.0 2.8252578047746857E-4
-177.0 -57.0 2.8252578047746857E-4
-177.0 -55.0 2.8252578047746857E-4
-177.0 -53.0 2.8252578047746857E-4
-177.0 -51.0 2.8252578047746857E-4
-177.0 -49.0 2.8252578047746857E-4
-177.0 -47.0 2.8252578047746857E-4
-177.0 -45.0 2.8252578047746857E-4
-177.0 -43.0 2.8252578047746857E-4
-177.0 -41.0 2.8252578047746857E-4
-177.0 -39.0 2.8252578047746857E-4
-177.0 -37.0 2.8252578047746857E-4
-177.0 -35.0 2.8252578047746857E-4
-177.0 -33.0 2.47210057917785E-4
-177.0 -31.0 2.1189433535810144E-4
-177.0 -29.0 2.1189433535810144E-4
-177.0 -27.0 1.7657861279841785E-4
-177.0 -25.0 1.7657861279841785E-4
-177.0 -23.0 1.7657861279841785E-4
-177.0 -21.0 1.4126289023873428E-4
-177.0 -19.0 1.4126289023873428E-4
-177.0 -17.0 1.4126289023873428E-4
-177.0 -15.0 1.4126289023873428E-4
-177.0 -13.0 1.4126289023873428E-4
-177.0 -11.0 1.4126289023873428E-4
-177.0 -9.0 1.7657861279841785E-4
-177.0 -7.0 1.7657861279841785E-4
-177.0 -5.0 2.1189433535810144E-4
-177.0 -3.0 2.1189433535810144E-4
-177.0 -1.0 2.8252578047746857E-4
-177.0 1.0 2.8252578047746857E-4
-177.0 3.0 2.8252578047746857E-4
-177.0 5.0 2.8252578047746857E-4
-177.0 7.0 3.1784150303715216E-4
-177.0 9.0 3.531572255968357E-4
-177.0 11.0 3.531572255968357E-4
-177.0 13.0 3.1784150303715216E-4
-177.0 15.0 2.8252578047746857E-4
-177.0 17.0 2.8252578047746857E-4
-177.0 19.0 2.8252578047746857E-4
-177.0 21.0 2.47210057917785E-4
-177.0 23.0 2.1189433535810144E-4
-177.0 25.0 2.1189433535810144E-4
-177.0 27.0 1.7657861279841785E-4
-177.0 29.0 1.7657861279841785E-4
-177.0 31.0 2.1189433535810144E-4
-177.0 33.0 2.1189433535810144E-4
-177.0 35.0 2.8252578047746857E-4
-177.0 37.0 2.8252578047746857E-4
-177.0 39.0 3.531572255968357E-4
-177.0 41.0 4.237886707162029E-4
-177.0 43.0 4.237886707162029E-4
-177.0 45.0 4.237886707162029E-4
-177.0 47.0 5.297358383952535E-4
-177.0 49.0 5.650515609549371E-4
-177.0 51.0 6.003672835146207E-4
-177.0 53.0 6.356830060743043E-4
-177.0 55.0 6.709987286339879E-4
-177.0 57.0 6.709987286339879E-4
-177.0 59.0 7.41630173753355E-4
-177.0 61.0 7.769458963130386E-4
-177.0 63.0 8.122616188727222E-4
-177.0 65.0 8.122616188727222E-4
-177.0 67.0 8.122616188727222E-4
-177.0 69.0 8.122616188727222E-4
-177.0 71.0 8.122616188727222E-4
-177.0 73.0 8.122616188727222E-4
-177.0 75.0 8.122616188727222E-4
-177.0 77.0 8.122616188727222E-4
-177.0 79.0 8.122616188727222E-4
-177.0 81.0 8.828930639920892E-4
-177.0 83.0 9.182087865517728E-4
-177.0 85.0 9.8884023167114E-4
-177.0 87.0 0.001059471676790507
-177.0 89.0 0.001059471676790507
-177.0 91.0 0.0011301031219098743
-177.0 93.0 0.0011654188444695577
-177.0 95.0 0.0012007345670292414
-177.0 97.0 0.0013066817347082921
-177.0 99.0 0.0014479446249470265
-177.0 101.0 0.0015892075151857606
-177.0 103.0 0.0018717332956632293
-177.0 105.0 0.00247210057917785
-177.0 107.0 0.002719310637095635
-177.0 109.0 0.0028605735273343692
-177.0 111.0 0.0030724678626924706
-177.0 113.0 0.003637519423647408
-177.0 115.0 0.004025992371803927
-177.0 117.0 0.004343833874841079
-177.0 119.0 0.004732306822997598
-177.0 121.0 0.004979516880915384
-177.0 123.0 0.005473936996750954
-177.0 125.0 0.006074304280265575
-177.0 127.0 0.006815934454018929
-177.0 129.0 0.007946037575928804
-177.0 131.0 0.009817770871592033
-177.0 133.0 0.01115976832886001
-177.0 135.0 0.012431134341008617
-177.0 137.0 0.013631868908037859
-177.0 139.0 0.014620709139708999
-177.0 141.0 0.015644865093939822
-177.0 143.0 0.016669021048170647
-177.0 145.0 0.01769317700240147
-177.0 147.0 0.018752648679191977
-177.0 149.0 0.02009464613645995
-177.0 151.0 0.021401327871168243
-177.0 153.0 0.022778641050995904
-177.0 155.0 0.024862268682017234
-177.0 157.0 0.027652210764232237
-177.0 159.0 0.031113151575081228
-177.0 161.0 0.035456985449922304
-177.0 163.0 0.03983613504732307
-177.0 165.0 0.04312049724537364
-177.0 167.0 0.04598107077270801
-177.0 169.0 0.04739369967509535
-177.0 171.0 0.046758016669021046
-177.0 173.0 0.044356547534962563
-177.0 175.0 0.04008334510524085
-177.0 177.0 0.03340867354146066
-177.0 179.0 0.026557423364882045
-175.0 -179.0 0.029417996892216414
-175.0 -177.0 0.022531430993078118
-175.0 -175.0 0.018328860008475775
-175.0 -173.0 0.014550077694589632
-175.0 -171.0 0.012007345670292414
-175.0 -169.0 0.009817770871592033
-175.0 -167.0 0.00741630173753355
-175.0 -165.0 0.006180251447944625
-175.0 -163.0 0.004979516880915384
-175.0 -161.0 0.004202570984602345
-175.0 -159.0 0.0030018364175731036
-175.0 -157.0 0.0025427320242972173
-175.0 -155.0 0.0014479446249470265
-175.0 -153.0 0.001059471676790507
-175.0 -151.0 8.122616188727222E-4
-175.0 -149.0 6.709987286339879E-4
-175.0 -147.0 5.297358383952535E-4
-175.0 -145.0 3.531572255968357E-4
-175.0 -143.0 2.47210057917785E-4
-175.0 -141.0 1.7657861279841785E-4
-175.0 -139.0 7.063144511936714E-5
-175.0 -137.0 3.531572255968357E-5
-175.0 -135.0 3.531572255968357E-5
-175.0 -133.0 0.0
-175.0 -131.0 0.0
-175.0 -129.0 0.0
-175.0 -127.0 0.0
-175.0 -125.0 0.0
-175.0 -123.0 0.0
-175.0 -121.0 0.0
-175.0 -119.0 0.0
-175.0 -117.0 3.531572255968357E-5
-175.0 -115.0 3.531572255968357E-5
-175.0 -113.0 3.531572255968357E-5
-175.0 -111.0 7.063144511936714E-5
-175.0 -109.0 7.063144511936714E-5
-175.0 -107.0 7.063144511936714E-5
-175.0 -105.0 7.063144511936714E-5
-175.0 -103.0 7.063144511936714E-5
-175.0 -101.0 1.0594716767905072E-4
-175.0 -99.0 1.4126289023873428E-4
-175.0 -97.0 1.7657861279841785E-4
-175.0 -95.0 1.7657861279841785E-4
-175.0 -93.0 2.1189433535810144E-4
-175.0 -91.0 2.47210057917785E-4
-175.0 -89.0 2.8252578047746857E-4
-175.0 -87.0 2.8252578047746857E-4
-175.0 -85.0 3.531572255968357E-4
-175.0 -83.0 4.237886707162029E-4
-175.0 -81.0 4.237886707162029E-4
-175.0 -79.0 4.237886707162029E-4
-175.0 -77.0 4.237886707162029E-4
-175.0 -75.0 4.237886707162029E-4
-175.0 -73.0 4.237886707162029E-4
-175.0 -71.0 4.237886707162029E-4
-175.0 -69.0 4.237886707162029E-4
-175.0 -67.0 4.237886707162029E-4
-175.0 -65.0 4.237886707162029E-4
-175.0 -63.0 3.884729481565193E-4
-175.0 -61.0 3.531572255968357E-4
-175.0 -59.0 3.531572255968357E-4
-175.0 -57.0 2.8252578047746857E-4
-175.0 -55.0 2.8252578047746857E-4
-175.0 -53.0 2.8252578047746857E-4
-175.0 -51.0 2.8252578047746857E-4
-175.0 -49.0 2.8252578047746857E-4
-175.0 -47.0 2.8252578047746857E-4
-175.0 -45.0 3.1784150303715216E-4
-175.0 -43.0 3.531572255968357E-4
-175.0 -41.0 3.531572255968357E-4
-175.0 -39.0 3.531572255968357E-4
-175.0 -37.0 3.531572255968357E-4
-175.0 -35.0 3.531572255968357E-4
-175.0 -33.0 2.8252578047746857E-4
-175.0 -31.0 2.8252578047746857E-4
-175.0 -29.0 2.8252578047746857E-4
-175.0 -27.0 2.8252578047746857E-4
-175.0 -25.0 2.1189433535810144E-4
-175.0 -23.0 2.1189433535810144E-4
-175.0 -21.0 1.7657861279841785E-4
-175.0 -19.0 1.7657861279841785E-4
-175.0 -17.0 1.7657861279841785E-4
-175.0 -15.0 1.7657861279841785E-4
-175.0 -13.0 1.7657861279841785E-4
-175.0 -11.0 2.1189433535810144E-4
-175.0 -9.0 2.1189433535810144E-4
-175.0 -7.0 2.8252578047746857E-4
-175.0 -5.0 2.8252578047746857E-4
-175.0 -3.0 2.8252578047746857E-4
-175.0 -1.0 3.531572255968357E-4
-175.0 1.0 3.884729481565193E-4
-175.0 3.0 4.237886707162029E-4
-175.0 5.0 4.237886707162029E-4
-175.0 7.0 4.237886707162029E-4
-175.0 9.0 4.237886707162029E-4
-175.0 11.0 4.237886707162029E-4
-175.0 13.0 4.237886707162029E-4
-175.0 15.0 4.237886707162029E-4
-175.0 17.0 4.237886707162029E-4
-175.0 19.0 4.237886707162029E-4
-175.0 21.0 4.237886707162029E-4
-175.0 23.0 3.531572255968357E-4
-175.0 25.0 3.531572255968357E-4
-175.0 27.0 2.8252578047746857E-4
-175.0 29.0 2.8252578047746857E-4
-175.0 31.0 2.8252578047746857E-4
-175.0 33.0 3.531572255968357E-4
-175.0 35.0 4.237886707162029E-4
-175.0 37.0 4.237886707162029E-4
-175.0 39.0 4.591043932758864E-4
-175.0 41.0 5.650515609549371E-4
-175.0 43.0 6.356830060743043E-4
-175.0 45.0 6.709987286339879E-4
-175.0 47.0 6.709987286339879E-4
-175.0 49.0 6.709987286339879E-4
-175.0 51.0 7.769458963130386E-4
-175.0 53.0 8.122616188727222E-4
-175.0 55.0 8.122616188727222E-4
-175.0 57.0 8.122616188727222E-4
-175.0 59.0 8.122616188727222E-4
-175.0 61.0 8.828930639920892E-4
-175.0 63.0 9.182087865517728E-4
-175.0 65.0 9.8884023167114E-4
-175.0 67.0 9.8884023167114E-4
-175.0 69.0 0.001059471676790507
-175.0 71.0 0.001059471676790507
-175.0 73.0 0.001059471676790507
-175.0 75.0 0.001059471676790507
-175.0 77.0 0.001059471676790507
-175.0 79.0 0.0011301031219098743
-175.0 81.0 0.0012007345670292414
-175.0 83.0 0.0012713660121486086
-175.0 85.0 0.0013066817347082921
-175.0 87.0 0.0014126289023873428
-175.0 89.0 0.0014479446249470265
-175.0 91.0 0.0015892075151857606
-175.0 93.0 0.0016951546828648115
-175.0 95.0 0.0019070490182229128
-175.0 97.0 0.0025427320242972173
-175.0 99.0 0.002719310637095635
-175.0 101.0 0.002931204972453736
-175.0 103.0 0.0036022037010877243
-175.0 105.0 0.004096623816923294
-175.0 107.0 0.004520412487639497
-175.0 109.0 0.0049088854357960164
-175.0 111.0 0.005191411216273485
-175.0 113.0 0.005579884164430005
-175.0 115.0 0.005862409944907472
-175.0 117.0 0.006250882893063992
-175.0 119.0 0.006639355841220511
-175.0 121.0 0.006886565899138297
-175.0 123.0 0.00741630173753355
-175.0 125.0 0.008263879078965955
-175.0 127.0 0.010135612374629186
-175.0 129.0 0.01176013561237463
-175.0 131.0 0.013490606017799124
-175.0 133.0 0.01522107642322362
-175.0 135.0 0.017163441164006216
-175.0 137.0 0.018540754343833874
-175.0 139.0 0.01995338324622122
-175.0 141.0 0.021118802090690777
-175.0 143.0 0.02231953665772002
-175.0 145.0 0.02412063850826388
-175.0 147.0 0.025568583133210906
-175.0 149.0 0.028252578047746855
-175.0 151.0 0.031289730187879644
-175.0 153.0 0.035456985449922304
-175.0 155.0 0.03987145076988275
-175.0 157.0 0.04403870603192541
-175.0 159.0 0.04824127701652776
-175.0 161.0 0.05237321655601074
-175.0 163.0 0.055834157366859725
-175.0 165.0 0.06049583274473796
-175.0 167.0 0.06374487922022884
-175.0 169.0 0.06483966661957903
-175.0 171.0 0.06392145783302726
-175.0 173.0 0.06031925413193954
-175.0 175.0 0.05484531713518859
-175.0 177.0 0.04862974996468428
-175.0 179.0 0.03987145076988275
-173.0 -179.0 0.0421316570137025
-173.0 -177.0 0.030795310072044075
-173.0 -175.0 0.023379008334510523
-173.0 -173.0 0.01938833168526628
-173.0 -171.0 0.01589207515185761
-173.0 -169.0 0.013314027405000706
-173.0 -167.0 0.011124452606300324
-173.0 -165.0 0.008299194801525639
-173.0 -163.0 0.006745303008899562
-173.0 -161.0 0.005650515609549371
-173.0 -159.0 0.0045910439327588645
-173.0 -157.0 0.0033196779206102556
-173.0 -155.0 0.0026133634694165842
-173.0 -153.0 0.0015892075151857606
-173.0 -151.0 0.0011301031219098743
-173.0 -149.0 8.122616188727222E-4
-173.0 -147.0 6.709987286339879E-4
-173.0 -145.0 5.297358383952535E-4
-173.0 -143.0 3.884729481565193E-4
-173.0 -141.0 2.47210057917785E-4
-173.0 -139.0 1.7657861279841785E-4
-173.0 -137.0 7.063144511936714E-5
-173.0 -135.0 7.063144511936714E-5
-173.0 -133.0 3.531572255968357E-5
-173.0 -131.0 3.531572255968357E-5
-173.0 -129.0 0.0
-173.0 -127.0 0.0
-173.0 -125.0 0.0
-173.0 -123.0 0.0
-173.0 -121.0 3.531572255968357E-5
-173.0 -119.0 3.531572255968357E-5
-173.0 -117.0 3.531572255968357E-5
-173.0 -115.0 7.063144511936714E-5
-173.0 -113.0 7.063144511936714E-5
-173.0 -111.0 7.063144511936714E-5
-173.0 -109.0 1.0594716767905072E-4
-173.0 -107.0 1.0594716767905072E-4
-173.0 -105.0 1.4126289023873428E-4
-173.0 -103.0 1.4126289023873428E-4
-173.0 -101.0 1.7657861279841785E-4
-173.0 -99.0 1.7657861279841785E-4
-173.0 -97.0 2.1189433535810144E-4
-173.0 -95.0 2.47210057917785E-4
-173.0 -93.0 2.8252578047746857E-4
-173.0 -91.0 3.1784150303715216E-4
-173.0 -89.0 3.884729481565193E-4
-173.0 -87.0 4.237886707162029E-4
-173.0 -85.0 4.237886707162029E-4
-173.0 -83.0 4.591043932758864E-4
-173.0 -81.0 5.297358383952535E-4
-173.0 -79.0 5.650515609549371E-4
-173.0 -77.0 5.650515609549371E-4
-173.0 -75.0 5.650515609549371E-4
-173.0 -73.0 5.650515609549371E-4
-173.0 -71.0 5.650515609549371E-4
-173.0 -69.0 5.297358383952535E-4
-173.0 -67.0 5.297358383952535E-4
-173.0 -65.0 4.237886707162029E-4
-173.0 -63.0 4.237886707162029E-4
-173.0 -61.0 4.237886707162029E-4
-173.0 -59.0 4.237886707162029E-4
-173.0 -57.0 4.237886707162029E-4
-173.0 -55.0 3.884729481565193E-4
-173.0 -53.0 3.531572255968357E-4
-173.0 -51.0 3.531572255968357E-4
-173.0 -49.0 3.531572255968357E-4
-173.0 -47.0 3.884729481565193E-4
-173.0 -45.0 4.237886707162029E-4
-173.0 -43.0 4.237886707162029E-4
-173.0 -41.0 4.237886707162029E-4
-173.0 -39.0 4.237886707162029E-4
-173.0 -37.0 4.237886707162029E-4
-173.0 -35.0 4.237886707162029E-4
-173.0 -33.0 4.237886707162029E-4
-173.0 -31.0 4.237886707162029E-4
-173.0 -29.0 3.884729481565193E-4
-173.0 -27.0 3.531572255968357E-4
-173.0 -25.0 3.1784150303715216E-4
-173.0 -23.0 2.8252578047746857E-4
-173.0 -21.0 2.8252578047746857E-4
-173.0 -19.0 2.8252578047746857E-4
-173.0 -17.0 2.8252578047746857E-4
-173.0 -15.0 2.8252578047746857E-4
-173.0 -13.0 2.8252578047746857E-4
-173.0 -11.0 2.8252578047746857E-4
-173.0 -9.0 2.8252578047746857E-4
-173.0 -7.0 3.531572255968357E-4
-173.0 -5.0 4.237886707162029E-4
-173.0 -3.0 4.237886707162029E-4
-173.0 -1.0 4.237886707162029E-4
-173.0 1.0 4.591043932758864E-4
-173.0 3.0 5.297358383952535E-4
-173.0 5.0 5.650515609549371E-4
-173.0 7.0 6.003672835146207E-4
-173.0 9.0 6.356830060743043E-4
-173.0 11.0 6.709987286339879E-4
-173.0 13.0 6.709987286339879E-4
-173.0 15.0 6.709987286339879E-4
-173.0 17.0 6.356830060743043E-4
-173.0 19.0 6.003672835146207E-4
-173.0 21.0 5.650515609549371E-4
-173.0 23.0 5.297358383952535E-4
-173.0 25.0 4.591043932758864E-4
-173.0 27.0 4.237886707162029E-4
-173.0 29.0 4.237886707162029E-4
-173.0 31.0 4.591043932758864E-4
-173.0 33.0 5.297358383952535E-4
-173.0 35.0 5.650515609549371E-4
-173.0 37.0 6.709987286339879E-4
-173.0 39.0 6.709987286339879E-4
-173.0 41.0 7.769458963130386E-4
-173.0 43.0 8.122616188727222E-4
-173.0 45.0 8.122616188727222E-4
-173.0 47.0 8.122616188727222E-4
-173.0 49.0 8.122616188727222E-4
-173.0 51.0 8.828930639920892E-4
-173.0 53.0 8.828930639920892E-4
-173.0 55.0 9.8884023167114E-4
-173.0 57.0 0.001059471676790507
-173.0 59.0 0.001059471676790507
-173.0 61.0 0.0011654188444695577
-173.0 63.0 0.0012007345670292414
-173.0 65.0 0.0013066817347082921
-173.0 67.0 0.0013066817347082921
-173.0 69.0 0.0013066817347082921
-173.0 71.0 0.0014126289023873428
-173.0 73.0 0.0014479446249470265
-173.0 75.0 0.0014479446249470265
-173.0 77.0 0.0014479446249470265
-173.0 79.0 0.0015538917926260771
-173.0 81.0 0.0016245232377454443
-173.0 83.0 0.0018364175731035457
-173.0 85.0 0.0019070490182229128
-173.0 87.0 0.0021895747987003816
-173.0 89.0 0.0025780477468569005
-173.0 91.0 0.002719310637095635
-173.0 93.0 0.0028605735273343692
-173.0 95.0 0.003143099307811838
-173.0 97.0 0.003990676649244244
-173.0 99.0 0.004414465319960446
-173.0 101.0 0.0049442011583557
-173.0 103.0 0.005473936996750954
-173.0 105.0 0.0060389885577058905
-173.0 107.0 0.006639355841220511
-173.0 109.0 0.007204407402175449
-173.0 111.0 0.007592880350331968
-173.0 113.0 0.008193247633846589
-173.0 115.0 0.008758299194801526
-173.0 117.0 0.009605876536233932
-173.0 119.0 0.010029665206950134
-173.0 121.0 0.010524085322785703
-173.0 123.0 0.01115976832886001
-173.0 125.0 0.01236050289588925
-173.0 127.0 0.013949710411075011
-173.0 129.0 0.01571549653905919
-173.0 131.0 0.018046334227998305
-173.0 133.0 0.02009464613645995
-173.0 135.0 0.02224890521260065
-173.0 137.0 0.024155954230823562
-173.0 139.0 0.025745161746009323
-173.0 141.0 0.028111315157508122
-173.0 143.0 0.030936572962282808
-173.0 145.0 0.03478598672128832
-173.0 147.0 0.039023873428450345
-173.0 149.0 0.042979234355134906
-173.0 151.0 0.04795875123605029
-173.0 153.0 0.05269105805904789
-173.0 155.0 0.0569642604887696
-173.0 157.0 0.062473513208080235
-173.0 159.0 0.06709987286339879
-173.0 161.0 0.07384517587229834
-173.0 163.0 0.08051984743607854
-173.0 165.0 0.08588783726515045
-173.0 167.0 0.09009040824975278
-173.0 169.0 0.09079672270094646
-173.0 171.0 0.08800678061873146
-173.0 173.0 0.08203842350614493
-173.0 175.0 0.0726444413052691
-173.0 177.0 0.06250882893063991
-173.0 179.0 0.0528676366718463
-171.0 -179.0 0.053150162452323776
-171.0 -177.0 0.041672552620426614
-171.0 -175.0 0.030512784291566605
-171.0 -173.0 0.024155954230823562
-171.0 -171.0 0.020129961859019635
-171.0 -169.0 0.017234072609125583
-171.0 -167.0 0.01423223619155248
-171.0 -165.0 0.011795451334934313
-171.0 -163.0 0.009605876536233932
-171.0 -161.0 0.007239723124735132
-171.0 -159.0 0.005827094222347789
-171.0 -157.0 0.004732306822997598
-171.0 -155.0 0.003531572255968357
-171.0 -153.0 0.0026839949145359516
-171.0 -151.0 0.0015892075151857606
-171.0 -149.0 0.0011301031219098743
-171.0 -147.0 8.122616188727222E-4
-171.0 -145.0 7.063144511936714E-4
-171.0 -143.0 5.297358383952535E-4
-171.0 -141.0 3.884729481565193E-4
-171.0 -139.0 2.8252578047746857E-4
-171.0 -137.0 1.7657861279841785E-4
-171.0 -135.0 1.0594716767905072E-4
-171.0 -133.0 7.063144511936714E-5
-171.0 -131.0 7.063144511936714E-5
-171.0 -129.0 3.531572255968357E-5
-171.0 -127.0 3.531572255968357E-5
-171.0 -125.0 3.531572255968357E-5
-171.0 -123.0 7.063144511936714E-5
-171.0 -121.0 7.063144511936714E-5
-171.0 -119.0 7.063144511936714E-5
-171.0 -117.0 7.063144511936714E-5
-171.0 -115.0 1.0594716767905072E-4
-171.0 -113.0 1.4126289023873428E-4
-171.0 -111.0 1.4126289023873428E-4
-171.0 -109.0 1.7657861279841785E-4
-171.0 -107.0 1.7657861279841785E-4
-171.0 -105.0 1.7657861279841785E-4
-171.0 -103.0 1.7657861279841785E-4
-171.0 -101.0 2.1189433535810144E-4
-171.0 -99.0 2.8252578047746857E-4
-171.0 -97.0 2.8252578047746857E-4
-171.0 -95.0 2.8252578047746857E-4
-171.0 -93.0 3.884729481565193E-4
-171.0 -91.0 4.237886707162029E-4
-171.0 -89.0 4.237886707162029E-4
-171.0 -87.0 5.297358383952535E-4
-171.0 -85.0 5.650515609549371E-4
-171.0 -83.0 6.356830060743043E-4
-171.0 -81.0 6.709987286339879E-4
-171.0 -79.0 6.709987286339879E-4
-171.0 -77.0 6.709987286339879E-4
-171.0 -75.0 6.709987286339879E-4
-171.0 -73.0 6.709987286339879E-4
-171.0 -71.0 6.709987286339879E-4
-171.0 -69.0 6.709987286339879E-4
-171.0 -67.0 6.356830060743043E-4
-171.0 -65.0 6.003672835146207E-4
-171.0 -63.0 5.650515609549371E-4
-171.0 -61.0 5.297358383952535E-4
-171.0 -59.0 4.237886707162029E-4
-171.0 -57.0 4.237886707162029E-4
-171.0 -55.0 4.237886707162029E-4
-171.0 -53.0 4.237886707162029E-4
-171.0 -51.0 4.237886707162029E-4
-171.0 -49.0 4.237886707162029E-4
-171.0 -47.0 4.237886707162029E-4
-171.0 -45.0 4.237886707162029E-4
-171.0 -43.0 4.237886707162029E-4
-171.0 -41.0 5.297358383952535E-4
-171.0 -39.0 5.297358383952535E-4
-171.0 -37.0 5.297358383952535E-4
-171.0 -35.0 5.297358383952535E-4
-171.0 -33.0 5.297358383952535E-4
-171.0 -31.0 5.297358383952535E-4
-171.0 -29.0 4.591043932758864E-4
-171.0 -27.0 4.237886707162029E-4
-171.0 -25.0 4.237886707162029E-4
-171.0 -23.0 4.237886707162029E-4
-171.0 -21.0 4.237886707162029E-4
-171.0 -19.0 3.884729481565193E-4
-171.0 -17.0 3.531572255968357E-4
-171.0 -15.0 3.531572255968357E-4
-171.0 -13.0 3.884729481565193E-4
-171.0 -11.0 4.237886707162029E-4
-171.0 -9.0 4.237886707162029E-4
-171.0 -7.0 4.237886707162029E-4
-171.0 -5.0 5.297358383952535E-4
-171.0 -3.0 5.650515609549371E-4
-171.0 -1.0 6.003672835146207E-4
-171.0 1.0 6.709987286339879E-4
-171.0 3.0 6.709987286339879E-4
-171.0 5.0 7.41630173753355E-4
-171.0 7.0 7.769458963130386E-4
-171.0 9.0 8.122616188727222E-4
-171.0 11.0 8.122616188727222E-4
-171.0 13.0 8.122616188727222E-4
-171.0 15.0 8.122616188727222E-4
-171.0 17.0 8.122616188727222E-4
-171.0 19.0 8.122616188727222E-4
-171.0 21.0 8.122616188727222E-4
-171.0 23.0 7.769458963130386E-4
-171.0 25.0 6.709987286339879E-4
-171.0 27.0 6.709987286339879E-4
-171.0 29.0 6.709987286339879E-4
-171.0 31.0 6.709987286339879E-4
-171.0 33.0 7.769458963130386E-4
-171.0 35.0 8.122616188727222E-4
-171.0 37.0 8.122616188727222E-4
-171.0 39.0 8.122616188727222E-4
-171.0 41.0 9.182087865517728E-4
-171.0 43.0 9.8884023167114E-4
-171.0 45.0 0.001059471676790507
-171.0 47.0 0.001059471676790507
-171.0 49.0 0.0010947873993501908
-171.0 51.0 0.0011301031219098743
-171.0 53.0 0.0012007345670292414
-171.0 55.0 0.0013066817347082921
-171.0 57.0 0.0013066817347082921
-171.0 59.0 0.0014479446249470265
-171.0 61.0 0.0015892075151857606
-171.0 63.0 0.0016951546828648115
-171.0 65.0 0.0018717332956632293
-171.0 67.0 0.0019070490182229128
-171.0 69.0 0.002083627631021331
-171.0 71.0 0.0021895747987003816
-171.0 73.0 0.002401469134058483
-171.0 75.0 0.0025427320242972173
-171.0 77.0 0.0025780477468569005
-171.0 79.0 0.0026133634694165842
-171.0 81.0 0.002719310637095635
-171.0 83.0 0.002719310637095635
-171.0 85.0 0.0028252578047746855
-171.0 87.0 0.002931204972453736
-171.0 89.0 0.003213730752931205
-171.0 91.0 0.0038494137590055094
-171.0 93.0 0.004379149597400763
-171.0 95.0 0.0049088854357960164
-171.0 97.0 0.005509252719310637
-171.0 99.0 0.0062155671705043086
-171.0 101.0 0.0068512501765786125
-171.0 103.0 0.007663511795451335
-171.0 105.0 0.008758299194801526
-171.0 107.0 0.010206243819748552
-171.0 109.0 0.011124452606300324
-171.0 111.0 0.011795451334934313
-171.0 113.0 0.012431134341008617
-171.0 115.0 0.012996185901963555
-171.0 117.0 0.013561237462918492
-171.0 119.0 0.013949710411075011
-171.0 121.0 0.01423223619155248
-171.0 123.0 0.01532702359090267
-171.0 125.0 0.016669021048170647
-171.0 127.0 0.01839949145359514
-171.0 129.0 0.020518434807176154
-171.0 131.0 0.022708009605876538
-171.0 133.0 0.02542732024297217
-171.0 135.0 0.028676366718463058
-171.0 137.0 0.03192541319395395
-171.0 139.0 0.03573951123039978
-171.0 141.0 0.03951829354428592
-171.0 143.0 0.04340302302585111
-171.0 145.0 0.048135329848848704
-171.0 147.0 0.0528676366718463
-171.0 149.0 0.057741206385082636
-171.0 151.0 0.06430993078118379
-171.0 153.0 0.07232659980223195
-171.0 155.0 0.08157931911286904
-171.0 157.0 0.09086735414606582
-171.0 159.0 0.09906060177991241
-171.0 161.0 0.1070419550784009
-171.0 163.0 0.1143523096482554
-171.0 165.0 0.11996750953524508
-171.0 167.0 0.12247492583698262
-171.0 169.0 0.12113292837971465
-171.0 171.0 0.11555304421528464
-171.0 173.0 0.10626500918208787
-171.0 175.0 0.09401045345387767
-171.0 177.0 0.07956632292696708
-171.0 179.0 0.06508687667749682
-169.0 -179.0 0.06356830060743043
-169.0 -177.0 0.05117248198898149
-169.0 -175.0 0.03951829354428592
-169.0 -173.0 0.029700522672693883
-169.0 -171.0 0.0242972171210623
-169.0 -169.0 0.020624381974855204
-169.0 -167.0 0.017728492724961152
-169.0 -165.0 0.014620709139708999
-169.0 -163.0 0.012254555728210199
-169.0 -161.0 0.009853086594151716
-169.0 -159.0 0.007239723124735132
-169.0 -157.0 0.0057211470546687385
-169.0 -155.0 0.0045910439327588645
-169.0 -153.0 0.003284362198050572
-169.0 -151.0 0.0025780477468569005
-169.0 -149.0 0.0015185760700663937
-169.0 -147.0 0.0010947873993501908
-169.0 -145.0 8.122616188727222E-4
-169.0 -143.0 6.709987286339879E-4
-169.0 -141.0 5.297358383952535E-4
-169.0 -139.0 3.884729481565193E-4
-169.0 -137.0 2.8252578047746857E-4
-169.0 -135.0 1.7657861279841785E-4
-169.0 -133.0 1.4126289023873428E-4
-169.0 -131.0 1.0594716767905072E-4
-169.0 -129.0 7.063144511936714E-5
-169.0 -127.0 7.063144511936714E-5
-169.0 -125.0 7.063144511936714E-5
-169.0 -123.0 7.063144511936714E-5
-169.0 -121.0 1.0594716767905072E-4
-169.0 -119.0 1.4126289023873428E-4
-169.0 -117.0 1.4126289023873428E-4
-169.0 -115.0 1.7657861279841785E-4
-169.0 -113.0 1.7657861279841785E-4
-169.0 -111.0 1.7657861279841785E-4
-169.0 -109.0 2.1189433535810144E-4
-169.0 -107.0 2.1189433535810144E-4
-169.0 -105.0 2.47210057917785E-4
-169.0 -103.0 2.8252578047746857E-4
-169.0 -101.0 2.8252578047746857E-4
-169.0 -99.0 3.1784150303715216E-4
-169.0 -97.0 3.884729481565193E-4
-169.0 -95.0 4.237886707162029E-4
-169.0 -93.0 4.237886707162029E-4
-169.0 -91.0 4.9442011583557E-4
-169.0 -89.0 5.650515609549371E-4
-169.0 -87.0 6.356830060743043E-4
-169.0 -85.0 6.709987286339879E-4
-169.0 -83.0 6.709987286339879E-4
-169.0 -81.0 7.769458963130386E-4
-169.0 -79.0 7.769458963130386E-4
-169.0 -77.0 8.122616188727222E-4
-169.0 -75.0 8.122616188727222E-4
-169.0 -73.0 8.122616188727222E-4
-169.0 -71.0 8.122616188727222E-4
-169.0 -69.0 7.769458963130386E-4
-169.0 -67.0 7.063144511936714E-4
-169.0 -65.0 6.709987286339879E-4
-169.0 -63.0 6.709987286339879E-4
-169.0 -61.0 6.356830060743043E-4
-169.0 -59.0 5.650515609549371E-4
-169.0 -57.0 5.297358383952535E-4
-169.0 -55.0 4.591043932758864E-4
-169.0 -53.0 4.237886707162029E-4
-169.0 -51.0 4.237886707162029E-4
-169.0 -49.0 4.237886707162029E-4
-169.0 -47.0 5.297358383952535E-4
-169.0 -45.0 5.297358383952535E-4
-169.0 -43.0 5.650515609549371E-4
-169.0 -41.0 6.356830060743043E-4
-169.0 -39.0 6.709987286339879E-4
-169.0 -37.0 6.709987286339879E-4
-169.0 -35.0 6.709987286339879E-4
-169.0 -33.0 6.709987286339879E-4
-169.0 -31.0 6.709987286339879E-4
-169.0 -29.0 6.709987286339879E-4
-169.0 -27.0 6.709987286339879E-4
-169.0 -25.0 6.356830060743043E-4
-169.0 -23.0 5.650515609549371E-4
-169.0 -21.0 5.297358383952535E-4
-169.0 -19.0 5.297358383952535E-4
-169.0 -17.0 4.591043932758864E-4
-169.0 -15.0 4.591043932758864E-4
-169.0 -13.0 4.9442011583557E-4
-169.0 -11.0 5.297358383952535E-4
-169.0 -9.0 5.650515609549371E-4
-169.0 -7.0 6.356830060743043E-4
-169.0 -5.0 6.709987286339879E-4
-169.0 -3.0 6.709987286339879E-4
-169.0 -1.0 7.769458963130386E-4
-169.0 1.0 8.122616188727222E-4
-169.0 3.0 8.122616188727222E-4
-169.0 5.0 8.122616188727222E-4
-169.0 7.0 8.828930639920892E-4
-169.0 9.0 9.8884023167114E-4
-169.0 11.0 9.8884023167114E-4
-169.0 13.0 0.001059471676790507
-169.0 15.0 0.001059471676790507
-169.0 17.0 9.8884023167114E-4
-169.0 19.0 9.8884023167114E-4
-169.0 21.0 9.535245091114564E-4
-169.0 23.0 8.828930639920892E-4
-169.0 25.0 8.828930639920892E-4
-169.0 27.0 8.122616188727222E-4
-169.0 29.0 8.475773414324058E-4
-169.0 31.0 8.828930639920892E-4
-169.0 33.0 9.182087865517728E-4
-169.0 35.0 0.001059471676790507
-169.0 37.0 0.001059471676790507
-169.0 39.0 0.0012007345670292414
-169.0 41.0 0.0013066817347082921
-169.0 43.0 0.0014126289023873428
-169.0 45.0 0.0014479446249470265
-169.0 47.0 0.0015185760700663937
-169.0 49.0 0.0015892075151857606
-169.0 51.0 0.0016598389603051278
-169.0 53.0 0.0018364175731035457
-169.0 55.0 0.0019070490182229128
-169.0 57.0 0.002083627631021331
-169.0 59.0 0.00247210057917785
-169.0 61.0 0.0025780477468569005
-169.0 63.0 0.002719310637095635
-169.0 65.0 0.0027899420822150023
-169.0 67.0 0.0028605735273343692
-169.0 69.0 0.002931204972453736
-169.0 71.0 0.002931204972453736
-169.0 73.0 0.0030018364175731036
-169.0 75.0 0.0030724678626924706
-169.0 77.0 0.003213730752931205
-169.0 79.0 0.00346094081084899
-169.0 81.0 0.0036728351462070913
-169.0 83.0 0.003708150868766775
-169.0 85.0 0.004025992371803927
-169.0 87.0 0.004202570984602345
-169.0 89.0 0.004661675377878231
-169.0 91.0 0.005014832603475067
-169.0 93.0 0.0057211470546687385
-169.0 95.0 0.006498092950981777
-169.0 97.0 0.007275038847294816
-169.0 99.0 0.008299194801525639
-169.0 101.0 0.010135612374629186
-169.0 103.0 0.01137166266421811
-169.0 105.0 0.012501765786127984
-169.0 107.0 0.013879078965955643
-169.0 109.0 0.014726656307388048
-169.0 111.0 0.015750812261618872
-169.0 113.0 0.01681028393840938
-169.0 115.0 0.01758722983472242
-169.0 117.0 0.01797570278287894
-169.0 119.0 0.018328860008475775
-169.0 121.0 0.01899985873710976
-169.0 123.0 0.019918067523661535
-169.0 125.0 0.021330696426048876
-169.0 127.0 0.02313179827659274
-169.0 129.0 0.02588642463624806
-169.0 131.0 0.029806469840372933
-169.0 133.0 0.034821302443848
-169.0 135.0 0.039377030654047185
-169.0 137.0 0.042590761406978386
-169.0 139.0 0.04651080661110326
-169.0 141.0 0.05078400904082497
-169.0 143.0 0.0548100014126289
-169.0 145.0 0.06024862268682017
-169.0 147.0 0.06639355841220511
-169.0 149.0 0.07635259217403588
-169.0 151.0 0.08722983472241842
-169.0 153.0 0.09983754767622545
-169.0 155.0 0.11375194236474079
-169.0 157.0 0.12879644017516598
-169.0 159.0 0.1427108348636813
-169.0 161.0 0.1554244949851674
-169.0 163.0 0.1642534256250883
-169.0 165.0 0.16845599660969063
-169.0 167.0 0.16760841926825823
-169.0 169.0 0.16103969487215708
-169.0 171.0 0.148326034750671
-169.0 173.0 0.133705325610962
-169.0 175.0 0.11580025427320242
-169.0 177.0 0.0980011301031219
-169.0 179.0 0.08048453171351885
-167.0 -179.0 0.07582285633564062
-167.0 -177.0 0.05915383528746998
-167.0 -175.0 0.047499646842774405
-167.0 -173.0 0.0373993501907049
-167.0 -171.0 0.029064839666619578
-167.0 -169.0 0.0242972171210623
-167.0 -167.0 0.020624381974855204
-167.0 -165.0 0.017657861279841786
-167.0 -163.0 0.014479446249470264
-167.0 -161.0 0.011795451334934313
-167.0 -159.0 0.009358666478316147
-167.0 -157.0 0.006886565899138297
-167.0 -155.0 0.005473936996750954
-167.0 -153.0 0.004379149597400763
-167.0 -151.0 0.0030018364175731036
-167.0 -149.0 0.0024367848566181666
-167.0 -147.0 0.0014479446249470265
-167.0 -145.0 0.001059471676790507
-167.0 -143.0 8.122616188727222E-4
-167.0 -141.0 6.709987286339879E-4
-167.0 -139.0 4.9442011583557E-4
-167.0 -137.0 3.884729481565193E-4
-167.0 -135.0 2.8252578047746857E-4
-167.0 -133.0 1.7657861279841785E-4
-167.0 -131.0 1.7657861279841785E-4
-167.0 -129.0 1.7657861279841785E-4
-167.0 -127.0 1.4126289023873428E-4
-167.0 -125.0 1.4126289023873428E-4
-167.0 -123.0 1.7657861279841785E-4
-167.0 -121.0 1.7657861279841785E-4
-167.0 -119.0 1.7657861279841785E-4
-167.0 -117.0 2.1189433535810144E-4
-167.0 -115.0 2.1189433535810144E-4
-167.0 -113.0 2.8252578047746857E-4
-167.0 -111.0 2.8252578047746857E-4
-167.0 -109.0 2.8252578047746857E-4
-167.0 -107.0 2.8252578047746857E-4
-167.0 -105.0 2.8252578047746857E-4
-167.0 -103.0 3.531572255968357E-4
-167.0 -101.0 3.884729481565193E-4
-167.0 -99.0 4.237886707162029E-4
-167.0 -97.0 4.237886707162029E-4
-167.0 -95.0 4.591043932758864E-4
-167.0 -93.0 5.650515609549371E-4
-167.0 -91.0 6.356830060743043E-4
-167.0 -89.0 6.709987286339879E-4
-167.0 -87.0 6.709987286339879E-4
-167.0 -85.0 7.769458963130386E-4
-167.0 -83.0 8.122616188727222E-4
-167.0 -81.0 8.122616188727222E-4
-167.0 -79.0 8.122616188727222E-4
-167.0 -77.0 8.122616188727222E-4
-167.0 -75.0 8.122616188727222E-4
-167.0 -73.0 8.122616188727222E-4
-167.0 -71.0 8.122616188727222E-4
-167.0 -69.0 8.122616188727222E-4
-167.0 -67.0 8.122616188727222E-4
-167.0 -65.0 8.122616188727222E-4
-167.0 -63.0 7.769458963130386E-4
-167.0 -61.0 6.709987286339879E-4
-167.0 -59.0 6.709987286339879E-4
-167.0 -57.0 6.709987286339879E-4
-167.0 -55.0 6.003672835146207E-4
-167.0 -53.0 5.650515609549371E-4
-167.0 -51.0 5.650515609549371E-4
-167.0 -49.0 5.650515609549371E-4
-167.0 -47.0 6.003672835146207E-4
-167.0 -45.0 6.709987286339879E-4
-167.0 -43.0 6.709987286339879E-4
-167.0 -41.0 6.709987286339879E-4
-167.0 -39.0 7.41630173753355E-4
-167.0 -37.0 7.769458963130386E-4
-167.0 -35.0 8.122616188727222E-4
-167.0 -33.0 8.122616188727222E-4
-167.0 -31.0 8.122616188727222E-4
-167.0 -29.0 8.122616188727222E-4
-167.0 -27.0 8.122616188727222E-4
-167.0 -25.0 8.122616188727222E-4
-167.0 -23.0 7.769458963130386E-4
-167.0 -21.0 7.063144511936714E-4
-167.0 -19.0 6.709987286339879E-4
-167.0 -17.0 6.709987286339879E-4
-167.0 -15.0 6.709987286339879E-4
-167.0 -13.0 6.709987286339879E-4
-167.0 -11.0 6.709987286339879E-4
-167.0 -9.0 7.41630173753355E-4
-167.0 -7.0 8.122616188727222E-4
-167.0 -5.0 8.122616188727222E-4
-167.0 -3.0 8.122616188727222E-4
-167.0 -1.0 8.828930639920892E-4
-167.0 1.0 9.8884023167114E-4
-167.0 3.0 0.001059471676790507
-167.0 5.0 0.0011654188444695577
-167.0 7.0 0.0013066817347082921
-167.0 9.0 0.0013066817347082921
-167.0 11.0 0.0014126289023873428
-167.0 13.0 0.0014479446249470265
-167.0 15.0 0.0014479446249470265
-167.0 17.0 0.0014126289023873428
-167.0 19.0 0.0013066817347082921
-167.0 21.0 0.0013066817347082921
-167.0 23.0 0.001236050289588925
-167.0 25.0 0.0012007345670292414
-167.0 27.0 0.0012007345670292414
-167.0 29.0 0.0012007345670292414
-167.0 31.0 0.0013066817347082921
-167.0 33.0 0.0013066817347082921
-167.0 35.0 0.0014479446249470265
-167.0 37.0 0.0016245232377454443
-167.0 39.0 0.0018717332956632293
-167.0 41.0 0.002154259076140698
-167.0 43.0 0.0025427320242972173
-167.0 45.0 0.0025780477468569005
-167.0 47.0 0.002719310637095635
-167.0 49.0 0.002719310637095635
-167.0 51.0 0.002719310637095635
-167.0 53.0 0.0027899420822150023
-167.0 55.0 0.0028252578047746855
-167.0 57.0 0.002931204972453736
-167.0 59.0 0.0030018364175731036
-167.0 61.0 0.0032490464754908886
-167.0 63.0 0.0036728351462070913
-167.0 65.0 0.003990676649244244
-167.0 67.0 0.00406130809436361
-167.0 69.0 0.004202570984602345
-167.0 71.0 0.004308518152281396
-167.0 73.0 0.004414465319960446
-167.0 75.0 0.004520412487639497
-167.0 77.0 0.0045910439327588645
-167.0 79.0 0.004661675377878231
-167.0 81.0 0.0047676225455572825
-167.0 83.0 0.0049088854357960164
-167.0 85.0 0.005014832603475067
-167.0 87.0 0.0055445684418703204
-167.0 89.0 0.006074304280265575
-167.0 91.0 0.006709987286339879
-167.0 93.0 0.007592880350331968
-167.0 95.0 0.00879361491736121
-167.0 97.0 0.010524085322785703
-167.0 99.0 0.01176013561237463
-167.0 101.0 0.013172764514761973
-167.0 103.0 0.014585393417149315
-167.0 105.0 0.016174600932335075
-167.0 107.0 0.017763808447520835
-167.0 109.0 0.01907049018222913
-167.0 111.0 0.020129961859019635
-167.0 113.0 0.02097753920045204
-167.0 115.0 0.021895747987003816
-167.0 117.0 0.022284220935160335
-167.0 119.0 0.022708009605876538
-167.0 121.0 0.02383811272778641
-167.0 123.0 0.0249329001271366
-167.0 125.0 0.027263737816075717
-167.0 127.0 0.03054810001412629
-167.0 129.0 0.035456985449922304
-167.0 131.0 0.040683712388755476
-167.0 133.0 0.04552196637943212
-167.0 135.0 0.049371380138437636
-167.0 137.0 0.05293826811696567
-167.0 139.0 0.056046051702217825
-167.0 141.0 0.06144935725384942
-167.0 143.0 0.06657013702500353
-167.0 145.0 0.0750459104393276
-167.0 147.0 0.08496962847859867
-167.0 149.0 0.09750670998728633
-167.0 151.0 0.11248057635259218
-167.0 153.0 0.1319748552055375
-167.0 155.0 0.15461223336629468
-167.0 157.0 0.1797217121062297
-167.0 159.0 0.20175872298347225
-167.0 161.0 0.22082921316570137
-167.0 163.0 0.2317064557140839
-167.0 165.0 0.23297782172623252
-167.0 167.0 0.22432546969911005
-167.0 169.0 0.2080802373216556
-167.0 171.0 0.18805622263031502
-167.0 173.0 0.16513631868908038
-167.0 175.0 0.14002683994914536
-167.0 177.0 0.11685972594999294
-167.0 179.0 0.09549371380138437
-165.0 -179.0 0.08828930639920893
-165.0 -177.0 0.06819466026274898
-165.0 -175.0 0.054527475632151434
-165.0 -173.0 0.0442859160898432
-165.0 -171.0 0.03535103828224326
-165.0 -169.0 0.028146630880067806
-165.0 -167.0 0.023414324057070206
-165.0 -165.0 0.02009464613645995
-165.0 -163.0 0.017057493996327167
-165.0 -161.0 0.01384376324339596
-165.0 -159.0 0.011124452606300324
-165.0 -157.0 0.008051984743607854
-165.0 -155.0 0.00642746150586241
-165.0 -153.0 0.004979516880915384
-165.0 -151.0 0.004025992371803927
-165.0 -149.0 0.0028252578047746855
-165.0 -147.0 0.0019070490182229128
-165.0 -145.0 0.0013066817347082921
-165.0 -143.0 9.8884023167114E-4
-165.0 -141.0 8.122616188727222E-4
-165.0 -139.0 6.709987286339879E-4
-165.0 -137.0 4.591043932758864E-4
-165.0 -135.0 3.884729481565193E-4
-165.0 -133.0 2.8252578047746857E-4
-165.0 -131.0 2.8252578047746857E-4
-165.0 -129.0 2.1189433535810144E-4
-165.0 -127.0 2.1189433535810144E-4
-165.0 -125.0 2.1189433535810144E-4
-165.0 -123.0 2.47210057917785E-4
-165.0 -121.0 2.8252578047746857E-4
-165.0 -119.0 2.8252578047746857E-4
-165.0 -117.0 2.8252578047746857E-4
-165.0 -115.0 3.531572255968357E-4
-165.0 -113.0 3.531572255968357E-4
-165.0 -111.0 3.884729481565193E-4
-165.0 -109.0 4.237886707162029E-4
-165.0 -107.0 4.237886707162029E-4
-165.0 -105.0 4.237886707162029E-4
-165.0 -103.0 4.237886707162029E-4
-165.0 -101.0 4.237886707162029E-4
-165.0 -99.0 4.591043932758864E-4
-165.0 -97.0 5.297358383952535E-4
-165.0 -95.0 6.003672835146207E-4
-165.0 -93.0 6.709987286339879E-4
-165.0 -91.0 6.709987286339879E-4
-165.0 -89.0 7.769458963130386E-4
-165.0 -87.0 8.122616188727222E-4
-165.0 -85.0 8.122616188727222E-4
-165.0 -83.0 8.122616188727222E-4
-165.0 -81.0 8.828930639920892E-4
-165.0 -79.0 9.182087865517728E-4
-165.0 -77.0 9.8884023167114E-4
-165.0 -75.0 9.8884023167114E-4
-165.0 -73.0 9.8884023167114E-4
-165.0 -71.0 9.8884023167114E-4
-165.0 -69.0 9.535245091114564E-4
-165.0 -67.0 8.828930639920892E-4
-165.0 -65.0 8.122616188727222E-4
-165.0 -63.0 8.122616188727222E-4
-165.0 -61.0 8.122616188727222E-4
-165.0 -59.0 8.122616188727222E-4
-165.0 -57.0 8.122616188727222E-4
-165.0 -55.0 7.769458963130386E-4
-165.0 -53.0 6.709987286339879E-4
-165.0 -51.0 6.709987286339879E-4
-165.0 -49.0 6.709987286339879E-4
-165.0 -47.0 6.709987286339879E-4
-165.0 -45.0 7.41630173753355E-4
-165.0 -43.0 7.769458963130386E-4
-165.0 -41.0 8.122616188727222E-4
-165.0 -39.0 8.122616188727222E-4
-165.0 -37.0 8.122616188727222E-4
-165.0 -35.0 8.122616188727222E-4
-165.0 -33.0 8.828930639920892E-4
-165.0 -31.0 8.828930639920892E-4
-165.0 -29.0 8.828930639920892E-4
-165.0 -27.0 8.828930639920892E-4
-165.0 -25.0 8.828930639920892E-4
-165.0 -23.0 8.828930639920892E-4
-165.0 -21.0 8.122616188727222E-4
-165.0 -19.0 8.122616188727222E-4
-165.0 -17.0 8.122616188727222E-4
-165.0 -15.0 8.122616188727222E-4
-165.0 -13.0 8.122616188727222E-4
-165.0 -11.0 8.122616188727222E-4
-165.0 -9.0 8.122616188727222E-4
-165.0 -7.0 9.182087865517728E-4
-165.0 -5.0 0.001059471676790507
-165.0 -3.0 0.0011301031219098743
-165.0 -1.0 0.0012713660121486086
-165.0 1.0 0.0014126289023873428
-165.0 3.0 0.0015892075151857606
-165.0 5.0 0.0018717332956632293
-165.0 7.0 0.002083627631021331
-165.0 9.0 0.0024367848566181666
-165.0 11.0 0.0025427320242972173
-165.0 13.0 0.0025780477468569005
-165.0 15.0 0.0025780477468569005
-165.0 17.0 0.0025427320242972173
-165.0 19.0 0.0022602062438197485
-165.0 21.0 0.0019070490182229128
-165.0 23.0 0.0018717332956632293
-165.0 25.0 0.0018717332956632293
-165.0 27.0 0.0018717332956632293
-165.0 29.0 0.0018717332956632293
-165.0 31.0 0.002048311908461647
-165.0 33.0 0.00247210057917785
-165.0 35.0 0.0026133634694165842
-165.0 37.0 0.002719310637095635
-165.0 39.0 0.0028605735273343692
-165.0 41.0 0.0030018364175731036
-165.0 43.0 0.003213730752931205
-165.0 45.0 0.003531572255968357
-165.0 47.0 0.0036728351462070913
-165.0 49.0 0.0038140980364458257
-165.0 51.0 0.003990676649244244
-165.0 53.0 0.003990676649244244
-165.0 55.0 0.00406130809436361
-165.0 57.0 0.004202570984602345
-165.0 59.0 0.004414465319960446
-165.0 61.0 0.004661675377878231
-165.0 63.0 0.004838253990676649
-165.0 65.0 0.004979516880915384
-165.0 67.0 0.005120779771154118
-165.0 69.0 0.005297358383952536
-165.0 71.0 0.0054033055516315865
-165.0 73.0 0.0055445684418703204
-165.0 75.0 0.005650515609549371
-165.0 77.0 0.005685831332109055
-165.0 79.0 0.0057211470546687385
-165.0 81.0 0.005862409944907472
-165.0 83.0 0.0062155671705043086
-165.0 85.0 0.006674671563780195
-165.0 87.0 0.007239723124735132
-165.0 89.0 0.00801666902104817
-165.0 91.0 0.009605876536233932
-165.0 93.0 0.01087724254838254
-165.0 95.0 0.012042661392852098
-165.0 97.0 0.01345529029523944
-165.0 99.0 0.014797287752507417
-165.0 101.0 0.016739652493290014
-165.0 103.0 0.01839949145359514
-165.0 105.0 0.02009464613645995
-165.0 107.0 0.021683853651645713
-165.0 109.0 0.022919903941234637
-165.0 111.0 0.024473795733860715
-165.0 113.0 0.025674530300889956
-165.0 115.0 0.02719310637095635
-165.0 117.0 0.027864105099590336
-165.0 119.0 0.028746998163582428
-165.0 121.0 0.030406837123887556
-165.0 123.0 0.03273767481282667
-165.0 125.0 0.03683429862974996
-165.0 127.0 0.04096623816923294
-165.0 129.0 0.04587512360502896
-165.0 131.0 0.05071337759570561
-165.0 133.0 0.054739369967509534
-165.0 135.0 0.058518152281395674
-165.0 137.0 0.0627913547111174
-165.0 139.0 0.06766492442435372
-165.0 141.0 0.07469275321373076
-165.0 143.0 0.0821090549512643
-165.0 145.0 0.09167961576493855
-165.0 147.0 0.10315722559683571
-165.0 149.0 0.11982624664500635
-165.0 151.0 0.1399208927814663
-165.0 153.0 0.16799689221641476
-165.0 155.0 0.1992866224042944
-165.0 157.0 0.23785139143946885
-165.0 159.0 0.2687173329566323
-165.0 161.0 0.29029523944059893
-165.0 163.0 0.301560954937138
-165.0 165.0 0.2986297499646843
-165.0 167.0 0.2837618307670575
-165.0 169.0 0.2616895041672553
-165.0 171.0 0.23160050854640485
-165.0 173.0 0.1973442576635118
-165.0 175.0 0.16672552620426614
-165.0 177.0 0.136495267693177
-165.0 179.0 0.11043226444413053
-163.0 -179.0 0.10022602062438198
-163.0 -177.0 0.07896595564345246
-163.0 -175.0 0.06215567170504308
-163.0 -173.0 0.050572114705466874
-163.0 -171.0 0.041284079672270095
-163.0 -169.0 0.0328789377030654
-163.0 -167.0 0.026557423364882045
-163.0 -165.0 0.022284220935160335
-163.0 -163.0 0.01899985873710976
-163.0 -161.0 0.015574233648820456
-163.0 -159.0 0.0124664500635683
-163.0 -157.0 0.009923718039271083
-163.0 -155.0 0.007204407402175449
-163.0 -153.0 0.005685831332109055
-163.0 -151.0 0.004626359655318548
-163.0 -149.0 0.00346094081084899
-163.0 -147.0 0.0026839949145359516
-163.0 -145.0 0.0016245232377454443
-163.0 -143.0 0.0012007345670292414
-163.0 -141.0 8.828930639920892E-4
-163.0 -139.0 8.122616188727222E-4
-163.0 -137.0 6.709987286339879E-4
-163.0 -135.0 4.591043932758864E-4
-163.0 -133.0 4.237886707162029E-4
-163.0 -131.0 3.531572255968357E-4
-163.0 -129.0 3.531572255968357E-4
-163.0 -127.0 3.531572255968357E-4
-163.0 -125.0 3.531572255968357E-4
-163.0 -123.0 3.531572255968357E-4
-163.0 -121.0 4.237886707162029E-4
-163.0 -119.0 4.237886707162029E-4
-163.0 -117.0 4.237886707162029E-4
-163.0 -115.0 4.237886707162029E-4
-163.0 -113.0 4.237886707162029E-4
-163.0 -111.0 4.591043932758864E-4
-163.0 -109.0 4.591043932758864E-4
-163.0 -107.0 5.297358383952535E-4
-163.0 -105.0 5.297358383952535E-4
-163.0 -103.0 5.650515609549371E-4
-163.0 -101.0 5.650515609549371E-4
-163.0 -99.0 6.356830060743043E-4
-163.0 -97.0 6.709987286339879E-4
-163.0 -95.0 6.709987286339879E-4
-163.0 -93.0 7.41630173753355E-4
-163.0 -91.0 8.122616188727222E-4
-163.0 -89.0 8.122616188727222E-4
-163.0 -87.0 8.122616188727222E-4
-163.0 -85.0 8.828930639920892E-4
-163.0 -83.0 9.8884023167114E-4
-163.0 -81.0 0.001059471676790507
-163.0 -79.0 0.0011301031219098743
-163.0 -77.0 0.0012007345670292414
-163.0 -75.0 0.0012007345670292414
-163.0 -73.0 0.0012007345670292414
-163.0 -71.0 0.0012007345670292414
-163.0 -69.0 0.0011654188444695577
-163.0 -67.0 0.0011301031219098743
-163.0 -65.0 0.001059471676790507
-163.0 -63.0 0.001059471676790507
-163.0 -61.0 9.8884023167114E-4
-163.0 -59.0 9.182087865517728E-4
-163.0 -57.0 8.828930639920892E-4
-163.0 -55.0 8.828930639920892E-4
-163.0 -53.0 8.122616188727222E-4
-163.0 -51.0 8.122616188727222E-4
-163.0 -49.0 8.122616188727222E-4
-163.0 -47.0 8.122616188727222E-4
-163.0 -45.0 8.122616188727222E-4
-163.0 -43.0 8.122616188727222E-4
-163.0 -41.0 8.122616188727222E-4
-163.0 -39.0 8.828930639920892E-4
-163.0 -37.0 9.8884023167114E-4
-163.0 -35.0 0.001059471676790507
-163.0 -33.0 0.001059471676790507
-163.0 -31.0 0.0011301031219098743
-163.0 -29.0 0.0011654188444695577
-163.0 -27.0 0.0012007345670292414
-163.0 -25.0 0.0011654188444695577
-163.0 -23.0 0.0011301031219098743
-163.0 -21.0 0.0011301031219098743
-163.0 -19.0 0.001059471676790507
-163.0 -17.0 0.001059471676790507
-163.0 -15.0 0.001059471676790507
-163.0 -13.0 0.001059471676790507
-163.0 -11.0 0.001059471676790507
-163.0 -9.0 0.0011301031219098743
-163.0 -7.0 0.001236050289588925
-163.0 -5.0 0.0014126289023873428
-163.0 -3.0 0.0015892075151857606
-163.0 -1.0 0.0019070490182229128
-163.0 1.0 0.0025780477468569005
-163.0 3.0 0.0027546263596553186
-163.0 5.0 0.002931204972453736
-163.0 7.0 0.0030724678626924706
-163.0 9.0 0.00346094081084899
-163.0 11.0 0.0036728351462070913
-163.0 13.0 0.0036728351462070913
-163.0 15.0 0.003531572255968357
-163.0 17.0 0.0032490464754908886
-163.0 19.0 0.0030724678626924706
-163.0 21.0 0.002931204972453736
-163.0 23.0 0.0028605735273343692
-163.0 25.0 0.0028252578047746855
-163.0 27.0 0.0028605735273343692
-163.0 29.0 0.002931204972453736
-163.0 31.0 0.0030018364175731036
-163.0 33.0 0.0031784150303715212
-163.0 35.0 0.0036728351462070913
-163.0 37.0 0.003990676649244244
-163.0 39.0 0.004202570984602345
-163.0 41.0 0.004414465319960446
-163.0 43.0 0.004626359655318548
-163.0 45.0 0.0047676225455572825
-163.0 47.0 0.0049088854357960164
-163.0 49.0 0.0049442011583557
-163.0 51.0 0.004979516880915384
-163.0 53.0 0.005014832603475067
-163.0 55.0 0.005262042661392852
-163.0 57.0 0.005473936996750954
-163.0 59.0 0.005685831332109055
-163.0 61.0 0.005862409944907472
-163.0 63.0 0.006180251447944625
-163.0 65.0 0.00642746150586241
-163.0 67.0 0.006639355841220511
-163.0 69.0 0.006709987286339879
-163.0 71.0 0.006745303008899562
-163.0 73.0 0.0068512501765786125
-163.0 75.0 0.006886565899138297
-163.0 77.0 0.007027828789377031
-163.0 79.0 0.007204407402175449
-163.0 81.0 0.007380986014973867
-163.0 83.0 0.007946037575928804
-163.0 85.0 0.008758299194801526
-163.0 87.0 0.010135612374629186
-163.0 89.0 0.011195084051419692
-163.0 91.0 0.01236050289588925
-163.0 93.0 0.013596553185478175
-163.0 95.0 0.014867919197626783
-163.0 97.0 0.016598389603051277
-163.0 99.0 0.018328860008475775
-163.0 101.0 0.020129961859019635
-163.0 103.0 0.022107642322361915
-163.0 105.0 0.024085322785704195
-163.0 107.0 0.025568583133210906
-163.0 109.0 0.028146630880067806
-163.0 111.0 0.030583415736685972
-163.0 113.0 0.032596411922587935
-163.0 115.0 0.034468145218251166
-163.0 117.0 0.03598672128831756
-163.0 119.0 0.03775250741630174
-163.0 121.0 0.03965955643452465
-163.0 123.0 0.04227291990394123
-163.0 125.0 0.046016386495267694
-163.0 127.0 0.05046616753778782
-163.0 129.0 0.054739369967509534
-163.0 131.0 0.05947167679050713
-163.0 133.0 0.0642746150586241
-163.0 135.0 0.0692188162169798
-163.0 137.0 0.07532843621980506
-163.0 139.0 0.08207373922870462
-163.0 141.0 0.089843198191835
-163.0 143.0 0.09729481565192824
-163.0 145.0 0.10732448085887837
-163.0 147.0 0.12173329566322927
-163.0 149.0 0.14098036445825682
-163.0 151.0 0.16760841926825823
-163.0 153.0 0.19999293685548805
-163.0 155.0 0.24417290577765222
-163.0 157.0 0.2837618307670575
-163.0 159.0 0.32596411922587937
-163.0 161.0 0.36325752224890523
-163.0 163.0 0.3751236050289589
-163.0 165.0 0.36957903658708857
-163.0 167.0 0.3434454018929227
-163.0 169.0 0.30498658002542733
-163.0 171.0 0.26875264867919196
-163.0 173.0 0.23018787964401752
-163.0 175.0 0.18975137731317981
-163.0 177.0 0.156024862268682
-163.0 179.0 0.1250882893063992
-161.0 -179.0 0.11149173612092103
-161.0 -177.0 0.08945472524367848
-161.0 -175.0 0.06936007910721853
-161.0 -173.0 0.05572821019918067
-161.0 -171.0 0.046581438056222634
-161.0 -169.0 0.03828224325469699
-161.0 -167.0 0.029841785562932616
-161.0 -165.0 0.02443848001130103
-161.0 -163.0 0.020695013419974574
-161.0 -161.0 0.017445966944483682
-161.0 -159.0 0.013949710411075011
-161.0 -157.0 0.011089136883740641
-161.0 -155.0 0.007946037575928804
-161.0 -153.0 0.00642746150586241
-161.0 -151.0 0.004979516880915384
-161.0 -149.0 0.004096623816923294
-161.0 -147.0 0.002931204972453736
-161.0 -145.0 0.0021895747987003816
-161.0 -143.0 0.0014479446249470265
-161.0 -141.0 0.001059471676790507
-161.0 -139.0 8.122616188727222E-4
-161.0 -137.0 7.769458963130386E-4
-161.0 -135.0 6.709987286339879E-4
-161.0 -133.0 5.650515609549371E-4
-161.0 -131.0 4.591043932758864E-4
-161.0 -129.0 4.237886707162029E-4
-161.0 -127.0 4.237886707162029E-4
-161.0 -125.0 4.237886707162029E-4
-161.0 -123.0 4.591043932758864E-4
-161.0 -121.0 5.297358383952535E-4
-161.0 -119.0 5.650515609549371E-4
-161.0 -117.0 5.650515609549371E-4
-161.0 -115.0 6.356830060743043E-4
-161.0 -113.0 6.356830060743043E-4
-161.0 -111.0 6.709987286339879E-4
-161.0 -109.0 6.709987286339879E-4
-161.0 -107.0 6.709987286339879E-4
-161.0 -105.0 6.709987286339879E-4
-161.0 -103.0 6.709987286339879E-4
-161.0 -101.0 6.709987286339879E-4
-161.0 -99.0 6.709987286339879E-4
-161.0 -97.0 7.41630173753355E-4
-161.0 -95.0 7.769458963130386E-4
-161.0 -93.0 8.122616188727222E-4
-161.0 -91.0 8.122616188727222E-4
-161.0 -89.0 8.475773414324058E-4
-161.0 -87.0 9.535245091114564E-4
-161.0 -85.0 0.001059471676790507
-161.0 -83.0 0.0011654188444695577
-161.0 -81.0 0.0013066817347082921
-161.0 -79.0 0.0014126289023873428
-161.0 -77.0 0.0014479446249470265
-161.0 -75.0 0.0015185760700663937
-161.0 -73.0 0.0015538917926260771
-161.0 -71.0 0.0015538917926260771
-161.0 -69.0 0.0015185760700663937
-161.0 -67.0 0.0015185760700663937
-161.0 -65.0 0.0014479446249470265
-161.0 -63.0 0.0014479446249470265
-161.0 -61.0 0.0013066817347082921
-161.0 -59.0 0.0013066817347082921
-161.0 -57.0 0.0012007345670292414
-161.0 -55.0 0.0011301031219098743
-161.0 -53.0 0.001059471676790507
-161.0 -51.0 0.001059471676790507
-161.0 -49.0 9.8884023167114E-4
-161.0 -47.0 9.8884023167114E-4
-161.0 -45.0 9.535245091114564E-4
-161.0 -43.0 9.8884023167114E-4
-161.0 -41.0 9.8884023167114E-4
-161.0 -39.0 0.001059471676790507
-161.0 -37.0 0.0011301031219098743
-161.0 -35.0 0.0013066817347082921
-161.0 -33.0 0.0014126289023873428
-161.0 -31.0 0.0014479446249470265
-161.0 -29.0 0.0015185760700663937
-161.0 -27.0 0.0015892075151857606
-161.0 -25.0 0.0015892075151857606
-161.0 -23.0 0.0015538917926260771
-161.0 -21.0 0.00148326034750671
-161.0 -19.0 0.0014479446249470265
-161.0 -17.0 0.0014126289023873428
-161.0 -15.0 0.0013419974572679758
-161.0 -13.0 0.0013419974572679758
-161.0 -11.0 0.0014479446249470265
-161.0 -9.0 0.0015185760700663937
-161.0 -7.0 0.0018717332956632293
-161.0 -5.0 0.0024367848566181666
-161.0 -3.0 0.002719310637095635
-161.0 -1.0 0.00296652069501342
-161.0 1.0 0.0036728351462070913
-161.0 3.0 0.004096623816923294
-161.0 5.0 0.00455572821019918
-161.0 7.0 0.0047676225455572825
-161.0 9.0 0.0049442011583557
-161.0 11.0 0.0049442011583557
-161.0 13.0 0.0049442011583557
-161.0 15.0 0.0049088854357960164
-161.0 17.0 0.0047676225455572825
-161.0 19.0 0.004661675377878231
-161.0 21.0 0.004485096765079814
-161.0 23.0 0.004343833874841079
-161.0 25.0 0.004202570984602345
-161.0 27.0 0.0042732024297217125
-161.0 29.0 0.004379149597400763
-161.0 31.0 0.00455572821019918
-161.0 33.0 0.0047676225455572825
-161.0 35.0 0.0049442011583557
-161.0 37.0 0.00505014832603475
-161.0 39.0 0.005367989829071903
-161.0 41.0 0.005579884164430005
-161.0 43.0 0.0057211470546687385
-161.0 45.0 0.00593304139002684
-161.0 47.0 0.006109620002825258
-161.0 49.0 0.006286198615623676
-161.0 51.0 0.00642746150586241
-161.0 53.0 0.006639355841220511
-161.0 55.0 0.006745303008899562
-161.0 57.0 0.007063144511936714
-161.0 59.0 0.007239723124735132
-161.0 61.0 0.007557564627772284
-161.0 63.0 0.007769458963130385
-161.0 65.0 0.00801666902104817
-161.0 67.0 0.008263879078965955
-161.0 69.0 0.008475773414324057
-161.0 71.0 0.008758299194801526
-161.0 73.0 0.00879361491736121
-161.0 75.0 0.00889956208504026
-161.0 77.0 0.009076140697838677
-161.0 79.0 0.009535245091114565
-161.0 81.0 0.0101002966520695
-161.0 83.0 0.01087724254838254
-161.0 85.0 0.011689504167255262
-161.0 87.0 0.012643028676366718
-161.0 89.0 0.013949710411075011
-161.0 91.0 0.015291707868342986
-161.0 93.0 0.01663370532561096
-161.0 95.0 0.01822291284079672
-161.0 97.0 0.019741488910863116
-161.0 99.0 0.021507275038847296
-161.0 101.0 0.023308376889391157
-161.0 103.0 0.02542732024297217
-161.0 105.0 0.028393840937985592
-161.0 107.0 0.031289730187879644
-161.0 109.0 0.034856618166407685
-161.0 111.0 0.03814098036445826
-161.0 113.0 0.040330555163158636
-161.0 115.0 0.0421316570137025
-161.0 117.0 0.04382681169656731
-161.0 119.0 0.045804492159909595
-161.0 121.0 0.04799406695860997
-161.0 123.0 0.05113716626642181
-161.0 125.0 0.054350897019353014
-161.0 127.0 0.05841220511371663
-161.0 129.0 0.0636036163299901
-161.0 131.0 0.06890097471394264
-161.0 133.0 0.07532843621980506
-161.0 135.0 0.08186184489334651
-161.0 137.0 0.08860714790224608
-161.0 139.0 0.09549371380138437
-161.0 141.0 0.10291001553891793
-161.0 143.0 0.11184489334651787
-161.0 145.0 0.12303997739793757
-161.0 147.0 0.13836700098884022
-161.0 149.0 0.1607571690916796
-161.0 151.0 0.18840937985591186
-161.0 153.0 0.22647972877525074
-161.0 155.0 0.27055375052973585
-161.0 157.0 0.31674671563780193
-161.0 159.0 0.3701794038706032
-161.0 161.0 0.40302302585110894
-161.0 163.0 0.41729057776522105
-161.0 165.0 0.408708857183218
-161.0 167.0 0.38338748410792484
-161.0 169.0 0.34203277299053536
-161.0 171.0 0.29354428591608983
-161.0 173.0 0.2534962565334087
-161.0 175.0 0.2099872863398785
-161.0 177.0 0.17308235626500917
-161.0 179.0 0.1388967368272355
-159.0 -179.0 0.12226303150162453
-159.0 -177.0 0.09793049865800255
-159.0 -175.0 0.07780053679898291
-159.0 -173.0 0.0619084616471253
-159.0 -171.0 0.05152563921457833
-159.0 -169.0 0.04220228845882187
-159.0 -167.0 0.033585252154259074
-159.0 -165.0 0.026981212035598248
-159.0 -163.0 0.022284220935160335
-159.0 -161.0 0.018752648679191977
-159.0 -159.0 0.015044497810425201
-159.0 -157.0 0.011936714225173046
-159.0 -155.0 0.00900550925271931
-159.0 -153.0 0.006815934454018929
-159.0 -151.0 0.005579884164430005
-159.0 -149.0 0.00455572821019918
-159.0 -147.0 0.003284362198050572
-159.0 -145.0 0.0026839949145359516
-159.0 -143.0 0.0016598389603051278
-159.0 -141.0 0.0012713660121486086
-159.0 -139.0 9.8884023167114E-4
-159.0 -137.0 8.122616188727222E-4
-159.0 -135.0 7.769458963130386E-4
-159.0 -133.0 6.709987286339879E-4
-159.0 -131.0 6.709987286339879E-4
-159.0 -129.0 6.709987286339879E-4
-159.0 -127.0 6.709987286339879E-4
-159.0 -125.0 6.709987286339879E-4
-159.0 -123.0 6.709987286339879E-4
-159.0 -121.0 6.709987286339879E-4
-159.0 -119.0 6.709987286339879E-4
-159.0 -117.0 7.41630173753355E-4
-159.0 -115.0 7.769458963130386E-4
-159.0 -113.0 7.769458963130386E-4
-159.0 -111.0 8.122616188727222E-4
-159.0 -109.0 8.122616188727222E-4
-159.0 -107.0 8.122616188727222E-4
-159.0 -105.0 8.122616188727222E-4
-159.0 -103.0 8.122616188727222E-4
-159.0 -101.0 8.122616188727222E-4
-159.0 -99.0 8.122616188727222E-4
-159.0 -97.0 8.122616188727222E-4
-159.0 -95.0 8.122616188727222E-4
-159.0 -93.0 8.122616188727222E-4
-159.0 -91.0 8.828930639920892E-4
-159.0 -89.0 9.8884023167114E-4
-159.0 -87.0 0.001059471676790507
-159.0 -85.0 0.001236050289588925
-159.0 -83.0 0.0014126289023873428
-159.0 -81.0 0.0015892075151857606
-159.0 -79.0 0.0018717332956632293
-159.0 -77.0 0.002083627631021331
-159.0 -75.0 0.0023308376889391155
-159.0 -73.0 0.0025427320242972173
-159.0 -71.0 0.0025780477468569005
-159.0 -69.0 0.0025780477468569005
-159.0 -67.0 0.0025780477468569005
-159.0 -65.0 0.0025780477468569005
-159.0 -63.0 0.00247210057917785
-159.0 -61.0 0.002154259076140698
-159.0 -59.0 0.0019070490182229128
-159.0 -57.0 0.0018011018505438622
-159.0 -55.0 0.0015892075151857606
-159.0 -53.0 0.0014479446249470265
-159.0 -51.0 0.0014126289023873428
-159.0 -49.0 0.0013066817347082921
-159.0 -47.0 0.0012713660121486086
-159.0 -45.0 0.0012007345670292414
-159.0 -43.0 0.0012007345670292414
-159.0 -41.0 0.001236050289588925
-159.0 -39.0 0.0013066817347082921
-159.0 -37.0 0.0014479446249470265
-159.0 -35.0 0.0015892075151857606
-159.0 -33.0 0.0018717332956632293
-159.0 -31.0 0.002083627631021331
-159.0 -29.0 0.002401469134058483
-159.0 -27.0 0.0025427320242972173
-159.0 -25.0 0.0025780477468569005
-159.0 -23.0 0.0025427320242972173
-159.0 -21.0 0.00247210057917785
-159.0 -19.0 0.0022602062438197485
-159.0 -17.0 0.002154259076140698
-159.0 -15.0 0.002083627631021331
-159.0 -13.0 0.002118943353581014
-159.0 -11.0 0.002401469134058483
-159.0 -9.0 0.0026133634694165842
-159.0 -7.0 0.0028252578047746855
-159.0 -5.0 0.0030724678626924706
-159.0 -3.0 0.003990676649244244
-159.0 -1.0 0.004485096765079814
-159.0 1.0 0.0049442011583557
-159.0 3.0 0.005473936996750954
-159.0 5.0 0.005862409944907472
-159.0 7.0 0.006250882893063992
-159.0 9.0 0.00642746150586241
-159.0 11.0 0.006568724396101144
-159.0 13.0 0.006639355841220511
-159.0 15.0 0.006462777228422093
-159.0 17.0 0.00642746150586241
-159.0 19.0 0.0062155671705043086
-159.0 21.0 0.0060389885577058905
-159.0 23.0 0.005862409944907472
-159.0 25.0 0.0057211470546687385
-159.0 27.0 0.0057211470546687385
-159.0 29.0 0.0057211470546687385
-159.0 31.0 0.005862409944907472
-159.0 33.0 0.006109620002825258
-159.0 35.0 0.006392145783302727
-159.0 37.0 0.006568724396101144
-159.0 39.0 0.006709987286339879
-159.0 41.0 0.006957197344257663
-159.0 43.0 0.007204407402175449
-159.0 45.0 0.007310354569854499
-159.0 47.0 0.007592880350331968
-159.0 49.0 0.007734143240570702
-159.0 51.0 0.008051984743607854
-159.0 53.0 0.008440457691764373
-159.0 55.0 0.009288035033196779
-159.0 57.0 0.009923718039271083
-159.0 59.0 0.010276875264867919
-159.0 61.0 0.010594716767905072
-159.0 63.0 0.010806611103263173
-159.0 65.0 0.011053821161180958
-159.0 67.0 0.011124452606300324
-159.0 69.0 0.011195084051419692
-159.0 71.0 0.011301031219098742
-159.0 73.0 0.011336346941658427
-159.0 75.0 0.011336346941658427
-159.0 77.0 0.011406978386777794
-159.0 79.0 0.01176013561237463
-159.0 81.0 0.01236050289588925
-159.0 83.0 0.013102133069642604
-159.0 85.0 0.014161604746433113
-159.0 87.0 0.01543297075858172
-159.0 89.0 0.01681028393840938
-159.0 91.0 0.01822291284079672
-159.0 93.0 0.0195649102980647
-159.0 95.0 0.02097753920045204
-159.0 97.0 0.022708009605876538
-159.0 99.0 0.024615058624099448
-159.0 101.0 0.02719310637095635
-159.0 103.0 0.030230258511089136
-159.0 105.0 0.033726515044497814
-159.0 107.0 0.037893770306540474
-159.0 109.0 0.04114281678203136
-159.0 111.0 0.04425060036728352
-159.0 113.0 0.046581438056222634
-159.0 115.0 0.048982907190281116
-159.0 117.0 0.05067806187314593
-159.0 119.0 0.05269105805904789
-159.0 121.0 0.054739369967509534
-159.0 123.0 0.057741206385082636
-159.0 125.0 0.0623322503178415
-159.0 127.0 0.06639355841220511
-159.0 129.0 0.07267975702782879
-159.0 131.0 0.0793191128690493
-159.0 133.0 0.08609973160050854
-159.0 135.0 0.09337477044780336
-159.0 137.0 0.10061449357253849
-159.0 139.0 0.1083486368131092
-159.0 141.0 0.11731883034326883
-159.0 143.0 0.12717191693742053
-159.0 145.0 0.13879078965955643
-159.0 147.0 0.1550007063144512
-159.0 149.0 0.17707303291425341
-159.0 151.0 0.20303008899562086
-159.0 153.0 0.2418067523661534
-159.0 155.0 0.2809365729622828
-159.0 157.0 0.32878937703065403
-159.0 159.0 0.38017375335499365
-159.0 161.0 0.41234637660686535
-159.0 163.0 0.4298629749964684
-159.0 165.0 0.4196214154541602
-159.0 167.0 0.3936996750953525
-159.0 169.0 0.35718321796863967
-159.0 171.0 0.3055869473089419
-159.0 173.0 0.2648326034750671
-159.0 175.0 0.22393699675095352
-159.0 177.0 0.18583133210905495
-159.0 179.0 0.15101002966520696
-157.0 -179.0 0.13056222630315018
-157.0 -177.0 0.10541743184065545
-157.0 -175.0 0.08443989264020342
-157.0 -173.0 0.06607571690916796
-157.0 -171.0 0.05477468569006922
-157.0 -169.0 0.04587512360502896
-157.0 -167.0 0.037152140132787115
-157.0 -165.0 0.028852945331261478
-157.0 -163.0 0.024085322785704195
-157.0 -161.0 0.019918067523661535
-157.0 -159.0 0.016068653764656025
-157.0 -157.0 0.012713660121486085
-157.0 -155.0 0.0101002966520695
-157.0 -153.0 0.007345670292414183
-157.0 -151.0 0.0060389885577058905
-157.0 -149.0 0.0049088854357960164
-157.0 -147.0 0.0038847294815651926
-157.0 -145.0 0.0028252578047746855
-157.0 -143.0 0.002083627631021331
-157.0 -141.0 0.0014479446249470265
-157.0 -139.0 0.0011301031219098743
-157.0 -137.0 9.182087865517728E-4
-157.0 -135.0 8.122616188727222E-4
-157.0 -133.0 8.122616188727222E-4
-157.0 -131.0 8.122616188727222E-4
-157.0 -129.0 8.122616188727222E-4
-157.0 -127.0 8.122616188727222E-4
-157.0 -125.0 8.122616188727222E-4
-157.0 -123.0 8.122616188727222E-4
-157.0 -121.0 8.122616188727222E-4
-157.0 -119.0 8.122616188727222E-4
-157.0 -117.0 8.122616188727222E-4
-157.0 -115.0 8.122616188727222E-4
-157.0 -113.0 8.122616188727222E-4
-157.0 -111.0 8.122616188727222E-4
-157.0 -109.0 8.122616188727222E-4
-157.0 -107.0 8.122616188727222E-4
-157.0 -105.0 8.122616188727222E-4
-157.0 -103.0 8.122616188727222E-4
-157.0 -101.0 8.122616188727222E-4
-157.0 -99.0 8.122616188727222E-4
-157.0 -97.0 8.122616188727222E-4
-157.0 -95.0 8.828930639920892E-4
-157.0 -93.0 8.828930639920892E-4
-157.0 -91.0 9.8884023167114E-4
-157.0 -89.0 0.0010947873993501908
-157.0 -87.0 0.0013066817347082921
-157.0 -85.0 0.0014479446249470265
-157.0 -83.0 0.0018364175731035457
-157.0 -81.0 0.0022602062438197485
-157.0 -79.0 0.002648679191976268
-157.0 -77.0 0.0027546263596553186
-157.0 -75.0 0.0028605735273343692
-157.0 -73.0 0.002931204972453736
-157.0 -71.0 0.0030724678626924706
-157.0 -69.0 0.0031784150303715212
-157.0 -67.0 0.0032490464754908886
-157.0 -65.0 0.0031784150303715212
-157.0 -63.0 0.0030724678626924706
-157.0 -61.0 0.002931204972453736
-157.0 -59.0 0.0028605735273343692
-157.0 -57.0 0.0027546263596553186
-157.0 -55.0 0.0026839949145359516
-157.0 -53.0 0.0025427320242972173
-157.0 -51.0 0.002083627631021331
-157.0 -49.0 0.0018717332956632293
-157.0 -47.0 0.0016245232377454443
-157.0 -45.0 0.0015892075151857606
-157.0 -43.0 0.0015185760700663937
-157.0 -41.0 0.0015538917926260771
-157.0 -39.0 0.0016598389603051278
-157.0 -37.0 0.0019070490182229128
-157.0 -35.0 0.0023308376889391155
-157.0 -33.0 0.0026133634694165842
-157.0 -31.0 0.002719310637095635
-157.0 -29.0 0.0028605735273343692
-157.0 -27.0 0.002931204972453736
-157.0 -25.0 0.002931204972453736
-157.0 -23.0 0.002931204972453736
-157.0 -21.0 0.002931204972453736
-157.0 -19.0 0.002931204972453736
-157.0 -17.0 0.0028605735273343692
-157.0 -15.0 0.0028605735273343692
-157.0 -13.0 0.002931204972453736
-157.0 -11.0 0.0030018364175731036
-157.0 -9.0 0.003531572255968357
-157.0 -7.0 0.004096623816923294
-157.0 -5.0 0.004661675377878231
-157.0 -3.0 0.005120779771154118
-157.0 -1.0 0.005791778499788106
-157.0 1.0 0.006568724396101144
-157.0 3.0 0.007204407402175449
-157.0 5.0 0.007663511795451335
-157.0 7.0 0.008193247633846589
-157.0 9.0 0.008652352027122475
-157.0 11.0 0.009076140697838677
-157.0 13.0 0.009358666478316147
-157.0 15.0 0.009323350755756462
-157.0 17.0 0.009040824975278994
-157.0 19.0 0.008617036304562791
-157.0 21.0 0.008263879078965955
-157.0 23.0 0.00801666902104817
-157.0 25.0 0.007769458963130385
-157.0 27.0 0.007592880350331968
-157.0 29.0 0.007592880350331968
-157.0 31.0 0.007592880350331968
-157.0 33.0 0.007769458963130385
-157.0 35.0 0.007946037575928804
-157.0 37.0 0.008263879078965955
-157.0 39.0 0.008687667749682158
-157.0 41.0 0.009358666478316147
-157.0 43.0 0.00978245514903235
-157.0 45.0 0.0101002966520695
-157.0 47.0 0.01038282243254697
-157.0 49.0 0.01077129538070349
-157.0 51.0 0.011124452606300324
-157.0 53.0 0.011583556999576212
-157.0 55.0 0.012077977115411781
-157.0 57.0 0.012431134341008617
-157.0 59.0 0.012713660121486085
-157.0 61.0 0.013172764514761973
-157.0 63.0 0.01334934312756039
-157.0 65.0 0.013490606017799124
-157.0 67.0 0.013525921740358807
-157.0 69.0 0.013525921740358807
-157.0 71.0 0.013525921740358807
-157.0 73.0 0.013525921740358807
-157.0 75.0 0.013525921740358807
-157.0 77.0 0.013561237462918492
-157.0 79.0 0.013949710411075011
-157.0 81.0 0.014479446249470264
-157.0 83.0 0.015468286481141404
-157.0 85.0 0.016669021048170647
-157.0 87.0 0.018152281395677355
-157.0 89.0 0.019458963130385646
-157.0 91.0 0.020730329142534257
-157.0 93.0 0.022284220935160335
-157.0 95.0 0.024155954230823562
-157.0 97.0 0.025745161746009323
-157.0 99.0 0.028393840937985592
-157.0 101.0 0.031289730187879644
-157.0 103.0 0.035245091114564205
-157.0 105.0 0.0393417149314875
-157.0 107.0 0.042590761406978386
-157.0 109.0 0.04633422799830485
-157.0 111.0 0.04951264302867637
-157.0 113.0 0.05219663794321232
-157.0 115.0 0.053962424071196495
-157.0 117.0 0.05558694730894194
-157.0 119.0 0.05816499505579884
-157.0 121.0 0.06088430569289448
-157.0 123.0 0.06434524650374347
-157.0 125.0 0.06900692188162169
-157.0 127.0 0.07518717332956633
-157.0 129.0 0.08182652917078684
-157.0 131.0 0.08892498940528323
-157.0 133.0 0.09595281819466027
-157.0 135.0 0.10354569854499224
-157.0 137.0 0.11230399773979376
-157.0 139.0 0.12247492583698262
-157.0 141.0 0.13338748410792484
-157.0 143.0 0.14475914677214297
-157.0 145.0 0.15814380562226305
-157.0 147.0 0.1734708292131657
-157.0 149.0 0.1915524791637237
-157.0 151.0 0.21701511512925553
-157.0 153.0 0.2485167396524933
-157.0 155.0 0.28083062579460377
-157.0 157.0 0.32084333945472526
-157.0 159.0 0.36728351462070913
-157.0 161.0 0.39528888261053824
-157.0 163.0 0.40733154400339033
-157.0 165.0 0.4013631868908038
-157.0 167.0 0.3807034891933889
-157.0 169.0 0.3459528181946603
-157.0 171.0 0.30265574233648823
-157.0 173.0 0.2669162311060884
-157.0 175.0 0.23004661675377877
-157.0 177.0 0.19201158355699957
-157.0 179.0 0.16050995903376183
-155.0 -179.0 0.13554174318406553
-155.0 -177.0 0.11014973866365306
-155.0 -175.0 0.0894194095211188
-155.0 -173.0 0.07045486650656872
-155.0 -171.0 0.057705890662522956
-155.0 -169.0 0.04845317135188586
-155.0 -167.0 0.039412346376606865
-155.0 -165.0 0.03097188868484249
-155.0 -163.0 0.024968215849696284
-155.0 -161.0 0.020800960587653624
-155.0 -159.0 0.017234072609125583
-155.0 -157.0 0.013561237462918492
-155.0 -155.0 0.01087724254838254
-155.0 -153.0 0.007946037575928804
-155.0 -151.0 0.00642746150586241
-155.0 -149.0 0.0050854640485944345
-155.0 -147.0 0.004202570984602345
-155.0 -145.0 0.0030018364175731036
-155.0 -143.0 0.0025780477468569005
-155.0 -141.0 0.0016245232377454443
-155.0 -139.0 0.0013066817347082921
-155.0 -137.0 0.001059471676790507
-155.0 -135.0 9.8884023167114E-4
-155.0 -133.0 8.828930639920892E-4
-155.0 -131.0 8.122616188727222E-4
-155.0 -129.0 8.122616188727222E-4
-155.0 -127.0 8.122616188727222E-4
-155.0 -125.0 8.828930639920892E-4
-155.0 -123.0 8.828930639920892E-4
-155.0 -121.0 9.182087865517728E-4
-155.0 -119.0 9.8884023167114E-4
-155.0 -117.0 9.8884023167114E-4
-155.0 -115.0 0.001059471676790507
-155.0 -113.0 0.001059471676790507
-155.0 -111.0 0.001059471676790507
-155.0 -109.0 0.001059471676790507
-155.0 -107.0 9.8884023167114E-4
-155.0 -105.0 9.8884023167114E-4
-155.0 -103.0 9.8884023167114E-4
-155.0 -101.0 9.8884023167114E-4
-155.0 -99.0 9.535245091114564E-4
-155.0 -97.0 9.535245091114564E-4
-155.0 -95.0 9.8884023167114E-4
-155.0 -93.0 0.001059471676790507
-155.0 -91.0 0.0010947873993501908
-155.0 -89.0 0.0013066817347082921
-155.0 -87.0 0.0014479446249470265
-155.0 -85.0 0.0018717332956632293
-155.0 -83.0 0.0025780477468569005
-155.0 -81.0 0.0027546263596553186
-155.0 -79.0 0.0030018364175731036
-155.0 -77.0 0.00346094081084899
-155.0 -75.0 0.0038494137590055094
-155.0 -73.0 0.004096623816923294
-155.0 -71.0 0.004343833874841079
-155.0 -69.0 0.004485096765079814
-155.0 -67.0 0.00455572821019918
-155.0 -65.0 0.00455572821019918
-155.0 -63.0 0.004414465319960446
-155.0 -61.0 0.004237886707162028
-155.0 -59.0 0.00406130809436361
-155.0 -57.0 0.0037434665913264587
-155.0 -55.0 0.0033196779206102556
-155.0 -53.0 0.00296652069501342
-155.0 -51.0 0.0028605735273343692
-155.0 -49.0 0.002719310637095635
-155.0 -47.0 0.0026133634694165842
-155.0 -45.0 0.0025427320242972173
-155.0 -43.0 0.00247210057917785
-155.0 -41.0 0.00247210057917785
-155.0 -39.0 0.0025780477468569005
-155.0 -37.0 0.002719310637095635
-155.0 -35.0 0.0028252578047746855
-155.0 -33.0 0.00296652069501342
-155.0 -31.0 0.0033549936431699393
-155.0 -29.0 0.003708150868766775
-155.0 -27.0 0.003990676649244244
-155.0 -25.0 0.00406130809436361
-155.0 -23.0 0.004096623816923294
-155.0 -21.0 0.00406130809436361
-155.0 -19.0 0.004025992371803927
-155.0 -17.0 0.003990676649244244
-155.0 -15.0 0.004025992371803927
-155.0 -13.0 0.004096623816923294
-155.0 -11.0 0.004379149597400763
-155.0 -9.0 0.0047676225455572825
-155.0 -7.0 0.005191411216273485
-155.0 -5.0 0.005827094222347789
-155.0 -3.0 0.006709987286339879
-155.0 -1.0 0.007557564627772284
-155.0 1.0 0.008687667749682158
-155.0 3.0 0.010135612374629186
-155.0 5.0 0.011089136883740641
-155.0 7.0 0.011654188444695578
-155.0 9.0 0.012219240005650516
-155.0 11.0 0.012431134341008617
-155.0 13.0 0.012537081508687667
-155.0 15.0 0.012713660121486085
-155.0 17.0 0.012537081508687667
-155.0 19.0 0.012395818618448934
-155.0 21.0 0.012113292837971464
-155.0 23.0 0.011689504167255262
-155.0 25.0 0.011336346941658427
-155.0 27.0 0.011124452606300324
-155.0 29.0 0.011018505438621274
-155.0 31.0 0.010806611103263173
-155.0 33.0 0.010806611103263173
-155.0 35.0 0.011018505438621274
-155.0 37.0 0.01115976832886001
-155.0 39.0 0.011583556999576212
-155.0 41.0 0.012042661392852098
-155.0 43.0 0.01236050289588925
-155.0 45.0 0.012537081508687667
-155.0 47.0 0.012996185901963555
-155.0 49.0 0.013419974572679757
-155.0 51.0 0.01384376324339596
-155.0 53.0 0.014196920468992796
-155.0 55.0 0.014691340584828365
-155.0 57.0 0.01532702359090267
-155.0 59.0 0.015644865093939822
-155.0 61.0 0.015750812261618872
-155.0 63.0 0.01589207515185761
-155.0 65.0 0.015998022319536658
-155.0 67.0 0.01582144370673824
-155.0 69.0 0.01571549653905919
-155.0 71.0 0.015644865093939822
-155.0 73.0 0.01553891792626077
-155.0 75.0 0.015468286481141404
-155.0 77.0 0.01553891792626077
-155.0 79.0 0.015750812261618872
-155.0 81.0 0.01663370532561096
-155.0 83.0 0.01769317700240147
-155.0 85.0 0.018858595846871027
-155.0 87.0 0.020306540471818055
-155.0 89.0 0.021895747987003816
-155.0 91.0 0.023202429721712107
-155.0 93.0 0.025003531572255967
-155.0 95.0 0.027263737816075717
-155.0 97.0 0.029594575505014833
-155.0 99.0 0.032596411922587935
-155.0 101.0 0.03623393134623534
-155.0 103.0 0.039977397937561804
-155.0 105.0 0.04350897019353016
-155.0 107.0 0.047323068229975986
-155.0 109.0 0.05088995620850403
-155.0 111.0 0.05378584545839808
-155.0 113.0 0.05590478881197909
-155.0 115.0 0.058906625229552194
-155.0 117.0 0.06144935725384942
-155.0 119.0 0.06381551066534821
-155.0 121.0 0.06632292696708575
-155.0 123.0 0.07045486650656872
-155.0 125.0 0.07621132928379715
-155.0 127.0 0.0825328436219805
-155.0 129.0 0.08998446108207374
-155.0 131.0 0.09669444836841362
-155.0 133.0 0.10485238027970052
-155.0 135.0 0.11357536375194237
-155.0 137.0 0.12438197485520554
-155.0 139.0 0.1373781607571691
-155.0 141.0 0.15097471394264728
-155.0 143.0 0.16644300042378868
-155.0 145.0 0.1805692894476621
-155.0 147.0 0.19448368413617742
-155.0 149.0 0.21210622969345952
-155.0 151.0 0.23205961293968075
-155.0 153.0 0.25416725526204265
-155.0 155.0 0.2783232094928662
-155.0 157.0 0.306363893205255
-155.0 159.0 0.3401257239723125
-155.0 161.0 0.36731883034326884
-155.0 163.0 0.3757592880350332
-155.0 165.0 0.3707797711541178
-155.0 167.0 0.35347506709987286
-155.0 169.0 0.3223972312473513
-155.0 171.0 0.2902246079954796
-155.0 173.0 0.2605947167679051
-155.0 175.0 0.22796298912275745
-155.0 177.0 0.1937067382398644
-155.0 179.0 0.1642534256250883
-153.0 -179.0 0.13582426896454303
-153.0 -177.0 0.11188020906907756
-153.0 -175.0 0.09189151010029666
-153.0 -173.0 0.07342138720158214
-153.0 -171.0 0.05971888684842492
-153.0 -169.0 0.05014832603475067
-153.0 -167.0 0.04096623816923294
-153.0 -165.0 0.03231388614211047
-153.0 -163.0 0.025745161746009323
-153.0 -161.0 0.021613222206526346
-153.0 -159.0 0.017763808447520835
-153.0 -157.0 0.014161604746433113
-153.0 -155.0 0.01137166266421811
-153.0 -153.0 0.00840514196920469
-153.0 -151.0 0.006709987286339879
-153.0 -149.0 0.005473936996750954
-153.0 -147.0 0.00444978104252013
-153.0 -145.0 0.0033549936431699393
-153.0 -143.0 0.002719310637095635
-153.0 -141.0 0.0019070490182229128
-153.0 -139.0 0.0014479446249470265
-153.0 -137.0 0.001236050289588925
-153.0 -135.0 0.0010947873993501908
-153.0 -133.0 0.001059471676790507
-153.0 -131.0 0.0010241559542308236
-153.0 -129.0 0.0010241559542308236
-153.0 -127.0 0.001059471676790507
-153.0 -125.0 0.001059471676790507
-153.0 -123.0 0.001059471676790507
-153.0 -121.0 0.0011301031219098743
-153.0 -119.0 0.0011654188444695577
-153.0 -117.0 0.0012007345670292414
-153.0 -115.0 0.0012007345670292414
-153.0 -113.0 0.001236050289588925
-153.0 -111.0 0.0012007345670292414
-153.0 -109.0 0.0012007345670292414
-153.0 -107.0 0.0012007345670292414
-153.0 -105.0 0.0011301031219098743
-153.0 -103.0 0.0011301031219098743
-153.0 -101.0 0.001059471676790507
-153.0 -99.0 0.001059471676790507
-153.0 -97.0 0.001059471676790507
-153.0 -95.0 0.001059471676790507
-153.0 -93.0 0.0011301031219098743
-153.0 -91.0 0.0013066817347082921
-153.0 -89.0 0.0014479446249470265
-153.0 -87.0 0.0018717332956632293
-153.0 -85.0 0.0025780477468569005
-153.0 -83.0 0.0028605735273343692
-153.0 -81.0 0.00346094081084899
-153.0 -79.0 0.004025992371803927
-153.0 -77.0 0.004414465319960446
-153.0 -75.0 0.0047676225455572825
-153.0 -73.0 0.004979516880915384
-153.0 -71.0 0.005332674106512219
-153.0 -69.0 0.0055445684418703204
-153.0 -67.0 0.005615199886989688
-153.0 -65.0 0.005579884164430005
-153.0 -63.0 0.005473936996750954
-153.0 -61.0 0.005262042661392852
-153.0 -59.0 0.004979516880915384
-153.0 -57.0 0.0047676225455572825
-153.0 -55.0 0.00444978104252013
-153.0 -53.0 0.004131939539482978
-153.0 -51.0 0.0038494137590055094
-153.0 -49.0 0.0036022037010877243
-153.0 -47.0 0.003143099307811838
-153.0 -45.0 0.0030018364175731036
-153.0 -43.0 0.002931204972453736
-153.0 -41.0 0.002931204972453736
-153.0 -39.0 0.0030018364175731036
-153.0 -37.0 0.003284362198050572
-153.0 -35.0 0.003708150868766775
-153.0 -33.0 0.00406130809436361
-153.0 -31.0 0.004379149597400763
-153.0 -29.0 0.004661675377878231
-153.0 -27.0 0.004838253990676649
-153.0 -25.0 0.0049442011583557
-153.0 -23.0 0.004979516880915384
-153.0 -21.0 0.004979516880915384
-153.0 -19.0 0.004979516880915384
-153.0 -17.0 0.0049442011583557
-153.0 -15.0 0.004979516880915384
-153.0 -13.0 0.005014832603475067
-153.0 -11.0 0.0054033055516315865
-153.0 -9.0 0.005862409944907472
-153.0 -7.0 0.006568724396101144
-153.0 -5.0 0.007345670292414183
-153.0 -3.0 0.008758299194801526
-153.0 -1.0 0.010700663935584121
-153.0 1.0 0.011830767057493996
-153.0 3.0 0.012996185901963555
-153.0 5.0 0.014090973301313744
-153.0 7.0 0.014761972029947733
-153.0 9.0 0.015609549371380139
-153.0 11.0 0.016068653764656025
-153.0 13.0 0.016351179545133494
-153.0 15.0 0.016457126712812544
-153.0 17.0 0.016351179545133494
-153.0 19.0 0.01603333804209634
-153.0 21.0 0.015644865093939822
-153.0 23.0 0.01522107642322362
-153.0 25.0 0.014514761972029947
-153.0 27.0 0.014126289023873428
-153.0 29.0 0.013702500353157225
-153.0 31.0 0.013525921740358807
-153.0 33.0 0.013384658850120074
-153.0 35.0 0.013490606017799124
-153.0 37.0 0.013773131798276593
-153.0 39.0 0.014161604746433113
-153.0 41.0 0.014620709139708999
-153.0 43.0 0.015291707868342986
-153.0 45.0 0.015609549371380139
-153.0 47.0 0.01589207515185761
-153.0 49.0 0.016351179545133494
-153.0 51.0 0.016986862551207797
-153.0 53.0 0.01748128266704337
-153.0 55.0 0.017763808447520835
-153.0 57.0 0.018258228563356405
-153.0 59.0 0.01839949145359514
-153.0 61.0 0.01868201723407261
-153.0 63.0 0.018752648679191977
-153.0 65.0 0.01868201723407261
-153.0 67.0 0.01839949145359514
-153.0 69.0 0.018258228563356405
-153.0 71.0 0.01797570278287894
-153.0 73.0 0.017657861279841786
-153.0 75.0 0.01748128266704337
-153.0 77.0 0.017551914112162736
-153.0 79.0 0.017763808447520835
-153.0 81.0 0.01839949145359514
-153.0 83.0 0.019458963130385646
-153.0 85.0 0.020695013419974574
-153.0 87.0 0.022284220935160335
-153.0 89.0 0.02422658567594293
-153.0 91.0 0.025851108913688373
-153.0 93.0 0.028393840937985592
-153.0 95.0 0.030936572962282808
-153.0 97.0 0.033761830767057494
-153.0 99.0 0.03725808730046617
-153.0 101.0 0.04036587088571832
-153.0 103.0 0.043932758864246364
-153.0 105.0 0.04764090973301314
-153.0 107.0 0.05152563921457833
-153.0 109.0 0.05442152846447238
-153.0 111.0 0.057705890662522956
-153.0 113.0 0.06084898997033479
-153.0 115.0 0.06381551066534821
-153.0 117.0 0.0660050854640486
-153.0 119.0 0.06897160615906202
-153.0 121.0 0.07250317841503037
-153.0 123.0 0.07681169656731177
-153.0 125.0 0.08207373922870462
-153.0 127.0 0.08846588501200735
-153.0 129.0 0.09570560813674248
-153.0 131.0 0.10305127842915666
-153.0 133.0 0.11195084051419692
-153.0 135.0 0.12289871450769883
-153.0 137.0 0.13702500353157226
-153.0 139.0 0.15397655036022037
-153.0 141.0 0.17255262042661393
-153.0 143.0 0.18929227291990394
-153.0 145.0 0.20663229269670857
-153.0 147.0 0.22234778923576776
-153.0 149.0 0.2392993360644159
-153.0 151.0 0.2534962565334087
-153.0 153.0 0.2672693883316853
-153.0 155.0 0.28280830625794606
-153.0 157.0 0.3009605876536234
-153.0 159.0 0.3222206526345529
-153.0 161.0 0.3387837265150445
-153.0 163.0 0.34471676790507133
-153.0 165.0 0.33719451899985875
-153.0 167.0 0.319642604887696
-153.0 169.0 0.2981706455714084
-153.0 171.0 0.2755685831332109
-153.0 173.0 0.2503884729481565
-153.0 175.0 0.21931063709563497
-153.0 177.0 0.1894335358101427
-153.0 179.0 0.16252295521966378
-151.0 -179.0 0.13250459104393275
-151.0 -177.0 0.11046758016669021
-151.0 -175.0 0.09164430004237886
-151.0 -173.0 0.07405707020765645
-151.0 -171.0 0.06053114846729764
-151.0 -169.0 0.05120779771154118
-151.0 -167.0 0.0419197626783444
-151.0 -165.0 0.03305551631586382
-151.0 -163.0 0.026557423364882045
-151.0 -161.0 0.0219310637095635
-151.0 -159.0 0.01822291284079672
-151.0 -157.0 0.014550077694589632
-151.0 -155.0 0.01176013561237463
-151.0 -153.0 0.009323350755756462
-151.0 -151.0 0.007063144511936714
-151.0 -149.0 0.005685831332109055
-151.0 -147.0 0.004696991100437915
-151.0 -145.0 0.0036728351462070913
-151.0 -143.0 0.0028252578047746855
-151.0 -141.0 0.0022602062438197485
-151.0 -139.0 0.0016245232377454443
-151.0 -137.0 0.0014126289023873428
-151.0 -135.0 0.0013066817347082921
-151.0 -133.0 0.0012007345670292414
-151.0 -131.0 0.0012007345670292414
-151.0 -129.0 0.0012007345670292414
-151.0 -127.0 0.0012007345670292414
-151.0 -125.0 0.0013066817347082921
-151.0 -123.0 0.0013066817347082921
-151.0 -121.0 0.0013066817347082921
-151.0 -119.0 0.0014126289023873428
-151.0 -117.0 0.0014479446249470265
-151.0 -115.0 0.0014479446249470265
-151.0 -113.0 0.0014479446249470265
-151.0 -111.0 0.0014479446249470265
-151.0 -109.0 0.0014479446249470265
-151.0 -107.0 0.0014126289023873428
-151.0 -105.0 0.0013066817347082921
-151.0 -103.0 0.0013066817347082921
-151.0 -101.0 0.0013066817347082921
-151.0 -99.0 0.0012007345670292414
-151.0 -97.0 0.0012007345670292414
-151.0 -95.0 0.0012007345670292414
-151.0 -93.0 0.0013066817347082921
-151.0 -91.0 0.0014479446249470265
-151.0 -89.0 0.001730470405424495
-151.0 -87.0 0.0025427320242972173
-151.0 -85.0 0.0028605735273343692
-151.0 -83.0 0.0036728351462070913
-151.0 -81.0 0.004308518152281396
-151.0 -79.0 0.004802938268116966
-151.0 -77.0 0.005262042661392852
-151.0 -75.0 0.0057211470546687385
-151.0 -73.0 0.006180251447944625
-151.0 -71.0 0.006462777228422093
-151.0 -69.0 0.006709987286339879
-151.0 -67.0 0.006745303008899562
-151.0 -65.0 0.006709987286339879
-151.0 -63.0 0.006674671563780195
-151.0 -61.0 0.00642746150586241
-151.0 -59.0 0.006109620002825258
-151.0 -57.0 0.0057211470546687385
-151.0 -55.0 0.0054033055516315865
-151.0 -53.0 0.004979516880915384
-151.0 -51.0 0.004802938268116966
-151.0 -49.0 0.0045910439327588645
-151.0 -47.0 0.004414465319960446
-151.0 -45.0 0.004202570984602345
-151.0 -43.0 0.004202570984602345
-151.0 -41.0 0.004202570984602345
-151.0 -39.0 0.004308518152281396
-151.0 -37.0 0.004520412487639497
-151.0 -35.0 0.0047676225455572825
-151.0 -33.0 0.004979516880915384
-151.0 -31.0 0.005297358383952536
-151.0 -29.0 0.005650515609549371
-151.0 -27.0 0.005862409944907472
-151.0 -25.0 0.006109620002825258
-151.0 -23.0 0.0062155671705043086
-151.0 -21.0 0.006250882893063992
-151.0 -19.0 0.0062155671705043086
-151.0 -17.0 0.0062155671705043086
-151.0 -15.0 0.006250882893063992
-151.0 -13.0 0.00642746150586241
-151.0 -11.0 0.006709987286339879
-151.0 -9.0 0.007239723124735132
-151.0 -7.0 0.008193247633846589
-151.0 -5.0 0.010135612374629186
-151.0 -3.0 0.011689504167255262
-151.0 -1.0 0.013314027405000706
-151.0 1.0 0.014691340584828365
-151.0 3.0 0.016174600932335075
-151.0 5.0 0.017657861279841786
-151.0 7.0 0.018752648679191977
-151.0 9.0 0.019458963130385646
-151.0 11.0 0.020024014691340585
-151.0 13.0 0.020306540471818055
-151.0 15.0 0.020306540471818055
-151.0 17.0 0.020129961859019635
-151.0 19.0 0.019918067523661535
-151.0 21.0 0.019458963130385646
-151.0 23.0 0.018858595846871027
-151.0 25.0 0.018258228563356405
-151.0 27.0 0.017657861279841786
-151.0 29.0 0.017128125441446533
-151.0 31.0 0.016457126712812544
-151.0 33.0 0.016103969487215708
-151.0 35.0 0.016174600932335075
-151.0 37.0 0.016669021048170647
-151.0 39.0 0.017410651221924
-151.0 41.0 0.01786975561519989
-151.0 43.0 0.018364175731035458
-151.0 45.0 0.018752648679191977
-151.0 47.0 0.01917643734990818
-151.0 49.0 0.019458963130385646
-151.0 51.0 0.019812120355982482
-151.0 53.0 0.020129961859019635
-151.0 55.0 0.020518434807176154
-151.0 57.0 0.020695013419974574
-151.0 59.0 0.02087159203277299
-151.0 61.0 0.02097753920045204
-151.0 63.0 0.020906907755332674
-151.0 65.0 0.020800960587653624
-151.0 67.0 0.020624381974855204
-151.0 69.0 0.020165277581579318
-151.0 71.0 0.019741488910863116
-151.0 73.0 0.019247068795027546
-151.0 75.0 0.01899985873710976
-151.0 77.0 0.018964543014550077
-151.0 79.0 0.019247068795027546
-151.0 81.0 0.019918067523661535
-151.0 83.0 0.020800960587653624
-151.0 85.0 0.022284220935160335
-151.0 87.0 0.0242972171210623
-151.0 89.0 0.026345529029523945
-151.0 91.0 0.028746998163582428
-151.0 93.0 0.03157225596835711
-151.0 95.0 0.034821302443848
-151.0 97.0 0.03807034891933889
-151.0 99.0 0.04096623816923294
-151.0 101.0 0.04417996892216415
-151.0 103.0 0.04764090973301314
-151.0 105.0 0.051490323492018646
-151.0 107.0 0.054704054244949854
-151.0 109.0 0.05816499505579884
-151.0 111.0 0.0623322503178415
-151.0 113.0 0.06529877101285492
-151.0 115.0 0.06872439610114423
-151.0 117.0 0.07232659980223195
-151.0 119.0 0.07532843621980506
-151.0 121.0 0.07843621980505722
-151.0 123.0 0.08225031784150304
-151.0 125.0 0.08719451899985874
-151.0 127.0 0.09355134906060178
-151.0 129.0 0.10061449357253849
-151.0 131.0 0.10884305692894476
-151.0 133.0 0.11964966803220795
-151.0 135.0 0.13299901115976834
-151.0 137.0 0.1500918208786552
-151.0 139.0 0.17159909591750247
-151.0 141.0 0.1924000565051561
-151.0 143.0 0.21574374911710695
-151.0 145.0 0.23714507698827517
-151.0 147.0 0.2538847294815652
-151.0 149.0 0.26794038706031925
-151.0 151.0 0.27849978810566467
-151.0 153.0 0.28771719169374205
-151.0 155.0 0.29778217262325185
-151.0 157.0 0.3101779912417008
-151.0 159.0 0.323103545698545
-151.0 161.0 0.33006074304280264
-151.0 163.0 0.3293191128690493
-151.0 165.0 0.31946602627489756
-151.0 167.0 0.30300889956208504
-151.0 169.0 0.28383246221217684
-151.0 171.0 0.26334934312756036
-151.0 173.0 0.23894617883881905
-151.0 175.0 0.20945755050148326
-151.0 177.0 0.18286481141404154
-151.0 179.0 0.15676649244243537
-149.0 -179.0 0.12688939115694306
-149.0 -177.0 0.1066181664076847
-149.0 -175.0 0.08945472524367848
-149.0 -173.0 0.07296228280830626
-149.0 -171.0 0.060354569854499225
-149.0 -169.0 0.05124311343410086
-149.0 -167.0 0.042061025568583134
-149.0 -165.0 0.03326741065122192
-149.0 -163.0 0.026557423364882045
-149.0 -161.0 0.0219310637095635
-149.0 -159.0 0.01829354428591609
-149.0 -157.0 0.014691340584828365
-149.0 -155.0 0.012254555728210199
-149.0 -153.0 0.009853086594151716
-149.0 -151.0 0.007239723124735132
-149.0 -149.0 0.005862409944907472
-149.0 -147.0 0.004802938268116966
-149.0 -145.0 0.003920045204124876
-149.0 -143.0 0.002931204972453736
-149.0 -141.0 0.0025780477468569005
-149.0 -139.0 0.0018717332956632293
-149.0 -137.0 0.0015892075151857606
-149.0 -135.0 0.0014479446249470265
-149.0 -133.0 0.0014126289023873428
-149.0 -131.0 0.0013066817347082921
-149.0 -129.0 0.0014126289023873428
-149.0 -127.0 0.0014479446249470265
-149.0 -125.0 0.0014479446249470265
-149.0 -123.0 0.0015185760700663937
-149.0 -121.0 0.0015892075151857606
-149.0 -119.0 0.0016245232377454443
-149.0 -117.0 0.0016951546828648115
-149.0 -115.0 0.0018364175731035457
-149.0 -113.0 0.0018717332956632293
-149.0 -111.0 0.0018364175731035457
-149.0 -109.0 0.0016951546828648115
-149.0 -107.0 0.0016245232377454443
-149.0 -105.0 0.0015892075151857606
-149.0 -103.0 0.0014479446249470265
-149.0 -101.0 0.0014479446249470265
-149.0 -99.0 0.0013419974572679758
-149.0 -97.0 0.0013066817347082921
-149.0 -95.0 0.0013066817347082921
-149.0 -93.0 0.0014479446249470265
-149.0 -91.0 0.0016245232377454443
-149.0 -89.0 0.002401469134058483
-149.0 -87.0 0.0028252578047746855
-149.0 -85.0 0.0036728351462070913
-149.0 -83.0 0.004414465319960446
-149.0 -81.0 0.004979516880915384
-149.0 -79.0 0.005685831332109055
-149.0 -77.0 0.006321514338183359
-149.0 -75.0 0.006780618731459246
-149.0 -73.0 0.007275038847294816
-149.0 -71.0 0.007698827518011019
-149.0 -69.0 0.00801666902104817
-149.0 -67.0 0.008228563356406272
-149.0 -65.0 0.008193247633846589
-149.0 -63.0 0.007946037575928804
-149.0 -61.0 0.007592880350331968
-149.0 -59.0 0.007239723124735132
-149.0 -57.0 0.006815934454018929
-149.0 -55.0 0.006462777228422093
-149.0 -53.0 0.006109620002825258
-149.0 -51.0 0.0057211470546687385
-149.0 -49.0 0.005579884164430005
-149.0 -47.0 0.005367989829071903
-149.0 -45.0 0.005191411216273485
-149.0 -43.0 0.0050854640485944345
-149.0 -41.0 0.005156095493713801
-149.0 -39.0 0.005332674106512219
-149.0 -37.0 0.005579884164430005
-149.0 -35.0 0.005791778499788106
-149.0 -33.0 0.0062155671705043086
-149.0 -31.0 0.006568724396101144
-149.0 -29.0 0.006886565899138297
-149.0 -27.0 0.007239723124735132
-149.0 -25.0 0.007522248905212601
-149.0 -23.0 0.007663511795451335
-149.0 -21.0 0.007698827518011019
-149.0 -19.0 0.007734143240570702
-149.0 -17.0 0.007734143240570702
-149.0 -15.0 0.007769458963130385
-149.0 -13.0 0.00801666902104817
-149.0 -11.0 0.008475773414324057
-149.0 -9.0 0.009923718039271083
-149.0 -7.0 0.011124452606300324
-149.0 -5.0 0.012501765786127984
-149.0 -3.0 0.014267551914112163
-149.0 -1.0 0.01613928520977539
-149.0 1.0 0.018187597118237038
-149.0 3.0 0.019635541743184066
-149.0 5.0 0.02097753920045204
-149.0 7.0 0.022284220935160335
-149.0 9.0 0.02313179827659274
-149.0 11.0 0.024191269953383245
-149.0 13.0 0.024332532843621982
-149.0 15.0 0.024332532843621982
-149.0 17.0 0.02422658567594293
-149.0 19.0 0.023590902669868626
-149.0 21.0 0.022884588218674954
-149.0 23.0 0.022390168102839385
-149.0 25.0 0.021719169374205396
-149.0 27.0 0.020800960587653624
-149.0 29.0 0.020129961859019635
-149.0 31.0 0.019600226020624383
-149.0 33.0 0.01928238451758723
-149.0 35.0 0.01938833168526628
-149.0 37.0 0.019635541743184066
-149.0 39.0 0.02027122474925837
-149.0 41.0 0.020800960587653624
-149.0 43.0 0.021507275038847296
-149.0 45.0 0.021966379432123182
-149.0 47.0 0.022284220935160335
-149.0 49.0 0.022390168102839385
-149.0 51.0 0.022531430993078118
-149.0 53.0 0.022708009605876538
-149.0 55.0 0.02295521966379432
-149.0 57.0 0.023202429721712107
-149.0 59.0 0.023379008334510523
-149.0 61.0 0.023308376889391157
-149.0 63.0 0.02313179827659274
-149.0 65.0 0.022778641050995904
-149.0 67.0 0.022496115270518435
-149.0 69.0 0.022107642322361915
-149.0 71.0 0.021401327871168243
-149.0 73.0 0.020730329142534257
-149.0 75.0 0.020447803362056788
-149.0 77.0 0.02027122474925837
-149.0 79.0 0.02058906625229552
-149.0 81.0 0.021189433535810143
-149.0 83.0 0.022284220935160335
-149.0 85.0 0.024085322785704195
-149.0 87.0 0.025674530300889956
-149.0 89.0 0.02846447238310496
-149.0 91.0 0.03164288741347648
-149.0 93.0 0.03510382822432547
-149.0 95.0 0.03835287469981636
-149.0 97.0 0.041107501059471675
-149.0 99.0 0.04417996892216415
-149.0 101.0 0.04742901539765504
-149.0 103.0 0.05120779771154118
-149.0 105.0 0.054350897019353014
-149.0 107.0 0.05816499505579884
-149.0 109.0 0.062438197485520555
-149.0 111.0 0.0660050854640486
-149.0 113.0 0.07087865517728492
-149.0 115.0 0.07557564627772284
-149.0 117.0 0.0793191128690493
-149.0 119.0 0.0825328436219805
-149.0 121.0 0.0853227857041955
-149.0 123.0 0.08906625229552197
-149.0 125.0 0.09337477044780336
-149.0 127.0 0.09895465461223336
-149.0 129.0 0.10633564062720723
-149.0 131.0 0.11527051843480718
-149.0 133.0 0.12688939115694306
-149.0 135.0 0.14246362480576352
-149.0 137.0 0.16326458539341715
-149.0 139.0 0.18674954089560672
-149.0 141.0 0.21309506992513066
-149.0 143.0 0.24254838253990676
-149.0 145.0 0.26532702359090266
-149.0 147.0 0.2826317276451476
-149.0 149.0 0.2968286481141404
-149.0 151.0 0.30834157366859727
-149.0 153.0 0.3169939256957197
-149.0 155.0 0.32596411922587937
-149.0 157.0 0.33627631021330695
-149.0 159.0 0.3450346094081085
-149.0 161.0 0.3474007628196073
-149.0 163.0 0.3409026698686255
-149.0 165.0 0.32493996327164854
-149.0 167.0 0.3031501624523238
-149.0 169.0 0.28189009747139426
-149.0 171.0 0.2587229834722418
-149.0 173.0 0.23145924565616613
-149.0 175.0 0.2016174600932335
-149.0 177.0 0.17615482412770164
-149.0 179.0 0.14949145359514054
-147.0 -179.0 0.12183924283090831
-147.0 -177.0 0.10220370108772425
-147.0 -175.0 0.08592315298771012
-147.0 -173.0 0.07087865517728492
-147.0 -171.0 0.059259782455149033
-147.0 -169.0 0.050360220370108774
-147.0 -167.0 0.041495974007628195
-147.0 -165.0 0.0326670433677073
-147.0 -163.0 0.025921740358807743
-147.0 -161.0 0.021683853651645713
-147.0 -159.0 0.018046334227998305
-147.0 -157.0 0.014691340584828365
-147.0 -155.0 0.01236050289588925
-147.0 -153.0 0.010029665206950134
-147.0 -151.0 0.007380986014973867
-147.0 -149.0 0.0060389885577058905
-147.0 -147.0 0.0049442011583557
-147.0 -145.0 0.004025992371803927
-147.0 -143.0 0.002931204972453736
-147.0 -141.0 0.0026839949145359516
-147.0 -139.0 0.002154259076140698
-147.0 -137.0 0.0018717332956632293
-147.0 -135.0 0.0016245232377454443
-147.0 -133.0 0.0015892075151857606
-147.0 -131.0 0.0015538917926260771
-147.0 -129.0 0.0015892075151857606
-147.0 -127.0 0.0016598389603051278
-147.0 -125.0 0.0018364175731035457
-147.0 -123.0 0.0018717332956632293
-147.0 -121.0 0.0019070490182229128
-147.0 -119.0 0.002083627631021331
-147.0 -117.0 0.0022602062438197485
-147.0 -115.0 0.0023308376889391155
-147.0 -113.0 0.002401469134058483
-147.0 -111.0 0.0022602062438197485
-147.0 -109.0 0.002154259076140698
-147.0 -107.0 0.00197768046334228
-147.0 -105.0 0.0019070490182229128
-147.0 -103.0 0.0018011018505438622
-147.0 -101.0 0.0015892075151857606
-147.0 -99.0 0.0015185760700663937
-147.0 -97.0 0.0014479446249470265
-147.0 -95.0 0.0015185760700663937
-147.0 -93.0 0.0016245232377454443
-147.0 -91.0 0.002154259076140698
-147.0 -89.0 0.002719310637095635
-147.0 -87.0 0.00346094081084899
-147.0 -85.0 0.004379149597400763
-147.0 -83.0 0.004979516880915384
-147.0 -81.0 0.005827094222347789
-147.0 -79.0 0.006674671563780195
-147.0 -77.0 0.007310354569854499
-147.0 -75.0 0.00812261618872722
-147.0 -73.0 0.009146772142958046
-147.0 -71.0 0.009994349484390451
-147.0 -69.0 0.01038282243254697
-147.0 -67.0 0.010524085322785703
-147.0 -65.0 0.01048876960022602
-147.0 -63.0 0.010135612374629186
-147.0 -61.0 0.00978245514903235
-147.0 -59.0 0.009040824975278994
-147.0 -57.0 0.008263879078965955
-147.0 -55.0 0.007698827518011019
-147.0 -53.0 0.007310354569854499
-147.0 -51.0 0.007027828789377031
-147.0 -49.0 0.006709987286339879
-147.0 -47.0 0.006568724396101144
-147.0 -45.0 0.00642746150586241
-147.0 -43.0 0.00642746150586241
-147.0 -41.0 0.006498092950981777
-147.0 -39.0 0.006709987286339879
-147.0 -37.0 0.00692188162169798
-147.0 -35.0 0.007239723124735132
-147.0 -33.0 0.007663511795451335
-147.0 -31.0 0.008263879078965955
-147.0 -29.0 0.008970193530159628
-147.0 -27.0 0.00978245514903235
-147.0 -25.0 0.010206243819748552
-147.0 -23.0 0.010524085322785703
-147.0 -21.0 0.010735979658143806
-147.0 -19.0 0.01077129538070349
-147.0 -17.0 0.01077129538070349
-147.0 -15.0 0.010806611103263173
-147.0 -13.0 0.011124452606300324
-147.0 -11.0 0.011654188444695578
-147.0 -9.0 0.0124664500635683
-147.0 -7.0 0.013949710411075011
-147.0 -5.0 0.01553891792626077
-147.0 -3.0 0.017551914112162736
-147.0 -1.0 0.01938833168526628
-147.0 1.0 0.021224749258369827
-147.0 3.0 0.022919903941234637
-147.0 5.0 0.024862268682017234
-147.0 7.0 0.026945896313038564
-147.0 9.0 0.028393840937985592
-147.0 11.0 0.02938268116965673
-147.0 13.0 0.030230258511089136
-147.0 15.0 0.029841785562932616
-147.0 17.0 0.029241418279417997
-147.0 19.0 0.028429156660545275
-147.0 21.0 0.027758157931911286
-147.0 23.0 0.026945896313038564
-147.0 25.0 0.025533267410651223
-147.0 27.0 0.024615058624099448
-147.0 29.0 0.02383811272778641
-147.0 31.0 0.022778641050995904
-147.0 33.0 0.022496115270518435
-147.0 35.0 0.022496115270518435
-147.0 37.0 0.022778641050995904
-147.0 39.0 0.023696849837547676
-147.0 41.0 0.024367848566181665
-147.0 43.0 0.025003531572255967
-147.0 45.0 0.025356688797852803
-147.0 47.0 0.025568583133210906
-147.0 49.0 0.025745161746009323
-147.0 51.0 0.02581579319112869
-147.0 53.0 0.025851108913688373
-147.0 55.0 0.025957056081367426
-147.0 57.0 0.026063003249046476
-147.0 59.0 0.02588642463624806
-147.0 61.0 0.025568583133210906
-147.0 63.0 0.02521542590761407
-147.0 65.0 0.0249329001271366
-147.0 67.0 0.024367848566181665
-147.0 69.0 0.02383811272778641
-147.0 71.0 0.022813956773555587
-147.0 73.0 0.022284220935160335
-147.0 75.0 0.0219310637095635
-147.0 77.0 0.02175448509676508
-147.0 79.0 0.0219310637095635
-147.0 81.0 0.022496115270518435
-147.0 83.0 0.02373216556010736
-147.0 85.0 0.025180110185054387
-147.0 87.0 0.027758157931911286
-147.0 89.0 0.030936572962282808
-147.0 91.0 0.03475067099872863
-147.0 93.0 0.03828224325469699
-147.0 95.0 0.04103686961435231
-147.0 97.0 0.044144653199604464
-147.0 99.0 0.04725243678485662
-147.0 101.0 0.05085464048594434
-147.0 103.0 0.05410368696143523
-147.0 105.0 0.05802373216556011
-147.0 107.0 0.062473513208080235
-147.0 109.0 0.06657013702500353
-147.0 111.0 0.07250317841503037
-147.0 113.0 0.07797711541178133
-147.0 115.0 0.08313321090549512
-147.0 117.0 0.08722983472241842
-147.0 119.0 0.09125582709422235
-147.0 121.0 0.09411640062155671
-147.0 123.0 0.09729481565192824
-147.0 125.0 0.10156801808164995
-147.0 127.0 0.10721853369119932
-147.0 129.0 0.1145642039836135
-147.0 131.0 0.12328718745585535
-147.0 133.0 0.1361067947450205
-147.0 135.0 0.15206950134199745
-147.0 137.0 0.1742830908320384
-147.0 139.0 0.19963977962989124
-147.0 141.0 0.2334369261195084
-147.0 143.0 0.2644794462494703
-147.0 145.0 0.2892004520412488
-147.0 147.0 0.3104252012996186
-147.0 149.0 0.32981353298488486
-147.0 151.0 0.34602344963977966
-147.0 153.0 0.35947873993501905
-147.0 155.0 0.36774261901398503
-147.0 157.0 0.37582991948015254
-147.0 159.0 0.3826458539341715
-147.0 161.0 0.3832815369402458
-147.0 163.0 0.3738169232942506
-147.0 165.0 0.355134906060178
-147.0 167.0 0.3240923859302161
-147.0 169.0 0.29333239158073177
-147.0 171.0 0.2652210764232236
-147.0 173.0 0.23393134623534398
-147.0 175.0 0.2007698827518011
-147.0 177.0 0.17241135753637518
-147.0 179.0 0.14472383104958328
-145.0 -179.0 0.11880209069077553
-145.0 -177.0 0.09913123322503178
-145.0 -175.0 0.08299194801525639
-145.0 -173.0 0.06822997598530867
-145.0 -171.0 0.05756462777228422
-145.0 -169.0 0.04912417008051985
-145.0 -167.0 0.04025992371803927
-145.0 -165.0 0.03157225596835711
-145.0 -163.0 0.025074163017375334
-145.0 -161.0 0.021012854923011724
-145.0 -159.0 0.01769317700240147
-145.0 -157.0 0.014550077694589632
-145.0 -155.0 0.01236050289588925
-145.0 -153.0 0.010029665206950134
-145.0 -151.0 0.007486933182652917
-145.0 -149.0 0.006109620002825258
-145.0 -147.0 0.004979516880915384
-145.0 -145.0 0.004096623816923294
-145.0 -143.0 0.0030371521401327873
-145.0 -141.0 0.002719310637095635
-145.0 -139.0 0.0025427320242972173
-145.0 -137.0 0.002083627631021331
-145.0 -135.0 0.0019070490182229128
-145.0 -133.0 0.0018717332956632293
-145.0 -131.0 0.0018717332956632293
-145.0 -129.0 0.0019070490182229128
-145.0 -127.0 0.002083627631021331
-145.0 -125.0 0.0022602062438197485
-145.0 -123.0 0.0025427320242972173
-145.0 -121.0 0.0025780477468569005
-145.0 -119.0 0.0026133634694165842
-145.0 -117.0 0.0026839949145359516
-145.0 -115.0 0.002719310637095635
-145.0 -113.0 0.002719310637095635
-145.0 -111.0 0.002719310637095635
-145.0 -109.0 0.0026133634694165842
-145.0 -107.0 0.0025780477468569005
-145.0 -105.0 0.00247210057917785
-145.0 -103.0 0.002083627631021331
-145.0 -101.0 0.0019070490182229128
-145.0 -99.0 0.0017657861279841785
-145.0 -97.0 0.0016598389603051278
-145.0 -95.0 0.0018011018505438622
-145.0 -93.0 0.002083627631021331
-145.0 -91.0 0.002719310637095635
-145.0 -89.0 0.0030724678626924706
-145.0 -87.0 0.004202570984602345
-145.0 -85.0 0.004979516880915384
-145.0 -83.0 0.005827094222347789
-145.0 -81.0 0.006709987286339879
-145.0 -79.0 0.007592880350331968
-145.0 -77.0 0.00879361491736121
-145.0 -75.0 0.010206243819748552
-145.0 -73.0 0.011124452606300324
-145.0 -71.0 0.011654188444695578
-145.0 -69.0 0.012042661392852098
-145.0 -67.0 0.012113292837971464
-145.0 -65.0 0.012042661392852098
-145.0 -63.0 0.01176013561237463
-145.0 -61.0 0.01147760983189716
-145.0 -59.0 0.011124452606300324
-145.0 -57.0 0.010735979658143806
-145.0 -55.0 0.010135612374629186
-145.0 -53.0 0.009641192258793615
-145.0 -51.0 0.008970193530159628
-145.0 -49.0 0.00840514196920469
-145.0 -47.0 0.008263879078965955
-145.0 -45.0 0.008193247633846589
-145.0 -43.0 0.008193247633846589
-145.0 -41.0 0.008299194801525639
-145.0 -39.0 0.008687667749682158
-145.0 -37.0 0.009429297923435513
-145.0 -35.0 0.010029665206950134
-145.0 -33.0 0.010700663935584121
-145.0 -31.0 0.01115976832886001
-145.0 -29.0 0.01176013561237463
-145.0 -27.0 0.01236050289588925
-145.0 -25.0 0.012607712953807035
-145.0 -23.0 0.012996185901963555
-145.0 -21.0 0.013208080237321656
-145.0 -19.0 0.013384658850120074
-145.0 -17.0 0.013490606017799124
-145.0 -15.0 0.013667184630597542
-145.0 -13.0 0.014161604746433113
-145.0 -11.0 0.014691340584828365
-145.0 -9.0 0.015786127984178555
-145.0 -7.0 0.01748128266704337
-145.0 -5.0 0.018858595846871027
-145.0 -3.0 0.020624381974855204
-145.0 -1.0 0.022496115270518435
-145.0 1.0 0.024615058624099448
-145.0 3.0 0.027263737816075717
-145.0 5.0 0.030230258511089136
-145.0 7.0 0.03302020059330414
-145.0 9.0 0.035810142675519144
-145.0 11.0 0.03775250741630174
-145.0 13.0 0.038423506144935726
-145.0 15.0 0.03835287469981636
-145.0 17.0 0.037540613080943634
-145.0 19.0 0.036375194236474076
-145.0 21.0 0.035033196779206105
-145.0 23.0 0.033549936431699394
-145.0 25.0 0.03171351885859585
-145.0 27.0 0.030371521401327872
-145.0 29.0 0.028535103828224325
-145.0 31.0 0.027546263596553187
-145.0 33.0 0.02719310637095635
-145.0 35.0 0.0270871592032773
-145.0 37.0 0.027475632151433817
-145.0 39.0 0.02828789377030654
-145.0 41.0 0.02927673400197768
-145.0 43.0 0.030371521401327872
-145.0 45.0 0.030936572962282808
-145.0 47.0 0.031007204407402175
-145.0 49.0 0.030795310072044075
-145.0 51.0 0.030512784291566605
-145.0 53.0 0.029912417008051986
-145.0 55.0 0.029523944059895467
-145.0 57.0 0.029241418279417997
-145.0 59.0 0.02878231388614211
-145.0 61.0 0.028393840937985592
-145.0 63.0 0.02779347365447097
-145.0 65.0 0.027228422093516034
-145.0 67.0 0.02648679191976268
-145.0 69.0 0.025356688797852803
-145.0 71.0 0.024615058624099448
-145.0 73.0 0.024155954230823562
-145.0 75.0 0.023308376889391157
-145.0 77.0 0.023025851108913687
-145.0 79.0 0.023167113999152424
-145.0 81.0 0.024155954230823562
-145.0 83.0 0.025003531572255967
-145.0 85.0 0.02719310637095635
-145.0 87.0 0.02977115411781325
-145.0 89.0 0.033196779206102554
-145.0 91.0 0.03722277157790648
-145.0 93.0 0.040401186608278
-145.0 95.0 0.04347365447097048
-145.0 97.0 0.0468639638367001
-145.0 99.0 0.05046616753778782
-145.0 101.0 0.053927108348636815
-145.0 103.0 0.057917784997881055
-145.0 105.0 0.06261477609831897
-145.0 107.0 0.06724113575363752
-145.0 109.0 0.0739511230399774
-145.0 111.0 0.08066111032631727
-145.0 113.0 0.08655883599378443
-145.0 115.0 0.09245656166125159
-145.0 117.0 0.09687102698121204
-145.0 119.0 0.10121486085605312
-145.0 121.0 0.10545274756321514
-145.0 123.0 0.10923152987710129
-145.0 125.0 0.1139285209775392
-145.0 127.0 0.11989687809012572
-145.0 129.0 0.12678344398926403
-145.0 131.0 0.13582426896454303
-145.0 133.0 0.14733719451899985
-145.0 135.0 0.16344116400621556
-145.0 137.0 0.18498375476762255
-145.0 139.0 0.21447238310495834
-145.0 141.0 0.2509182087865518
-145.0 143.0 0.2824551490323492
-145.0 145.0 0.3114493572538494
-145.0 147.0 0.34125582709422236
-145.0 149.0 0.3676013561237463
-145.0 151.0 0.38419974572679755
-145.0 153.0 0.3974784574092386
-145.0 155.0 0.41005085464048596
-145.0 157.0 0.42470687950275465
-145.0 159.0 0.43466591326458537
-145.0 161.0 0.4356194377736968
-145.0 163.0 0.4202570984602345
-145.0 165.0 0.39581861844893346
-145.0 167.0 0.3647760983189716
-145.0 169.0 0.32020765644865096
-145.0 171.0 0.28160757169091677
-145.0 173.0 0.24650374346659132
-145.0 175.0 0.20779771154117813
-145.0 177.0 0.17407119649668032
-145.0 179.0 0.14306399208927814
-143.0 -179.0 0.11837830202005933
-143.0 -177.0 0.09729481565192824
-143.0 -175.0 0.08044921599095918
-143.0 -173.0 0.06540471818053398
-143.0 -171.0 0.05530442152846447
-143.0 -169.0 0.0468639638367001
-143.0 -167.0 0.03849413759005509
-143.0 -165.0 0.029841785562932616
-143.0 -163.0 0.0242972171210623
-143.0 -161.0 0.020447803362056788
-143.0 -159.0 0.017410651221924
-143.0 -157.0 0.014267551914112163
-143.0 -155.0 0.012113292837971464
-143.0 -153.0 0.009994349484390451
-143.0 -151.0 0.00741630173753355
-143.0 -149.0 0.006109620002825258
-143.0 -147.0 0.004979516880915384
-143.0 -145.0 0.004202570984602345
-143.0 -143.0 0.003143099307811838
-143.0 -141.0 0.0028252578047746855
-143.0 -139.0 0.002719310637095635
-143.0 -137.0 0.0025780477468569005
-143.0 -135.0 0.00247210057917785
-143.0 -133.0 0.0024367848566181666
-143.0 -131.0 0.00247210057917785
-143.0 -129.0 0.0025780477468569005
-143.0 -127.0 0.0026133634694165842
-143.0 -125.0 0.002719310637095635
-143.0 -123.0 0.002719310637095635
-143.0 -121.0 0.0027899420822150023
-143.0 -119.0 0.0028252578047746855
-143.0 -117.0 0.0028605735273343692
-143.0 -115.0 0.002895889249894053
-143.0 -113.0 0.0028605735273343692
-143.0 -111.0 0.0028605735273343692
-143.0 -109.0 0.0027899420822150023
-143.0 -107.0 0.002719310637095635
-143.0 -105.0 0.002719310637095635
-143.0 -103.0 0.0025780477468569005
-143.0 -101.0 0.002401469134058483
-143.0 -99.0 0.002083627631021331
-143.0 -97.0 0.00197768046334228
-143.0 -95.0 0.0022602062438197485
-143.0 -93.0 0.0026133634694165842
-143.0 -91.0 0.002931204972453736
-143.0 -89.0 0.003990676649244244
-143.0 -87.0 0.004802938268116966
-143.0 -85.0 0.005685831332109055
-143.0 -83.0 0.006674671563780195
-143.0 -81.0 0.007663511795451335
-143.0 -79.0 0.009323350755756462
-143.0 -77.0 0.01077129538070349
-143.0 -75.0 0.011689504167255262
-143.0 -73.0 0.012431134341008617
-143.0 -71.0 0.013102133069642604
-143.0 -69.0 0.013561237462918492
-143.0 -67.0 0.013667184630597542
-143.0 -65.0 0.013702500353157225
-143.0 -63.0 0.013561237462918492
-143.0 -61.0 0.01334934312756039
-143.0 -59.0 0.012996185901963555
-143.0 -57.0 0.012537081508687667
-143.0 -55.0 0.01236050289588925
-143.0 -53.0 0.012042661392852098
-143.0 -51.0 0.011689504167255262
-143.0 -49.0 0.011406978386777794
-143.0 -47.0 0.011301031219098742
-143.0 -45.0 0.011195084051419692
-143.0 -43.0 0.011301031219098742
-143.0 -41.0 0.011512925554456844
-143.0 -39.0 0.01176013561237463
-143.0 -37.0 0.012325187173329566
-143.0 -35.0 0.012713660121486085
-143.0 -33.0 0.013490606017799124
-143.0 -31.0 0.014090973301313744
-143.0 -29.0 0.014585393417149315
-143.0 -27.0 0.01532702359090267
-143.0 -25.0 0.015644865093939822
-143.0 -23.0 0.015998022319536658
-143.0 -21.0 0.016174600932335075
-143.0 -19.0 0.016457126712812544
-143.0 -17.0 0.016880915383528747
-143.0 -15.0 0.017445966944483682
-143.0 -13.0 0.01801101850543862
-143.0 -11.0 0.018858595846871027
-143.0 -9.0 0.019918067523661535
-143.0 -7.0 0.021189433535810143
-143.0 -5.0 0.022531430993078118
-143.0 -3.0 0.02440316428874135
-143.0 -1.0 0.026875264867919198
-143.0 1.0 0.029347365447097047
-143.0 3.0 0.03291425342562509
-143.0 5.0 0.03722277157790648
-143.0 7.0 0.040683712388755476
-143.0 9.0 0.04326176013561237
-143.0 11.0 0.04555728210199181
-143.0 13.0 0.04629891227574516
-143.0 15.0 0.046404859443424214
-143.0 17.0 0.046051702217827374
-143.0 19.0 0.04548665065687244
-143.0 21.0 0.043932758864246364
-143.0 23.0 0.0421316570137025
-143.0 25.0 0.04029523944059896
-143.0 27.0 0.03838819042237604
-143.0 29.0 0.03662240429439186
-143.0 31.0 0.035068512501765785
-143.0 33.0 0.03415030371521401
-143.0 35.0 0.03393840937985591
-143.0 37.0 0.03453877666337053
-143.0 39.0 0.035633564062720724
-143.0 41.0 0.0369755615199887
-143.0 43.0 0.037717191693742054
-143.0 45.0 0.03807034891933889
-143.0 47.0 0.037717191693742054
-143.0 49.0 0.03708150868766775
-143.0 51.0 0.03598672128831756
-143.0 53.0 0.034821302443848
-143.0 55.0 0.033585252154259074
-143.0 57.0 0.032596411922587935
-143.0 59.0 0.03171351885859585
-143.0 61.0 0.03107783585252154
-143.0 63.0 0.03026557423364882
-143.0 65.0 0.029241418279417997
-143.0 67.0 0.028393840937985592
-143.0 69.0 0.027546263596553187
-143.0 71.0 0.026734001977680465
-143.0 73.0 0.025568583133210906
-143.0 75.0 0.025003531572255967
-143.0 77.0 0.024791637236897868
-143.0 79.0 0.024862268682017234
-143.0 81.0 0.025392004520412487
-143.0 83.0 0.02719310637095635
-143.0 85.0 0.028923576776380844
-143.0 87.0 0.03171351885859585
-143.0 89.0 0.03559824834016104
-143.0 91.0 0.03916513631868908
-143.0 93.0 0.04220228845882187
-143.0 95.0 0.04594575505014833
-143.0 97.0 0.049795168809153835
-143.0 99.0 0.053538635400480296
-143.0 101.0 0.057529312049724536
-143.0 103.0 0.06265009182087866
-143.0 105.0 0.06830060743042803
-143.0 107.0 0.07596411922587937
-143.0 109.0 0.08334510524085323
-143.0 111.0 0.09079672270094646
-143.0 113.0 0.09715355276168951
-143.0 115.0 0.10280406837123887
-143.0 117.0 0.10863116259358667
-143.0 119.0 0.11459951970617319
-143.0 121.0 0.12042661392852098
-143.0 123.0 0.12586523520271226
-143.0 125.0 0.13119790930922445
-143.0 127.0 0.13656589913829636
-143.0 129.0 0.1431699392569572
-143.0 131.0 0.15076281960728916
-143.0 133.0 0.16181664076847013
-143.0 135.0 0.1760841926825823
-143.0 137.0 0.1954018929227292
-143.0 139.0 0.2278570419550784
-143.0 141.0 0.2629608701794039
-143.0 143.0 0.295981070772708
-143.0 145.0 0.3318265291707868
-143.0 147.0 0.36982624664500635
-143.0 149.0 0.39889108631162595
-143.0 151.0 0.42530724678626924
-143.0 153.0 0.44985167396524933
-143.0 155.0 0.47171210622969345
-143.0 157.0 0.4841785562932618
-143.0 159.0 0.4904647549088854
-143.0 161.0 0.4903588077412064
-143.0 163.0 0.48170645571408394
-143.0 165.0 0.45274756321514337
-143.0 167.0 0.4043297075858172
-143.0 169.0 0.36075010594716767
-143.0 171.0 0.3050572114705467
-143.0 173.0 0.2633140274050007
-143.0 175.0 0.21955784715355275
-143.0 177.0 0.18021613222206526
-143.0 179.0 0.1453241983330979
-141.0 -179.0 0.11873145924565616
-141.0 -177.0 0.09591750247210058
-141.0 -175.0 0.07762395818618449
-141.0 -173.0 0.06300324904647549
-141.0 -171.0 0.053362056787681876
-141.0 -169.0 0.0447097047605594
-141.0 -167.0 0.03623393134623534
-141.0 -165.0 0.028217262325187172
-141.0 -163.0 0.02306116683147337
-141.0 -161.0 0.019635541743184066
-141.0 -159.0 0.01670433677073033
-141.0 -157.0 0.014090973301313744
-141.0 -155.0 0.01176013561237463
-141.0 -153.0 0.00978245514903235
-141.0 -151.0 0.007310354569854499
-141.0 -149.0 0.006109620002825258
-141.0 -147.0 0.004979516880915384
-141.0 -145.0 0.004308518152281396
-141.0 -143.0 0.0036728351462070913
-141.0 -141.0 0.00296652069501342
-141.0 -139.0 0.0028252578047746855
-141.0 -137.0 0.0027546263596553186
-141.0 -135.0 0.002719310637095635
-141.0 -133.0 0.002719310637095635
-141.0 -131.0 0.002719310637095635
-141.0 -129.0 0.0027899420822150023
-141.0 -127.0 0.0028605735273343692
-141.0 -125.0 0.002931204972453736
-141.0 -123.0 0.0030018364175731036
-141.0 -121.0 0.0030724678626924706
-141.0 -119.0 0.0032490464754908886
-141.0 -117.0 0.0033196779206102556
-141.0 -115.0 0.0033196779206102556
-141.0 -113.0 0.0032490464754908886
-141.0 -111.0 0.0030724678626924706
-141.0 -109.0 0.0030018364175731036
-141.0 -107.0 0.002931204972453736
-141.0 -105.0 0.0028252578047746855
-141.0 -103.0 0.002719310637095635
-141.0 -101.0 0.002719310637095635
-141.0 -99.0 0.0026133634694165842
-141.0 -97.0 0.0026133634694165842
-141.0 -95.0 0.002719310637095635
-141.0 -93.0 0.002931204972453736
-141.0 -91.0 0.0036728351462070913
-141.0 -89.0 0.00455572821019918
-141.0 -87.0 0.0054033055516315865
-141.0 -85.0 0.00642746150586241
-141.0 -83.0 0.007486933182652917
-141.0 -81.0 0.009076140697838677
-141.0 -79.0 0.010806611103263173
-141.0 -77.0 0.012007345670292414
-141.0 -75.0 0.012996185901963555
-141.0 -73.0 0.013949710411075011
-141.0 -71.0 0.014479446249470264
-141.0 -69.0 0.014973866365305835
-141.0 -67.0 0.01532702359090267
-141.0 -65.0 0.015468286481141404
-141.0 -63.0 0.015468286481141404
-141.0 -61.0 0.01532702359090267
-141.0 -59.0 0.015256392145783303
-141.0 -57.0 0.015009182087865518
-141.0 -55.0 0.014726656307388048
-141.0 -53.0 0.014585393417149315
-141.0 -51.0 0.014479446249470264
-141.0 -49.0 0.01423223619155248
-141.0 -47.0 0.014161604746433113
-141.0 -45.0 0.014161604746433113
-141.0 -43.0 0.014196920468992796
-141.0 -41.0 0.014479446249470264
-141.0 -39.0 0.014761972029947733
-141.0 -37.0 0.01553891792626077
-141.0 -35.0 0.016068653764656025
-141.0 -33.0 0.017057493996327167
-141.0 -31.0 0.017657861279841786
-141.0 -29.0 0.018328860008475775
-141.0 -27.0 0.018752648679191977
-141.0 -25.0 0.019211753072467863
-141.0 -23.0 0.019423647407825963
-141.0 -21.0 0.0195649102980647
-141.0 -19.0 0.019918067523661535
-141.0 -17.0 0.02048311908461647
-141.0 -15.0 0.021118802090690777
-141.0 -13.0 0.022178273767481282
-141.0 -11.0 0.02313179827659274
-141.0 -9.0 0.024579742901539765
-141.0 -7.0 0.026239581861844892
-141.0 -5.0 0.028217262325187172
-141.0 -3.0 0.03075999434948439
-141.0 -1.0 0.033549936431699394
-141.0 1.0 0.03704619296510807
-141.0 3.0 0.04061308094363611
-141.0 5.0 0.044356547534962563
-141.0 7.0 0.048135329848848704
-141.0 9.0 0.05096058765362339
-141.0 11.0 0.0528676366718463
-141.0 13.0 0.053927108348636815
-141.0 15.0 0.05449215990959175
-141.0 17.0 0.05442152846447238
-141.0 19.0 0.05385647690351745
-141.0 21.0 0.05279700522672694
-141.0 23.0 0.05113716626642181
-141.0 25.0 0.048982907190281116
-141.0 27.0 0.046581438056222634
-141.0 29.0 0.0451334934312756
-141.0 31.0 0.043756180251447944
-141.0 33.0 0.042590761406978386
-141.0 35.0 0.0423435513490606
-141.0 37.0 0.04248481423929933
-141.0 39.0 0.04304986580025427
-141.0 41.0 0.04403870603192541
-141.0 43.0 0.044356547534962563
-141.0 45.0 0.04417996892216415
-141.0 47.0 0.04312049724537364
-141.0 49.0 0.0421316570137025
-141.0 51.0 0.040895606724113576
-141.0 53.0 0.03927108348636813
-141.0 55.0 0.03764656024862269
-141.0 57.0 0.0361279841785563
-141.0 59.0 0.034856618166407685
-141.0 61.0 0.033585252154259074
-141.0 63.0 0.032561096200028256
-141.0 65.0 0.031501624523237744
-141.0 67.0 0.030618731459245655
-141.0 69.0 0.029417996892216414
-141.0 71.0 0.028499788105664642
-141.0 73.0 0.02779347365447097
-141.0 75.0 0.02719310637095635
-141.0 77.0 0.02680463342279983
-141.0 79.0 0.02701652775815793
-141.0 81.0 0.027510947873993503
-141.0 83.0 0.028676366718463058
-141.0 85.0 0.03097188868484249
-141.0 87.0 0.03393840937985591
-141.0 89.0 0.037540613080943634
-141.0 91.0 0.04078965955643452
-141.0 93.0 0.04417996892216415
-141.0 95.0 0.04824127701652776
-141.0 97.0 0.05233790083345105
-141.0 99.0 0.05594010453453878
-141.0 101.0 0.06236756604040119
-141.0 103.0 0.06851250176578613
-141.0 105.0 0.07727080096058765
-141.0 107.0 0.08578189009747139
-141.0 109.0 0.09439892640203419
-141.0 111.0 0.10234496397796299
-141.0 113.0 0.11032631727645148
-141.0 115.0 0.11724819889814946
-141.0 117.0 0.12388755473936996
-141.0 119.0 0.13193953948297782
-141.0 121.0 0.139285209775392
-141.0 123.0 0.1470193530159627
-141.0 125.0 0.15355276168950416
-141.0 127.0 0.16029806469840374
-141.0 129.0 0.16612515892075153
-141.0 131.0 0.17106936007910722
-141.0 133.0 0.1784150303715214
-141.0 135.0 0.18879785280406838
-141.0 137.0 0.2078330272637378
-141.0 139.0 0.23831049583274475
-141.0 141.0 0.2706950134199746
-141.0 143.0 0.30498658002542733
-141.0 145.0 0.35075575646277724
-141.0 147.0 0.3921810990252861
-141.0 149.0 0.4340655459810708
-141.0 151.0 0.47188868484249186
-141.0 153.0 0.4896878090125724
-141.0 155.0 0.5048735697132364
-141.0 157.0 0.5175872298347224
-141.0 159.0 0.5250741630173753
-141.0 161.0 0.5239087441729058
-141.0 163.0 0.5128549230117249
-141.0 165.0 0.491736120921034
-141.0 167.0 0.4511936714225173
-141.0 169.0 0.38988557705890664
-141.0 171.0 0.3305904788811979
-141.0 173.0 0.27892357677638085
-141.0 175.0 0.23315440033903093
-141.0 177.0 0.18674954089560672
-141.0 179.0 0.14818477186043227
-139.0 -179.0 0.11738946178838819
-139.0 -177.0 0.09390450628619862
-139.0 -175.0 0.07483401610396949
-139.0 -173.0 0.06063709563497669
-139.0 -171.0 0.05134906060177991
-139.0 -169.0 0.04230823562650092
-139.0 -167.0 0.033585252154259074
-139.0 -165.0 0.026734001977680465
-139.0 -163.0 0.022284220935160335
-139.0 -161.0 0.01907049018222913
-139.0 -159.0 0.016103969487215708
-139.0 -157.0 0.013808447520836277
-139.0 -155.0 0.011654188444695578
-139.0 -153.0 0.009429297923435513
-139.0 -151.0 0.007239723124735132
-139.0 -149.0 0.006180251447944625
-139.0 -147.0 0.005191411216273485
-139.0 -145.0 0.00455572821019918
-139.0 -143.0 0.004025992371803927
-139.0 -141.0 0.003637519423647408
-139.0 -139.0 0.0031784150303715212
-139.0 -137.0 0.0030724678626924706
-139.0 -135.0 0.0030018364175731036
-139.0 -133.0 0.0030018364175731036
-139.0 -131.0 0.0030724678626924706
-139.0 -129.0 0.003213730752931205
-139.0 -127.0 0.003531572255968357
-139.0 -125.0 0.003708150868766775
-139.0 -123.0 0.0038847294815651926
-139.0 -121.0 0.004025992371803927
-139.0 -119.0 0.00406130809436361
-139.0 -117.0 0.004096623816923294
-139.0 -115.0 0.00406130809436361
-139.0 -113.0 0.004025992371803927
-139.0 -111.0 0.0038494137590055094
-139.0 -109.0 0.0036728351462070913
-139.0 -107.0 0.003390309365729623
-139.0 -105.0 0.0030724678626924706
-139.0 -103.0 0.002931204972453736
-139.0 -101.0 0.0028605735273343692
-139.0 -99.0 0.0028252578047746855
-139.0 -97.0 0.0028605735273343692
-139.0 -95.0 0.00296652069501342
-139.0 -93.0 0.0036728351462070913
-139.0 -91.0 0.004343833874841079
-139.0 -89.0 0.004979516880915384
-139.0 -87.0 0.006074304280265575
-139.0 -85.0 0.007204407402175449
-139.0 -83.0 0.008440457691764373
-139.0 -81.0 0.010524085322785703
-139.0 -79.0 0.011795451334934313
-139.0 -77.0 0.013031501624523238
-139.0 -75.0 0.014196920468992796
-139.0 -73.0 0.015256392145783303
-139.0 -71.0 0.015750812261618872
-139.0 -69.0 0.016457126712812544
-139.0 -67.0 0.017128125441446533
-139.0 -65.0 0.017445966944483682
-139.0 -63.0 0.01758722983472242
-139.0 -61.0 0.017657861279841786
-139.0 -59.0 0.01769317700240147
-139.0 -57.0 0.017763808447520835
-139.0 -55.0 0.017763808447520835
-139.0 -53.0 0.017763808447520835
-139.0 -51.0 0.017763808447520835
-139.0 -49.0 0.01769317700240147
-139.0 -47.0 0.017657861279841786
-139.0 -45.0 0.017657861279841786
-139.0 -43.0 0.017728492724961152
-139.0 -41.0 0.018046334227998305
-139.0 -39.0 0.01850543862127419
-139.0 -37.0 0.019247068795027546
-139.0 -35.0 0.02009464613645995
-139.0 -33.0 0.02076564486509394
-139.0 -31.0 0.021471959316287613
-139.0 -29.0 0.022107642322361915
-139.0 -27.0 0.022425483825399068
-139.0 -25.0 0.022531430993078118
-139.0 -23.0 0.022708009605876538
-139.0 -21.0 0.022778641050995904
-139.0 -19.0 0.023379008334510523
-139.0 -17.0 0.024367848566181665
-139.0 -15.0 0.02542732024297217
-139.0 -13.0 0.027510947873993503
-139.0 -11.0 0.029735838395253567
-139.0 -9.0 0.03231388614211047
-139.0 -7.0 0.03510382822432547
-139.0 -5.0 0.037893770306540474
-139.0 -3.0 0.04022460799547959
-139.0 -1.0 0.0423435513490606
-139.0 1.0 0.04552196637943212
-139.0 3.0 0.04894759146772143
-139.0 5.0 0.05233790083345105
-139.0 7.0 0.05530442152846447
-139.0 9.0 0.05816499505579884
-139.0 11.0 0.06063709563497669
-139.0 13.0 0.062473513208080235
-139.0 15.0 0.06346235343975137
-139.0 17.0 0.06381551066534821
-139.0 19.0 0.06328577482695295
-139.0 21.0 0.06236756604040119
-139.0 23.0 0.06021330696426049
-139.0 25.0 0.057705890662522956
-139.0 27.0 0.055233790083345106
-139.0 29.0 0.053573951123039976
-139.0 31.0 0.052267269388331684
-139.0 33.0 0.05134906060177991
-139.0 35.0 0.05071337759570561
-139.0 37.0 0.05050148326034751
-139.0 39.0 0.05050148326034751
-139.0 41.0 0.050572114705466874
-139.0 43.0 0.05043085181522814
-139.0 45.0 0.049759853086594155
-139.0 47.0 0.04838253990676649
-139.0 49.0 0.046404859443424214
-139.0 51.0 0.04442717898008193
-139.0 53.0 0.04227291990394123
-139.0 55.0 0.04036587088571832
-139.0 57.0 0.03888261053821161
-139.0 59.0 0.03725808730046617
-139.0 61.0 0.035810142675519144
-139.0 63.0 0.03475067099872863
-139.0 65.0 0.033549936431699394
-139.0 67.0 0.0324551490323492
-139.0 69.0 0.03143099307811838
-139.0 71.0 0.03075999434948439
-139.0 73.0 0.02977115411781325
-139.0 75.0 0.02917078683429863
-139.0 77.0 0.028676366718463058
-139.0 79.0 0.028711682441022745
-139.0 81.0 0.02927673400197768
-139.0 83.0 0.030795310072044075
-139.0 85.0 0.03284362198050572
-139.0 87.0 0.035810142675519144
-139.0 89.0 0.0391298205961294
-139.0 91.0 0.04202570984602345
-139.0 93.0 0.045804492159909595
-139.0 95.0 0.04993643169939257
-139.0 97.0 0.054315581296793335
-139.0 99.0 0.06007204407402175
-139.0 101.0 0.06674671563780195
-139.0 103.0 0.07659980223195366
-139.0 105.0 0.08617036304562792
-139.0 107.0 0.09644723831049583
-139.0 109.0 0.10644158779488629
-139.0 111.0 0.11622404294391864
-139.0 113.0 0.12526486791919764
-139.0 115.0 0.1339525356688798
-139.0 117.0 0.142075151857607
-139.0 119.0 0.15150444978104252
-139.0 121.0 0.16305269105805906
-139.0 123.0 0.17318830343268823
-139.0 125.0 0.18162876112445261
-139.0 127.0 0.18798559118519564
-139.0 129.0 0.19141121627348495
-139.0 131.0 0.19462494702641617
-139.0 133.0 0.1975208362763102
-139.0 135.0 0.20430145500776947
-139.0 137.0 0.21899279559259782
-139.0 139.0 0.24555021895747986
-139.0 141.0 0.2751447944624947
-139.0 143.0 0.3101779912417008
-139.0 145.0 0.3637519423647408
-139.0 147.0 0.4098036445825682
-139.0 149.0 0.4667325893487781
-139.0 151.0 0.49374911710693603
-139.0 153.0 0.5142675519141121
-139.0 155.0 0.5308659415171635
-139.0 157.0 0.5436855488063286
-139.0 159.0 0.5501836417573104
-139.0 161.0 0.5462635965531855
-139.0 163.0 0.5346447238310496
-139.0 165.0 0.5129608701794038
-139.0 167.0 0.48107077270800963
-139.0 169.0 0.4105099590337618
-139.0 171.0 0.3508263879078966
-139.0 173.0 0.2893417149314875
-139.0 175.0 0.2414535951405566
-139.0 177.0 0.18929227291990394
-139.0 179.0 0.1485379290860291
-137.0 -179.0 0.1145642039836135
-137.0 -177.0 0.09100861703630456
-137.0 -175.0 0.0713730752931205
-137.0 -173.0 0.05816499505579884
-137.0 -171.0 0.04912417008051985
-137.0 -169.0 0.04022460799547959
-137.0 -167.0 0.031183783020200594
-137.0 -165.0 0.02503884729481565
-137.0 -163.0 0.02136601214860856
-137.0 -161.0 0.01839949145359514
-137.0 -159.0 0.015750812261618872
-137.0 -157.0 0.013561237462918492
-137.0 -155.0 0.011406978386777794
-137.0 -153.0 0.009358666478316147
-137.0 -151.0 0.007275038847294816
-137.0 -149.0 0.006250882893063992
-137.0 -147.0 0.0054033055516315865
-137.0 -145.0 0.004802938268116966
-137.0 -143.0 0.004414465319960446
-137.0 -141.0 0.004131939539482978
-137.0 -139.0 0.004025992371803927
-137.0 -137.0 0.003990676649244244
-137.0 -135.0 0.003990676649244244
-137.0 -133.0 0.003990676649244244
-137.0 -131.0 0.004025992371803927
-137.0 -129.0 0.004096623816923294
-137.0 -127.0 0.004308518152281396
-137.0 -125.0 0.004414465319960446
-137.0 -123.0 0.00455572821019918
-137.0 -121.0 0.0045910439327588645
-137.0 -119.0 0.004696991100437915
-137.0 -117.0 0.004696991100437915
-137.0 -115.0 0.004661675377878231
-137.0 -113.0 0.00455572821019918
-137.0 -111.0 0.004414465319960446
-137.0 -109.0 0.004202570984602345
-137.0 -107.0 0.004025992371803927
-137.0 -105.0 0.0038140980364458257
-137.0 -103.0 0.0036728351462070913
-137.0 -101.0 0.003390309365729623
-137.0 -99.0 0.0032490464754908886
-137.0 -97.0 0.00346094081084899
-137.0 -95.0 0.003778782313886142
-137.0 -93.0 0.0042732024297217125
-137.0 -91.0 0.0049088854357960164
-137.0 -89.0 0.005685831332109055
-137.0 -87.0 0.006709987286339879
-137.0 -85.0 0.007946037575928804
-137.0 -83.0 0.009994349484390451
-137.0 -81.0 0.011406978386777794
-137.0 -79.0 0.012713660121486085
-137.0 -77.0 0.014161604746433113
-137.0 -75.0 0.015362339313462354
-137.0 -73.0 0.01631586382257381
-137.0 -71.0 0.017410651221924
-137.0 -69.0 0.01797570278287894
-137.0 -67.0 0.01839949145359514
-137.0 -65.0 0.01899985873710976
-137.0 -63.0 0.019423647407825963
-137.0 -61.0 0.019635541743184066
-137.0 -59.0 0.020024014691340585
-137.0 -57.0 0.020306540471818055
-137.0 -55.0 0.02058906625229552
-137.0 -53.0 0.020695013419974574
-137.0 -51.0 0.02076564486509394
-137.0 -49.0 0.02076564486509394
-137.0 -47.0 0.02076564486509394
-137.0 -45.0 0.020800960587653624
-137.0 -43.0 0.020906907755332674
-137.0 -41.0 0.021436643593727926
-137.0 -39.0 0.022284220935160335
-137.0 -37.0 0.02295521966379432
-137.0 -35.0 0.0242972171210623
-137.0 -33.0 0.02510947873993502
-137.0 -31.0 0.026168950416725525
-137.0 -29.0 0.027051843480717614
-137.0 -27.0 0.027228422093516034
-137.0 -25.0 0.027263737816075717
-137.0 -23.0 0.027228422093516034
-137.0 -21.0 0.02740500070631445
-137.0 -19.0 0.028393840937985592
-137.0 -17.0 0.030230258511089136
-137.0 -15.0 0.03284362198050572
-137.0 -13.0 0.03648114140415313
-137.0 -11.0 0.04004802938268117
-137.0 -9.0 0.04301455007769459
-137.0 -7.0 0.046016386495267694
-137.0 -5.0 0.04894759146772143
-137.0 -3.0 0.05078400904082497
-137.0 -1.0 0.052832320949286624
-137.0 1.0 0.0548100014126289
-137.0 3.0 0.057917784997881055
-137.0 5.0 0.061837830202005936
-137.0 7.0 0.06515750812261618
-137.0 9.0 0.06819466026274898
-137.0 11.0 0.07133775957056081
-137.0 13.0 0.07402175448509676
-137.0 15.0 0.07571690916796157
-137.0 17.0 0.07667043367707303
-137.0 19.0 0.07663511795451335
-137.0 21.0 0.07532843621980506
-137.0 23.0 0.07292696708574657
-137.0 25.0 0.0694307105523379
-137.0 27.0 0.06565192823845176
-137.0 29.0 0.06314451193671422
-137.0 31.0 0.060954937138013844
-137.0 33.0 0.059259782455149033
-137.0 35.0 0.05816499505579884
-137.0 37.0 0.05763525921740359
-137.0 39.0 0.0567523661534115
-137.0 41.0 0.05590478881197909
-137.0 43.0 0.05530442152846447
-137.0 45.0 0.053962424071196495
-137.0 47.0 0.05230258511089137
-137.0 49.0 0.04990111597683289
-137.0 51.0 0.0472877525074163
-137.0 53.0 0.0447097047605594
-137.0 55.0 0.04220228845882187
-137.0 57.0 0.04022460799547959
-137.0 59.0 0.03867071620285351
-137.0 61.0 0.03729340302302585
-137.0 63.0 0.0361279841785563
-137.0 65.0 0.035068512501765785
-137.0 67.0 0.03415030371521401
-137.0 69.0 0.03309083203842351
-137.0 71.0 0.032384517587229836
-137.0 73.0 0.03164288741347648
-137.0 75.0 0.031183783020200594
-137.0 77.0 0.03097188868484249
-137.0 79.0 0.031007204407402175
-137.0 81.0 0.0313956773555587
-137.0 83.0 0.032596411922587935
-137.0 85.0 0.034821302443848
-137.0 87.0 0.03743466591326459
-137.0 89.0 0.04008334510524085
-137.0 91.0 0.042802655742336486
-137.0 93.0 0.0468639638367001
-137.0 95.0 0.0518081649950558
-137.0 97.0 0.056046051702217825
-137.0 99.0 0.06378019494278853
-137.0 101.0 0.07292696708574657
-137.0 103.0 0.08408673541460658
-137.0 105.0 0.09514055657578754
-137.0 107.0 0.10675942929792344
-137.0 109.0 0.11869614352309649
-137.0 111.0 0.13017375335499365
-137.0 113.0 0.1397443141686679
-137.0 115.0 0.1500565051560955
-137.0 117.0 0.16132222065263455
-137.0 119.0 0.17308235626500917
-137.0 121.0 0.1861491736120921
-137.0 123.0 0.19833309789518294
-137.0 125.0 0.20970476055940104
-137.0 127.0 0.21789800819324764
-137.0 129.0 0.22188868484249188
-137.0 131.0 0.22393699675095352
-137.0 133.0 0.22358383952535668
-137.0 135.0 0.22496115270518435
-137.0 137.0 0.23403729340302304
-137.0 139.0 0.2536022037010877
-137.0 141.0 0.27910015538917926
-137.0 143.0 0.3157931911286905
-137.0 145.0 0.37099166548947593
-137.0 147.0 0.4275321373075293
-137.0 149.0 0.4841785562932618
-137.0 151.0 0.5112303997739793
-137.0 153.0 0.5328083062579461
-137.0 155.0 0.5495126430286764
-137.0 157.0 0.5613080943636107
-137.0 159.0 0.5649102980646984
-137.0 161.0 0.5587653623393135
-137.0 163.0 0.5436149173612093
-137.0 165.0 0.5219663794321232
-137.0 167.0 0.48862833733578187
-137.0 169.0 0.4217756745303009
-137.0 171.0 0.35937279276734
-137.0 173.0 0.2934030230258511
-137.0 175.0 0.24325469699110044
-137.0 177.0 0.18911569430710554
-137.0 179.0 0.14677214295804492
-135.0 -179.0 0.1105028958892499
-135.0 -177.0 0.08680604605170222
-135.0 -175.0 0.06819466026274898
-135.0 -173.0 0.05576352592174036
-135.0 -171.0 0.046758016669021046
-135.0 -169.0 0.03814098036445826
-135.0 -167.0 0.02948862833733578
-135.0 -165.0 0.0242972171210623
-135.0 -163.0 0.020695013419974574
-135.0 -161.0 0.01811696567311767
-135.0 -159.0 0.015574233648820456
-135.0 -157.0 0.013490606017799124
-135.0 -155.0 0.01137166266421811
-135.0 -153.0 0.009429297923435513
-135.0 -151.0 0.007486933182652917
-135.0 -149.0 0.00642746150586241
-135.0 -147.0 0.005685831332109055
-135.0 -145.0 0.00505014832603475
-135.0 -143.0 0.004838253990676649
-135.0 -141.0 0.004732306822997598
-135.0 -139.0 0.0045910439327588645
-135.0 -137.0 0.0045910439327588645
-135.0 -135.0 0.0045910439327588645
-135.0 -133.0 0.004661675377878231
-135.0 -131.0 0.0047676225455572825
-135.0 -129.0 0.004838253990676649
-135.0 -127.0 0.0049442011583557
-135.0 -125.0 0.004979516880915384
-135.0 -123.0 0.005014832603475067
-135.0 -121.0 0.005156095493713801
-135.0 -119.0 0.005191411216273485
-135.0 -117.0 0.005191411216273485
-135.0 -115.0 0.00505014832603475
-135.0 -113.0 0.004979516880915384
-135.0 -111.0 0.0049088854357960164
-135.0 -109.0 0.0047676225455572825
-135.0 -107.0 0.00455572821019918
-135.0 -105.0 0.004379149597400763
-135.0 -103.0 0.004202570984602345
-135.0 -101.0 0.004096623816923294
-135.0 -99.0 0.004096623816923294
-135.0 -97.0 0.004202570984602345
-135.0 -95.0 0.00444978104252013
-135.0 -93.0 0.0049088854357960164
-135.0 -91.0 0.005509252719310637
-135.0 -89.0 0.00642746150586241
-135.0 -87.0 0.007310354569854499
-135.0 -85.0 0.008864246362480576
-135.0 -83.0 0.01087724254838254
-135.0 -81.0 0.01236050289588925
-135.0 -79.0 0.013808447520836277
-135.0 -77.0 0.015115129255544568
-135.0 -75.0 0.016351179545133494
-135.0 -73.0 0.017657861279841786
-135.0 -71.0 0.018364175731035458
-135.0 -69.0 0.019211753072467863
-135.0 -67.0 0.019918067523661535
-135.0 -65.0 0.020624381974855204
-135.0 -63.0 0.021189433535810143
-135.0 -61.0 0.0219310637095635
-135.0 -59.0 0.022390168102839385
-135.0 -57.0 0.022778641050995904
-135.0 -55.0 0.023379008334510523
-135.0 -53.0 0.02412063850826388
-135.0 -51.0 0.0242972171210623
-135.0 -49.0 0.0242972171210623
-135.0 -47.0 0.0242972171210623
-135.0 -45.0 0.024367848566181665
-135.0 -43.0 0.024579742901539765
-135.0 -41.0 0.02503884729481565
-135.0 -39.0 0.026451476197202995
-135.0 -37.0 0.027934736544709706
-135.0 -35.0 0.029806469840372933
-135.0 -33.0 0.03164288741347648
-135.0 -31.0 0.033161463483542875
-135.0 -29.0 0.034079672270094646
-135.0 -27.0 0.03443282949569148
-135.0 -25.0 0.03400904082497528
-135.0 -23.0 0.03365588359937844
-135.0 -21.0 0.03415030371521401
-135.0 -19.0 0.03609266845599661
-135.0 -17.0 0.0391298205961294
-135.0 -15.0 0.04230823562650092
-135.0 -13.0 0.04636954372086453
-135.0 -11.0 0.05050148326034751
-135.0 -9.0 0.053962424071196495
-135.0 -7.0 0.0569642604887696
-135.0 -5.0 0.06024862268682017
-135.0 -3.0 0.06265009182087866
-135.0 -1.0 0.06512219240005651
-135.0 1.0 0.0677002401469134
-135.0 3.0 0.07183217968639638
-135.0 5.0 0.07596411922587937
-135.0 7.0 0.07967227009464614
-135.0 9.0 0.08359231529877101
-135.0 11.0 0.08687667749682158
-135.0 13.0 0.09005509252719311
-135.0 15.0 0.0913617742619014
-135.0 17.0 0.09273908744172905
-135.0 19.0 0.09316287611244527
-135.0 21.0 0.0926684559966097
-135.0 23.0 0.09044356547534962
-135.0 25.0 0.08609973160050854
-135.0 27.0 0.08136742477751095
-135.0 29.0 0.0767410651221924
-135.0 31.0 0.0726444413052691
-135.0 33.0 0.0694307105523379
-135.0 35.0 0.06713518858595847
-135.0 37.0 0.06561661251589207
-135.0 39.0 0.06430993078118379
-135.0 41.0 0.06261477609831897
-135.0 43.0 0.06042520129961859
-135.0 45.0 0.057741206385082636
-135.0 47.0 0.0548100014126289
-135.0 49.0 0.05216132222065263
-135.0 51.0 0.04912417008051985
-135.0 53.0 0.04594575505014833
-135.0 55.0 0.04283797146489617
-135.0 57.0 0.040895606724113576
-135.0 59.0 0.03916513631868908
-135.0 61.0 0.03775250741630174
-135.0 63.0 0.03686961435230965
-135.0 65.0 0.03591608984319819
-135.0 67.0 0.03513914394688515
-135.0 69.0 0.034644723831049586
-135.0 71.0 0.03393840937985591
-135.0 73.0 0.033549936431699394
-135.0 75.0 0.03305551631586382
-135.0 77.0 0.032984884870744455
-135.0 79.0 0.03302020059330414
-135.0 81.0 0.033585252154259074
-135.0 83.0 0.034856618166407685
-135.0 85.0 0.03662240429439186
-135.0 87.0 0.03891792626077129
-135.0 89.0 0.04103686961435231
-135.0 91.0 0.04417996892216415
-135.0 93.0 0.04824127701652776
-135.0 95.0 0.05300889956208504
-135.0 97.0 0.0591185195649103
-135.0 99.0 0.06717050430851815
-135.0 101.0 0.07886000847577342
-135.0 103.0 0.09129114281678204
-135.0 105.0 0.1029453312614776
-135.0 107.0 0.11601214860856053
-135.0 109.0 0.12929086029100156
-135.0 111.0 0.14115694307105522
-135.0 113.0 0.15281113151575082
-135.0 115.0 0.16499505579884163
-135.0 117.0 0.17707303291425341
-135.0 119.0 0.18929227291990394
-135.0 121.0 0.20603192541319396
-135.0 123.0 0.2225243678485662
-135.0 125.0 0.23841644300042378
-135.0 127.0 0.247881056646419
-135.0 129.0 0.25282525780477466
-135.0 131.0 0.2536022037010877
-135.0 133.0 0.25120073456702924
-135.0 135.0 0.2486933182652917
-135.0 137.0 0.2517304704054245
-135.0 139.0 0.2643734990817912
-135.0 141.0 0.2857041955078401
-135.0 143.0 0.3229269670857466
-135.0 145.0 0.37907896595564344
-135.0 147.0 0.4426119508405142
-135.0 149.0 0.4939610114422941
-135.0 151.0 0.523767481282667
-135.0 153.0 0.5449569148184772
-135.0 155.0 0.5605311484672977
-135.0 157.0 0.5695719734425766
-135.0 159.0 0.5687243961011442
-135.0 161.0 0.558482836558836
-135.0 163.0 0.5406837123887555
-135.0 165.0 0.5175872298347224
-135.0 167.0 0.485379290860291
-135.0 169.0 0.4174671563780195
-135.0 171.0 0.3555940104534539
-135.0 173.0 0.29075434383387483
-135.0 175.0 0.24004096623816923
-135.0 177.0 0.18650233083768894
-135.0 179.0 0.142746150586241
-133.0 -179.0 0.10626500918208787
-133.0 -177.0 0.08355699957621134
-133.0 -175.0 0.06561661251589207
-133.0 -173.0 0.054527475632151434
-133.0 -171.0 0.04555728210199181
-133.0 -169.0 0.03669303573951123
-133.0 -167.0 0.028499788105664642
-133.0 -165.0 0.02383811272778641
-133.0 -163.0 0.02048311908461647
-133.0 -161.0 0.017905071337759572
-133.0 -159.0 0.01553891792626077
-133.0 -157.0 0.013525921740358807
-133.0 -155.0 0.011583556999576212
-133.0 -153.0 0.00978245514903235
-133.0 -151.0 0.007663511795451335
-133.0 -149.0 0.006709987286339879
-133.0 -147.0 0.006074304280265575
-133.0 -145.0 0.005615199886989688
-133.0 -143.0 0.005297358383952536
-133.0 -141.0 0.005120779771154118
-133.0 -139.0 0.00505014832603475
-133.0 -137.0 0.0050854640485944345
-133.0 -135.0 0.005156095493713801
-133.0 -133.0 0.005297358383952536
-133.0 -131.0 0.0054033055516315865
-133.0 -129.0 0.0055445684418703204
-133.0 -127.0 0.005650515609549371
-133.0 -125.0 0.0057211470546687385
-133.0 -123.0 0.005756462777228422
-133.0 -121.0 0.005827094222347789
-133.0 -119.0 0.005827094222347789
-133.0 -117.0 0.005756462777228422
-133.0 -115.0 0.0057211470546687385
-133.0 -113.0 0.005650515609549371
-133.0 -111.0 0.005473936996750954
-133.0 -109.0 0.005262042661392852
-133.0 -107.0 0.004979516880915384
-133.0 -105.0 0.0049442011583557
-133.0 -103.0 0.004802938268116966
-133.0 -101.0 0.0047676225455572825
-133.0 -99.0 0.0047676225455572825
-133.0 -97.0 0.0049088854357960164
-133.0 -95.0 0.004979516880915384
-133.0 -93.0 0.0055445684418703204
-133.0 -91.0 0.006180251447944625
-133.0 -89.0 0.00692188162169798
-133.0 -87.0 0.00801666902104817
-133.0 -85.0 0.009994349484390451
-133.0 -83.0 0.011442294109337477
-133.0 -81.0 0.012960870179403871
-133.0 -79.0 0.014479446249470264
-133.0 -77.0 0.01589207515185761
-133.0 -75.0 0.01748128266704337
-133.0 -73.0 0.01839949145359514
-133.0 -71.0 0.019458963130385646
-133.0 -69.0 0.020447803362056788
-133.0 -67.0 0.021295380703489193
-133.0 -65.0 0.022284220935160335
-133.0 -63.0 0.022919903941234637
-133.0 -61.0 0.024261901398502612
-133.0 -59.0 0.024968215849696284
-133.0 -57.0 0.026027687526486792
-133.0 -55.0 0.02719310637095635
-133.0 -53.0 0.027899420822150023
-133.0 -51.0 0.028429156660545275
-133.0 -49.0 0.028676366718463058
-133.0 -47.0 0.028676366718463058
-133.0 -45.0 0.028676366718463058
-133.0 -43.0 0.029135471111738948
-133.0 -41.0 0.030230258511089136
-133.0 -39.0 0.03189009747139426
-133.0 -37.0 0.034821302443848
-133.0 -35.0 0.037717191693742054
-133.0 -33.0 0.039977397937561804
-133.0 -31.0 0.041495974007628195
-133.0 -29.0 0.04220228845882187
-133.0 -27.0 0.04220228845882187
-133.0 -25.0 0.04202570984602345
-133.0 -23.0 0.041849131233225034
-133.0 -21.0 0.04248481423929933
-133.0 -19.0 0.044850967650798136
-133.0 -17.0 0.04824127701652776
-133.0 -15.0 0.05233790083345105
-133.0 -13.0 0.05590478881197909
-133.0 -11.0 0.061696567311767196
-133.0 -9.0 0.06596976974148891
-133.0 -7.0 0.07133775957056081
-133.0 -5.0 0.07659980223195366
-133.0 -3.0 0.08083768893911569
-133.0 -1.0 0.08454583980788247
-133.0 1.0 0.08797146489617177
-133.0 3.0 0.09153835287469982
-133.0 5.0 0.09468145218251166
-133.0 7.0 0.09814239299336064
-133.0 9.0 0.10195649102980647
-133.0 11.0 0.10584122051137167
-133.0 13.0 0.10838395253566888
-133.0 15.0 0.11082073739228705
-133.0 17.0 0.11244526063003249
-133.0 19.0 0.113504732306823
-133.0 21.0 0.11233931346235344
-133.0 23.0 0.1096200028252578
-133.0 25.0 0.10485238027970052
-133.0 27.0 0.09842491877383812
-133.0 29.0 0.09284503460940811
-133.0 31.0 0.08719451899985874
-133.0 33.0 0.08306257946037576
-133.0 35.0 0.07935442859160899
-133.0 37.0 0.07638790789659557
-133.0 39.0 0.07278570419550784
-133.0 41.0 0.06883034326882329
-133.0 43.0 0.06487498234213872
-133.0 45.0 0.061131515750812264
-133.0 47.0 0.056399208927814665
-133.0 49.0 0.05300889956208504
-133.0 51.0 0.049442011583557
-133.0 53.0 0.04594575505014833
-133.0 55.0 0.042590761406978386
-133.0 57.0 0.04036587088571832
-133.0 59.0 0.03870603192541319
-133.0 61.0 0.037328718745585535
-133.0 63.0 0.036551772849272496
-133.0 65.0 0.03595140556575788
-133.0 67.0 0.03549230117248199
-133.0 69.0 0.03513914394688515
-133.0 71.0 0.034856618166407685
-133.0 73.0 0.034821302443848
-133.0 75.0 0.034856618166407685
-133.0 77.0 0.034856618166407685
-133.0 79.0 0.03510382822432547
-133.0 81.0 0.03573951123039978
-133.0 83.0 0.03686961435230965
-133.0 85.0 0.03828224325469699
-133.0 87.0 0.04004802938268117
-133.0 89.0 0.0421316570137025
-133.0 91.0 0.045416019211753075
-133.0 93.0 0.04951264302867637
-133.0 95.0 0.05463342279983049
-133.0 97.0 0.0623322503178415
-133.0 99.0 0.07190281113151575
-133.0 101.0 0.08443989264020342
-133.0 103.0 0.09722418420680887
-133.0 105.0 0.11032631727645148
-133.0 107.0 0.12356971323633281
-133.0 109.0 0.13684842491877383
-133.0 111.0 0.14903234920186467
-133.0 113.0 0.1620638508263879
-133.0 115.0 0.17400056505156095
-133.0 117.0 0.1861138578895324
-133.0 119.0 0.19988698968780902
-133.0 121.0 0.2188515327023591
-133.0 123.0 0.23997033479304986
-133.0 125.0 0.2568512501765786
-133.0 127.0 0.26963554174318405
-133.0 129.0 0.2769812120355982
-133.0 131.0 0.278570419550784
-133.0 133.0 0.27592174035880773
-133.0 135.0 0.2713306964260489
-133.0 137.0 0.27073032914253425
-133.0 139.0 0.27825257804774683
-133.0 141.0 0.29587512360502893
-133.0 143.0 0.33108489899703347
-133.0 145.0 0.38508263879078963
-133.0 147.0 0.4511936714225173
-133.0 149.0 0.49968215849696285
-133.0 151.0 0.5282525780477468
-133.0 153.0 0.5490535386354005
-133.0 155.0 0.5631445119367142
-133.0 157.0 0.5679827659273908
-133.0 159.0 0.5626500918208787
-133.0 161.0 0.5484178556293262
-133.0 163.0 0.5299477327306117
-133.0 165.0 0.5044850967650798
-133.0 167.0 0.4700522672693883
-133.0 169.0 0.40228139567735555
-133.0 171.0 0.3422446673258935
-133.0 173.0 0.28340867354146065
-133.0 175.0 0.232589348778076
-133.0 177.0 0.18113434100861703
-133.0 179.0 0.13766068653764657
-131.0 -179.0 0.1020977539200452
-131.0 -177.0 0.08087300466167538
-131.0 -175.0 0.06420398361350473
-131.0 -173.0 0.05339737251024156
-131.0 -171.0 0.04439186325752225
-131.0 -169.0 0.035845458398078824
-131.0 -167.0 0.028252578047746855
-131.0 -165.0 0.023484955502189576
-131.0 -163.0 0.02048311908461647
-131.0 -161.0 0.018046334227998305
-131.0 -159.0 0.015644865093939822
-131.0 -157.0 0.013808447520836277
-131.0 -155.0 0.011830767057493996
-131.0 -153.0 0.010206243819748552
-131.0 -151.0 0.008193247633846589
-131.0 -149.0 0.007204407402175449
-131.0 -147.0 0.006498092950981777
-131.0 -145.0 0.006109620002825258
-131.0 -143.0 0.005827094222347789
-131.0 -141.0 0.0057211470546687385
-131.0 -139.0 0.0057211470546687385
-131.0 -137.0 0.005756462777228422
-131.0 -135.0 0.005862409944907472
-131.0 -133.0 0.0060389885577058905
-131.0 -131.0 0.006144935725384941
-131.0 -129.0 0.006286198615623676
-131.0 -127.0 0.00642746150586241
-131.0 -125.0 0.00642746150586241
-131.0 -123.0 0.006498092950981777
-131.0 -121.0 0.006568724396101144
-131.0 -119.0 0.006498092950981777
-131.0 -117.0 0.00642746150586241
-131.0 -115.0 0.00642746150586241
-131.0 -113.0 0.0062155671705043086
-131.0 -111.0 0.006074304280265575
-131.0 -109.0 0.005827094222347789
-131.0 -107.0 0.005685831332109055
-131.0 -105.0 0.005579884164430005
-131.0 -103.0 0.0054033055516315865
-131.0 -101.0 0.005332674106512219
-131.0 -99.0 0.005367989829071903
-131.0 -97.0 0.005579884164430005
-131.0 -95.0 0.0057211470546687385
-131.0 -93.0 0.0062155671705043086
-131.0 -91.0 0.006745303008899562
-131.0 -89.0 0.007592880350331968
-131.0 -87.0 0.008970193530159628
-131.0 -85.0 0.010735979658143806
-131.0 -83.0 0.012113292837971464
-131.0 -81.0 0.013631868908037859
-131.0 -79.0 0.01532702359090267
-131.0 -77.0 0.01681028393840938
-131.0 -75.0 0.01822291284079672
-131.0 -73.0 0.01938833168526628
-131.0 -71.0 0.02048311908461647
-131.0 -69.0 0.02164853792908603
-131.0 -67.0 0.022637378160757168
-131.0 -65.0 0.024155954230823562
-131.0 -63.0 0.02503884729481565
-131.0 -61.0 0.026875264867919198
-131.0 -59.0 0.028393840937985592
-131.0 -57.0 0.030230258511089136
-131.0 -55.0 0.03164288741347648
-131.0 -53.0 0.03305551631586382
-131.0 -51.0 0.03415030371521401
-131.0 -49.0 0.03475067099872863
-131.0 -47.0 0.034821302443848
-131.0 -45.0 0.03478598672128832
-131.0 -43.0 0.03513914394688515
-131.0 -41.0 0.03683429862974996
-131.0 -39.0 0.03916513631868908
-131.0 -37.0 0.04177849978810567
-131.0 -35.0 0.0444978104252013
-131.0 -33.0 0.04689927955925978
-131.0 -31.0 0.04908885435796016
-131.0 -29.0 0.0498658002542732
-131.0 -27.0 0.05021895747987004
-131.0 -25.0 0.05021895747987004
-131.0 -23.0 0.05046616753778782
-131.0 -21.0 0.0518081649950558
-131.0 -19.0 0.05378584545839808
-131.0 -17.0 0.05707020765644865
-131.0 -15.0 0.06250882893063991
-131.0 -13.0 0.0683712388755474
-131.0 -11.0 0.0761053821161181
-131.0 -9.0 0.08334510524085323
-131.0 -7.0 0.09058482836558836
-131.0 -5.0 0.09687102698121204
-131.0 -3.0 0.10238027970052267
-131.0 -1.0 0.1074657437491171
-131.0 1.0 0.11166831473371945
-131.0 3.0 0.11551772849272496
-131.0 5.0 0.11880209069077553
-131.0 7.0 0.12205113716626642
-131.0 9.0 0.12582991948015257
-131.0 11.0 0.13024438480011302
-131.0 13.0 0.13381127277864105
-131.0 15.0 0.13642463624805765
-131.0 17.0 0.13833168526628054
-131.0 19.0 0.1390733154400339
-131.0 21.0 0.13819042237604182
-131.0 23.0 0.1341644300042379
-131.0 25.0 0.12688939115694306
-131.0 27.0 0.11851956491029807
-131.0 29.0 0.11004379149597401
-131.0 31.0 0.1027687526486792
-131.0 33.0 0.09697697414889109
-131.0 35.0 0.09224466732589348
-131.0 37.0 0.08694730894194096
-131.0 39.0 0.08203842350614493
-131.0 41.0 0.07614069783867777
-131.0 43.0 0.06928944766209917
-131.0 45.0 0.06356830060743043
-131.0 47.0 0.05777652210764232
-131.0 49.0 0.05300889956208504
-131.0 51.0 0.048982907190281116
-131.0 53.0 0.0449215990959175
-131.0 55.0 0.04153128973018788
-131.0 57.0 0.03916513631868908
-131.0 59.0 0.03725808730046617
-131.0 61.0 0.03602203701087724
-131.0 63.0 0.035456985449922304
-131.0 65.0 0.03510382822432547
-131.0 67.0 0.03510382822432547
-131.0 69.0 0.03510382822432547
-131.0 71.0 0.035245091114564205
-131.0 73.0 0.03549230117248199
-131.0 75.0 0.035845458398078824
-131.0 77.0 0.03626924706879503
-131.0 79.0 0.03683429862974996
-131.0 81.0 0.037328718745585535
-131.0 83.0 0.03835287469981636
-131.0 85.0 0.03969487215708433
-131.0 87.0 0.041460658285068515
-131.0 89.0 0.04350897019353016
-131.0 91.0 0.04651080661110326
-131.0 93.0 0.051278429156660546
-131.0 95.0 0.05636389320525498
-131.0 97.0 0.06483966661957903
-131.0 99.0 0.07628196072891652
-131.0 101.0 0.08959598813391723
-131.0 103.0 0.10234496397796299
-131.0 105.0 0.11594151716344116
-131.0 107.0 0.12950275462635966
-131.0 109.0 0.14151010029665206
-131.0 111.0 0.15337618307670575
-131.0 113.0 0.16474784574092385
-131.0 115.0 0.17640203418561945
-131.0 117.0 0.1878796440175166
-131.0 119.0 0.20235909026698687
-131.0 121.0 0.22344257663511796
-131.0 123.0 0.24759853086594152
-131.0 125.0 0.2683288600084758
-131.0 127.0 0.2855276168950417
-131.0 129.0 0.2979234355134906
-131.0 131.0 0.3026204266139285
-131.0 133.0 0.3000776945896313
-131.0 135.0 0.2946037575928804
-131.0 137.0 0.29068371238875546
-131.0 139.0 0.2936502330837689
-131.0 141.0 0.30770589066252296
-131.0 143.0 0.3407260912558271
-131.0 145.0 0.38748410792484816
-131.0 147.0 0.44769741488910864
-131.0 149.0 0.49646842774403166
-131.0 151.0 0.5260630032490464
-131.0 153.0 0.5457338607147902
-131.0 155.0 0.5574233648820455
-131.0 157.0 0.5576705749399633
-131.0 159.0 0.5479234355134907
-131.0 161.0 0.5331967792061025
-131.0 163.0 0.5142675519141121
-131.0 165.0 0.4885930216132222
-131.0 167.0 0.4405636389320525
-131.0 169.0 0.38395253566887977
-131.0 171.0 0.32578754061308096
-131.0 173.0 0.27369684983754766
-131.0 175.0 0.22188868484249188
-131.0 177.0 0.1732942506003673
-131.0 179.0 0.1320101709280972
-129.0 -179.0 0.09874276027687527
-129.0 -177.0 0.07840090408249753
-129.0 -175.0 0.06293261760135613
-129.0 -173.0 0.05290295239440599
-129.0 -171.0 0.04410933747704478
-129.0 -169.0 0.035633564062720724
-129.0 -167.0 0.028217262325187172
-129.0 -165.0 0.023873428450346092
-129.0 -163.0 0.020695013419974574
-129.0 -161.0 0.018328860008475775
-129.0 -159.0 0.016068653764656025
-129.0 -157.0 0.014161604746433113
-129.0 -155.0 0.01236050289588925
-129.0 -153.0 0.010806611103263173
-129.0 -151.0 0.009076140697838677
-129.0 -149.0 0.007592880350331968
-129.0 -147.0 0.007063144511936714
-129.0 -145.0 0.006674671563780195
-129.0 -143.0 0.00642746150586241
-129.0 -141.0 0.00642746150586241
-129.0 -139.0 0.00642746150586241
-129.0 -137.0 0.00642746150586241
-129.0 -135.0 0.006568724396101144
-129.0 -133.0 0.006709987286339879
-129.0 -131.0 0.006745303008899562
-129.0 -129.0 0.00692188162169798
-129.0 -127.0 0.007133775957056081
-129.0 -125.0 0.007204407402175449
-129.0 -123.0 0.007204407402175449
-129.0 -121.0 0.007204407402175449
-129.0 -119.0 0.0071690916796157645
-129.0 -117.0 0.007063144511936714
-129.0 -115.0 0.006886565899138297
-129.0 -113.0 0.006745303008899562
-129.0 -111.0 0.006674671563780195
-129.0 -109.0 0.006462777228422093
-129.0 -107.0 0.00642746150586241
-129.0 -105.0 0.0062155671705043086
-129.0 -103.0 0.006109620002825258
-129.0 -101.0 0.006074304280265575
-129.0 -99.0 0.006109620002825258
-129.0 -97.0 0.006286198615623676
-129.0 -95.0 0.006568724396101144
-129.0 -93.0 0.006886565899138297
-129.0 -91.0 0.007486933182652917
-129.0 -89.0 0.008299194801525639
-129.0 -87.0 0.009994349484390451
-129.0 -85.0 0.011230399773979376
-129.0 -83.0 0.012537081508687667
-129.0 -81.0 0.014196920468992796
-129.0 -79.0 0.015750812261618872
-129.0 -77.0 0.01758722983472242
-129.0 -75.0 0.01878796440175166
-129.0 -73.0 0.02009464613645995
-129.0 -71.0 0.021330696426048876
-129.0 -69.0 0.022531430993078118
-129.0 -67.0 0.0242972171210623
-129.0 -65.0 0.02542732024297217
-129.0 -63.0 0.027546263596553187
-129.0 -61.0 0.029735838395253567
-129.0 -59.0 0.03206667608419268
-129.0 -57.0 0.034856618166407685
-129.0 -55.0 0.037328718745585535
-129.0 -53.0 0.0391298205961294
-129.0 -51.0 0.04008334510524085
-129.0 -49.0 0.040683712388755476
-129.0 -47.0 0.04082497527899421
-129.0 -45.0 0.04082497527899421
-129.0 -43.0 0.041284079672270095
-129.0 -41.0 0.04252012996185902
-129.0 -39.0 0.045274756321514335
-129.0 -37.0 0.04824127701652776
-129.0 -35.0 0.05124311343410086
-129.0 -33.0 0.053573951123039976
-129.0 -31.0 0.05530442152846447
-129.0 -29.0 0.056399208927814665
-129.0 -27.0 0.057705890662522956
-129.0 -25.0 0.058270942223477895
-129.0 -23.0 0.05915383528746998
-129.0 -21.0 0.06084898997033479
-129.0 -19.0 0.06392145783302726
-129.0 -17.0 0.06833592315298771
-129.0 -15.0 0.07578754061308095
-129.0 -13.0 0.08408673541460658
-129.0 -11.0 0.09284503460940811
-129.0 -9.0 0.10121486085605312
-129.0 -7.0 0.1105028958892499
-129.0 -5.0 0.11993219381268541
-129.0 -3.0 0.1285139143946885
-129.0 -1.0 0.13589490040966237
-129.0 1.0 0.14228704619296512
-129.0 3.0 0.14733719451899985
-129.0 5.0 0.1510806611103263
-129.0 7.0 0.154576917643735
-129.0 9.0 0.15807317417714367
-129.0 11.0 0.16181664076847013
-129.0 13.0 0.1648891086311626
-129.0 15.0 0.16796157649385507
-129.0 17.0 0.17036304562791355
-129.0 19.0 0.17174035880774122
-129.0 21.0 0.1693742053962424
-129.0 23.0 0.163617742619014
-129.0 25.0 0.1534821302443848
-129.0 27.0 0.14158073174177144
-129.0 29.0 0.13017375335499365
-129.0 31.0 0.11996750953524508
-129.0 33.0 0.11106794745020483
-129.0 35.0 0.10386354004802938
-129.0 37.0 0.09715355276168951
-129.0 39.0 0.09072609125582709
-129.0 41.0 0.08270942223477892
-129.0 43.0 0.07398643876253708
-129.0 45.0 0.06529877101285492
-129.0 47.0 0.05816499505579884
-129.0 49.0 0.05237321655601074
-129.0 51.0 0.046934595281819466
-129.0 53.0 0.042590761406978386
-129.0 55.0 0.03948297782172623
-129.0 57.0 0.036940245797429015
-129.0 59.0 0.034856618166407685
-129.0 61.0 0.03393840937985591
-129.0 63.0 0.033549936431699394
-129.0 65.0 0.033585252154259074
-129.0 67.0 0.03393840937985591
-129.0 69.0 0.03443282949569148
-129.0 71.0 0.03492724961152705
-129.0 73.0 0.03570419550784009
-129.0 75.0 0.03626924706879503
-129.0 77.0 0.03708150868766775
-129.0 79.0 0.037717191693742054
-129.0 81.0 0.03838819042237604
-129.0 83.0 0.0395536092668456
-129.0 85.0 0.04124876394971041
-129.0 87.0 0.04308518152281396
-129.0 89.0 0.04573386071479022
-129.0 91.0 0.049018222912840796
-129.0 93.0 0.053362056787681876
-129.0 95.0 0.05943636106794745
-129.0 97.0 0.06766492442435372
-129.0 99.0 0.08044921599095918
-129.0 101.0 0.09358666478316147
-129.0 103.0 0.10697132363328153
-129.0 105.0 0.12028535103828224
-129.0 107.0 0.13275180110185053
-129.0 109.0 0.1438409379855912
-129.0 111.0 0.15362339313462353
-129.0 113.0 0.1631233225031784
-129.0 115.0 0.17241135753637518
-129.0 117.0 0.18364175731035456
-129.0 119.0 0.19847436078542166
-129.0 121.0 0.22089984461082074
-129.0 123.0 0.24943494843904507
-129.0 125.0 0.2751801101850544
-129.0 127.0 0.2983119084616471
-129.0 129.0 0.31695860997316005
-129.0 131.0 0.32596411922587937
-129.0 133.0 0.32578754061308096
-129.0 135.0 0.31974855205537506
-129.0 137.0 0.313391721994632
-129.0 139.0 0.31134341008617034
-129.0 141.0 0.3215849696284786
-129.0 143.0 0.3480011301031219
-129.0 145.0 0.3853651645712671
-129.0 147.0 0.43646701511512925
-129.0 149.0 0.48869896878090124
-129.0 151.0 0.5181169656731177
-129.0 153.0 0.5376465602486227
-129.0 155.0 0.5453807034891934
-129.0 157.0 0.5420963412911428
-129.0 159.0 0.5306187314592457
-129.0 161.0 0.5149738663653058
-129.0 163.0 0.4950557988416443
-129.0 165.0 0.4677920610255686
-129.0 167.0 0.4118519564910298
-129.0 169.0 0.3675660404011866
-129.0 171.0 0.3095069925130668
-129.0 173.0 0.26193671422517306
-129.0 175.0 0.20995197061731882
-129.0 177.0 0.1642534256250883
-129.0 179.0 0.1259711823703913
-127.0 -179.0 0.09591750247210058
-127.0 -177.0 0.07684701228987145
-127.0 -175.0 0.06240288176296087
-127.0 -173.0 0.05269105805904789
-127.0 -171.0 0.04403870603192541
-127.0 -169.0 0.03577482695295946
-127.0 -167.0 0.028429156660545275
-127.0 -165.0 0.0242972171210623
-127.0 -163.0 0.021224749258369827
-127.0 -161.0 0.018858595846871027
-127.0 -159.0 0.01681028393840938
-127.0 -157.0 0.014620709139708999
-127.0 -155.0 0.012960870179403871
-127.0 -153.0 0.01137166266421811
-127.0 -151.0 0.010064980929509817
-127.0 -149.0 0.008299194801525639
-127.0 -147.0 0.007592880350331968
-127.0 -145.0 0.007239723124735132
-127.0 -143.0 0.007027828789377031
-127.0 -141.0 0.006886565899138297
-127.0 -139.0 0.006886565899138297
-127.0 -137.0 0.007063144511936714
-127.0 -135.0 0.007204407402175449
-127.0 -133.0 0.007239723124735132
-127.0 -131.0 0.007486933182652917
-127.0 -129.0 0.007592880350331968
-127.0 -127.0 0.007663511795451335
-127.0 -125.0 0.007698827518011019
-127.0 -123.0 0.007698827518011019
-127.0 -121.0 0.007663511795451335
-127.0 -119.0 0.007592880350331968
-127.0 -117.0 0.007592880350331968
-127.0 -115.0 0.007486933182652917
-127.0 -113.0 0.007275038847294816
-127.0 -111.0 0.007239723124735132
-127.0 -109.0 0.007133775957056081
-127.0 -107.0 0.00692188162169798
-127.0 -105.0 0.006815934454018929
-127.0 -103.0 0.006709987286339879
-127.0 -101.0 0.006709987286339879
-127.0 -99.0 0.006745303008899562
-127.0 -97.0 0.006957197344257663
-127.0 -95.0 0.007239723124735132
-127.0 -93.0 0.007592880350331968
-127.0 -91.0 0.008263879078965955
-127.0 -89.0 0.009641192258793615
-127.0 -87.0 0.01077129538070349
-127.0 -85.0 0.011795451334934313
-127.0 -83.0 0.013208080237321656
-127.0 -81.0 0.014691340584828365
-127.0 -79.0 0.01631586382257381
-127.0 -77.0 0.018046334227998305
-127.0 -75.0 0.019423647407825963
-127.0 -73.0 0.020695013419974574
-127.0 -71.0 0.022284220935160335
-127.0 -69.0 0.02383811272778641
-127.0 -67.0 0.02521542590761407
-127.0 -65.0 0.027510947873993503
-127.0 -63.0 0.0298771012854923
-127.0 -61.0 0.03291425342562509
-127.0 -59.0 0.03626924706879503
-127.0 -57.0 0.039377030654047185
-127.0 -55.0 0.04177849978810567
-127.0 -53.0 0.043756180251447944
-127.0 -51.0 0.045274756321514335
-127.0 -49.0 0.04591043932758864
-127.0 -47.0 0.04598107077270801
-127.0 -45.0 0.04608701794038706
-127.0 -43.0 0.046758016669021046
-127.0 -41.0 0.04873569713236333
-127.0 -39.0 0.05085464048594434
-127.0 -37.0 0.05364458256815934
-127.0 -35.0 0.05629326176013561
-127.0 -33.0 0.060001412628902386
-127.0 -31.0 0.06261477609831897
-127.0 -29.0 0.0644865093939822
-127.0 -27.0 0.06589913829636955
-127.0 -25.0 0.06755897725667467
-127.0 -23.0 0.06950134199745726
-127.0 -21.0 0.07267975702782879
-127.0 -19.0 0.07734143240570703
-127.0 -17.0 0.0832038423506145
-127.0 -15.0 0.09097330131374488
-127.0 -13.0 0.09934312756038989
-127.0 -11.0 0.1087724254838254
-127.0 -9.0 0.12010877242548383
-127.0 -7.0 0.13225738098601497
-127.0 -5.0 0.14426472665630738
-127.0 -3.0 0.15722559683571125
-127.0 -1.0 0.16926825822856337
-127.0 1.0 0.17996892216414748
-127.0 3.0 0.18795027546263596
-127.0 5.0 0.19264726656307388
-127.0 7.0 0.19564910298064697
-127.0 9.0 0.19727362621839242
-127.0 11.0 0.19812120355982482
-127.0 13.0 0.1994632010170928
-127.0 15.0 0.20122898714507698
-127.0 17.0 0.20317135188585958
-127.0 19.0 0.20416019211753073
-127.0 21.0 0.20105240853227857
-127.0 23.0 0.19356547534962565
-127.0 25.0 0.18286481141404154
-127.0 27.0 0.16799689221641476
-127.0 29.0 0.15136318689080377
-127.0 31.0 0.1373781607571691
-127.0 33.0 0.12551207797711542
-127.0 35.0 0.1154470970476056
-127.0 37.0 0.10626500918208787
-127.0 39.0 0.09725949992936855
-127.0 41.0 0.08783020200593304
-127.0 43.0 0.0775886424636248
-127.0 45.0 0.06639355841220511
-127.0 47.0 0.05784715355276169
-127.0 49.0 0.05113716626642181
-127.0 51.0 0.04481565192823845
-127.0 53.0 0.04022460799547959
-127.0 55.0 0.036551772849272496
-127.0 57.0 0.03365588359937844
-127.0 59.0 0.031996044639073316
-127.0 61.0 0.031289730187879644
-127.0 63.0 0.031183783020200594
-127.0 65.0 0.03157225596835711
-127.0 67.0 0.032031360361632996
-127.0 69.0 0.03291425342562509
-127.0 71.0 0.03393840937985591
-127.0 73.0 0.03510382822432547
-127.0 75.0 0.0361279841785563
-127.0 77.0 0.037152140132787115
-127.0 79.0 0.03810566464189857
-127.0 81.0 0.039200452041248765
-127.0 83.0 0.040895606724113576
-127.0 85.0 0.042590761406978386
-127.0 87.0 0.04555728210199181
-127.0 89.0 0.04824127701652776
-127.0 91.0 0.0518081649950558
-127.0 93.0 0.05558694730894194
-127.0 95.0 0.06261477609831897
-127.0 97.0 0.07144370673823987
-127.0 99.0 0.08394547252436785
-127.0 101.0 0.09697697414889109
-127.0 103.0 0.11011442294109337
-127.0 105.0 0.12272213589490041
-127.0 107.0 0.13451758722983473
-127.0 109.0 0.14394688515327023
-127.0 111.0 0.15122192400056506
-127.0 113.0 0.158814804350897
-127.0 115.0 0.16608984319819184
-127.0 117.0 0.17686113857889532
-127.0 119.0 0.1908814804350897
-127.0 121.0 0.2158143805622263
-127.0 123.0 0.2473866365305834
-127.0 125.0 0.27761689504167253
-127.0 127.0 0.30689362904365025
-127.0 129.0 0.33090832038423507
-127.0 131.0 0.34471676790507133
-127.0 133.0 0.3480364458256816
-127.0 135.0 0.3441517163441164
-127.0 137.0 0.33631162593586666
-127.0 139.0 0.33023732165560105
-127.0 141.0 0.3346164712530018
-127.0 143.0 0.3547464331120215
-127.0 145.0 0.38208080237321657
-127.0 147.0 0.42170504308518153
-127.0 149.0 0.47838677779347366
-127.0 151.0 0.5066393558412206
-127.0 153.0 0.525886424636248
-127.0 155.0 0.5315016245232378
-127.0 157.0 0.5268752648679192
-127.0 159.0 0.513172764514762
-127.0 161.0 0.4948085887837265
-127.0 163.0 0.4748198898149456
-127.0 165.0 0.4344540189292273
-127.0 167.0 0.3929933606441588
-127.0 169.0 0.34983754767622544
-127.0 171.0 0.2967580166690211
-127.0 173.0 0.25102415595423083
-127.0 175.0 0.19840372934030231
-127.0 177.0 0.15553044215284645
-127.0 179.0 0.12109761265715496
-125.0 -179.0 0.09379855911851956
-125.0 -177.0 0.07532843621980506
-125.0 -175.0 0.062049724537364036
-125.0 -173.0 0.05269105805904789
-125.0 -171.0 0.044321231812402884
-125.0 -169.0 0.03648114140415313
-125.0 -167.0 0.029241418279417997
-125.0 -165.0 0.024791637236897868
-125.0 -163.0 0.0219310637095635
-125.0 -161.0 0.019458963130385646
-125.0 -159.0 0.01748128266704337
-125.0 -157.0 0.01532702359090267
-125.0 -155.0 0.013596553185478175
-125.0 -153.0 0.012077977115411781
-125.0 -151.0 0.010806611103263173
-125.0 -149.0 0.00978245514903235
-125.0 -147.0 0.008299194801525639
-125.0 -145.0 0.00791072185336912
-125.0 -143.0 0.007592880350331968
-125.0 -141.0 0.007486933182652917
-125.0 -139.0 0.007486933182652917
-125.0 -137.0 0.007592880350331968
-125.0 -135.0 0.007663511795451335
-125.0 -133.0 0.007875406130809436
-125.0 -131.0 0.00801666902104817
-125.0 -129.0 0.008263879078965955
-125.0 -127.0 0.008299194801525639
-125.0 -125.0 0.008299194801525639
-125.0 -123.0 0.008299194801525639
-125.0 -121.0 0.008263879078965955
-125.0 -119.0 0.008193247633846589
-125.0 -117.0 0.008051984743607854
-125.0 -115.0 0.007946037575928804
-125.0 -113.0 0.007840090408249753
-125.0 -111.0 0.007698827518011019
-125.0 -109.0 0.007592880350331968
-125.0 -107.0 0.007557564627772284
-125.0 -105.0 0.007486933182652917
-125.0 -103.0 0.007380986014973867
-125.0 -101.0 0.007345670292414183
-125.0 -99.0 0.007486933182652917
-125.0 -97.0 0.007592880350331968
-125.0 -95.0 0.007946037575928804
-125.0 -93.0 0.008440457691764373
-125.0 -91.0 0.009535245091114565
-125.0 -89.0 0.010453453877666337
-125.0 -87.0 0.011301031219098742
-125.0 -85.0 0.012395818618448934
-125.0 -83.0 0.013808447520836277
-125.0 -81.0 0.015291707868342986
-125.0 -79.0 0.016880915383528747
-125.0 -77.0 0.018364175731035458
-125.0 -75.0 0.019918067523661535
-125.0 -73.0 0.02136601214860856
-125.0 -71.0 0.022778641050995904
-125.0 -69.0 0.024579742901539765
-125.0 -67.0 0.026734001977680465
-125.0 -65.0 0.029135471111738948
-125.0 -63.0 0.03206667608419268
-125.0 -61.0 0.03598672128831756
-125.0 -59.0 0.0395536092668456
-125.0 -57.0 0.042590761406978386
-125.0 -55.0 0.04587512360502896
-125.0 -53.0 0.04824127701652776
-125.0 -51.0 0.049795168809153835
-125.0 -49.0 0.05060743042802656
-125.0 -47.0 0.05120779771154118
-125.0 -45.0 0.05152563921457833
-125.0 -43.0 0.05212600649809295
-125.0 -41.0 0.053362056787681876
-125.0 -39.0 0.05530442152846447
-125.0 -37.0 0.05901257239723125
-125.0 -35.0 0.06275603898855771
-125.0 -33.0 0.06635824268964544
-125.0 -31.0 0.07013702500353157
-125.0 -29.0 0.07388049159485803
-125.0 -27.0 0.07702359090266987
-125.0 -25.0 0.07928379714648962
-125.0 -23.0 0.08239158073174177
-125.0 -21.0 0.0864175731035457
-125.0 -19.0 0.09206808871309508
-125.0 -17.0 0.09814239299336064
-125.0 -15.0 0.10622969345952818
-125.0 -13.0 0.1154470970476056
-125.0 -11.0 0.12600649809295097
-125.0 -9.0 0.1384023167113999
-125.0 -7.0 0.15228139567735555
-125.0 -5.0 0.16845599660969063
-125.0 -3.0 0.1859725949992937
-125.0 -1.0 0.2025003531572256
-125.0 1.0 0.21955784715355275
-125.0 3.0 0.23428450346094082
-125.0 5.0 0.24445543155812968
-125.0 7.0 0.24798700381409802
-125.0 9.0 0.24826952959457552
-125.0 11.0 0.24625653340867354
-125.0 13.0 0.24466732589348777
-125.0 15.0 0.24297217121062298
-125.0 17.0 0.24251306681734708
-125.0 19.0 0.24173612092103405
-125.0 21.0 0.23714507698827517
-125.0 23.0 0.22768046334227998
-125.0 25.0 0.21249470264161605
-125.0 27.0 0.1939186325752225
-125.0 29.0 0.1758369826246645
-125.0 31.0 0.15595423082356266
-125.0 33.0 0.1390733154400339
-125.0 35.0 0.12565334086735414
-125.0 37.0 0.11368131091962141
-125.0 39.0 0.10234496397796299
-125.0 41.0 0.09150303715214013
-125.0 43.0 0.07928379714648962
-125.0 45.0 0.06657013702500353
-125.0 47.0 0.0567523661534115
-125.0 49.0 0.049230117248198896
-125.0 51.0 0.04202570984602345
-125.0 53.0 0.03708150868766775
-125.0 55.0 0.03291425342562509
-125.0 57.0 0.030795310072044075
-125.0 59.0 0.029347365447097047
-125.0 61.0 0.028817629608701795
-125.0 63.0 0.02878231388614211
-125.0 65.0 0.02927673400197768
-125.0 67.0 0.030230258511089136
-125.0 69.0 0.031113151575081228
-125.0 71.0 0.03234920186467015
-125.0 73.0 0.033726515044497814
-125.0 75.0 0.03510382822432547
-125.0 77.0 0.03648114140415313
-125.0 79.0 0.03807034891933889
-125.0 81.0 0.0395536092668456
-125.0 83.0 0.04177849978810567
-125.0 85.0 0.044356547534962563
-125.0 87.0 0.04735838395253567
-125.0 89.0 0.05050148326034751
-125.0 91.0 0.053962424071196495
-125.0 93.0 0.059047888119790934
-125.0 95.0 0.06547534962565334
-125.0 97.0 0.07532843621980506
-125.0 99.0 0.08694730894194096
-125.0 101.0 0.09951970617318831
-125.0 103.0 0.1119861562367566
-125.0 105.0 0.12431134341008616
-125.0 107.0 0.13532984884870744
-125.0 109.0 0.1427108348636813
-125.0 111.0 0.14800819324763384
-125.0 113.0 0.1528464472383105
-125.0 115.0 0.16005085464048593
-125.0 117.0 0.16962141545416018
-125.0 119.0 0.1859725949992937
-125.0 121.0 0.2100226020624382
-125.0 123.0 0.24519706173188305
-125.0 125.0 0.27782878937703065
-125.0 127.0 0.30918915101002964
-125.0 129.0 0.3377595705608137
-125.0 131.0 0.3540401186608278
-125.0 133.0 0.3603263172764515
-125.0 135.0 0.35894900409662384
-125.0 137.0 0.3514620709139709
-125.0 139.0 0.34418703206667606
-125.0 141.0 0.345423082356265
-125.0 143.0 0.3584545839807882
-125.0 145.0 0.3774897584404577
-125.0 147.0 0.40740217544850965
-125.0 149.0 0.458256815934454
-125.0 151.0 0.4915595423082356
-125.0 153.0 0.5091820878655178
-125.0 155.0 0.5151857607006639
-125.0 157.0 0.5088289306399209
-125.0 159.0 0.49346659132645854
-125.0 161.0 0.47432546969911005
-125.0 163.0 0.44013985026133634
-125.0 165.0 0.40553044215284645
-125.0 167.0 0.3752648679191976
-125.0 169.0 0.332815369402458
-125.0 171.0 0.28644582568159344
-125.0 173.0 0.2411710693600791
-125.0 175.0 0.18932758864246363
-125.0 177.0 0.14825540330555162
-125.0 179.0 0.1167184630597542
-123.0 -179.0 0.09231529877101285
-123.0 -177.0 0.07465743749117107
-123.0 -175.0 0.0619084616471253
-123.0 -173.0 0.05269105805904789
-123.0 -171.0 0.044674389037999716
-123.0 -169.0 0.03725808730046617
-123.0 -167.0 0.0298771012854923
-123.0 -165.0 0.02521542590761407
-123.0 -163.0 0.02231953665772002
-123.0 -161.0 0.01995338324622122
-123.0 -159.0 0.01797570278287894
-123.0 -157.0 0.015750812261618872
-123.0 -155.0 0.014161604746433113
-123.0 -153.0 0.012501765786127984
-123.0 -151.0 0.01137166266421811
-123.0 -149.0 0.01048876960022602
-123.0 -147.0 0.009641192258793615
-123.0 -145.0 0.008687667749682158
-123.0 -143.0 0.008193247633846589
-123.0 -141.0 0.00801666902104817
-123.0 -139.0 0.007946037575928804
-123.0 -137.0 0.008051984743607854
-123.0 -135.0 0.008263879078965955
-123.0 -133.0 0.008299194801525639
-123.0 -131.0 0.008652352027122475
-123.0 -129.0 0.008828930639920893
-123.0 -127.0 0.009076140697838677
-123.0 -125.0 0.009076140697838677
-123.0 -123.0 0.009040824975278994
-123.0 -121.0 0.008758299194801526
-123.0 -119.0 0.008652352027122475
-123.0 -117.0 0.008440457691764373
-123.0 -115.0 0.008299194801525639
-123.0 -113.0 0.008299194801525639
-123.0 -111.0 0.008263879078965955
-123.0 -109.0 0.008193247633846589
-123.0 -107.0 0.008193247633846589
-123.0 -105.0 0.008051984743607854
-123.0 -103.0 0.00801666902104817
-123.0 -101.0 0.00801666902104817
-123.0 -99.0 0.008193247633846589
-123.0 -97.0 0.008299194801525639
-123.0 -95.0 0.008864246362480576
-123.0 -93.0 0.00978245514903235
-123.0 -91.0 0.01038282243254697
-123.0 -89.0 0.011124452606300324
-123.0 -87.0 0.011795451334934313
-123.0 -85.0 0.012819607289165137
-123.0 -83.0 0.014161604746433113
-123.0 -81.0 0.015574233648820456
-123.0 -79.0 0.017375335499364316
-123.0 -77.0 0.018752648679191977
-123.0 -75.0 0.02027122474925837
-123.0 -73.0 0.0219310637095635
-123.0 -71.0 0.02344963977962989
-123.0 -69.0 0.02521542590761407
-123.0 -67.0 0.02768752648679192
-123.0 -65.0 0.03054810001412629
-123.0 -63.0 0.034079672270094646
-123.0 -61.0 0.03835287469981636
-123.0 -59.0 0.0421316570137025
-123.0 -57.0 0.04591043932758864
-123.0 -55.0 0.049230117248198896
-123.0 -53.0 0.05194942788529453
-123.0 -51.0 0.05339737251024156
-123.0 -49.0 0.054527475632151434
-123.0 -47.0 0.05516315863822574
-123.0 -45.0 0.05530442152846447
-123.0 -43.0 0.05576352592174036
-123.0 -41.0 0.057741206385082636
-123.0 -39.0 0.06067241135753638
-123.0 -37.0 0.06430993078118379
-123.0 -35.0 0.06868908037858455
-123.0 -33.0 0.0739511230399774
-123.0 -31.0 0.078683429862975
-123.0 -29.0 0.08306257946037576
-123.0 -27.0 0.08666478316146348
-123.0 -25.0 0.09058482836558836
-123.0 -23.0 0.09454018929227292
-123.0 -21.0 0.0997316005085464
-123.0 -19.0 0.10615906201440882
-123.0 -17.0 0.1139285209775392
-123.0 -15.0 0.12258087300466168
-123.0 -13.0 0.13236332815369403
-123.0 -11.0 0.14278146630880068
-123.0 -9.0 0.15634270377171916
-123.0 -7.0 0.171316570137025
-123.0 -5.0 0.18900974713942648
-123.0 -3.0 0.21101144229410934
-123.0 -1.0 0.236050289588925
-123.0 1.0 0.2568865658991383
-123.0 3.0 0.27468569006921884
-123.0 5.0 0.28690493007486934
-123.0 7.0 0.2936149173612092
-123.0 9.0 0.2946743890379997
-123.0 11.0 0.2920963412911428
-123.0 13.0 0.2873287187455855
-123.0 15.0 0.2837618307670575
-123.0 17.0 0.28026557423364884
-123.0 19.0 0.27676931770024016
-123.0 21.0 0.27161322220652634
-123.0 23.0 0.2620426613928521
-123.0 25.0 0.2469981635824269
-123.0 27.0 0.2239723124735132
-123.0 29.0 0.19762678344398926
-123.0 31.0 0.17484814239299337
-123.0 33.0 0.15252860573527335
-123.0 35.0 0.13448227150727504
-123.0 37.0 0.1195084051419692
-123.0 39.0 0.10584122051137167
-123.0 41.0 0.09302161322220652
-123.0 43.0 0.07935442859160899
-123.0 45.0 0.06572255968357113
-123.0 47.0 0.05530442152846447
-123.0 49.0 0.04668738522390168
-123.0 51.0 0.03927108348636813
-123.0 53.0 0.03340867354146066
-123.0 55.0 0.02977115411781325
-123.0 57.0 0.02807599943494844
-123.0 59.0 0.02719310637095635
-123.0 61.0 0.026734001977680465
-123.0 63.0 0.026734001977680465
-123.0 65.0 0.02719310637095635
-123.0 67.0 0.02779347365447097
-123.0 69.0 0.028852945331261478
-123.0 71.0 0.030371521401327872
-123.0 73.0 0.03164288741347648
-123.0 75.0 0.03351462070913971
-123.0 77.0 0.035280406837123884
-123.0 79.0 0.0373993501907049
-123.0 81.0 0.039624240711964964
-123.0 83.0 0.04220228845882187
-123.0 85.0 0.04573386071479022
-123.0 87.0 0.049230117248198896
-123.0 89.0 0.05269105805904789
-123.0 91.0 0.05594010453453878
-123.0 93.0 0.0623322503178415
-123.0 95.0 0.06883034326882329
-123.0 97.0 0.07861279841785562
-123.0 99.0 0.0902669868625512
-123.0 101.0 0.1018858595846871
-123.0 103.0 0.11406978386777794
-123.0 105.0 0.12582991948015257
-123.0 107.0 0.13582426896454303
-123.0 109.0 0.1418985732448086
-123.0 111.0 0.14588924989405283
-123.0 113.0 0.1493855064274615
-123.0 115.0 0.15637801949427885
-123.0 117.0 0.16729057776522108
-123.0 119.0 0.1841714931487498
-123.0 121.0 0.2086806046051702
-123.0 123.0 0.24367848566181663
-123.0 125.0 0.2759923718039271
-123.0 127.0 0.306363893205255
-123.0 129.0 0.33313321090549514
-123.0 131.0 0.3507204407402175
-123.0 133.0 0.3578189009747139
-123.0 135.0 0.3578895324198333
-123.0 137.0 0.3536163299901116
-123.0 139.0 0.34969628478598674
-123.0 141.0 0.3514620709139709
-123.0 143.0 0.36022037010877245
-123.0 145.0 0.37332250317841503
-123.0 147.0 0.3964189857324481
-123.0 149.0 0.4312049724537364
-123.0 151.0 0.4712176861138579
-123.0 153.0 0.4892287046192965
-123.0 155.0 0.49403164288741347
-123.0 157.0 0.4884870744455432
-123.0 159.0 0.4727362621839243
-123.0 161.0 0.4419409521118802
-123.0 163.0 0.41001553891792625
-123.0 165.0 0.38656589913829636
-123.0 167.0 0.36092668455996607
-123.0 169.0 0.31886565899138297
-123.0 171.0 0.27740500070631446
-123.0 173.0 0.23103545698544992
-123.0 175.0 0.18275886424636248
-123.0 177.0 0.14278146630880068
-123.0 179.0 0.11346941658426331
-121.0 -179.0 0.09072609125582709
-121.0 -177.0 0.07384517587229834
-121.0 -175.0 0.06144935725384942
-121.0 -173.0 0.05272637378160757
-121.0 -171.0 0.04495691481847719
-121.0 -169.0 0.03764656024862269
-121.0 -167.0 0.030512784291566605
-121.0 -165.0 0.025533267410651223
-121.0 -163.0 0.022531430993078118
-121.0 -161.0 0.020306540471818055
-121.0 -159.0 0.018328860008475775
-121.0 -157.0 0.016174600932335075
-121.0 -155.0 0.014514761972029947
-121.0 -153.0 0.013102133069642604
-121.0 -151.0 0.011936714225173046
-121.0 -149.0 0.011124452606300324
-121.0 -147.0 0.010276875264867919
-121.0 -145.0 0.009641192258793615
-121.0 -143.0 0.008864246362480576
-121.0 -141.0 0.008440457691764373
-121.0 -139.0 0.00840514196920469
-121.0 -137.0 0.008475773414324057
-121.0 -135.0 0.008687667749682158
-121.0 -133.0 0.008970193530159628
-121.0 -131.0 0.009323350755756462
-121.0 -129.0 0.009429297923435513
-121.0 -127.0 0.009535245091114565
-121.0 -125.0 0.009535245091114565
-121.0 -123.0 0.009429297923435513
-121.0 -121.0 0.009323350755756462
-121.0 -119.0 0.009076140697838677
-121.0 -117.0 0.00889956208504026
-121.0 -115.0 0.00879361491736121
-121.0 -113.0 0.008758299194801526
-121.0 -111.0 0.008758299194801526
-121.0 -109.0 0.008758299194801526
-121.0 -107.0 0.008758299194801526
-121.0 -105.0 0.008758299194801526
-121.0 -103.0 0.008687667749682158
-121.0 -101.0 0.008758299194801526
-121.0 -99.0 0.00900550925271931
-121.0 -97.0 0.009429297923435513
-121.0 -95.0 0.009923718039271083
-121.0 -93.0 0.01038282243254697
-121.0 -91.0 0.011018505438621274
-121.0 -89.0 0.011548241277016529
-121.0 -87.0 0.01236050289588925
-121.0 -85.0 0.01334934312756039
-121.0 -83.0 0.014479446249470264
-121.0 -81.0 0.015750812261618872
-121.0 -79.0 0.017551914112162736
-121.0 -77.0 0.01899985873710976
-121.0 -75.0 0.02058906625229552
-121.0 -73.0 0.022284220935160335
-121.0 -71.0 0.024155954230823562
-121.0 -69.0 0.025745161746009323
-121.0 -67.0 0.028393840937985592
-121.0 -65.0 0.031289730187879644
-121.0 -63.0 0.035456985449922304
-121.0 -61.0 0.03994208221500212
-121.0 -59.0 0.04417996892216415
-121.0 -57.0 0.04841785562932618
-121.0 -55.0 0.052090690775533265
-121.0 -53.0 0.0545981070772708
-121.0 -51.0 0.056434524650374344
-121.0 -49.0 0.05834157366859726
-121.0 -47.0 0.05915383528746998
-121.0 -45.0 0.05993078118378302
-121.0 -43.0 0.06070772708009606
-121.0 -41.0 0.06261477609831897
-121.0 -39.0 0.06536940245797429
-121.0 -37.0 0.06967792061025568
-121.0 -35.0 0.07532843621980506
-121.0 -33.0 0.0810495832744738
-121.0 -31.0 0.08624099449074728
-121.0 -29.0 0.0913617742619014
-121.0 -27.0 0.09542308235626501
-121.0 -25.0 0.09987286339878514
-121.0 -23.0 0.10591185195649103
-121.0 -21.0 0.1126571549653906
-121.0 -19.0 0.12116824410227434
-121.0 -17.0 0.1304915948580308
-121.0 -15.0 0.13917926260771296
-121.0 -13.0 0.1485379290860291
-121.0 -11.0 0.15990959175024722
-121.0 -9.0 0.1714931487498234
-121.0 -7.0 0.18650233083768894
-121.0 -5.0 0.20663229269670857
-121.0 -3.0 0.23354287328718745
-121.0 -1.0 0.2593586664783161
-121.0 1.0 0.28256109620002823
-121.0 3.0 0.3060460517022178
-121.0 5.0 0.3280477468569007
-121.0 7.0 0.34348071761548243
-121.0 9.0 0.3514267551914112
-121.0 11.0 0.3507204407402175
-121.0 13.0 0.34337477044780335
-121.0 15.0 0.33602910015538917
-121.0 17.0 0.3282596411922588
-121.0 19.0 0.3213024438480011
-121.0 21.0 0.31056646418985734
-121.0 23.0 0.29696991100437914
-121.0 25.0 0.27864105099590336
-121.0 27.0 0.25420257098460236
-121.0 29.0 0.22305410368696144
-121.0 31.0 0.19074021754485096
-121.0 33.0 0.1648891086311626
-121.0 35.0 0.14062720723265998
-121.0 37.0 0.12247492583698262
-121.0 39.0 0.1066181664076847
-121.0 41.0 0.09245656166125159
-121.0 43.0 0.07790648396666196
-121.0 45.0 0.06420398361350473
-121.0 47.0 0.05364458256815934
-121.0 49.0 0.044321231812402884
-121.0 51.0 0.03626924706879503
-121.0 53.0 0.030512784291566605
-121.0 55.0 0.02740500070631445
-121.0 57.0 0.025462635965531853
-121.0 59.0 0.024862268682017234
-121.0 61.0 0.024473795733860715
-121.0 63.0 0.02440316428874135
-121.0 65.0 0.024791637236897868
-121.0 67.0 0.025356688797852803
-121.0 69.0 0.026875264867919198
-121.0 71.0 0.028111315157508122
-121.0 73.0 0.029417996892216414
-121.0 75.0 0.031289730187879644
-121.0 77.0 0.033585252154259074
-121.0 79.0 0.03626924706879503
-121.0 81.0 0.0393417149314875
-121.0 83.0 0.04230823562650092
-121.0 85.0 0.04612233366294674
-121.0 87.0 0.05021895747987004
-121.0 89.0 0.053927108348636815
-121.0 91.0 0.05837688939115694
-121.0 93.0 0.06406272072326599
-121.0 95.0 0.07144370673823987
-121.0 97.0 0.08143805622263031
-121.0 99.0 0.09259782455149032
-121.0 101.0 0.10393417149314875
-121.0 103.0 0.1165065687243961
-121.0 105.0 0.1285139143946885
-121.0 107.0 0.13762537081508688
-121.0 109.0 0.1433818335923153
-121.0 111.0 0.14708998446108207
-121.0 113.0 0.15076281960728916
-121.0 115.0 0.1586382257380986
-121.0 117.0 0.1700098884023167
-121.0 119.0 0.18752648679191977
-121.0 121.0 0.21136459951970618
-121.0 123.0 0.243749117106936
-121.0 125.0 0.27313179827659273
-121.0 127.0 0.29894759146772143
-121.0 129.0 0.3218674954089561
-121.0 131.0 0.33655883599378444
-121.0 133.0 0.34295098177708716
-121.0 135.0 0.3436926119508405
-121.0 137.0 0.3446108207373923
-121.0 139.0 0.34754202570984605
-121.0 141.0 0.3542520129961859
-121.0 143.0 0.36290436502330836
-121.0 145.0 0.37332250317841503
-121.0 147.0 0.39062720723266
-121.0 149.0 0.4104393275886425
-121.0 151.0 0.4386919056363893
-121.0 153.0 0.4641192258793615
-121.0 155.0 0.47061731883034325
-121.0 157.0 0.4633069642604888
-121.0 159.0 0.4403870603192541
-121.0 161.0 0.4124876394971041
-121.0 163.0 0.39140415312897303
-121.0 165.0 0.3709563497669162
-121.0 167.0 0.3450346094081085
-121.0 169.0 0.3080943636106795
-121.0 171.0 0.26963554174318405
-121.0 173.0 0.22259499929368554
-121.0 175.0 0.17749682158496963
-121.0 177.0 0.13879078965955643
-121.0 179.0 0.11064415877948863
-119.0 -179.0 0.09001977680463343
-119.0 -177.0 0.07289165136318689
-119.0 -175.0 0.06109620002825258
-119.0 -173.0 0.052443848001130104
-119.0 -171.0 0.04453312614776098
-119.0 -169.0 0.03743466591326459
-119.0 -167.0 0.030477468569006922
-119.0 -165.0 0.025533267410651223
-119.0 -163.0 0.022531430993078118
-119.0 -161.0 0.020412487639497105
-119.0 -159.0 0.018364175731035458
-119.0 -157.0 0.016563073880491594
-119.0 -155.0 0.014691340584828365
-119.0 -153.0 0.013490606017799124
-119.0 -151.0 0.01236050289588925
-119.0 -149.0 0.011336346941658427
-119.0 -147.0 0.01077129538070349
-119.0 -145.0 0.010064980929509817
-119.0 -143.0 0.009535245091114565
-119.0 -141.0 0.009040824975278994
-119.0 -139.0 0.008758299194801526
-119.0 -137.0 0.008828930639920893
-119.0 -135.0 0.009076140697838677
-119.0 -133.0 0.009323350755756462
-119.0 -131.0 0.009535245091114565
-119.0 -129.0 0.009605876536233932
-119.0 -127.0 0.009641192258793615
-119.0 -125.0 0.009641192258793615
-119.0 -123.0 0.009535245091114565
-119.0 -121.0 0.009358666478316147
-119.0 -119.0 0.009146772142958046
-119.0 -117.0 0.009076140697838677
-119.0 -115.0 0.009076140697838677
-119.0 -113.0 0.009146772142958046
-119.0 -111.0 0.009288035033196779
-119.0 -109.0 0.009323350755756462
-119.0 -107.0 0.00939398220087583
-119.0 -105.0 0.009429297923435513
-119.0 -103.0 0.009535245091114565
-119.0 -101.0 0.009641192258793615
-119.0 -99.0 0.00978245514903235
-119.0 -97.0 0.010029665206950134
-119.0 -95.0 0.01038282243254697
-119.0 -93.0 0.010806611103263173
-119.0 -91.0 0.011195084051419692
-119.0 -89.0 0.01176013561237463
-119.0 -87.0 0.012501765786127984
-119.0 -85.0 0.013596553185478175
-119.0 -83.0 0.014585393417149315
-119.0 -81.0 0.015998022319536658
-119.0 -79.0 0.017657861279841786
-119.0 -77.0 0.019141121627348497
-119.0 -75.0 0.020659697697414887
-119.0 -73.0 0.022390168102839385
-119.0 -71.0 0.0242972171210623
-119.0 -69.0 0.026239581861844892
-119.0 -67.0 0.028676366718463058
-119.0 -65.0 0.0318194660262749
-119.0 -63.0 0.03648114140415313
-119.0 -61.0 0.04103686961435231
-119.0 -59.0 0.04591043932758864
-119.0 -57.0 0.050395536092668454
-119.0 -55.0 0.05399773979375618
-119.0 -53.0 0.05724678626924707
-119.0 -51.0 0.06031925413193954
-119.0 -49.0 0.06240288176296087
-119.0 -47.0 0.0632151433818336
-119.0 -45.0 0.06402740500070632
-119.0 -43.0 0.06522813956773556
-119.0 -41.0 0.06717050430851815
-119.0 -39.0 0.07130244384800113
-119.0 -37.0 0.07667043367707303
-119.0 -35.0 0.08207373922870462
-119.0 -33.0 0.08758299194801526
-119.0 -31.0 0.09316287611244527
-119.0 -29.0 0.09782455149032349
-119.0 -27.0 0.10255685831332109
-119.0 -25.0 0.10863116259358667
-119.0 -23.0 0.11685972594999294
-119.0 -21.0 0.1262183924283091
-119.0 -19.0 0.13684842491877383
-119.0 -17.0 0.14776098318971606
-119.0 -15.0 0.1580025427320243
-119.0 -13.0 0.166407684701229
-119.0 -11.0 0.17527193106370956
-119.0 -9.0 0.18544285916089842
-119.0 -7.0 0.19911004379149597
-119.0 -5.0 0.22082921316570137
-119.0 -3.0 0.2491524226585676
-119.0 -1.0 0.2755332674106512
-119.0 1.0 0.3027970052267269
-119.0 3.0 0.33737109761265716
-119.0 5.0 0.3689786693035739
-119.0 7.0 0.39041531289730186
-119.0 9.0 0.4033055516315864
-119.0 11.0 0.40810848989970333
-119.0 13.0 0.40471818053397374
-119.0 15.0 0.3961717756745303
-119.0 17.0 0.3881904223760418
-119.0 19.0 0.3777016527758158
-119.0 21.0 0.365623675660404
-119.0 23.0 0.3445048735697132
-119.0 25.0 0.3150868766774968
-119.0 27.0 0.2822432546969911
-119.0 29.0 0.24834016103969486
-119.0 31.0 0.20800960587653625
-119.0 33.0 0.17410651221924
-119.0 35.0 0.14479446249470265
-119.0 37.0 0.12268682017234073
-119.0 39.0 0.10545274756321514
-119.0 41.0 0.09005509252719311
-119.0 43.0 0.07465743749117107
-119.0 45.0 0.06180251447944625
-119.0 47.0 0.05152563921457833
-119.0 49.0 0.04177849978810567
-119.0 51.0 0.03340867354146066
-119.0 53.0 0.028111315157508122
-119.0 55.0 0.025074163017375334
-119.0 57.0 0.02412063850826388
-119.0 59.0 0.023025851108913687
-119.0 61.0 0.022708009605876538
-119.0 63.0 0.022672693883316854
-119.0 65.0 0.022778641050995904
-119.0 67.0 0.023767481282667043
-119.0 69.0 0.024615058624099448
-119.0 71.0 0.02570984602344964
-119.0 73.0 0.027475632151433817
-119.0 75.0 0.029241418279417997
-119.0 77.0 0.03157225596835711
-119.0 79.0 0.034856618166407685
-119.0 81.0 0.03849413759005509
-119.0 83.0 0.04220228845882187
-119.0 85.0 0.04633422799830485
-119.0 87.0 0.05078400904082497
-119.0 89.0 0.0548100014126289
-119.0 91.0 0.059966096906342706
-119.0 93.0 0.06544003390309366
-119.0 95.0 0.07359796581438056
-119.0 97.0 0.08313321090549512
-119.0 99.0 0.0943636106794745
-119.0 101.0 0.10679474502048313
-119.0 103.0 0.12021471959316288
-119.0 105.0 0.13271648537929087
-119.0 107.0 0.14228704619296512
-119.0 109.0 0.1489617177567453
-119.0 111.0 0.15418844469557846
-119.0 113.0 0.15909733013137448
-119.0 115.0 0.1665842633140274
-119.0 117.0 0.17933323915807317
-119.0 119.0 0.19547252436784857
-119.0 121.0 0.21931063709563497
-119.0 123.0 0.24770447803362056
-119.0 125.0 0.2720370108772425
-119.0 127.0 0.2925907614069784
-119.0 129.0 0.308482836558836
-119.0 131.0 0.3196072891651363
-119.0 133.0 0.3254696991100438
-119.0 135.0 0.3278711682441023
-119.0 137.0 0.3326387907896596
-119.0 139.0 0.3427037717191694
-119.0 141.0 0.3560177991241701
-119.0 143.0 0.36749540895606725
-119.0 145.0 0.3776663370532561
-119.0 147.0 0.3905918915101003
-119.0 149.0 0.4036940245797429
-119.0 151.0 0.4190563638932053
-119.0 153.0 0.4337477044780336
-119.0 155.0 0.4374205396242407
-119.0 157.0 0.42852097753920043
-119.0 159.0 0.4106159062014409
-119.0 161.0 0.3928874134764797
-119.0 163.0 0.37388755473936996
-119.0 165.0 0.3563709563497669
-119.0 167.0 0.32924848142392993
-119.0 169.0 0.2967580166690211
-119.0 171.0 0.2614069783867778
-119.0 173.0 0.2160615906201441
-119.0 175.0 0.17318830343268823
-119.0 177.0 0.13656589913829636
-119.0 179.0 0.10951405565757875
-117.0 -179.0 0.08913688374064134
-117.0 -177.0 0.07232659980223195
-117.0 -175.0 0.06042520129961859
-117.0 -173.0 0.05198474360785422
-117.0 -171.0 0.04400339030936573
-117.0 -169.0 0.036763667184630595
-117.0 -167.0 0.029629891227574517
-117.0 -165.0 0.025180110185054387
-117.0 -163.0 0.022390168102839385
-117.0 -161.0 0.020129961859019635
-117.0 -159.0 0.018328860008475775
-117.0 -157.0 0.016457126712812544
-117.0 -155.0 0.014691340584828365
-117.0 -153.0 0.013561237462918492
-117.0 -151.0 0.012395818618448934
-117.0 -149.0 0.011583556999576212
-117.0 -147.0 0.010983189716061591
-117.0 -145.0 0.010276875264867919
-117.0 -143.0 0.00978245514903235
-117.0 -141.0 0.009288035033196779
-117.0 -139.0 0.008970193530159628
-117.0 -137.0 0.008864246362480576
-117.0 -135.0 0.009040824975278994
-117.0 -133.0 0.009146772142958046
-117.0 -131.0 0.009358666478316147
-117.0 -129.0 0.009429297923435513
-117.0 -127.0 0.009429297923435513
-117.0 -125.0 0.00939398220087583
-117.0 -123.0 0.009182087865517729
-117.0 -121.0 0.009040824975278994
-117.0 -119.0 0.008864246362480576
-117.0 -117.0 0.008864246362480576
-117.0 -115.0 0.009040824975278994
-117.0 -113.0 0.009146772142958046
-117.0 -111.0 0.00939398220087583
-117.0 -109.0 0.009535245091114565
-117.0 -107.0 0.009641192258793615
-117.0 -105.0 0.00978245514903235
-117.0 -103.0 0.009853086594151716
-117.0 -101.0 0.009994349484390451
-117.0 -99.0 0.0101002966520695
-117.0 -97.0 0.01038282243254697
-117.0 -95.0 0.010735979658143806
-117.0 -93.0 0.011124452606300324
-117.0 -91.0 0.011442294109337477
-117.0 -89.0 0.012077977115411781
-117.0 -87.0 0.012643028676366718
-117.0 -85.0 0.013667184630597542
-117.0 -83.0 0.014691340584828365
-117.0 -81.0 0.015998022319536658
-117.0 -79.0 0.017657861279841786
-117.0 -77.0 0.019211753072467863
-117.0 -75.0 0.020695013419974574
-117.0 -73.0 0.02246079954795875
-117.0 -71.0 0.024332532843621982
-117.0 -69.0 0.026557423364882045
-117.0 -67.0 0.029029523944059894
-117.0 -65.0 0.03234920186467015
-117.0 -63.0 0.03722277157790648
-117.0 -61.0 0.042061025568583134
-117.0 -59.0 0.046934595281819466
-117.0 -57.0 0.05216132222065263
-117.0 -55.0 0.05576352592174036
-117.0 -53.0 0.06021330696426049
-117.0 -51.0 0.06328577482695295
-117.0 -49.0 0.06536940245797429
-117.0 -47.0 0.06678203136036164
-117.0 -45.0 0.0683712388755474
-117.0 -43.0 0.06999576211329284
-117.0 -41.0 0.07338607147902246
-117.0 -39.0 0.07783585252154258
-117.0 -37.0 0.08313321090549512
-117.0 -35.0 0.0887837265150445
-117.0 -33.0 0.09411640062155671
-117.0 -31.0 0.09906060177991241
-117.0 -29.0 0.1042520129961859
-117.0 -27.0 0.11011442294109337
-117.0 -25.0 0.11809577623958187
-117.0 -23.0 0.1285492301172482
-117.0 -21.0 0.1403799971747422
-117.0 -19.0 0.15450628619861562
-117.0 -17.0 0.16736120921034045
-117.0 -15.0 0.17728492724961153
-117.0 -13.0 0.18406554598107078
-117.0 -11.0 0.18946885153270235
-117.0 -9.0 0.19872157084333947
-117.0 -7.0 0.2141192258793615
-117.0 -5.0 0.23612092103404436
-117.0 -3.0 0.26193671422517306
-117.0 -1.0 0.28987145076988274
-117.0 1.0 0.3262466450063568
-117.0 3.0 0.37025003531572254
-117.0 5.0 0.40595423082356263
-117.0 7.0 0.4445896313038565
-117.0 9.0 0.4715708433394547
-117.0 11.0 0.4825540330555163
-117.0 13.0 0.4841785562932618
-117.0 15.0 0.4784927249611527
-117.0 17.0 0.4657437491171069
-117.0 19.0 0.44296510806611106
-117.0 21.0 0.4163723689786693
-117.0 23.0 0.39179262607712956
-117.0 25.0 0.3595493713801384
-117.0 27.0 0.308482836558836
-117.0 29.0 0.26673965249329
-117.0 31.0 0.2205466873852239
-117.0 33.0 0.1798982907190281
-117.0 35.0 0.1457479870038141
-117.0 37.0 0.12074445543155812
-117.0 39.0 0.101673965249329
-117.0 41.0 0.0853227857041955
-117.0 43.0 0.06978386777793473
-117.0 45.0 0.05816499505579884
-117.0 47.0 0.04891227574516174
-117.0 49.0 0.0393417149314875
-117.0 51.0 0.031007204407402175
-117.0 53.0 0.026133634694165842
-117.0 55.0 0.02383811272778641
-117.0 57.0 0.022425483825399068
-117.0 59.0 0.021895747987003816
-117.0 61.0 0.02136601214860856
-117.0 63.0 0.021295380703489193
-117.0 65.0 0.02164853792908603
-117.0 67.0 0.022284220935160335
-117.0 69.0 0.02284927249611527
-117.0 71.0 0.0242972171210623
-117.0 73.0 0.025356688797852803
-117.0 75.0 0.027510947873993503
-117.0 77.0 0.02994773273061167
-117.0 79.0 0.033196779206102554
-117.0 81.0 0.03743466591326459
-117.0 83.0 0.041672552620426614
-117.0 85.0 0.046016386495267694
-117.0 87.0 0.05096058765362339
-117.0 89.0 0.055233790083345106
-117.0 91.0 0.06067241135753638
-117.0 93.0 0.06639355841220511
-117.0 95.0 0.07483401610396949
-117.0 97.0 0.08454583980788247
-117.0 99.0 0.09623534397513774
-117.0 101.0 0.10979658143805622
-117.0 103.0 0.12434665913264585
-117.0 105.0 0.13829636954372088
-117.0 107.0 0.15019776804633422
-117.0 109.0 0.16008617036304562
-117.0 111.0 0.16644300042378868
-117.0 113.0 0.17318830343268823
-117.0 115.0 0.18212318124028817
-117.0 117.0 0.19384800113010311
-117.0 119.0 0.2114705466873852
-117.0 121.0 0.23347224184206808
-117.0 123.0 0.2554033055516316
-117.0 125.0 0.27521542590761405
-117.0 127.0 0.2900127136601215
-117.0 129.0 0.3011724819889815
-117.0 131.0 0.30812967933323915
-117.0 133.0 0.311943777369685
-117.0 135.0 0.3154753496256533
-117.0 137.0 0.32504591043932757
-117.0 139.0 0.34016103969487216
-117.0 141.0 0.360714790224608
-117.0 143.0 0.3744879220228846
-117.0 145.0 0.3862833733578189
-117.0 147.0 0.39691340584828366
-117.0 149.0 0.4071196496680322
-117.0 151.0 0.4154541601921175
-117.0 153.0 0.4202570984602345
-117.0 155.0 0.4174318406554598
-117.0 157.0 0.4076493855064275
-117.0 159.0 0.3932405707020766
-117.0 161.0 0.3751589207515186
-117.0 163.0 0.3584545839807882
-117.0 165.0 0.3366294674389038
-117.0 167.0 0.3129679333239158
-117.0 169.0 0.2837618307670575
-117.0 171.0 0.25130668173470827
-117.0 173.0 0.2087159203277299
-117.0 175.0 0.1697979940669586
-117.0 177.0 0.1356476903517446
-117.0 179.0 0.1087724254838254
-115.0 -179.0 0.0885718321796864
-115.0 -177.0 0.07183217968639638
-115.0 -175.0 0.05947167679050713
-115.0 -173.0 0.05078400904082497
-115.0 -171.0 0.04252012996185902
-115.0 -169.0 0.03492724961152705
-115.0 -167.0 0.028393840937985592
-115.0 -165.0 0.024367848566181665
-115.0 -163.0 0.021895747987003816
-115.0 -161.0 0.019635541743184066
-115.0 -159.0 0.01786975561519989
-115.0 -157.0 0.015998022319536658
-115.0 -155.0 0.014479446249470264
-115.0 -153.0 0.01334934312756039
-115.0 -151.0 0.01236050289588925
-115.0 -149.0 0.01147760983189716
-115.0 -147.0 0.01087724254838254
-115.0 -145.0 0.010206243819748552
-115.0 -143.0 0.009747139426472666
-115.0 -141.0 0.009076140697838677
-115.0 -139.0 0.008722983472241841
-115.0 -137.0 0.008546404859443425
-115.0 -135.0 0.008546404859443425
-115.0 -133.0 0.008687667749682158
-115.0 -131.0 0.008758299194801526
-115.0 -129.0 0.008758299194801526
-115.0 -127.0 0.008758299194801526
-115.0 -125.0 0.008687667749682158
-115.0 -123.0 0.00851108913688374
-115.0 -121.0 0.00840514196920469
-115.0 -119.0 0.00840514196920469
-115.0 -117.0 0.00840514196920469
-115.0 -115.0 0.008581720582003108
-115.0 -113.0 0.008758299194801526
-115.0 -111.0 0.009076140697838677
-115.0 -109.0 0.00939398220087583
-115.0 -107.0 0.009605876536233932
-115.0 -105.0 0.00978245514903235
-115.0 -103.0 0.009923718039271083
-115.0 -101.0 0.010029665206950134
-115.0 -99.0 0.010206243819748552
-115.0 -97.0 0.010524085322785703
-115.0 -95.0 0.010806611103263173
-115.0 -93.0 0.011124452606300324
-115.0 -91.0 0.011548241277016529
-115.0 -89.0 0.012077977115411781
-115.0 -87.0 0.012643028676366718
-115.0 -85.0 0.013596553185478175
-115.0 -83.0 0.014550077694589632
-115.0 -81.0 0.01589207515185761
-115.0 -79.0 0.017657861279841786
-115.0 -77.0 0.01917643734990818
-115.0 -75.0 0.020695013419974574
-115.0 -73.0 0.022496115270518435
-115.0 -71.0 0.024332532843621982
-115.0 -69.0 0.026557423364882045
-115.0 -67.0 0.02917078683429863
-115.0 -65.0 0.032596411922587935
-115.0 -63.0 0.037717191693742054
-115.0 -61.0 0.04252012996185902
-115.0 -59.0 0.04824127701652776
-115.0 -57.0 0.053150162452323776
-115.0 -55.0 0.057741206385082636
-115.0 -53.0 0.062473513208080235
-115.0 -51.0 0.06561661251589207
-115.0 -49.0 0.06890097471394264
-115.0 -47.0 0.07140839101568018
-115.0 -45.0 0.07363328153694025
-115.0 -43.0 0.0761053821161181
-115.0 -41.0 0.07935442859160899
-115.0 -39.0 0.08419268258228563
-115.0 -37.0 0.09009040824975278
-115.0 -35.0 0.09506992513066817
-115.0 -33.0 0.10019070490182229
-115.0 -31.0 0.1055586947308942
-115.0 -29.0 0.11060884305692895
-115.0 -27.0 0.11795451334934312
-115.0 -25.0 0.12756038988557705
-115.0 -23.0 0.1403799971747422
-115.0 -21.0 0.15676649244243537
-115.0 -19.0 0.1732589348778076
-115.0 -17.0 0.18710269812120356
-115.0 -15.0 0.19607289165136318
-115.0 -13.0 0.2020765644865094
-115.0 -11.0 0.2082921316570137
-115.0 -9.0 0.21719169374205397
-115.0 -7.0 0.23223619155247915
-115.0 -5.0 0.25416725526204265
-115.0 -3.0 0.2805481000141263
-115.0 -1.0 0.3162522955219664
-115.0 1.0 0.36703630456279135
-115.0 3.0 0.4103333804209634
-115.0 5.0 0.4668385365164571
-115.0 7.0 0.49491453595140555
-115.0 9.0 0.5150444978104252
-115.0 11.0 0.5283585252154259
-115.0 13.0 0.5325964119225879
-115.0 15.0 0.5283585252154259
-115.0 17.0 0.5173753354993643
-115.0 19.0 0.501236050289589
-115.0 21.0 0.48032914253425624
-115.0 23.0 0.4383034326882328
-115.0 25.0 0.38889673682723547
-115.0 27.0 0.3307670574939963
-115.0 29.0 0.27666337053256107
-115.0 31.0 0.22715072750388474
-115.0 33.0 0.18021613222206526
-115.0 35.0 0.142746150586241
-115.0 37.0 0.11569430710552338
-115.0 39.0 0.09591750247210058
-115.0 41.0 0.07956632292696708
-115.0 43.0 0.06529877101285492
-115.0 45.0 0.0548100014126289
-115.0 47.0 0.04573386071479022
-115.0 49.0 0.03683429862974996
-115.0 51.0 0.029064839666619578
-115.0 53.0 0.024791637236897868
-115.0 55.0 0.022496115270518435
-115.0 57.0 0.02136601214860856
-115.0 59.0 0.020624381974855204
-115.0 61.0 0.020306540471818055
-115.0 63.0 0.02027122474925837
-115.0 65.0 0.020518434807176154
-115.0 67.0 0.020942223477892357
-115.0 69.0 0.022001695154682865
-115.0 71.0 0.022813956773555587
-115.0 73.0 0.024332532843621982
-115.0 75.0 0.02620426613928521
-115.0 77.0 0.02860573527334369
-115.0 79.0 0.0318194660262749
-115.0 81.0 0.036375194236474076
-115.0 83.0 0.04096623816923294
-115.0 85.0 0.04587512360502896
-115.0 87.0 0.05085464048594434
-115.0 89.0 0.05530442152846447
-115.0 91.0 0.06109620002825258
-115.0 93.0 0.06678203136036164
-115.0 95.0 0.07592880350331968
-115.0 97.0 0.08613504732306823
-115.0 99.0 0.09874276027687527
-115.0 101.0 0.11368131091962141
-115.0 103.0 0.13035033196779205
-115.0 105.0 0.14627772284220936
-115.0 107.0 0.1614634835428733
-115.0 109.0 0.17301172481988983
-115.0 111.0 0.1825469699110044
-115.0 113.0 0.19119932193812686
-115.0 115.0 0.2027122474925837
-115.0 117.0 0.21676790507133775
-115.0 119.0 0.23336629467438905
-115.0 121.0 0.2510947873993502
-115.0 123.0 0.2678344398926402
-115.0 125.0 0.2829142534256251
-115.0 127.0 0.29502754626359656
-115.0 129.0 0.30300889956208504
-115.0 131.0 0.3069995762113293
-115.0 133.0 0.308482836558836
-115.0 135.0 0.3134623534397514
-115.0 137.0 0.32504591043932757
-115.0 139.0 0.34365729622828084
-115.0 141.0 0.3671422517304704
-115.0 143.0 0.3843410086170363
-115.0 145.0 0.3982907190281113
-115.0 147.0 0.40786127984178555
-115.0 149.0 0.4161251589207515
-115.0 151.0 0.4221994632010171
-115.0 153.0 0.4210340443565475
-115.0 155.0 0.4111809577623958
-115.0 157.0 0.3986438762537082
-115.0 159.0 0.38186890803785845
-115.0 161.0 0.36279841785562933
-115.0 163.0 0.33828930639920896
-115.0 165.0 0.3169939256957197
-115.0 167.0 0.2949569148184772
-115.0 169.0 0.2699886989687809
-115.0 171.0 0.2394405989546546
-115.0 173.0 0.20024014691340586
-115.0 175.0 0.166407684701229
-115.0 177.0 0.13427037717191695
-115.0 179.0 0.10820737392287046
-113.0 -179.0 0.08811272778641051
-113.0 -177.0 0.07112586523520271
-113.0 -175.0 0.05873004661675378
-113.0 -173.0 0.04951264302867637
-113.0 -171.0 0.04103686961435231
-113.0 -169.0 0.032949569148184775
-113.0 -167.0 0.02719310637095635
-113.0 -165.0 0.023308376889391157
-113.0 -163.0 0.020800960587653624
-113.0 -161.0 0.018823280124311344
-113.0 -159.0 0.01730470405424495
-113.0 -157.0 0.015503602203701087
-113.0 -155.0 0.014090973301313744
-113.0 -153.0 0.012819607289165137
-113.0 -151.0 0.012042661392852098
-113.0 -149.0 0.011195084051419692
-113.0 -147.0 0.010665348213024438
-113.0 -145.0 0.009994349484390451
-113.0 -143.0 0.009323350755756462
-113.0 -141.0 0.008546404859443425
-113.0 -139.0 0.008263879078965955
-113.0 -137.0 0.008087300466167537
-113.0 -135.0 0.008051984743607854
-113.0 -133.0 0.008051984743607854
-113.0 -131.0 0.008087300466167537
-113.0 -129.0 0.008087300466167537
-113.0 -127.0 0.008051984743607854
-113.0 -125.0 0.00801666902104817
-113.0 -123.0 0.007946037575928804
-113.0 -121.0 0.007946037575928804
-113.0 -119.0 0.007946037575928804
-113.0 -117.0 0.00801666902104817
-113.0 -115.0 0.008193247633846589
-113.0 -113.0 0.008299194801525639
-113.0 -111.0 0.008546404859443425
-113.0 -109.0 0.00879361491736121
-113.0 -107.0 0.009182087865517729
-113.0 -105.0 0.009535245091114565
-113.0 -103.0 0.00978245514903235
-113.0 -101.0 0.009994349484390451
-113.0 -99.0 0.010135612374629186
-113.0 -97.0 0.01048876960022602
-113.0 -95.0 0.010806611103263173
-113.0 -93.0 0.011124452606300324
-113.0 -91.0 0.011406978386777794
-113.0 -89.0 0.012007345670292414
-113.0 -87.0 0.0124664500635683
-113.0 -85.0 0.013490606017799124
-113.0 -83.0 0.014373499081791214
-113.0 -81.0 0.015644865093939822
-113.0 -79.0 0.01748128266704337
-113.0 -77.0 0.01899985873710976
-113.0 -75.0 0.020624381974855204
-113.0 -73.0 0.02246079954795875
-113.0 -71.0 0.024332532843621982
-113.0 -69.0 0.026557423364882045
-113.0 -67.0 0.029241418279417997
-113.0 -65.0 0.03291425342562509
-113.0 -63.0 0.03810566464189857
-113.0 -61.0 0.04301455007769459
-113.0 -59.0 0.04905353863540048
-113.0 -57.0 0.053962424071196495
-113.0 -55.0 0.05915383528746998
-113.0 -53.0 0.06420398361350473
-113.0 -51.0 0.0683712388755474
-113.0 -49.0 0.0726444413052691
-113.0 -47.0 0.07603475067099873
-113.0 -45.0 0.07843621980505722
-113.0 -43.0 0.08161463483542873
-113.0 -41.0 0.0855699957621133
-113.0 -39.0 0.09072609125582709
-113.0 -37.0 0.09591750247210058
-113.0 -35.0 0.10139143946885153
-113.0 -33.0 0.1066181664076847
-113.0 -31.0 0.11142110467580167
-113.0 -29.0 0.11756604040118661
-113.0 -27.0 0.12590055092527194
-113.0 -25.0 0.13801384376324338
-113.0 -23.0 0.1543297075858172
-113.0 -21.0 0.17340019776804633
-113.0 -19.0 0.1908814804350897
-113.0 -17.0 0.2072326599802232
-113.0 -15.0 0.2177567453030089
-113.0 -13.0 0.2240076281960729
-113.0 -11.0 0.23075293120497245
-113.0 -9.0 0.24131233225031784
-113.0 -7.0 0.25642746150586243
-113.0 -5.0 0.280583415736686
-113.0 -3.0 0.31526345529029526
-113.0 -1.0 0.3676013561237463
-113.0 1.0 0.42099872863398785
-113.0 3.0 0.4829071902811132
-113.0 5.0 0.5149738663653058
-113.0 7.0 0.5412487639497104
-113.0 9.0 0.5630385647690351
-113.0 11.0 0.5756109620002825
-113.0 13.0 0.5788953241983331
-113.0 15.0 0.574657437491171
-113.0 17.0 0.5619790930922447
-113.0 19.0 0.5398008193247634
-113.0 21.0 0.5121132928379715
-113.0 23.0 0.47821019918067526
-113.0 25.0 0.4084263314027405
-113.0 27.0 0.34277440316428875
-113.0 29.0 0.27786410509959036
-113.0 31.0 0.22319536657720018
-113.0 33.0 0.17481282667043369
-113.0 35.0 0.13635400480293827
-113.0 37.0 0.1083486368131092
-113.0 39.0 0.08913688374064134
-113.0 41.0 0.07292696708574657
-113.0 43.0 0.06084898997033479
-113.0 45.0 0.05191411216273485
-113.0 47.0 0.04252012996185902
-113.0 49.0 0.0341856194377737
-113.0 51.0 0.027758157931911286
-113.0 53.0 0.02422658567594293
-113.0 55.0 0.022107642322361915
-113.0 57.0 0.020695013419974574
-113.0 59.0 0.02009464613645995
-113.0 61.0 0.01967085746574375
-113.0 63.0 0.01967085746574375
-113.0 65.0 0.020024014691340585
-113.0 67.0 0.020624381974855204
-113.0 69.0 0.021507275038847296
-113.0 71.0 0.022496115270518435
-113.0 73.0 0.02412063850826388
-113.0 75.0 0.025356688797852803
-113.0 77.0 0.028111315157508122
-113.0 79.0 0.031183783020200594
-113.0 81.0 0.03573951123039978
-113.0 83.0 0.04054244949851674
-113.0 85.0 0.045663229269670855
-113.0 87.0 0.05085464048594434
-113.0 89.0 0.05530442152846447
-113.0 91.0 0.06144935725384942
-113.0 93.0 0.0677002401469134
-113.0 95.0 0.07776522107642322
-113.0 97.0 0.08931346235343975
-113.0 99.0 0.10220370108772425
-113.0 101.0 0.11880209069077553
-113.0 103.0 0.1369190563638932
-113.0 105.0 0.15595423082356266
-113.0 107.0 0.17318830343268823
-113.0 109.0 0.1876677496821585
-113.0 111.0 0.2001341997457268
-113.0 113.0 0.21471959316287612
-113.0 115.0 0.22944624947026415
-113.0 117.0 0.24286622404294392
-113.0 119.0 0.2557564627772284
-113.0 121.0 0.2697061731883034
-113.0 123.0 0.2837265150444978
-113.0 125.0 0.2971111738946179
-113.0 127.0 0.308482836558836
-113.0 129.0 0.3160050854640486
-113.0 131.0 0.31784150303715214
-113.0 133.0 0.31847718604322645
-113.0 135.0 0.32335075575646277
-113.0 137.0 0.3344752083627631
-113.0 139.0 0.3559824834016104
-113.0 141.0 0.37611244526063004
-113.0 143.0 0.3955714083910157
-113.0 145.0 0.41082780053679896
-113.0 147.0 0.42181099025286056
-113.0 149.0 0.4284856618166408
-113.0 151.0 0.43109902528605737
-113.0 153.0 0.42675519141121626
-113.0 155.0 0.41245232377454444
-113.0 157.0 0.39588924989405283
-113.0 159.0 0.37547676225455573
-113.0 161.0 0.3514620709139709
-113.0 163.0 0.3235626500918209
-113.0 165.0 0.29933606441587796
-113.0 167.0 0.27811131515750814
-113.0 169.0 0.25462635965531855
-113.0 171.0 0.22513773131798276
-113.0 173.0 0.19134058482836558
-113.0 175.0 0.16181664076847013
-113.0 177.0 0.13246927532137306
-113.0 179.0 0.10781890097471394
-111.0 -179.0 0.0881480435089702
-111.0 -177.0 0.0709492866224043
-111.0 -175.0 0.05798841644300042
-111.0 -173.0 0.04873569713236333
-111.0 -171.0 0.03948297782172623
-111.0 -169.0 0.031183783020200594
-111.0 -167.0 0.025568583133210906
-111.0 -165.0 0.022425483825399068
-111.0 -163.0 0.019918067523661535
-111.0 -161.0 0.01797570278287894
-111.0 -159.0 0.016068653764656025
-111.0 -157.0 0.014585393417149315
-111.0 -155.0 0.013490606017799124
-111.0 -153.0 0.01236050289588925
-111.0 -151.0 0.01147760983189716
-111.0 -149.0 0.010806611103263173
-111.0 -147.0 0.0101002966520695
-111.0 -145.0 0.00939398220087583
-111.0 -143.0 0.008440457691764373
-111.0 -141.0 0.00801666902104817
-111.0 -139.0 0.007698827518011019
-111.0 -137.0 0.007592880350331968
-111.0 -135.0 0.007486933182652917
-111.0 -133.0 0.007486933182652917
-111.0 -131.0 0.007486933182652917
-111.0 -129.0 0.007486933182652917
-111.0 -127.0 0.00741630173753355
-111.0 -125.0 0.007345670292414183
-111.0 -123.0 0.007275038847294816
-111.0 -121.0 0.007275038847294816
-111.0 -119.0 0.007310354569854499
-111.0 -117.0 0.007486933182652917
-111.0 -115.0 0.007592880350331968
-111.0 -113.0 0.007769458963130385
-111.0 -111.0 0.00801666902104817
-111.0 -109.0 0.008263879078965955
-111.0 -107.0 0.008440457691764373
-111.0 -105.0 0.008758299194801526
-111.0 -103.0 0.009182087865517729
-111.0 -101.0 0.009605876536233932
-111.0 -99.0 0.009994349484390451
-111.0 -97.0 0.010206243819748552
-111.0 -95.0 0.010559401045345388
-111.0 -93.0 0.011018505438621274
-111.0 -91.0 0.011195084051419692
-111.0 -89.0 0.011689504167255262
-111.0 -87.0 0.01236050289588925
-111.0 -85.0 0.012996185901963555
-111.0 -83.0 0.014126289023873428
-111.0 -81.0 0.015362339313462354
-111.0 -79.0 0.017163441164006216
-111.0 -77.0 0.018752648679191977
-111.0 -75.0 0.020553750529735838
-111.0 -73.0 0.02231953665772002
-111.0 -71.0 0.0242972171210623
-111.0 -69.0 0.026557423364882045
-111.0 -67.0 0.02927673400197768
-111.0 -65.0 0.03309083203842351
-111.0 -63.0 0.03835287469981636
-111.0 -61.0 0.04343833874841079
-111.0 -59.0 0.049442011583557
-111.0 -57.0 0.0548100014126289
-111.0 -55.0 0.06049583274473796
-111.0 -53.0 0.06561661251589207
-111.0 -51.0 0.07144370673823987
-111.0 -49.0 0.0767410651221924
-111.0 -47.0 0.08059047888119791
-111.0 -45.0 0.0836276310213307
-111.0 -43.0 0.08715920327729905
-111.0 -41.0 0.09203277299053539
-111.0 -39.0 0.0963059754202571
-111.0 -37.0 0.10185054386212741
-111.0 -35.0 0.10728916513631868
-111.0 -33.0 0.11258652352027122
-111.0 -31.0 0.11834298629749965
-111.0 -29.0 0.12438197485520554
-111.0 -27.0 0.13451758722983473
-111.0 -25.0 0.1489617177567453
-111.0 -23.0 0.16891510100296653
-111.0 -21.0 0.18929227291990394
-111.0 -19.0 0.21090549512643028
-111.0 -17.0 0.22916372368978669
-111.0 -15.0 0.24120638508263878
-111.0 -13.0 0.24894052832320948
-111.0 -11.0 0.2557564627772284
-111.0 -9.0 0.267410651221924
-111.0 -7.0 0.28619861562367566
-111.0 -5.0 0.32250317841503034
-111.0 -3.0 0.3774897584404577
-111.0 -1.0 0.4416231106088431
-111.0 1.0 0.4997174742195225
-111.0 3.0 0.5375406130809436
-111.0 5.0 0.5704548665065687
-111.0 7.0 0.5902669868625512
-111.0 9.0 0.6069713236332815
-111.0 11.0 0.6175660404011866
-111.0 13.0 0.61830767057494
-111.0 15.0 0.6099731600508547
-111.0 17.0 0.5928803503319678
-111.0 19.0 0.5710199180675236
-111.0 21.0 0.5346800395536093
-111.0 23.0 0.49131233225031784
-111.0 25.0 0.4154894759146772
-111.0 27.0 0.33910156801808167
-111.0 29.0 0.2701652775815793
-111.0 31.0 0.2108701794038706
-111.0 33.0 0.16326458539341715
-111.0 35.0 0.12600649809295097
-111.0 37.0 0.0999788105664642
-111.0 39.0 0.08108489899703349
-111.0 41.0 0.06628761124452606
-111.0 43.0 0.05590478881197909
-111.0 45.0 0.04824127701652776
-111.0 47.0 0.04008334510524085
-111.0 49.0 0.03206667608419268
-111.0 51.0 0.027051843480717614
-111.0 53.0 0.023696849837547676
-111.0 55.0 0.021895747987003816
-111.0 57.0 0.020624381974855204
-111.0 59.0 0.020024014691340585
-111.0 61.0 0.01967085746574375
-111.0 63.0 0.019812120355982482
-111.0 65.0 0.020129961859019635
-111.0 67.0 0.02076564486509394
-111.0 69.0 0.021895747987003816
-111.0 71.0 0.022708009605876538
-111.0 73.0 0.0242972171210623
-111.0 75.0 0.025745161746009323
-111.0 77.0 0.028429156660545275
-111.0 79.0 0.03171351885859585
-111.0 81.0 0.036551772849272496
-111.0 83.0 0.04117813250459104
-111.0 85.0 0.04608701794038706
-111.0 87.0 0.05152563921457833
-111.0 89.0 0.05576352592174036
-111.0 91.0 0.062438197485520555
-111.0 93.0 0.06953665772001695
-111.0 95.0 0.08083768893911569
-111.0 97.0 0.09316287611244527
-111.0 99.0 0.1074657437491171
-111.0 101.0 0.12526486791919764
-111.0 103.0 0.14610114422941092
-111.0 105.0 0.16729057776522108
-111.0 107.0 0.1861491736120921
-111.0 109.0 0.20239440598954656
-111.0 111.0 0.21959316287611244
-111.0 113.0 0.23838112727786412
-111.0 115.0 0.25293120497245375
-111.0 117.0 0.2648326034750671
-111.0 119.0 0.27609831897160614
-111.0 121.0 0.2877878231388614
-111.0 123.0 0.30184348071761546
-111.0 125.0 0.3169939256957197
-111.0 127.0 0.3297429015397655
-111.0 129.0 0.3382186749540896
-111.0 131.0 0.3407260912558271
-111.0 133.0 0.3410086170363046
-111.0 135.0 0.34348071761548243
-111.0 137.0 0.3542520129961859
-111.0 139.0 0.3689786693035739
-111.0 141.0 0.3881904223760418
-111.0 143.0 0.40634270377171916
-111.0 145.0 0.42488345811555306
-111.0 147.0 0.43646701511512925
-111.0 149.0 0.4402811131515751
-111.0 151.0 0.43953948297782175
-111.0 153.0 0.4333945472524368
-111.0 155.0 0.41849131233225034
-111.0 157.0 0.399102980646984
-111.0 159.0 0.37611244526063004
-111.0 161.0 0.346765079813533
-111.0 163.0 0.31498092950981776
-111.0 165.0 0.2882469275321373
-111.0 167.0 0.2656448650939398
-111.0 169.0 0.24127701652775815
-111.0 171.0 0.2121768611385789
-111.0 173.0 0.1841714931487498
-111.0 175.0 0.15641333521683853
-111.0 177.0 0.13035033196779205
-111.0 179.0 0.10732448085887837
-109.0 -179.0 0.08828930639920893
-109.0 -177.0 0.07119649668032207
-109.0 -175.0 0.058129679333239155
-109.0 -173.0 0.04824127701652776
-109.0 -171.0 0.038988557705890665
-109.0 -169.0 0.030371521401327872
-109.0 -167.0 0.025003531572255967
-109.0 -165.0 0.02186043226444413
-109.0 -163.0 0.019211753072467863
-109.0 -161.0 0.0171987568865659
-109.0 -159.0 0.01532702359090267
-109.0 -157.0 0.013949710411075011
-109.0 -155.0 0.012537081508687667
-109.0 -153.0 0.011689504167255262
-109.0 -151.0 0.011018505438621274
-109.0 -149.0 0.010135612374629186
-109.0 -147.0 0.009358666478316147
-109.0 -145.0 0.008299194801525639
-109.0 -143.0 0.007840090408249753
-109.0 -141.0 0.007486933182652917
-109.0 -139.0 0.007204407402175449
-109.0 -137.0 0.00692188162169798
-109.0 -135.0 0.006815934454018929
-109.0 -133.0 0.006745303008899562
-109.0 -131.0 0.006745303008899562
-109.0 -129.0 0.006709987286339879
-109.0 -127.0 0.006709987286339879
-109.0 -125.0 0.006709987286339879
-109.0 -123.0 0.006674671563780195
-109.0 -121.0 0.006674671563780195
-109.0 -119.0 0.006709987286339879
-109.0 -117.0 0.006815934454018929
-109.0 -115.0 0.007133775957056081
-109.0 -113.0 0.007239723124735132
-109.0 -111.0 0.007486933182652917
-109.0 -109.0 0.007663511795451335
-109.0 -107.0 0.007946037575928804
-109.0 -105.0 0.008193247633846589
-109.0 -103.0 0.008299194801525639
-109.0 -101.0 0.008758299194801526
-109.0 -99.0 0.009323350755756462
-109.0 -97.0 0.00978245514903235
-109.0 -95.0 0.010135612374629186
-109.0 -93.0 0.010524085322785703
-109.0 -91.0 0.011018505438621274
-109.0 -89.0 0.011301031219098742
-109.0 -87.0 0.011901398502613363
-109.0 -85.0 0.012501765786127984
-109.0 -83.0 0.013596553185478175
-109.0 -81.0 0.014726656307388048
-109.0 -79.0 0.016563073880491594
-109.0 -77.0 0.01839949145359514
-109.0 -75.0 0.02027122474925837
-109.0 -73.0 0.022284220935160335
-109.0 -71.0 0.0242972171210623
-109.0 -69.0 0.026557423364882045
-109.0 -67.0 0.029347365447097047
-109.0 -65.0 0.03340867354146066
-109.0 -63.0 0.038600084757734146
-109.0 -61.0 0.0440740217544851
-109.0 -59.0 0.05011301031219099
-109.0 -57.0 0.05530442152846447
-109.0 -55.0 0.06219098742760277
-109.0 -53.0 0.06791213448227151
-109.0 -51.0 0.0750459104393276
-109.0 -49.0 0.08097895182935443
-109.0 -47.0 0.08535810142675519
-109.0 -45.0 0.089843198191835
-109.0 -43.0 0.09341008617036305
-109.0 -41.0 0.09750670998728633
-109.0 -39.0 0.10195649102980647
-109.0 -37.0 0.10697132363328153
-109.0 -35.0 0.1126571549653906
-109.0 -33.0 0.11897866930357395
-109.0 -31.0 0.12448792202288458
-109.0 -29.0 0.13246927532137306
-109.0 -27.0 0.14408814804350897
-109.0 -25.0 0.16252295521966378
-109.0 -23.0 0.18498375476762255
-109.0 -21.0 0.2080802373216556
-109.0 -19.0 0.23177708715920328
-109.0 -17.0 0.2509888402316711
-109.0 -15.0 0.2637731317982766
-109.0 -13.0 0.27433253284362197
-109.0 -11.0 0.2835499364316994
-109.0 -9.0 0.2986297499646843
-109.0 -7.0 0.32988416443000423
-109.0 -5.0 0.3826458539341715
-109.0 -3.0 0.45599660969063427
-109.0 -1.0 0.5120779771154118
-109.0 1.0 0.5574586806046051
-109.0 3.0 0.5914677214295805
-109.0 5.0 0.6192611950840514
-109.0 7.0 0.6399208927814664
-109.0 9.0 0.6560601779912417
-109.0 11.0 0.663723689786693
-109.0 13.0 0.658037858454584
-109.0 15.0 0.6419692046899279
-109.0 17.0 0.617742619013985
-109.0 19.0 0.5855699957621133
-109.0 21.0 0.5431204972453736
-109.0 23.0 0.4911710693600791
-109.0 25.0 0.40464754908885436
-109.0 27.0 0.32038423506144936
-109.0 29.0 0.2536728351462071
-109.0 31.0 0.1922234778923577
-109.0 33.0 0.14733719451899985
-109.0 35.0 0.1145642039836135
-109.0 37.0 0.09171493148749824
-109.0 39.0 0.07363328153694025
-109.0 41.0 0.061696567311767196
-109.0 43.0 0.0528676366718463
-109.0 45.0 0.04478033620567877
-109.0 47.0 0.03746998163582427
-109.0 49.0 0.030795310072044075
-109.0 51.0 0.026451476197202995
-109.0 53.0 0.023767481282667043
-109.0 55.0 0.022284220935160335
-109.0 57.0 0.021118802090690777
-109.0 59.0 0.020624381974855204
-109.0 61.0 0.020518434807176154
-109.0 63.0 0.020624381974855204
-109.0 65.0 0.020906907755332674
-109.0 67.0 0.02186043226444413
-109.0 69.0 0.022496115270518435
-109.0 71.0 0.023979375618025146
-109.0 73.0 0.025074163017375334
-109.0 75.0 0.02740500070631445
-109.0 77.0 0.030300889956208506
-109.0 79.0 0.03404435654753496
-109.0 81.0 0.03888261053821161
-109.0 83.0 0.04301455007769459
-109.0 85.0 0.04795875123605029
-109.0 87.0 0.05269105805904789
-109.0 89.0 0.057529312049724536
-109.0 91.0 0.06399208927814663
-109.0 93.0 0.07289165136318689
-109.0 95.0 0.08486368131091962
-109.0 97.0 0.09874276027687527
-109.0 99.0 0.1151998869896878
-109.0 101.0 0.13554174318406553
-109.0 103.0 0.15814380562226305
-109.0 105.0 0.17996892216414748
-109.0 107.0 0.1992866224042944
-109.0 109.0 0.2190281113151575
-109.0 111.0 0.2394405989546546
-109.0 113.0 0.25596835711258653
-109.0 115.0 0.270871592032773
-109.0 117.0 0.2830202005933041
-109.0 119.0 0.2936502330837689
-109.0 121.0 0.3049512643028676
-109.0 123.0 0.3191481847718604
-109.0 125.0 0.3365941517163441
-109.0 127.0 0.3522390168102839
-109.0 129.0 0.3633281536940246
-109.0 131.0 0.36724819889814947
-109.0 133.0 0.3680251447944625
-109.0 135.0 0.36876677496821586
-109.0 137.0 0.3725808730046617
-109.0 139.0 0.3828930639920893
-109.0 141.0 0.39839666619579034
-109.0 143.0 0.41693742053962424
-109.0 145.0 0.4365729622828083
-109.0 147.0 0.44854499223054106
-109.0 149.0 0.45299477327306115
-109.0 151.0 0.4510170928097189
-109.0 153.0 0.44423647407825967
-109.0 155.0 0.4303927108348637
-109.0 157.0 0.4076493855064275
-109.0 159.0 0.38384658850120074
-109.0 161.0 0.3555940104534539
-109.0 163.0 0.3171705043085182
-109.0 165.0 0.28644582568159344
-109.0 167.0 0.25992371803927106
-109.0 169.0 0.23181240288176297
-109.0 171.0 0.20317135188585958
-109.0 173.0 0.1786269247068795
-109.0 175.0 0.15171634411640061
-109.0 177.0 0.1283373357818901
-109.0 179.0 0.10697132363328153
-107.0 -179.0 0.09009040824975278
-107.0 -177.0 0.07267975702782879
-107.0 -175.0 0.0591185195649103
-107.0 -173.0 0.04908885435796016
-107.0 -171.0 0.039412346376606865
-107.0 -169.0 0.03075999434948439
-107.0 -167.0 0.025003531572255967
-107.0 -165.0 0.021507275038847296
-107.0 -163.0 0.018752648679191977
-107.0 -161.0 0.01642181099025286
-107.0 -159.0 0.014514761972029947
-107.0 -157.0 0.013137448792202288
-107.0 -155.0 0.011936714225173046
-107.0 -153.0 0.011053821161180958
-107.0 -151.0 0.010135612374629186
-107.0 -149.0 0.009146772142958046
-107.0 -147.0 0.008263879078965955
-107.0 -145.0 0.007592880350331968
-107.0 -143.0 0.007239723124735132
-107.0 -141.0 0.006780618731459246
-107.0 -139.0 0.006568724396101144
-107.0 -137.0 0.0063568300607430425
-107.0 -135.0 0.006180251447944625
-107.0 -133.0 0.006109620002825258
-107.0 -131.0 0.006074304280265575
-107.0 -129.0 0.0060389885577058905
-107.0 -127.0 0.0060389885577058905
-107.0 -125.0 0.005862409944907472
-107.0 -123.0 0.005862409944907472
-107.0 -121.0 0.006003672835146207
-107.0 -119.0 0.006074304280265575
-107.0 -117.0 0.006250882893063992
-107.0 -115.0 0.00642746150586241
-107.0 -113.0 0.006674671563780195
-107.0 -111.0 0.0068512501765786125
-107.0 -109.0 0.007204407402175449
-107.0 -107.0 0.007275038847294816
-107.0 -105.0 0.007557564627772284
-107.0 -103.0 0.007734143240570702
-107.0 -101.0 0.00801666902104817
-107.0 -99.0 0.008299194801525639
-107.0 -97.0 0.00879361491736121
-107.0 -95.0 0.009535245091114565
-107.0 -93.0 0.009994349484390451
-107.0 -91.0 0.01048876960022602
-107.0 -89.0 0.011018505438621274
-107.0 -87.0 0.011406978386777794
-107.0 -85.0 0.012219240005650516
-107.0 -83.0 0.012996185901963555
-107.0 -81.0 0.014267551914112163
-107.0 -79.0 0.015998022319536658
-107.0 -77.0 0.018046334227998305
-107.0 -75.0 0.019918067523661535
-107.0 -73.0 0.0219310637095635
-107.0 -71.0 0.024085322785704195
-107.0 -69.0 0.02620426613928521
-107.0 -67.0 0.029241418279417997
-107.0 -65.0 0.03340867354146066
-107.0 -63.0 0.03891792626077129
-107.0 -61.0 0.044356547534962563
-107.0 -59.0 0.05060743042802656
-107.0 -57.0 0.05594010453453878
-107.0 -55.0 0.06346235343975137
-107.0 -53.0 0.07098460234496398
-107.0 -51.0 0.07896595564345246
-107.0 -49.0 0.08585252154259077
-107.0 -47.0 0.09153835287469982
-107.0 -45.0 0.09584687102698121
-107.0 -43.0 0.09994349484390451
-107.0 -41.0 0.10414606582850686
-107.0 -39.0 0.10774826952959457
-107.0 -37.0 0.11216273484955502
-107.0 -35.0 0.11827235485238027
-107.0 -33.0 0.12438197485520554
-107.0 -31.0 0.13193953948297782
-107.0 -29.0 0.14062720723265998
-107.0 -27.0 0.15553044215284645
-107.0 -25.0 0.17746150586240994
-107.0 -23.0 0.20126430286763666
-107.0 -21.0 0.22866930357395113
-107.0 -19.0 0.2529665206950134
-107.0 -17.0 0.27263737816075717
-107.0 -15.0 0.2896595564345246
-107.0 -13.0 0.3058694730894194
-107.0 -11.0 0.322432546969911
-107.0 -9.0 0.3463059754202571
-107.0 -7.0 0.3832815369402458
-107.0 -5.0 0.4481918350049442
-107.0 -3.0 0.5086170363045628
-107.0 -1.0 0.5595069925130668
-107.0 1.0 0.6002613363469417
-107.0 3.0 0.6382963695437208
-107.0 5.0 0.6703277299053538
-107.0 7.0 0.692294109337477
-107.0 9.0 0.7049724537364035
-107.0 11.0 0.7057140839101568
-107.0 13.0 0.6931063709563497
-107.0 15.0 0.6681734708292132
-107.0 17.0 0.6323986438762537
-107.0 19.0 0.5908673541460658
-107.0 21.0 0.5397655036022037
-107.0 23.0 0.4778570419550784
-107.0 25.0 0.37650091820878656
-107.0 27.0 0.29131939539482976
-107.0 29.0 0.22799830484531713
-107.0 31.0 0.1721641474784574
-107.0 33.0 0.13186890803785845
-107.0 35.0 0.10343975137731318
-107.0 37.0 0.08309789518293545
-107.0 39.0 0.06646418985732448
-107.0 41.0 0.05650515609549371
-107.0 43.0 0.04933606441587795
-107.0 45.0 0.041849131233225034
-107.0 47.0 0.035280406837123884
-107.0 49.0 0.029806469840372933
-107.0 51.0 0.026663370532561095
-107.0 53.0 0.02443848001130103
-107.0 55.0 0.023202429721712107
-107.0 57.0 0.022602062438197484
-107.0 59.0 0.022390168102839385
-107.0 61.0 0.022284220935160335
-107.0 63.0 0.022496115270518435
-107.0 65.0 0.022778641050995904
-107.0 67.0 0.023555586947308943
-107.0 69.0 0.02440316428874135
-107.0 71.0 0.025568583133210906
-107.0 73.0 0.027758157931911286
-107.0 75.0 0.030512784291566605
-107.0 77.0 0.03393840937985591
-107.0 79.0 0.03831755897725667
-107.0 81.0 0.04220228845882187
-107.0 83.0 0.04651080661110326
-107.0 85.0 0.05117248198898149
-107.0 87.0 0.05519847436078542
-107.0 89.0 0.06067241135753638
-107.0 91.0 0.06745303008899563
-107.0 93.0 0.0782596411922588
-107.0 95.0 0.09160898431981919
-107.0 97.0 0.10672411357536375
-107.0 99.0 0.12505297358383952
-107.0 101.0 0.1472665630738805
-107.0 103.0 0.1711399915242266
-107.0 105.0 0.19264726656307388
-107.0 107.0 0.2153905918915101
-107.0 109.0 0.23569713236332815
-107.0 111.0 0.2534962565334087
-107.0 113.0 0.26963554174318405
-107.0 115.0 0.284150303715214
-107.0 117.0 0.2970758581720582
-107.0 119.0 0.3079177849978811
-107.0 121.0 0.31865376465602485
-107.0 123.0 0.33352168385365166
-107.0 125.0 0.3522390168102839
-107.0 127.0 0.36770730329142537
-107.0 129.0 0.37773696849837546
-107.0 131.0 0.38430569289447664
-107.0 133.0 0.3893205254979517
-107.0 135.0 0.39133352168385366
-107.0 137.0 0.39186325752224893
-107.0 139.0 0.39687809012572395
-107.0 141.0 0.4098742760276875
-107.0 143.0 0.42827376748128265
-107.0 145.0 0.44635541743184065
-107.0 147.0 0.4569854499223054
-107.0 149.0 0.4626006498092951
-107.0 151.0 0.4615764938550643
-107.0 153.0 0.4559259782455149
-107.0 155.0 0.44483684136177426
-107.0 157.0 0.42470687950275465
-107.0 159.0 0.4004802938268117
-107.0 161.0 0.3736050289588925
-107.0 163.0 0.3352521542590761
-107.0 165.0 0.2962282808306258
-107.0 167.0 0.2642322361915525
-107.0 169.0 0.2331897160615906
-107.0 171.0 0.20235909026698687
-107.0 173.0 0.17721429580449216
-107.0 175.0 0.15097471394264728
-107.0 177.0 0.12879644017516598
-107.0 179.0 0.10774826952959457
-105.0 -179.0 0.09312756038988558
-105.0 -177.0 0.07603475067099873
-105.0 -175.0 0.061696567311767196
-105.0 -173.0 0.05096058765362339
-105.0 -171.0 0.041284079672270095
-105.0 -169.0 0.03213730752931205
-105.0 -167.0 0.025745161746009323
-105.0 -165.0 0.022107642322361915
-105.0 -163.0 0.01899985873710976
-105.0 -161.0 0.016174600932335075
-105.0 -159.0 0.014196920468992796
-105.0 -157.0 0.012501765786127984
-105.0 -155.0 0.011301031219098742
-105.0 -153.0 0.010347506709987287
-105.0 -151.0 0.009076140697838677
-105.0 -149.0 0.008051984743607854
-105.0 -147.0 0.007522248905212601
-105.0 -145.0 0.007027828789377031
-105.0 -143.0 0.006639355841220511
-105.0 -141.0 0.0062155671705043086
-105.0 -139.0 0.005756462777228422
-105.0 -137.0 0.005579884164430005
-105.0 -135.0 0.0054033055516315865
-105.0 -133.0 0.005297358383952536
-105.0 -131.0 0.005191411216273485
-105.0 -129.0 0.005120779771154118
-105.0 -127.0 0.00505014832603475
-105.0 -125.0 0.005014832603475067
-105.0 -123.0 0.005014832603475067
-105.0 -121.0 0.005156095493713801
-105.0 -119.0 0.005332674106512219
-105.0 -117.0 0.0055445684418703204
-105.0 -115.0 0.0057211470546687385
-105.0 -113.0 0.0060389885577058905
-105.0 -111.0 0.006250882893063992
-105.0 -109.0 0.006462777228422093
-105.0 -107.0 0.006709987286339879
-105.0 -105.0 0.006886565899138297
-105.0 -103.0 0.007204407402175449
-105.0 -101.0 0.007380986014973867
-105.0 -99.0 0.007663511795451335
-105.0 -97.0 0.00801666902104817
-105.0 -95.0 0.008299194801525639
-105.0 -93.0 0.009076140697838677
-105.0 -91.0 0.00978245514903235
-105.0 -89.0 0.010347506709987287
-105.0 -87.0 0.011018505438621274
-105.0 -85.0 0.011618872722135895
-105.0 -83.0 0.012431134341008617
-105.0 -81.0 0.01384376324339596
-105.0 -79.0 0.015468286481141404
-105.0 -77.0 0.01758722983472242
-105.0 -75.0 0.019423647407825963
-105.0 -73.0 0.021295380703489193
-105.0 -71.0 0.02323774544427179
-105.0 -69.0 0.025533267410651223
-105.0 -67.0 0.02878231388614211
-105.0 -65.0 0.03305551631586382
-105.0 -63.0 0.038988557705890665
-105.0 -61.0 0.044850967650798136
-105.0 -59.0 0.05141969204689928
-105.0 -57.0 0.057705890662522956
-105.0 -55.0 0.06529877101285492
-105.0 -53.0 0.07483401610396949
-105.0 -51.0 0.08373357818900974
-105.0 -49.0 0.09175024721005792
-105.0 -47.0 0.09778923576776381
-105.0 -45.0 0.10280406837123887
-105.0 -43.0 0.1074657437491171
-105.0 -41.0 0.11085605311484673
-105.0 -39.0 0.11431699392569572
-105.0 -37.0 0.11851956491029807
-105.0 -35.0 0.12364034468145219
-105.0 -33.0 0.1315157508122616
-105.0 -31.0 0.13935584122051137
-105.0 -29.0 0.1509393982200876
-105.0 -27.0 0.16852662805481
-105.0 -25.0 0.1913052691058059
-105.0 -23.0 0.21941658426331404
-105.0 -21.0 0.24812826670433677
-105.0 -19.0 0.2729552196637943
-105.0 -17.0 0.2965814380562226
-105.0 -15.0 0.32430428026557423
-105.0 -13.0 0.35347506709987286
-105.0 -11.0 0.37378160757169093
-105.0 -9.0 0.3967721429580449
-105.0 -7.0 0.44123463766068655
-105.0 -5.0 0.4969981635824269
-105.0 -3.0 0.5450981777087159
-105.0 -1.0 0.5906554598107078
-105.0 1.0 0.6356476903517446
-105.0 3.0 0.6809930781183783
-105.0 5.0 0.7142604887696002
-105.0 7.0 0.7357324480858879
-105.0 9.0 0.7435019070490182
-105.0 11.0 0.7385223901681028
-105.0 13.0 0.7191340584828365
-105.0 15.0 0.6845599660969064
-105.0 17.0 0.6381551066534822
-105.0 19.0 0.5878655177284927
-105.0 21.0 0.5260983189716062
-105.0 23.0 0.43403023025851106
-105.0 25.0 0.3312967933323916
-105.0 27.0 0.25939398220087584
-105.0 29.0 0.19628478598672128
-105.0 31.0 0.14970334793049866
-105.0 33.0 0.11685972594999294
-105.0 35.0 0.09362198050572115
-105.0 37.0 0.0750459104393276
-105.0 39.0 0.06194377736968498
-105.0 41.0 0.053362056787681876
-105.0 43.0 0.04629891227574516
-105.0 45.0 0.03983613504732307
-105.0 47.0 0.03411498799265433
-105.0 49.0 0.03026557423364882
-105.0 51.0 0.02779347365447097
-105.0 53.0 0.026451476197202995
-105.0 55.0 0.025356688797852803
-105.0 57.0 0.025144794462494704
-105.0 59.0 0.025074163017375334
-105.0 61.0 0.025250741630173754
-105.0 63.0 0.025674530300889956
-105.0 65.0 0.026557423364882045
-105.0 67.0 0.027263737816075717
-105.0 69.0 0.028393840937985592
-105.0 71.0 0.030230258511089136
-105.0 73.0 0.032596411922587935
-105.0 75.0 0.036339878513914396
-105.0 77.0 0.04008334510524085
-105.0 79.0 0.04379149597400763
-105.0 81.0 0.04785280406837124
-105.0 83.0 0.05198474360785422
-105.0 85.0 0.05530442152846447
-105.0 87.0 0.06060177991241701
-105.0 89.0 0.06635824268964544
-105.0 91.0 0.07536375194236473
-105.0 93.0 0.08666478316146348
-105.0 95.0 0.10022602062438198
-105.0 97.0 0.11756604040118661
-105.0 99.0 0.13819042237604182
-105.0 101.0 0.16216979799406697
-105.0 103.0 0.18583133210905495
-105.0 105.0 0.20815086876677497
-105.0 107.0 0.23117671987568866
-105.0 109.0 0.2502825257804775
-105.0 111.0 0.26578612798417856
-105.0 113.0 0.2811837830202006
-105.0 115.0 0.29608701794038705
-105.0 117.0 0.30915383528747
-105.0 119.0 0.3213024438480011
-105.0 121.0 0.33108489899703347
-105.0 123.0 0.3450699251306682
-105.0 125.0 0.36251589207515184
-105.0 127.0 0.3757239723124735
-105.0 129.0 0.38924989405283233
-105.0 131.0 0.39744314168667894
-105.0 133.0 0.4047534962565334
-105.0 135.0 0.40895606724113576
-105.0 137.0 0.40902669868625513
-105.0 139.0 0.41245232377454444
-105.0 141.0 0.42279983048453174
-105.0 143.0 0.43717332956632293
-105.0 145.0 0.4501695154682865
-105.0 147.0 0.45984602344963976
-105.0 149.0 0.4643311202147196
-105.0 151.0 0.4643311202147196
-105.0 153.0 0.46200028252578046
-105.0 155.0 0.458256815934454
-105.0 157.0 0.44706173188303433
-105.0 159.0 0.4281325045910439
-105.0 161.0 0.40033903093657297
-105.0 163.0 0.3671422517304704
-105.0 165.0 0.31784150303715214
-105.0 167.0 0.2769105805904789
-105.0 169.0 0.24300748693318266
-105.0 171.0 0.2082921316570137
-105.0 173.0 0.18021613222206526
-105.0 175.0 0.15450628619861562
-105.0 177.0 0.1317629608701794
-105.0 179.0 0.11085605311484673
-103.0 -179.0 0.09814239299336064
-103.0 -177.0 0.08101426755191411
-103.0 -175.0 0.06515750812261618
-103.0 -173.0 0.053927108348636815
-103.0 -171.0 0.04442717898008193
-103.0 -169.0 0.035633564062720724
-103.0 -167.0 0.027934736544709706
-103.0 -165.0 0.02313179827659274
-103.0 -163.0 0.019882751801101852
-103.0 -161.0 0.01681028393840938
-103.0 -159.0 0.014196920468992796
-103.0 -157.0 0.01236050289588925
-103.0 -155.0 0.011018505438621274
-103.0 -153.0 0.009641192258793615
-103.0 -151.0 0.008087300466167537
-103.0 -149.0 0.007380986014973867
-103.0 -147.0 0.006780618731459246
-103.0 -145.0 0.00642746150586241
-103.0 -143.0 0.005862409944907472
-103.0 -141.0 0.005473936996750954
-103.0 -139.0 0.004979516880915384
-103.0 -137.0 0.004838253990676649
-103.0 -135.0 0.004696991100437915
-103.0 -133.0 0.00455572821019918
-103.0 -131.0 0.004485096765079814
-103.0 -129.0 0.004414465319960446
-103.0 -127.0 0.004414465319960446
-103.0 -125.0 0.004379149597400763
-103.0 -123.0 0.004414465319960446
-103.0 -121.0 0.004520412487639497
-103.0 -119.0 0.004696991100437915
-103.0 -117.0 0.004838253990676649
-103.0 -115.0 0.004979516880915384
-103.0 -113.0 0.005297358383952536
-103.0 -111.0 0.005579884164430005
-103.0 -109.0 0.0057211470546687385
-103.0 -107.0 0.006074304280265575
-103.0 -105.0 0.006392145783302727
-103.0 -103.0 0.006639355841220511
-103.0 -101.0 0.006745303008899562
-103.0 -99.0 0.007133775957056081
-103.0 -97.0 0.007275038847294816
-103.0 -95.0 0.007592880350331968
-103.0 -93.0 0.00801666902104817
-103.0 -91.0 0.008546404859443425
-103.0 -89.0 0.009535245091114565
-103.0 -87.0 0.010206243819748552
-103.0 -85.0 0.011053821161180958
-103.0 -83.0 0.011830767057493996
-103.0 -81.0 0.013172764514761973
-103.0 -79.0 0.014691340584828365
-103.0 -77.0 0.01681028393840938
-103.0 -75.0 0.018752648679191977
-103.0 -73.0 0.020624381974855204
-103.0 -71.0 0.022531430993078118
-103.0 -69.0 0.025003531572255967
-103.0 -67.0 0.028393840937985592
-103.0 -65.0 0.03284362198050572
-103.0 -63.0 0.03909450487356971
-103.0 -61.0 0.04552196637943212
-103.0 -59.0 0.052231953665772005
-103.0 -57.0 0.05918915101002967
-103.0 -55.0 0.06784150303715214
-103.0 -53.0 0.07875406130809437
-103.0 -51.0 0.08913688374064134
-103.0 -49.0 0.09729481565192824
-103.0 -47.0 0.10527616895041672
-103.0 -45.0 0.11106794745020483
-103.0 -43.0 0.11580025427320242
-103.0 -41.0 0.11936714225173047
-103.0 -39.0 0.12169797994066958
-103.0 -37.0 0.12452323774544427
-103.0 -35.0 0.1304915948580308
-103.0 -33.0 0.13833168526628054
-103.0 -31.0 0.1491736120921034
-103.0 -29.0 0.1644300042378867
-103.0 -27.0 0.18395959881339172
-103.0 -25.0 0.20899844610820736
-103.0 -23.0 0.23905212600649808
-103.0 -21.0 0.265291707868343
-103.0 -19.0 0.29294391863257524
-103.0 -17.0 0.327341432405707
-103.0 -15.0 0.3676013561237463
-103.0 -13.0 0.39797287752507415
-103.0 -11.0 0.42682582285633563
-103.0 -9.0 0.46316570137025004
-103.0 -7.0 0.49445543155812965
-103.0 -5.0 0.5330908320384236
-103.0 -3.0 0.577906483966662
-103.0 -1.0 0.6212388755473937
-103.0 1.0 0.6723054103686962
-103.0 3.0 0.7201582144370674
-103.0 5.0 0.7530018364175731
-103.0 7.0 0.768858595846871
-103.0 9.0 0.7703418561943778
-103.0 11.0 0.7587936149173612
-103.0 13.0 0.7330131374487922
-103.0 15.0 0.6904576917643735
-103.0 17.0 0.6360714790224608
-103.0 19.0 0.5789306399208928
-103.0 21.0 0.5033549936431699
-103.0 23.0 0.38621274191269955
-103.0 25.0 0.28799971747421954
-103.0 27.0 0.22104110750105946
-103.0 29.0 0.1687032066676084
-103.0 31.0 0.13031501624523237
-103.0 33.0 0.10333380420963413
-103.0 35.0 0.08373357818900974
-103.0 37.0 0.06709987286339879
-103.0 39.0 0.0569642604887696
-103.0 41.0 0.050360220370108774
-103.0 43.0 0.04403870603192541
-103.0 45.0 0.03888261053821161
-103.0 47.0 0.03443282949569148
-103.0 49.0 0.0313956773555587
-103.0 51.0 0.029912417008051986
-103.0 53.0 0.029241418279417997
-103.0 55.0 0.029135471111738948
-103.0 57.0 0.029347365447097047
-103.0 59.0 0.029912417008051986
-103.0 61.0 0.030795310072044075
-103.0 63.0 0.03157225596835711
-103.0 65.0 0.0326670433677073
-103.0 67.0 0.034079672270094646
-103.0 69.0 0.03595140556575788
-103.0 71.0 0.03828224325469699
-103.0 73.0 0.040895606724113576
-103.0 75.0 0.04400339030936573
-103.0 77.0 0.04742901539765504
-103.0 79.0 0.05120779771154118
-103.0 81.0 0.05428026557423365
-103.0 83.0 0.058094363610679475
-103.0 85.0 0.0629679333239158
-103.0 87.0 0.06900692188162169
-103.0 89.0 0.07762395818618449
-103.0 91.0 0.08698262466450063
-103.0 93.0 0.09874276027687527
-103.0 95.0 0.11357536375194237
-103.0 97.0 0.1324339595988134
-103.0 99.0 0.15450628619861562
-103.0 101.0 0.1786269247068795
-103.0 103.0 0.20122898714507698
-103.0 105.0 0.22640909733013137
-103.0 107.0 0.24773979375618024
-103.0 109.0 0.26324339595988133
-103.0 111.0 0.27758157931911287
-103.0 113.0 0.2925907614069784
-103.0 115.0 0.307811837830202
-103.0 117.0 0.3228563356406272
-103.0 119.0 0.33412205113716625
-103.0 121.0 0.3449992936855488
-103.0 123.0 0.35848989970334794
-103.0 125.0 0.3706031925413194
-103.0 127.0 0.3843410086170363
-103.0 129.0 0.3974784574092386
-103.0 131.0 0.4077553326741065
-103.0 133.0 0.4159132645853934
-103.0 135.0 0.42336488204548667
-103.0 137.0 0.42693177002401467
-103.0 139.0 0.4288741347647973
-103.0 141.0 0.4342421245938692
-103.0 143.0 0.44250600367283516
-103.0 145.0 0.4490040966238169
-103.0 147.0 0.4522884588218675
-103.0 149.0 0.45303008899562086
-103.0 151.0 0.45518434807176156
-103.0 153.0 0.4597753920045204
-103.0 155.0 0.46461364599519706
-103.0 157.0 0.4651080661110326
-103.0 159.0 0.45645571408391017
-103.0 161.0 0.43194660262748974
-103.0 163.0 0.39546546122333665
-103.0 165.0 0.3502613363469417
-103.0 167.0 0.2960517022178274
-103.0 169.0 0.2568159344540189
-103.0 171.0 0.2188515327023591
-103.0 173.0 0.18770306540471818
-103.0 175.0 0.16181664076847013
-103.0 177.0 0.13769600226020626
-103.0 179.0 0.11685972594999294
-101.0 -179.0 0.10612374629184913
-101.0 -177.0 0.08811272778641051
-101.0 -175.0 0.07130244384800113
-101.0 -173.0 0.05837688939115694
-101.0 -171.0 0.04905353863540048
-101.0 -169.0 0.03987145076988275
-101.0 -167.0 0.031183783020200594
-101.0 -165.0 0.025180110185054387
-101.0 -163.0 0.021224749258369827
-101.0 -161.0 0.017763808447520835
-101.0 -159.0 0.014514761972029947
-101.0 -157.0 0.01236050289588925
-101.0 -155.0 0.010700663935584121
-101.0 -153.0 0.008758299194801526
-101.0 -151.0 0.007592880350331968
-101.0 -149.0 0.006815934454018929
-101.0 -147.0 0.006250882893063992
-101.0 -145.0 0.005685831332109055
-101.0 -143.0 0.0050854640485944345
-101.0 -141.0 0.0047676225455572825
-101.0 -139.0 0.004414465319960446
-101.0 -137.0 0.004096623816923294
-101.0 -135.0 0.0038847294815651926
-101.0 -133.0 0.0036728351462070913
-101.0 -131.0 0.0036022037010877243
-101.0 -129.0 0.003531572255968357
-101.0 -127.0 0.00346094081084899
-101.0 -125.0 0.00346094081084899
-101.0 -123.0 0.0036022037010877243
-101.0 -121.0 0.0036728351462070913
-101.0 -119.0 0.003990676649244244
-101.0 -117.0 0.004096623816923294
-101.0 -115.0 0.004379149597400763
-101.0 -113.0 0.004661675377878231
-101.0 -111.0 0.0049088854357960164
-101.0 -109.0 0.004979516880915384
-101.0 -107.0 0.005367989829071903
-101.0 -105.0 0.005650515609549371
-101.0 -103.0 0.005862409944907472
-101.0 -101.0 0.0062155671705043086
-101.0 -99.0 0.00642746150586241
-101.0 -97.0 0.006674671563780195
-101.0 -95.0 0.00692188162169798
-101.0 -93.0 0.007239723124735132
-101.0 -91.0 0.007663511795451335
-101.0 -89.0 0.008263879078965955
-101.0 -87.0 0.009358666478316147
-101.0 -85.0 0.010347506709987287
-101.0 -83.0 0.011230399773979376
-101.0 -81.0 0.0124664500635683
-101.0 -79.0 0.014161604746433113
-101.0 -77.0 0.015998022319536658
-101.0 -75.0 0.018187597118237038
-101.0 -73.0 0.019918067523661535
-101.0 -71.0 0.022107642322361915
-101.0 -69.0 0.024367848566181665
-101.0 -67.0 0.027758157931911286
-101.0 -65.0 0.032561096200028256
-101.0 -63.0 0.03916513631868908
-101.0 -61.0 0.045839807882469275
-101.0 -59.0 0.05300889956208504
-101.0 -57.0 0.061272778641051
-101.0 -55.0 0.07109054951264303
-101.0 -53.0 0.08313321090549512
-101.0 -51.0 0.09425766351179544
-101.0 -49.0 0.10411075010594717
-101.0 -47.0 0.11272778641050996
-101.0 -45.0 0.12028535103828224
-101.0 -43.0 0.12480576352592174
-101.0 -41.0 0.12798417855629327
-101.0 -39.0 0.13024438480011302
-101.0 -37.0 0.13278711682441022
-101.0 -35.0 0.13787258087300466
-101.0 -33.0 0.1474431416866789
-101.0 -31.0 0.16305269105805906
-101.0 -29.0 0.18134623534397515
-101.0 -27.0 0.2020765644865094
-101.0 -25.0 0.2308588783726515
-101.0 -23.0 0.25784009040824973
-101.0 -21.0 0.2826670433677073
-101.0 -19.0 0.3157931911286905
-101.0 -17.0 0.36445825681593447
-101.0 -15.0 0.405918915101003
-101.0 -13.0 0.45578471535527615
-101.0 -11.0 0.48665065687243964
-101.0 -9.0 0.5089348778075999
-101.0 -7.0 0.53905918915101
-101.0 -5.0 0.5776945896313038
-101.0 -3.0 0.6180251447944625
-101.0 -1.0 0.6696567311767199
-101.0 1.0 0.7245020483119085
-101.0 3.0 0.7680110185054386
-101.0 5.0 0.7920610255685832
-101.0 7.0 0.7986297499646843
-101.0 9.0 0.7906837123887555
-101.0 11.0 0.7709422234778923
-101.0 13.0 0.7360856053114847
-101.0 15.0 0.6853722277157791
-101.0 17.0 0.624452606300325
-101.0 19.0 0.5592244667325893
-101.0 21.0 0.47065263455290296
-101.0 23.0 0.3352521542590761
-101.0 25.0 0.2510947873993502
-101.0 27.0 0.18604322644441304
-101.0 29.0 0.14228704619296512
-101.0 31.0 0.11216273484955502
-101.0 33.0 0.09171493148749824
-101.0 35.0 0.07433959598813392
-101.0 37.0 0.061873145924565616
-101.0 39.0 0.05360926684559966
-101.0 41.0 0.04760559401045345
-101.0 43.0 0.04220228845882187
-101.0 45.0 0.03838819042237604
-101.0 47.0 0.035280406837123884
-101.0 49.0 0.03365588359937844
-101.0 51.0 0.03351462070913971
-101.0 53.0 0.03393840937985591
-101.0 55.0 0.034856618166407685
-101.0 57.0 0.03626924706879503
-101.0 59.0 0.03778782313886142
-101.0 61.0 0.039200452041248765
-101.0 63.0 0.040507133775957056
-101.0 65.0 0.04177849978810567
-101.0 67.0 0.043191128690493005
-101.0 69.0 0.04555728210199181
-101.0 71.0 0.04767622545557282
-101.0 73.0 0.05021895747987004
-101.0 75.0 0.053150162452323776
-101.0 77.0 0.05576352592174036
-101.0 79.0 0.059259782455149033
-101.0 81.0 0.06275603898855771
-101.0 83.0 0.06702924141827941
-101.0 85.0 0.07441022743325329
-101.0 87.0 0.0827800536798983
-101.0 89.0 0.09231529877101285
-101.0 91.0 0.10213306964260489
-101.0 93.0 0.1151998869896878
-101.0 95.0 0.1315157508122616
-101.0 97.0 0.15101002966520696
-101.0 99.0 0.17534256250882893
-101.0 101.0 0.19759146772142958
-101.0 103.0 0.22263031501624522
-101.0 105.0 0.24660969063427038
-101.0 107.0 0.2635612374629185
-101.0 109.0 0.2771577906483967
-101.0 111.0 0.29029523944059893
-101.0 113.0 0.30537505297358386
-101.0 115.0 0.3226444413052691
-101.0 117.0 0.3379361491736121
-101.0 119.0 0.3520624381974855
-101.0 121.0 0.3635753637519424
-101.0 123.0 0.3725808730046617
-101.0 125.0 0.38423506144935726
-101.0 127.0 0.3957479870038141
-101.0 129.0 0.4069077553326741
-101.0 131.0 0.41693742053962424
-101.0 133.0 0.4274261901398503
-101.0 135.0 0.4362198050572115
-101.0 137.0 0.44095211188020905
-101.0 139.0 0.4416231106088431
-101.0 141.0 0.44423647407825967
-101.0 143.0 0.44635541743184065
-101.0 145.0 0.44427178980081933
-101.0 147.0 0.43890379997174744
-101.0 149.0 0.43473654470970474
-101.0 151.0 0.4389391156943071
-101.0 153.0 0.4486509393982201
-101.0 155.0 0.46139991524226587
-101.0 157.0 0.46984037293403025
-101.0 159.0 0.4720652634552903
-101.0 161.0 0.46200028252578046
-101.0 163.0 0.4226232518717333
-101.0 165.0 0.37628902387342844
-101.0 167.0 0.31748834581155533
-101.0 169.0 0.2715779064839667
-101.0 171.0 0.23223619155247915
-101.0 173.0 0.19660262748975843
-101.0 175.0 0.17029241418279417
-101.0 177.0 0.14666619579036588
-101.0 179.0 0.12522955219663795
-99.0 -179.0 0.11700098884023168
-99.0 -177.0 0.09814239299336064
-99.0 -175.0 0.08087300466167538
-99.0 -173.0 0.06515750812261618
-99.0 -171.0 0.053927108348636815
-99.0 -169.0 0.04442717898008193
-99.0 -167.0 0.03577482695295946
-99.0 -165.0 0.028111315157508122
-99.0 -163.0 0.022778641050995904
-99.0 -161.0 0.01907049018222913
-99.0 -159.0 0.015362339313462354
-99.0 -157.0 0.0124664500635683
-99.0 -155.0 0.010524085322785703
-99.0 -153.0 0.008299194801525639
-99.0 -151.0 0.007239723124735132
-99.0 -149.0 0.00642746150586241
-99.0 -147.0 0.005650515609549371
-99.0 -145.0 0.004979516880915384
-99.0 -143.0 0.00455572821019918
-99.0 -141.0 0.004025992371803927
-99.0 -139.0 0.0036022037010877243
-99.0 -137.0 0.0030371521401327873
-99.0 -135.0 0.002931204972453736
-99.0 -133.0 0.0028252578047746855
-99.0 -131.0 0.0027546263596553186
-99.0 -129.0 0.002719310637095635
-99.0 -127.0 0.002719310637095635
-99.0 -125.0 0.0027546263596553186
-99.0 -123.0 0.0027899420822150023
-99.0 -121.0 0.0028605735273343692
-99.0 -119.0 0.002931204972453736
-99.0 -117.0 0.0030724678626924706
-99.0 -115.0 0.0036728351462070913
-99.0 -113.0 0.003990676649244244
-99.0 -111.0 0.004202570984602345
-99.0 -109.0 0.004485096765079814
-99.0 -107.0 0.0047676225455572825
-99.0 -105.0 0.004979516880915384
-99.0 -103.0 0.005262042661392852
-99.0 -101.0 0.0055445684418703204
-99.0 -99.0 0.005685831332109055
-99.0 -97.0 0.0060389885577058905
-99.0 -95.0 0.006250882893063992
-99.0 -93.0 0.006639355841220511
-99.0 -91.0 0.007027828789377031
-99.0 -89.0 0.007522248905212601
-99.0 -87.0 0.008193247633846589
-99.0 -85.0 0.009429297923435513
-99.0 -83.0 0.010735979658143806
-99.0 -81.0 0.011830767057493996
-99.0 -79.0 0.013525921740358807
-99.0 -77.0 0.015291707868342986
-99.0 -75.0 0.017445966944483682
-99.0 -73.0 0.019211753072467863
-99.0 -71.0 0.021224749258369827
-99.0 -69.0 0.02383811272778641
-99.0 -67.0 0.027228422093516034
-99.0 -65.0 0.03192541319395395
-99.0 -63.0 0.03909450487356971
-99.0 -61.0 0.04598107077270801
-99.0 -59.0 0.053927108348636815
-99.0 -57.0 0.06293261760135613
-99.0 -55.0 0.07462212176861138
-99.0 -53.0 0.08701794038706032
-99.0 -51.0 0.09948439045062862
-99.0 -49.0 0.11085605311484673
-99.0 -47.0 0.12173329566322927
-99.0 -45.0 0.13031501624523237
-99.0 -43.0 0.13593021613222206
-99.0 -41.0 0.13868484249187737
-99.0 -39.0 0.14009747139426473
-99.0 -37.0 0.14285209775392005
-99.0 -35.0 0.1487498234213872
-99.0 -33.0 0.1614634835428733
-99.0 -31.0 0.1798982907190281
-99.0 -29.0 0.20175872298347225
-99.0 -27.0 0.22951688091538353
-99.0 -25.0 0.2566393558412205
-99.0 -23.0 0.28065404718180537
-99.0 -21.0 0.3069995762113293
-99.0 -19.0 0.34789518293544286
-99.0 -17.0 0.39518293544285915
-99.0 -15.0 0.4569854499223054
-99.0 -13.0 0.4969981635824269
-99.0 -11.0 0.52567453030089
-99.0 -9.0 0.5551984743607854
-99.0 -7.0 0.5874770447803362
-99.0 -5.0 0.6278075999434949
-99.0 -3.0 0.6810283938409379
-99.0 -1.0 0.7391227574516175
-99.0 1.0 0.7878937703065405
-99.0 3.0 0.8200310778358525
-99.0 5.0 0.8328506851250177
-99.0 7.0 0.8264232236191552
-99.0 9.0 0.8044568441870321
-99.0 11.0 0.7731317982765927
-99.0 13.0 0.7282808306257946
-99.0 15.0 0.6680675236615341
-99.0 17.0 0.6018152281395678
-99.0 19.0 0.5278641050995904
-99.0 21.0 0.4028464472383105
-99.0 23.0 0.2850685125017658
-99.0 25.0 0.20924565616612517
-99.0 27.0 0.15514196920468992
-99.0 29.0 0.12074445543155812
-99.0 31.0 0.09725949992936855
-99.0 33.0 0.07981353298488487
-99.0 35.0 0.06536940245797429
-99.0 37.0 0.055834157366859725
-99.0 39.0 0.05014832603475067
-99.0 41.0 0.04499223054103687
-99.0 43.0 0.04096623816923294
-99.0 45.0 0.03835287469981636
-99.0 47.0 0.03708150868766775
-99.0 49.0 0.03722277157790648
-99.0 51.0 0.03849413759005509
-99.0 53.0 0.04029523944059896
-99.0 55.0 0.042237604181381554
-99.0 57.0 0.04456844187032067
-99.0 59.0 0.046581438056222634
-99.0 61.0 0.0488063285774827
-99.0 63.0 0.05021895747987004
-99.0 65.0 0.052055375052973585
-99.0 67.0 0.05367989829071903
-99.0 69.0 0.05530442152846447
-99.0 71.0 0.05816499505579884
-99.0 73.0 0.06144935725384942
-99.0 75.0 0.06483966661957903
-99.0 77.0 0.0683712388755474
-99.0 79.0 0.07239723124735133
-99.0 81.0 0.07684701228987145
-99.0 83.0 0.08228563356406272
-99.0 85.0 0.09044356547534962
-99.0 87.0 0.09902528605735274
-99.0 89.0 0.10923152987710129
-99.0 91.0 0.1212388755473937
-99.0 93.0 0.13557705890662522
-99.0 95.0 0.15252860573527335
-99.0 97.0 0.17453030088995622
-99.0 99.0 0.1968851532702359
-99.0 101.0 0.22259499929368554
-99.0 103.0 0.24713942647266562
-99.0 105.0 0.26620991665489474
-99.0 107.0 0.2803008899562085
-99.0 109.0 0.29294391863257524
-99.0 111.0 0.3058694730894194
-99.0 113.0 0.3218674954089561
-99.0 115.0 0.3402669868625512
-99.0 117.0 0.35848989970334794
-99.0 119.0 0.37074445543155815
-99.0 121.0 0.38162169797994067
-99.0 123.0 0.3923576776380845
-99.0 125.0 0.40228139567735555
-99.0 127.0 0.4105805904788812
-99.0 129.0 0.4196214154541602
-99.0 131.0 0.4288035033196779
-99.0 133.0 0.4370673823986439
-99.0 135.0 0.44635541743184065
-99.0 137.0 0.45235909026698684
-99.0 139.0 0.4530654047181805
-99.0 141.0 0.4527828789377031
-99.0 143.0 0.44896878090125725
-99.0 145.0 0.4397513773131798
-99.0 147.0 0.42721429580449216
-99.0 149.0 0.41849131233225034
-99.0 151.0 0.4208574657437491
-99.0 153.0 0.43342986297499647
-99.0 155.0 0.4500988840231671
-99.0 157.0 0.4671563780194943
-99.0 159.0 0.4771507275038847
-99.0 161.0 0.4729128407967227
-99.0 163.0 0.44335358101426753
-99.0 165.0 0.3929933606441588
-99.0 167.0 0.33564062720723264
-99.0 169.0 0.2826670433677073
-99.0 171.0 0.24406695860997316
-99.0 173.0 0.20712671281254413
-99.0 175.0 0.18032207938974432
-99.0 177.0 0.1582144370673824
-99.0 179.0 0.13684842491877383
-97.0 -179.0 0.1304915948580308
-97.0 -177.0 0.11018505438621275
-97.0 -175.0 0.09231529877101285
-97.0 -173.0 0.07490464754908885
-97.0 -171.0 0.06070772708009606
-97.0 -169.0 0.05021895747987004
-97.0 -167.0 0.040507133775957056
-97.0 -165.0 0.031183783020200594
-97.0 -163.0 0.024791637236897868
-97.0 -161.0 0.020306540471818055
-97.0 -159.0 0.01613928520977539
-97.0 -157.0 0.012890238734284503
-97.0 -155.0 0.010524085322785703
-97.0 -153.0 0.008087300466167537
-97.0 -151.0 0.006886565899138297
-97.0 -149.0 0.0060389885577058905
-97.0 -147.0 0.005014832603475067
-97.0 -145.0 0.00444978104252013
-97.0 -143.0 0.003778782313886142
-97.0 -141.0 0.0030018364175731036
-97.0 -139.0 0.0027899420822150023
-97.0 -137.0 0.0026839949145359516
-97.0 -135.0 0.0025427320242972173
-97.0 -133.0 0.0021895747987003816
-97.0 -131.0 0.002083627631021331
-97.0 -129.0 0.00197768046334228
-97.0 -127.0 0.00197768046334228
-97.0 -125.0 0.002154259076140698
-97.0 -123.0 0.0023308376889391155
-97.0 -121.0 0.0025427320242972173
-97.0 -119.0 0.0026133634694165842
-97.0 -117.0 0.002719310637095635
-97.0 -115.0 0.0028605735273343692
-97.0 -113.0 0.0030018364175731036
-97.0 -111.0 0.0033549936431699393
-97.0 -109.0 0.003778782313886142
-97.0 -107.0 0.004096623816923294
-97.0 -105.0 0.004414465319960446
-97.0 -103.0 0.004661675377878231
-97.0 -101.0 0.004873569713236333
-97.0 -99.0 0.004979516880915384
-97.0 -97.0 0.005262042661392852
-97.0 -95.0 0.005579884164430005
-97.0 -93.0 0.005862409944907472
-97.0 -91.0 0.00642746150586241
-97.0 -89.0 0.006745303008899562
-97.0 -87.0 0.007380986014973867
-97.0 -85.0 0.008263879078965955
-97.0 -83.0 0.009994349484390451
-97.0 -81.0 0.01115976832886001
-97.0 -79.0 0.012537081508687667
-97.0 -77.0 0.014267551914112163
-97.0 -75.0 0.016174600932335075
-97.0 -73.0 0.018364175731035458
-97.0 -71.0 0.020518434807176154
-97.0 -69.0 0.022919903941234637
-97.0 -67.0 0.026557423364882045
-97.0 -65.0 0.03143099307811838
-97.0 -63.0 0.038988557705890665
-97.0 -61.0 0.046404859443424214
-97.0 -59.0 0.0548100014126289
-97.0 -57.0 0.06438056222630315
-97.0 -55.0 0.07734143240570703
-97.0 -53.0 0.09122051137166266
-97.0 -51.0 0.10449922305410368
-97.0 -49.0 0.11820172340726091
-97.0 -47.0 0.1307034891933889
-97.0 -45.0 0.1403446814521825
-97.0 -43.0 0.14800819324763384
-97.0 -41.0 0.1515397655036022
-97.0 -39.0 0.1537293403023026
-97.0 -37.0 0.15676649244243537
-97.0 -35.0 0.16365305834157368
-97.0 -33.0 0.1779912417008052
-97.0 -31.0 0.19840372934030231
-97.0 -29.0 0.22866930357395113
-97.0 -27.0 0.25776945896313036
-97.0 -25.0 0.28422093516033337
-97.0 -23.0 0.31236756604040117
-97.0 -21.0 0.3446108207373923
-97.0 -19.0 0.3828930639920893
-97.0 -17.0 0.4362198050572115
-97.0 -15.0 0.4925483825399068
-97.0 -13.0 0.5294886283373358
-97.0 -11.0 0.564945613787258
-97.0 -9.0 0.5964825540330555
-97.0 -7.0 0.6367424777510948
-97.0 -5.0 0.6889037999717474
-97.0 -3.0 0.7484107924848142
-97.0 -1.0 0.8031501624523237
-97.0 1.0 0.8476126571549654
-97.0 3.0 0.8732871874558553
-97.0 5.0 0.8706385082638791
-97.0 7.0 0.8458468710269812
-97.0 9.0 0.808588783726515
-97.0 11.0 0.7640909733013137
-97.0 13.0 0.7066322926967086
-97.0 15.0 0.6380844752083628
-97.0 17.0 0.5711611809577624
-97.0 19.0 0.4835428732871875
-97.0 21.0 0.33825399067664924
-97.0 23.0 0.24212459386919055
-97.0 25.0 0.17340019776804633
-97.0 27.0 0.1298205961293968
-97.0 29.0 0.10213306964260489
-97.0 31.0 0.08352168385365165
-97.0 33.0 0.0681240288176296
-97.0 35.0 0.05816499505579884
-97.0 37.0 0.0518081649950558
-97.0 39.0 0.046192965108066114
-97.0 41.0 0.04216697273626219
-97.0 43.0 0.03983613504732307
-97.0 45.0 0.03888261053821161
-97.0 47.0 0.03927108348636813
-97.0 49.0 0.041072185336911995
-97.0 51.0 0.04410933747704478
-97.0 53.0 0.0472877525074163
-97.0 55.0 0.05078400904082497
-97.0 57.0 0.05364458256815934
-97.0 59.0 0.05569289447662099
-97.0 61.0 0.05837688939115694
-97.0 63.0 0.0610608843056929
-97.0 65.0 0.06381551066534821
-97.0 67.0 0.06639355841220511
-97.0 69.0 0.07020765644865094
-97.0 71.0 0.07469275321373076
-97.0 73.0 0.07893063992089278
-97.0 75.0 0.08327447379573386
-97.0 77.0 0.08708857183217969
-97.0 79.0 0.09129114281678204
-97.0 81.0 0.09549371380138437
-97.0 83.0 0.10110891368837406
-97.0 85.0 0.10905495126430287
-97.0 87.0 0.11943777369684984
-97.0 89.0 0.13095069925130667
-97.0 91.0 0.14348778075999435
-97.0 93.0 0.15877948862833732
-97.0 95.0 0.17661392852097754
-97.0 97.0 0.19660262748975843
-97.0 99.0 0.22220652634552904
-97.0 101.0 0.247881056646419
-97.0 103.0 0.2678697556151999
-97.0 105.0 0.2837618307670575
-97.0 107.0 0.2970405424494985
-97.0 109.0 0.3086240994490747
-97.0 111.0 0.32342138720158214
-97.0 113.0 0.3396666195790366
-97.0 115.0 0.3603263172764515
-97.0 117.0 0.3755473936996751
-97.0 119.0 0.39140415312897303
-97.0 121.0 0.40274050007063145
-97.0 123.0 0.41255827094222347
-97.0 125.0 0.4242830908320384
-97.0 127.0 0.43106370956349765
-97.0 129.0 0.4348778075999435
-97.0 131.0 0.4417996892216415
-97.0 133.0 0.44942788529453315
-97.0 135.0 0.456808871309507
-97.0 137.0 0.4640485944342421
-97.0 139.0 0.4667325893487781
-97.0 141.0 0.46595564345246504
-97.0 143.0 0.458927814663088
-97.0 145.0 0.44331826529170787
-97.0 147.0 0.42506003672835146
-97.0 149.0 0.4124876394971041
-97.0 151.0 0.4125935866647832
-97.0 153.0 0.4226232518717333
-97.0 155.0 0.4398220087582992
-97.0 157.0 0.46055233790083344
-97.0 159.0 0.474996468427744
-97.0 161.0 0.47647972877525074
-97.0 163.0 0.4541955078400904
-97.0 165.0 0.4034468145218251
-97.0 167.0 0.3487427602768753
-97.0 169.0 0.2906483966661958
-97.0 171.0 0.25123605028958895
-97.0 173.0 0.21599095917502473
-97.0 175.0 0.1894335358101427
-97.0 177.0 0.16997457267975702
-97.0 179.0 0.15030371521401328
-95.0 -179.0 0.1451123039977398
-95.0 -177.0 0.12378160757169092
-95.0 -175.0 0.10386354004802938
-95.0 -173.0 0.0857465743749117
-95.0 -171.0 0.06851250176578613
-95.0 -169.0 0.05530442152846447
-95.0 -167.0 0.045416019211753075
-95.0 -165.0 0.03510382822432547
-95.0 -163.0 0.026875264867919198
-95.0 -161.0 0.021436643593727926
-95.0 -159.0 0.017234072609125583
-95.0 -157.0 0.013314027405000706
-95.0 -155.0 0.010524085322785703
-95.0 -153.0 0.007840090408249753
-95.0 -151.0 0.006639355841220511
-95.0 -149.0 0.005579884164430005
-95.0 -147.0 0.004732306822997598
-95.0 -145.0 0.0038847294815651926
-95.0 -143.0 0.002931204972453736
-95.0 -141.0 0.002719310637095635
-95.0 -139.0 0.0022602062438197485
-95.0 -137.0 0.0018717332956632293
-95.0 -135.0 0.0016245232377454443
-95.0 -133.0 0.0015185760700663937
-95.0 -131.0 0.0014479446249470265
-95.0 -129.0 0.0014479446249470265
-95.0 -127.0 0.00148326034750671
-95.0 -125.0 0.0015538917926260771
-95.0 -123.0 0.0016245232377454443
-95.0 -121.0 0.0018364175731035457
-95.0 -119.0 0.0019070490182229128
-95.0 -117.0 0.0021895747987003816
-95.0 -115.0 0.0025780477468569005
-95.0 -113.0 0.002719310637095635
-95.0 -111.0 0.0027899420822150023
-95.0 -109.0 0.002931204972453736
-95.0 -107.0 0.0031077835852521543
-95.0 -105.0 0.0036728351462070913
-95.0 -103.0 0.003990676649244244
-95.0 -101.0 0.004202570984602345
-95.0 -99.0 0.004414465319960446
-95.0 -97.0 0.004661675377878231
-95.0 -95.0 0.0049088854357960164
-95.0 -93.0 0.005191411216273485
-95.0 -91.0 0.005650515609549371
-95.0 -89.0 0.006180251447944625
-95.0 -87.0 0.006709987286339879
-95.0 -85.0 0.007522248905212601
-95.0 -83.0 0.008687667749682158
-95.0 -81.0 0.010524085322785703
-95.0 -79.0 0.011795451334934313
-95.0 -77.0 0.013561237462918492
-95.0 -75.0 0.01532702359090267
-95.0 -73.0 0.017622545557282102
-95.0 -71.0 0.019741488910863116
-95.0 -69.0 0.0223548523802797
-95.0 -67.0 0.02560389885577059
-95.0 -65.0 0.03107783585252154
-95.0 -63.0 0.038988557705890665
-95.0 -61.0 0.046934595281819466
-95.0 -59.0 0.05530442152846447
-95.0 -57.0 0.06561661251589207
-95.0 -55.0 0.07949569148184772
-95.0 -53.0 0.0941517163441164
-95.0 -51.0 0.1087724254838254
-95.0 -49.0 0.12431134341008616
-95.0 -47.0 0.1388967368272355
-95.0 -45.0 0.15136318689080377
-95.0 -43.0 0.16156943071055233
-95.0 -41.0 0.1665489475914677
-95.0 -39.0 0.16926825822856337
-95.0 -37.0 0.17269388331685268
-95.0 -35.0 0.18007486933182654
-95.0 -33.0 0.19448368413617742
-95.0 -31.0 0.21994632010170928
-95.0 -29.0 0.2534962565334087
-95.0 -27.0 0.2841856194377737
-95.0 -25.0 0.31932476338465887
-95.0 -23.0 0.35813674247775107
-95.0 -21.0 0.3864246362480576
-95.0 -19.0 0.4245656166125159
-95.0 -17.0 0.48227150727503887
-95.0 -15.0 0.5231671139991524
-95.0 -13.0 0.5646277722842209
-95.0 -11.0 0.5988133917219947
-95.0 -9.0 0.6402387342845035
-95.0 -7.0 0.6914465319960447
-95.0 -5.0 0.7454795875123605
-95.0 -3.0 0.8002542732024297
-95.0 -1.0 0.8548523802797006
-95.0 1.0 0.9007275038847294
-95.0 3.0 0.9147478457409238
-95.0 5.0 0.8966308800678062
-95.0 7.0 0.8520271224749258
-95.0 9.0 0.8000423788670716
-95.0 11.0 0.7422658567594292
-95.0 13.0 0.6732589348778076
-95.0 15.0 0.6002613363469417
-95.0 17.0 0.5206596976974149
-95.0 19.0 0.39355841220511373
-95.0 21.0 0.2738381127277864
-95.0 23.0 0.19201158355699957
-95.0 25.0 0.14002683994914536
-95.0 27.0 0.1074657437491171
-95.0 29.0 0.0857465743749117
-95.0 31.0 0.0692188162169798
-95.0 33.0 0.05834157366859726
-95.0 35.0 0.0518081649950558
-95.0 37.0 0.04626359655318548
-95.0 39.0 0.04220228845882187
-95.0 41.0 0.03983613504732307
-95.0 43.0 0.038988557705890665
-95.0 45.0 0.03948297782172623
-95.0 47.0 0.041707868342986294
-95.0 49.0 0.04555728210199181
-95.0 51.0 0.0498658002542732
-95.0 53.0 0.05410368696143523
-95.0 55.0 0.058906625229552194
-95.0 57.0 0.06346235343975137
-95.0 59.0 0.06734708292131657
-95.0 61.0 0.07232659980223195
-95.0 63.0 0.07720016951546829
-95.0 65.0 0.08186184489334651
-95.0 67.0 0.08698262466450063
-95.0 69.0 0.09280971888684843
-95.0 71.0 0.09725949992936855
-95.0 73.0 0.10195649102980647
-95.0 75.0 0.10626500918208787
-95.0 77.0 0.1096200028252578
-95.0 79.0 0.11357536375194237
-95.0 81.0 0.11873145924565616
-95.0 83.0 0.12462918491312332
-95.0 85.0 0.13321090549512643
-95.0 87.0 0.14281678203136036
-95.0 89.0 0.15556575787540614
-95.0 91.0 0.16891510100296653
-95.0 93.0 0.1822997598530866
-95.0 95.0 0.1971676790507134
-95.0 97.0 0.21895747987003814
-95.0 99.0 0.2452676931770024
-95.0 101.0 0.2669162311060884
-95.0 103.0 0.28432688232801245
-95.0 105.0 0.29951264302867636
-95.0 107.0 0.31282667043367707
-95.0 109.0 0.3240923859302161
-95.0 111.0 0.33825399067664924
-95.0 113.0 0.3578189009747139
-95.0 115.0 0.37406413335216837
-95.0 117.0 0.39391156943071054
-95.0 119.0 0.41128690493007486
-95.0 121.0 0.4273555586947309
-95.0 123.0 0.43932758864246363
-95.0 125.0 0.44790930922446676
-95.0 127.0 0.45129961859019635
-95.0 129.0 0.4527828789377031
-95.0 131.0 0.4597753920045204
-95.0 133.0 0.4676154824127702
-95.0 135.0 0.473548523802797
-95.0 137.0 0.4800113010312191
-95.0 139.0 0.4829778217262325
-95.0 141.0 0.4827659273908744
-95.0 143.0 0.47821019918067526
-95.0 145.0 0.4657437491171069
-95.0 147.0 0.4434595281819466
-95.0 149.0 0.42703771719169376
-95.0 151.0 0.42145783302726375
-95.0 153.0 0.4273555586947309
-95.0 155.0 0.43989264020341856
-95.0 157.0 0.45991665489475914
-95.0 159.0 0.47732730611668317
-95.0 161.0 0.48265998022319534
-95.0 163.0 0.47107642322361915
-95.0 165.0 0.4223054103686961
-95.0 167.0 0.3676013561237463
-95.0 169.0 0.30406837123887553
-95.0 171.0 0.2616895041672553
-95.0 173.0 0.22693883316852662
-95.0 175.0 0.20020483119084617
-95.0 177.0 0.18293544285916088
-95.0 179.0 0.1655601073597966
-93.0 -179.0 0.16050995903376183
-93.0 -177.0 0.13773131798276592
-93.0 -175.0 0.11576493855064275
-93.0 -173.0 0.09612939680745868
-93.0 -171.0 0.07787116824410227
-93.0 -169.0 0.061696567311767196
-93.0 -167.0 0.04972453736403447
-93.0 -165.0 0.03874134764797288
-93.0 -163.0 0.028393840937985592
-93.0 -161.0 0.022284220935160335
-93.0 -159.0 0.017657861279841786
-93.0 -157.0 0.013525921740358807
-93.0 -155.0 0.01038282243254697
-93.0 -153.0 0.007557564627772284
-93.0 -151.0 0.006250882893063992
-93.0 -149.0 0.00505014832603475
-93.0 -147.0 0.004202570984602345
-93.0 -145.0 0.0030724678626924706
-93.0 -143.0 0.002719310637095635
-93.0 -141.0 0.00197768046334228
-93.0 -139.0 0.0015892075151857606
-93.0 -137.0 0.0014479446249470265
-93.0 -135.0 0.0013066817347082921
-93.0 -133.0 0.0013066817347082921
-93.0 -131.0 0.001236050289588925
-93.0 -129.0 0.0012007345670292414
-93.0 -127.0 0.001236050289588925
-93.0 -125.0 0.0013066817347082921
-93.0 -123.0 0.0013066817347082921
-93.0 -121.0 0.0014479446249470265
-93.0 -119.0 0.00148326034750671
-93.0 -117.0 0.0016245232377454443
-93.0 -115.0 0.0018717332956632293
-93.0 -113.0 0.00197768046334228
-93.0 -111.0 0.0024367848566181666
-93.0 -109.0 0.0025780477468569005
-93.0 -107.0 0.002719310637095635
-93.0 -105.0 0.0028252578047746855
-93.0 -103.0 0.00296652069501342
-93.0 -101.0 0.003213730752931205
-93.0 -99.0 0.0036728351462070913
-93.0 -97.0 0.003990676649244244
-93.0 -95.0 0.0042732024297217125
-93.0 -93.0 0.004661675377878231
-93.0 -91.0 0.004979516880915384
-93.0 -89.0 0.0055445684418703204
-93.0 -87.0 0.006109620002825258
-93.0 -85.0 0.006815934454018929
-93.0 -83.0 0.007734143240570702
-93.0 -81.0 0.009535245091114565
-93.0 -79.0 0.011124452606300324
-93.0 -77.0 0.0124664500635683
-93.0 -75.0 0.01423223619155248
-93.0 -73.0 0.016457126712812544
-93.0 -71.0 0.018858595846871027
-93.0 -69.0 0.02175448509676508
-93.0 -67.0 0.025074163017375334
-93.0 -65.0 0.030795310072044075
-93.0 -63.0 0.03916513631868908
-93.0 -61.0 0.04778217262325187
-93.0 -59.0 0.05590478881197909
-93.0 -57.0 0.06674671563780195
-93.0 -55.0 0.08143805622263031
-93.0 -53.0 0.09669444836841362
-93.0 -51.0 0.11276310213306964
-93.0 -49.0 0.13045627913547111
-93.0 -47.0 0.14687809012572398
-93.0 -45.0 0.16224042943918632
-93.0 -43.0 0.17340019776804633
-93.0 -41.0 0.18028676366718463
-93.0 -39.0 0.1844540189292273
-93.0 -37.0 0.1881268540754344
-93.0 -35.0 0.19550784009040825
-93.0 -33.0 0.21355417431840656
-93.0 -31.0 0.24265432970758583
-93.0 -29.0 0.2756392145783303
-93.0 -27.0 0.31611103263172763
-93.0 -25.0 0.36558835993784433
-93.0 -23.0 0.40030371521401326
-93.0 -21.0 0.4399985873710976
-93.0 -19.0 0.48265998022319534
-93.0 -17.0 0.5176931770024015
-93.0 -15.0 0.5624735132080803
-93.0 -13.0 0.6008263879078966
-93.0 -11.0 0.6434877807599944
-93.0 -9.0 0.6962847859867213
-93.0 -7.0 0.7484814239299336
-93.0 -5.0 0.7947803362056788
-93.0 -3.0 0.8451052408532279
-93.0 -1.0 0.8975490888543579
-93.0 1.0 0.9287681875971182
-93.0 3.0 0.9283090832038423
-93.0 5.0 0.8955007769458964
-93.0 7.0 0.8388190422376042
-93.0 9.0 0.7758511089136884
-93.0 11.0 0.7029947732730611
-93.0 13.0 0.6279488628337335
-93.0 15.0 0.5524438480011301
-93.0 17.0 0.4445189998587371
-93.0 19.0 0.3027970052267269
-93.0 21.0 0.21291849131233226
-93.0 23.0 0.15055092527193106
-93.0 25.0 0.11188020906907756
-93.0 27.0 0.08726515044497811
-93.0 29.0 0.06900692188162169
-93.0 31.0 0.05728210199180675
-93.0 33.0 0.05011301031219099
-93.0 35.0 0.0444978104252013
-93.0 37.0 0.040895606724113576
-93.0 39.0 0.03838819042237604
-93.0 41.0 0.037328718745585535
-93.0 43.0 0.03807034891933889
-93.0 45.0 0.04022460799547959
-93.0 47.0 0.04410933747704478
-93.0 49.0 0.04930074869331826
-93.0 51.0 0.0548100014126289
-93.0 53.0 0.06130809436361068
-93.0 55.0 0.06762960870179403
-93.0 57.0 0.07532843621980506
-93.0 59.0 0.08274473795733861
-93.0 61.0 0.09037293403023026
-93.0 63.0 0.09704760559401045
-93.0 65.0 0.10471111738946179
-93.0 67.0 0.11202147195931629
-93.0 69.0 0.11989687809012572
-93.0 71.0 0.1259711823703913
-93.0 73.0 0.1315157508122616
-93.0 75.0 0.13582426896454303
-93.0 77.0 0.13882610538211612
-93.0 79.0 0.14267551914112162
-93.0 81.0 0.14716061590620144
-93.0 83.0 0.1534821302443848
-93.0 85.0 0.16135753637519423
-93.0 87.0 0.169868625512078
-93.0 89.0 0.18127560389885577
-93.0 91.0 0.19148184771860433
-93.0 93.0 0.20320666760841927
-93.0 95.0 0.2186043226444413
-93.0 97.0 0.2396524932900127
-93.0 99.0 0.2601709280971889
-93.0 101.0 0.27973583839525357
-93.0 103.0 0.2961576493855064
-93.0 105.0 0.3104252012996186
-93.0 107.0 0.32405707020765645
-93.0 109.0 0.3345458398078825
-93.0 111.0 0.35132080802373217
-93.0 113.0 0.3686961435230965
-93.0 115.0 0.38691905636389323
-93.0 117.0 0.4078259641192259
-93.0 119.0 0.43194660262748974
-93.0 121.0 0.4490040966238169
-93.0 123.0 0.4607995479587512
-93.0 125.0 0.4666972736262184
-93.0 127.0 0.4681805339737251
-93.0 129.0 0.47195931628761123
-93.0 131.0 0.4784927249611527
-93.0 133.0 0.4854146065828507
-93.0 135.0 0.49215990959175027
-93.0 137.0 0.5001412628902387
-93.0 139.0 0.504343833874841
-93.0 141.0 0.5043085181522814
-93.0 143.0 0.5008475773414324
-93.0 145.0 0.49159485803079533
-93.0 147.0 0.4807529312049725
-93.0 149.0 0.46588501200734567
-93.0 151.0 0.4516174600932335
-93.0 153.0 0.45024014691340586
-93.0 155.0 0.45949286622404295
-93.0 157.0 0.47647972877525074
-93.0 159.0 0.4898643876253708
-93.0 161.0 0.4993643169939257
-93.0 163.0 0.49374911710693603
-93.0 165.0 0.4694872157084334
-93.0 167.0 0.4013631868908038
-93.0 169.0 0.3377595705608137
-93.0 171.0 0.2822079389744314
-93.0 173.0 0.2450557988416443
-93.0 175.0 0.2147549088854358
-93.0 177.0 0.19483684136177426
-93.0 179.0 0.1798982907190281
-91.0 -179.0 0.17322361915524792
-91.0 -177.0 0.14987992654329707
-91.0 -175.0 0.1265715496539059
-91.0 -173.0 0.10517022178273767
-91.0 -171.0 0.08535810142675519
-91.0 -169.0 0.06639355841220511
-91.0 -167.0 0.053150162452323776
-91.0 -165.0 0.04103686961435231
-91.0 -163.0 0.029347365447097047
-91.0 -161.0 0.02246079954795875
-91.0 -159.0 0.017728492724961152
-91.0 -157.0 0.013384658850120074
-91.0 -155.0 0.010029665206950134
-91.0 -153.0 0.007239723124735132
-91.0 -151.0 0.005791778499788106
-91.0 -149.0 0.0047676225455572825
-91.0 -147.0 0.003708150868766775
-91.0 -145.0 0.0027899420822150023
-91.0 -143.0 0.002154259076140698
-91.0 -141.0 0.0015538917926260771
-91.0 -139.0 0.0013066817347082921
-91.0 -137.0 0.0012007345670292414
-91.0 -135.0 0.001059471676790507
-91.0 -133.0 0.001059471676790507
-91.0 -131.0 0.001059471676790507
-91.0 -129.0 0.001059471676790507
-91.0 -127.0 0.001059471676790507
-91.0 -125.0 0.001059471676790507
-91.0 -123.0 0.0011301031219098743
-91.0 -121.0 0.0012007345670292414
-91.0 -119.0 0.0013066817347082921
-91.0 -117.0 0.0013066817347082921
-91.0 -115.0 0.0014479446249470265
-91.0 -113.0 0.0015185760700663937
-91.0 -111.0 0.0016245232377454443
-91.0 -109.0 0.0018717332956632293
-91.0 -107.0 0.0019423647407825963
-91.0 -105.0 0.002401469134058483
-91.0 -103.0 0.0026133634694165842
-91.0 -101.0 0.002719310637095635
-91.0 -99.0 0.0028605735273343692
-91.0 -97.0 0.0030371521401327873
-91.0 -95.0 0.0036022037010877243
-91.0 -93.0 0.004025992371803927
-91.0 -91.0 0.004414465319960446
-91.0 -89.0 0.0049088854357960164
-91.0 -87.0 0.005473936996750954
-91.0 -85.0 0.0062155671705043086
-91.0 -83.0 0.007098460234496398
-91.0 -81.0 0.008193247633846589
-91.0 -79.0 0.0101002966520695
-91.0 -77.0 0.011654188444695578
-91.0 -75.0 0.01334934312756039
-91.0 -73.0 0.015468286481141404
-91.0 -71.0 0.018046334227998305
-91.0 -69.0 0.020800960587653624
-91.0 -67.0 0.024615058624099448
-91.0 -65.0 0.030512784291566605
-91.0 -63.0 0.039377030654047185
-91.0 -61.0 0.04877101285492301
-91.0 -59.0 0.0569642604887696
-91.0 -57.0 0.06784150303715214
-91.0 -55.0 0.08285068512501766
-91.0 -53.0 0.09877807599943494
-91.0 -51.0 0.11611809577623958
-91.0 -49.0 0.13472948156519282
-91.0 -47.0 0.1526345529029524
-91.0 -45.0 0.16997457267975702
-91.0 -43.0 0.18350049442011584
-91.0 -41.0 0.19148184771860433
-91.0 -39.0 0.1979799406695861
-91.0 -37.0 0.2029594575505015
-91.0 -35.0 0.21376606865376466
-91.0 -33.0 0.23382539906766492
-91.0 -31.0 0.26236050289588925
-91.0 -29.0 0.29930074869331824
-91.0 -27.0 0.35714790224607995
-91.0 -25.0 0.4070137025003532
-91.0 -23.0 0.4654612233366295
-91.0 -21.0 0.4973866365305834
-91.0 -19.0 0.5289942082215002
-91.0 -17.0 0.5695366577200169
-91.0 -15.0 0.6067947450204831
-91.0 -13.0 0.652563921457833
-91.0 -11.0 0.7066322926967086
-91.0 -9.0 0.7602062438197486
-91.0 -7.0 0.8043155812967934
-91.0 -5.0 0.8484955502189575
-91.0 -3.0 0.8952182511654189
-91.0 -1.0 0.9286269247068795
-91.0 1.0 0.9374558553468004
-91.0 3.0 0.9171139991524226
-91.0 5.0 0.8678132504591044
-91.0 7.0 0.8048100014126289
-91.0 9.0 0.734037293403023
-91.0 11.0 0.6500918208786551
-91.0 13.0 0.5770235909026699
-91.0 15.0 0.4830131374487922
-91.0 17.0 0.33097895182935444
-91.0 19.0 0.23092950981777088
-91.0 21.0 0.16029806469840374
-91.0 23.0 0.11594151716344116
-91.0 25.0 0.08828930639920893
-91.0 27.0 0.06791213448227151
-91.0 29.0 0.055445684418703206
-91.0 31.0 0.04764090973301314
-91.0 33.0 0.04139002683994915
-91.0 35.0 0.037540613080943634
-91.0 37.0 0.03492724961152705
-91.0 39.0 0.03390309365729623
-91.0 41.0 0.03443282949569148
-91.0 43.0 0.03683429862974996
-91.0 45.0 0.04043650233083769
-91.0 47.0 0.045839807882469275
-91.0 49.0 0.052231953665772005
-91.0 51.0 0.059047888119790934
-91.0 53.0 0.06702924141827941
-91.0 55.0 0.07734143240570703
-91.0 57.0 0.08694730894194096
-91.0 59.0 0.09715355276168951
-91.0 61.0 0.10774826952959457
-91.0 63.0 0.11957903658708857
-91.0 65.0 0.13162169797994067
-91.0 67.0 0.14281678203136036
-91.0 69.0 0.1537293403023026
-91.0 71.0 0.16245232377454444
-91.0 73.0 0.16799689221641476
-91.0 75.0 0.171987568865659
-91.0 77.0 0.1758369826246645
-91.0 79.0 0.17813250459104393
-91.0 81.0 0.18028676366718463
-91.0 83.0 0.18431275603898856
-91.0 85.0 0.18908037858454585
-91.0 87.0 0.19504873569713235
-91.0 89.0 0.20306540471818055
-91.0 91.0 0.21358949004096625
-91.0 93.0 0.22344257663511796
-91.0 95.0 0.23626218392428308
-91.0 97.0 0.25148326034750673
-91.0 99.0 0.2689645430145501
-91.0 101.0 0.28556293261760135
-91.0 103.0 0.30081932476338463
-91.0 105.0 0.31586382257380985
-91.0 107.0 0.3291072185336912
-91.0 109.0 0.3416089843198192
-91.0 111.0 0.3600084757734143
-91.0 113.0 0.3766068653764656
-91.0 115.0 0.39599519706173186
-91.0 117.0 0.4197979940669586
-91.0 119.0 0.4467085746574375
-91.0 121.0 0.46560248622686823
-91.0 123.0 0.47404294391863255
-91.0 125.0 0.4784927249611527
-91.0 127.0 0.4821302443848001
-91.0 129.0 0.4875688656589914
-91.0 131.0 0.49445543155812965
-91.0 133.0 0.5036728351462071
-91.0 135.0 0.5146913405848283
-91.0 137.0 0.5260630032490464
-91.0 139.0 0.5323138861421105
-91.0 141.0 0.5342209351603334
-91.0 143.0 0.5309012572397231
-91.0 145.0 0.5248622686820172
-91.0 147.0 0.5129961859019636
-91.0 149.0 0.5002472100579178
-91.0 151.0 0.4890521260064981
-91.0 153.0 0.48548523802797006
-91.0 155.0 0.4892287046192965
-91.0 157.0 0.5009182087865518
-91.0 159.0 0.5158214437067382
-91.0 161.0 0.5277228422093516
-91.0 163.0 0.5272284220935161
-91.0 165.0 0.5081932476338465
-91.0 167.0 0.470087582991948
-91.0 169.0 0.39023873428450345
-91.0 171.0 0.3174530300889956
-91.0 173.0 0.2678697556151999
-91.0 175.0 0.2336488204548665
-91.0 177.0 0.2091750247210058
-91.0 179.0 0.1910580590478881
-89.0 -179.0 0.18159344540189293
-89.0 -177.0 0.15849696284785986
-89.0 -175.0 0.13374064133352168
-89.0 -173.0 0.11064415877948863
-89.0 -171.0 0.09072609125582709
-89.0 -169.0 0.07066676084192683
-89.0 -167.0 0.05530442152846447
-89.0 -165.0 0.0423435513490606
-89.0 -163.0 0.029735838395253567
-89.0 -161.0 0.022284220935160335
-89.0 -159.0 0.017445966944483682
-89.0 -157.0 0.012819607289165137
-89.0 -155.0 0.009429297923435513
-89.0 -153.0 0.006745303008899562
-89.0 -151.0 0.005473936996750954
-89.0 -149.0 0.004379149597400763
-89.0 -147.0 0.0030724678626924706
-89.0 -145.0 0.0025780477468569005
-89.0 -143.0 0.0015892075151857606
-89.0 -141.0 0.0013066817347082921
-89.0 -139.0 0.0010947873993501908
-89.0 -137.0 9.8884023167114E-4
-89.0 -135.0 9.182087865517728E-4
-89.0 -133.0 8.828930639920892E-4
-89.0 -131.0 8.122616188727222E-4
-89.0 -129.0 8.122616188727222E-4
-89.0 -127.0 8.828930639920892E-4
-89.0 -125.0 8.828930639920892E-4
-89.0 -123.0 9.535245091114564E-4
-89.0 -121.0 9.8884023167114E-4
-89.0 -119.0 0.001059471676790507
-89.0 -117.0 0.0011301031219098743
-89.0 -115.0 0.0012007345670292414
-89.0 -113.0 0.0013066817347082921
-89.0 -111.0 0.0013066817347082921
-89.0 -109.0 0.0014126289023873428
-89.0 -107.0 0.0014479446249470265
-89.0 -105.0 0.0015892075151857606
-89.0 -103.0 0.0018364175731035457
-89.0 -101.0 0.0020129961859019635
-89.0 -99.0 0.0025427320242972173
-89.0 -97.0 0.002719310637095635
-89.0 -95.0 0.0028605735273343692
-89.0 -93.0 0.0030724678626924706
-89.0 -91.0 0.003778782313886142
-89.0 -89.0 0.004308518152281396
-89.0 -87.0 0.0049088854357960164
-89.0 -85.0 0.0055445684418703204
-89.0 -83.0 0.00642746150586241
-89.0 -81.0 0.007239723124735132
-89.0 -79.0 0.008546404859443425
-89.0 -77.0 0.010700663935584121
-89.0 -75.0 0.01236050289588925
-89.0 -73.0 0.014338183359231529
-89.0 -71.0 0.0171987568865659
-89.0 -69.0 0.020129961859019635
-89.0 -67.0 0.0242972171210623
-89.0 -65.0 0.03005367989829072
-89.0 -63.0 0.039412346376606865
-89.0 -61.0 0.04905353863540048
-89.0 -59.0 0.057917784997881055
-89.0 -57.0 0.0692188162169798
-89.0 -55.0 0.08440457691764373
-89.0 -53.0 0.10054386212741913
-89.0 -51.0 0.11876677496821585
-89.0 -49.0 0.13727221358949004
-89.0 -47.0 0.15775533267410652
-89.0 -45.0 0.17707303291425341
-89.0 -43.0 0.19179968922164148
-89.0 -41.0 0.2058906625229552
-89.0 -39.0 0.2162381692329425
-89.0 -37.0 0.2246079954795875
-89.0 -35.0 0.23785139143946885
-89.0 -33.0 0.2576635117954513
-89.0 -31.0 0.2863045627913547
-89.0 -29.0 0.33528746998163583
-89.0 -27.0 0.3971959316287611
-89.0 -25.0 0.47089984461082074
-89.0 -23.0 0.5095352450911146
-89.0 -21.0 0.5428732871874559
-89.0 -19.0 0.5790365870885719
-89.0 -17.0 0.6166478316146349
-89.0 -15.0 0.6632292696708575
-89.0 -13.0 0.7197344257663512
-89.0 -11.0 0.7748622686820172
-89.0 -9.0 0.8229269670857465
-89.0 -7.0 0.8669303573951123
-89.0 -5.0 0.9095211188020907
-89.0 -3.0 0.9393629043650233
-89.0 -1.0 0.947097047605594
-89.0 1.0 0.9328648114140415
-89.0 3.0 0.8913688374064134
-89.0 5.0 0.8297429015397655
-89.0 7.0 0.760382822432547
-89.0 9.0 0.6769670857465744
-89.0 11.0 0.5933747704478034
-89.0 13.0 0.5043085181522814
-89.0 15.0 0.35937279276734
-89.0 17.0 0.24473795733860715
-89.0 19.0 0.166407684701229
-89.0 21.0 0.11837830202005933
-89.0 23.0 0.08860714790224608
-89.0 25.0 0.06646418985732448
-89.0 27.0 0.053927108348636815
-89.0 29.0 0.04478033620567877
-89.0 31.0 0.03743466591326459
-89.0 33.0 0.03231388614211047
-89.0 35.0 0.029841785562932616
-89.0 37.0 0.029135471111738948
-89.0 39.0 0.02927673400197768
-89.0 41.0 0.03107783585252154
-89.0 43.0 0.03475067099872863
-89.0 45.0 0.03994208221500212
-89.0 47.0 0.04608701794038706
-89.0 49.0 0.053538635400480296
-89.0 51.0 0.06219098742760277
-89.0 53.0 0.07204407402175449
-89.0 55.0 0.08380420963412911
-89.0 57.0 0.09623534397513774
-89.0 59.0 0.10951405565757875
-89.0 61.0 0.12438197485520554
-89.0 63.0 0.14062720723265998
-89.0 65.0 0.1586382257380986
-89.0 67.0 0.17520129961859018
-89.0 69.0 0.18840937985591186
-89.0 71.0 0.19833309789518294
-89.0 73.0 0.20521966379432124
-89.0 75.0 0.2085393417149315
-89.0 77.0 0.2104463907331544
-89.0 79.0 0.21094081084898997
-89.0 81.0 0.2104463907331544
-89.0 83.0 0.21101144229410934
-89.0 85.0 0.2134482271507275
-89.0 87.0 0.21662664218109903
-89.0 89.0 0.22107642322361915
-89.0 91.0 0.22852804068371238
-89.0 93.0 0.235379290860291
-89.0 95.0 0.24413759005509253
-89.0 97.0 0.2546616753778782
-89.0 99.0 0.26875264867919196
-89.0 101.0 0.2829142534256251
-89.0 103.0 0.2967580166690211
-89.0 105.0 0.31243819748552054
-89.0 107.0 0.32765927390874416
-89.0 109.0 0.3430569289447662
-89.0 111.0 0.36318689080378586
-89.0 113.0 0.38190422376041816
-89.0 115.0 0.4028111315157508
-89.0 117.0 0.430357395112304
-89.0 119.0 0.45878655177284927
-89.0 121.0 0.47640909733013137
-89.0 123.0 0.4843198191835005
-89.0 125.0 0.49085322785704194
-89.0 127.0 0.5000353157225597
-89.0 129.0 0.5093939822008758
-89.0 131.0 0.5200240146913406
-89.0 133.0 0.5298064698403729
-89.0 135.0 0.5415312897301878
-89.0 137.0 0.5551278429156661
-89.0 139.0 0.5639214578330273
-89.0 141.0 0.5673470829213165
-89.0 143.0 0.5669939256957197
-89.0 145.0 0.561837830202006
-89.0 147.0 0.5501836417573104
-89.0 149.0 0.5365517728492725
-89.0 151.0 0.5241559542308236
-89.0 153.0 0.5179050713377595
-89.0 155.0 0.5219310637095635
-89.0 157.0 0.5331967792061025
-89.0 159.0 0.5499011159768329
-89.0 161.0 0.5639214578330273
-89.0 163.0 0.5657931911286905
-89.0 165.0 0.5501836417573104
-89.0 167.0 0.5168455996609691
-89.0 169.0 0.46253001836417573
-89.0 171.0 0.37134482271507274
-89.0 173.0 0.2967580166690211
-89.0 175.0 0.25402599237180395
-89.0 177.0 0.22347789235767765
-89.0 179.0 0.20119367142251732
-87.0 -179.0 0.18431275603898856
-87.0 -177.0 0.16047464331120215
-87.0 -175.0 0.13557705890662522
-87.0 -173.0 0.11262183924283091
-87.0 -171.0 0.09263314027405001
-87.0 -169.0 0.07253849413759006
-87.0 -167.0 0.05576352592174036
-87.0 -165.0 0.0423435513490606
-87.0 -163.0 0.02917078683429863
-87.0 -161.0 0.02154259076140698
-87.0 -159.0 0.016351179545133494
-87.0 -157.0 0.012289871450769882
-87.0 -155.0 0.008299194801525639
-87.0 -153.0 0.00642746150586241
-87.0 -151.0 0.004979516880915384
-87.0 -149.0 0.003990676649244244
-87.0 -147.0 0.0027546263596553186
-87.0 -145.0 0.0018717332956632293
-87.0 -143.0 0.0013066817347082921
-87.0 -141.0 0.001059471676790507
-87.0 -139.0 9.182087865517728E-4
-87.0 -137.0 8.122616188727222E-4
-87.0 -135.0 8.122616188727222E-4
-87.0 -133.0 8.122616188727222E-4
-87.0 -131.0 8.122616188727222E-4
-87.0 -129.0 8.122616188727222E-4
-87.0 -127.0 8.122616188727222E-4
-87.0 -125.0 8.122616188727222E-4
-87.0 -123.0 8.122616188727222E-4
-87.0 -121.0 8.122616188727222E-4
-87.0 -119.0 8.828930639920892E-4
-87.0 -117.0 9.8884023167114E-4
-87.0 -115.0 0.001059471676790507
-87.0 -113.0 0.001059471676790507
-87.0 -111.0 0.0010947873993501908
-87.0 -109.0 0.0011301031219098743
-87.0 -107.0 0.0012007345670292414
-87.0 -105.0 0.0013066817347082921
-87.0 -103.0 0.0013066817347082921
-87.0 -101.0 0.0014479446249470265
-87.0 -99.0 0.0016245232377454443
-87.0 -97.0 0.0019070490182229128
-87.0 -95.0 0.0025780477468569005
-87.0 -93.0 0.002719310637095635
-87.0 -91.0 0.002931204972453736
-87.0 -89.0 0.0036728351462070913
-87.0 -87.0 0.004202570984602345
-87.0 -85.0 0.0049088854357960164
-87.0 -83.0 0.005615199886989688
-87.0 -81.0 0.006462777228422093
-87.0 -79.0 0.007522248905212601
-87.0 -77.0 0.009429297923435513
-87.0 -75.0 0.011301031219098742
-87.0 -73.0 0.013490606017799124
-87.0 -71.0 0.015998022319536658
-87.0 -69.0 0.019458963130385646
-87.0 -67.0 0.023379008334510523
-87.0 -65.0 0.029312049724537364
-87.0 -63.0 0.039235767763808445
-87.0 -61.0 0.049194801525639216
-87.0 -59.0 0.05873004661675378
-87.0 -57.0 0.07077270800960588
-87.0 -55.0 0.08602910015538918
-87.0 -53.0 0.10234496397796299
-87.0 -51.0 0.12106229693459528
-87.0 -49.0 0.14023873428450345
-87.0 -47.0 0.16245232377454444
-87.0 -45.0 0.1846305975420257
-87.0 -43.0 0.20652634552902951
-87.0 -41.0 0.22693883316852662
-87.0 -39.0 0.24254838253990676
-87.0 -37.0 0.25293120497245375
-87.0 -35.0 0.26688091538352876
-87.0 -33.0 0.2887413476479729
-87.0 -31.0 0.32772990535386354
-87.0 -29.0 0.3862833733578189
-87.0 -27.0 0.46355417431840656
-87.0 -25.0 0.5131374487922022
-87.0 -23.0 0.5534680039553609
-87.0 -21.0 0.5861703630456279
-87.0 -19.0 0.6218039271083486
-87.0 -17.0 0.6676437349908179
-87.0 -15.0 0.7230541036869614
-87.0 -13.0 0.7784997881056647
-87.0 -11.0 0.8315086876677497
-87.0 -9.0 0.8811625935866648
-87.0 -7.0 0.9251659838960306
-87.0 -5.0 0.9507698827518011
-87.0 -3.0 0.9600579177849978
-87.0 -1.0 0.9494278852945331
-87.0 1.0 0.9139002683994915
-87.0 3.0 0.8531925413193954
-87.0 5.0 0.7866577200169516
-87.0 7.0 0.7010877242548382
-87.0 9.0 0.6124452606300325
-87.0 11.0 0.5216838536516457
-87.0 13.0 0.3768540754343834
-87.0 15.0 0.25392004520412487
-87.0 17.0 0.17103404435654754
-87.0 19.0 0.11862551207797711
-87.0 21.0 0.08670009888402316
-87.0 23.0 0.06487498234213872
-87.0 25.0 0.0520200593304139
-87.0 27.0 0.041460658285068515
-87.0 29.0 0.03284362198050572
-87.0 31.0 0.027828789377030653
-87.0 33.0 0.02521542590761407
-87.0 35.0 0.024473795733860715
-87.0 37.0 0.024473795733860715
-87.0 39.0 0.025356688797852803
-87.0 41.0 0.02779347365447097
-87.0 43.0 0.03164288741347648
-87.0 45.0 0.03828224325469699
-87.0 47.0 0.04552196637943212
-87.0 49.0 0.053185478174883456
-87.0 51.0 0.06240288176296087
-87.0 53.0 0.07349201864670152
-87.0 55.0 0.08666478316146348
-87.0 57.0 0.10096765079813533
-87.0 59.0 0.11749540895606723
-87.0 61.0 0.13589490040966237
-87.0 63.0 0.15644865093939822
-87.0 65.0 0.17795592597824553
-87.0 67.0 0.19596694448368412
-87.0 69.0 0.21457833027263737
-87.0 71.0 0.22866930357395113
-87.0 73.0 0.23608560531148468
-87.0 75.0 0.23905212600649808
-87.0 77.0 0.23898149456137874
-87.0 79.0 0.23626218392428308
-87.0 81.0 0.23213024438480012
-87.0 83.0 0.2289518293544286
-87.0 85.0 0.22693883316852662
-87.0 87.0 0.22619720299477328
-87.0 89.0 0.22729199039412346
-87.0 91.0 0.23018787964401752
-87.0 93.0 0.23393134623534398
-87.0 95.0 0.23982907190281114
-87.0 97.0 0.2476338465885012
-87.0 99.0 0.2579813532984885
-87.0 101.0 0.270871592032773
-87.0 103.0 0.28383246221217684
-87.0 105.0 0.299442011583557
-87.0 107.0 0.3169939256957197
-87.0 109.0 0.33737109761265716
-87.0 111.0 0.36237462918491314
-87.0 113.0 0.3831049583274474
-87.0 115.0 0.4061308094363611
-87.0 117.0 0.4370673823986439
-87.0 119.0 0.4684277440316429
-87.0 121.0 0.4855205537505297
-87.0 123.0 0.4969981635824269
-87.0 125.0 0.5092880350331968
-87.0 127.0 0.5260983189716062
-87.0 129.0 0.5407896595564345
-87.0 131.0 0.5552337900833451
-87.0 133.0 0.5661110326317277
-87.0 135.0 0.5748693318265292
-87.0 137.0 0.583486368131092
-87.0 139.0 0.5889956208504026
-87.0 141.0 0.5939045062861986
-87.0 143.0 0.5944695578471536
-87.0 145.0 0.5910439327588642
-87.0 147.0 0.5840514196920469
-87.0 149.0 0.573880491594858
-87.0 151.0 0.5634623534397514
-87.0 153.0 0.5589066252295521
-87.0 155.0 0.5628619861562367
-87.0 157.0 0.5728563356406272
-87.0 159.0 0.5841220511371663
-87.0 161.0 0.5948227150727504
-87.0 163.0 0.597542025709846
-87.0 165.0 0.5871945189998587
-87.0 167.0 0.5602133069642605
-87.0 169.0 0.5100296652069501
-87.0 171.0 0.4239299336064416
-87.0 173.0 0.33352168385365166
-87.0 175.0 0.2738381127277864
-87.0 177.0 0.23760418138155107
-87.0 179.0 0.20772708009605875
-85.0 -179.0 0.18169939256957196
-85.0 -177.0 0.15658991382963697
-85.0 -175.0 0.13257522248905212
-85.0 -173.0 0.11046758016669021
-85.0 -171.0 0.09076140697838678
-85.0 -169.0 0.0705254979516881
-85.0 -167.0 0.0548100014126289
-85.0 -165.0 0.04100155389179263
-85.0 -163.0 0.027546263596553187
-85.0 -161.0 0.020341856194377738
-85.0 -159.0 0.015256392145783303
-85.0 -157.0 0.01115976832886001
-85.0 -155.0 0.007592880350331968
-85.0 -153.0 0.0057211470546687385
-85.0 -151.0 0.00455572821019918
-85.0 -149.0 0.0030724678626924706
-85.0 -147.0 0.002401469134058483
-85.0 -145.0 0.0014479446249470265
-85.0 -143.0 0.001059471676790507
-85.0 -141.0 8.828930639920892E-4
-85.0 -139.0 8.122616188727222E-4
-85.0 -137.0 7.769458963130386E-4
-85.0 -135.0 6.709987286339879E-4
-85.0 -133.0 6.709987286339879E-4
-85.0 -131.0 6.709987286339879E-4
-85.0 -129.0 6.356830060743043E-4
-85.0 -127.0 6.709987286339879E-4
-85.0 -125.0 6.709987286339879E-4
-85.0 -123.0 7.41630173753355E-4
-85.0 -121.0 8.122616188727222E-4
-85.0 -119.0 8.122616188727222E-4
-85.0 -117.0 8.122616188727222E-4
-85.0 -115.0 8.828930639920892E-4
-85.0 -113.0 8.828930639920892E-4
-85.0 -111.0 9.182087865517728E-4
-85.0 -109.0 9.535245091114564E-4
-85.0 -107.0 9.8884023167114E-4
-85.0 -105.0 0.001059471676790507
-85.0 -103.0 0.001059471676790507
-85.0 -101.0 0.0012007345670292414
-85.0 -99.0 0.0013066817347082921
-85.0 -97.0 0.0014479446249470265
-85.0 -95.0 0.0016951546828648115
-85.0 -93.0 0.0021895747987003816
-85.0 -91.0 0.0026839949145359516
-85.0 -89.0 0.002931204972453736
-85.0 -87.0 0.003531572255968357
-85.0 -85.0 0.004202570984602345
-85.0 -83.0 0.0049088854357960164
-85.0 -81.0 0.005685831332109055
-85.0 -79.0 0.006709987286339879
-85.0 -77.0 0.007946037575928804
-85.0 -75.0 0.010347506709987287
-85.0 -73.0 0.012395818618448934
-85.0 -71.0 0.015009182087865518
-85.0 -69.0 0.01868201723407261
-85.0 -67.0 0.022531430993078118
-85.0 -65.0 0.02846447238310496
-85.0 -63.0 0.03870603192541319
-85.0 -61.0 0.04912417008051985
-85.0 -59.0 0.059259782455149033
-85.0 -57.0 0.0726444413052691
-85.0 -55.0 0.08867777934736544
-85.0 -53.0 0.10580590478881198
-85.0 -51.0 0.12438197485520554
-85.0 -49.0 0.14610114422941092
-85.0 -47.0 0.1711046758016669
-85.0 -45.0 0.1975208362763102
-85.0 -43.0 0.22881056646418985
-85.0 -41.0 0.2544144653199604
-85.0 -39.0 0.27291990394123467
-85.0 -37.0 0.2867989829071903
-85.0 -35.0 0.3075646277722842
-85.0 -33.0 0.34464613645995196
-85.0 -31.0 0.3922870461929651
-85.0 -29.0 0.46486085605311483
-85.0 -27.0 0.5137378160757169
-85.0 -25.0 0.5561873145924565
-85.0 -23.0 0.5895253566887979
-85.0 -21.0 0.6244172905777652
-85.0 -19.0 0.6658779488628337
-85.0 -17.0 0.7158143805622263
-85.0 -15.0 0.7683994914535951
-85.0 -13.0 0.8199957621132928
-85.0 -11.0 0.8724749258369826
-85.0 -9.0 0.9192682582285634
-85.0 -7.0 0.9483330978951829
-85.0 -5.0 0.958927814663088
-85.0 -3.0 0.9530300889956208
-85.0 -1.0 0.9254838253990677
-85.0 1.0 0.8704619296510807
-85.0 3.0 0.8046334227998305
-85.0 5.0 0.7260559401045346
-85.0 7.0 0.6283020200593304
-85.0 9.0 0.5348919338889674
-85.0 11.0 0.38748410792484816
-85.0 13.0 0.2568512501765786
-85.0 15.0 0.17244667325893487
-85.0 17.0 0.11767198756886565
-85.0 19.0 0.08412205113716627
-85.0 21.0 0.0623322503178415
-85.0 23.0 0.04912417008051985
-85.0 25.0 0.03807034891933889
-85.0 27.0 0.02857041955078401
-85.0 29.0 0.0242972171210623
-85.0 31.0 0.022001695154682865
-85.0 33.0 0.020695013419974574
-85.0 35.0 0.020518434807176154
-85.0 37.0 0.02087159203277299
-85.0 39.0 0.02231953665772002
-85.0 41.0 0.024685690069218818
-85.0 43.0 0.028429156660545275
-85.0 45.0 0.034856618166407685
-85.0 47.0 0.04248481423929933
-85.0 49.0 0.05124311343410086
-85.0 51.0 0.05993078118378302
-85.0 53.0 0.07077270800960588
-85.0 55.0 0.08500494420115835
-85.0 57.0 0.10054386212741913
-85.0 59.0 0.11827235485238027
-85.0 61.0 0.13790789659556435
-85.0 63.0 0.16065122192400055
-85.0 65.0 0.18293544285916088
-85.0 67.0 0.20260630032490465
-85.0 69.0 0.2231600508546405
-85.0 71.0 0.2390168102839384
-85.0 73.0 0.24660969063427038
-85.0 75.0 0.24826952959457552
-85.0 77.0 0.24622121768611385
-85.0 79.0 0.2418067523661534
-85.0 81.0 0.23552055375052974
-85.0 83.0 0.229128407967227
-85.0 85.0 0.2231600508546405
-85.0 87.0 0.2190281113151575
-85.0 89.0 0.21683853651645713
-85.0 91.0 0.21659132645853935
-85.0 93.0 0.21807458680604605
-85.0 95.0 0.22065263455290296
-85.0 97.0 0.2269741488910863
-85.0 99.0 0.23661534114987992
-85.0 101.0 0.24961152705184347
-85.0 103.0 0.26363186890803786
-85.0 105.0 0.2800536798982907
-85.0 107.0 0.29866506568724394
-85.0 109.0 0.32289165136318687
-85.0 111.0 0.3525215425907614
-85.0 113.0 0.3794321231812403
-85.0 115.0 0.40623675660404013
-85.0 117.0 0.441517163441164
-85.0 119.0 0.47630315016245234
-85.0 121.0 0.4950557988416443
-85.0 123.0 0.5149032349201864
-85.0 125.0 0.5364105099590337
-85.0 127.0 0.5595069925130668
-85.0 129.0 0.5780477468569007
-85.0 131.0 0.5887484107924849
-85.0 133.0 0.5974713942647266
-85.0 135.0 0.6036516457126713
-85.0 137.0 0.6084192682582286
-85.0 139.0 0.614387625370815
-85.0 141.0 0.61830767057494
-85.0 143.0 0.6206738239864388
-85.0 145.0 0.6191552479163723
-85.0 147.0 0.6134694165842633
-85.0 149.0 0.6046051702217827
-85.0 151.0 0.5989193388896736
-85.0 153.0 0.5996256533408674
-85.0 155.0 0.6036163299901116
-85.0 157.0 0.6111385788953242
-85.0 159.0 0.6191199321938127
-85.0 161.0 0.6272425483825399
-85.0 163.0 0.6300678061873146
-85.0 165.0 0.6200028252578048
-85.0 167.0 0.5933747704478034
-85.0 169.0 0.54799406695861
-85.0 171.0 0.48227150727503887
-85.0 173.0 0.373216556010736
-85.0 175.0 0.29131939539482976
-85.0 177.0 0.24558553468003955
-85.0 179.0 0.20825681593445403
-83.0 -179.0 0.17463624805763525
-83.0 -177.0 0.14800819324763384
-83.0 -175.0 0.124664500635683
-83.0 -173.0 0.10442859160898432
-83.0 -171.0 0.08504025992371804
-83.0 -169.0 0.06572255968357113
-83.0 -167.0 0.05198474360785422
-83.0 -165.0 0.03782313886142111
-83.0 -163.0 0.025074163017375334
-83.0 -161.0 0.018752648679191977
-83.0 -159.0 0.013702500353157225
-83.0 -157.0 0.009994349484390451
-83.0 -155.0 0.006745303008899562
-83.0 -153.0 0.00505014832603475
-83.0 -151.0 0.003990676649244244
-83.0 -149.0 0.002719310637095635
-83.0 -147.0 0.0015892075151857606
-83.0 -145.0 0.0011301031219098743
-83.0 -143.0 8.828930639920892E-4
-83.0 -141.0 8.122616188727222E-4
-83.0 -139.0 6.709987286339879E-4
-83.0 -137.0 6.356830060743043E-4
-83.0 -135.0 5.650515609549371E-4
-83.0 -133.0 4.591043932758864E-4
-83.0 -131.0 4.237886707162029E-4
-83.0 -129.0 4.237886707162029E-4
-83.0 -127.0 4.591043932758864E-4
-83.0 -125.0 5.297358383952535E-4
-83.0 -123.0 6.356830060743043E-4
-83.0 -121.0 6.709987286339879E-4
-83.0 -119.0 6.709987286339879E-4
-83.0 -117.0 7.769458963130386E-4
-83.0 -115.0 8.122616188727222E-4
-83.0 -113.0 8.122616188727222E-4
-83.0 -111.0 8.122616188727222E-4
-83.0 -109.0 8.122616188727222E-4
-83.0 -107.0 8.122616188727222E-4
-83.0 -105.0 8.122616188727222E-4
-83.0 -103.0 8.828930639920892E-4
-83.0 -101.0 9.8884023167114E-4
-83.0 -99.0 0.001059471676790507
-83.0 -97.0 0.0012007345670292414
-83.0 -95.0 0.0013066817347082921
-83.0 -93.0 0.0015538917926260771
-83.0 -91.0 0.0019070490182229128
-83.0 -89.0 0.0025780477468569005
-83.0 -87.0 0.0028252578047746855
-83.0 -85.0 0.00346094081084899
-83.0 -83.0 0.004202570984602345
-83.0 -81.0 0.004979516880915384
-83.0 -79.0 0.0060389885577058905
-83.0 -77.0 0.0071690916796157645
-83.0 -75.0 0.008864246362480576
-83.0 -73.0 0.01137166266421811
-83.0 -71.0 0.014090973301313744
-83.0 -69.0 0.01769317700240147
-83.0 -67.0 0.021895747987003816
-83.0 -65.0 0.027510947873993503
-83.0 -63.0 0.037717191693742054
-83.0 -61.0 0.048982907190281116
-83.0 -59.0 0.059789518293544286
-83.0 -57.0 0.07441022743325329
-83.0 -55.0 0.09189151010029666
-83.0 -53.0 0.10954937138013844
-83.0 -51.0 0.1306681734708292
-83.0 -49.0 0.15531854781748836
-83.0 -47.0 0.18431275603898856
-83.0 -45.0 0.2177567453030089
-83.0 -43.0 0.2551560954937138
-83.0 -41.0 0.2863045627913547
-83.0 -39.0 0.31533408673541463
-83.0 -37.0 0.3450699251306682
-83.0 -35.0 0.3788670716202854
-83.0 -33.0 0.41891510100296653
-83.0 -31.0 0.47909309224466734
-83.0 -29.0 0.5205184348071762
-83.0 -27.0 0.5624028817629608
-83.0 -25.0 0.5942929792343551
-83.0 -23.0 0.626783443989264
-83.0 -21.0 0.6629114281678203
-83.0 -19.0 0.7067029241418279
-83.0 -17.0 0.7542732024297217
-83.0 -15.0 0.8005014832603475
-83.0 -13.0 0.8475773414324057
-83.0 -11.0 0.8941587794886283
-83.0 -9.0 0.9243537222771578
-83.0 -7.0 0.9361844893346518
-83.0 -5.0 0.9306046051702218
-83.0 -3.0 0.9065192823845176
-83.0 -1.0 0.8610679474502049
-83.0 1.0 0.8048100014126289
-83.0 3.0 0.7341432405707021
-83.0 5.0 0.6372368978669304
-83.0 7.0 0.5415312897301878
-83.0 9.0 0.3939822008758299
-83.0 11.0 0.25557988416443
-83.0 13.0 0.16729057776522108
-83.0 15.0 0.11389320525497952
-83.0 17.0 0.08073174177143665
-83.0 19.0 0.05820031077835853
-83.0 21.0 0.0451334934312756
-83.0 23.0 0.03305551631586382
-83.0 25.0 0.025003531572255967
-83.0 27.0 0.02076564486509394
-83.0 29.0 0.01839949145359514
-83.0 31.0 0.01730470405424495
-83.0 33.0 0.016598389603051277
-83.0 35.0 0.016986862551207797
-83.0 37.0 0.017763808447520835
-83.0 39.0 0.019458963130385646
-83.0 41.0 0.022001695154682865
-83.0 43.0 0.025180110185054387
-83.0 45.0 0.030618731459245655
-83.0 47.0 0.038423506144935726
-83.0 49.0 0.046581438056222634
-83.0 51.0 0.05505721147054669
-83.0 53.0 0.06498092950981776
-83.0 55.0 0.07857748269529595
-83.0 57.0 0.0941517163441164
-83.0 59.0 0.11071479022460799
-83.0 61.0 0.13027970052267268
-83.0 63.0 0.15072750388472947
-83.0 65.0 0.1728351462070914
-83.0 67.0 0.19148184771860433
-83.0 69.0 0.2104463907331544
-83.0 71.0 0.22524367848566182
-83.0 73.0 0.2334369261195084
-83.0 75.0 0.23439045062861985
-83.0 77.0 0.23103545698544992
-83.0 79.0 0.22446673258934877
-83.0 81.0 0.2177567453030089
-83.0 83.0 0.21009323350755757
-83.0 85.0 0.20285351038282243
-83.0 87.0 0.19748552055375054
-83.0 89.0 0.1936714225173047
-83.0 91.0 0.1910580590478881
-83.0 93.0 0.1910933747704478
-83.0 95.0 0.19264726656307388
-83.0 97.0 0.19621415454160193
-83.0 99.0 0.20430145500776947
-83.0 101.0 0.21740358807741206
-83.0 103.0 0.23439045062861985
-83.0 105.0 0.254237886707162
-83.0 107.0 0.27659273908744175
-83.0 109.0 0.30103121909874275
-83.0 111.0 0.33207373922870465
-83.0 113.0 0.36813109196214155
-83.0 115.0 0.398997033479305
-83.0 117.0 0.4401045345387767
-83.0 119.0 0.48032914253425624
-83.0 121.0 0.5047676225455573
-83.0 123.0 0.5336205678768188
-83.0 125.0 0.5654400339030936
-83.0 127.0 0.5889603051278429
-83.0 129.0 0.6101144229410934
-83.0 131.0 0.6248410792484814
-83.0 133.0 0.6322220652634553
-83.0 135.0 0.6353298488487075
-83.0 137.0 0.6355417431840655
-83.0 139.0 0.637060319254132
-83.0 141.0 0.6412628902387343
-83.0 143.0 0.6452535668879785
-83.0 145.0 0.646984037293403
-83.0 147.0 0.6446885153270235
-83.0 149.0 0.6406625229552196
-83.0 151.0 0.640062155671705
-83.0 153.0 0.6440528323209492
-83.0 155.0 0.6478669303573951
-83.0 157.0 0.6513631868908037
-83.0 159.0 0.6549300748693319
-83.0 161.0 0.6592739087441729
-83.0 163.0 0.6596270659697697
-83.0 165.0 0.6463483542873287
-83.0 167.0 0.6193318265291707
-83.0 169.0 0.5773061166831474
-83.0 171.0 0.5094999293685549
-83.0 173.0 0.40146913405848283
-83.0 175.0 0.30572821019918067
-83.0 177.0 0.2484814239299336
-83.0 179.0 0.20317135188585958
-81.0 -179.0 0.16298205961293968
-81.0 -177.0 0.13617742619013984
-81.0 -175.0 0.11431699392569572
-81.0 -173.0 0.09506992513066817
-81.0 -171.0 0.07691764373499081
-81.0 -169.0 0.059966096906342706
-81.0 -167.0 0.046404859443424214
-81.0 -165.0 0.0322432546969911
-81.0 -163.0 0.022496115270518435
-81.0 -161.0 0.01681028393840938
-81.0 -159.0 0.012042661392852098
-81.0 -157.0 0.00801666902104817
-81.0 -155.0 0.005968357112586523
-81.0 -153.0 0.004520412487639497
-81.0 -151.0 0.0030018364175731036
-81.0 -149.0 0.00197768046334228
-81.0 -147.0 0.0012713660121486086
-81.0 -145.0 8.828930639920892E-4
-81.0 -143.0 8.122616188727222E-4
-81.0 -141.0 6.709987286339879E-4
-81.0 -139.0 5.650515609549371E-4
-81.0 -137.0 4.237886707162029E-4
-81.0 -135.0 4.237886707162029E-4
-81.0 -133.0 3.884729481565193E-4
-81.0 -131.0 3.531572255968357E-4
-81.0 -129.0 3.531572255968357E-4
-81.0 -127.0 3.884729481565193E-4
-81.0 -125.0 4.237886707162029E-4
-81.0 -123.0 4.237886707162029E-4
-81.0 -121.0 5.297358383952535E-4
-81.0 -119.0 6.003672835146207E-4
-81.0 -117.0 6.709987286339879E-4
-81.0 -115.0 6.709987286339879E-4
-81.0 -113.0 6.709987286339879E-4
-81.0 -111.0 7.41630173753355E-4
-81.0 -109.0 7.769458963130386E-4
-81.0 -107.0 7.769458963130386E-4
-81.0 -105.0 8.122616188727222E-4
-81.0 -103.0 8.122616188727222E-4
-81.0 -101.0 8.122616188727222E-4
-81.0 -99.0 8.828930639920892E-4
-81.0 -97.0 9.8884023167114E-4
-81.0 -95.0 0.0010947873993501908
-81.0 -93.0 0.0013066817347082921
-81.0 -91.0 0.0014479446249470265
-81.0 -89.0 0.0018717332956632293
-81.0 -87.0 0.0025427320242972173
-81.0 -85.0 0.0028252578047746855
-81.0 -83.0 0.003531572255968357
-81.0 -81.0 0.004414465319960446
-81.0 -79.0 0.005297358383952536
-81.0 -77.0 0.00642746150586241
-81.0 -75.0 0.007698827518011019
-81.0 -73.0 0.01048876960022602
-81.0 -71.0 0.012960870179403871
-81.0 -69.0 0.016457126712812544
-81.0 -67.0 0.020624381974855204
-81.0 -65.0 0.02609831897160616
-81.0 -63.0 0.03623393134623534
-81.0 -61.0 0.04817064557140839
-81.0 -59.0 0.05986014973866365
-81.0 -57.0 0.07564627772284221
-81.0 -55.0 0.09425766351179544
-81.0 -53.0 0.11431699392569572
-81.0 -51.0 0.13766068653764657
-81.0 -49.0 0.16676084192682583
-81.0 -47.0 0.1992513066817347
-81.0 -45.0 0.24371380138437632
-81.0 -43.0 0.28439751377313177
-81.0 -41.0 0.3310495832744738
-81.0 -39.0 0.37738381127277865
-81.0 -37.0 0.41414747845740923
-81.0 -35.0 0.46719169374205394
-81.0 -33.0 0.5004237886707162
-81.0 -31.0 0.5326670433677073
-81.0 -29.0 0.5709139708998446
-81.0 -27.0 0.5997669162311061
-81.0 -25.0 0.6302090690775534
-81.0 -23.0 0.6652069501341997
-81.0 -21.0 0.7036304562791355
-81.0 -19.0 0.7456914818477186
-81.0 -17.0 0.7870815086876678
-81.0 -15.0 0.8269176437349908
-81.0 -13.0 0.8653764656024863
-81.0 -11.0 0.895536092668456
-81.0 -9.0 0.9048947591467721
-81.0 -7.0 0.893523096482554
-81.0 -5.0 0.8643169939256957
-81.0 -3.0 0.828012431134341
-81.0 -1.0 0.7828789377030654
-81.0 1.0 0.7196637943212318
-81.0 3.0 0.6337406413335217
-81.0 5.0 0.5412487639497104
-81.0 7.0 0.39447662099166547
-81.0 9.0 0.2554033055516316
-81.0 11.0 0.16305269105805906
-81.0 13.0 0.10863116259358667
-81.0 15.0 0.07663511795451335
-81.0 17.0 0.05519847436078542
-81.0 19.0 0.041107501059471675
-81.0 21.0 0.029064839666619578
-81.0 23.0 0.022390168102839385
-81.0 25.0 0.01822291284079672
-81.0 27.0 0.015009182087865518
-81.0 29.0 0.013490606017799124
-81.0 31.0 0.01274897584404577
-81.0 33.0 0.012960870179403871
-81.0 35.0 0.013561237462918492
-81.0 37.0 0.014479446249470264
-81.0 39.0 0.016351179545133494
-81.0 41.0 0.019105805904788813
-81.0 43.0 0.022284220935160335
-81.0 45.0 0.025957056081367426
-81.0 47.0 0.031996044639073316
-81.0 49.0 0.040330555163158636
-81.0 51.0 0.04894759146772143
-81.0 53.0 0.05671705043085182
-81.0 55.0 0.06752366153411499
-81.0 57.0 0.0821090549512643
-81.0 59.0 0.09729481565192824
-81.0 61.0 0.11357536375194237
-81.0 63.0 0.1315157508122616
-81.0 65.0 0.1489617177567453
-81.0 67.0 0.16686678909450486
-81.0 69.0 0.1818759711823704
-81.0 71.0 0.19243537222771578
-81.0 73.0 0.1988275180110185
-81.0 75.0 0.19960446390733155
-81.0 77.0 0.19621415454160193
-81.0 79.0 0.19070490182229127
-81.0 81.0 0.1861138578895324
-81.0 83.0 0.18007486933182654
-81.0 85.0 0.1736474078259641
-81.0 87.0 0.16799689221641476
-81.0 89.0 0.16365305834157368
-81.0 91.0 0.16089843198191836
-81.0 93.0 0.16029806469840374
-81.0 95.0 0.16192258793614916
-81.0 97.0 0.16513631868908038
-81.0 99.0 0.172658567594293
-81.0 101.0 0.18374770447803362
-81.0 103.0 0.19805057211470548
-81.0 105.0 0.22001695154682865
-81.0 107.0 0.24862268682017233
-81.0 109.0 0.27567453030088995
-81.0 111.0 0.3056575787540613
-81.0 113.0 0.34464613645995196
-81.0 115.0 0.383705325610962
-81.0 117.0 0.4275321373075293
-81.0 119.0 0.4797640909733013
-81.0 121.0 0.5131374487922022
-81.0 123.0 0.5513137448792202
-81.0 125.0 0.5862056787681876
-81.0 127.0 0.6168950416725526
-81.0 129.0 0.6416866789094505
-81.0 131.0 0.6605099590337619
-81.0 133.0 0.6691269953383246
-81.0 135.0 0.6689857324480859
-81.0 137.0 0.6654188444695579
-81.0 139.0 0.6645006356830061
-81.0 141.0 0.6703277299053538
-81.0 143.0 0.678238451758723
-81.0 145.0 0.682370391298206
-81.0 147.0 0.6839949145359514
-81.0 149.0 0.6843480717615482
-81.0 151.0 0.6868908037858454
-81.0 153.0 0.6909874276027688
-81.0 155.0 0.6937067382398644
-81.0 157.0 0.6936714225173047
-81.0 159.0 0.6924353722277158
-81.0 161.0 0.6901398502613364
-81.0 163.0 0.6850190704901822
-81.0 165.0 0.6689151010029665
-81.0 167.0 0.6366718463059754
-81.0 169.0 0.5919268258228564
-81.0 171.0 0.5281113151575081
-81.0 173.0 0.42121062296934597
-81.0 175.0 0.31116683147337193
-81.0 177.0 0.24555021895747986
-81.0 179.0 0.1947308941940952
-79.0 -179.0 0.1470193530159627
-79.0 -177.0 0.12183924283090831
-79.0 -175.0 0.10121486085605312
-79.0 -173.0 0.08355699957621134
-79.0 -171.0 0.06579319112869049
-79.0 -169.0 0.0528676366718463
-79.0 -167.0 0.039624240711964964
-79.0 -165.0 0.026945896313038564
-79.0 -163.0 0.019812120355982482
-79.0 -161.0 0.01423223619155248
-79.0 -159.0 0.010206243819748552
-79.0 -157.0 0.006745303008899562
-79.0 -155.0 0.004979516880915384
-79.0 -153.0 0.0036728351462070913
-79.0 -151.0 0.0025780477468569005
-79.0 -149.0 0.0014126289023873428
-79.0 -147.0 9.8884023167114E-4
-79.0 -145.0 8.122616188727222E-4
-79.0 -143.0 6.709987286339879E-4
-79.0 -141.0 5.297358383952535E-4
-79.0 -139.0 4.237886707162029E-4
-79.0 -137.0 3.531572255968357E-4
-79.0 -135.0 2.8252578047746857E-4
-79.0 -133.0 2.8252578047746857E-4
-79.0 -131.0 2.47210057917785E-4
-79.0 -129.0 2.47210057917785E-4
-79.0 -127.0 2.8252578047746857E-4
-79.0 -125.0 2.8252578047746857E-4
-79.0 -123.0 3.884729481565193E-4
-79.0 -121.0 4.237886707162029E-4
-79.0 -119.0 4.237886707162029E-4
-79.0 -117.0 4.9442011583557E-4
-79.0 -115.0 5.650515609549371E-4
-79.0 -113.0 5.650515609549371E-4
-79.0 -111.0 6.356830060743043E-4
-79.0 -109.0 6.356830060743043E-4
-79.0 -107.0 6.709987286339879E-4
-79.0 -105.0 6.709987286339879E-4
-79.0 -103.0 6.709987286339879E-4
-79.0 -101.0 7.769458963130386E-4
-79.0 -99.0 8.122616188727222E-4
-79.0 -97.0 8.122616188727222E-4
-79.0 -95.0 9.182087865517728E-4
-79.0 -93.0 0.001059471676790507
-79.0 -91.0 0.0012007345670292414
-79.0 -89.0 0.0014126289023873428
-79.0 -87.0 0.0016951546828648115
-79.0 -85.0 0.0025427320242972173
-79.0 -83.0 0.0028605735273343692
-79.0 -81.0 0.0038140980364458257
-79.0 -79.0 0.0047676225455572825
-79.0 -77.0 0.0057211470546687385
-79.0 -75.0 0.007027828789377031
-79.0 -73.0 0.009076140697838677
-79.0 -71.0 0.012042661392852098
-79.0 -69.0 0.01532702359090267
-79.0 -67.0 0.019458963130385646
-79.0 -65.0 0.024579742901539765
-79.0 -63.0 0.03393840937985591
-79.0 -61.0 0.04661675377878231
-79.0 -59.0 0.05915383528746998
-79.0 -57.0 0.0761053821161181
-79.0 -55.0 0.09602344963977963
-79.0 -53.0 0.11876677496821585
-79.0 -51.0 0.1457479870038141
-79.0 -49.0 0.1790507133775957
-79.0 -47.0 0.21895747987003814
-79.0 -45.0 0.26885859584687105
-79.0 -43.0 0.3239864387625371
-79.0 -41.0 0.3858595846871027
-79.0 -39.0 0.44575505014832606
-79.0 -37.0 0.49095917502472103
-79.0 -35.0 0.5219310637095635
-79.0 -33.0 0.5491948015256393
-79.0 -31.0 0.5778711682441022
-79.0 -29.0 0.6044285916089843
-79.0 -27.0 0.6345175872298348
-79.0 -25.0 0.6671139991524226
-79.0 -23.0 0.7034891933888967
-79.0 -21.0 0.743749117106936
-79.0 -19.0 0.7808659415171635
-79.0 -17.0 0.8154400339030936
-79.0 -15.0 0.8495903376183077
-79.0 -13.0 0.8772072326599802
-79.0 -11.0 0.8888614211046758
-79.0 -9.0 0.8757946037575929
-79.0 -7.0 0.8432335075575647
-79.0 -5.0 0.7999364316993925
-79.0 -3.0 0.7496468427744032
-79.0 -1.0 0.687279276734002
-79.0 1.0 0.6151292555445684
-79.0 3.0 0.5304421528464472
-79.0 5.0 0.38811979093092247
-79.0 7.0 0.25589772566746716
-79.0 9.0 0.16393558412205114
-79.0 11.0 0.1077129538070349
-79.0 13.0 0.07465743749117107
-79.0 15.0 0.053538635400480296
-79.0 17.0 0.038423506144935726
-79.0 19.0 0.026663370532561095
-79.0 21.0 0.02058906625229552
-79.0 23.0 0.015998022319536658
-79.0 25.0 0.012501765786127984
-79.0 27.0 0.010594716767905072
-79.0 29.0 0.00978245514903235
-79.0 31.0 0.00978245514903235
-79.0 33.0 0.0101002966520695
-79.0 35.0 0.010806611103263173
-79.0 37.0 0.01176013561237463
-79.0 39.0 0.013525921740358807
-79.0 41.0 0.015750812261618872
-79.0 43.0 0.018823280124311344
-79.0 45.0 0.02224890521260065
-79.0 47.0 0.02609831897160616
-79.0 49.0 0.03192541319395395
-79.0 51.0 0.03994208221500212
-79.0 53.0 0.04778217262325187
-79.0 55.0 0.05576352592174036
-79.0 57.0 0.0660050854640486
-79.0 59.0 0.07946037575928803
-79.0 61.0 0.0930922446673259
-79.0 63.0 0.10644158779488629
-79.0 65.0 0.12028535103828224
-79.0 67.0 0.13303432688232802
-79.0 69.0 0.14394688515327023
-79.0 71.0 0.1522460799547959
-79.0 73.0 0.1577906483966662
-79.0 75.0 0.158814804350897
-79.0 77.0 0.15595423082356266
-79.0 79.0 0.15115129255544568
-79.0 81.0 0.1470193530159627
-79.0 83.0 0.14225173047040543
-79.0 85.0 0.1370956349766916
-79.0 87.0 0.13268116965673118
-79.0 89.0 0.1291849131233225
-79.0 91.0 0.12650091820878656
-79.0 93.0 0.12632433959598813
-79.0 95.0 0.12816075716909167
-79.0 97.0 0.13204548665065688
-79.0 99.0 0.1384376324339596
-79.0 101.0 0.14882045486650658
-79.0 103.0 0.16485379290860291
-79.0 105.0 0.18576070066393557
-79.0 107.0 0.21231812402881764
-79.0 109.0 0.24579742901539767
-79.0 111.0 0.2775109478739935
-79.0 113.0 0.31395677355558693
-79.0 115.0 0.36406978386777794
-79.0 117.0 0.40856759429297923
-79.0 119.0 0.4737957338607148
-79.0 121.0 0.5169162311060884
-79.0 123.0 0.5629679333239158
-79.0 125.0 0.6004025992371804
-79.0 127.0 0.6366718463059754
-79.0 129.0 0.6707868342986297
-79.0 131.0 0.6937067382398644
-79.0 133.0 0.7029947732730611
-79.0 135.0 0.7016527758157932
-79.0 137.0 0.6966026274897584
-79.0 139.0 0.6948368413617743
-79.0 141.0 0.7016527758157932
-79.0 143.0 0.7136601214860856
-79.0 145.0 0.7232306822997598
-79.0 147.0 0.7286693035739511
-79.0 149.0 0.7318477186043226
-79.0 151.0 0.7347789235767764
-79.0 153.0 0.7364387625370815
-79.0 155.0 0.7360856053114847
-79.0 157.0 0.7331544003390309
-79.0 159.0 0.7260912558270942
-79.0 161.0 0.7153552761689504
-79.0 163.0 0.7016527758157932
-79.0 165.0 0.6829707585817206
-79.0 167.0 0.6460305127842916
-79.0 169.0 0.5988487074445543
-79.0 171.0 0.5339384093798559
-79.0 173.0 0.42506003672835146
-79.0 175.0 0.3050572114705467
-79.0 177.0 0.23428450346094082
-79.0 179.0 0.182476338465885
-77.0 -179.0 0.12971464896171775
-77.0 -177.0 0.10566464189857325
-77.0 -175.0 0.08694730894194096
-77.0 -173.0 0.06981918350049442
-77.0 -171.0 0.05590478881197909
-77.0 -169.0 0.04417996892216415
-77.0 -167.0 0.030936572962282808
-77.0 -165.0 0.022284220935160335
-77.0 -163.0 0.016598389603051277
-77.0 -161.0 0.01176013561237463
-77.0 -159.0 0.007592880350331968
-77.0 -157.0 0.005650515609549371
-77.0 -155.0 0.004096623816923294
-77.0 -153.0 0.002719310637095635
-77.0 -151.0 0.0015892075151857606
-77.0 -149.0 0.001059471676790507
-77.0 -147.0 8.122616188727222E-4
-77.0 -145.0 6.709987286339879E-4
-77.0 -143.0 5.297358383952535E-4
-77.0 -141.0 4.237886707162029E-4
-77.0 -139.0 3.1784150303715216E-4
-77.0 -137.0 2.8252578047746857E-4
-77.0 -135.0 2.1189433535810144E-4
-77.0 -133.0 1.7657861279841785E-4
-77.0 -131.0 1.7657861279841785E-4
-77.0 -129.0 1.7657861279841785E-4
-77.0 -127.0 1.7657861279841785E-4
-77.0 -125.0 2.1189433535810144E-4
-77.0 -123.0 2.8252578047746857E-4
-77.0 -121.0 2.8252578047746857E-4
-77.0 -119.0 3.531572255968357E-4
-77.0 -117.0 4.237886707162029E-4
-77.0 -115.0 4.237886707162029E-4
-77.0 -113.0 4.237886707162029E-4
-77.0 -111.0 4.237886707162029E-4
-77.0 -109.0 4.591043932758864E-4
-77.0 -107.0 5.297358383952535E-4
-77.0 -105.0 5.297358383952535E-4
-77.0 -103.0 5.650515609549371E-4
-77.0 -101.0 6.356830060743043E-4
-77.0 -99.0 6.709987286339879E-4
-77.0 -97.0 8.122616188727222E-4
-77.0 -95.0 8.122616188727222E-4
-77.0 -93.0 8.828930639920892E-4
-77.0 -91.0 9.8884023167114E-4
-77.0 -89.0 0.0011301031219098743
-77.0 -87.0 0.0013066817347082921
-77.0 -85.0 0.0016951546828648115
-77.0 -83.0 0.0025780477468569005
-77.0 -81.0 0.0030371521401327873
-77.0 -79.0 0.004202570984602345
-77.0 -77.0 0.005156095493713801
-77.0 -75.0 0.00642746150586241
-77.0 -73.0 0.007946037575928804
-77.0 -71.0 0.011089136883740641
-77.0 -69.0 0.014126289023873428
-77.0 -67.0 0.018258228563356405
-77.0 -65.0 0.022919903941234637
-77.0 -63.0 0.031183783020200594
-77.0 -61.0 0.04456844187032067
-77.0 -59.0 0.057705890662522956
-77.0 -57.0 0.07529312049724537
-77.0 -55.0 0.09715355276168951
-77.0 -53.0 0.122545557282102
-77.0 -51.0 0.15415312897301878
-77.0 -49.0 0.19179968922164148
-77.0 -47.0 0.24339595988133916
-77.0 -45.0 0.29799406695860997
-77.0 -43.0 0.37498234213872017
-77.0 -41.0 0.45274756321514337
-77.0 -39.0 0.5032490464754908
-77.0 -37.0 0.5361279841785563
-77.0 -35.0 0.5639567735555869
-77.0 -33.0 0.5844045769176437
-77.0 -31.0 0.605028958892499
-77.0 -29.0 0.633034326882328
-77.0 -27.0 0.6662664218109903
-77.0 -25.0 0.7016527758157932
-77.0 -23.0 0.7405000706314451
-77.0 -21.0 0.7772284220935161
-77.0 -19.0 0.8112021471959316
-77.0 -17.0 0.8438338748410793
-77.0 -15.0 0.8743113434100862
-77.0 -13.0 0.8925695719734426
-77.0 -11.0 0.8845882186749541
-77.0 -9.0 0.8519211753072468
-77.0 -7.0 0.8028676366718464
-77.0 -5.0 0.7411710693600791
-77.0 -3.0 0.6666548947591467
-77.0 -1.0 0.5949639779629892
-77.0 1.0 0.5137731317982765
-77.0 3.0 0.3743819748552055
-77.0 5.0 0.2536022037010877
-77.0 7.0 0.16778499788105664
-77.0 9.0 0.11138578895324198
-77.0 11.0 0.07705890662522956
-77.0 13.0 0.053927108348636815
-77.0 15.0 0.037717191693742054
-77.0 17.0 0.025074163017375334
-77.0 19.0 0.019458963130385646
-77.0 21.0 0.014550077694589632
-77.0 23.0 0.011124452606300324
-77.0 25.0 0.007946037575928804
-77.0 27.0 0.006886565899138297
-77.0 29.0 0.006709987286339879
-77.0 31.0 0.006886565899138297
-77.0 33.0 0.007239723124735132
-77.0 35.0 0.007875406130809436
-77.0 37.0 0.009323350755756462
-77.0 39.0 0.011018505438621274
-77.0 41.0 0.012607712953807035
-77.0 43.0 0.015291707868342986
-77.0 45.0 0.018328860008475775
-77.0 47.0 0.021295380703489193
-77.0 49.0 0.024791637236897868
-77.0 51.0 0.029347365447097047
-77.0 53.0 0.03626924706879503
-77.0 55.0 0.04400339030936573
-77.0 57.0 0.05237321655601074
-77.0 59.0 0.06067241135753638
-77.0 61.0 0.06960728916513632
-77.0 63.0 0.08094363610679474
-77.0 65.0 0.09129114281678204
-77.0 67.0 0.0999788105664642
-77.0 69.0 0.10732448085887837
-77.0 71.0 0.11272778641050996
-77.0 73.0 0.11604746433112022
-77.0 75.0 0.11700098884023168
-77.0 77.0 0.11569430710552338
-77.0 79.0 0.11325752224890522
-77.0 81.0 0.11014973866365306
-77.0 83.0 0.10690069218816217
-77.0 85.0 0.10298064698403729
-77.0 87.0 0.0997316005085464
-77.0 89.0 0.09715355276168951
-77.0 91.0 0.09598813391721994
-77.0 93.0 0.09658850120073456
-77.0 95.0 0.09842491877383812
-77.0 97.0 0.10195649102980647
-77.0 99.0 0.10757169091679616
-77.0 101.0 0.11714225173047041
-77.0 103.0 0.13169232942506004
-77.0 105.0 0.15086876677496822
-77.0 107.0 0.17806187314592456
-77.0 109.0 0.20906907755332674
-77.0 111.0 0.2485167396524933
-77.0 113.0 0.2857041955078401
-77.0 115.0 0.33313321090549514
-77.0 117.0 0.39087441729057776
-77.0 119.0 0.4643311202147196
-77.0 121.0 0.51673965249329
-77.0 123.0 0.5677355558694731
-77.0 125.0 0.6078542166972736
-77.0 127.0 0.6491736120921034
-77.0 129.0 0.6907755332674107
-77.0 131.0 0.7195578471535528
-77.0 133.0 0.7326599802231953
-77.0 135.0 0.7341785562932618
-77.0 137.0 0.7311767198756887
-77.0 139.0 0.7329778217262325
-77.0 141.0 0.7425483825399067
-77.0 143.0 0.7573103545698545
-77.0 145.0 0.7719310637095635
-77.0 147.0 0.7795945755050149
-77.0 149.0 0.7840090408249752
-77.0 151.0 0.7831261477609832
-77.0 153.0 0.7788176296087018
-77.0 155.0 0.7736262183924283
-77.0 157.0 0.7648679191976268
-77.0 159.0 0.7515892075151858
-77.0 161.0 0.7343551349060602
-77.0 163.0 0.7134482271507275
-77.0 165.0 0.6871733295663229
-77.0 167.0 0.6463483542873287
-77.0 169.0 0.5952818194660263
-77.0 171.0 0.5260630032490464
-77.0 173.0 0.40471818053397374
-77.0 175.0 0.28683429862974996
-77.0 177.0 0.21440175165983896
-77.0 179.0 0.16400621556717052
-75.0 -179.0 0.1105028958892499
-75.0 -177.0 0.08945472524367848
-75.0 -175.0 0.07154965390591891
-75.0 -173.0 0.05802373216556011
-75.0 -171.0 0.046581438056222634
-75.0 -169.0 0.033761830767057494
-75.0 -167.0 0.024155954230823562
-75.0 -165.0 0.01822291284079672
-75.0 -163.0 0.013137448792202288
-75.0 -161.0 0.008758299194801526
-75.0 -159.0 0.006109620002825258
-75.0 -157.0 0.00444978104252013
-75.0 -155.0 0.002931204972453736
-75.0 -153.0 0.0018364175731035457
-75.0 -151.0 0.0011654188444695577
-75.0 -149.0 8.122616188727222E-4
-75.0 -147.0 6.709987286339879E-4
-75.0 -145.0 5.297358383952535E-4
-75.0 -143.0 4.237886707162029E-4
-75.0 -141.0 2.8252578047746857E-4
-75.0 -139.0 2.47210057917785E-4
-75.0 -137.0 1.7657861279841785E-4
-75.0 -135.0 1.4126289023873428E-4
-75.0 -133.0 1.4126289023873428E-4
-75.0 -131.0 1.0594716767905072E-4
-75.0 -129.0 1.0594716767905072E-4
-75.0 -127.0 1.4126289023873428E-4
-75.0 -125.0 1.4126289023873428E-4
-75.0 -123.0 1.7657861279841785E-4
-75.0 -121.0 2.1189433535810144E-4
-75.0 -119.0 2.8252578047746857E-4
-75.0 -117.0 2.8252578047746857E-4
-75.0 -115.0 2.8252578047746857E-4
-75.0 -113.0 3.531572255968357E-4
-75.0 -111.0 3.884729481565193E-4
-75.0 -109.0 4.237886707162029E-4
-75.0 -107.0 4.237886707162029E-4
-75.0 -105.0 4.237886707162029E-4
-75.0 -103.0 4.237886707162029E-4
-75.0 -101.0 4.591043932758864E-4
-75.0 -99.0 5.650515609549371E-4
-75.0 -97.0 6.709987286339879E-4
-75.0 -95.0 7.41630173753355E-4
-75.0 -93.0 8.122616188727222E-4
-75.0 -91.0 8.122616188727222E-4
-75.0 -89.0 9.8884023167114E-4
-75.0 -87.0 0.0011301031219098743
-75.0 -85.0 0.0014126289023873428
-75.0 -83.0 0.0019070490182229128
-75.0 -81.0 0.0027899420822150023
-75.0 -79.0 0.003778782313886142
-75.0 -77.0 0.0047676225455572825
-75.0 -75.0 0.005827094222347789
-75.0 -73.0 0.007239723124735132
-75.0 -71.0 0.010029665206950134
-75.0 -69.0 0.012925554456844186
-75.0 -67.0 0.01681028393840938
-75.0 -65.0 0.02164853792908603
-75.0 -63.0 0.028641050995903375
-75.0 -61.0 0.0419197626783444
-75.0 -59.0 0.05530442152846447
-75.0 -57.0 0.07380986014973866
-75.0 -55.0 0.09729481565192824
-75.0 -53.0 0.1262183924283091
-75.0 -51.0 0.16365305834157368
-75.0 -49.0 0.20899844610820736
-75.0 -47.0 0.268081649950558
-75.0 -45.0 0.3430569289447662
-75.0 -43.0 0.43350049442011584
-75.0 -41.0 0.5060389885577059
-75.0 -39.0 0.5462282808306258
-75.0 -37.0 0.5763525921740359
-75.0 -35.0 0.5950346094081085
-75.0 -33.0 0.6131868908037859
-75.0 -31.0 0.6322926967085747
-75.0 -29.0 0.6610750105947167
-75.0 -27.0 0.6974855205537506
-75.0 -25.0 0.735944342421246
-75.0 -23.0 0.7746150586240994
-75.0 -21.0 0.811166831473372
-75.0 -19.0 0.8458468710269812
-75.0 -17.0 0.8797146489617178
-75.0 -15.0 0.906130809436361
-75.0 -13.0 0.9112162734849555
-75.0 -11.0 0.8856830060743043
-75.0 -9.0 0.8347577341432406
-75.0 -7.0 0.7684348071761549
-75.0 -5.0 0.6808518152281395
-75.0 -3.0 0.5931628761124452
-75.0 -1.0 0.5047676225455573
-75.0 1.0 0.36558835993784433
-75.0 3.0 0.2499646842774403
-75.0 5.0 0.16845599660969063
-75.0 7.0 0.11551772849272496
-75.0 9.0 0.08094363610679474
-75.0 11.0 0.055798841644300046
-75.0 13.0 0.03927108348636813
-75.0 15.0 0.025074163017375334
-75.0 17.0 0.01868201723407261
-75.0 19.0 0.013596553185478175
-75.0 21.0 0.009994349484390451
-75.0 23.0 0.006886565899138297
-75.0 25.0 0.005650515609549371
-75.0 27.0 0.0050854640485944345
-75.0 29.0 0.005262042661392852
-75.0 31.0 0.0055445684418703204
-75.0 33.0 0.005862409944907472
-75.0 35.0 0.00642746150586241
-75.0 37.0 0.007133775957056081
-75.0 39.0 0.00801666902104817
-75.0 41.0 0.010029665206950134
-75.0 43.0 0.011795451334934313
-75.0 45.0 0.014126289023873428
-75.0 47.0 0.01681028393840938
-75.0 49.0 0.019458963130385646
-75.0 51.0 0.022284220935160335
-75.0 53.0 0.02503884729481565
-75.0 55.0 0.029594575505014833
-75.0 57.0 0.03708150868766775
-75.0 59.0 0.044356547534962563
-75.0 61.0 0.05163158638225738
-75.0 63.0 0.05714083910156802
-75.0 65.0 0.06392145783302726
-75.0 67.0 0.06974855205537506
-75.0 69.0 0.07603475067099873
-75.0 71.0 0.07995479587512361
-75.0 73.0 0.08260347506709988
-75.0 75.0 0.08369826246645007
-75.0 77.0 0.08352168385365165
-75.0 79.0 0.0821090549512643
-75.0 81.0 0.07956632292696708
-75.0 83.0 0.07709422234778923
-75.0 85.0 0.07384517587229834
-75.0 87.0 0.07087865517728492
-75.0 89.0 0.06897160615906202
-75.0 91.0 0.0683712388755474
-75.0 93.0 0.0694307105523379
-75.0 95.0 0.07211470546687385
-75.0 97.0 0.07582285633564062
-75.0 99.0 0.08115553044215285
-75.0 101.0 0.09072609125582709
-75.0 103.0 0.10333380420963413
-75.0 105.0 0.12130950699251307
-75.0 107.0 0.14475914677214297
-75.0 109.0 0.17661392852097754
-75.0 111.0 0.21450769882751802
-75.0 113.0 0.2601356123746292
-75.0 115.0 0.3067170504308518
-75.0 117.0 0.3722983472241842
-75.0 119.0 0.4485803079531007
-75.0 121.0 0.5134906060177992
-75.0 123.0 0.5662876112445261
-75.0 125.0 0.6094434242124593
-75.0 127.0 0.6555304421528464
-75.0 129.0 0.7011936714225173
-75.0 131.0 0.7358383952535669
-75.0 133.0 0.754343833874841
-75.0 135.0 0.7615129255544568
-75.0 137.0 0.7662099166548948
-75.0 139.0 0.7731317982765927
-75.0 141.0 0.7846094081084899
-75.0 143.0 0.8018787964401751
-75.0 145.0 0.8208080237321655
-75.0 147.0 0.8322150021189434
-75.0 149.0 0.8350049442011583
-75.0 151.0 0.8296016386495267
-75.0 153.0 0.8191835004944201
-75.0 155.0 0.8049159485803079
-75.0 157.0 0.7895182935442859
-75.0 159.0 0.7703418561943778
-75.0 161.0 0.7460446390733154
-75.0 163.0 0.7177567453030089
-75.0 165.0 0.682370391298206
-75.0 167.0 0.6348707444554316
-75.0 169.0 0.5802020059330414
-75.0 171.0 0.5012007345670293
-75.0 173.0 0.367636671846306
-75.0 175.0 0.25921740358807743
-75.0 177.0 0.18795027546263596
-75.0 179.0 0.14129820596129397
-73.0 -179.0 0.09206808871309508
-73.0 -177.0 0.0720087582991948
-73.0 -175.0 0.05784715355276169
-73.0 -173.0 0.04689927955925978
-73.0 -171.0 0.03510382822432547
-73.0 -169.0 0.02482695295945755
-73.0 -167.0 0.018964543014550077
-73.0 -165.0 0.01384376324339596
-73.0 -163.0 0.009853086594151716
-73.0 -161.0 0.00642746150586241
-73.0 -159.0 0.0045910439327588645
-73.0 -157.0 0.002931204972453736
-73.0 -155.0 0.0018717332956632293
-73.0 -153.0 0.0012007345670292414
-73.0 -151.0 8.122616188727222E-4
-73.0 -149.0 6.709987286339879E-4
-73.0 -147.0 5.297358383952535E-4
-73.0 -145.0 4.237886707162029E-4
-73.0 -143.0 2.8252578047746857E-4
-73.0 -141.0 2.47210057917785E-4
-73.0 -139.0 1.7657861279841785E-4
-73.0 -137.0 1.4126289023873428E-4
-73.0 -135.0 7.063144511936714E-5
-73.0 -133.0 7.063144511936714E-5
-73.0 -131.0 7.063144511936714E-5
-73.0 -129.0 7.063144511936714E-5
-73.0 -127.0 7.063144511936714E-5
-73.0 -125.0 7.063144511936714E-5
-73.0 -123.0 1.0594716767905072E-4
-73.0 -121.0 1.4126289023873428E-4
-73.0 -119.0 1.7657861279841785E-4
-73.0 -117.0 2.1189433535810144E-4
-73.0 -115.0 2.1189433535810144E-4
-73.0 -113.0 2.8252578047746857E-4
-73.0 -111.0 2.8252578047746857E-4
-73.0 -109.0 2.8252578047746857E-4
-73.0 -107.0 2.8252578047746857E-4
-73.0 -105.0 2.8252578047746857E-4
-73.0 -103.0 3.531572255968357E-4
-73.0 -101.0 4.237886707162029E-4
-73.0 -99.0 4.237886707162029E-4
-73.0 -97.0 5.297358383952535E-4
-73.0 -95.0 6.356830060743043E-4
-73.0 -93.0 6.709987286339879E-4
-73.0 -91.0 8.122616188727222E-4
-73.0 -89.0 8.475773414324058E-4
-73.0 -87.0 0.0010241559542308236
-73.0 -85.0 0.0012007345670292414
-73.0 -83.0 0.0015892075151857606
-73.0 -81.0 0.0025780477468569005
-73.0 -79.0 0.0030724678626924706
-73.0 -77.0 0.004414465319960446
-73.0 -75.0 0.00543862127419127
-73.0 -73.0 0.006709987286339879
-73.0 -71.0 0.008758299194801526
-73.0 -69.0 0.011830767057493996
-73.0 -67.0 0.01532702359090267
-73.0 -65.0 0.019918067523661535
-73.0 -63.0 0.026274897584404575
-73.0 -61.0 0.038988557705890665
-73.0 -59.0 0.053362056787681876
-73.0 -57.0 0.07109054951264303
-73.0 -55.0 0.09722418420680887
-73.0 -53.0 0.13024438480011302
-73.0 -51.0 0.1728351462070914
-73.0 -49.0 0.2284927249611527
-73.0 -47.0 0.29435654753496254
-73.0 -45.0 0.3893911569430711
-73.0 -43.0 0.4918773838112728
-73.0 -41.0 0.5490535386354005
-73.0 -39.0 0.5868060460517022
-73.0 -37.0 0.612056787681876
-73.0 -35.0 0.6291142816782032
-73.0 -33.0 0.6451829354428592
-73.0 -31.0 0.6679968922164148
-73.0 -29.0 0.6974148891086311
-73.0 -27.0 0.7343198191835005
-73.0 -25.0 0.7722842209351604
-73.0 -23.0 0.811272778641051
-73.0 -21.0 0.8527334369261195
-73.0 -19.0 0.894865093939822
-73.0 -17.0 0.9261548241277017
-73.0 -15.0 0.9399279559259782
-73.0 -13.0 0.9277440316428874
-73.0 -11.0 0.8815157508122616
-73.0 -9.0 0.8135683006074305
-73.0 -7.0 0.7275745161746009
-73.0 -5.0 0.6184842491877384
-73.0 -3.0 0.5137731317982765
-73.0 -1.0 0.36406978386777794
-73.0 1.0 0.24671563780194944
-73.0 3.0 0.1655601073597966
-73.0 5.0 0.11431699392569572
-73.0 7.0 0.08175589772566746
-73.0 9.0 0.05781183783020201
-73.0 11.0 0.04103686961435231
-73.0 13.0 0.025851108913688373
-73.0 15.0 0.01868201723407261
-73.0 17.0 0.012960870179403871
-73.0 19.0 0.008687667749682158
-73.0 21.0 0.0062155671705043086
-73.0 23.0 0.004838253990676649
-73.0 25.0 0.004096623816923294
-73.0 27.0 0.003990676649244244
-73.0 29.0 0.004096623816923294
-73.0 31.0 0.004414465319960446
-73.0 33.0 0.0047676225455572825
-73.0 35.0 0.0050854640485944345
-73.0 37.0 0.005685831332109055
-73.0 39.0 0.00642746150586241
-73.0 41.0 0.007239723124735132
-73.0 43.0 0.008299194801525639
-73.0 45.0 0.010559401045345388
-73.0 47.0 0.01236050289588925
-73.0 49.0 0.014196920468992796
-73.0 51.0 0.01642181099025286
-73.0 53.0 0.018540754343833874
-73.0 55.0 0.020695013419974574
-73.0 57.0 0.02323774544427179
-73.0 59.0 0.027228422093516034
-73.0 61.0 0.03234920186467015
-73.0 63.0 0.03888261053821161
-73.0 65.0 0.04403870603192541
-73.0 67.0 0.048841644300042376
-73.0 69.0 0.05219663794321232
-73.0 71.0 0.054350897019353014
-73.0 73.0 0.05576352592174036
-73.0 75.0 0.0569642604887696
-73.0 77.0 0.05714083910156802
-73.0 79.0 0.05625794603757593
-73.0 81.0 0.05512784291566605
-73.0 83.0 0.05329142534256251
-73.0 85.0 0.0518081649950558
-73.0 87.0 0.05014832603475067
-73.0 89.0 0.049230117248198896
-73.0 91.0 0.049230117248198896
-73.0 93.0 0.05021895747987004
-73.0 95.0 0.052443848001130104
-73.0 97.0 0.05512784291566605
-73.0 99.0 0.05971888684842492
-73.0 101.0 0.06717050430851815
-73.0 103.0 0.08101426755191411
-73.0 105.0 0.09729481565192824
-73.0 107.0 0.11820172340726091
-73.0 109.0 0.1463836700098884
-73.0 111.0 0.1848424918773838
-73.0 113.0 0.2336488204548665
-73.0 115.0 0.2842562508828931
-73.0 117.0 0.3515327023590903
-73.0 119.0 0.42852097753920043
-73.0 121.0 0.5064274615058624
-73.0 123.0 0.561837830202006
-73.0 125.0 0.6082780053679898
-73.0 127.0 0.6578612798417856
-73.0 129.0 0.7061731883034327
-73.0 131.0 0.7456914818477186
-73.0 133.0 0.7713660121486086
-73.0 135.0 0.7879644017516598
-73.0 137.0 0.7999364316993925
-73.0 139.0 0.8096835711258652
-73.0 141.0 0.8233507557564628
-73.0 143.0 0.8436219805057211
-73.0 145.0 0.8671775674530301
-73.0 147.0 0.8835640627207233
-73.0 149.0 0.8874134764797288
-73.0 151.0 0.8764656024862268
-73.0 153.0 0.8556999576211329
-73.0 155.0 0.8342279983048453
-73.0 157.0 0.8085181522813957
-73.0 159.0 0.7828789377030654
-73.0 161.0 0.7509535245091115
-73.0 163.0 0.7106582850685125
-73.0 165.0 0.6631939539482978
-73.0 167.0 0.6078542166972736
-73.0 169.0 0.5436149173612093
-73.0 171.0 0.4427178980081932
-73.0 173.0 0.3058694730894194
-73.0 175.0 0.2182158496962848
-73.0 177.0 0.15824975278994208
-73.0 179.0 0.1184489334651787
-71.0 -179.0 0.07211470546687385
-71.0 -177.0 0.05625794603757593
-71.0 -175.0 0.045663229269670855
-71.0 -173.0 0.03422093516033338
-71.0 -171.0 0.024791637236897868
-71.0 -169.0 0.01899985873710976
-71.0 -167.0 0.01384376324339596
-71.0 -165.0 0.00978245514903235
-71.0 -163.0 0.00642746150586241
-71.0 -161.0 0.00455572821019918
-71.0 -159.0 0.0028605735273343692
-71.0 -157.0 0.0016951546828648115
-71.0 -155.0 0.0011301031219098743
-71.0 -153.0 8.122616188727222E-4
-71.0 -151.0 6.709987286339879E-4
-71.0 -149.0 5.297358383952535E-4
-71.0 -147.0 4.237886707162029E-4
-71.0 -145.0 2.8252578047746857E-4
-71.0 -143.0 2.1189433535810144E-4
-71.0 -141.0 1.7657861279841785E-4
-71.0 -139.0 1.0594716767905072E-4
-71.0 -137.0 7.063144511936714E-5
-71.0 -135.0 7.063144511936714E-5
-71.0 -133.0 3.531572255968357E-5
-71.0 -131.0 3.531572255968357E-5
-71.0 -129.0 3.531572255968357E-5
-71.0 -127.0 3.531572255968357E-5
-71.0 -125.0 3.531572255968357E-5
-71.0 -123.0 7.063144511936714E-5
-71.0 -121.0 7.063144511936714E-5
-71.0 -119.0 1.0594716767905072E-4
-71.0 -117.0 1.4126289023873428E-4
-71.0 -115.0 1.7657861279841785E-4
-71.0 -113.0 1.7657861279841785E-4
-71.0 -111.0 2.1189433535810144E-4
-71.0 -109.0 2.1189433535810144E-4
-71.0 -107.0 2.1189433535810144E-4
-71.0 -105.0 2.8252578047746857E-4
-71.0 -103.0 2.8252578047746857E-4
-71.0 -101.0 2.8252578047746857E-4
-71.0 -99.0 3.531572255968357E-4
-71.0 -97.0 4.237886707162029E-4
-71.0 -95.0 5.297358383952535E-4
-71.0 -93.0 6.356830060743043E-4
-71.0 -91.0 6.709987286339879E-4
-71.0 -89.0 8.122616188727222E-4
-71.0 -87.0 8.828930639920892E-4
-71.0 -85.0 0.001059471676790507
-71.0 -83.0 0.0014126289023873428
-71.0 -81.0 0.002083627631021331
-71.0 -79.0 0.002895889249894053
-71.0 -77.0 0.00406130809436361
-71.0 -75.0 0.004979516880915384
-71.0 -73.0 0.006286198615623676
-71.0 -71.0 0.007840090408249753
-71.0 -69.0 0.011053821161180958
-71.0 -67.0 0.013949710411075011
-71.0 -65.0 0.018328860008475775
-71.0 -63.0 0.02422658567594293
-71.0 -61.0 0.035456985449922304
-71.0 -59.0 0.05120779771154118
-71.0 -57.0 0.06840655459810707
-71.0 -55.0 0.09658850120073456
-71.0 -53.0 0.13296369543720865
-71.0 -51.0 0.18180533973725102
-71.0 -49.0 0.24752789942082215
-71.0 -47.0 0.3254343833874841
-71.0 -45.0 0.43734990817912134
-71.0 -43.0 0.5276522107642322
-71.0 -41.0 0.5848989970334793
-71.0 -39.0 0.6243466591326459
-71.0 -37.0 0.6503743466591326
-71.0 -35.0 0.6707162028535104
-71.0 -33.0 0.6886919056363893
-71.0 -31.0 0.7138013843763243
-71.0 -29.0 0.745868060460517
-71.0 -27.0 0.7787823138861422
-71.0 -25.0 0.8158285068512502
-71.0 -23.0 0.858807741206385
-71.0 -21.0 0.9088501200734567
-71.0 -19.0 0.9467085746574375
-71.0 -17.0 0.9642251730470406
-71.0 -15.0 0.9623534397513773
-71.0 -13.0 0.9319112869049301
-71.0 -11.0 0.8635400480293827
-71.0 -9.0 0.7821019918067523
-71.0 -7.0 0.6715637801949428
-71.0 -5.0 0.5539977397937562
-71.0 -3.0 0.38532984884870747
-71.0 -1.0 0.24759853086594152
-71.0 1.0 0.16050995903376183
-71.0 3.0 0.1085605311484673
-71.0 5.0 0.07776522107642322
-71.0 7.0 0.05590478881197909
-71.0 9.0 0.041284079672270095
-71.0 11.0 0.027051843480717614
-71.0 13.0 0.01917643734990818
-71.0 15.0 0.012996185901963555
-71.0 17.0 0.008051984743607854
-71.0 19.0 0.005650515609549371
-71.0 21.0 0.004096623816923294
-71.0 23.0 0.002931204972453736
-71.0 25.0 0.002719310637095635
-71.0 27.0 0.002719310637095635
-71.0 29.0 0.0028252578047746855
-71.0 31.0 0.0030018364175731036
-71.0 33.0 0.0036728351462070913
-71.0 35.0 0.004096623816923294
-71.0 37.0 0.004661675377878231
-71.0 39.0 0.005014832603475067
-71.0 41.0 0.005685831332109055
-71.0 43.0 0.00642746150586241
-71.0 45.0 0.007204407402175449
-71.0 47.0 0.008157931911286906
-71.0 49.0 0.009994349484390451
-71.0 51.0 0.011301031219098742
-71.0 53.0 0.012501765786127984
-71.0 55.0 0.014090973301313744
-71.0 57.0 0.01571549653905919
-71.0 59.0 0.01797570278287894
-71.0 61.0 0.020129961859019635
-71.0 63.0 0.022496115270518435
-71.0 65.0 0.025003531572255967
-71.0 67.0 0.028146630880067806
-71.0 69.0 0.031113151575081228
-71.0 71.0 0.03415030371521401
-71.0 73.0 0.03662240429439186
-71.0 75.0 0.03785845458398079
-71.0 77.0 0.03807034891933889
-71.0 79.0 0.037152140132787115
-71.0 81.0 0.035033196779206105
-71.0 83.0 0.03284362198050572
-71.0 85.0 0.031183783020200594
-71.0 87.0 0.03068936290436502
-71.0 89.0 0.030371521401327872
-71.0 91.0 0.030795310072044075
-71.0 93.0 0.032172623251871736
-71.0 95.0 0.035456985449922304
-71.0 97.0 0.039624240711964964
-71.0 99.0 0.045416019211753075
-71.0 101.0 0.05290295239440599
-71.0 103.0 0.06314451193671422
-71.0 105.0 0.07836558835993784
-71.0 107.0 0.09729481565192824
-71.0 109.0 0.122545557282102
-71.0 111.0 0.1586735414606583
-71.0 113.0 0.20624381974855205
-71.0 115.0 0.26341997457267974
-71.0 117.0 0.3247280689362904
-71.0 119.0 0.40740217544850965
-71.0 121.0 0.4998234213872016
-71.0 123.0 0.5592597824551491
-71.0 125.0 0.6084192682582286
-71.0 127.0 0.6597683288600085
-71.0 129.0 0.7110114422941093
-71.0 131.0 0.7562861986156236
-71.0 133.0 0.7895182935442859
-71.0 135.0 0.8156872439610114
-71.0 137.0 0.8363116259358666
-71.0 139.0 0.8494137590055093
-71.0 141.0 0.8635753637519423
-71.0 143.0 0.8846941658426332
-71.0 145.0 0.9095917502472101
-71.0 147.0 0.9259076140697838
-71.0 149.0 0.9291566605452748
-71.0 151.0 0.9148891086311626
-71.0 153.0 0.8860008475773414
-71.0 155.0 0.8519211753072468
-71.0 157.0 0.8193247633846589
-71.0 159.0 0.7848566181664077
-71.0 161.0 0.7430428026557423
-71.0 163.0 0.6910227433253284
-71.0 165.0 0.6308447520836277
-71.0 167.0 0.5705961293968075
-71.0 169.0 0.48799265432970756
-71.0 171.0 0.3542520129961859
-71.0 173.0 0.2502825257804775
-71.0 175.0 0.17615482412770164
-71.0 177.0 0.1263949710411075
-71.0 179.0 0.09492866224042944
-69.0 -179.0 0.05530442152846447
-69.0 -177.0 0.04304986580025427
-69.0 -175.0 0.03157225596835711
-69.0 -173.0 0.02383811272778641
-69.0 -171.0 0.018328860008475775
-69.0 -169.0 0.012996185901963555
-69.0 -167.0 0.008440457691764373
-69.0 -165.0 0.005756462777228422
-69.0 -163.0 0.00406130809436361
-69.0 -161.0 0.0026133634694165842
-69.0 -159.0 0.0014479446249470265
-69.0 -157.0 0.001059471676790507
-69.0 -155.0 8.122616188727222E-4
-69.0 -153.0 6.709987286339879E-4
-69.0 -151.0 4.237886707162029E-4
-69.0 -149.0 3.531572255968357E-4
-69.0 -147.0 2.8252578047746857E-4
-69.0 -145.0 2.1189433535810144E-4
-69.0 -143.0 1.7657861279841785E-4
-69.0 -141.0 1.0594716767905072E-4
-69.0 -139.0 7.063144511936714E-5
-69.0 -137.0 3.531572255968357E-5
-69.0 -135.0 3.531572255968357E-5
-69.0 -133.0 0.0
-69.0 -131.0 0.0
-69.0 -129.0 0.0
-69.0 -127.0 0.0
-69.0 -125.0 0.0
-69.0 -123.0 3.531572255968357E-5
-69.0 -121.0 3.531572255968357E-5
-69.0 -119.0 7.063144511936714E-5
-69.0 -117.0 7.063144511936714E-5
-69.0 -115.0 1.0594716767905072E-4
-69.0 -113.0 1.4126289023873428E-4
-69.0 -111.0 1.4126289023873428E-4
-69.0 -109.0 1.7657861279841785E-4
-69.0 -107.0 1.7657861279841785E-4
-69.0 -105.0 1.7657861279841785E-4
-69.0 -103.0 2.1189433535810144E-4
-69.0 -101.0 2.8252578047746857E-4
-69.0 -99.0 2.8252578047746857E-4
-69.0 -97.0 3.531572255968357E-4
-69.0 -95.0 4.237886707162029E-4
-69.0 -93.0 5.297358383952535E-4
-69.0 -91.0 6.709987286339879E-4
-69.0 -89.0 7.769458963130386E-4
-69.0 -87.0 8.122616188727222E-4
-69.0 -85.0 9.8884023167114E-4
-69.0 -83.0 0.0013066817347082921
-69.0 -81.0 0.001730470405424495
-69.0 -79.0 0.002719310637095635
-69.0 -77.0 0.0036728351462070913
-69.0 -75.0 0.0047676225455572825
-69.0 -73.0 0.005756462777228422
-69.0 -71.0 0.007239723124735132
-69.0 -69.0 0.009994349484390451
-69.0 -67.0 0.012713660121486085
-69.0 -65.0 0.01681028393840938
-69.0 -63.0 0.022284220935160335
-69.0 -61.0 0.03206667608419268
-69.0 -59.0 0.0488063285774827
-69.0 -57.0 0.06586382257380986
-69.0 -55.0 0.09567029241418279
-69.0 -53.0 0.13582426896454303
-69.0 -51.0 0.19098742760276874
-69.0 -49.0 0.2659980223195367
-69.0 -47.0 0.3626218392428309
-69.0 -45.0 0.4834722418420681
-69.0 -43.0 0.5595776239581862
-69.0 -41.0 0.6161534114987993
-69.0 -39.0 0.661710693600791
-69.0 -37.0 0.6959669444836841
-69.0 -35.0 0.7195931628761124
-69.0 -33.0 0.7414182794179969
-69.0 -31.0 0.768858595846871
-69.0 -29.0 0.7988416443000423
-69.0 -27.0 0.8348283655883599
-69.0 -25.0 0.8802090690775534
-69.0 -23.0 0.9315581296793333
-69.0 -21.0 0.9639073315440034
-69.0 -19.0 0.9763031501624523
-69.0 -17.0 0.978245514903235
-69.0 -15.0 0.9639073315440034
-69.0 -13.0 0.9093445401892922
-69.0 -11.0 0.8254696991100438
-69.0 -9.0 0.7280336205678768
-69.0 -7.0 0.6028393840937986
-69.0 -5.0 0.45246503743466593
-69.0 -3.0 0.26550360220370106
-69.0 -1.0 0.16333521683853652
-69.0 1.0 0.10485238027970052
-69.0 3.0 0.07232659980223195
-69.0 5.0 0.053362056787681876
-69.0 7.0 0.0393417149314875
-69.0 9.0 0.026592739087441728
-69.0 11.0 0.019423647407825963
-69.0 13.0 0.013419974572679757
-69.0 15.0 0.00801666902104817
-69.0 17.0 0.005332674106512219
-69.0 19.0 0.0036022037010877243
-69.0 21.0 0.0025780477468569005
-69.0 23.0 0.0016951546828648115
-69.0 25.0 0.0015185760700663937
-69.0 27.0 0.0015892075151857606
-69.0 29.0 0.0018717332956632293
-69.0 31.0 0.00247210057917785
-69.0 33.0 0.002719310637095635
-69.0 35.0 0.002931204972453736
-69.0 37.0 0.003531572255968357
-69.0 39.0 0.004025992371803927
-69.0 41.0 0.004485096765079814
-69.0 43.0 0.0049088854357960164
-69.0 45.0 0.005297358383952536
-69.0 47.0 0.005756462777228422
-69.0 49.0 0.00642746150586241
-69.0 51.0 0.007027828789377031
-69.0 53.0 0.007592880350331968
-69.0 55.0 0.008299194801525639
-69.0 57.0 0.009994349484390451
-69.0 59.0 0.011124452606300324
-69.0 61.0 0.01236050289588925
-69.0 63.0 0.013949710411075011
-69.0 65.0 0.015644865093939822
-69.0 67.0 0.017657861279841786
-69.0 69.0 0.019105805904788813
-69.0 71.0 0.02048311908461647
-69.0 73.0 0.02164853792908603
-69.0 75.0 0.022284220935160335
-69.0 77.0 0.022284220935160335
-69.0 79.0 0.021719169374205396
-69.0 81.0 0.020553750529735838
-69.0 83.0 0.019458963130385646
-69.0 85.0 0.01899985873710976
-69.0 87.0 0.01899985873710976
-69.0 89.0 0.019423647407825963
-69.0 91.0 0.020129961859019635
-69.0 93.0 0.021401327871168243
-69.0 95.0 0.023167113999152424
-69.0 97.0 0.026557423364882045
-69.0 99.0 0.03192541319395395
-69.0 101.0 0.04121344822715073
-69.0 103.0 0.05198474360785422
-69.0 105.0 0.06314451193671422
-69.0 107.0 0.08051984743607854
-69.0 109.0 0.10280406837123887
-69.0 111.0 0.1354004802938268
-69.0 113.0 0.18088713095069925
-69.0 115.0 0.23767481282667044
-69.0 117.0 0.2974996468427744
-69.0 119.0 0.38826105382116116
-69.0 121.0 0.4896878090125724
-69.0 123.0 0.5556575787540613
-69.0 125.0 0.6111385788953242
-69.0 127.0 0.6656660545274756
-69.0 129.0 0.7217827376748128
-69.0 131.0 0.7719310637095635
-69.0 133.0 0.8128266704336771
-69.0 135.0 0.850226020624382
-69.0 137.0 0.8824339595988134
-69.0 139.0 0.9048241277016528
-69.0 141.0 0.9192682582285634
-69.0 143.0 0.9326176013561237
-69.0 145.0 0.9447662099166549
-69.0 147.0 0.9506639355841221
-69.0 149.0 0.9470264161604747
-69.0 151.0 0.9300042378867072
-69.0 153.0 0.8946885153270235
-69.0 155.0 0.8510382822432547
-69.0 157.0 0.8111315157508122
-69.0 159.0 0.768752648679192
-69.0 161.0 0.7161675377878232
-69.0 163.0 0.6519635541743184
-69.0 165.0 0.5867354146065829
-69.0 167.0 0.5074163017375336
-69.0 169.0 0.37992654329707587
-69.0 171.0 0.2691764373499082
-69.0 173.0 0.1894335358101427
-69.0 175.0 0.13448227150727504
-69.0 177.0 0.09733013137448793
-69.0 179.0 0.0722206526345529
-67.0 -179.0 0.04036587088571832
-67.0 -177.0 0.028429156660545275
-67.0 -175.0 0.021895747987003816
-67.0 -173.0 0.016669021048170647
-67.0 -171.0 0.011795451334934313
-67.0 -169.0 0.007310354569854499
-67.0 -167.0 0.0049442011583557
-67.0 -165.0 0.002931204972453736
-67.0 -163.0 0.0016245232377454443
-67.0 -161.0 0.0011301031219098743
-67.0 -159.0 8.122616188727222E-4
-67.0 -157.0 7.063144511936714E-4
-67.0 -155.0 5.650515609549371E-4
-67.0 -153.0 4.237886707162029E-4
-67.0 -151.0 2.8252578047746857E-4
-67.0 -149.0 2.1189433535810144E-4
-67.0 -147.0 1.7657861279841785E-4
-67.0 -145.0 1.4126289023873428E-4
-67.0 -143.0 7.063144511936714E-5
-67.0 -141.0 7.063144511936714E-5
-67.0 -139.0 3.531572255968357E-5
-67.0 -137.0 0.0
-67.0 -135.0 0.0
-67.0 -133.0 0.0
-67.0 -131.0 0.0
-67.0 -129.0 0.0
-67.0 -127.0 0.0
-67.0 -125.0 0.0
-67.0 -123.0 0.0
-67.0 -121.0 3.531572255968357E-5
-67.0 -119.0 3.531572255968357E-5
-67.0 -117.0 7.063144511936714E-5
-67.0 -115.0 7.063144511936714E-5
-67.0 -113.0 7.063144511936714E-5
-67.0 -111.0 1.0594716767905072E-4
-67.0 -109.0 1.4126289023873428E-4
-67.0 -107.0 1.4126289023873428E-4
-67.0 -105.0 1.7657861279841785E-4
-67.0 -103.0 1.7657861279841785E-4
-67.0 -101.0 2.1189433535810144E-4
-67.0 -99.0 2.47210057917785E-4
-67.0 -97.0 2.8252578047746857E-4
-67.0 -95.0 3.531572255968357E-4
-67.0 -93.0 4.237886707162029E-4
-67.0 -91.0 5.650515609549371E-4
-67.0 -89.0 6.709987286339879E-4
-67.0 -87.0 8.122616188727222E-4
-67.0 -85.0 9.182087865517728E-4
-67.0 -83.0 0.0011301031219098743
-67.0 -81.0 0.0015185760700663937
-67.0 -79.0 0.0025780477468569005
-67.0 -77.0 0.0031784150303715212
-67.0 -75.0 0.00444978104252013
-67.0 -73.0 0.00543862127419127
-67.0 -71.0 0.006709987286339879
-67.0 -69.0 0.008440457691764373
-67.0 -67.0 0.01176013561237463
-67.0 -65.0 0.01553891792626077
-67.0 -63.0 0.020695013419974574
-67.0 -61.0 0.02938268116965673
-67.0 -59.0 0.04594575505014833
-67.0 -57.0 0.06430993078118379
-67.0 -55.0 0.09496397796298912
-67.0 -53.0 0.13833168526628054
-67.0 -51.0 0.20204124876394972
-67.0 -49.0 0.2837265150444978
-67.0 -47.0 0.3928874134764797
-67.0 -45.0 0.5105240853227857
-67.0 -43.0 0.5843339454725244
-67.0 -41.0 0.6429933606441588
-67.0 -39.0 0.6978386777793474
-67.0 -37.0 0.7376748128266705
-67.0 -35.0 0.7655389179262607
-67.0 -33.0 0.7895182935442859
-67.0 -31.0 0.8207727080096059
-67.0 -29.0 0.8591255827094222
-67.0 -27.0 0.9114281678203136
-67.0 -25.0 0.9587512360502896
-67.0 -23.0 0.9796581438056222
-67.0 -21.0 0.9879926543297076
-67.0 -19.0 0.986156236756604
-67.0 -17.0 0.9710411075010594
-67.0 -15.0 0.9310990252860574
-67.0 -13.0 0.8483189716061591
-67.0 -11.0 0.760488769600226
-67.0 -9.0 0.6419692046899279
-67.0 -7.0 0.5094999293685549
-67.0 -5.0 0.2950628619861562
-67.0 -3.0 0.17520129961859018
-67.0 -1.0 0.1066181664076847
-67.0 1.0 0.0692188162169798
-67.0 3.0 0.05011301031219099
-67.0 5.0 0.035456985449922304
-67.0 7.0 0.02482695295945755
-67.0 9.0 0.018858595846871027
-67.0 11.0 0.01334934312756039
-67.0 13.0 0.008193247633846589
-67.0 15.0 0.005367989829071903
-67.0 17.0 0.0032490464754908886
-67.0 19.0 0.0019070490182229128
-67.0 21.0 0.0013066817347082921
-67.0 23.0 0.0010947873993501908
-67.0 25.0 0.001059471676790507
-67.0 27.0 0.0011301031219098743
-67.0 29.0 0.0013066817347082921
-67.0 31.0 0.0014479446249470265
-67.0 33.0 0.0016951546828648115
-67.0 35.0 0.002154259076140698
-67.0 37.0 0.0026133634694165842
-67.0 39.0 0.0028252578047746855
-67.0 41.0 0.0030018364175731036
-67.0 43.0 0.003531572255968357
-67.0 45.0 0.003990676649244244
-67.0 47.0 0.004202570984602345
-67.0 49.0 0.00455572821019918
-67.0 51.0 0.004802938268116966
-67.0 53.0 0.004979516880915384
-67.0 55.0 0.005367989829071903
-67.0 57.0 0.005685831332109055
-67.0 59.0 0.006250882893063992
-67.0 61.0 0.006745303008899562
-67.0 63.0 0.007486933182652917
-67.0 65.0 0.008299194801525639
-67.0 67.0 0.0101002966520695
-67.0 69.0 0.011230399773979376
-67.0 71.0 0.012289871450769882
-67.0 73.0 0.012713660121486085
-67.0 75.0 0.01334934312756039
-67.0 77.0 0.013208080237321656
-67.0 79.0 0.012501765786127984
-67.0 81.0 0.01176013561237463
-67.0 83.0 0.011124452606300324
-67.0 85.0 0.011018505438621274
-67.0 87.0 0.011230399773979376
-67.0 89.0 0.012077977115411781
-67.0 91.0 0.013172764514761973
-67.0 93.0 0.014550077694589632
-67.0 95.0 0.0171987568865659
-67.0 97.0 0.020129961859019635
-67.0 99.0 0.0242972171210623
-67.0 101.0 0.031113151575081228
-67.0 103.0 0.04202570984602345
-67.0 105.0 0.05297358383952536
-67.0 107.0 0.06536940245797429
-67.0 109.0 0.08659415171634412
-67.0 111.0 0.11491736120921034
-67.0 113.0 0.15464754908885436
-67.0 115.0 0.20578471535527618
-67.0 117.0 0.2706243819748552
-67.0 119.0 0.36279841785562933
-67.0 121.0 0.4785280406837124
-67.0 123.0 0.5538564769035175
-67.0 125.0 0.6151645712671281
-67.0 127.0 0.6776027687526487
-67.0 129.0 0.7392287046192965
-67.0 131.0 0.7942859160898432
-67.0 133.0 0.8458468710269812
-67.0 135.0 0.8983966661957904
-67.0 137.0 0.9414818477186043
-67.0 139.0 0.9639779629891227
-67.0 141.0 0.9704407402175449
-67.0 143.0 0.9702994773273061
-67.0 145.0 0.9669797994066959
-67.0 147.0 0.9600579177849978
-67.0 149.0 0.9427178980081933
-67.0 151.0 0.9114634835428733
-67.0 153.0 0.8667184630597542
-67.0 155.0 0.8224678626924707
-67.0 157.0 0.7769458963130386
-67.0 159.0 0.7242901539765504
-67.0 161.0 0.6605452747563215
-67.0 163.0 0.5960234496397796
-67.0 165.0 0.5211894335358102
-67.0 167.0 0.3951123039977398
-67.0 169.0 0.27789942082215
-67.0 171.0 0.1960022602062438
-67.0 173.0 0.13833168526628054
-67.0 175.0 0.09906060177991241
-67.0 177.0 0.07087865517728492
-67.0 179.0 0.05367989829071903
-65.0 -179.0 0.025250741630173754
-65.0 -177.0 0.0195649102980647
-65.0 -175.0 0.014267551914112163
-65.0 -173.0 0.0101002966520695
-65.0 -171.0 0.006250882893063992
-65.0 -169.0 0.003990676649244244
-65.0 -167.0 0.0019070490182229128
-65.0 -165.0 0.0011301031219098743
-65.0 -163.0 8.122616188727222E-4
-65.0 -161.0 6.709987286339879E-4
-65.0 -159.0 5.650515609549371E-4
-65.0 -157.0 4.237886707162029E-4
-65.0 -155.0 2.8252578047746857E-4
-65.0 -153.0 2.1189433535810144E-4
-65.0 -151.0 1.7657861279841785E-4
-65.0 -149.0 1.4126289023873428E-4
-65.0 -147.0 1.0594716767905072E-4
-65.0 -145.0 7.063144511936714E-5
-65.0 -143.0 3.531572255968357E-5
-65.0 -141.0 3.531572255968357E-5
-65.0 -139.0 0.0
-65.0 -137.0 0.0
-65.0 -135.0 0.0
-65.0 -133.0 0.0
-65.0 -131.0 0.0
-65.0 -129.0 0.0
-65.0 -127.0 0.0
-65.0 -125.0 0.0
-65.0 -123.0 0.0
-65.0 -121.0 0.0
-65.0 -119.0 3.531572255968357E-5
-65.0 -117.0 3.531572255968357E-5
-65.0 -115.0 3.531572255968357E-5
-65.0 -113.0 7.063144511936714E-5
-65.0 -111.0 7.063144511936714E-5
-65.0 -109.0 7.063144511936714E-5
-65.0 -107.0 1.0594716767905072E-4
-65.0 -105.0 1.4126289023873428E-4
-65.0 -103.0 1.7657861279841785E-4
-65.0 -101.0 1.7657861279841785E-4
-65.0 -99.0 2.1189433535810144E-4
-65.0 -97.0 2.8252578047746857E-4
-65.0 -95.0 2.8252578047746857E-4
-65.0 -93.0 4.237886707162029E-4
-65.0 -91.0 4.591043932758864E-4
-65.0 -89.0 6.709987286339879E-4
-65.0 -87.0 8.122616188727222E-4
-65.0 -85.0 8.828930639920892E-4
-65.0 -83.0 0.001059471676790507
-65.0 -81.0 0.0014126289023873428
-65.0 -79.0 0.0021895747987003816
-65.0 -77.0 0.002931204972453736
-65.0 -75.0 0.004131939539482978
-65.0 -73.0 0.004979516880915384
-65.0 -71.0 0.0062155671705043086
-65.0 -69.0 0.007663511795451335
-65.0 -67.0 0.011089136883740641
-65.0 -65.0 0.014550077694589632
-65.0 -63.0 0.019741488910863116
-65.0 -61.0 0.027546263596553187
-65.0 -59.0 0.043756180251447944
-65.0 -57.0 0.06275603898855771
-65.0 -55.0 0.09496397796298912
-65.0 -53.0 0.14228704619296512
-65.0 -51.0 0.2136248057635259
-65.0 -49.0 0.3028676366718463
-65.0 -47.0 0.42749682158496966
-65.0 -45.0 0.5351744596694449
-65.0 -43.0 0.6047817488345811
-65.0 -41.0 0.6696214154541602
-65.0 -39.0 0.7265150444978105
-65.0 -37.0 0.7679403870603193
-65.0 -35.0 0.7975349625653341
-65.0 -33.0 0.8276945896313038
-65.0 -31.0 0.8676013561237463
-65.0 -29.0 0.9229057776522107
-65.0 -27.0 0.9674389037999718
-65.0 -25.0 0.9883104958327448
-65.0 -23.0 0.9947379573386071
-65.0 -21.0 0.9913476479728776
-65.0 -19.0 0.9713236332815369
-65.0 -17.0 0.9230823562650092
-65.0 -15.0 0.841962141545416
-65.0 -13.0 0.7590055092527193
-65.0 -11.0 0.6497033479304987
-65.0 -9.0 0.5314309930781184
-65.0 -7.0 0.32596411922587937
-65.0 -5.0 0.18590196355417432
-65.0 -3.0 0.11014973866365306
-65.0 -1.0 0.06890097471394264
-65.0 1.0 0.046934595281819466
-65.0 3.0 0.031113151575081228
-65.0 5.0 0.022496115270518435
-65.0 7.0 0.017622545557282102
-65.0 9.0 0.012501765786127984
-65.0 11.0 0.00801666902104817
-65.0 13.0 0.005473936996750954
-65.0 15.0 0.003284362198050572
-65.0 17.0 0.0018717332956632293
-65.0 19.0 0.0011301031219098743
-65.0 21.0 8.828930639920892E-4
-65.0 23.0 8.122616188727222E-4
-65.0 25.0 8.122616188727222E-4
-65.0 27.0 8.828930639920892E-4
-65.0 29.0 9.8884023167114E-4
-65.0 31.0 0.001059471676790507
-65.0 33.0 0.0012007345670292414
-65.0 35.0 0.0013066817347082921
-65.0 37.0 0.0015185760700663937
-65.0 39.0 0.0016951546828648115
-65.0 41.0 0.0020129961859019635
-65.0 43.0 0.0025427320242972173
-65.0 45.0 0.0026839949145359516
-65.0 47.0 0.002719310637095635
-65.0 49.0 0.0028252578047746855
-65.0 51.0 0.002931204972453736
-65.0 53.0 0.0030018364175731036
-65.0 55.0 0.0030724678626924706
-65.0 57.0 0.0033549936431699393
-65.0 59.0 0.003708150868766775
-65.0 61.0 0.004096623816923294
-65.0 63.0 0.00444978104252013
-65.0 65.0 0.004838253990676649
-65.0 67.0 0.005297358383952536
-65.0 69.0 0.0057211470546687385
-65.0 71.0 0.006250882893063992
-65.0 73.0 0.00642746150586241
-65.0 75.0 0.00642746150586241
-65.0 77.0 0.006392145783302727
-65.0 79.0 0.006074304280265575
-65.0 81.0 0.005756462777228422
-65.0 83.0 0.005685831332109055
-65.0 85.0 0.0057211470546687385
-65.0 87.0 0.006074304280265575
-65.0 89.0 0.006674671563780195
-65.0 91.0 0.007486933182652917
-65.0 93.0 0.00939398220087583
-65.0 95.0 0.011795451334934313
-65.0 97.0 0.015044497810425201
-65.0 99.0 0.019247068795027546
-65.0 101.0 0.0242972171210623
-65.0 103.0 0.032561096200028256
-65.0 105.0 0.04403870603192541
-65.0 107.0 0.05530442152846447
-65.0 109.0 0.07204407402175449
-65.0 111.0 0.09697697414889109
-65.0 113.0 0.13020906907755334
-65.0 115.0 0.1769317700240147
-65.0 117.0 0.24064133352168385
-65.0 119.0 0.3239864387625371
-65.0 121.0 0.4527828789377031
-65.0 123.0 0.5462282808306258
-65.0 125.0 0.6180251447944625
-65.0 127.0 0.6915877948862834
-65.0 129.0 0.7643734990817912
-65.0 131.0 0.8270235909026699
-65.0 133.0 0.8925695719734426
-65.0 135.0 0.9502401469134059
-65.0 137.0 0.9787752507416302
-65.0 139.0 0.9926190139850262
-65.0 141.0 0.9941375900550925
-65.0 143.0 0.9883104958327448
-65.0 145.0 0.9730187879644018
-65.0 147.0 0.9500282525780478
-65.0 149.0 0.9090266986862551
-65.0 151.0 0.8582426896454302
-65.0 153.0 0.8121909874276028
-65.0 155.0 0.7656801808164995
-65.0 157.0 0.7095634976691623
-65.0 159.0 0.6469134058482836
-65.0 161.0 0.58705325610962
-65.0 163.0 0.5148679191976268
-65.0 165.0 0.3936996750953525
-65.0 167.0 0.27758157931911287
-65.0 169.0 0.1939186325752225
-65.0 171.0 0.13568300607430428
-65.0 173.0 0.09687102698121204
-65.0 175.0 0.06830060743042803
-65.0 177.0 0.05124311343410086
-65.0 179.0 0.0369755615199887
-63.0 -179.0 0.017234072609125583
-63.0 -177.0 0.012289871450769882
-63.0 -175.0 0.007698827518011019
-63.0 -173.0 0.005191411216273485
-63.0 -171.0 0.0028605735273343692
-63.0 -169.0 0.0013066817347082921
-63.0 -167.0 8.122616188727222E-4
-63.0 -165.0 6.709987286339879E-4
-63.0 -163.0 4.237886707162029E-4
-63.0 -161.0 3.531572255968357E-4
-63.0 -159.0 2.8252578047746857E-4
-63.0 -157.0 2.1189433535810144E-4
-63.0 -155.0 1.7657861279841785E-4
-63.0 -153.0 1.4126289023873428E-4
-63.0 -151.0 7.063144511936714E-5
-63.0 -149.0 7.063144511936714E-5
-63.0 -147.0 3.531572255968357E-5
-63.0 -145.0 3.531572255968357E-5
-63.0 -143.0 0.0
-63.0 -141.0 0.0
-63.0 -139.0 0.0
-63.0 -137.0 0.0
-63.0 -135.0 0.0
-63.0 -133.0 0.0
-63.0 -131.0 0.0
-63.0 -129.0 0.0
-63.0 -127.0 0.0
-63.0 -125.0 0.0
-63.0 -123.0 0.0
-63.0 -121.0 0.0
-63.0 -119.0 0.0
-63.0 -117.0 0.0
-63.0 -115.0 3.531572255968357E-5
-63.0 -113.0 3.531572255968357E-5
-63.0 -111.0 7.063144511936714E-5
-63.0 -109.0 7.063144511936714E-5
-63.0 -107.0 7.063144511936714E-5
-63.0 -105.0 1.0594716767905072E-4
-63.0 -103.0 1.4126289023873428E-4
-63.0 -101.0 1.7657861279841785E-4
-63.0 -99.0 1.7657861279841785E-4
-63.0 -97.0 2.1189433535810144E-4
-63.0 -95.0 2.8252578047746857E-4
-63.0 -93.0 3.531572255968357E-4
-63.0 -91.0 4.237886707162029E-4
-63.0 -89.0 6.356830060743043E-4
-63.0 -87.0 7.769458963130386E-4
-63.0 -85.0 8.122616188727222E-4
-63.0 -83.0 0.001059471676790507
-63.0 -81.0 0.0013066817347082921
-63.0 -79.0 0.0019070490182229128
-63.0 -77.0 0.0028252578047746855
-63.0 -75.0 0.0038494137590055094
-63.0 -73.0 0.0047676225455572825
-63.0 -71.0 0.0057211470546687385
-63.0 -69.0 0.007204407402175449
-63.0 -67.0 0.01038282243254697
-63.0 -65.0 0.014090973301313744
-63.0 -63.0 0.01917643734990818
-63.0 -61.0 0.026345529029523945
-63.0 -59.0 0.042061025568583134
-63.0 -57.0 0.0623322503178415
-63.0 -55.0 0.09577623958186185
-63.0 -53.0 0.14645430145500776
-63.0 -51.0 0.2233366294674389
-63.0 -49.0 0.321655601073598
-63.0 -47.0 0.4632363328153694
-63.0 -45.0 0.5550925271931064
-63.0 -43.0 0.6239228704619296
-63.0 -41.0 0.6895394829778217
-63.0 -39.0 0.7459386919056364
-63.0 -37.0 0.7878937703065405
-63.0 -35.0 0.8208080237321655
-63.0 -33.0 0.855134906060178
-63.0 -31.0 0.9030936572962283
-63.0 -29.0 0.9538423506144935
-63.0 -27.0 0.9802585110891369
-63.0 -25.0 0.9910298064698404
-63.0 -23.0 0.9864034468145219
-63.0 -21.0 0.9647195931628761
-63.0 -19.0 0.9019282384517587
-63.0 -17.0 0.8160050854640486
-63.0 -15.0 0.7274685690069219
-63.0 -13.0 0.624664500635683
-63.0 -11.0 0.5146560248622687
-63.0 -9.0 0.3207373922870462
-63.0 -7.0 0.1866435937279277
-63.0 -5.0 0.10972594999293686
-63.0 -3.0 0.06787681875971183
-63.0 -1.0 0.04552196637943212
-63.0 1.0 0.028111315157508122
-63.0 3.0 0.020624381974855204
-63.0 5.0 0.01571549653905919
-63.0 7.0 0.011689504167255262
-63.0 9.0 0.007592880350331968
-63.0 11.0 0.005332674106512219
-63.0 13.0 0.003284362198050572
-63.0 15.0 0.0018011018505438622
-63.0 17.0 0.001059471676790507
-63.0 19.0 8.122616188727222E-4
-63.0 21.0 7.41630173753355E-4
-63.0 23.0 6.709987286339879E-4
-63.0 25.0 7.063144511936714E-4
-63.0 27.0 7.769458963130386E-4
-63.0 29.0 8.122616188727222E-4
-63.0 31.0 8.122616188727222E-4
-63.0 33.0 8.828930639920892E-4
-63.0 35.0 9.8884023167114E-4
-63.0 37.0 0.001059471676790507
-63.0 39.0 0.0011301031219098743
-63.0 41.0 0.0012713660121486086
-63.0 43.0 0.0013066817347082921
-63.0 45.0 0.0014479446249470265
-63.0 47.0 0.0014479446249470265
-63.0 49.0 0.0015538917926260771
-63.0 51.0 0.0015892075151857606
-63.0 53.0 0.0016245232377454443
-63.0 55.0 0.0016951546828648115
-63.0 57.0 0.0016245232377454443
-63.0 59.0 0.0016245232377454443
-63.0 61.0 0.0016951546828648115
-63.0 63.0 0.0019070490182229128
-63.0 65.0 0.0021895747987003816
-63.0 67.0 0.0025780477468569005
-63.0 69.0 0.002719310637095635
-63.0 71.0 0.0027546263596553186
-63.0 73.0 0.0027899420822150023
-63.0 75.0 0.0027899420822150023
-63.0 77.0 0.002719310637095635
-63.0 79.0 0.002719310637095635
-63.0 81.0 0.002719310637095635
-63.0 83.0 0.0028252578047746855
-63.0 85.0 0.002931204972453736
-63.0 87.0 0.003284362198050572
-63.0 89.0 0.004025992371803927
-63.0 91.0 0.004732306822997598
-63.0 93.0 0.005685831332109055
-63.0 95.0 0.007310354569854499
-63.0 97.0 0.011018505438621274
-63.0 99.0 0.014550077694589632
-63.0 101.0 0.019458963130385646
-63.0 103.0 0.0249329001271366
-63.0 105.0 0.0346094081084899
-63.0 107.0 0.04689927955925978
-63.0 109.0 0.06067241135753638
-63.0 111.0 0.08143805622263031
-63.0 113.0 0.1081367424777511
-63.0 115.0 0.14754908885435797
-63.0 117.0 0.2059259782455149
-63.0 119.0 0.2877878231388614
-63.0 121.0 0.4096976974148891
-63.0 123.0 0.5336911993219381
-63.0 125.0 0.6186961435230964
-63.0 127.0 0.7086806046051702
-63.0 129.0 0.7916019211753073
-63.0 131.0 0.8654117813250459
-63.0 133.0 0.9410580590478881
-63.0 135.0 0.9798347224184207
-63.0 137.0 0.9960093233507558
-63.0 139.0 1.0
-63.0 141.0 0.9989052126006498
-63.0 143.0 0.9899703347930499
-63.0 145.0 0.9640839101568018
-63.0 147.0 0.9094151716344117
-63.0 149.0 0.8448227150727504
-63.0 151.0 0.7900127136601215
-63.0 153.0 0.7353439751377313
-63.0 155.0 0.6743890379997175
-63.0 157.0 0.6144582568159345
-63.0 159.0 0.5569289447662099
-63.0 161.0 0.4837194518999859
-63.0 163.0 0.36255120779771155
-63.0 165.0 0.2613363469416584
-63.0 167.0 0.18395959881339172
-63.0 169.0 0.12741912699533833
-63.0 171.0 0.09054951264302867
-63.0 173.0 0.0636036163299901
-63.0 175.0 0.046758016669021046
-63.0 177.0 0.03164288741347648
-63.0 179.0 0.022496115270518435
-61.0 -179.0 0.01048876960022602
-61.0 -177.0 0.006709987286339879
-61.0 -175.0 0.004626359655318548
-61.0 -173.0 0.002719310637095635
-61.0 -171.0 0.0012007345670292414
-61.0 -169.0 8.122616188727222E-4
-61.0 -167.0 5.297358383952535E-4
-61.0 -165.0 2.8252578047746857E-4
-61.0 -163.0 2.1189433535810144E-4
-61.0 -161.0 1.7657861279841785E-4
-61.0 -159.0 1.0594716767905072E-4
-61.0 -157.0 7.063144511936714E-5
-61.0 -155.0 7.063144511936714E-5
-61.0 -153.0 3.531572255968357E-5
-61.0 -151.0 3.531572255968357E-5
-61.0 -149.0 3.531572255968357E-5
-61.0 -147.0 0.0
-61.0 -145.0 0.0
-61.0 -143.0 0.0
-61.0 -141.0 0.0
-61.0 -139.0 0.0
-61.0 -137.0 0.0
-61.0 -135.0 0.0
-61.0 -133.0 0.0
-61.0 -131.0 0.0
-61.0 -129.0 0.0
-61.0 -127.0 0.0
-61.0 -125.0 0.0
-61.0 -123.0 0.0
-61.0 -121.0 0.0
-61.0 -119.0 0.0
-61.0 -117.0 0.0
-61.0 -115.0 0.0
-61.0 -113.0 3.531572255968357E-5
-61.0 -111.0 3.531572255968357E-5
-61.0 -109.0 7.063144511936714E-5
-61.0 -107.0 7.063144511936714E-5
-61.0 -105.0 7.063144511936714E-5
-61.0 -103.0 1.0594716767905072E-4
-61.0 -101.0 1.4126289023873428E-4
-61.0 -99.0 1.7657861279841785E-4
-61.0 -97.0 2.1189433535810144E-4
-61.0 -95.0 2.8252578047746857E-4
-61.0 -93.0 3.531572255968357E-4
-61.0 -91.0 4.237886707162029E-4
-61.0 -89.0 6.356830060743043E-4
-61.0 -87.0 7.769458963130386E-4
-61.0 -85.0 8.122616188727222E-4
-61.0 -83.0 0.001059471676790507
-61.0 -81.0 0.0013066817347082921
-61.0 -79.0 0.0018717332956632293
-61.0 -77.0 0.002719310637095635
-61.0 -75.0 0.00346094081084899
-61.0 -73.0 0.00444978104252013
-61.0 -71.0 0.005367989829071903
-61.0 -69.0 0.006745303008899562
-61.0 -67.0 0.009817770871592033
-61.0 -65.0 0.013561237462918492
-61.0 -63.0 0.01868201723407261
-61.0 -61.0 0.025286057352733437
-61.0 -59.0 0.040895606724113576
-61.0 -57.0 0.061837830202005936
-61.0 -55.0 0.09662381692329425
-61.0 -53.0 0.14995055798841644
-61.0 -51.0 0.2310707727080096
-61.0 -49.0 0.33585252154259077
-61.0 -47.0 0.48096482554033054
-61.0 -45.0 0.5701370250035316
-61.0 -43.0 0.637060319254132
-61.0 -41.0 0.7031007204407402
-61.0 -39.0 0.758263879078966
-61.0 -37.0 0.7989475914677214
-61.0 -35.0 0.8330272637378161
-61.0 -33.0 0.8648467297640909
-61.0 -31.0 0.9031996044639073
-61.0 -29.0 0.9411993219381268
-61.0 -27.0 0.9624593869190564
-61.0 -25.0 0.9613999152422659
-61.0 -23.0 0.9304633422799831
-61.0 -21.0 0.85937279276734
-61.0 -19.0 0.7821019918067523
-61.0 -17.0 0.6818759711823704
-61.0 -15.0 0.5782949569148185
-61.0 -13.0 0.4538070348919339
-61.0 -11.0 0.2805127842915666
-61.0 -9.0 0.1698333097895183
-61.0 -7.0 0.10195649102980647
-61.0 -5.0 0.06413335216838537
-61.0 -3.0 0.04220228845882187
-61.0 -1.0 0.025533267410651223
-61.0 1.0 0.018823280124311344
-61.0 3.0 0.014126289023873428
-61.0 5.0 0.010524085322785703
-61.0 7.0 0.007027828789377031
-61.0 9.0 0.0049442011583557
-61.0 11.0 0.0030018364175731036
-61.0 13.0 0.0016245232377454443
-61.0 15.0 0.001059471676790507
-61.0 17.0 8.122616188727222E-4
-61.0 19.0 6.709987286339879E-4
-61.0 21.0 5.650515609549371E-4
-61.0 23.0 5.650515609549371E-4
-61.0 25.0 5.650515609549371E-4
-61.0 27.0 5.650515609549371E-4
-61.0 29.0 6.356830060743043E-4
-61.0 31.0 6.709987286339879E-4
-61.0 33.0 7.41630173753355E-4
-61.0 35.0 8.122616188727222E-4
-61.0 37.0 8.122616188727222E-4
-61.0 39.0 8.122616188727222E-4
-61.0 41.0 8.828930639920892E-4
-61.0 43.0 8.828930639920892E-4
-61.0 45.0 9.535245091114564E-4
-61.0 47.0 9.8884023167114E-4
-61.0 49.0 9.8884023167114E-4
-61.0 51.0 0.0010241559542308236
-61.0 53.0 0.0010241559542308236
-61.0 55.0 9.8884023167114E-4
-61.0 57.0 9.8884023167114E-4
-61.0 59.0 9.182087865517728E-4
-61.0 61.0 8.828930639920892E-4
-61.0 63.0 8.122616188727222E-4
-61.0 65.0 8.122616188727222E-4
-61.0 67.0 8.828930639920892E-4
-61.0 69.0 8.828930639920892E-4
-61.0 71.0 8.828930639920892E-4
-61.0 73.0 8.828930639920892E-4
-61.0 75.0 8.828930639920892E-4
-61.0 77.0 9.182087865517728E-4
-61.0 79.0 9.8884023167114E-4
-61.0 81.0 0.001059471676790507
-61.0 83.0 0.001059471676790507
-61.0 85.0 0.0012007345670292414
-61.0 87.0 0.0014479446249470265
-61.0 89.0 0.0018717332956632293
-61.0 91.0 0.002719310637095635
-61.0 93.0 0.0035668879785280406
-61.0 95.0 0.004979516880915384
-61.0 97.0 0.007204407402175449
-61.0 99.0 0.011053821161180958
-61.0 101.0 0.014867919197626783
-61.0 103.0 0.019918067523661535
-61.0 105.0 0.025745161746009323
-61.0 107.0 0.03743466591326459
-61.0 109.0 0.0513843763243396
-61.0 111.0 0.06649950557988417
-61.0 113.0 0.09062014408814804
-61.0 115.0 0.12289871450769883
-61.0 117.0 0.17622545557282102
-61.0 119.0 0.25596835711258653
-61.0 121.0 0.3716979799406696
-61.0 123.0 0.5173400197768047
-61.0 125.0 0.6172128831755898
-61.0 127.0 0.7227715779064839
-61.0 129.0 0.8149809295098178
-61.0 131.0 0.9040471818053397
-61.0 133.0 0.9675801666902105
-61.0 135.0 0.9924777510947874
-61.0 137.0 0.9987286339878514
-61.0 139.0 0.9993996327164854
-61.0 141.0 0.9938903799971748
-61.0 143.0 0.9698403729340302
-61.0 145.0 0.9116400621556717
-61.0 147.0 0.8331332109054951
-61.0 149.0 0.7652210764232236
-61.0 151.0 0.692965108066111
-61.0 153.0 0.6255827094222348
-61.0 155.0 0.56695860997316
-61.0 157.0 0.49717474219522534
-61.0 159.0 0.3921810990252861
-61.0 161.0 0.2955572821019918
-61.0 163.0 0.22429015397655036
-61.0 165.0 0.16322926967085746
-61.0 167.0 0.11601214860856053
-61.0 169.0 0.08203842350614493
-61.0 171.0 0.05714083910156802
-61.0 173.0 0.04086029100155389
-61.0 175.0 0.026557423364882045
-61.0 177.0 0.019600226020624383
-61.0 179.0 0.014338183359231529
-59.0 -179.0 0.005827094222347789
-59.0 -177.0 0.004096623816923294
-59.0 -175.0 0.0025780477468569005
-59.0 -173.0 0.0012007345670292414
-59.0 -171.0 8.122616188727222E-4
-59.0 -169.0 4.591043932758864E-4
-59.0 -167.0 2.8252578047746857E-4
-59.0 -165.0 1.4126289023873428E-4
-59.0 -163.0 7.063144511936714E-5
-59.0 -161.0 3.531572255968357E-5
-59.0 -159.0 3.531572255968357E-5
-59.0 -157.0 3.531572255968357E-5
-59.0 -155.0 0.0
-59.0 -153.0 0.0
-59.0 -151.0 0.0
-59.0 -149.0 0.0
-59.0 -147.0 0.0
-59.0 -145.0 0.0
-59.0 -143.0 0.0
-59.0 -141.0 0.0
-59.0 -139.0 0.0
-59.0 -137.0 0.0
-59.0 -135.0 0.0
-59.0 -133.0 0.0
-59.0 -131.0 0.0
-59.0 -129.0 0.0
-59.0 -127.0 0.0
-59.0 -125.0 0.0
-59.0 -123.0 0.0
-59.0 -121.0 0.0
-59.0 -119.0 0.0
-59.0 -117.0 0.0
-59.0 -115.0 0.0
-59.0 -113.0 3.531572255968357E-5
-59.0 -111.0 3.531572255968357E-5
-59.0 -109.0 3.531572255968357E-5
-59.0 -107.0 7.063144511936714E-5
-59.0 -105.0 7.063144511936714E-5
-59.0 -103.0 1.0594716767905072E-4
-59.0 -101.0 1.4126289023873428E-4
-59.0 -99.0 1.7657861279841785E-4
-59.0 -97.0 1.7657861279841785E-4
-59.0 -95.0 2.8252578047746857E-4
-59.0 -93.0 3.531572255968357E-4
-59.0 -91.0 4.237886707162029E-4
-59.0 -89.0 6.356830060743043E-4
-59.0 -87.0 7.769458963130386E-4
-59.0 -85.0 8.122616188727222E-4
-59.0 -83.0 0.001059471676790507
-59.0 -81.0 0.0013066817347082921
-59.0 -79.0 0.0018364175731035457
-59.0 -77.0 0.0026839949145359516
-59.0 -75.0 0.0030724678626924706
-59.0 -73.0 0.004202570984602345
-59.0 -71.0 0.004979516880915384
-59.0 -69.0 0.00642746150586241
-59.0 -67.0 0.009040824975278994
-59.0 -65.0 0.012925554456844186
-59.0 -63.0 0.018187597118237038
-59.0 -61.0 0.024791637236897868
-59.0 -59.0 0.04022460799547959
-59.0 -57.0 0.06173188303432688
-59.0 -55.0 0.09722418420680887
-59.0 -53.0 0.15139850261336346
-59.0 -51.0 0.23548523802797006
-59.0 -49.0 0.34365729622828084
-59.0 -47.0 0.4877454442717898
-59.0 -45.0 0.5753637519423648
-59.0 -43.0 0.6412982059612939
-59.0 -41.0 0.7074445543155813
-59.0 -39.0 0.7598177708715921
-59.0 -37.0 0.7976055940104535
-59.0 -35.0 0.8259641192258793
-59.0 -33.0 0.8452111880209069
-59.0 -31.0 0.8600084757734143
-59.0 -29.0 0.8732871874558553
-59.0 -27.0 0.8726161887272214
-59.0 -25.0 0.8483542873287188
-59.0 -23.0 0.8006427461505863
-59.0 -21.0 0.7273979375618025
-59.0 -19.0 0.62611244526063
-59.0 -17.0 0.515962706596977
-59.0 -15.0 0.3429156660545275
-59.0 -13.0 0.22255968357112588
-59.0 -11.0 0.1390733154400339
-59.0 -9.0 0.08790083345105242
-59.0 -7.0 0.05558694730894194
-59.0 -5.0 0.03679898290719028
-59.0 -3.0 0.022708009605876538
-59.0 -1.0 0.016669021048170647
-59.0 1.0 0.012219240005650516
-59.0 3.0 0.008299194801525639
-59.0 5.0 0.006109620002825258
-59.0 7.0 0.004414465319960446
-59.0 9.0 0.002719310637095635
-59.0 11.0 0.0014479446249470265
-59.0 13.0 9.535245091114564E-4
-59.0 15.0 7.769458963130386E-4
-59.0 17.0 5.650515609549371E-4
-59.0 19.0 4.237886707162029E-4
-59.0 21.0 4.237886707162029E-4
-59.0 23.0 4.237886707162029E-4
-59.0 25.0 4.237886707162029E-4
-59.0 27.0 4.237886707162029E-4
-59.0 29.0 4.237886707162029E-4
-59.0 31.0 4.237886707162029E-4
-59.0 33.0 5.297358383952535E-4
-59.0 35.0 5.650515609549371E-4
-59.0 37.0 6.356830060743043E-4
-59.0 39.0 6.709987286339879E-4
-59.0 41.0 6.709987286339879E-4
-59.0 43.0 6.709987286339879E-4
-59.0 45.0 7.41630173753355E-4
-59.0 47.0 7.769458963130386E-4
-59.0 49.0 7.769458963130386E-4
-59.0 51.0 7.769458963130386E-4
-59.0 53.0 7.41630173753355E-4
-59.0 55.0 6.709987286339879E-4
-59.0 57.0 6.709987286339879E-4
-59.0 59.0 6.709987286339879E-4
-59.0 61.0 6.356830060743043E-4
-59.0 63.0 5.650515609549371E-4
-59.0 65.0 4.591043932758864E-4
-59.0 67.0 4.237886707162029E-4
-59.0 69.0 4.237886707162029E-4
-59.0 71.0 4.237886707162029E-4
-59.0 73.0 4.591043932758864E-4
-59.0 75.0 5.297358383952535E-4
-59.0 77.0 5.650515609549371E-4
-59.0 79.0 6.356830060743043E-4
-59.0 81.0 6.709987286339879E-4
-59.0 83.0 6.709987286339879E-4
-59.0 85.0 7.769458963130386E-4
-59.0 87.0 8.122616188727222E-4
-59.0 89.0 9.8884023167114E-4
-59.0 91.0 0.0013066817347082921
-59.0 93.0 0.0019070490182229128
-59.0 95.0 0.0030371521401327873
-59.0 97.0 0.004979516880915384
-59.0 99.0 0.007239723124735132
-59.0 101.0 0.01115976832886001
-59.0 103.0 0.01532702359090267
-59.0 105.0 0.020553750529735838
-59.0 107.0 0.02768752648679192
-59.0 109.0 0.04114281678203136
-59.0 111.0 0.05530442152846447
-59.0 113.0 0.07409238593021614
-59.0 115.0 0.1027687526486792
-59.0 117.0 0.14733719451899985
-59.0 119.0 0.2210057917784998
-59.0 121.0 0.327235485238028
-59.0 123.0 0.49452606300324903
-59.0 125.0 0.6082780053679898
-59.0 127.0 0.7259853086594151
-59.0 129.0 0.8265291707868343
-59.0 131.0 0.9194801525639215
-59.0 133.0 0.9718886848424919
-59.0 135.0 0.9891580731741771
-59.0 137.0 0.990853227857042
-59.0 139.0 0.981141404153129
-59.0 141.0 0.9592103404435655
-59.0 143.0 0.8972312473513208
-59.0 145.0 0.8187243961011442
-59.0 147.0 0.7405000706314451
-59.0 149.0 0.6524226585675943
-59.0 151.0 0.5807670574939964
-59.0 153.0 0.5043085181522814
-59.0 155.0 0.3951476197202995
-59.0 157.0 0.2988063285774827
-59.0 159.0 0.23509676507981353
-59.0 161.0 0.17816782031360362
-59.0 163.0 0.13363469416584264
-59.0 165.0 0.09962565334086736
-59.0 167.0 0.07133775957056081
-59.0 169.0 0.05152563921457833
-59.0 171.0 0.03340867354146066
-59.0 173.0 0.022284220935160335
-59.0 175.0 0.016457126712812544
-59.0 177.0 0.012219240005650516
-59.0 179.0 0.008193247633846589
-57.0 -179.0 0.003708150868766775
-57.0 -177.0 0.0025427320242972173
-57.0 -175.0 0.0013066817347082921
-57.0 -173.0 8.122616188727222E-4
-57.0 -171.0 5.650515609549371E-4
-57.0 -169.0 2.8252578047746857E-4
-57.0 -167.0 1.4126289023873428E-4
-57.0 -165.0 3.531572255968357E-5
-57.0 -163.0 0.0
-57.0 -161.0 0.0
-57.0 -159.0 0.0
-57.0 -157.0 0.0
-57.0 -155.0 0.0
-57.0 -153.0 0.0
-57.0 -151.0 0.0
-57.0 -149.0 0.0
-57.0 -147.0 0.0
-57.0 -145.0 0.0
-57.0 -143.0 0.0
-57.0 -141.0 0.0
-57.0 -139.0 0.0
-57.0 -137.0 0.0
-57.0 -135.0 0.0
-57.0 -133.0 0.0
-57.0 -131.0 0.0
-57.0 -129.0 0.0
-57.0 -127.0 0.0
-57.0 -125.0 0.0
-57.0 -123.0 0.0
-57.0 -121.0 0.0
-57.0 -119.0 0.0
-57.0 -117.0 0.0
-57.0 -115.0 0.0
-57.0 -113.0 0.0
-57.0 -111.0 3.531572255968357E-5
-57.0 -109.0 3.531572255968357E-5
-57.0 -107.0 7.063144511936714E-5
-57.0 -105.0 7.063144511936714E-5
-57.0 -103.0 7.063144511936714E-5
-57.0 -101.0 1.4126289023873428E-4
-57.0 -99.0 1.7657861279841785E-4
-57.0 -97.0 1.7657861279841785E-4
-57.0 -95.0 2.8252578047746857E-4
-57.0 -93.0 3.531572255968357E-4
-57.0 -91.0 4.237886707162029E-4
-57.0 -89.0 6.709987286339879E-4
-57.0 -87.0 8.122616188727222E-4
-57.0 -85.0 8.828930639920892E-4
-57.0 -83.0 0.001059471676790507
-57.0 -81.0 0.0013066817347082921
-57.0 -79.0 0.0018717332956632293
-57.0 -77.0 0.0026133634694165842
-57.0 -75.0 0.0030018364175731036
-57.0 -73.0 0.004025992371803927
-57.0 -71.0 0.004873569713236333
-57.0 -69.0 0.0062155671705043086
-57.0 -67.0 0.008263879078965955
-57.0 -65.0 0.01236050289588925
-57.0 -63.0 0.017551914112162736
-57.0 -61.0 0.0242972171210623
-57.0 -59.0 0.039200452041248765
-57.0 -57.0 0.06042520129961859
-57.0 -55.0 0.09591750247210058
-57.0 -53.0 0.15002118943353582
-57.0 -51.0 0.23188303432688231
-57.0 -49.0 0.33737109761265716
-57.0 -47.0 0.48265998022319534
-57.0 -45.0 0.57031360361633
-57.0 -43.0 0.6325752224890522
-57.0 -41.0 0.692859160898432
-57.0 -39.0 0.7413829636954372
-57.0 -37.0 0.7737321655601074
-57.0 -35.0 0.7914959740076282
-57.0 -33.0 0.7960517022178274
-57.0 -31.0 0.7925554456844187
-57.0 -29.0 0.7798771012854923
-57.0 -27.0 0.7566393558412206
-57.0 -25.0 0.7118237039129821
-57.0 -23.0 0.6420045204124877
-57.0 -21.0 0.5588359937844328
-57.0 -19.0 0.4122404294391863
-57.0 -17.0 0.2629608701794039
-57.0 -15.0 0.16760841926825823
-57.0 -13.0 0.10859584687102698
-57.0 -11.0 0.06967792061025568
-57.0 -9.0 0.04612233366294674
-57.0 -7.0 0.027864105099590336
-57.0 -5.0 0.019458963130385646
-57.0 -3.0 0.013702500353157225
-57.0 -1.0 0.009923718039271083
-57.0 1.0 0.006709987286339879
-57.0 3.0 0.004979516880915384
-57.0 5.0 0.00346094081084899
-57.0 7.0 0.0019070490182229128
-57.0 9.0 0.0011654188444695577
-57.0 11.0 8.122616188727222E-4
-57.0 13.0 6.709987286339879E-4
-57.0 15.0 4.237886707162029E-4
-57.0 17.0 3.884729481565193E-4
-57.0 19.0 2.8252578047746857E-4
-57.0 21.0 2.8252578047746857E-4
-57.0 23.0 2.8252578047746857E-4
-57.0 25.0 2.8252578047746857E-4
-57.0 27.0 2.8252578047746857E-4
-57.0 29.0 2.8252578047746857E-4
-57.0 31.0 3.531572255968357E-4
-57.0 33.0 3.531572255968357E-4
-57.0 35.0 3.884729481565193E-4
-57.0 37.0 4.237886707162029E-4
-57.0 39.0 4.237886707162029E-4
-57.0 41.0 4.237886707162029E-4
-57.0 43.0 4.237886707162029E-4
-57.0 45.0 4.591043932758864E-4
-57.0 47.0 4.591043932758864E-4
-57.0 49.0 4.591043932758864E-4
-57.0 51.0 4.237886707162029E-4
-57.0 53.0 4.237886707162029E-4
-57.0 55.0 4.237886707162029E-4
-57.0 57.0 4.237886707162029E-4
-57.0 59.0 4.237886707162029E-4
-57.0 61.0 3.531572255968357E-4
-57.0 63.0 2.8252578047746857E-4
-57.0 65.0 2.8252578047746857E-4
-57.0 67.0 2.8252578047746857E-4
-57.0 69.0 2.47210057917785E-4
-57.0 71.0 2.47210057917785E-4
-57.0 73.0 2.8252578047746857E-4
-57.0 75.0 2.8252578047746857E-4
-57.0 77.0 2.8252578047746857E-4
-57.0 79.0 3.531572255968357E-4
-57.0 81.0 3.531572255968357E-4
-57.0 83.0 4.237886707162029E-4
-57.0 85.0 4.237886707162029E-4
-57.0 87.0 5.650515609549371E-4
-57.0 89.0 6.709987286339879E-4
-57.0 91.0 8.122616188727222E-4
-57.0 93.0 0.001059471676790507
-57.0 95.0 0.001730470405424495
-57.0 97.0 0.0031077835852521543
-57.0 99.0 0.005156095493713801
-57.0 101.0 0.00741630173753355
-57.0 103.0 0.011406978386777794
-57.0 105.0 0.01589207515185761
-57.0 107.0 0.021895747987003816
-57.0 109.0 0.030830625794603758
-57.0 111.0 0.04598107077270801
-57.0 113.0 0.061837830202005936
-57.0 115.0 0.08694730894194096
-57.0 117.0 0.1249117106936008
-57.0 119.0 0.1891510100296652
-57.0 121.0 0.2869755615199887
-57.0 123.0 0.45878655177284927
-57.0 125.0 0.5905495126430287
-57.0 127.0 0.7114705466873852
-57.0 129.0 0.8153694024579743
-57.0 131.0 0.9015397655036022
-57.0 133.0 0.9541955078400904
-57.0 135.0 0.9647195931628761
-57.0 137.0 0.950346094081085
-57.0 139.0 0.9098389603051279
-57.0 141.0 0.851779912417008
-57.0 143.0 0.7901539765503602
-57.0 145.0 0.7116118095776239
-57.0 147.0 0.6219451899985874
-57.0 149.0 0.5375759288035034
-57.0 151.0 0.4221994632010171
-57.0 153.0 0.3097542025709846
-57.0 155.0 0.2385930216132222
-57.0 157.0 0.17943918632575223
-57.0 159.0 0.13684842491877383
-57.0 161.0 0.10584122051137167
-57.0 163.0 0.08115553044215285
-57.0 165.0 0.06024862268682017
-57.0 167.0 0.04403870603192541
-57.0 169.0 0.027864105099590336
-57.0 171.0 0.01938833168526628
-57.0 173.0 0.013914394688515326
-57.0 175.0 0.01038282243254697
-57.0 177.0 0.007204407402175449
-57.0 179.0 0.005332674106512219
-55.0 -179.0 0.00247210057917785
-55.0 -177.0 0.0013066817347082921
-55.0 -175.0 8.122616188727222E-4
-55.0 -173.0 6.003672835146207E-4
-55.0 -171.0 2.8252578047746857E-4
-55.0 -169.0 1.4126289023873428E-4
-55.0 -167.0 3.531572255968357E-5
-55.0 -165.0 0.0
-55.0 -163.0 0.0
-55.0 -161.0 0.0
-55.0 -159.0 0.0
-55.0 -157.0 0.0
-55.0 -155.0 0.0
-55.0 -153.0 0.0
-55.0 -151.0 0.0
-55.0 -149.0 0.0
-55.0 -147.0 0.0
-55.0 -145.0 0.0
-55.0 -143.0 0.0
-55.0 -141.0 0.0
-55.0 -139.0 0.0
-55.0 -137.0 0.0
-55.0 -135.0 0.0
-55.0 -133.0 0.0
-55.0 -131.0 0.0
-55.0 -129.0 0.0
-55.0 -127.0 0.0
-55.0 -125.0 0.0
-55.0 -123.0 0.0
-55.0 -121.0 0.0
-55.0 -119.0 0.0
-55.0 -117.0 0.0
-55.0 -115.0 0.0
-55.0 -113.0 0.0
-55.0 -111.0 0.0
-55.0 -109.0 3.531572255968357E-5
-55.0 -107.0 3.531572255968357E-5
-55.0 -105.0 7.063144511936714E-5
-55.0 -103.0 7.063144511936714E-5
-55.0 -101.0 1.0594716767905072E-4
-55.0 -99.0 1.7657861279841785E-4
-55.0 -97.0 1.7657861279841785E-4
-55.0 -95.0 2.8252578047746857E-4
-55.0 -93.0 3.884729481565193E-4
-55.0 -91.0 4.591043932758864E-4
-55.0 -89.0 6.709987286339879E-4
-55.0 -87.0 8.122616188727222E-4
-55.0 -85.0 8.828930639920892E-4
-55.0 -83.0 0.0010947873993501908
-55.0 -81.0 0.0014126289023873428
-55.0 -79.0 0.0018717332956632293
-55.0 -77.0 0.0026133634694165842
-55.0 -75.0 0.002931204972453736
-55.0 -73.0 0.003920045204124876
-55.0 -71.0 0.004732306822997598
-55.0 -69.0 0.005827094222347789
-55.0 -67.0 0.007663511795451335
-55.0 -65.0 0.01176013561237463
-55.0 -63.0 0.01670433677073033
-55.0 -61.0 0.023379008334510523
-55.0 -59.0 0.03775250741630174
-55.0 -57.0 0.058094363610679475
-55.0 -55.0 0.09203277299053539
-55.0 -53.0 0.14228704619296512
-55.0 -51.0 0.2175801666902105
-55.0 -49.0 0.31173188303432686
-55.0 -47.0 0.44589631303856475
-55.0 -45.0 0.5423435513490606
-55.0 -43.0 0.60379290860291
-55.0 -41.0 0.6516810283938409
-55.0 -39.0 0.6917290577765222
-55.0 -37.0 0.716732589348778
-55.0 -35.0 0.7252436784856618
-55.0 -33.0 0.7158143805622263
-55.0 -31.0 0.6908814804350897
-55.0 -29.0 0.653799971747422
-55.0 -27.0 0.6083486368131092
-55.0 -25.0 0.5490888543579602
-55.0 -23.0 0.4462847859867213
-55.0 -21.0 0.2988416443000424
-55.0 -19.0 0.2008051984743608
-55.0 -17.0 0.12992654329707587
-55.0 -15.0 0.0859937844328295
-55.0 -13.0 0.056399208927814665
-55.0 -11.0 0.03626924706879503
-55.0 -9.0 0.022284220935160335
-55.0 -7.0 0.01553891792626077
-55.0 -5.0 0.010806611103263173
-55.0 -3.0 0.007204407402175449
-55.0 -1.0 0.005191411216273485
-55.0 1.0 0.0036728351462070913
-55.0 3.0 0.0025427320242972173
-55.0 5.0 0.0013066817347082921
-55.0 7.0 8.828930639920892E-4
-55.0 9.0 6.709987286339879E-4
-55.0 11.0 5.650515609549371E-4
-55.0 13.0 4.237886707162029E-4
-55.0 15.0 2.8252578047746857E-4
-55.0 17.0 2.1189433535810144E-4
-55.0 19.0 2.1189433535810144E-4
-55.0 21.0 2.1189433535810144E-4
-55.0 23.0 2.1189433535810144E-4
-55.0 25.0 2.1189433535810144E-4
-55.0 27.0 2.1189433535810144E-4
-55.0 29.0 2.1189433535810144E-4
-55.0 31.0 2.1189433535810144E-4
-55.0 33.0 2.1189433535810144E-4
-55.0 35.0 2.47210057917785E-4
-55.0 37.0 2.8252578047746857E-4
-55.0 39.0 2.8252578047746857E-4
-55.0 41.0 2.8252578047746857E-4
-55.0 43.0 2.8252578047746857E-4
-55.0 45.0 2.8252578047746857E-4
-55.0 47.0 2.8252578047746857E-4
-55.0 49.0 2.8252578047746857E-4
-55.0 51.0 2.8252578047746857E-4
-55.0 53.0 2.8252578047746857E-4
-55.0 55.0 2.8252578047746857E-4
-55.0 57.0 2.8252578047746857E-4
-55.0 59.0 2.1189433535810144E-4
-55.0 61.0 2.1189433535810144E-4
-55.0 63.0 1.7657861279841785E-4
-55.0 65.0 1.7657861279841785E-4
-55.0 67.0 1.7657861279841785E-4
-55.0 69.0 1.7657861279841785E-4
-55.0 71.0 1.4126289023873428E-4
-55.0 73.0 1.7657861279841785E-4
-55.0 75.0 1.7657861279841785E-4
-55.0 77.0 1.7657861279841785E-4
-55.0 79.0 1.7657861279841785E-4
-55.0 81.0 2.1189433535810144E-4
-55.0 83.0 2.47210057917785E-4
-55.0 85.0 2.8252578047746857E-4
-55.0 87.0 3.531572255968357E-4
-55.0 89.0 4.237886707162029E-4
-55.0 91.0 6.709987286339879E-4
-55.0 93.0 8.122616188727222E-4
-55.0 95.0 0.0011301031219098743
-55.0 97.0 0.0019423647407825963
-55.0 99.0 0.003708150868766775
-55.0 101.0 0.005579884164430005
-55.0 103.0 0.007946037575928804
-55.0 105.0 0.012431134341008617
-55.0 107.0 0.017728492724961152
-55.0 109.0 0.02422658567594293
-55.0 111.0 0.03722277157790648
-55.0 113.0 0.05297358383952536
-55.0 115.0 0.07366859725949992
-55.0 117.0 0.10721853369119932
-55.0 119.0 0.16192258793614916
-55.0 121.0 0.2502118943353581
-55.0 123.0 0.3943353581014268
-55.0 125.0 0.5615199886989688
-55.0 127.0 0.6766492442435372
-55.0 129.0 0.7781466308800679
-55.0 131.0 0.8442223477892358
-55.0 133.0 0.8804209634129114
-55.0 135.0 0.8790083345105241
-55.0 137.0 0.8449639779629892
-55.0 139.0 0.7980646984037293
-55.0 141.0 0.7426896454301455
-55.0 143.0 0.6711399915242265
-55.0 145.0 0.5921740358807741
-55.0 147.0 0.5029312049724537
-55.0 149.0 0.3647760983189716
-55.0 151.0 0.26193671422517306
-55.0 153.0 0.19063427037717193
-55.0 155.0 0.14062720723265998
-55.0 157.0 0.10732448085887837
-55.0 159.0 0.08345105240853228
-55.0 161.0 0.06381551066534821
-55.0 163.0 0.0498658002542732
-55.0 165.0 0.035668879785280404
-55.0 167.0 0.024191269953383245
-55.0 169.0 0.01730470405424495
-55.0 171.0 0.011936714225173046
-55.0 173.0 0.008263879078965955
-55.0 175.0 0.00642746150586241
-55.0 177.0 0.0049442011583557
-55.0 179.0 0.003531572255968357
-53.0 -179.0 0.0013066817347082921
-53.0 -177.0 8.828930639920892E-4
-53.0 -175.0 6.709987286339879E-4
-53.0 -173.0 3.531572255968357E-4
-53.0 -171.0 1.7657861279841785E-4
-53.0 -169.0 3.531572255968357E-5
-53.0 -167.0 0.0
-53.0 -165.0 0.0
-53.0 -163.0 0.0
-53.0 -161.0 0.0
-53.0 -159.0 0.0
-53.0 -157.0 0.0
-53.0 -155.0 0.0
-53.0 -153.0 0.0
-53.0 -151.0 0.0
-53.0 -149.0 0.0
-53.0 -147.0 0.0
-53.0 -145.0 0.0
-53.0 -143.0 0.0
-53.0 -141.0 0.0
-53.0 -139.0 0.0
-53.0 -137.0 0.0
-53.0 -135.0 0.0
-53.0 -133.0 0.0
-53.0 -131.0 0.0
-53.0 -129.0 0.0
-53.0 -127.0 0.0
-53.0 -125.0 0.0
-53.0 -123.0 0.0
-53.0 -121.0 0.0
-53.0 -119.0 0.0
-53.0 -117.0 0.0
-53.0 -115.0 0.0
-53.0 -113.0 0.0
-53.0 -111.0 0.0
-53.0 -109.0 0.0
-53.0 -107.0 3.531572255968357E-5
-53.0 -105.0 7.063144511936714E-5
-53.0 -103.0 7.063144511936714E-5
-53.0 -101.0 1.0594716767905072E-4
-53.0 -99.0 1.7657861279841785E-4
-53.0 -97.0 1.7657861279841785E-4
-53.0 -95.0 2.8252578047746857E-4
-53.0 -93.0 4.237886707162029E-4
-53.0 -91.0 5.297358383952535E-4
-53.0 -89.0 6.709987286339879E-4
-53.0 -87.0 8.122616188727222E-4
-53.0 -85.0 8.828930639920892E-4
-53.0 -83.0 0.0011301031219098743
-53.0 -81.0 0.0014126289023873428
-53.0 -79.0 0.0018717332956632293
-53.0 -77.0 0.0026133634694165842
-53.0 -75.0 0.002931204972453736
-53.0 -73.0 0.003778782313886142
-53.0 -71.0 0.0045910439327588645
-53.0 -69.0 0.005615199886989688
-53.0 -67.0 0.007239723124735132
-53.0 -65.0 0.011124452606300324
-53.0 -63.0 0.015750812261618872
-53.0 -61.0 0.02231953665772002
-53.0 -59.0 0.035033196779206105
-53.0 -57.0 0.0548100014126289
-53.0 -55.0 0.08458115553044215
-53.0 -53.0 0.1292202288458822
-53.0 -51.0 0.19243537222771578
-53.0 -49.0 0.27457974290153975
-53.0 -47.0 0.3768893911569431
-53.0 -45.0 0.4899350190704902
-53.0 -43.0 0.5516315863822574
-53.0 -41.0 0.5902316711399915
-53.0 -39.0 0.6154824127701652
-53.0 -37.0 0.6262537081508688
-53.0 -35.0 0.622545557282102
-53.0 -33.0 0.6016386495267693
-53.0 -31.0 0.5691481847718605
-53.0 -29.0 0.5114069783867778
-53.0 -27.0 0.4063780194942789
-53.0 -25.0 0.2936149173612092
-53.0 -23.0 0.2098460234496398
-53.0 -21.0 0.14641898573244808
-53.0 -19.0 0.10234496397796299
-53.0 -17.0 0.06992513066817348
-53.0 -15.0 0.04834722418420681
-53.0 -13.0 0.028852945331261478
-53.0 -11.0 0.019423647407825963
-53.0 -9.0 0.012713660121486085
-53.0 -7.0 0.007946037575928804
-53.0 -5.0 0.005650515609549371
-53.0 -3.0 0.00406130809436361
-53.0 -1.0 0.0026133634694165842
-53.0 1.0 0.0013066817347082921
-53.0 3.0 8.828930639920892E-4
-53.0 5.0 6.709987286339879E-4
-53.0 7.0 5.297358383952535E-4
-53.0 9.0 4.237886707162029E-4
-53.0 11.0 2.8252578047746857E-4
-53.0 13.0 2.1189433535810144E-4
-53.0 15.0 1.7657861279841785E-4
-53.0 17.0 1.4126289023873428E-4
-53.0 19.0 1.4126289023873428E-4
-53.0 21.0 1.7657861279841785E-4
-53.0 23.0 1.7657861279841785E-4
-53.0 25.0 1.7657861279841785E-4
-53.0 27.0 1.7657861279841785E-4
-53.0 29.0 1.7657861279841785E-4
-53.0 31.0 1.7657861279841785E-4
-53.0 33.0 1.7657861279841785E-4
-53.0 35.0 1.7657861279841785E-4
-53.0 37.0 1.7657861279841785E-4
-53.0 39.0 1.7657861279841785E-4
-53.0 41.0 1.7657861279841785E-4
-53.0 43.0 1.7657861279841785E-4
-53.0 45.0 1.7657861279841785E-4
-53.0 47.0 1.7657861279841785E-4
-53.0 49.0 1.7657861279841785E-4
-53.0 51.0 1.7657861279841785E-4
-53.0 53.0 1.7657861279841785E-4
-53.0 55.0 1.7657861279841785E-4
-53.0 57.0 1.7657861279841785E-4
-53.0 59.0 1.4126289023873428E-4
-53.0 61.0 1.4126289023873428E-4
-53.0 63.0 1.4126289023873428E-4
-53.0 65.0 1.0594716767905072E-4
-53.0 67.0 1.0594716767905072E-4
-53.0 69.0 1.0594716767905072E-4
-53.0 71.0 1.0594716767905072E-4
-53.0 73.0 1.0594716767905072E-4
-53.0 75.0 1.0594716767905072E-4
-53.0 77.0 1.4126289023873428E-4
-53.0 79.0 1.4126289023873428E-4
-53.0 81.0 1.7657861279841785E-4
-53.0 83.0 1.7657861279841785E-4
-53.0 85.0 1.7657861279841785E-4
-53.0 87.0 2.8252578047746857E-4
-53.0 89.0 3.531572255968357E-4
-53.0 91.0 4.237886707162029E-4
-53.0 93.0 6.709987286339879E-4
-53.0 95.0 8.122616188727222E-4
-53.0 97.0 0.0013066817347082921
-53.0 99.0 0.002719310637095635
-53.0 101.0 0.004414465319960446
-53.0 103.0 0.00642746150586241
-53.0 105.0 0.009994349484390451
-53.0 107.0 0.014373499081791214
-53.0 109.0 0.02027122474925837
-53.0 111.0 0.029100155389179264
-53.0 113.0 0.045839807882469275
-53.0 115.0 0.06328577482695295
-53.0 117.0 0.0924212459386919
-53.0 119.0 0.1360714790224608
-53.0 121.0 0.20793897443141687
-53.0 123.0 0.3261053821161181
-53.0 125.0 0.5088995620850403
-53.0 127.0 0.6192611950840514
-53.0 129.0 0.7100226020624382
-53.0 131.0 0.7665630738804916
-53.0 133.0 0.7842915666054527
-53.0 135.0 0.7699886989687809
-53.0 137.0 0.72990535386354
-53.0 139.0 0.6721288317558978
-53.0 141.0 0.6103263172764515
-53.0 143.0 0.545204124876395
-53.0 145.0 0.45066393558412204
-53.0 147.0 0.3142746150586241
-53.0 149.0 0.22856335640627207
-53.0 151.0 0.16503037152140132
-53.0 153.0 0.1192965108066111
-53.0 155.0 0.08790083345105242
-53.0 157.0 0.06561661251589207
-53.0 159.0 0.05212600649809295
-53.0 161.0 0.039412346376606865
-53.0 163.0 0.027369684983754767
-53.0 165.0 0.020306540471818055
-53.0 167.0 0.014479446249470264
-53.0 169.0 0.010029665206950134
-53.0 171.0 0.006815934454018929
-53.0 173.0 0.0055445684418703204
-53.0 175.0 0.004414465319960446
-53.0 177.0 0.0030018364175731036
-53.0 179.0 0.002154259076140698
-51.0 -179.0 8.122616188727222E-4
-51.0 -177.0 6.709987286339879E-4
-51.0 -175.0 3.884729481565193E-4
-51.0 -173.0 1.7657861279841785E-4
-51.0 -171.0 7.063144511936714E-5
-51.0 -169.0 0.0
-51.0 -167.0 0.0
-51.0 -165.0 0.0
-51.0 -163.0 0.0
-51.0 -161.0 0.0
-51.0 -159.0 0.0
-51.0 -157.0 0.0
-51.0 -155.0 0.0
-51.0 -153.0 0.0
-51.0 -151.0 0.0
-51.0 -149.0 0.0
-51.0 -147.0 0.0
-51.0 -145.0 0.0
-51.0 -143.0 0.0
-51.0 -141.0 0.0
-51.0 -139.0 0.0
-51.0 -137.0 0.0
-51.0 -135.0 0.0
-51.0 -133.0 0.0
-51.0 -131.0 0.0
-51.0 -129.0 0.0
-51.0 -127.0 0.0
-51.0 -125.0 0.0
-51.0 -123.0 0.0
-51.0 -121.0 0.0
-51.0 -119.0 0.0
-51.0 -117.0 0.0
-51.0 -115.0 0.0
-51.0 -113.0 0.0
-51.0 -111.0 0.0
-51.0 -109.0 0.0
-51.0 -107.0 3.531572255968357E-5
-51.0 -105.0 7.063144511936714E-5
-51.0 -103.0 7.063144511936714E-5
-51.0 -101.0 1.0594716767905072E-4
-51.0 -99.0 1.7657861279841785E-4
-51.0 -97.0 2.1189433535810144E-4
-51.0 -95.0 2.8252578047746857E-4
-51.0 -93.0 4.237886707162029E-4
-51.0 -91.0 5.297358383952535E-4
-51.0 -89.0 6.709987286339879E-4
-51.0 -87.0 8.122616188727222E-4
-51.0 -85.0 9.182087865517728E-4
-51.0 -83.0 0.0011301031219098743
-51.0 -81.0 0.0014479446249470265
-51.0 -79.0 0.0018717332956632293
-51.0 -77.0 0.0025780477468569005
-51.0 -75.0 0.002931204972453736
-51.0 -73.0 0.0036728351462070913
-51.0 -71.0 0.004485096765079814
-51.0 -69.0 0.005367989829071903
-51.0 -67.0 0.006745303008899562
-51.0 -65.0 0.01038282243254697
-51.0 -63.0 0.015009182087865518
-51.0 -61.0 0.021012854923011724
-51.0 -59.0 0.03153694024579743
-51.0 -57.0 0.05096058765362339
-51.0 -55.0 0.07532843621980506
-51.0 -53.0 0.11184489334651787
-51.0 -51.0 0.1631233225031784
-51.0 -49.0 0.22640909733013137
-51.0 -47.0 0.2929792343551349
-51.0 -45.0 0.37519423647407824
-51.0 -43.0 0.45624381974855205
-51.0 -41.0 0.4983754767622546
-51.0 -39.0 0.5144441305269106
-51.0 -37.0 0.5129608701794038
-51.0 -35.0 0.49283090832038423
-51.0 -33.0 0.43908037858454585
-51.0 -31.0 0.3595493713801384
-51.0 -29.0 0.27369684983754766
-51.0 -27.0 0.19953383246221218
-51.0 -25.0 0.1433818335923153
-51.0 -23.0 0.10411075010594717
-51.0 -21.0 0.07712953807034892
-51.0 -19.0 0.055834157366859725
-51.0 -17.0 0.039412346376606865
-51.0 -15.0 0.024367848566181665
-51.0 -13.0 0.01709280971888685
-51.0 -11.0 0.011124452606300324
-51.0 -9.0 0.006462777228422093
-51.0 -7.0 0.004379149597400763
-51.0 -5.0 0.0027546263596553186
-51.0 -3.0 0.0014479446249470265
-51.0 -1.0 9.8884023167114E-4
-51.0 1.0 7.769458963130386E-4
-51.0 3.0 5.297358383952535E-4
-51.0 5.0 4.237886707162029E-4
-51.0 7.0 2.8252578047746857E-4
-51.0 9.0 2.1189433535810144E-4
-51.0 11.0 1.7657861279841785E-4
-51.0 13.0 1.4126289023873428E-4
-51.0 15.0 7.063144511936714E-5
-51.0 17.0 7.063144511936714E-5
-51.0 19.0 7.063144511936714E-5
-51.0 21.0 7.063144511936714E-5
-51.0 23.0 7.063144511936714E-5
-51.0 25.0 7.063144511936714E-5
-51.0 27.0 7.063144511936714E-5
-51.0 29.0 7.063144511936714E-5
-51.0 31.0 7.063144511936714E-5
-51.0 33.0 7.063144511936714E-5
-51.0 35.0 7.063144511936714E-5
-51.0 37.0 1.0594716767905072E-4
-51.0 39.0 1.0594716767905072E-4
-51.0 41.0 1.0594716767905072E-4
-51.0 43.0 1.0594716767905072E-4
-51.0 45.0 1.0594716767905072E-4
-51.0 47.0 1.0594716767905072E-4
-51.0 49.0 1.0594716767905072E-4
-51.0 51.0 1.0594716767905072E-4
-51.0 53.0 1.0594716767905072E-4
-51.0 55.0 7.063144511936714E-5
-51.0 57.0 7.063144511936714E-5
-51.0 59.0 7.063144511936714E-5
-51.0 61.0 7.063144511936714E-5
-51.0 63.0 7.063144511936714E-5
-51.0 65.0 7.063144511936714E-5
-51.0 67.0 7.063144511936714E-5
-51.0 69.0 7.063144511936714E-5
-51.0 71.0 7.063144511936714E-5
-51.0 73.0 7.063144511936714E-5
-51.0 75.0 7.063144511936714E-5
-51.0 77.0 7.063144511936714E-5
-51.0 79.0 7.063144511936714E-5
-51.0 81.0 7.063144511936714E-5
-51.0 83.0 1.0594716767905072E-4
-51.0 85.0 1.4126289023873428E-4
-51.0 87.0 1.7657861279841785E-4
-51.0 89.0 2.8252578047746857E-4
-51.0 91.0 3.531572255968357E-4
-51.0 93.0 5.297358383952535E-4
-51.0 95.0 8.122616188727222E-4
-51.0 97.0 0.001059471676790507
-51.0 99.0 0.0019070490182229128
-51.0 101.0 0.0036728351462070913
-51.0 103.0 0.00543862127419127
-51.0 105.0 0.007769458963130385
-51.0 107.0 0.01236050289588925
-51.0 109.0 0.017763808447520835
-51.0 111.0 0.024579742901539765
-51.0 113.0 0.038988557705890665
-51.0 115.0 0.05530442152846447
-51.0 117.0 0.07857748269529595
-51.0 119.0 0.11396383670009888
-51.0 121.0 0.1711399915242266
-51.0 123.0 0.26334934312756036
-51.0 125.0 0.4067311767198757
-51.0 127.0 0.5460517022178274
-51.0 129.0 0.6189080378584546
-51.0 131.0 0.6585322785704195
-51.0 133.0 0.6632999011159768
-51.0 135.0 0.6350120073456703
-51.0 137.0 0.5884658850120074
-51.0 139.0 0.5286763667184631
-51.0 141.0 0.44787399350190704
-51.0 143.0 0.3446108207373923
-51.0 145.0 0.2607712953807035
-51.0 147.0 0.18999858737109762
-51.0 149.0 0.13942647266563074
-51.0 151.0 0.10333380420963413
-51.0 153.0 0.07483401610396949
-51.0 155.0 0.054739369967509534
-51.0 157.0 0.041495974007628195
-51.0 159.0 0.02938268116965673
-51.0 161.0 0.022107642322361915
-51.0 163.0 0.016457126712812544
-51.0 165.0 0.011654188444695578
-51.0 167.0 0.007310354569854499
-51.0 169.0 0.005473936996750954
-51.0 171.0 0.00444978104252013
-51.0 173.0 0.0033549936431699393
-51.0 175.0 0.002719310637095635
-51.0 177.0 0.0016951546828648115
-51.0 179.0 0.0012007345670292414
-49.0 -179.0 6.003672835146207E-4
-49.0 -177.0 3.884729481565193E-4
-49.0 -175.0 1.7657861279841785E-4
-49.0 -173.0 7.063144511936714E-5
-49.0 -171.0 0.0
-49.0 -169.0 0.0
-49.0 -167.0 0.0
-49.0 -165.0 0.0
-49.0 -163.0 0.0
-49.0 -161.0 0.0
-49.0 -159.0 0.0
-49.0 -157.0 0.0
-49.0 -155.0 0.0
-49.0 -153.0 0.0
-49.0 -151.0 0.0
-49.0 -149.0 0.0
-49.0 -147.0 0.0
-49.0 -145.0 0.0
-49.0 -143.0 0.0
-49.0 -141.0 0.0
-49.0 -139.0 0.0
-49.0 -137.0 0.0
-49.0 -135.0 0.0
-49.0 -133.0 0.0
-49.0 -131.0 0.0
-49.0 -129.0 0.0
-49.0 -127.0 0.0
-49.0 -125.0 0.0
-49.0 -123.0 0.0
-49.0 -121.0 0.0
-49.0 -119.0 0.0
-49.0 -117.0 0.0
-49.0 -115.0 0.0
-49.0 -113.0 0.0
-49.0 -111.0 0.0
-49.0 -109.0 0.0
-49.0 -107.0 3.531572255968357E-5
-49.0 -105.0 3.531572255968357E-5
-49.0 -103.0 7.063144511936714E-5
-49.0 -101.0 1.0594716767905072E-4
-49.0 -99.0 1.7657861279841785E-4
-49.0 -97.0 2.1189433535810144E-4
-49.0 -95.0 2.8252578047746857E-4
-49.0 -93.0 4.237886707162029E-4
-49.0 -91.0 5.297358383952535E-4
-49.0 -89.0 6.709987286339879E-4
-49.0 -87.0 8.122616188727222E-4
-49.0 -85.0 9.182087865517728E-4
-49.0 -83.0 0.0011301031219098743
-49.0 -81.0 0.0014126289023873428
-49.0 -79.0 0.0018717332956632293
-49.0 -77.0 0.0025780477468569005
-49.0 -75.0 0.0028605735273343692
-49.0 -73.0 0.0036022037010877243
-49.0 -71.0 0.004343833874841079
-49.0 -69.0 0.005014832603475067
-49.0 -67.0 0.00642746150586241
-49.0 -65.0 0.009429297923435513
-49.0 -63.0 0.013949710411075011
-49.0 -61.0 0.019635541743184066
-49.0 -59.0 0.028005367989829073
-49.0 -57.0 0.04552196637943212
-49.0 -55.0 0.06498092950981776
-49.0 -53.0 0.09461082073739228
-49.0 -51.0 0.1313391721994632
-49.0 -49.0 0.1762607712953807
-49.0 -47.0 0.22259499929368554
-49.0 -45.0 0.2672340726091256
-49.0 -43.0 0.3011724819889815
-49.0 -41.0 0.32596411922587937
-49.0 -39.0 0.32790648396666194
-49.0 -37.0 0.307811837830202
-49.0 -35.0 0.27546263596553183
-49.0 -33.0 0.23149456137872582
-49.0 -31.0 0.18113434100861703
-49.0 -29.0 0.13508263879078966
-49.0 -27.0 0.09913123322503178
-49.0 -25.0 0.07253849413759006
-49.0 -23.0 0.054527475632151434
-49.0 -21.0 0.041284079672270095
-49.0 -19.0 0.027758157931911286
-49.0 -17.0 0.020129961859019635
-49.0 -15.0 0.014196920468992796
-49.0 -13.0 0.008970193530159628
-49.0 -11.0 0.0054033055516315865
-49.0 -9.0 0.00296652069501342
-49.0 -7.0 0.0014479446249470265
-49.0 -5.0 9.8884023167114E-4
-49.0 -3.0 8.122616188727222E-4
-49.0 -1.0 5.650515609549371E-4
-49.0 1.0 4.237886707162029E-4
-49.0 3.0 2.8252578047746857E-4
-49.0 5.0 2.1189433535810144E-4
-49.0 7.0 1.7657861279841785E-4
-49.0 9.0 1.0594716767905072E-4
-49.0 11.0 7.063144511936714E-5
-49.0 13.0 7.063144511936714E-5
-49.0 15.0 3.531572255968357E-5
-49.0 17.0 3.531572255968357E-5
-49.0 19.0 3.531572255968357E-5
-49.0 21.0 3.531572255968357E-5
-49.0 23.0 3.531572255968357E-5
-49.0 25.0 3.531572255968357E-5
-49.0 27.0 3.531572255968357E-5
-49.0 29.0 3.531572255968357E-5
-49.0 31.0 3.531572255968357E-5
-49.0 33.0 3.531572255968357E-5
-49.0 35.0 7.063144511936714E-5
-49.0 37.0 7.063144511936714E-5
-49.0 39.0 7.063144511936714E-5
-49.0 41.0 7.063144511936714E-5
-49.0 43.0 7.063144511936714E-5
-49.0 45.0 7.063144511936714E-5
-49.0 47.0 7.063144511936714E-5
-49.0 49.0 7.063144511936714E-5
-49.0 51.0 7.063144511936714E-5
-49.0 53.0 3.531572255968357E-5
-49.0 55.0 3.531572255968357E-5
-49.0 57.0 3.531572255968357E-5
-49.0 59.0 3.531572255968357E-5
-49.0 61.0 3.531572255968357E-5
-49.0 63.0 3.531572255968357E-5
-49.0 65.0 3.531572255968357E-5
-49.0 67.0 3.531572255968357E-5
-49.0 69.0 3.531572255968357E-5
-49.0 71.0 3.531572255968357E-5
-49.0 73.0 3.531572255968357E-5
-49.0 75.0 3.531572255968357E-5
-49.0 77.0 3.531572255968357E-5
-49.0 79.0 3.531572255968357E-5
-49.0 81.0 3.531572255968357E-5
-49.0 83.0 7.063144511936714E-5
-49.0 85.0 7.063144511936714E-5
-49.0 87.0 1.4126289023873428E-4
-49.0 89.0 1.7657861279841785E-4
-49.0 91.0 2.8252578047746857E-4
-49.0 93.0 4.237886707162029E-4
-49.0 95.0 6.709987286339879E-4
-49.0 97.0 8.828930639920892E-4
-49.0 99.0 0.00148326034750671
-49.0 101.0 0.002931204972453736
-49.0 103.0 0.0049088854357960164
-49.0 105.0 0.00692188162169798
-49.0 107.0 0.011018505438621274
-49.0 109.0 0.015609549371380139
-49.0 111.0 0.0219310637095635
-49.0 113.0 0.03206667608419268
-49.0 115.0 0.049230117248198896
-49.0 117.0 0.06660545274756322
-49.0 119.0 0.09591750247210058
-49.0 121.0 0.1378019494278853
-49.0 123.0 0.20175872298347225
-49.0 125.0 0.29294391863257524
-49.0 127.0 0.41354711117389464
-49.0 129.0 0.5106300324904648
-49.0 131.0 0.5434383387484107
-49.0 133.0 0.5375406130809436
-49.0 135.0 0.4974572679757028
-49.0 137.0 0.4016103969487216
-49.0 139.0 0.3060813674247775
-49.0 141.0 0.24477327306116684
-49.0 143.0 0.18883316852662804
-49.0 145.0 0.14440598954654613
-49.0 147.0 0.11103263172764515
-49.0 149.0 0.0857465743749117
-49.0 151.0 0.06293261760135613
-49.0 153.0 0.04594575505014833
-49.0 155.0 0.030583415736685972
-49.0 157.0 0.022284220935160335
-49.0 159.0 0.017445966944483682
-49.0 161.0 0.012431134341008617
-49.0 163.0 0.008051984743607854
-49.0 165.0 0.005579884164430005
-49.0 167.0 0.004025992371803927
-49.0 169.0 0.002931204972453736
-49.0 171.0 0.0025780477468569005
-49.0 173.0 0.0016951546828648115
-49.0 175.0 0.0013066817347082921
-49.0 177.0 9.8884023167114E-4
-49.0 179.0 8.122616188727222E-4
-47.0 -179.0 2.8252578047746857E-4
-47.0 -177.0 1.7657861279841785E-4
-47.0 -175.0 7.063144511936714E-5
-47.0 -173.0 0.0
-47.0 -171.0 0.0
-47.0 -169.0 0.0
-47.0 -167.0 0.0
-47.0 -165.0 0.0
-47.0 -163.0 0.0
-47.0 -161.0 0.0
-47.0 -159.0 0.0
-47.0 -157.0 0.0
-47.0 -155.0 0.0
-47.0 -153.0 0.0
-47.0 -151.0 0.0
-47.0 -149.0 0.0
-47.0 -147.0 0.0
-47.0 -145.0 0.0
-47.0 -143.0 0.0
-47.0 -141.0 0.0
-47.0 -139.0 0.0
-47.0 -137.0 0.0
-47.0 -135.0 0.0
-47.0 -133.0 0.0
-47.0 -131.0 0.0
-47.0 -129.0 0.0
-47.0 -127.0 0.0
-47.0 -125.0 0.0
-47.0 -123.0 0.0
-47.0 -121.0 0.0
-47.0 -119.0 0.0
-47.0 -117.0 0.0
-47.0 -115.0 0.0
-47.0 -113.0 0.0
-47.0 -111.0 0.0
-47.0 -109.0 0.0
-47.0 -107.0 0.0
-47.0 -105.0 3.531572255968357E-5
-47.0 -103.0 7.063144511936714E-5
-47.0 -101.0 1.0594716767905072E-4
-47.0 -99.0 1.7657861279841785E-4
-47.0 -97.0 2.1189433535810144E-4
-47.0 -95.0 2.8252578047746857E-4
-47.0 -93.0 4.237886707162029E-4
-47.0 -91.0 5.297358383952535E-4
-47.0 -89.0 6.709987286339879E-4
-47.0 -87.0 8.122616188727222E-4
-47.0 -85.0 8.828930639920892E-4
-47.0 -83.0 0.0011301031219098743
-47.0 -81.0 0.0014126289023873428
-47.0 -79.0 0.0016951546828648115
-47.0 -77.0 0.0025427320242972173
-47.0 -75.0 0.0027899420822150023
-47.0 -73.0 0.0032490464754908886
-47.0 -71.0 0.004202570984602345
-47.0 -69.0 0.0049442011583557
-47.0 -67.0 0.0060389885577058905
-47.0 -65.0 0.008051984743607854
-47.0 -63.0 0.012501765786127984
-47.0 -61.0 0.018046334227998305
-47.0 -59.0 0.0247210057917785
-47.0 -57.0 0.03849413759005509
-47.0 -55.0 0.05530442152846447
-47.0 -53.0 0.07734143240570703
-47.0 -51.0 0.10326317276451476
-47.0 -49.0 0.13239864387625372
-47.0 -47.0 0.16132222065263455
-47.0 -45.0 0.18561943777369685
-47.0 -43.0 0.20045204124876395
-47.0 -41.0 0.2048665065687244
-47.0 -39.0 0.1956137872580873
-47.0 -37.0 0.17792061025568584
-47.0 -35.0 0.15079813532984884
-47.0 -33.0 0.12265150444978104
-47.0 -31.0 0.0954583980788247
-47.0 -29.0 0.06953665772001695
-47.0 -27.0 0.05212600649809295
-47.0 -25.0 0.03810566464189857
-47.0 -23.0 0.02719310637095635
-47.0 -21.0 0.02087159203277299
-47.0 -19.0 0.015998022319536658
-47.0 -17.0 0.011901398502613363
-47.0 -15.0 0.007592880350331968
-47.0 -13.0 0.004979516880915384
-47.0 -11.0 0.002719310637095635
-47.0 -9.0 0.0010947873993501908
-47.0 -7.0 8.122616188727222E-4
-47.0 -5.0 5.650515609549371E-4
-47.0 -3.0 4.237886707162029E-4
-47.0 -1.0 2.8252578047746857E-4
-47.0 1.0 2.1189433535810144E-4
-47.0 3.0 1.7657861279841785E-4
-47.0 5.0 1.0594716767905072E-4
-47.0 7.0 7.063144511936714E-5
-47.0 9.0 3.531572255968357E-5
-47.0 11.0 3.531572255968357E-5
-47.0 13.0 0.0
-47.0 15.0 0.0
-47.0 17.0 0.0
-47.0 19.0 0.0
-47.0 21.0 0.0
-47.0 23.0 0.0
-47.0 25.0 0.0
-47.0 27.0 0.0
-47.0 29.0 0.0
-47.0 31.0 0.0
-47.0 33.0 3.531572255968357E-5
-47.0 35.0 3.531572255968357E-5
-47.0 37.0 3.531572255968357E-5
-47.0 39.0 3.531572255968357E-5
-47.0 41.0 3.531572255968357E-5
-47.0 43.0 3.531572255968357E-5
-47.0 45.0 3.531572255968357E-5
-47.0 47.0 3.531572255968357E-5
-47.0 49.0 3.531572255968357E-5
-47.0 51.0 3.531572255968357E-5
-47.0 53.0 3.531572255968357E-5
-47.0 55.0 0.0
-47.0 57.0 0.0
-47.0 59.0 0.0
-47.0 61.0 0.0
-47.0 63.0 0.0
-47.0 65.0 0.0
-47.0 67.0 0.0
-47.0 69.0 0.0
-47.0 71.0 0.0
-47.0 73.0 0.0
-47.0 75.0 0.0
-47.0 77.0 0.0
-47.0 79.0 0.0
-47.0 81.0 3.531572255968357E-5
-47.0 83.0 3.531572255968357E-5
-47.0 85.0 7.063144511936714E-5
-47.0 87.0 7.063144511936714E-5
-47.0 89.0 1.4126289023873428E-4
-47.0 91.0 2.1189433535810144E-4
-47.0 93.0 3.884729481565193E-4
-47.0 95.0 5.650515609549371E-4
-47.0 97.0 8.122616188727222E-4
-47.0 99.0 0.0013066817347082921
-47.0 101.0 0.002719310637095635
-47.0 103.0 0.00455572821019918
-47.0 105.0 0.00642746150586241
-47.0 107.0 0.00978245514903235
-47.0 109.0 0.013949710411075011
-47.0 111.0 0.019423647407825963
-47.0 113.0 0.02719310637095635
-47.0 115.0 0.04177849978810567
-47.0 117.0 0.057317417714366437
-47.0 119.0 0.0797429015397655
-47.0 121.0 0.11064415877948863
-47.0 123.0 0.1534821302443848
-47.0 125.0 0.20991665489475914
-47.0 127.0 0.2732024297217121
-47.0 129.0 0.32621132928379715
-47.0 131.0 0.3568300607430428
-47.0 133.0 0.33366294674389035
-47.0 135.0 0.28132504591043933
-47.0 137.0 0.22150021189433536
-47.0 139.0 0.16866789094504875
-47.0 141.0 0.130915383528747
-47.0 143.0 0.10354569854499224
-47.0 145.0 0.08327447379573386
-47.0 147.0 0.06536940245797429
-47.0 149.0 0.05212600649809295
-47.0 151.0 0.03683429862974996
-47.0 153.0 0.023308376889391157
-47.0 155.0 0.0171987568865659
-47.0 157.0 0.0124664500635683
-47.0 159.0 0.008687667749682158
-47.0 161.0 0.006109620002825258
-47.0 163.0 0.004202570984602345
-47.0 165.0 0.002719310637095635
-47.0 167.0 0.0017657861279841785
-47.0 169.0 0.0013419974572679758
-47.0 171.0 0.0011301031219098743
-47.0 173.0 9.535245091114564E-4
-47.0 175.0 8.122616188727222E-4
-47.0 177.0 6.709987286339879E-4
-47.0 179.0 4.591043932758864E-4
-45.0 -179.0 1.7657861279841785E-4
-45.0 -177.0 7.063144511936714E-5
-45.0 -175.0 0.0
-45.0 -173.0 0.0
-45.0 -171.0 0.0
-45.0 -169.0 0.0
-45.0 -167.0 0.0
-45.0 -165.0 0.0
-45.0 -163.0 0.0
-45.0 -161.0 0.0
-45.0 -159.0 0.0
-45.0 -157.0 0.0
-45.0 -155.0 0.0
-45.0 -153.0 0.0
-45.0 -151.0 0.0
-45.0 -149.0 0.0
-45.0 -147.0 0.0
-45.0 -145.0 0.0
-45.0 -143.0 0.0
-45.0 -141.0 0.0
-45.0 -139.0 0.0
-45.0 -137.0 0.0
-45.0 -135.0 0.0
-45.0 -133.0 0.0
-45.0 -131.0 0.0
-45.0 -129.0 0.0
-45.0 -127.0 0.0
-45.0 -125.0 0.0
-45.0 -123.0 0.0
-45.0 -121.0 0.0
-45.0 -119.0 0.0
-45.0 -117.0 0.0
-45.0 -115.0 0.0
-45.0 -113.0 0.0
-45.0 -111.0 0.0
-45.0 -109.0 0.0
-45.0 -107.0 0.0
-45.0 -105.0 3.531572255968357E-5
-45.0 -103.0 7.063144511936714E-5
-45.0 -101.0 1.0594716767905072E-4
-45.0 -99.0 1.4126289023873428E-4
-45.0 -97.0 2.1189433535810144E-4
-45.0 -95.0 2.8252578047746857E-4
-45.0 -93.0 4.237886707162029E-4
-45.0 -91.0 5.297358383952535E-4
-45.0 -89.0 6.709987286339879E-4
-45.0 -87.0 8.122616188727222E-4
-45.0 -85.0 8.828930639920892E-4
-45.0 -83.0 0.001059471676790507
-45.0 -81.0 0.0013066817347082921
-45.0 -79.0 0.0015892075151857606
-45.0 -77.0 0.0022602062438197485
-45.0 -75.0 0.002719310637095635
-45.0 -73.0 0.0030018364175731036
-45.0 -71.0 0.003990676649244244
-45.0 -69.0 0.004732306822997598
-45.0 -67.0 0.005650515609549371
-45.0 -65.0 0.007239723124735132
-45.0 -63.0 0.011124452606300324
-45.0 -61.0 0.015750812261618872
-45.0 -59.0 0.02186043226444413
-45.0 -57.0 0.03075999434948439
-45.0 -55.0 0.04594575505014833
-45.0 -53.0 0.060954937138013844
-45.0 -51.0 0.07949569148184772
-45.0 -49.0 0.09817770871592033
-45.0 -47.0 0.11428167820313603
-45.0 -45.0 0.12582991948015257
-45.0 -43.0 0.13088006780618733
-45.0 -41.0 0.1279135471111739
-45.0 -39.0 0.11837830202005933
-45.0 -37.0 0.10396948721570844
-45.0 -35.0 0.08783020200593304
-45.0 -33.0 0.06939539482977822
-45.0 -31.0 0.05367989829071903
-45.0 -29.0 0.03852945331261478
-45.0 -27.0 0.025356688797852803
-45.0 -25.0 0.019741488910863116
-45.0 -23.0 0.01553891792626077
-45.0 -21.0 0.01186608278005368
-45.0 -19.0 0.008546404859443425
-45.0 -17.0 0.006321514338183359
-45.0 -15.0 0.004379149597400763
-45.0 -13.0 0.0025427320242972173
-45.0 -11.0 9.8884023167114E-4
-45.0 -9.0 6.709987286339879E-4
-45.0 -7.0 4.237886707162029E-4
-45.0 -5.0 2.8252578047746857E-4
-45.0 -3.0 1.7657861279841785E-4
-45.0 -1.0 1.7657861279841785E-4
-45.0 1.0 1.0594716767905072E-4
-45.0 3.0 7.063144511936714E-5
-45.0 5.0 3.531572255968357E-5
-45.0 7.0 0.0
-45.0 9.0 0.0
-45.0 11.0 0.0
-45.0 13.0 0.0
-45.0 15.0 0.0
-45.0 17.0 0.0
-45.0 19.0 0.0
-45.0 21.0 0.0
-45.0 23.0 0.0
-45.0 25.0 0.0
-45.0 27.0 0.0
-45.0 29.0 0.0
-45.0 31.0 0.0
-45.0 33.0 0.0
-45.0 35.0 0.0
-45.0 37.0 0.0
-45.0 39.0 0.0
-45.0 41.0 0.0
-45.0 43.0 0.0
-45.0 45.0 0.0
-45.0 47.0 0.0
-45.0 49.0 0.0
-45.0 51.0 0.0
-45.0 53.0 0.0
-45.0 55.0 0.0
-45.0 57.0 0.0
-45.0 59.0 0.0
-45.0 61.0 0.0
-45.0 63.0 0.0
-45.0 65.0 0.0
-45.0 67.0 0.0
-45.0 69.0 0.0
-45.0 71.0 0.0
-45.0 73.0 0.0
-45.0 75.0 0.0
-45.0 77.0 0.0
-45.0 79.0 0.0
-45.0 81.0 0.0
-45.0 83.0 0.0
-45.0 85.0 3.531572255968357E-5
-45.0 87.0 7.063144511936714E-5
-45.0 89.0 1.4126289023873428E-4
-45.0 91.0 1.7657861279841785E-4
-45.0 93.0 2.8252578047746857E-4
-45.0 95.0 4.237886707162029E-4
-45.0 97.0 8.122616188727222E-4
-45.0 99.0 0.0011301031219098743
-45.0 101.0 0.00247210057917785
-45.0 103.0 0.00406130809436361
-45.0 105.0 0.005756462777228422
-45.0 107.0 0.008193247633846589
-45.0 109.0 0.01236050289588925
-45.0 111.0 0.017163441164006216
-45.0 113.0 0.022708009605876538
-45.0 115.0 0.03302020059330414
-45.0 117.0 0.04838253990676649
-45.0 119.0 0.06392145783302726
-45.0 121.0 0.08726515044497811
-45.0 123.0 0.1154470970476056
-45.0 125.0 0.14818477186043227
-45.0 127.0 0.18159344540189293
-45.0 129.0 0.20472524367848566
-45.0 131.0 0.2106582850685125
-45.0 133.0 0.19353015962706596
-45.0 135.0 0.1620638508263879
-45.0 137.0 0.12501765786127983
-45.0 139.0 0.09623534397513774
-45.0 141.0 0.07483401610396949
-45.0 143.0 0.060354569854499225
-45.0 145.0 0.05011301031219099
-45.0 147.0 0.039377030654047185
-45.0 149.0 0.02740500070631445
-45.0 151.0 0.019635541743184066
-45.0 153.0 0.013596553185478175
-45.0 155.0 0.009146772142958046
-45.0 157.0 0.00642746150586241
-45.0 159.0 0.004732306822997598
-45.0 161.0 0.002931204972453736
-45.0 163.0 0.0016951546828648115
-45.0 165.0 0.0012007345670292414
-45.0 167.0 9.8884023167114E-4
-45.0 169.0 8.122616188727222E-4
-45.0 171.0 8.122616188727222E-4
-45.0 173.0 6.709987286339879E-4
-45.0 175.0 5.297358383952535E-4
-45.0 177.0 4.237886707162029E-4
-45.0 179.0 2.8252578047746857E-4
-43.0 -179.0 7.063144511936714E-5
-43.0 -177.0 3.531572255968357E-5
-43.0 -175.0 0.0
-43.0 -173.0 0.0
-43.0 -171.0 0.0
-43.0 -169.0 0.0
-43.0 -167.0 0.0
-43.0 -165.0 0.0
-43.0 -163.0 0.0
-43.0 -161.0 0.0
-43.0 -159.0 0.0
-43.0 -157.0 0.0
-43.0 -155.0 0.0
-43.0 -153.0 0.0
-43.0 -151.0 0.0
-43.0 -149.0 0.0
-43.0 -147.0 0.0
-43.0 -145.0 0.0
-43.0 -143.0 0.0
-43.0 -141.0 0.0
-43.0 -139.0 0.0
-43.0 -137.0 0.0
-43.0 -135.0 0.0
-43.0 -133.0 0.0
-43.0 -131.0 0.0
-43.0 -129.0 0.0
-43.0 -127.0 0.0
-43.0 -125.0 0.0
-43.0 -123.0 0.0
-43.0 -121.0 0.0
-43.0 -119.0 0.0
-43.0 -117.0 0.0
-43.0 -115.0 0.0
-43.0 -113.0 0.0
-43.0 -111.0 0.0
-43.0 -109.0 0.0
-43.0 -107.0 0.0
-43.0 -105.0 3.531572255968357E-5
-43.0 -103.0 7.063144511936714E-5
-43.0 -101.0 7.063144511936714E-5
-43.0 -99.0 1.4126289023873428E-4
-43.0 -97.0 1.7657861279841785E-4
-43.0 -95.0 2.8252578047746857E-4
-43.0 -93.0 3.884729481565193E-4
-43.0 -91.0 4.591043932758864E-4
-43.0 -89.0 6.709987286339879E-4
-43.0 -87.0 8.122616188727222E-4
-43.0 -85.0 8.828930639920892E-4
-43.0 -83.0 0.001059471676790507
-43.0 -81.0 0.0013066817347082921
-43.0 -79.0 0.0015185760700663937
-43.0 -77.0 0.0019070490182229128
-43.0 -75.0 0.0026133634694165842
-43.0 -73.0 0.002931204972453736
-43.0 -71.0 0.0036728351462070913
-43.0 -69.0 0.004414465319960446
-43.0 -67.0 0.005120779771154118
-43.0 -65.0 0.00642746150586241
-43.0 -63.0 0.009146772142958046
-43.0 -61.0 0.01334934312756039
-43.0 -59.0 0.01839949145359514
-43.0 -57.0 0.024367848566181665
-43.0 -55.0 0.035068512501765785
-43.0 -53.0 0.04802938268116966
-43.0 -51.0 0.05915383528746998
-43.0 -49.0 0.07034891933888968
-43.0 -47.0 0.080802373216556
-43.0 -45.0 0.08581720582003108
-43.0 -43.0 0.08652352027122474
-43.0 -41.0 0.08242689645430146
-43.0 -39.0 0.07409238593021614
-43.0 -37.0 0.06381551066534821
-43.0 -35.0 0.05307953100720441
-43.0 -33.0 0.04100155389179263
-43.0 -31.0 0.027510947873993503
-43.0 -29.0 0.019741488910863116
-43.0 -27.0 0.014479446249470264
-43.0 -25.0 0.011053821161180958
-43.0 -23.0 0.007592880350331968
-43.0 -21.0 0.0060389885577058905
-43.0 -19.0 0.0047676225455572825
-43.0 -17.0 0.0030018364175731036
-43.0 -15.0 0.0015892075151857606
-43.0 -13.0 8.828930639920892E-4
-43.0 -11.0 5.297358383952535E-4
-43.0 -9.0 2.8252578047746857E-4
-43.0 -7.0 1.7657861279841785E-4
-43.0 -5.0 1.4126289023873428E-4
-43.0 -3.0 1.0594716767905072E-4
-43.0 -1.0 7.063144511936714E-5
-43.0 1.0 3.531572255968357E-5
-43.0 3.0 0.0
-43.0 5.0 0.0
-43.0 7.0 0.0
-43.0 9.0 0.0
-43.0 11.0 0.0
-43.0 13.0 0.0
-43.0 15.0 0.0
-43.0 17.0 0.0
-43.0 19.0 0.0
-43.0 21.0 0.0
-43.0 23.0 0.0
-43.0 25.0 0.0
-43.0 27.0 0.0
-43.0 29.0 0.0
-43.0 31.0 0.0
-43.0 33.0 0.0
-43.0 35.0 0.0
-43.0 37.0 0.0
-43.0 39.0 0.0
-43.0 41.0 0.0
-43.0 43.0 0.0
-43.0 45.0 0.0
-43.0 47.0 0.0
-43.0 49.0 0.0
-43.0 51.0 0.0
-43.0 53.0 0.0
-43.0 55.0 0.0
-43.0 57.0 0.0
-43.0 59.0 0.0
-43.0 61.0 0.0
-43.0 63.0 0.0
-43.0 65.0 0.0
-43.0 67.0 0.0
-43.0 69.0 0.0
-43.0 71.0 0.0
-43.0 73.0 0.0
-43.0 75.0 0.0
-43.0 77.0 0.0
-43.0 79.0 0.0
-43.0 81.0 0.0
-43.0 83.0 0.0
-43.0 85.0 0.0
-43.0 87.0 3.531572255968357E-5
-43.0 89.0 7.063144511936714E-5
-43.0 91.0 1.7657861279841785E-4
-43.0 93.0 2.8252578047746857E-4
-43.0 95.0 4.237886707162029E-4
-43.0 97.0 6.709987286339879E-4
-43.0 99.0 9.8884023167114E-4
-43.0 101.0 0.0018364175731035457
-43.0 103.0 0.00346094081084899
-43.0 105.0 0.005262042661392852
-43.0 107.0 0.007239723124735132
-43.0 109.0 0.01087724254838254
-43.0 111.0 0.014479446249470264
-43.0 113.0 0.01938833168526628
-43.0 115.0 0.02542732024297217
-43.0 117.0 0.03778782313886142
-43.0 119.0 0.05141969204689928
-43.0 121.0 0.06529877101285492
-43.0 123.0 0.08461647125300184
-43.0 125.0 0.10421669727362622
-43.0 127.0 0.12116824410227434
-43.0 129.0 0.130915383528747
-43.0 131.0 0.12953807034891934
-43.0 133.0 0.11654188444695579
-43.0 135.0 0.09658850120073456
-43.0 137.0 0.07483401610396949
-43.0 139.0 0.056999576211329284
[truncated: 470,805 more chars]
