# Supplementary material for: Funneling modulatory peptide design with generative models: Discovery and characterization of disruptors of calcineurin protein-protein interactions
Source: PLoS Comput Biol. 2023 Feb 2;19(2):e1010874. doi: 10.1371/journal.pcbi.1010874 (PMC9928118; doi:10.1371/journal.pcbi.1010874)
Supplement: S5 Data — (ZIP) [file pcbi.1010874.s013.zip › PepCrawler/Libs/rama500-prepro.data]

# Table name/description: "Top500 pre-Proline (not Gly or Pro) B<30"
# Number of dimensions: 2
# For each dimension, 1 to 2: lower_bound  upper_bound  number_of_bins  wrapping
#   x1: -180.0 180.0 180 true
#   x2: -180.0 180.0 180 true
# List of table coordinates and values. (Value is last number on each line.)
-179.0 -179.0 0.0029895366218236174
-179.0 -177.0 0.002491280518186348
-179.0 -175.0 0.002242152466367713
-179.0 -173.0 0.0014947683109118087
-179.0 -171.0 0.001245640259093174
-179.0 -169.0 0.001245640259093174
-179.0 -167.0 0.001245640259093174
-179.0 -165.0 9.96512207274539E-4
-179.0 -163.0 9.96512207274539E-4
-179.0 -161.0 4.982561036372695E-4
-179.0 -159.0 2.4912805181863477E-4
-179.0 -157.0 0.0
-179.0 -155.0 0.0
-179.0 -153.0 0.0
-179.0 -151.0 0.0
-179.0 -149.0 0.0
-179.0 -147.0 0.0
-179.0 -145.0 0.0
-179.0 -143.0 0.0
-179.0 -141.0 0.0
-179.0 -139.0 0.0
-179.0 -137.0 0.0
-179.0 -135.0 0.0
-179.0 -133.0 0.0
-179.0 -131.0 0.0
-179.0 -129.0 0.0
-179.0 -127.0 0.0
-179.0 -125.0 0.0
-179.0 -123.0 0.0
-179.0 -121.0 0.0
-179.0 -119.0 0.0
-179.0 -117.0 0.0
-179.0 -115.0 0.0
-179.0 -113.0 0.0
-179.0 -111.0 0.0
-179.0 -109.0 0.0
-179.0 -107.0 0.0
-179.0 -105.0 0.0
-179.0 -103.0 0.0
-179.0 -101.0 0.0
-179.0 -99.0 0.0
-179.0 -97.0 0.0
-179.0 -95.0 0.0
-179.0 -93.0 0.0
-179.0 -91.0 0.0
-179.0 -89.0 0.0
-179.0 -87.0 0.0
-179.0 -85.0 0.0
-179.0 -83.0 0.0
-179.0 -81.0 0.0
-179.0 -79.0 0.0
-179.0 -77.0 0.0
-179.0 -75.0 0.0
-179.0 -73.0 0.0
-179.0 -71.0 0.0
-179.0 -69.0 0.0
-179.0 -67.0 0.0
-179.0 -65.0 0.0
-179.0 -63.0 0.0
-179.0 -61.0 0.0
-179.0 -59.0 0.0
-179.0 -57.0 0.0
-179.0 -55.0 0.0
-179.0 -53.0 0.0
-179.0 -51.0 0.0
-179.0 -49.0 0.0
-179.0 -47.0 0.0
-179.0 -45.0 0.0
-179.0 -43.0 0.0
-179.0 -41.0 0.0
-179.0 -39.0 0.0
-179.0 -37.0 0.0
-179.0 -35.0 0.0
-179.0 -33.0 0.0
-179.0 -31.0 0.0
-179.0 -29.0 0.0
-179.0 -27.0 0.0
-179.0 -25.0 0.0
-179.0 -23.0 0.0
-179.0 -21.0 0.0
-179.0 -19.0 0.0
-179.0 -17.0 0.0
-179.0 -15.0 0.0
-179.0 -13.0 0.0
-179.0 -11.0 0.0
-179.0 -9.0 0.0
-179.0 -7.0 0.0
-179.0 -5.0 0.0
-179.0 -3.0 0.0
-179.0 -1.0 0.0
-179.0 1.0 0.0
-179.0 3.0 0.0
-179.0 5.0 0.0
-179.0 7.0 0.0
-179.0 9.0 0.0
-179.0 11.0 0.0
-179.0 13.0 0.0
-179.0 15.0 0.0
-179.0 17.0 0.0
-179.0 19.0 0.0
-179.0 21.0 0.0
-179.0 23.0 0.0
-179.0 25.0 0.0
-179.0 27.0 0.0
-179.0 29.0 0.0
-179.0 31.0 0.0
-179.0 33.0 0.0
-179.0 35.0 0.0
-179.0 37.0 0.0
-179.0 39.0 0.0
-179.0 41.0 2.4912805181863477E-4
-179.0 43.0 2.4912805181863477E-4
-179.0 45.0 4.982561036372695E-4
-179.0 47.0 4.982561036372695E-4
-179.0 49.0 9.96512207274539E-4
-179.0 51.0 9.96512207274539E-4
-179.0 53.0 9.96512207274539E-4
-179.0 55.0 9.96512207274539E-4
-179.0 57.0 0.001245640259093174
-179.0 59.0 0.001245640259093174
-179.0 61.0 0.001245640259093174
-179.0 63.0 0.001245640259093174
-179.0 65.0 0.001245640259093174
-179.0 67.0 0.0014947683109118087
-179.0 69.0 0.0017438963627304435
-179.0 71.0 0.002242152466367713
-179.0 73.0 0.002242152466367713
-179.0 75.0 0.002242152466367713
-179.0 77.0 0.002491280518186348
-179.0 79.0 0.002491280518186348
-179.0 81.0 0.002491280518186348
-179.0 83.0 0.002491280518186348
-179.0 85.0 0.002491280518186348
-179.0 87.0 0.002491280518186348
-179.0 89.0 0.002491280518186348
-179.0 91.0 0.002242152466367713
-179.0 93.0 0.002242152466367713
-179.0 95.0 0.002242152466367713
-179.0 97.0 0.002242152466367713
-179.0 99.0 0.002242152466367713
-179.0 101.0 0.002242152466367713
-179.0 103.0 0.002242152466367713
-179.0 105.0 0.002242152466367713
-179.0 107.0 0.0017438963627304435
-179.0 109.0 0.0017438963627304435
-179.0 111.0 0.0014947683109118087
-179.0 113.0 0.0014947683109118087
-179.0 115.0 0.0017438963627304435
-179.0 117.0 0.002242152466367713
-179.0 119.0 0.002242152466367713
-179.0 121.0 0.002242152466367713
-179.0 123.0 0.002491280518186348
-179.0 125.0 0.002491280518186348
-179.0 127.0 0.0029895366218236174
-179.0 129.0 0.0037369207772795215
-179.0 131.0 0.0037369207772795215
-179.0 133.0 0.0037369207772795215
-179.0 135.0 0.004235176880916791
-179.0 137.0 0.004235176880916791
-179.0 139.0 0.004235176880916791
-179.0 141.0 0.00523168908819133
-179.0 143.0 0.0064773293472845045
-179.0 145.0 0.006975585450921774
-179.0 147.0 0.008221225710014948
-179.0 149.0 0.009217737917289488
-179.0 151.0 0.011210762331838564
-179.0 153.0 0.01195814648729447
-179.0 155.0 0.01245640259093174
-179.0 157.0 0.013203786746387643
-179.0 159.0 0.013452914798206279
-179.0 161.0 0.013452914798206279
-179.0 163.0 0.012954658694569009
-179.0 165.0 0.01245640259093174
-179.0 167.0 0.011210762331838564
-179.0 169.0 0.008968609865470852
-179.0 171.0 0.007224713502740409
-179.0 173.0 0.0057299451918286
-179.0 175.0 0.004235176880916791
-179.0 177.0 0.004235176880916791
-179.0 179.0 0.0037369207772795215
-177.0 -179.0 0.0037369207772795215
-177.0 -177.0 0.0029895366218236174
-177.0 -175.0 0.002491280518186348
-177.0 -173.0 0.002242152466367713
-177.0 -171.0 0.0014947683109118087
-177.0 -169.0 0.001245640259093174
-177.0 -167.0 0.001245640259093174
-177.0 -165.0 0.001245640259093174
-177.0 -163.0 9.96512207274539E-4
-177.0 -161.0 9.96512207274539E-4
-177.0 -159.0 4.982561036372695E-4
-177.0 -157.0 0.0
-177.0 -155.0 0.0
-177.0 -153.0 0.0
-177.0 -151.0 0.0
-177.0 -149.0 0.0
-177.0 -147.0 0.0
-177.0 -145.0 0.0
-177.0 -143.0 0.0
-177.0 -141.0 0.0
-177.0 -139.0 0.0
-177.0 -137.0 0.0
-177.0 -135.0 0.0
-177.0 -133.0 0.0
-177.0 -131.0 0.0
-177.0 -129.0 0.0
-177.0 -127.0 0.0
-177.0 -125.0 0.0
-177.0 -123.0 0.0
-177.0 -121.0 0.0
-177.0 -119.0 0.0
-177.0 -117.0 0.0
-177.0 -115.0 0.0
-177.0 -113.0 0.0
-177.0 -111.0 0.0
-177.0 -109.0 0.0
-177.0 -107.0 0.0
-177.0 -105.0 0.0
-177.0 -103.0 0.0
-177.0 -101.0 0.0
-177.0 -99.0 0.0
-177.0 -97.0 0.0
-177.0 -95.0 0.0
-177.0 -93.0 0.0
-177.0 -91.0 0.0
-177.0 -89.0 0.0
-177.0 -87.0 0.0
-177.0 -85.0 0.0
-177.0 -83.0 0.0
-177.0 -81.0 0.0
-177.0 -79.0 0.0
-177.0 -77.0 0.0
-177.0 -75.0 0.0
-177.0 -73.0 0.0
-177.0 -71.0 0.0
-177.0 -69.0 0.0
-177.0 -67.0 0.0
-177.0 -65.0 0.0
-177.0 -63.0 0.0
-177.0 -61.0 0.0
-177.0 -59.0 0.0
-177.0 -57.0 0.0
-177.0 -55.0 0.0
-177.0 -53.0 0.0
-177.0 -51.0 0.0
-177.0 -49.0 0.0
-177.0 -47.0 0.0
-177.0 -45.0 0.0
-177.0 -43.0 0.0
-177.0 -41.0 0.0
-177.0 -39.0 0.0
-177.0 -37.0 0.0
-177.0 -35.0 0.0
-177.0 -33.0 0.0
-177.0 -31.0 0.0
-177.0 -29.0 0.0
-177.0 -27.0 0.0
-177.0 -25.0 0.0
-177.0 -23.0 0.0
-177.0 -21.0 0.0
-177.0 -19.0 0.0
-177.0 -17.0 0.0
-177.0 -15.0 0.0
-177.0 -13.0 0.0
-177.0 -11.0 0.0
-177.0 -9.0 0.0
-177.0 -7.0 0.0
-177.0 -5.0 0.0
-177.0 -3.0 0.0
-177.0 -1.0 0.0
-177.0 1.0 0.0
-177.0 3.0 0.0
-177.0 5.0 0.0
-177.0 7.0 0.0
-177.0 9.0 0.0
-177.0 11.0 0.0
-177.0 13.0 0.0
-177.0 15.0 0.0
-177.0 17.0 0.0
-177.0 19.0 0.0
-177.0 21.0 0.0
-177.0 23.0 0.0
-177.0 25.0 0.0
-177.0 27.0 0.0
-177.0 29.0 0.0
-177.0 31.0 0.0
-177.0 33.0 0.0
-177.0 35.0 0.0
-177.0 37.0 0.0
-177.0 39.0 2.4912805181863477E-4
-177.0 41.0 2.4912805181863477E-4
-177.0 43.0 4.982561036372695E-4
-177.0 45.0 4.982561036372695E-4
-177.0 47.0 9.96512207274539E-4
-177.0 49.0 9.96512207274539E-4
-177.0 51.0 9.96512207274539E-4
-177.0 53.0 0.001245640259093174
-177.0 55.0 0.001245640259093174
-177.0 57.0 0.001245640259093174
-177.0 59.0 0.001245640259093174
-177.0 61.0 0.001245640259093174
-177.0 63.0 0.0014947683109118087
-177.0 65.0 0.0017438963627304435
-177.0 67.0 0.002242152466367713
-177.0 69.0 0.002242152466367713
-177.0 71.0 0.002491280518186348
-177.0 73.0 0.002491280518186348
-177.0 75.0 0.0029895366218236174
-177.0 77.0 0.0029895366218236174
-177.0 79.0 0.0037369207772795215
-177.0 81.0 0.0037369207772795215
-177.0 83.0 0.0037369207772795215
-177.0 85.0 0.0037369207772795215
-177.0 87.0 0.003487792725460887
-177.0 89.0 0.0029895366218236174
-177.0 91.0 0.0029895366218236174
-177.0 93.0 0.002491280518186348
-177.0 95.0 0.002491280518186348
-177.0 97.0 0.002491280518186348
-177.0 99.0 0.002491280518186348
-177.0 101.0 0.002242152466367713
-177.0 103.0 0.002242152466367713
-177.0 105.0 0.002242152466367713
-177.0 107.0 0.002242152466367713
-177.0 109.0 0.002242152466367713
-177.0 111.0 0.002242152466367713
-177.0 113.0 0.002242152466367713
-177.0 115.0 0.002242152466367713
-177.0 117.0 0.002242152466367713
-177.0 119.0 0.002242152466367713
-177.0 121.0 0.002491280518186348
-177.0 123.0 0.0029895366218236174
-177.0 125.0 0.0037369207772795215
-177.0 127.0 0.0037369207772795215
-177.0 129.0 0.0037369207772795215
-177.0 131.0 0.004235176880916791
-177.0 133.0 0.004235176880916791
-177.0 135.0 0.00523168908819133
-177.0 137.0 0.0057299451918286
-177.0 139.0 0.006975585450921774
-177.0 141.0 0.008221225710014948
-177.0 143.0 0.009466865969108122
-177.0 145.0 0.011210762331838564
-177.0 147.0 0.01245640259093174
-177.0 149.0 0.013452914798206279
-177.0 151.0 0.014200298953662182
-177.0 153.0 0.015944195316392625
-177.0 155.0 0.01669157947184853
-177.0 157.0 0.017937219730941704
-177.0 159.0 0.018933731938216243
-177.0 161.0 0.01943198804185351
-177.0 163.0 0.017937219730941704
-177.0 165.0 0.01669157947184853
-177.0 167.0 0.015445939212755356
-177.0 169.0 0.013702042850024913
-177.0 171.0 0.01195814648729447
-177.0 173.0 0.008968609865470852
-177.0 175.0 0.006726457399103139
-177.0 177.0 0.004733432984554061
-177.0 179.0 0.004235176880916791
-175.0 -179.0 0.004235176880916791
-175.0 -177.0 0.0037369207772795215
-175.0 -175.0 0.0029895366218236174
-175.0 -173.0 0.002242152466367713
-175.0 -171.0 0.0017438963627304435
-175.0 -169.0 0.001245640259093174
-175.0 -167.0 0.001245640259093174
-175.0 -165.0 0.001245640259093174
-175.0 -163.0 9.96512207274539E-4
-175.0 -161.0 9.96512207274539E-4
-175.0 -159.0 4.982561036372695E-4
-175.0 -157.0 2.4912805181863477E-4
-175.0 -155.0 0.0
-175.0 -153.0 0.0
-175.0 -151.0 0.0
-175.0 -149.0 0.0
-175.0 -147.0 0.0
-175.0 -145.0 0.0
-175.0 -143.0 0.0
-175.0 -141.0 0.0
-175.0 -139.0 0.0
-175.0 -137.0 0.0
-175.0 -135.0 0.0
-175.0 -133.0 0.0
-175.0 -131.0 0.0
-175.0 -129.0 0.0
-175.0 -127.0 0.0
-175.0 -125.0 0.0
-175.0 -123.0 0.0
-175.0 -121.0 0.0
-175.0 -119.0 0.0
-175.0 -117.0 0.0
-175.0 -115.0 0.0
-175.0 -113.0 0.0
-175.0 -111.0 0.0
-175.0 -109.0 0.0
-175.0 -107.0 0.0
-175.0 -105.0 0.0
-175.0 -103.0 0.0
-175.0 -101.0 0.0
-175.0 -99.0 0.0
-175.0 -97.0 0.0
-175.0 -95.0 0.0
-175.0 -93.0 0.0
-175.0 -91.0 0.0
-175.0 -89.0 0.0
-175.0 -87.0 0.0
-175.0 -85.0 0.0
-175.0 -83.0 0.0
-175.0 -81.0 0.0
-175.0 -79.0 0.0
-175.0 -77.0 0.0
-175.0 -75.0 0.0
-175.0 -73.0 0.0
-175.0 -71.0 0.0
-175.0 -69.0 0.0
-175.0 -67.0 0.0
-175.0 -65.0 0.0
-175.0 -63.0 0.0
-175.0 -61.0 0.0
-175.0 -59.0 0.0
-175.0 -57.0 0.0
-175.0 -55.0 0.0
-175.0 -53.0 0.0
-175.0 -51.0 0.0
-175.0 -49.0 0.0
-175.0 -47.0 0.0
-175.0 -45.0 0.0
-175.0 -43.0 0.0
-175.0 -41.0 0.0
-175.0 -39.0 0.0
-175.0 -37.0 0.0
-175.0 -35.0 0.0
-175.0 -33.0 0.0
-175.0 -31.0 0.0
-175.0 -29.0 0.0
-175.0 -27.0 0.0
-175.0 -25.0 0.0
-175.0 -23.0 0.0
-175.0 -21.0 0.0
-175.0 -19.0 0.0
-175.0 -17.0 0.0
-175.0 -15.0 0.0
-175.0 -13.0 0.0
-175.0 -11.0 0.0
-175.0 -9.0 0.0
-175.0 -7.0 0.0
-175.0 -5.0 0.0
-175.0 -3.0 0.0
-175.0 -1.0 0.0
-175.0 1.0 0.0
-175.0 3.0 0.0
-175.0 5.0 0.0
-175.0 7.0 0.0
-175.0 9.0 0.0
-175.0 11.0 0.0
-175.0 13.0 0.0
-175.0 15.0 0.0
-175.0 17.0 0.0
-175.0 19.0 0.0
-175.0 21.0 0.0
-175.0 23.0 0.0
-175.0 25.0 0.0
-175.0 27.0 0.0
-175.0 29.0 0.0
-175.0 31.0 0.0
-175.0 33.0 0.0
-175.0 35.0 0.0
-175.0 37.0 0.0
-175.0 39.0 2.4912805181863477E-4
-175.0 41.0 4.982561036372695E-4
-175.0 43.0 4.982561036372695E-4
-175.0 45.0 9.96512207274539E-4
-175.0 47.0 9.96512207274539E-4
-175.0 49.0 9.96512207274539E-4
-175.0 51.0 0.001245640259093174
-175.0 53.0 0.001245640259093174
-175.0 55.0 0.001245640259093174
-175.0 57.0 0.001245640259093174
-175.0 59.0 0.001245640259093174
-175.0 61.0 0.0014947683109118087
-175.0 63.0 0.002242152466367713
-175.0 65.0 0.002242152466367713
-175.0 67.0 0.002491280518186348
-175.0 69.0 0.0029895366218236174
-175.0 71.0 0.0037369207772795215
-175.0 73.0 0.0037369207772795215
-175.0 75.0 0.0037369207772795215
-175.0 77.0 0.0037369207772795215
-175.0 79.0 0.0037369207772795215
-175.0 81.0 0.0037369207772795215
-175.0 83.0 0.0037369207772795215
-175.0 85.0 0.0037369207772795215
-175.0 87.0 0.0037369207772795215
-175.0 89.0 0.0037369207772795215
-175.0 91.0 0.0037369207772795215
-175.0 93.0 0.0037369207772795215
-175.0 95.0 0.0037369207772795215
-175.0 97.0 0.0029895366218236174
-175.0 99.0 0.0029895366218236174
-175.0 101.0 0.002491280518186348
-175.0 103.0 0.002491280518186348
-175.0 105.0 0.002491280518186348
-175.0 107.0 0.002491280518186348
-175.0 109.0 0.002491280518186348
-175.0 111.0 0.002242152466367713
-175.0 113.0 0.002242152466367713
-175.0 115.0 0.002491280518186348
-175.0 117.0 0.002491280518186348
-175.0 119.0 0.002491280518186348
-175.0 121.0 0.0037369207772795215
-175.0 123.0 0.0037369207772795215
-175.0 125.0 0.0037369207772795215
-175.0 127.0 0.004235176880916791
-175.0 129.0 0.004235176880916791
-175.0 131.0 0.00523168908819133
-175.0 133.0 0.0064773293472845045
-175.0 135.0 0.007722969606377678
-175.0 137.0 0.008968609865470852
-175.0 139.0 0.011210762331838564
-175.0 141.0 0.01245640259093174
-175.0 143.0 0.013702042850024913
-175.0 145.0 0.014947683109118086
-175.0 147.0 0.016442451420029897
-175.0 149.0 0.017937219730941704
-175.0 151.0 0.02092675635276532
-175.0 153.0 0.022172396611858495
-175.0 155.0 0.023667164922770306
-175.0 157.0 0.025161933233682113
-175.0 159.0 0.026158445440956652
-175.0 161.0 0.026158445440956652
-175.0 163.0 0.02566018933731938
-175.0 165.0 0.02391629297458894
-175.0 167.0 0.022172396611858495
-175.0 169.0 0.019930244145490782
-175.0 171.0 0.01619332336821126
-175.0 173.0 0.013203786746387643
-175.0 175.0 0.009965122072745391
-175.0 177.0 0.006975585450921774
-175.0 179.0 0.004982561036372696
-173.0 -179.0 0.004484304932735426
-173.0 -177.0 0.003986048829098156
-173.0 -175.0 0.0037369207772795215
-173.0 -173.0 0.002491280518186348
-173.0 -171.0 0.002242152466367713
-173.0 -169.0 0.0014947683109118087
-173.0 -167.0 0.001245640259093174
-173.0 -165.0 0.001245640259093174
-173.0 -163.0 0.001245640259093174
-173.0 -161.0 9.96512207274539E-4
-173.0 -159.0 4.982561036372695E-4
-173.0 -157.0 2.4912805181863477E-4
-173.0 -155.0 0.0
-173.0 -153.0 0.0
-173.0 -151.0 0.0
-173.0 -149.0 0.0
-173.0 -147.0 0.0
-173.0 -145.0 0.0
-173.0 -143.0 0.0
-173.0 -141.0 0.0
-173.0 -139.0 0.0
-173.0 -137.0 0.0
-173.0 -135.0 0.0
-173.0 -133.0 0.0
-173.0 -131.0 0.0
-173.0 -129.0 0.0
-173.0 -127.0 0.0
-173.0 -125.0 0.0
-173.0 -123.0 0.0
-173.0 -121.0 0.0
-173.0 -119.0 0.0
-173.0 -117.0 0.0
-173.0 -115.0 0.0
-173.0 -113.0 0.0
-173.0 -111.0 0.0
-173.0 -109.0 0.0
-173.0 -107.0 0.0
-173.0 -105.0 0.0
-173.0 -103.0 0.0
-173.0 -101.0 0.0
-173.0 -99.0 0.0
-173.0 -97.0 0.0
-173.0 -95.0 0.0
-173.0 -93.0 0.0
-173.0 -91.0 0.0
-173.0 -89.0 0.0
-173.0 -87.0 0.0
-173.0 -85.0 0.0
-173.0 -83.0 0.0
-173.0 -81.0 0.0
-173.0 -79.0 0.0
-173.0 -77.0 0.0
-173.0 -75.0 0.0
-173.0 -73.0 0.0
-173.0 -71.0 0.0
-173.0 -69.0 0.0
-173.0 -67.0 0.0
-173.0 -65.0 0.0
-173.0 -63.0 0.0
-173.0 -61.0 0.0
-173.0 -59.0 0.0
-173.0 -57.0 0.0
-173.0 -55.0 0.0
-173.0 -53.0 0.0
-173.0 -51.0 0.0
-173.0 -49.0 0.0
-173.0 -47.0 0.0
-173.0 -45.0 0.0
-173.0 -43.0 0.0
-173.0 -41.0 0.0
-173.0 -39.0 0.0
-173.0 -37.0 0.0
-173.0 -35.0 0.0
-173.0 -33.0 0.0
-173.0 -31.0 0.0
-173.0 -29.0 0.0
-173.0 -27.0 0.0
-173.0 -25.0 0.0
-173.0 -23.0 0.0
-173.0 -21.0 0.0
-173.0 -19.0 0.0
-173.0 -17.0 0.0
-173.0 -15.0 0.0
-173.0 -13.0 0.0
-173.0 -11.0 0.0
-173.0 -9.0 0.0
-173.0 -7.0 0.0
-173.0 -5.0 0.0
-173.0 -3.0 0.0
-173.0 -1.0 0.0
-173.0 1.0 0.0
-173.0 3.0 0.0
-173.0 5.0 0.0
-173.0 7.0 0.0
-173.0 9.0 0.0
-173.0 11.0 0.0
-173.0 13.0 0.0
-173.0 15.0 0.0
-173.0 17.0 0.0
-173.0 19.0 0.0
-173.0 21.0 0.0
-173.0 23.0 0.0
-173.0 25.0 0.0
-173.0 27.0 0.0
-173.0 29.0 0.0
-173.0 31.0 0.0
-173.0 33.0 0.0
-173.0 35.0 0.0
-173.0 37.0 2.4912805181863477E-4
-173.0 39.0 4.982561036372695E-4
-173.0 41.0 4.982561036372695E-4
-173.0 43.0 9.96512207274539E-4
-173.0 45.0 9.96512207274539E-4
-173.0 47.0 9.96512207274539E-4
-173.0 49.0 0.001245640259093174
-173.0 51.0 0.001245640259093174
-173.0 53.0 0.001245640259093174
-173.0 55.0 0.001245640259093174
-173.0 57.0 0.0014947683109118087
-173.0 59.0 0.0017438963627304435
-173.0 61.0 0.002242152466367713
-173.0 63.0 0.002491280518186348
-173.0 65.0 0.0029895366218236174
-173.0 67.0 0.0037369207772795215
-173.0 69.0 0.0037369207772795215
-173.0 71.0 0.0037369207772795215
-173.0 73.0 0.004235176880916791
-173.0 75.0 0.004235176880916791
-173.0 77.0 0.004235176880916791
-173.0 79.0 0.004235176880916791
-173.0 81.0 0.004235176880916791
-173.0 83.0 0.004235176880916791
-173.0 85.0 0.004235176880916791
-173.0 87.0 0.004235176880916791
-173.0 89.0 0.004235176880916791
-173.0 91.0 0.003986048829098156
-173.0 93.0 0.0037369207772795215
-173.0 95.0 0.0037369207772795215
-173.0 97.0 0.0037369207772795215
-173.0 99.0 0.0037369207772795215
-173.0 101.0 0.0037369207772795215
-173.0 103.0 0.003487792725460887
-173.0 105.0 0.0029895366218236174
-173.0 107.0 0.0029895366218236174
-173.0 109.0 0.002491280518186348
-173.0 111.0 0.002491280518186348
-173.0 113.0 0.002491280518186348
-173.0 115.0 0.0029895366218236174
-173.0 117.0 0.0029895366218236174
-173.0 119.0 0.0037369207772795215
-173.0 121.0 0.0037369207772795215
-173.0 123.0 0.004235176880916791
-173.0 125.0 0.004235176880916791
-173.0 127.0 0.004982561036372696
-173.0 129.0 0.0064773293472845045
-173.0 131.0 0.007722969606377678
-173.0 133.0 0.009217737917289488
-173.0 135.0 0.011709018435475834
-173.0 137.0 0.012954658694569009
-173.0 139.0 0.014200298953662182
-173.0 141.0 0.01619332336821126
-173.0 143.0 0.017937219730941704
-173.0 145.0 0.020179372197309416
-173.0 147.0 0.022172396611858495
-173.0 149.0 0.02391629297458894
-173.0 151.0 0.02665670154459392
-173.0 153.0 0.029397110114598904
-173.0 155.0 0.03338315894369706
-173.0 157.0 0.03662182361733931
-173.0 159.0 0.037867463876432486
-173.0 161.0 0.03811659192825112
-173.0 163.0 0.03761833582461385
-173.0 165.0 0.0343796711509716
-173.0 167.0 0.029397110114598904
-173.0 169.0 0.026158445440956652
-173.0 171.0 0.022172396611858495
-173.0 173.0 0.01768809167912307
-173.0 175.0 0.013702042850024913
-173.0 177.0 0.010712506228201295
-173.0 179.0 0.006975585450921774
-171.0 -179.0 0.0064773293472845045
-171.0 -177.0 0.004235176880916791
-171.0 -175.0 0.0037369207772795215
-171.0 -173.0 0.0029895366218236174
-171.0 -171.0 0.002242152466367713
-171.0 -169.0 0.0014947683109118087
-171.0 -167.0 0.001245640259093174
-171.0 -165.0 0.001245640259093174
-171.0 -163.0 0.001245640259093174
-171.0 -161.0 9.96512207274539E-4
-171.0 -159.0 9.96512207274539E-4
-171.0 -157.0 4.982561036372695E-4
-171.0 -155.0 0.0
-171.0 -153.0 0.0
-171.0 -151.0 0.0
-171.0 -149.0 0.0
-171.0 -147.0 0.0
-171.0 -145.0 0.0
-171.0 -143.0 0.0
-171.0 -141.0 0.0
-171.0 -139.0 0.0
-171.0 -137.0 0.0
-171.0 -135.0 0.0
-171.0 -133.0 0.0
-171.0 -131.0 0.0
-171.0 -129.0 0.0
-171.0 -127.0 0.0
-171.0 -125.0 0.0
-171.0 -123.0 0.0
-171.0 -121.0 0.0
-171.0 -119.0 0.0
-171.0 -117.0 0.0
-171.0 -115.0 0.0
-171.0 -113.0 0.0
-171.0 -111.0 0.0
-171.0 -109.0 0.0
-171.0 -107.0 0.0
-171.0 -105.0 0.0
-171.0 -103.0 0.0
-171.0 -101.0 0.0
-171.0 -99.0 0.0
-171.0 -97.0 0.0
-171.0 -95.0 0.0
-171.0 -93.0 0.0
-171.0 -91.0 0.0
-171.0 -89.0 0.0
-171.0 -87.0 0.0
-171.0 -85.0 0.0
-171.0 -83.0 0.0
-171.0 -81.0 0.0
-171.0 -79.0 0.0
-171.0 -77.0 0.0
-171.0 -75.0 0.0
-171.0 -73.0 0.0
-171.0 -71.0 0.0
-171.0 -69.0 0.0
-171.0 -67.0 0.0
-171.0 -65.0 0.0
-171.0 -63.0 0.0
-171.0 -61.0 0.0
-171.0 -59.0 0.0
-171.0 -57.0 0.0
-171.0 -55.0 0.0
-171.0 -53.0 0.0
-171.0 -51.0 0.0
-171.0 -49.0 0.0
-171.0 -47.0 0.0
-171.0 -45.0 0.0
-171.0 -43.0 0.0
-171.0 -41.0 0.0
-171.0 -39.0 0.0
-171.0 -37.0 0.0
-171.0 -35.0 0.0
-171.0 -33.0 0.0
-171.0 -31.0 0.0
-171.0 -29.0 0.0
-171.0 -27.0 0.0
-171.0 -25.0 0.0
-171.0 -23.0 0.0
-171.0 -21.0 0.0
-171.0 -19.0 0.0
-171.0 -17.0 0.0
-171.0 -15.0 0.0
-171.0 -13.0 0.0
-171.0 -11.0 0.0
-171.0 -9.0 0.0
-171.0 -7.0 0.0
-171.0 -5.0 0.0
-171.0 -3.0 0.0
-171.0 -1.0 0.0
-171.0 1.0 0.0
-171.0 3.0 0.0
-171.0 5.0 0.0
-171.0 7.0 0.0
-171.0 9.0 0.0
-171.0 11.0 0.0
-171.0 13.0 0.0
-171.0 15.0 0.0
-171.0 17.0 0.0
-171.0 19.0 0.0
-171.0 21.0 0.0
-171.0 23.0 0.0
-171.0 25.0 0.0
-171.0 27.0 0.0
-171.0 29.0 0.0
-171.0 31.0 0.0
-171.0 33.0 0.0
-171.0 35.0 2.4912805181863477E-4
-171.0 37.0 4.982561036372695E-4
-171.0 39.0 4.982561036372695E-4
-171.0 41.0 9.96512207274539E-4
-171.0 43.0 9.96512207274539E-4
-171.0 45.0 9.96512207274539E-4
-171.0 47.0 0.001245640259093174
-171.0 49.0 0.001245640259093174
-171.0 51.0 0.001245640259093174
-171.0 53.0 0.001245640259093174
-171.0 55.0 0.0014947683109118087
-171.0 57.0 0.002242152466367713
-171.0 59.0 0.002242152466367713
-171.0 61.0 0.002491280518186348
-171.0 63.0 0.0037369207772795215
-171.0 65.0 0.0037369207772795215
-171.0 67.0 0.004235176880916791
-171.0 69.0 0.004235176880916791
-171.0 71.0 0.004235176880916791
-171.0 73.0 0.004733432984554061
-171.0 75.0 0.00523168908819133
-171.0 77.0 0.00523168908819133
-171.0 79.0 0.0057299451918286
-171.0 81.0 0.0057299451918286
-171.0 83.0 0.00523168908819133
-171.0 85.0 0.00523168908819133
-171.0 87.0 0.004733432984554061
-171.0 89.0 0.004235176880916791
-171.0 91.0 0.004235176880916791
-171.0 93.0 0.004235176880916791
-171.0 95.0 0.004235176880916791
-171.0 97.0 0.003986048829098156
-171.0 99.0 0.0037369207772795215
-171.0 101.0 0.0037369207772795215
-171.0 103.0 0.0037369207772795215
-171.0 105.0 0.0037369207772795215
-171.0 107.0 0.0037369207772795215
-171.0 109.0 0.0037369207772795215
-171.0 111.0 0.0037369207772795215
-171.0 113.0 0.0037369207772795215
-171.0 115.0 0.0037369207772795215
-171.0 117.0 0.0037369207772795215
-171.0 119.0 0.0037369207772795215
-171.0 121.0 0.004235176880916791
-171.0 123.0 0.004235176880916791
-171.0 125.0 0.005480817140009965
-171.0 127.0 0.006975585450921774
-171.0 129.0 0.008470353761833582
-171.0 131.0 0.0114598903836572
-171.0 133.0 0.012954658694569009
-171.0 135.0 0.014200298953662182
-171.0 137.0 0.01669157947184853
-171.0 139.0 0.018933731938216243
-171.0 141.0 0.021674140508221227
-171.0 143.0 0.023667164922770306
-171.0 145.0 0.02566018933731938
-171.0 147.0 0.028898854010961636
-171.0 149.0 0.03338315894369706
-171.0 151.0 0.037867463876432486
-171.0 153.0 0.04210264075734928
-171.0 155.0 0.04907822620827105
-171.0 157.0 0.05430991529646238
-171.0 159.0 0.05630293971101146
-171.0 161.0 0.05705032386646736
-171.0 163.0 0.055057299451918285
-171.0 165.0 0.05007473841554559
-171.0 167.0 0.04210264075734928
-171.0 169.0 0.03662182361733931
-171.0 171.0 0.028649725959143
-171.0 173.0 0.023667164922770306
-171.0 175.0 0.017937219730941704
-171.0 177.0 0.013702042850024913
-171.0 179.0 0.009217737917289488
-169.0 -179.0 0.008221225710014948
-169.0 -177.0 0.00523168908819133
-169.0 -175.0 0.004235176880916791
-169.0 -173.0 0.0037369207772795215
-169.0 -171.0 0.002491280518186348
-169.0 -169.0 0.002242152466367713
-169.0 -167.0 0.001245640259093174
-169.0 -165.0 0.001245640259093174
-169.0 -163.0 0.001245640259093174
-169.0 -161.0 9.96512207274539E-4
-169.0 -159.0 9.96512207274539E-4
-169.0 -157.0 4.982561036372695E-4
-169.0 -155.0 0.0
-169.0 -153.0 0.0
-169.0 -151.0 0.0
-169.0 -149.0 0.0
-169.0 -147.0 0.0
-169.0 -145.0 0.0
-169.0 -143.0 0.0
-169.0 -141.0 0.0
-169.0 -139.0 0.0
-169.0 -137.0 0.0
-169.0 -135.0 0.0
-169.0 -133.0 0.0
-169.0 -131.0 0.0
-169.0 -129.0 0.0
-169.0 -127.0 0.0
-169.0 -125.0 0.0
-169.0 -123.0 0.0
-169.0 -121.0 0.0
-169.0 -119.0 0.0
-169.0 -117.0 0.0
-169.0 -115.0 0.0
-169.0 -113.0 0.0
-169.0 -111.0 0.0
-169.0 -109.0 0.0
-169.0 -107.0 0.0
-169.0 -105.0 0.0
-169.0 -103.0 0.0
-169.0 -101.0 0.0
-169.0 -99.0 0.0
-169.0 -97.0 0.0
-169.0 -95.0 0.0
-169.0 -93.0 0.0
-169.0 -91.0 0.0
-169.0 -89.0 0.0
-169.0 -87.0 0.0
-169.0 -85.0 0.0
-169.0 -83.0 0.0
-169.0 -81.0 0.0
-169.0 -79.0 0.0
-169.0 -77.0 0.0
-169.0 -75.0 0.0
-169.0 -73.0 0.0
-169.0 -71.0 0.0
-169.0 -69.0 0.0
-169.0 -67.0 0.0
-169.0 -65.0 0.0
-169.0 -63.0 0.0
-169.0 -61.0 0.0
-169.0 -59.0 0.0
-169.0 -57.0 0.0
-169.0 -55.0 0.0
-169.0 -53.0 0.0
-169.0 -51.0 0.0
-169.0 -49.0 0.0
-169.0 -47.0 0.0
-169.0 -45.0 0.0
-169.0 -43.0 0.0
-169.0 -41.0 0.0
-169.0 -39.0 0.0
-169.0 -37.0 0.0
-169.0 -35.0 0.0
-169.0 -33.0 0.0
-169.0 -31.0 0.0
-169.0 -29.0 0.0
-169.0 -27.0 0.0
-169.0 -25.0 0.0
-169.0 -23.0 0.0
-169.0 -21.0 0.0
-169.0 -19.0 0.0
-169.0 -17.0 0.0
-169.0 -15.0 0.0
-169.0 -13.0 0.0
-169.0 -11.0 0.0
-169.0 -9.0 0.0
-169.0 -7.0 0.0
-169.0 -5.0 0.0
-169.0 -3.0 0.0
-169.0 -1.0 0.0
-169.0 1.0 0.0
-169.0 3.0 0.0
-169.0 5.0 0.0
-169.0 7.0 0.0
-169.0 9.0 0.0
-169.0 11.0 0.0
-169.0 13.0 0.0
-169.0 15.0 0.0
-169.0 17.0 0.0
-169.0 19.0 0.0
-169.0 21.0 0.0
-169.0 23.0 0.0
-169.0 25.0 0.0
-169.0 27.0 0.0
-169.0 29.0 0.0
-169.0 31.0 0.0
-169.0 33.0 0.0
-169.0 35.0 2.4912805181863477E-4
-169.0 37.0 4.982561036372695E-4
-169.0 39.0 9.96512207274539E-4
-169.0 41.0 9.96512207274539E-4
-169.0 43.0 9.96512207274539E-4
-169.0 45.0 0.001245640259093174
-169.0 47.0 0.001245640259093174
-169.0 49.0 0.001245640259093174
-169.0 51.0 0.001245640259093174
-169.0 53.0 0.0014947683109118087
-169.0 55.0 0.002242152466367713
-169.0 57.0 0.002491280518186348
-169.0 59.0 0.0029895366218236174
-169.0 61.0 0.0037369207772795215
-169.0 63.0 0.004235176880916791
-169.0 65.0 0.004235176880916791
-169.0 67.0 0.004733432984554061
-169.0 69.0 0.0057299451918286
-169.0 71.0 0.0064773293472845045
-169.0 73.0 0.006975585450921774
-169.0 75.0 0.007473841554559043
-169.0 77.0 0.007722969606377678
-169.0 79.0 0.007722969606377678
-169.0 81.0 0.007722969606377678
-169.0 83.0 0.007473841554559043
-169.0 85.0 0.006975585450921774
-169.0 87.0 0.006726457399103139
-169.0 89.0 0.005979073243647235
-169.0 91.0 0.00523168908819133
-169.0 93.0 0.004982561036372696
-169.0 95.0 0.004235176880916791
-169.0 97.0 0.004235176880916791
-169.0 99.0 0.004235176880916791
-169.0 101.0 0.004235176880916791
-169.0 103.0 0.004235176880916791
-169.0 105.0 0.0037369207772795215
-169.0 107.0 0.0037369207772795215
-169.0 109.0 0.0037369207772795215
-169.0 111.0 0.0037369207772795215
-169.0 113.0 0.0037369207772795215
-169.0 115.0 0.0037369207772795215
-169.0 117.0 0.004235176880916791
-169.0 119.0 0.004235176880916791
-169.0 121.0 0.004733432984554061
-169.0 123.0 0.0064773293472845045
-169.0 125.0 0.007722969606377678
-169.0 127.0 0.009965122072745391
-169.0 129.0 0.01245640259093174
-169.0 131.0 0.013951170901843548
-169.0 133.0 0.016442451420029897
-169.0 135.0 0.019930244145490782
-169.0 137.0 0.021674140508221227
-169.0 139.0 0.02391629297458894
-169.0 141.0 0.02665670154459392
-169.0 143.0 0.029397110114598904
-169.0 145.0 0.03487792725460887
-169.0 147.0 0.039860488290981565
-169.0 149.0 0.045590433482810166
-169.0 151.0 0.055057299451918285
-169.0 153.0 0.06477329347284504
-169.0 155.0 0.06975585450921774
-169.0 157.0 0.07349277528649725
-169.0 159.0 0.07473841554559044
-169.0 161.0 0.07473841554559044
-169.0 163.0 0.07349277528649725
-169.0 165.0 0.06925759840558046
-169.0 167.0 0.06178375685102142
-169.0 169.0 0.049576482311908324
-169.0 171.0 0.03886397608370702
-169.0 173.0 0.02914798206278027
-169.0 175.0 0.0229197807673144
-169.0 177.0 0.01669157947184853
-169.0 179.0 0.01245640259093174
-167.0 -179.0 0.01046337817638266
-167.0 -177.0 0.0064773293472845045
-167.0 -175.0 0.004235176880916791
-167.0 -173.0 0.0037369207772795215
-167.0 -171.0 0.002491280518186348
-167.0 -169.0 0.002242152466367713
-167.0 -167.0 0.0014947683109118087
-167.0 -165.0 0.001245640259093174
-167.0 -163.0 0.001245640259093174
-167.0 -161.0 9.96512207274539E-4
-167.0 -159.0 9.96512207274539E-4
-167.0 -157.0 4.982561036372695E-4
-167.0 -155.0 0.0
-167.0 -153.0 0.0
-167.0 -151.0 0.0
-167.0 -149.0 0.0
-167.0 -147.0 0.0
-167.0 -145.0 0.0
-167.0 -143.0 0.0
-167.0 -141.0 0.0
-167.0 -139.0 0.0
-167.0 -137.0 0.0
-167.0 -135.0 0.0
-167.0 -133.0 0.0
-167.0 -131.0 0.0
-167.0 -129.0 0.0
-167.0 -127.0 0.0
-167.0 -125.0 0.0
-167.0 -123.0 0.0
-167.0 -121.0 0.0
-167.0 -119.0 0.0
-167.0 -117.0 0.0
-167.0 -115.0 0.0
-167.0 -113.0 0.0
-167.0 -111.0 0.0
-167.0 -109.0 0.0
-167.0 -107.0 0.0
-167.0 -105.0 0.0
-167.0 -103.0 0.0
-167.0 -101.0 0.0
-167.0 -99.0 0.0
-167.0 -97.0 0.0
-167.0 -95.0 0.0
-167.0 -93.0 0.0
-167.0 -91.0 0.0
-167.0 -89.0 0.0
-167.0 -87.0 0.0
-167.0 -85.0 0.0
-167.0 -83.0 0.0
-167.0 -81.0 0.0
-167.0 -79.0 0.0
-167.0 -77.0 0.0
-167.0 -75.0 0.0
-167.0 -73.0 0.0
-167.0 -71.0 0.0
-167.0 -69.0 0.0
-167.0 -67.0 0.0
-167.0 -65.0 0.0
-167.0 -63.0 0.0
-167.0 -61.0 0.0
-167.0 -59.0 0.0
-167.0 -57.0 0.0
-167.0 -55.0 0.0
-167.0 -53.0 0.0
-167.0 -51.0 0.0
-167.0 -49.0 0.0
-167.0 -47.0 0.0
-167.0 -45.0 0.0
-167.0 -43.0 0.0
-167.0 -41.0 0.0
-167.0 -39.0 0.0
-167.0 -37.0 0.0
-167.0 -35.0 0.0
-167.0 -33.0 0.0
-167.0 -31.0 0.0
-167.0 -29.0 0.0
-167.0 -27.0 0.0
-167.0 -25.0 0.0
-167.0 -23.0 0.0
-167.0 -21.0 0.0
-167.0 -19.0 0.0
-167.0 -17.0 0.0
-167.0 -15.0 0.0
-167.0 -13.0 0.0
-167.0 -11.0 0.0
-167.0 -9.0 0.0
-167.0 -7.0 0.0
-167.0 -5.0 0.0
-167.0 -3.0 0.0
-167.0 -1.0 0.0
-167.0 1.0 0.0
-167.0 3.0 0.0
-167.0 5.0 0.0
-167.0 7.0 0.0
-167.0 9.0 0.0
-167.0 11.0 0.0
-167.0 13.0 0.0
-167.0 15.0 0.0
-167.0 17.0 0.0
-167.0 19.0 0.0
-167.0 21.0 0.0
-167.0 23.0 0.0
-167.0 25.0 0.0
-167.0 27.0 0.0
-167.0 29.0 0.0
-167.0 31.0 0.0
-167.0 33.0 2.4912805181863477E-4
-167.0 35.0 4.982561036372695E-4
-167.0 37.0 4.982561036372695E-4
-167.0 39.0 9.96512207274539E-4
-167.0 41.0 9.96512207274539E-4
-167.0 43.0 0.001245640259093174
-167.0 45.0 0.001245640259093174
-167.0 47.0 0.001245640259093174
-167.0 49.0 0.001245640259093174
-167.0 51.0 0.0014947683109118087
-167.0 53.0 0.002242152466367713
-167.0 55.0 0.002491280518186348
-167.0 57.0 0.0037369207772795215
-167.0 59.0 0.0037369207772795215
-167.0 61.0 0.004235176880916791
-167.0 63.0 0.004733432984554061
-167.0 65.0 0.00622820129546587
-167.0 67.0 0.007473841554559043
-167.0 69.0 0.008221225710014948
-167.0 71.0 0.009217737917289488
-167.0 73.0 0.01046337817638266
-167.0 75.0 0.011210762331838564
-167.0 77.0 0.011210762331838564
-167.0 79.0 0.011210762331838564
-167.0 81.0 0.011210762331838564
-167.0 83.0 0.01046337817638266
-167.0 85.0 0.009217737917289488
-167.0 87.0 0.008470353761833582
-167.0 89.0 0.008221225710014948
-167.0 91.0 0.007224713502740409
-167.0 93.0 0.0064773293472845045
-167.0 95.0 0.0057299451918286
-167.0 97.0 0.00523168908819133
-167.0 99.0 0.004733432984554061
-167.0 101.0 0.004235176880916791
-167.0 103.0 0.004235176880916791
-167.0 105.0 0.004235176880916791
-167.0 107.0 0.004235176880916791
-167.0 109.0 0.004235176880916791
-167.0 111.0 0.004235176880916791
-167.0 113.0 0.004235176880916791
-167.0 115.0 0.004235176880916791
-167.0 117.0 0.004484304932735426
-167.0 119.0 0.005480817140009965
-167.0 121.0 0.006975585450921774
-167.0 123.0 0.008221225710014948
-167.0 125.0 0.0114598903836572
-167.0 127.0 0.013203786746387643
-167.0 129.0 0.015196811160936722
-167.0 131.0 0.017937219730941704
-167.0 133.0 0.021674140508221227
-167.0 135.0 0.02391629297458894
-167.0 137.0 0.02715495764823119
-167.0 139.0 0.032137518684603884
-167.0 141.0 0.03662182361733931
-167.0 143.0 0.04060787244643747
-167.0 145.0 0.04808171400099651
-167.0 147.0 0.05705032386646736
-167.0 149.0 0.06651718983557549
-167.0 151.0 0.0737419033383159
-167.0 153.0 0.07997010463378176
-167.0 155.0 0.08395615346287992
-167.0 157.0 0.08694569008470354
-167.0 159.0 0.08794220229197808
-167.0 161.0 0.08744394618834081
-167.0 163.0 0.08520179372197309
-167.0 165.0 0.08146487294469357
-167.0 167.0 0.0744892874937718
-167.0 169.0 0.06601893373193822
-167.0 171.0 0.05132037867463876
-167.0 173.0 0.03761833582461385
-167.0 175.0 0.026905829596412557
-167.0 177.0 0.02142501245640259
-167.0 179.0 0.014200298953662182
-165.0 -179.0 0.01195814648729447
-165.0 -177.0 0.007473841554559043
-165.0 -175.0 0.004235176880916791
-165.0 -173.0 0.0037369207772795215
-165.0 -171.0 0.0029895366218236174
-165.0 -169.0 0.002242152466367713
-165.0 -167.0 0.0014947683109118087
-165.0 -165.0 0.001245640259093174
-165.0 -163.0 0.001245640259093174
-165.0 -161.0 0.001245640259093174
-165.0 -159.0 9.96512207274539E-4
-165.0 -157.0 4.982561036372695E-4
-165.0 -155.0 0.0
-165.0 -153.0 0.0
-165.0 -151.0 0.0
-165.0 -149.0 0.0
-165.0 -147.0 0.0
-165.0 -145.0 0.0
-165.0 -143.0 0.0
-165.0 -141.0 0.0
-165.0 -139.0 0.0
-165.0 -137.0 0.0
-165.0 -135.0 0.0
-165.0 -133.0 0.0
-165.0 -131.0 0.0
-165.0 -129.0 0.0
-165.0 -127.0 0.0
-165.0 -125.0 0.0
-165.0 -123.0 0.0
-165.0 -121.0 0.0
-165.0 -119.0 0.0
-165.0 -117.0 0.0
-165.0 -115.0 0.0
-165.0 -113.0 0.0
-165.0 -111.0 0.0
-165.0 -109.0 0.0
-165.0 -107.0 0.0
-165.0 -105.0 0.0
-165.0 -103.0 0.0
-165.0 -101.0 0.0
-165.0 -99.0 0.0
-165.0 -97.0 0.0
-165.0 -95.0 0.0
-165.0 -93.0 0.0
-165.0 -91.0 0.0
-165.0 -89.0 0.0
-165.0 -87.0 0.0
-165.0 -85.0 0.0
-165.0 -83.0 0.0
-165.0 -81.0 0.0
-165.0 -79.0 0.0
-165.0 -77.0 0.0
-165.0 -75.0 0.0
-165.0 -73.0 0.0
-165.0 -71.0 0.0
-165.0 -69.0 0.0
-165.0 -67.0 0.0
-165.0 -65.0 0.0
-165.0 -63.0 0.0
-165.0 -61.0 0.0
-165.0 -59.0 0.0
-165.0 -57.0 0.0
-165.0 -55.0 0.0
-165.0 -53.0 0.0
-165.0 -51.0 0.0
-165.0 -49.0 0.0
-165.0 -47.0 0.0
-165.0 -45.0 0.0
-165.0 -43.0 0.0
-165.0 -41.0 0.0
-165.0 -39.0 0.0
-165.0 -37.0 0.0
-165.0 -35.0 0.0
-165.0 -33.0 0.0
-165.0 -31.0 0.0
-165.0 -29.0 0.0
-165.0 -27.0 0.0
-165.0 -25.0 0.0
-165.0 -23.0 0.0
-165.0 -21.0 0.0
-165.0 -19.0 0.0
-165.0 -17.0 0.0
-165.0 -15.0 0.0
-165.0 -13.0 0.0
-165.0 -11.0 0.0
-165.0 -9.0 0.0
-165.0 -7.0 0.0
-165.0 -5.0 0.0
-165.0 -3.0 0.0
-165.0 -1.0 0.0
-165.0 1.0 0.0
-165.0 3.0 0.0
-165.0 5.0 0.0
-165.0 7.0 0.0
-165.0 9.0 0.0
-165.0 11.0 0.0
-165.0 13.0 0.0
-165.0 15.0 0.0
-165.0 17.0 0.0
-165.0 19.0 0.0
-165.0 21.0 0.0
-165.0 23.0 0.0
-165.0 25.0 0.0
-165.0 27.0 0.0
-165.0 29.0 0.0
-165.0 31.0 0.0
-165.0 33.0 4.982561036372695E-4
-165.0 35.0 4.982561036372695E-4
-165.0 37.0 9.96512207274539E-4
-165.0 39.0 9.96512207274539E-4
-165.0 41.0 9.96512207274539E-4
-165.0 43.0 0.001245640259093174
-165.0 45.0 0.001245640259093174
-165.0 47.0 0.001245640259093174
-165.0 49.0 0.0014947683109118087
-165.0 51.0 0.002242152466367713
-165.0 53.0 0.002491280518186348
-165.0 55.0 0.0037369207772795215
-165.0 57.0 0.0037369207772795215
-165.0 59.0 0.004235176880916791
-165.0 61.0 0.0057299451918286
-165.0 63.0 0.007722969606377678
-165.0 65.0 0.009217737917289488
-165.0 67.0 0.0114598903836572
-165.0 69.0 0.01245640259093174
-165.0 71.0 0.012954658694569009
-165.0 73.0 0.013452914798206279
-165.0 75.0 0.013702042850024913
-165.0 77.0 0.013702042850024913
-165.0 79.0 0.013702042850024913
-165.0 81.0 0.013452914798206279
-165.0 83.0 0.01245640259093174
-165.0 85.0 0.01245640259093174
-165.0 87.0 0.01195814648729447
-165.0 89.0 0.011210762331838564
-165.0 91.0 0.009217737917289488
-165.0 93.0 0.008221225710014948
-165.0 95.0 0.007473841554559043
-165.0 97.0 0.006975585450921774
-165.0 99.0 0.0064773293472845045
-165.0 101.0 0.0057299451918286
-165.0 103.0 0.0057299451918286
-165.0 105.0 0.00523168908819133
-165.0 107.0 0.00523168908819133
-165.0 109.0 0.00523168908819133
-165.0 111.0 0.00523168908819133
-165.0 113.0 0.00523168908819133
-165.0 115.0 0.0057299451918286
-165.0 117.0 0.006726457399103139
-165.0 119.0 0.007722969606377678
-165.0 121.0 0.009715994020926755
-165.0 123.0 0.01195814648729447
-165.0 125.0 0.013702042850024913
-165.0 127.0 0.016442451420029897
-165.0 129.0 0.019930244145490782
-165.0 131.0 0.023168908819133034
-165.0 133.0 0.026158445440956652
-165.0 135.0 0.030642750373692077
-165.0 137.0 0.03687095166915795
-165.0 139.0 0.041355256601893375
-165.0 141.0 0.049576482311908324
-165.0 143.0 0.058545092177379174
-165.0 145.0 0.06701544593921276
-165.0 147.0 0.07424015944195317
-165.0 149.0 0.08146487294469357
-165.0 151.0 0.08694569008470354
-165.0 153.0 0.09491778774289986
-165.0 155.0 0.10264075734927752
-165.0 157.0 0.10563029397110114
-165.0 159.0 0.10687593423019431
-165.0 161.0 0.10563029397110114
-165.0 163.0 0.10139511709018435
-165.0 165.0 0.09217737917289487
-165.0 167.0 0.08420528151469855
-165.0 169.0 0.07498754359740907
-165.0 171.0 0.0637767812655705
-165.0 173.0 0.044095665171898356
-165.0 175.0 0.03263577478824116
-165.0 177.0 0.023667164922770306
-165.0 179.0 0.01669157947184853
-163.0 -179.0 0.013203786746387643
-163.0 -177.0 0.008221225710014948
-163.0 -175.0 0.004982561036372696
-163.0 -173.0 0.0037369207772795215
-163.0 -171.0 0.003487792725460887
-163.0 -169.0 0.002242152466367713
-163.0 -167.0 0.0014947683109118087
-163.0 -165.0 0.001245640259093174
-163.0 -163.0 0.001245640259093174
-163.0 -161.0 0.001245640259093174
-163.0 -159.0 9.96512207274539E-4
-163.0 -157.0 4.982561036372695E-4
-163.0 -155.0 0.0
-163.0 -153.0 0.0
-163.0 -151.0 0.0
-163.0 -149.0 0.0
-163.0 -147.0 0.0
-163.0 -145.0 0.0
-163.0 -143.0 0.0
-163.0 -141.0 0.0
-163.0 -139.0 0.0
-163.0 -137.0 0.0
-163.0 -135.0 0.0
-163.0 -133.0 0.0
-163.0 -131.0 0.0
-163.0 -129.0 0.0
-163.0 -127.0 0.0
-163.0 -125.0 0.0
-163.0 -123.0 0.0
-163.0 -121.0 0.0
-163.0 -119.0 0.0
-163.0 -117.0 0.0
-163.0 -115.0 0.0
-163.0 -113.0 0.0
-163.0 -111.0 0.0
-163.0 -109.0 0.0
-163.0 -107.0 0.0
-163.0 -105.0 0.0
-163.0 -103.0 0.0
-163.0 -101.0 0.0
-163.0 -99.0 0.0
-163.0 -97.0 0.0
-163.0 -95.0 0.0
-163.0 -93.0 0.0
-163.0 -91.0 0.0
-163.0 -89.0 0.0
-163.0 -87.0 0.0
-163.0 -85.0 0.0
-163.0 -83.0 0.0
-163.0 -81.0 0.0
-163.0 -79.0 0.0
-163.0 -77.0 0.0
-163.0 -75.0 0.0
-163.0 -73.0 0.0
-163.0 -71.0 0.0
-163.0 -69.0 0.0
-163.0 -67.0 0.0
-163.0 -65.0 0.0
-163.0 -63.0 0.0
-163.0 -61.0 0.0
-163.0 -59.0 0.0
-163.0 -57.0 0.0
-163.0 -55.0 0.0
-163.0 -53.0 0.0
-163.0 -51.0 0.0
-163.0 -49.0 0.0
-163.0 -47.0 0.0
-163.0 -45.0 0.0
-163.0 -43.0 0.0
-163.0 -41.0 0.0
-163.0 -39.0 0.0
-163.0 -37.0 0.0
-163.0 -35.0 0.0
-163.0 -33.0 0.0
-163.0 -31.0 0.0
-163.0 -29.0 0.0
-163.0 -27.0 0.0
-163.0 -25.0 0.0
-163.0 -23.0 0.0
-163.0 -21.0 0.0
-163.0 -19.0 0.0
-163.0 -17.0 0.0
-163.0 -15.0 0.0
-163.0 -13.0 0.0
-163.0 -11.0 0.0
-163.0 -9.0 0.0
-163.0 -7.0 0.0
-163.0 -5.0 0.0
-163.0 -3.0 0.0
-163.0 -1.0 0.0
-163.0 1.0 0.0
-163.0 3.0 0.0
-163.0 5.0 0.0
-163.0 7.0 0.0
-163.0 9.0 0.0
-163.0 11.0 0.0
-163.0 13.0 0.0
-163.0 15.0 0.0
-163.0 17.0 0.0
-163.0 19.0 0.0
-163.0 21.0 0.0
-163.0 23.0 0.0
-163.0 25.0 0.0
-163.0 27.0 0.0
-163.0 29.0 0.0
-163.0 31.0 2.4912805181863477E-4
-163.0 33.0 4.982561036372695E-4
-163.0 35.0 9.96512207274539E-4
-163.0 37.0 9.96512207274539E-4
-163.0 39.0 9.96512207274539E-4
-163.0 41.0 0.001245640259093174
-163.0 43.0 0.001245640259093174
-163.0 45.0 0.001245640259093174
-163.0 47.0 0.0014947683109118087
-163.0 49.0 0.002242152466367713
-163.0 51.0 0.002491280518186348
-163.0 53.0 0.0037369207772795215
-163.0 55.0 0.004235176880916791
-163.0 57.0 0.004733432984554061
-163.0 59.0 0.006726457399103139
-163.0 61.0 0.008968609865470852
-163.0 63.0 0.01195814648729447
-163.0 65.0 0.013452914798206279
-163.0 67.0 0.014200298953662182
-163.0 69.0 0.015445939212755356
-163.0 71.0 0.016442451420029897
-163.0 73.0 0.01669157947184853
-163.0 75.0 0.01669157947184853
-163.0 77.0 0.01669157947184853
-163.0 79.0 0.016442451420029897
-163.0 81.0 0.015445939212755356
-163.0 83.0 0.015196811160936722
-163.0 85.0 0.014200298953662182
-163.0 87.0 0.013702042850024913
-163.0 89.0 0.012954658694569009
-163.0 91.0 0.01195814648729447
-163.0 93.0 0.011210762331838564
-163.0 95.0 0.009715994020926755
-163.0 97.0 0.008968609865470852
-163.0 99.0 0.008221225710014948
-163.0 101.0 0.007972097658196313
-163.0 103.0 0.007473841554559043
-163.0 105.0 0.007224713502740409
-163.0 107.0 0.006975585450921774
-163.0 109.0 0.006975585450921774
-163.0 111.0 0.006975585450921774
-163.0 113.0 0.007473841554559043
-163.0 115.0 0.008221225710014948
-163.0 117.0 0.009217737917289488
-163.0 119.0 0.011210762331838564
-163.0 121.0 0.01245640259093174
-163.0 123.0 0.014200298953662182
-163.0 125.0 0.016940707523667164
-163.0 127.0 0.021674140508221227
-163.0 129.0 0.02391629297458894
-163.0 131.0 0.02765321375186846
-163.0 133.0 0.03388141504733433
-163.0 135.0 0.0401096163428002
-163.0 137.0 0.04833084205281515
-163.0 139.0 0.058046836073741906
-163.0 141.0 0.06701544593921276
-163.0 143.0 0.07424015944195317
-163.0 145.0 0.08146487294469357
-163.0 147.0 0.08694569008470354
-163.0 149.0 0.09715994020926756
-163.0 151.0 0.10687593423019431
-163.0 153.0 0.11410064773293473
-163.0 155.0 0.12132536123567514
-163.0 157.0 0.12356751370204284
-163.0 159.0 0.12356751370204284
-163.0 161.0 0.12132536123567514
-163.0 163.0 0.11385151968111609
-163.0 165.0 0.10563029397110114
-163.0 167.0 0.09367214748380667
-163.0 169.0 0.08246138515196812
-163.0 171.0 0.07174887892376682
-163.0 173.0 0.05430991529646238
-163.0 175.0 0.03761833582461385
-163.0 177.0 0.025909317389138018
-163.0 179.0 0.018933731938216243
-161.0 -179.0 0.013702042850024913
-161.0 -177.0 0.008968609865470852
-161.0 -175.0 0.00523168908819133
-161.0 -173.0 0.004235176880916791
-161.0 -171.0 0.0037369207772795215
-161.0 -169.0 0.002242152466367713
-161.0 -167.0 0.0014947683109118087
-161.0 -165.0 0.001245640259093174
-161.0 -163.0 0.001245640259093174
-161.0 -161.0 0.001245640259093174
-161.0 -159.0 9.96512207274539E-4
-161.0 -157.0 4.982561036372695E-4
-161.0 -155.0 2.4912805181863477E-4
-161.0 -153.0 0.0
-161.0 -151.0 0.0
-161.0 -149.0 0.0
-161.0 -147.0 0.0
-161.0 -145.0 0.0
-161.0 -143.0 0.0
-161.0 -141.0 0.0
-161.0 -139.0 0.0
-161.0 -137.0 0.0
-161.0 -135.0 0.0
-161.0 -133.0 0.0
-161.0 -131.0 0.0
-161.0 -129.0 0.0
-161.0 -127.0 0.0
-161.0 -125.0 0.0
-161.0 -123.0 0.0
-161.0 -121.0 0.0
-161.0 -119.0 0.0
-161.0 -117.0 0.0
-161.0 -115.0 0.0
-161.0 -113.0 0.0
-161.0 -111.0 0.0
-161.0 -109.0 0.0
-161.0 -107.0 0.0
-161.0 -105.0 0.0
-161.0 -103.0 0.0
-161.0 -101.0 0.0
-161.0 -99.0 0.0
-161.0 -97.0 0.0
-161.0 -95.0 0.0
-161.0 -93.0 0.0
-161.0 -91.0 0.0
-161.0 -89.0 0.0
-161.0 -87.0 0.0
-161.0 -85.0 0.0
-161.0 -83.0 0.0
-161.0 -81.0 0.0
-161.0 -79.0 0.0
-161.0 -77.0 0.0
-161.0 -75.0 0.0
-161.0 -73.0 0.0
-161.0 -71.0 0.0
-161.0 -69.0 0.0
-161.0 -67.0 0.0
-161.0 -65.0 0.0
-161.0 -63.0 0.0
-161.0 -61.0 0.0
-161.0 -59.0 0.0
-161.0 -57.0 0.0
-161.0 -55.0 0.0
-161.0 -53.0 0.0
-161.0 -51.0 0.0
-161.0 -49.0 0.0
-161.0 -47.0 0.0
-161.0 -45.0 0.0
-161.0 -43.0 0.0
-161.0 -41.0 0.0
-161.0 -39.0 0.0
-161.0 -37.0 0.0
-161.0 -35.0 0.0
-161.0 -33.0 0.0
-161.0 -31.0 0.0
-161.0 -29.0 0.0
-161.0 -27.0 0.0
-161.0 -25.0 0.0
-161.0 -23.0 0.0
-161.0 -21.0 0.0
-161.0 -19.0 0.0
-161.0 -17.0 0.0
-161.0 -15.0 0.0
-161.0 -13.0 0.0
-161.0 -11.0 0.0
-161.0 -9.0 0.0
-161.0 -7.0 0.0
-161.0 -5.0 0.0
-161.0 -3.0 0.0
-161.0 -1.0 0.0
-161.0 1.0 0.0
-161.0 3.0 0.0
-161.0 5.0 0.0
-161.0 7.0 0.0
-161.0 9.0 0.0
-161.0 11.0 0.0
-161.0 13.0 0.0
-161.0 15.0 0.0
-161.0 17.0 0.0
-161.0 19.0 0.0
-161.0 21.0 0.0
-161.0 23.0 0.0
-161.0 25.0 0.0
-161.0 27.0 0.0
-161.0 29.0 0.0
-161.0 31.0 2.4912805181863477E-4
-161.0 33.0 4.982561036372695E-4
-161.0 35.0 9.96512207274539E-4
-161.0 37.0 9.96512207274539E-4
-161.0 39.0 9.96512207274539E-4
-161.0 41.0 0.001245640259093174
-161.0 43.0 0.001245640259093174
-161.0 45.0 0.001245640259093174
-161.0 47.0 0.002242152466367713
-161.0 49.0 0.002491280518186348
-161.0 51.0 0.0037369207772795215
-161.0 53.0 0.004235176880916791
-161.0 55.0 0.004982561036372696
-161.0 57.0 0.007473841554559043
-161.0 59.0 0.011210762331838564
-161.0 61.0 0.013203786746387643
-161.0 63.0 0.014947683109118086
-161.0 65.0 0.01669157947184853
-161.0 67.0 0.01943198804185351
-161.0 69.0 0.02042850024912805
-161.0 71.0 0.021674140508221227
-161.0 73.0 0.021674140508221227
-161.0 75.0 0.021674140508221227
-161.0 77.0 0.021674140508221227
-161.0 79.0 0.02042850024912805
-161.0 81.0 0.019930244145490782
-161.0 83.0 0.017937219730941704
-161.0 85.0 0.0171898355754858
-161.0 87.0 0.016442451420029897
-161.0 89.0 0.015196811160936722
-161.0 91.0 0.013951170901843548
-161.0 93.0 0.013452914798206279
-161.0 95.0 0.01245640259093174
-161.0 97.0 0.01195814648729447
-161.0 99.0 0.0114598903836572
-161.0 101.0 0.011210762331838564
-161.0 103.0 0.01046337817638266
-161.0 105.0 0.009715994020926755
-161.0 107.0 0.009715994020926755
-161.0 109.0 0.009715994020926755
-161.0 111.0 0.009715994020926755
-161.0 113.0 0.011210762331838564
-161.0 115.0 0.011709018435475834
-161.0 117.0 0.01245640259093174
-161.0 119.0 0.013702042850024913
-161.0 121.0 0.015196811160936722
-161.0 123.0 0.017937219730941704
-161.0 125.0 0.021674140508221227
-161.0 127.0 0.025161933233682113
-161.0 129.0 0.02914798206278027
-161.0 131.0 0.03587443946188341
-161.0 133.0 0.04210264075734928
-161.0 135.0 0.053811659192825115
-161.0 137.0 0.06502242152466367
-161.0 139.0 0.07324364723467862
-161.0 141.0 0.0802192326856004
-161.0 143.0 0.08669656203288491
-161.0 145.0 0.09541604384653712
-161.0 147.0 0.10687593423019431
-161.0 149.0 0.11758844045839562
-161.0 151.0 0.1268061783756851
-161.0 153.0 0.13477827603388143
-161.0 155.0 0.1447433981066268
-161.0 157.0 0.1482311908320877
-161.0 159.0 0.14499252615844543
-161.0 161.0 0.13627304434479323
-161.0 163.0 0.12730443447932238
-161.0 165.0 0.11733931240657698
-161.0 167.0 0.10463378176382661
-161.0 169.0 0.08744394618834081
-161.0 171.0 0.0759840558046836
-161.0 173.0 0.06028898854010962
-161.0 175.0 0.0401096163428002
-161.0 177.0 0.02765321375186846
-161.0 179.0 0.020677628300946688
-159.0 -179.0 0.014200298953662182
-159.0 -177.0 0.009217737917289488
-159.0 -175.0 0.00523168908819133
-159.0 -173.0 0.004235176880916791
-159.0 -171.0 0.0037369207772795215
-159.0 -169.0 0.002242152466367713
-159.0 -167.0 0.0014947683109118087
-159.0 -165.0 0.001245640259093174
-159.0 -163.0 0.001245640259093174
-159.0 -161.0 0.001245640259093174
-159.0 -159.0 9.96512207274539E-4
-159.0 -157.0 4.982561036372695E-4
-159.0 -155.0 2.4912805181863477E-4
-159.0 -153.0 0.0
-159.0 -151.0 0.0
-159.0 -149.0 0.0
-159.0 -147.0 0.0
-159.0 -145.0 0.0
-159.0 -143.0 0.0
-159.0 -141.0 0.0
-159.0 -139.0 0.0
-159.0 -137.0 0.0
-159.0 -135.0 0.0
-159.0 -133.0 0.0
-159.0 -131.0 0.0
-159.0 -129.0 0.0
-159.0 -127.0 0.0
-159.0 -125.0 0.0
-159.0 -123.0 0.0
-159.0 -121.0 0.0
-159.0 -119.0 0.0
-159.0 -117.0 0.0
-159.0 -115.0 0.0
-159.0 -113.0 0.0
-159.0 -111.0 0.0
-159.0 -109.0 0.0
-159.0 -107.0 0.0
-159.0 -105.0 0.0
-159.0 -103.0 0.0
-159.0 -101.0 0.0
-159.0 -99.0 0.0
-159.0 -97.0 0.0
-159.0 -95.0 0.0
-159.0 -93.0 0.0
-159.0 -91.0 0.0
-159.0 -89.0 0.0
-159.0 -87.0 0.0
-159.0 -85.0 0.0
-159.0 -83.0 0.0
-159.0 -81.0 0.0
-159.0 -79.0 0.0
-159.0 -77.0 0.0
-159.0 -75.0 0.0
-159.0 -73.0 0.0
-159.0 -71.0 0.0
-159.0 -69.0 0.0
-159.0 -67.0 0.0
-159.0 -65.0 0.0
-159.0 -63.0 0.0
-159.0 -61.0 0.0
-159.0 -59.0 0.0
-159.0 -57.0 0.0
-159.0 -55.0 0.0
-159.0 -53.0 0.0
-159.0 -51.0 0.0
-159.0 -49.0 0.0
-159.0 -47.0 0.0
-159.0 -45.0 0.0
-159.0 -43.0 0.0
-159.0 -41.0 0.0
-159.0 -39.0 0.0
-159.0 -37.0 0.0
-159.0 -35.0 0.0
-159.0 -33.0 0.0
-159.0 -31.0 0.0
-159.0 -29.0 0.0
-159.0 -27.0 0.0
-159.0 -25.0 0.0
-159.0 -23.0 0.0
-159.0 -21.0 0.0
-159.0 -19.0 0.0
-159.0 -17.0 0.0
-159.0 -15.0 0.0
-159.0 -13.0 0.0
-159.0 -11.0 0.0
-159.0 -9.0 0.0
-159.0 -7.0 0.0
-159.0 -5.0 0.0
-159.0 -3.0 0.0
-159.0 -1.0 0.0
-159.0 1.0 0.0
-159.0 3.0 0.0
-159.0 5.0 0.0
-159.0 7.0 0.0
-159.0 9.0 0.0
-159.0 11.0 0.0
-159.0 13.0 0.0
-159.0 15.0 0.0
-159.0 17.0 0.0
-159.0 19.0 0.0
-159.0 21.0 0.0
-159.0 23.0 0.0
-159.0 25.0 0.0
-159.0 27.0 0.0
-159.0 29.0 2.4912805181863477E-4
-159.0 31.0 4.982561036372695E-4
-159.0 33.0 9.96512207274539E-4
-159.0 35.0 9.96512207274539E-4
-159.0 37.0 9.96512207274539E-4
-159.0 39.0 0.001245640259093174
-159.0 41.0 0.001245640259093174
-159.0 43.0 0.001245640259093174
-159.0 45.0 0.0014947683109118087
-159.0 47.0 0.002242152466367713
-159.0 49.0 0.0037369207772795215
-159.0 51.0 0.004235176880916791
-159.0 53.0 0.00523168908819133
-159.0 55.0 0.007722969606377678
-159.0 57.0 0.011709018435475834
-159.0 59.0 0.013702042850024913
-159.0 61.0 0.01669157947184853
-159.0 63.0 0.019930244145490782
-159.0 65.0 0.022172396611858495
-159.0 67.0 0.023667164922770306
-159.0 69.0 0.025161933233682113
-159.0 71.0 0.02566018933731938
-159.0 73.0 0.02566018933731938
-159.0 75.0 0.02566018933731938
-159.0 77.0 0.025161933233682113
-159.0 79.0 0.02391629297458894
-159.0 81.0 0.023667164922770306
-159.0 83.0 0.022172396611858495
-159.0 85.0 0.021674140508221227
-159.0 87.0 0.019930244145490782
-159.0 89.0 0.017937219730941704
-159.0 91.0 0.01669157947184853
-159.0 93.0 0.015445939212755356
-159.0 95.0 0.014947683109118086
-159.0 97.0 0.013702042850024913
-159.0 99.0 0.013702042850024913
-159.0 101.0 0.013203786746387643
-159.0 103.0 0.01245640259093174
-159.0 105.0 0.01245640259093174
-159.0 107.0 0.01245640259093174
-159.0 109.0 0.01245640259093174
-159.0 111.0 0.012705530642750373
-159.0 113.0 0.013452914798206279
-159.0 115.0 0.013702042850024913
-159.0 117.0 0.014947683109118086
-159.0 119.0 0.01669157947184853
-159.0 121.0 0.01943198804185351
-159.0 123.0 0.022172396611858495
-159.0 125.0 0.025411061285500747
-159.0 127.0 0.029397110114598904
-159.0 129.0 0.03736920777279522
-159.0 131.0 0.04359740906826109
-159.0 133.0 0.05580468360737419
-159.0 135.0 0.06701544593921276
-159.0 137.0 0.07498754359740907
-159.0 139.0 0.08320876930742402
-159.0 141.0 0.09068261086198307
-159.0 143.0 0.10463378176382661
-159.0 145.0 0.11360239162929746
-159.0 147.0 0.12580966616841055
-159.0 149.0 0.14175386148480318
-159.0 151.0 0.15645241654210265
-159.0 153.0 0.16367713004484305
-159.0 155.0 0.16865969108121576
-159.0 157.0 0.1696562032884903
-159.0 159.0 0.1654210264075735
-159.0 161.0 0.15794718485301446
-159.0 163.0 0.14275037369207771
-159.0 165.0 0.12531141006477328
-159.0 167.0 0.10986547085201794
-159.0 169.0 0.09267563527653214
-159.0 171.0 0.0794718485301445
-159.0 173.0 0.06477329347284504
-159.0 175.0 0.04210264075734928
-159.0 177.0 0.028898854010961636
-159.0 179.0 0.021674140508221227
-157.0 -179.0 0.014200298953662182
-157.0 -177.0 0.009217737917289488
-157.0 -175.0 0.00523168908819133
-157.0 -173.0 0.004235176880916791
-157.0 -171.0 0.0037369207772795215
-157.0 -169.0 0.002242152466367713
-157.0 -167.0 0.0014947683109118087
-157.0 -165.0 0.001245640259093174
-157.0 -163.0 0.001245640259093174
-157.0 -161.0 0.001245640259093174
-157.0 -159.0 9.96512207274539E-4
-157.0 -157.0 4.982561036372695E-4
-157.0 -155.0 2.4912805181863477E-4
-157.0 -153.0 0.0
-157.0 -151.0 0.0
-157.0 -149.0 0.0
-157.0 -147.0 0.0
-157.0 -145.0 0.0
-157.0 -143.0 0.0
-157.0 -141.0 0.0
-157.0 -139.0 0.0
-157.0 -137.0 0.0
-157.0 -135.0 0.0
-157.0 -133.0 0.0
-157.0 -131.0 0.0
-157.0 -129.0 0.0
-157.0 -127.0 0.0
-157.0 -125.0 0.0
-157.0 -123.0 0.0
-157.0 -121.0 0.0
-157.0 -119.0 0.0
-157.0 -117.0 0.0
-157.0 -115.0 0.0
-157.0 -113.0 0.0
-157.0 -111.0 0.0
-157.0 -109.0 0.0
-157.0 -107.0 0.0
-157.0 -105.0 0.0
-157.0 -103.0 0.0
-157.0 -101.0 0.0
-157.0 -99.0 0.0
-157.0 -97.0 0.0
-157.0 -95.0 0.0
-157.0 -93.0 0.0
-157.0 -91.0 0.0
-157.0 -89.0 0.0
-157.0 -87.0 0.0
-157.0 -85.0 0.0
-157.0 -83.0 0.0
-157.0 -81.0 0.0
-157.0 -79.0 0.0
-157.0 -77.0 0.0
-157.0 -75.0 0.0
-157.0 -73.0 0.0
-157.0 -71.0 0.0
-157.0 -69.0 0.0
-157.0 -67.0 0.0
-157.0 -65.0 0.0
-157.0 -63.0 0.0
-157.0 -61.0 0.0
-157.0 -59.0 0.0
-157.0 -57.0 0.0
-157.0 -55.0 0.0
-157.0 -53.0 0.0
-157.0 -51.0 0.0
-157.0 -49.0 0.0
-157.0 -47.0 0.0
-157.0 -45.0 0.0
-157.0 -43.0 0.0
-157.0 -41.0 0.0
-157.0 -39.0 0.0
-157.0 -37.0 0.0
-157.0 -35.0 0.0
-157.0 -33.0 0.0
-157.0 -31.0 0.0
-157.0 -29.0 0.0
-157.0 -27.0 0.0
-157.0 -25.0 0.0
-157.0 -23.0 0.0
-157.0 -21.0 0.0
-157.0 -19.0 0.0
-157.0 -17.0 0.0
-157.0 -15.0 0.0
-157.0 -13.0 0.0
-157.0 -11.0 0.0
-157.0 -9.0 0.0
-157.0 -7.0 0.0
-157.0 -5.0 0.0
-157.0 -3.0 0.0
-157.0 -1.0 0.0
-157.0 1.0 0.0
-157.0 3.0 0.0
-157.0 5.0 0.0
-157.0 7.0 0.0
-157.0 9.0 0.0
-157.0 11.0 0.0
-157.0 13.0 0.0
-157.0 15.0 0.0
-157.0 17.0 0.0
-157.0 19.0 0.0
-157.0 21.0 0.0
-157.0 23.0 0.0
-157.0 25.0 0.0
-157.0 27.0 0.0
-157.0 29.0 4.982561036372695E-4
-157.0 31.0 4.982561036372695E-4
-157.0 33.0 9.96512207274539E-4
-157.0 35.0 9.96512207274539E-4
-157.0 37.0 0.001245640259093174
-157.0 39.0 0.001245640259093174
-157.0 41.0 0.001245640259093174
-157.0 43.0 0.0014947683109118087
-157.0 45.0 0.002242152466367713
-157.0 47.0 0.0029895366218236174
-157.0 49.0 0.0037369207772795215
-157.0 51.0 0.004733432984554061
-157.0 53.0 0.007722969606377678
-157.0 55.0 0.01195814648729447
-157.0 57.0 0.014449427005480818
-157.0 59.0 0.017937219730941704
-157.0 61.0 0.02192326856003986
-157.0 63.0 0.025161933233682113
-157.0 65.0 0.02715495764823119
-157.0 67.0 0.029397110114598904
-157.0 69.0 0.03263577478824116
-157.0 71.0 0.03338315894369706
-157.0 73.0 0.03338315894369706
-157.0 75.0 0.03288490284005979
-157.0 77.0 0.032137518684603884
-157.0 79.0 0.029397110114598904
-157.0 81.0 0.02815146985550573
-157.0 83.0 0.02665670154459392
-157.0 85.0 0.025161933233682113
-157.0 87.0 0.023667164922770306
-157.0 89.0 0.022172396611858495
-157.0 91.0 0.021674140508221227
-157.0 93.0 0.019930244145490782
-157.0 95.0 0.017937219730941704
-157.0 97.0 0.01669157947184853
-157.0 99.0 0.01619332336821126
-157.0 101.0 0.015445939212755356
-157.0 103.0 0.015196811160936722
-157.0 105.0 0.014947683109118086
-157.0 107.0 0.014947683109118086
-157.0 109.0 0.015196811160936722
-157.0 111.0 0.015445939212755356
-157.0 113.0 0.01619332336821126
-157.0 115.0 0.01669157947184853
-157.0 117.0 0.018435475834578975
-157.0 119.0 0.02142501245640259
-157.0 121.0 0.023168908819133034
-157.0 123.0 0.02566018933731938
-157.0 125.0 0.029397110114598904
-157.0 127.0 0.03687095166915795
-157.0 129.0 0.04309915296462382
-157.0 131.0 0.05555555555555555
-157.0 133.0 0.06751370204285002
-157.0 135.0 0.07648231190832087
-157.0 137.0 0.08470353761833582
-157.0 139.0 0.09516691579471849
-157.0 141.0 0.10787244643746886
-157.0 143.0 0.1210762331838565
-157.0 145.0 0.1332835077229696
-157.0 147.0 0.15396113602391628
-157.0 149.0 0.1681614349775785
-157.0 151.0 0.18061783756851021
-157.0 153.0 0.18684603886397608
-157.0 155.0 0.19108121574489287
-157.0 157.0 0.1878425510712506
-157.0 159.0 0.18360737419033382
-157.0 161.0 0.17164922770303936
-157.0 163.0 0.15794718485301446
-157.0 165.0 0.1332835077229696
-157.0 167.0 0.11609367214748381
-157.0 169.0 0.09691081215744893
-157.0 171.0 0.08146487294469357
-157.0 173.0 0.06552067762830095
-157.0 175.0 0.042600896860986545
-157.0 177.0 0.02914798206278027
-157.0 179.0 0.021674140508221227
-155.0 -179.0 0.014200298953662182
-155.0 -177.0 0.009217737917289488
-155.0 -175.0 0.00523168908819133
-155.0 -173.0 0.0037369207772795215
-155.0 -171.0 0.0032386646736422523
-155.0 -169.0 0.002242152466367713
-155.0 -167.0 0.0014947683109118087
-155.0 -165.0 0.001245640259093174
-155.0 -163.0 0.001245640259093174
-155.0 -161.0 0.001245640259093174
-155.0 -159.0 9.96512207274539E-4
-155.0 -157.0 9.96512207274539E-4
-155.0 -155.0 2.4912805181863477E-4
-155.0 -153.0 0.0
-155.0 -151.0 0.0
-155.0 -149.0 0.0
-155.0 -147.0 0.0
-155.0 -145.0 0.0
-155.0 -143.0 0.0
-155.0 -141.0 0.0
-155.0 -139.0 0.0
-155.0 -137.0 0.0
-155.0 -135.0 0.0
-155.0 -133.0 0.0
-155.0 -131.0 0.0
-155.0 -129.0 0.0
-155.0 -127.0 0.0
-155.0 -125.0 0.0
-155.0 -123.0 0.0
-155.0 -121.0 0.0
-155.0 -119.0 0.0
-155.0 -117.0 0.0
-155.0 -115.0 0.0
-155.0 -113.0 0.0
-155.0 -111.0 0.0
-155.0 -109.0 0.0
-155.0 -107.0 0.0
-155.0 -105.0 0.0
-155.0 -103.0 0.0
-155.0 -101.0 0.0
-155.0 -99.0 0.0
-155.0 -97.0 0.0
-155.0 -95.0 0.0
-155.0 -93.0 0.0
-155.0 -91.0 0.0
-155.0 -89.0 0.0
-155.0 -87.0 0.0
-155.0 -85.0 0.0
-155.0 -83.0 0.0
-155.0 -81.0 0.0
-155.0 -79.0 0.0
-155.0 -77.0 0.0
-155.0 -75.0 0.0
-155.0 -73.0 0.0
-155.0 -71.0 0.0
-155.0 -69.0 0.0
-155.0 -67.0 0.0
-155.0 -65.0 0.0
-155.0 -63.0 0.0
-155.0 -61.0 0.0
-155.0 -59.0 0.0
-155.0 -57.0 0.0
-155.0 -55.0 0.0
-155.0 -53.0 0.0
-155.0 -51.0 0.0
-155.0 -49.0 0.0
-155.0 -47.0 0.0
-155.0 -45.0 0.0
-155.0 -43.0 0.0
-155.0 -41.0 0.0
-155.0 -39.0 0.0
-155.0 -37.0 0.0
-155.0 -35.0 0.0
-155.0 -33.0 0.0
-155.0 -31.0 0.0
-155.0 -29.0 0.0
-155.0 -27.0 0.0
-155.0 -25.0 0.0
-155.0 -23.0 0.0
-155.0 -21.0 0.0
-155.0 -19.0 0.0
-155.0 -17.0 0.0
-155.0 -15.0 0.0
-155.0 -13.0 0.0
-155.0 -11.0 0.0
-155.0 -9.0 0.0
-155.0 -7.0 0.0
-155.0 -5.0 0.0
-155.0 -3.0 0.0
-155.0 -1.0 0.0
-155.0 1.0 0.0
-155.0 3.0 0.0
-155.0 5.0 0.0
-155.0 7.0 0.0
-155.0 9.0 0.0
-155.0 11.0 0.0
-155.0 13.0 0.0
-155.0 15.0 0.0
-155.0 17.0 0.0
-155.0 19.0 0.0
-155.0 21.0 0.0
-155.0 23.0 0.0
-155.0 25.0 0.0
-155.0 27.0 2.4912805181863477E-4
-155.0 29.0 4.982561036372695E-4
-155.0 31.0 9.96512207274539E-4
-155.0 33.0 9.96512207274539E-4
-155.0 35.0 0.001245640259093174
-155.0 37.0 0.001245640259093174
-155.0 39.0 0.001245640259093174
-155.0 41.0 0.001245640259093174
-155.0 43.0 0.002242152466367713
-155.0 45.0 0.002491280518186348
-155.0 47.0 0.0037369207772795215
-155.0 49.0 0.004235176880916791
-155.0 51.0 0.006975585450921774
-155.0 53.0 0.011709018435475834
-155.0 55.0 0.014947683109118086
-155.0 57.0 0.019930244145490782
-155.0 59.0 0.023667164922770306
-155.0 61.0 0.02715495764823119
-155.0 63.0 0.03263577478824116
-155.0 65.0 0.03736920777279522
-155.0 67.0 0.0393622321873443
-155.0 69.0 0.04160438465371201
-155.0 71.0 0.04285002491280518
-155.0 73.0 0.04309915296462382
-155.0 75.0 0.04285002491280518
-155.0 77.0 0.04110612855007474
-155.0 79.0 0.03911310413552566
-155.0 81.0 0.03761833582461385
-155.0 83.0 0.03413054309915296
-155.0 85.0 0.03188839063278525
-155.0 87.0 0.028649725959143
-155.0 89.0 0.026407573492775286
-155.0 91.0 0.02491280518186348
-155.0 93.0 0.023667164922770306
-155.0 95.0 0.02192326856003986
-155.0 97.0 0.021674140508221227
-155.0 99.0 0.019930244145490782
-155.0 101.0 0.01943198804185351
-155.0 103.0 0.018435475834578975
-155.0 105.0 0.017937219730941704
-155.0 107.0 0.017937219730941704
-155.0 109.0 0.018435475834578975
-155.0 111.0 0.019930244145490782
-155.0 113.0 0.020179372197309416
-155.0 115.0 0.021674140508221227
-155.0 117.0 0.022670652715495766
-155.0 119.0 0.02391629297458894
-155.0 121.0 0.02665670154459392
-155.0 123.0 0.029895366218236172
-155.0 125.0 0.03662182361733931
-155.0 127.0 0.04210264075734928
-155.0 129.0 0.05430991529646238
-155.0 131.0 0.06626806178375685
-155.0 133.0 0.07498754359740907
-155.0 135.0 0.08420528151469855
-155.0 137.0 0.09516691579471849
-155.0 139.0 0.10911808669656203
-155.0 141.0 0.12331838565022421
-155.0 143.0 0.14175386148480318
-155.0 145.0 0.1604384653712008
-155.0 147.0 0.17787742899850523
-155.0 149.0 0.1933233682112606
-155.0 151.0 0.20752366716492276
-155.0 153.0 0.21898355754857998
-155.0 155.0 0.22247135027404086
-155.0 157.0 0.216243148978575
-155.0 159.0 0.2027902341803687
-155.0 161.0 0.184853014449427
-155.0 163.0 0.16741405082212257
-155.0 165.0 0.14499252615844543
-155.0 167.0 0.1203288490284006
-155.0 169.0 0.10064773293472845
-155.0 171.0 0.08146487294469357
-155.0 173.0 0.06552067762830095
-155.0 175.0 0.04210264075734928
-155.0 177.0 0.028649725959143
-155.0 179.0 0.021674140508221227
-153.0 -179.0 0.013702042850024913
-153.0 -177.0 0.008470353761833582
-153.0 -175.0 0.004982561036372696
-153.0 -173.0 0.0037369207772795215
-153.0 -171.0 0.0029895366218236174
-153.0 -169.0 0.002242152466367713
-153.0 -167.0 0.0014947683109118087
-153.0 -165.0 0.001245640259093174
-153.0 -163.0 0.001245640259093174
-153.0 -161.0 0.001245640259093174
-153.0 -159.0 9.96512207274539E-4
-153.0 -157.0 9.96512207274539E-4
-153.0 -155.0 2.4912805181863477E-4
-153.0 -153.0 0.0
-153.0 -151.0 0.0
-153.0 -149.0 0.0
-153.0 -147.0 0.0
-153.0 -145.0 0.0
-153.0 -143.0 0.0
-153.0 -141.0 0.0
-153.0 -139.0 0.0
-153.0 -137.0 0.0
-153.0 -135.0 0.0
-153.0 -133.0 0.0
-153.0 -131.0 0.0
-153.0 -129.0 0.0
-153.0 -127.0 0.0
-153.0 -125.0 0.0
-153.0 -123.0 0.0
-153.0 -121.0 0.0
-153.0 -119.0 0.0
-153.0 -117.0 0.0
-153.0 -115.0 0.0
-153.0 -113.0 0.0
-153.0 -111.0 0.0
-153.0 -109.0 0.0
-153.0 -107.0 0.0
-153.0 -105.0 0.0
-153.0 -103.0 0.0
-153.0 -101.0 0.0
-153.0 -99.0 0.0
-153.0 -97.0 0.0
-153.0 -95.0 0.0
-153.0 -93.0 0.0
-153.0 -91.0 0.0
-153.0 -89.0 0.0
-153.0 -87.0 0.0
-153.0 -85.0 0.0
-153.0 -83.0 0.0
-153.0 -81.0 0.0
-153.0 -79.0 0.0
-153.0 -77.0 0.0
-153.0 -75.0 0.0
-153.0 -73.0 0.0
-153.0 -71.0 0.0
-153.0 -69.0 0.0
-153.0 -67.0 0.0
-153.0 -65.0 0.0
-153.0 -63.0 0.0
-153.0 -61.0 0.0
-153.0 -59.0 0.0
-153.0 -57.0 0.0
-153.0 -55.0 0.0
-153.0 -53.0 0.0
-153.0 -51.0 0.0
-153.0 -49.0 0.0
-153.0 -47.0 0.0
-153.0 -45.0 0.0
-153.0 -43.0 0.0
-153.0 -41.0 0.0
-153.0 -39.0 0.0
-153.0 -37.0 0.0
-153.0 -35.0 0.0
-153.0 -33.0 0.0
-153.0 -31.0 0.0
-153.0 -29.0 0.0
-153.0 -27.0 0.0
-153.0 -25.0 0.0
-153.0 -23.0 0.0
-153.0 -21.0 0.0
-153.0 -19.0 0.0
-153.0 -17.0 0.0
-153.0 -15.0 0.0
-153.0 -13.0 0.0
-153.0 -11.0 0.0
-153.0 -9.0 0.0
-153.0 -7.0 0.0
-153.0 -5.0 0.0
-153.0 -3.0 0.0
-153.0 -1.0 0.0
-153.0 1.0 0.0
-153.0 3.0 0.0
-153.0 5.0 0.0
-153.0 7.0 0.0
-153.0 9.0 0.0
-153.0 11.0 0.0
-153.0 13.0 0.0
-153.0 15.0 0.0
-153.0 17.0 0.0
-153.0 19.0 0.0
-153.0 21.0 0.0
-153.0 23.0 0.0
-153.0 25.0 0.0
-153.0 27.0 4.982561036372695E-4
-153.0 29.0 4.982561036372695E-4
-153.0 31.0 9.96512207274539E-4
-153.0 33.0 9.96512207274539E-4
-153.0 35.0 0.001245640259093174
-153.0 37.0 0.001245640259093174
-153.0 39.0 0.001245640259093174
-153.0 41.0 0.0014947683109118087
-153.0 43.0 0.002242152466367713
-153.0 45.0 0.0037369207772795215
-153.0 47.0 0.004235176880916791
-153.0 49.0 0.0064773293472845045
-153.0 51.0 0.011210762331838564
-153.0 53.0 0.014200298953662182
-153.0 55.0 0.019930244145490782
-153.0 57.0 0.02391629297458894
-153.0 59.0 0.02914798206278027
-153.0 61.0 0.03736920777279522
-153.0 63.0 0.04210264075734928
-153.0 65.0 0.04982561036372696
-153.0 67.0 0.05555555555555555
-153.0 69.0 0.05954160438465371
-153.0 71.0 0.06327852516193323
-153.0 73.0 0.0637767812655705
-153.0 75.0 0.06327852516193323
-153.0 77.0 0.05954160438465371
-153.0 79.0 0.05555555555555555
-153.0 81.0 0.05132037867463876
-153.0 83.0 0.044095665171898356
-153.0 85.0 0.0401096163428002
-153.0 87.0 0.03761833582461385
-153.0 89.0 0.03338315894369706
-153.0 91.0 0.029397110114598904
-153.0 93.0 0.02715495764823119
-153.0 95.0 0.02566018933731938
-153.0 97.0 0.024414549078226207
-153.0 99.0 0.023667164922770306
-153.0 101.0 0.0229197807673144
-153.0 103.0 0.022172396611858495
-153.0 105.0 0.022172396611858495
-153.0 107.0 0.022172396611858495
-153.0 109.0 0.022670652715495766
-153.0 111.0 0.023667164922770306
-153.0 113.0 0.02391629297458894
-153.0 115.0 0.025161933233682113
-153.0 117.0 0.026407573492775286
-153.0 119.0 0.028649725959143
-153.0 121.0 0.03263577478824116
-153.0 123.0 0.03736920777279522
-153.0 125.0 0.04210264075734928
-153.0 127.0 0.05256601893373194
-153.0 129.0 0.06402590931738913
-153.0 131.0 0.07349277528649725
-153.0 133.0 0.0817140009965122
-153.0 135.0 0.0916791230692576
-153.0 137.0 0.10687593423019431
-153.0 139.0 0.12207274539113104
-153.0 141.0 0.14275037369207771
-153.0 143.0 0.16417538614848032
-153.0 145.0 0.1841056302939711
-153.0 147.0 0.2042850024912805
-153.0 149.0 0.2284504235176881
-153.0 151.0 0.25535625311410065
-153.0 153.0 0.26681614349775784
-153.0 155.0 0.2678126557050324
-153.0 157.0 0.2571001494768311
-153.0 159.0 0.22869955156950672
-153.0 161.0 0.2027902341803687
-153.0 163.0 0.17862481315396114
-153.0 165.0 0.15396113602391628
-153.0 167.0 0.12356751370204284
-153.0 169.0 0.10139511709018435
-153.0 171.0 0.08146487294469357
-153.0 173.0 0.0645241654210264
-153.0 175.0 0.04060787244643747
-153.0 177.0 0.02765321375186846
-153.0 179.0 0.02042850024912805
-151.0 -179.0 0.013702042850024913
-151.0 -177.0 0.008221225710014948
-151.0 -175.0 0.004733432984554061
-151.0 -173.0 0.0037369207772795215
-151.0 -171.0 0.0029895366218236174
-151.0 -169.0 0.002242152466367713
-151.0 -167.0 0.0014947683109118087
-151.0 -165.0 0.001245640259093174
-151.0 -163.0 0.001245640259093174
-151.0 -161.0 0.001245640259093174
-151.0 -159.0 9.96512207274539E-4
-151.0 -157.0 9.96512207274539E-4
-151.0 -155.0 2.4912805181863477E-4
-151.0 -153.0 0.0
-151.0 -151.0 0.0
-151.0 -149.0 0.0
-151.0 -147.0 0.0
-151.0 -145.0 0.0
-151.0 -143.0 0.0
-151.0 -141.0 0.0
-151.0 -139.0 0.0
-151.0 -137.0 0.0
-151.0 -135.0 0.0
-151.0 -133.0 0.0
-151.0 -131.0 0.0
-151.0 -129.0 0.0
-151.0 -127.0 0.0
-151.0 -125.0 0.0
-151.0 -123.0 0.0
-151.0 -121.0 0.0
-151.0 -119.0 0.0
-151.0 -117.0 0.0
-151.0 -115.0 0.0
-151.0 -113.0 0.0
-151.0 -111.0 0.0
-151.0 -109.0 0.0
-151.0 -107.0 0.0
-151.0 -105.0 0.0
-151.0 -103.0 0.0
-151.0 -101.0 0.0
-151.0 -99.0 0.0
-151.0 -97.0 0.0
-151.0 -95.0 0.0
-151.0 -93.0 0.0
-151.0 -91.0 0.0
-151.0 -89.0 0.0
-151.0 -87.0 0.0
-151.0 -85.0 0.0
-151.0 -83.0 0.0
-151.0 -81.0 0.0
-151.0 -79.0 0.0
-151.0 -77.0 0.0
-151.0 -75.0 0.0
-151.0 -73.0 0.0
-151.0 -71.0 0.0
-151.0 -69.0 0.0
-151.0 -67.0 0.0
-151.0 -65.0 0.0
-151.0 -63.0 0.0
-151.0 -61.0 0.0
-151.0 -59.0 0.0
-151.0 -57.0 0.0
-151.0 -55.0 0.0
-151.0 -53.0 0.0
-151.0 -51.0 0.0
-151.0 -49.0 0.0
-151.0 -47.0 0.0
-151.0 -45.0 0.0
-151.0 -43.0 0.0
-151.0 -41.0 0.0
-151.0 -39.0 0.0
-151.0 -37.0 0.0
-151.0 -35.0 0.0
-151.0 -33.0 0.0
-151.0 -31.0 0.0
-151.0 -29.0 0.0
-151.0 -27.0 0.0
-151.0 -25.0 0.0
-151.0 -23.0 0.0
-151.0 -21.0 0.0
-151.0 -19.0 0.0
-151.0 -17.0 0.0
-151.0 -15.0 0.0
-151.0 -13.0 0.0
-151.0 -11.0 0.0
-151.0 -9.0 0.0
-151.0 -7.0 0.0
-151.0 -5.0 0.0
-151.0 -3.0 0.0
-151.0 -1.0 0.0
-151.0 1.0 0.0
-151.0 3.0 0.0
-151.0 5.0 0.0
-151.0 7.0 0.0
-151.0 9.0 0.0
-151.0 11.0 0.0
-151.0 13.0 0.0
-151.0 15.0 0.0
-151.0 17.0 0.0
-151.0 19.0 0.0
-151.0 21.0 0.0
-151.0 23.0 0.0
-151.0 25.0 2.4912805181863477E-4
-151.0 27.0 4.982561036372695E-4
-151.0 29.0 9.96512207274539E-4
-151.0 31.0 9.96512207274539E-4
-151.0 33.0 0.001245640259093174
-151.0 35.0 0.001245640259093174
-151.0 37.0 0.001245640259093174
-151.0 39.0 0.0014947683109118087
-151.0 41.0 0.002242152466367713
-151.0 43.0 0.0029895366218236174
-151.0 45.0 0.0037369207772795215
-151.0 47.0 0.004982561036372696
-151.0 49.0 0.008470353761833582
-151.0 51.0 0.013702042850024913
-151.0 53.0 0.017937219730941704
-151.0 55.0 0.02391629297458894
-151.0 57.0 0.03014449427005481
-151.0 59.0 0.03911310413552566
-151.0 61.0 0.05082212257100149
-151.0 63.0 0.06278026905829596
-151.0 65.0 0.06975585450921774
-151.0 67.0 0.07424015944195317
-151.0 69.0 0.07822620827105133
-151.0 71.0 0.0802192326856004
-151.0 73.0 0.08046836073741903
-151.0 75.0 0.07972097658196313
-151.0 77.0 0.07747882411559541
-151.0 79.0 0.07424015944195317
-151.0 81.0 0.07000498256103638
-151.0 83.0 0.06502242152466367
-151.0 85.0 0.05605381165919283
-151.0 87.0 0.04932735426008968
-151.0 89.0 0.04210264075734928
-151.0 91.0 0.03886397608370702
-151.0 93.0 0.03537618335824614
-151.0 95.0 0.03263577478824116
-151.0 97.0 0.02914798206278027
-151.0 99.0 0.02765321375186846
-151.0 101.0 0.02665670154459392
-151.0 103.0 0.026158445440956652
-151.0 105.0 0.026158445440956652
-151.0 107.0 0.026158445440956652
-151.0 109.0 0.02665670154459392
-151.0 111.0 0.02715495764823119
-151.0 113.0 0.028649725959143
-151.0 115.0 0.029397110114598904
-151.0 117.0 0.03263577478824116
-151.0 119.0 0.03537618335824614
-151.0 121.0 0.03886397608370702
-151.0 123.0 0.042600896860986545
-151.0 125.0 0.051818634778276036
-151.0 127.0 0.06153462879920279
-151.0 129.0 0.07149975087194818
-151.0 131.0 0.07972097658196313
-151.0 133.0 0.08769307424015944
-151.0 135.0 0.1038863976083707
-151.0 137.0 0.11958146487294469
-151.0 139.0 0.13726955655206777
-151.0 141.0 0.16218236173393125
-151.0 143.0 0.1841056302939711
-151.0 145.0 0.20827105132037868
-151.0 147.0 0.24539113104135526
-151.0 149.0 0.27827603388141503
-151.0 151.0 0.3036870951669158
-151.0 153.0 0.3148978574987544
-151.0 155.0 0.31415047334329843
-151.0 157.0 0.2974588938714499
-151.0 159.0 0.2670652715495765
-151.0 161.0 0.2242152466367713
-151.0 163.0 0.1878425510712506
-151.0 165.0 0.16018933731938217
-151.0 167.0 0.12655705032386647
-151.0 169.0 0.10239162929745889
-151.0 171.0 0.08046836073741903
-151.0 173.0 0.06253114100647733
-151.0 175.0 0.0393622321873443
-151.0 177.0 0.026905829596412557
-151.0 179.0 0.019930244145490782
-149.0 -179.0 0.013203786746387643
-149.0 -177.0 0.008221225710014948
-149.0 -175.0 0.004235176880916791
-149.0 -173.0 0.0037369207772795215
-149.0 -171.0 0.002491280518186348
-149.0 -169.0 0.002242152466367713
-149.0 -167.0 0.0014947683109118087
-149.0 -165.0 0.001245640259093174
-149.0 -163.0 0.001245640259093174
-149.0 -161.0 0.001245640259093174
-149.0 -159.0 9.96512207274539E-4
-149.0 -157.0 9.96512207274539E-4
-149.0 -155.0 2.4912805181863477E-4
-149.0 -153.0 0.0
-149.0 -151.0 0.0
-149.0 -149.0 0.0
-149.0 -147.0 0.0
-149.0 -145.0 0.0
-149.0 -143.0 0.0
-149.0 -141.0 0.0
-149.0 -139.0 0.0
-149.0 -137.0 0.0
-149.0 -135.0 0.0
-149.0 -133.0 0.0
-149.0 -131.0 0.0
-149.0 -129.0 0.0
-149.0 -127.0 0.0
-149.0 -125.0 0.0
-149.0 -123.0 0.0
-149.0 -121.0 0.0
-149.0 -119.0 0.0
-149.0 -117.0 0.0
-149.0 -115.0 0.0
-149.0 -113.0 0.0
-149.0 -111.0 0.0
-149.0 -109.0 0.0
-149.0 -107.0 0.0
-149.0 -105.0 0.0
-149.0 -103.0 0.0
-149.0 -101.0 0.0
-149.0 -99.0 0.0
-149.0 -97.0 0.0
-149.0 -95.0 0.0
-149.0 -93.0 0.0
-149.0 -91.0 0.0
-149.0 -89.0 0.0
-149.0 -87.0 0.0
-149.0 -85.0 0.0
-149.0 -83.0 0.0
-149.0 -81.0 0.0
-149.0 -79.0 0.0
-149.0 -77.0 0.0
-149.0 -75.0 0.0
-149.0 -73.0 0.0
-149.0 -71.0 0.0
-149.0 -69.0 0.0
-149.0 -67.0 0.0
-149.0 -65.0 0.0
-149.0 -63.0 0.0
-149.0 -61.0 0.0
-149.0 -59.0 0.0
-149.0 -57.0 0.0
-149.0 -55.0 0.0
-149.0 -53.0 0.0
-149.0 -51.0 0.0
-149.0 -49.0 0.0
-149.0 -47.0 0.0
-149.0 -45.0 0.0
-149.0 -43.0 0.0
-149.0 -41.0 0.0
-149.0 -39.0 0.0
-149.0 -37.0 0.0
-149.0 -35.0 0.0
-149.0 -33.0 0.0
-149.0 -31.0 0.0
-149.0 -29.0 0.0
-149.0 -27.0 0.0
-149.0 -25.0 0.0
-149.0 -23.0 0.0
-149.0 -21.0 0.0
-149.0 -19.0 0.0
-149.0 -17.0 0.0
-149.0 -15.0 0.0
-149.0 -13.0 0.0
-149.0 -11.0 0.0
-149.0 -9.0 0.0
-149.0 -7.0 0.0
-149.0 -5.0 0.0
-149.0 -3.0 0.0
-149.0 -1.0 0.0
-149.0 1.0 0.0
-149.0 3.0 0.0
-149.0 5.0 0.0
-149.0 7.0 0.0
-149.0 9.0 0.0
-149.0 11.0 0.0
-149.0 13.0 0.0
-149.0 15.0 0.0
-149.0 17.0 0.0
-149.0 19.0 0.0
-149.0 21.0 0.0
-149.0 23.0 0.0
-149.0 25.0 4.982561036372695E-4
-149.0 27.0 9.96512207274539E-4
-149.0 29.0 9.96512207274539E-4
-149.0 31.0 0.001245640259093174
-149.0 33.0 0.001245640259093174
-149.0 35.0 0.001245640259093174
-149.0 37.0 0.001245640259093174
-149.0 39.0 0.0017438963627304435
-149.0 41.0 0.002491280518186348
-149.0 43.0 0.0037369207772795215
-149.0 45.0 0.004235176880916791
-149.0 47.0 0.006975585450921774
-149.0 49.0 0.01195814648729447
-149.0 51.0 0.01669157947184853
-149.0 53.0 0.023168908819133034
-149.0 55.0 0.029397110114598904
-149.0 57.0 0.0401096163428002
-149.0 59.0 0.05555555555555555
-149.0 61.0 0.06975585450921774
-149.0 63.0 0.07897359242650723
-149.0 65.0 0.08619830592924764
-149.0 67.0 0.0924265072247135
-149.0 69.0 0.10089686098654709
-149.0 71.0 0.10438465371200797
-149.0 73.0 0.10463378176382661
-149.0 75.0 0.10264075734927752
-149.0 77.0 0.09715994020926756
-149.0 79.0 0.09068261086198307
-149.0 81.0 0.08495266567015446
-149.0 83.0 0.0802192326856004
-149.0 85.0 0.0737419033383159
-149.0 87.0 0.06701544593921276
-149.0 89.0 0.05904334828101644
-149.0 91.0 0.05256601893373194
-149.0 93.0 0.044095665171898356
-149.0 95.0 0.0401096163428002
-149.0 97.0 0.03761833582461385
-149.0 99.0 0.03487792725460887
-149.0 101.0 0.03338315894369706
-149.0 103.0 0.03263577478824116
-149.0 105.0 0.03263577478824116
-149.0 107.0 0.03263577478824116
-149.0 109.0 0.03338315894369706
-149.0 111.0 0.03413054309915296
-149.0 113.0 0.03587443946188341
-149.0 115.0 0.037867463876432486
-149.0 117.0 0.0401096163428002
-149.0 119.0 0.04210264075734928
-149.0 121.0 0.046836073741903336
-149.0 123.0 0.053811659192825115
-149.0 125.0 0.06153462879920279
-149.0 127.0 0.06925759840558046
-149.0 129.0 0.07722969606377678
-149.0 131.0 0.08495266567015446
-149.0 133.0 0.09715994020926756
-149.0 135.0 0.11235675137020429
-149.0 137.0 0.12954658694569007
-149.0 139.0 0.15794718485301446
-149.0 141.0 0.18285999003487793
-149.0 143.0 0.2077727952167414
-149.0 145.0 0.2521175884404584
-149.0 147.0 0.29123069257598405
-149.0 149.0 0.33358246138515196
-149.0 151.0 0.35849526656701547
-149.0 153.0 0.37120079720976584
-149.0 155.0 0.3687095166915795
-149.0 157.0 0.3482810164424514
-149.0 159.0 0.3066766317887394
-149.0 161.0 0.2573492775286497
-149.0 163.0 0.2040358744394619
-149.0 165.0 0.16865969108121576
-149.0 167.0 0.13004484304932734
-149.0 169.0 0.10413552566018934
-149.0 171.0 0.08046836073741903
-149.0 173.0 0.059790732436472344
-149.0 175.0 0.03886397608370702
-149.0 177.0 0.026158445440956652
-149.0 179.0 0.018933731938216243
-147.0 -179.0 0.012954658694569009
-147.0 -177.0 0.008221225710014948
-147.0 -175.0 0.004235176880916791
-147.0 -173.0 0.0037369207772795215
-147.0 -171.0 0.002491280518186348
-147.0 -169.0 0.002242152466367713
-147.0 -167.0 0.0014947683109118087
-147.0 -165.0 0.001245640259093174
-147.0 -163.0 0.001245640259093174
-147.0 -161.0 0.001245640259093174
-147.0 -159.0 9.96512207274539E-4
-147.0 -157.0 9.96512207274539E-4
-147.0 -155.0 2.4912805181863477E-4
-147.0 -153.0 0.0
-147.0 -151.0 0.0
-147.0 -149.0 0.0
-147.0 -147.0 0.0
-147.0 -145.0 0.0
-147.0 -143.0 0.0
-147.0 -141.0 0.0
-147.0 -139.0 0.0
-147.0 -137.0 0.0
-147.0 -135.0 0.0
-147.0 -133.0 0.0
-147.0 -131.0 0.0
-147.0 -129.0 0.0
-147.0 -127.0 0.0
-147.0 -125.0 0.0
-147.0 -123.0 0.0
-147.0 -121.0 0.0
-147.0 -119.0 0.0
-147.0 -117.0 0.0
-147.0 -115.0 0.0
-147.0 -113.0 0.0
-147.0 -111.0 0.0
-147.0 -109.0 0.0
-147.0 -107.0 0.0
-147.0 -105.0 0.0
-147.0 -103.0 0.0
-147.0 -101.0 0.0
-147.0 -99.0 0.0
-147.0 -97.0 0.0
-147.0 -95.0 0.0
-147.0 -93.0 0.0
-147.0 -91.0 0.0
-147.0 -89.0 0.0
-147.0 -87.0 0.0
-147.0 -85.0 0.0
-147.0 -83.0 0.0
-147.0 -81.0 0.0
-147.0 -79.0 0.0
-147.0 -77.0 0.0
-147.0 -75.0 0.0
-147.0 -73.0 0.0
-147.0 -71.0 0.0
-147.0 -69.0 0.0
-147.0 -67.0 0.0
-147.0 -65.0 0.0
-147.0 -63.0 0.0
-147.0 -61.0 0.0
-147.0 -59.0 0.0
-147.0 -57.0 0.0
-147.0 -55.0 0.0
-147.0 -53.0 0.0
-147.0 -51.0 0.0
-147.0 -49.0 0.0
-147.0 -47.0 0.0
-147.0 -45.0 0.0
-147.0 -43.0 0.0
-147.0 -41.0 0.0
-147.0 -39.0 0.0
-147.0 -37.0 0.0
-147.0 -35.0 0.0
-147.0 -33.0 0.0
-147.0 -31.0 0.0
-147.0 -29.0 0.0
-147.0 -27.0 0.0
-147.0 -25.0 0.0
-147.0 -23.0 0.0
-147.0 -21.0 0.0
-147.0 -19.0 0.0
-147.0 -17.0 0.0
-147.0 -15.0 0.0
-147.0 -13.0 0.0
-147.0 -11.0 0.0
-147.0 -9.0 0.0
-147.0 -7.0 0.0
-147.0 -5.0 0.0
-147.0 -3.0 0.0
-147.0 -1.0 0.0
-147.0 1.0 0.0
-147.0 3.0 0.0
-147.0 5.0 0.0
-147.0 7.0 0.0
-147.0 9.0 0.0
-147.0 11.0 0.0
-147.0 13.0 0.0
-147.0 15.0 0.0
-147.0 17.0 0.0
-147.0 19.0 0.0
-147.0 21.0 0.0
-147.0 23.0 2.4912805181863477E-4
-147.0 25.0 4.982561036372695E-4
-147.0 27.0 9.96512207274539E-4
-147.0 29.0 9.96512207274539E-4
-147.0 31.0 0.001245640259093174
-147.0 33.0 0.001245640259093174
-147.0 35.0 0.001245640259093174
-147.0 37.0 0.0014947683109118087
-147.0 39.0 0.002242152466367713
-147.0 41.0 0.0029895366218236174
-147.0 43.0 0.0037369207772795215
-147.0 45.0 0.00523168908819133
-147.0 47.0 0.009217737917289488
-147.0 49.0 0.014200298953662182
-147.0 51.0 0.021674140508221227
-147.0 53.0 0.02715495764823119
-147.0 55.0 0.03911310413552566
-147.0 57.0 0.05630293971101146
-147.0 59.0 0.07349277528649725
-147.0 61.0 0.08495266567015446
-147.0 63.0 0.10039860488290982
-147.0 65.0 0.11160936721474839
-147.0 67.0 0.12356751370204284
-147.0 69.0 0.13278525161933233
-147.0 71.0 0.13876432486297957
-147.0 73.0 0.1412556053811659
-147.0 75.0 0.1340308918784255
-147.0 77.0 0.12805181863477827
-147.0 79.0 0.1203288490284006
-147.0 81.0 0.10911808669656203
-147.0 83.0 0.10064773293472845
-147.0 85.0 0.08819133034379671
-147.0 87.0 0.08146487294469357
-147.0 89.0 0.07473841554559044
-147.0 91.0 0.06900847035376183
-147.0 93.0 0.06178375685102142
-147.0 95.0 0.05455904334828102
-147.0 97.0 0.04833084205281515
-147.0 99.0 0.04309915296462382
-147.0 101.0 0.0408570004982561
-147.0 103.0 0.0401096163428002
-147.0 105.0 0.039860488290981565
-147.0 107.0 0.0401096163428002
-147.0 109.0 0.04060787244643747
-147.0 111.0 0.04210264075734928
-147.0 113.0 0.04359740906826109
-147.0 115.0 0.04708520179372197
-147.0 117.0 0.051818634778276036
-147.0 119.0 0.055057299451918285
-147.0 121.0 0.05954160438465371
-147.0 123.0 0.06552067762830095
-147.0 125.0 0.07149975087194818
-147.0 127.0 0.07648231190832087
-147.0 129.0 0.08345789735924265
-147.0 131.0 0.0924265072247135
-147.0 133.0 0.10687593423019431
-147.0 135.0 0.12356751370204284
-147.0 137.0 0.14872944693572496
-147.0 139.0 0.17314399601395117
-147.0 141.0 0.20179372197309417
-147.0 143.0 0.24564025909317388
-147.0 145.0 0.29422022919780766
-147.0 147.0 0.34803188839063276
-147.0 149.0 0.3846537120079721
-147.0 151.0 0.4133034379671151
-147.0 153.0 0.42800199302441455
-147.0 155.0 0.4205281514698555
-147.0 157.0 0.3923766816143498
-147.0 159.0 0.35201793721973096
-147.0 161.0 0.28824115595416044
-147.0 163.0 0.22321873442949677
-147.0 165.0 0.17787742899850523
-147.0 167.0 0.13627304434479323
-147.0 169.0 0.10563029397110114
-147.0 171.0 0.08121574489287493
-147.0 173.0 0.05904334828101644
-147.0 175.0 0.037867463876432486
-147.0 177.0 0.02566018933731938
-147.0 179.0 0.018186347782760338
-145.0 -179.0 0.012954658694569009
-145.0 -177.0 0.008221225710014948
-145.0 -175.0 0.004235176880916791
-145.0 -173.0 0.0037369207772795215
-145.0 -171.0 0.002491280518186348
-145.0 -169.0 0.002242152466367713
-145.0 -167.0 0.0014947683109118087
-145.0 -165.0 0.001245640259093174
-145.0 -163.0 0.001245640259093174
-145.0 -161.0 0.001245640259093174
-145.0 -159.0 9.96512207274539E-4
-145.0 -157.0 9.96512207274539E-4
-145.0 -155.0 2.4912805181863477E-4
-145.0 -153.0 0.0
-145.0 -151.0 0.0
-145.0 -149.0 0.0
-145.0 -147.0 0.0
-145.0 -145.0 0.0
-145.0 -143.0 0.0
-145.0 -141.0 0.0
-145.0 -139.0 0.0
-145.0 -137.0 0.0
-145.0 -135.0 0.0
-145.0 -133.0 0.0
-145.0 -131.0 0.0
-145.0 -129.0 0.0
-145.0 -127.0 0.0
-145.0 -125.0 0.0
-145.0 -123.0 0.0
-145.0 -121.0 0.0
-145.0 -119.0 0.0
-145.0 -117.0 0.0
-145.0 -115.0 0.0
-145.0 -113.0 0.0
-145.0 -111.0 0.0
-145.0 -109.0 0.0
-145.0 -107.0 0.0
-145.0 -105.0 0.0
-145.0 -103.0 0.0
-145.0 -101.0 0.0
-145.0 -99.0 0.0
-145.0 -97.0 0.0
-145.0 -95.0 0.0
-145.0 -93.0 0.0
-145.0 -91.0 0.0
-145.0 -89.0 0.0
-145.0 -87.0 0.0
-145.0 -85.0 0.0
-145.0 -83.0 0.0
-145.0 -81.0 0.0
-145.0 -79.0 0.0
-145.0 -77.0 0.0
-145.0 -75.0 0.0
-145.0 -73.0 0.0
-145.0 -71.0 0.0
-145.0 -69.0 0.0
-145.0 -67.0 0.0
-145.0 -65.0 0.0
-145.0 -63.0 0.0
-145.0 -61.0 0.0
-145.0 -59.0 0.0
-145.0 -57.0 0.0
-145.0 -55.0 0.0
-145.0 -53.0 0.0
-145.0 -51.0 0.0
-145.0 -49.0 0.0
-145.0 -47.0 0.0
-145.0 -45.0 0.0
-145.0 -43.0 0.0
-145.0 -41.0 0.0
-145.0 -39.0 0.0
-145.0 -37.0 0.0
-145.0 -35.0 0.0
-145.0 -33.0 0.0
-145.0 -31.0 0.0
-145.0 -29.0 0.0
-145.0 -27.0 0.0
-145.0 -25.0 0.0
-145.0 -23.0 0.0
-145.0 -21.0 0.0
-145.0 -19.0 0.0
-145.0 -17.0 0.0
-145.0 -15.0 0.0
-145.0 -13.0 0.0
-145.0 -11.0 0.0
-145.0 -9.0 0.0
-145.0 -7.0 0.0
-145.0 -5.0 0.0
-145.0 -3.0 0.0
-145.0 -1.0 0.0
-145.0 1.0 0.0
-145.0 3.0 0.0
-145.0 5.0 0.0
-145.0 7.0 0.0
-145.0 9.0 0.0
-145.0 11.0 0.0
-145.0 13.0 0.0
-145.0 15.0 0.0
-145.0 17.0 0.0
-145.0 19.0 0.0
-145.0 21.0 0.0
-145.0 23.0 2.4912805181863477E-4
-145.0 25.0 4.982561036372695E-4
-145.0 27.0 9.96512207274539E-4
-145.0 29.0 0.001245640259093174
-145.0 31.0 0.001245640259093174
-145.0 33.0 0.001245640259093174
-145.0 35.0 0.001245640259093174
-145.0 37.0 0.002242152466367713
-145.0 39.0 0.002491280518186348
-145.0 41.0 0.0037369207772795215
-145.0 43.0 0.004235176880916791
-145.0 45.0 0.006726457399103139
-145.0 47.0 0.01195814648729447
-145.0 49.0 0.016940707523667164
-145.0 51.0 0.024414549078226207
-145.0 53.0 0.035127055306427506
-145.0 55.0 0.05256601893373194
-145.0 57.0 0.07324364723467862
-145.0 59.0 0.08694569008470354
-145.0 61.0 0.1073741903338316
-145.0 63.0 0.12730443447932238
-145.0 65.0 0.15346287992027902
-145.0 67.0 0.17140009965122072
-145.0 69.0 0.1841056302939711
-145.0 71.0 0.19232685600398605
-145.0 73.0 0.19307424015944194
-145.0 75.0 0.18584952665670154
-145.0 77.0 0.17588440458395616
-145.0 79.0 0.16168410563029398
-145.0 81.0 0.1447433981066268
-145.0 83.0 0.12580966616841055
-145.0 85.0 0.11235675137020429
-145.0 87.0 0.10139511709018435
-145.0 89.0 0.08819133034379671
-145.0 91.0 0.08146487294469357
-145.0 93.0 0.07473841554559044
-145.0 95.0 0.06925759840558046
-145.0 97.0 0.0645241654210264
-145.0 99.0 0.058545092177379174
-145.0 101.0 0.055057299451918285
-145.0 103.0 0.05281514698555057
-145.0 105.0 0.05256601893373194
-145.0 107.0 0.05256601893373194
-145.0 109.0 0.05406078724464375
-145.0 111.0 0.05580468360737419
-145.0 113.0 0.05879422022919781
-145.0 115.0 0.0630293971101146
-145.0 117.0 0.06552067762830095
-145.0 119.0 0.06801195814648729
-145.0 121.0 0.07199800697558545
-145.0 123.0 0.0744892874937718
-145.0 125.0 0.0794718485301445
-145.0 127.0 0.08420528151469855
-145.0 129.0 0.09068261086198307
-145.0 131.0 0.10463378176382661
-145.0 133.0 0.11858495266567015
-145.0 135.0 0.13502740408570005
-145.0 137.0 0.16317887394120578
-145.0 139.0 0.1878425510712506
-145.0 141.0 0.2284504235176881
-145.0 143.0 0.28649725959143
-145.0 145.0 0.34902840059790735
-145.0 147.0 0.39810662680617837
-145.0 149.0 0.44643746885899355
-145.0 151.0 0.47334329845540607
-145.0 153.0 0.4838066766317887
-145.0 155.0 0.4760837070254111
-145.0 157.0 0.44892874937717986
-145.0 159.0 0.39337319382162433
-145.0 161.0 0.3303437967115097
-145.0 163.0 0.25236671649227704
-145.0 165.0 0.18734429496761335
-145.0 167.0 0.14798206278026907
-145.0 169.0 0.10911808669656203
-145.0 171.0 0.08221225710014948
-145.0 173.0 0.061285500747384154
-145.0 175.0 0.03811659192825112
-145.0 177.0 0.02566018933731938
-145.0 179.0 0.018186347782760338
-143.0 -179.0 0.013452914798206279
-143.0 -177.0 0.008221225710014948
-143.0 -175.0 0.004484304932735426
-143.0 -173.0 0.0037369207772795215
-143.0 -171.0 0.002491280518186348
-143.0 -169.0 0.002242152466367713
-143.0 -167.0 0.0014947683109118087
-143.0 -165.0 0.001245640259093174
-143.0 -163.0 0.001245640259093174
-143.0 -161.0 0.001245640259093174
-143.0 -159.0 9.96512207274539E-4
-143.0 -157.0 9.96512207274539E-4
-143.0 -155.0 2.4912805181863477E-4
-143.0 -153.0 0.0
-143.0 -151.0 0.0
-143.0 -149.0 0.0
-143.0 -147.0 0.0
-143.0 -145.0 0.0
-143.0 -143.0 0.0
-143.0 -141.0 0.0
-143.0 -139.0 0.0
-143.0 -137.0 0.0
-143.0 -135.0 0.0
-143.0 -133.0 0.0
-143.0 -131.0 0.0
-143.0 -129.0 0.0
-143.0 -127.0 0.0
-143.0 -125.0 0.0
-143.0 -123.0 0.0
-143.0 -121.0 0.0
-143.0 -119.0 0.0
-143.0 -117.0 0.0
-143.0 -115.0 0.0
-143.0 -113.0 0.0
-143.0 -111.0 0.0
-143.0 -109.0 0.0
-143.0 -107.0 0.0
-143.0 -105.0 0.0
-143.0 -103.0 0.0
-143.0 -101.0 0.0
-143.0 -99.0 0.0
-143.0 -97.0 0.0
-143.0 -95.0 0.0
-143.0 -93.0 0.0
-143.0 -91.0 0.0
-143.0 -89.0 0.0
-143.0 -87.0 0.0
-143.0 -85.0 0.0
-143.0 -83.0 0.0
-143.0 -81.0 0.0
-143.0 -79.0 0.0
-143.0 -77.0 0.0
-143.0 -75.0 0.0
-143.0 -73.0 0.0
-143.0 -71.0 0.0
-143.0 -69.0 0.0
-143.0 -67.0 0.0
-143.0 -65.0 0.0
-143.0 -63.0 0.0
-143.0 -61.0 0.0
-143.0 -59.0 0.0
-143.0 -57.0 0.0
-143.0 -55.0 0.0
-143.0 -53.0 0.0
-143.0 -51.0 0.0
-143.0 -49.0 0.0
-143.0 -47.0 0.0
-143.0 -45.0 0.0
-143.0 -43.0 0.0
-143.0 -41.0 0.0
-143.0 -39.0 0.0
-143.0 -37.0 0.0
-143.0 -35.0 0.0
-143.0 -33.0 0.0
-143.0 -31.0 0.0
-143.0 -29.0 0.0
-143.0 -27.0 0.0
-143.0 -25.0 0.0
-143.0 -23.0 0.0
-143.0 -21.0 0.0
-143.0 -19.0 0.0
-143.0 -17.0 0.0
-143.0 -15.0 0.0
-143.0 -13.0 0.0
-143.0 -11.0 0.0
-143.0 -9.0 0.0
-143.0 -7.0 0.0
-143.0 -5.0 0.0
-143.0 -3.0 0.0
-143.0 -1.0 0.0
-143.0 1.0 0.0
-143.0 3.0 0.0
-143.0 5.0 0.0
-143.0 7.0 0.0
-143.0 9.0 0.0
-143.0 11.0 0.0
-143.0 13.0 0.0
-143.0 15.0 0.0
-143.0 17.0 0.0
-143.0 19.0 0.0
-143.0 21.0 2.4912805181863477E-4
-143.0 23.0 4.982561036372695E-4
-143.0 25.0 9.96512207274539E-4
-143.0 27.0 9.96512207274539E-4
-143.0 29.0 0.001245640259093174
-143.0 31.0 0.001245640259093174
-143.0 33.0 0.001245640259093174
-143.0 35.0 0.0014947683109118087
-143.0 37.0 0.002242152466367713
-143.0 39.0 0.002491280518186348
-143.0 41.0 0.0037369207772795215
-143.0 43.0 0.004235176880916791
-143.0 45.0 0.008221225710014948
-143.0 47.0 0.013702042850024913
-143.0 49.0 0.02142501245640259
-143.0 51.0 0.028649725959143
-143.0 53.0 0.04285002491280518
-143.0 55.0 0.06701544593921276
-143.0 57.0 0.08495266567015446
-143.0 59.0 0.1088689586447434
-143.0 61.0 0.13627304434479323
-143.0 63.0 0.17239661185849528
-143.0 65.0 0.2042850024912805
-143.0 67.0 0.24763328350772296
-143.0 69.0 0.28176382660687593
-143.0 71.0 0.3009466865969108
-143.0 73.0 0.3016940707523667
-143.0 75.0 0.2857498754359741
-143.0 77.0 0.2585949177877429
-143.0 79.0 0.2207274539113104
-143.0 81.0 0.19083208769307425
-143.0 83.0 0.1696562032884903
-143.0 85.0 0.1482311908320877
-143.0 87.0 0.12506228201295466
-143.0 89.0 0.10986547085201794
-143.0 91.0 0.09715994020926756
-143.0 93.0 0.08694569008470354
-143.0 95.0 0.08146487294469357
-143.0 97.0 0.0759840558046836
-143.0 99.0 0.07274539113104135
-143.0 101.0 0.06925759840558046
-143.0 103.0 0.06701544593921276
-143.0 105.0 0.06651718983557549
-143.0 107.0 0.06651718983557549
-143.0 109.0 0.06776283009466866
-143.0 111.0 0.07000498256103638
-143.0 113.0 0.07274539113104135
-143.0 115.0 0.07424015944195317
-143.0 117.0 0.07623318385650224
-143.0 119.0 0.07897359242650723
-143.0 121.0 0.08146487294469357
-143.0 123.0 0.08420528151469855
-143.0 125.0 0.08794220229197808
-143.0 127.0 0.09516691579471849
-143.0 129.0 0.10513203786746388
-143.0 131.0 0.11609367214748381
-143.0 133.0 0.1290483308420528
-143.0 135.0 0.15520677628300947
-143.0 137.0 0.17862481315396114
-143.0 139.0 0.2085201793721973
-143.0 141.0 0.2670652715495765
-143.0 143.0 0.3350772296960638
-143.0 145.0 0.39511709018435476
-143.0 147.0 0.4564025909317389
-143.0 149.0 0.5004982561036373
-143.0 151.0 0.5261584454409567
-143.0 153.0 0.5351270553064275
-143.0 155.0 0.5264075734927753
-143.0 157.0 0.49900348779272546
-143.0 159.0 0.4476831091180867
-143.0 161.0 0.37070254110612855
-143.0 163.0 0.28226208271051323
-143.0 165.0 0.2027902341803687
-143.0 167.0 0.15794718485301446
-143.0 169.0 0.11410064773293473
-143.0 171.0 0.08495266567015446
-143.0 173.0 0.0645241654210264
-143.0 175.0 0.03911310413552566
-143.0 177.0 0.026158445440956652
-143.0 179.0 0.01943198804185351
-141.0 -179.0 0.013702042850024913
-141.0 -177.0 0.008221225710014948
-141.0 -175.0 0.004733432984554061
-141.0 -173.0 0.0037369207772795215
-141.0 -171.0 0.0029895366218236174
-141.0 -169.0 0.002242152466367713
-141.0 -167.0 0.0014947683109118087
-141.0 -165.0 0.001245640259093174
-141.0 -163.0 0.001245640259093174
-141.0 -161.0 0.001245640259093174
-141.0 -159.0 9.96512207274539E-4
-141.0 -157.0 9.96512207274539E-4
-141.0 -155.0 2.4912805181863477E-4
-141.0 -153.0 0.0
-141.0 -151.0 0.0
-141.0 -149.0 0.0
-141.0 -147.0 0.0
-141.0 -145.0 0.0
-141.0 -143.0 0.0
-141.0 -141.0 0.0
-141.0 -139.0 0.0
-141.0 -137.0 0.0
-141.0 -135.0 0.0
-141.0 -133.0 0.0
-141.0 -131.0 0.0
-141.0 -129.0 0.0
-141.0 -127.0 0.0
-141.0 -125.0 0.0
-141.0 -123.0 0.0
-141.0 -121.0 0.0
-141.0 -119.0 0.0
-141.0 -117.0 0.0
-141.0 -115.0 0.0
-141.0 -113.0 0.0
-141.0 -111.0 0.0
-141.0 -109.0 0.0
-141.0 -107.0 0.0
-141.0 -105.0 0.0
-141.0 -103.0 0.0
-141.0 -101.0 0.0
-141.0 -99.0 0.0
-141.0 -97.0 0.0
-141.0 -95.0 0.0
-141.0 -93.0 0.0
-141.0 -91.0 0.0
-141.0 -89.0 0.0
-141.0 -87.0 0.0
-141.0 -85.0 0.0
-141.0 -83.0 0.0
-141.0 -81.0 0.0
-141.0 -79.0 0.0
-141.0 -77.0 0.0
-141.0 -75.0 0.0
-141.0 -73.0 0.0
-141.0 -71.0 0.0
-141.0 -69.0 0.0
-141.0 -67.0 0.0
-141.0 -65.0 0.0
-141.0 -63.0 0.0
-141.0 -61.0 0.0
-141.0 -59.0 0.0
-141.0 -57.0 0.0
-141.0 -55.0 0.0
-141.0 -53.0 0.0
-141.0 -51.0 0.0
-141.0 -49.0 0.0
-141.0 -47.0 0.0
-141.0 -45.0 0.0
-141.0 -43.0 0.0
-141.0 -41.0 0.0
-141.0 -39.0 0.0
-141.0 -37.0 0.0
-141.0 -35.0 0.0
-141.0 -33.0 0.0
-141.0 -31.0 0.0
-141.0 -29.0 0.0
-141.0 -27.0 0.0
-141.0 -25.0 0.0
-141.0 -23.0 0.0
-141.0 -21.0 0.0
-141.0 -19.0 0.0
-141.0 -17.0 0.0
-141.0 -15.0 0.0
-141.0 -13.0 0.0
-141.0 -11.0 0.0
-141.0 -9.0 0.0
-141.0 -7.0 0.0
-141.0 -5.0 0.0
-141.0 -3.0 0.0
-141.0 -1.0 0.0
-141.0 1.0 0.0
-141.0 3.0 0.0
-141.0 5.0 0.0
-141.0 7.0 0.0
-141.0 9.0 0.0
-141.0 11.0 0.0
-141.0 13.0 0.0
-141.0 15.0 0.0
-141.0 17.0 0.0
-141.0 19.0 0.0
-141.0 21.0 2.4912805181863477E-4
-141.0 23.0 4.982561036372695E-4
-141.0 25.0 9.96512207274539E-4
-141.0 27.0 9.96512207274539E-4
-141.0 29.0 0.001245640259093174
-141.0 31.0 0.001245640259093174
-141.0 33.0 0.001245640259093174
-141.0 35.0 0.0014947683109118087
-141.0 37.0 0.002242152466367713
-141.0 39.0 0.0029895366218236174
-141.0 41.0 0.0037369207772795215
-141.0 43.0 0.005480817140009965
-141.0 45.0 0.01096163428001993
-141.0 47.0 0.015445939212755356
-141.0 49.0 0.023667164922770306
-141.0 51.0 0.0343796711509716
-141.0 53.0 0.055057299451918285
-141.0 55.0 0.07822620827105133
-141.0 57.0 0.1031390134529148
-141.0 59.0 0.1332835077229696
-141.0 61.0 0.17862481315396114
-141.0 63.0 0.2299451918285999
-141.0 65.0 0.30742401594419533
-141.0 67.0 0.3786746387643249
-141.0 69.0 0.4332336821126059
-141.0 71.0 0.4588938714499253
-141.0 73.0 0.4613851519681116
-141.0 75.0 0.44294967613353264
-141.0 77.0 0.398355754857997
-141.0 79.0 0.3495266567015446
-141.0 81.0 0.28550074738415543
-141.0 83.0 0.226457399103139
-141.0 85.0 0.187593423019432
-141.0 87.0 0.16367713004484305
-141.0 89.0 0.1367713004484305
-141.0 91.0 0.12007972097658197
-141.0 93.0 0.10563029397110114
-141.0 95.0 0.09466865969108122
-141.0 97.0 0.08694569008470354
-141.0 99.0 0.08271051320378675
-141.0 101.0 0.08046836073741903
-141.0 103.0 0.07847533632286996
-141.0 105.0 0.07822620827105133
-141.0 107.0 0.07822620827105133
-141.0 109.0 0.0794718485301445
-141.0 111.0 0.08146487294469357
-141.0 113.0 0.08246138515196812
-141.0 115.0 0.08495266567015446
-141.0 117.0 0.08694569008470354
-141.0 119.0 0.08943697060288988
-141.0 121.0 0.0931738913801694
-141.0 123.0 0.0981564524165421
-141.0 125.0 0.10463378176382661
-141.0 127.0 0.10936721474838067
-141.0 129.0 0.11958146487294469
-141.0 131.0 0.12830094668659692
-141.0 133.0 0.1512207274539113
-141.0 135.0 0.1711509715994021
-141.0 137.0 0.1970602889885401
-141.0 139.0 0.24015944195316394
-141.0 141.0 0.3044344793223717
-141.0 143.0 0.37419033383158945
-141.0 145.0 0.44718485301444943
-141.0 147.0 0.502740408570005
-141.0 149.0 0.5493273542600897
-141.0 151.0 0.5697558545092177
-141.0 153.0 0.581215744892875
-141.0 155.0 0.5707523667164923
-141.0 157.0 0.5478325859491778
-141.0 159.0 0.49551569506726456
-141.0 161.0 0.4145490782262083
-141.0 163.0 0.3171400099651221
-141.0 165.0 0.22296960637767813
-141.0 167.0 0.16741405082212257
-141.0 169.0 0.12132536123567514
-141.0 171.0 0.08794220229197808
-141.0 173.0 0.06701544593921276
-141.0 175.0 0.0408570004982561
-141.0 177.0 0.02715495764823119
-141.0 179.0 0.019930244145490782
-139.0 -179.0 0.013702042850024913
-139.0 -177.0 0.008968609865470852
-139.0 -175.0 0.00523168908819133
-139.0 -173.0 0.0037369207772795215
-139.0 -171.0 0.0029895366218236174
-139.0 -169.0 0.002242152466367713
-139.0 -167.0 0.0014947683109118087
-139.0 -165.0 0.001245640259093174
-139.0 -163.0 0.001245640259093174
-139.0 -161.0 0.001245640259093174
-139.0 -159.0 9.96512207274539E-4
-139.0 -157.0 9.96512207274539E-4
-139.0 -155.0 4.982561036372695E-4
-139.0 -153.0 0.0
-139.0 -151.0 0.0
-139.0 -149.0 0.0
-139.0 -147.0 0.0
-139.0 -145.0 0.0
-139.0 -143.0 0.0
-139.0 -141.0 0.0
-139.0 -139.0 0.0
-139.0 -137.0 0.0
-139.0 -135.0 0.0
-139.0 -133.0 0.0
-139.0 -131.0 0.0
-139.0 -129.0 0.0
-139.0 -127.0 0.0
-139.0 -125.0 0.0
-139.0 -123.0 0.0
-139.0 -121.0 0.0
-139.0 -119.0 0.0
-139.0 -117.0 0.0
-139.0 -115.0 0.0
-139.0 -113.0 0.0
-139.0 -111.0 0.0
-139.0 -109.0 0.0
-139.0 -107.0 0.0
-139.0 -105.0 0.0
-139.0 -103.0 0.0
-139.0 -101.0 0.0
-139.0 -99.0 0.0
-139.0 -97.0 0.0
-139.0 -95.0 0.0
-139.0 -93.0 0.0
-139.0 -91.0 0.0
-139.0 -89.0 0.0
-139.0 -87.0 0.0
-139.0 -85.0 0.0
-139.0 -83.0 0.0
-139.0 -81.0 0.0
-139.0 -79.0 0.0
-139.0 -77.0 0.0
-139.0 -75.0 0.0
-139.0 -73.0 0.0
-139.0 -71.0 0.0
-139.0 -69.0 0.0
-139.0 -67.0 0.0
-139.0 -65.0 0.0
-139.0 -63.0 0.0
-139.0 -61.0 0.0
-139.0 -59.0 0.0
-139.0 -57.0 0.0
-139.0 -55.0 0.0
-139.0 -53.0 0.0
-139.0 -51.0 0.0
-139.0 -49.0 0.0
-139.0 -47.0 0.0
-139.0 -45.0 0.0
-139.0 -43.0 0.0
-139.0 -41.0 0.0
-139.0 -39.0 0.0
-139.0 -37.0 0.0
-139.0 -35.0 0.0
-139.0 -33.0 0.0
-139.0 -31.0 0.0
-139.0 -29.0 0.0
-139.0 -27.0 0.0
-139.0 -25.0 0.0
-139.0 -23.0 0.0
-139.0 -21.0 0.0
-139.0 -19.0 0.0
-139.0 -17.0 0.0
-139.0 -15.0 0.0
-139.0 -13.0 0.0
-139.0 -11.0 0.0
-139.0 -9.0 0.0
-139.0 -7.0 0.0
-139.0 -5.0 0.0
-139.0 -3.0 0.0
-139.0 -1.0 0.0
-139.0 1.0 0.0
-139.0 3.0 0.0
-139.0 5.0 0.0
-139.0 7.0 0.0
-139.0 9.0 0.0
-139.0 11.0 0.0
-139.0 13.0 0.0
-139.0 15.0 0.0
-139.0 17.0 0.0
-139.0 19.0 2.4912805181863477E-4
-139.0 21.0 4.982561036372695E-4
-139.0 23.0 9.96512207274539E-4
-139.0 25.0 9.96512207274539E-4
-139.0 27.0 0.001245640259093174
-139.0 29.0 0.001245640259093174
-139.0 31.0 0.001245640259093174
-139.0 33.0 0.0014947683109118087
-139.0 35.0 0.002242152466367713
-139.0 37.0 0.002491280518186348
-139.0 39.0 0.0037369207772795215
-139.0 41.0 0.004235176880916791
-139.0 43.0 0.0064773293472845045
-139.0 45.0 0.01195814648729447
-139.0 47.0 0.01768809167912307
-139.0 49.0 0.02566018933731938
-139.0 51.0 0.03911310413552566
-139.0 53.0 0.06626806178375685
-139.0 55.0 0.08694569008470354
-139.0 57.0 0.1210762331838565
-139.0 59.0 0.16791230692575984
-139.0 61.0 0.2257100149476831
-139.0 63.0 0.33183856502242154
-139.0 65.0 0.43447932237169906
-139.0 67.0 0.512954658694569
-139.0 69.0 0.5640259093173892
-139.0 71.0 0.5944195316392625
-139.0 73.0 0.6003986048829099
-139.0 75.0 0.5849526656701545
-139.0 77.0 0.5535625311410065
-139.0 79.0 0.49850523168908817
-139.0 81.0 0.42451420029895365
-139.0 83.0 0.3457897359242651
-139.0 85.0 0.26731439960139514
-139.0 87.0 0.20677628300946688
-139.0 89.0 0.17438963627304435
-139.0 91.0 0.15022421524663676
-139.0 93.0 0.12580966616841055
-139.0 95.0 0.11285500747384156
-139.0 97.0 0.10513203786746388
-139.0 99.0 0.09840558046836073
-139.0 101.0 0.09267563527653214
-139.0 103.0 0.09018435475834578
-139.0 105.0 0.08844045839561535
-139.0 107.0 0.08868958644743398
-139.0 109.0 0.09018435475834578
-139.0 111.0 0.09267563527653214
-139.0 113.0 0.0966616841056303
-139.0 115.0 0.10089686098654709
-139.0 117.0 0.10463378176382661
-139.0 119.0 0.10662680617837568
-139.0 121.0 0.1096163428001993
-139.0 123.0 0.11310413552566019
-139.0 125.0 0.11958146487294469
-139.0 127.0 0.12381664175386148
-139.0 129.0 0.13303437967115098
-139.0 131.0 0.15097159940209268
-139.0 133.0 0.16741405082212257
-139.0 135.0 0.18684603886397608
-139.0 137.0 0.21973094170403587
-139.0 139.0 0.27379172894867965
-139.0 141.0 0.34379671150971597
-139.0 143.0 0.41006477329347285
-139.0 145.0 0.484304932735426
-139.0 147.0 0.5423517688091679
-139.0 149.0 0.5839561534628799
-139.0 151.0 0.6128550074738416
-139.0 153.0 0.6260587942202293
-139.0 155.0 0.6168410563029397
-139.0 157.0 0.5869456900847035
-139.0 159.0 0.5383657199800698
-139.0 161.0 0.4618834080717489
-139.0 163.0 0.35849526656701547
-139.0 165.0 0.2521175884404584
-139.0 167.0 0.17862481315396114
-139.0 169.0 0.12780269058295965
-139.0 171.0 0.0924265072247135
-139.0 173.0 0.07149975087194818
-139.0 175.0 0.04309915296462382
-139.0 177.0 0.028649725959143
-139.0 179.0 0.021674140508221227
-137.0 -179.0 0.014200298953662182
-137.0 -177.0 0.009217737917289488
-137.0 -175.0 0.00523168908819133
-137.0 -173.0 0.0037369207772795215
-137.0 -171.0 0.0029895366218236174
-137.0 -169.0 0.002242152466367713
-137.0 -167.0 0.0014947683109118087
-137.0 -165.0 0.001245640259093174
-137.0 -163.0 0.001245640259093174
-137.0 -161.0 0.001245640259093174
-137.0 -159.0 9.96512207274539E-4
-137.0 -157.0 9.96512207274539E-4
-137.0 -155.0 4.982561036372695E-4
-137.0 -153.0 0.0
-137.0 -151.0 0.0
-137.0 -149.0 0.0
-137.0 -147.0 0.0
-137.0 -145.0 0.0
-137.0 -143.0 0.0
-137.0 -141.0 0.0
-137.0 -139.0 0.0
-137.0 -137.0 0.0
-137.0 -135.0 0.0
-137.0 -133.0 0.0
-137.0 -131.0 0.0
-137.0 -129.0 0.0
-137.0 -127.0 0.0
-137.0 -125.0 0.0
-137.0 -123.0 0.0
-137.0 -121.0 0.0
-137.0 -119.0 0.0
-137.0 -117.0 0.0
-137.0 -115.0 0.0
-137.0 -113.0 0.0
-137.0 -111.0 0.0
-137.0 -109.0 0.0
-137.0 -107.0 0.0
-137.0 -105.0 0.0
-137.0 -103.0 0.0
-137.0 -101.0 0.0
-137.0 -99.0 0.0
-137.0 -97.0 0.0
-137.0 -95.0 0.0
-137.0 -93.0 0.0
-137.0 -91.0 0.0
-137.0 -89.0 0.0
-137.0 -87.0 0.0
-137.0 -85.0 0.0
-137.0 -83.0 0.0
-137.0 -81.0 0.0
-137.0 -79.0 0.0
-137.0 -77.0 0.0
-137.0 -75.0 0.0
-137.0 -73.0 0.0
-137.0 -71.0 0.0
-137.0 -69.0 0.0
-137.0 -67.0 0.0
-137.0 -65.0 0.0
-137.0 -63.0 0.0
-137.0 -61.0 0.0
-137.0 -59.0 0.0
-137.0 -57.0 0.0
-137.0 -55.0 0.0
-137.0 -53.0 0.0
-137.0 -51.0 0.0
-137.0 -49.0 0.0
-137.0 -47.0 0.0
-137.0 -45.0 0.0
-137.0 -43.0 0.0
-137.0 -41.0 0.0
-137.0 -39.0 0.0
-137.0 -37.0 0.0
-137.0 -35.0 0.0
-137.0 -33.0 0.0
-137.0 -31.0 0.0
-137.0 -29.0 0.0
-137.0 -27.0 0.0
-137.0 -25.0 0.0
-137.0 -23.0 0.0
-137.0 -21.0 0.0
-137.0 -19.0 0.0
-137.0 -17.0 0.0
-137.0 -15.0 0.0
-137.0 -13.0 0.0
-137.0 -11.0 0.0
-137.0 -9.0 0.0
-137.0 -7.0 0.0
-137.0 -5.0 0.0
-137.0 -3.0 0.0
-137.0 -1.0 0.0
-137.0 1.0 0.0
-137.0 3.0 0.0
-137.0 5.0 0.0
-137.0 7.0 0.0
-137.0 9.0 0.0
-137.0 11.0 0.0
-137.0 13.0 0.0
-137.0 15.0 0.0
-137.0 17.0 2.4912805181863477E-4
-137.0 19.0 2.4912805181863477E-4
-137.0 21.0 4.982561036372695E-4
-137.0 23.0 9.96512207274539E-4
-137.0 25.0 9.96512207274539E-4
-137.0 27.0 0.001245640259093174
-137.0 29.0 0.001245640259093174
-137.0 31.0 0.001245640259093174
-137.0 33.0 0.0014947683109118087
-137.0 35.0 0.002242152466367713
-137.0 37.0 0.002491280518186348
-137.0 39.0 0.0037369207772795215
-137.0 41.0 0.004235176880916791
-137.0 43.0 0.007224713502740409
-137.0 45.0 0.01245640259093174
-137.0 47.0 0.01943198804185351
-137.0 49.0 0.02715495764823119
-137.0 51.0 0.04309915296462382
-137.0 53.0 0.07324364723467862
-137.0 55.0 0.10039860488290982
-137.0 57.0 0.14025909317389137
-137.0 59.0 0.19581464872944693
-137.0 61.0 0.29596412556053814
-137.0 63.0 0.4255107125062282
-137.0 65.0 0.5346287992027903
-137.0 67.0 0.6121076233183856
-137.0 69.0 0.6758844045839562
-137.0 71.0 0.7152466367713004
-137.0 73.0 0.729197807673144
-137.0 75.0 0.7152466367713004
-137.0 77.0 0.6773791728948679
-137.0 79.0 0.6180866965620329
-137.0 81.0 0.554559043348281
-137.0 83.0 0.4725959142999502
-137.0 85.0 0.3789237668161435
-137.0 87.0 0.2907324364723468
-137.0 89.0 0.22147483806676632
-137.0 91.0 0.1833582461385152
-137.0 93.0 0.15819631290483308
-137.0 95.0 0.13627304434479323
-137.0 97.0 0.12431489785749876
-137.0 99.0 0.11758844045839562
-137.0 101.0 0.11160936721474839
-137.0 103.0 0.1088689586447434
-137.0 105.0 0.10712506228201295
-137.0 107.0 0.10687593423019431
-137.0 109.0 0.10861983059292477
-137.0 111.0 0.10986547085201794
-137.0 113.0 0.11285500747384156
-137.0 115.0 0.11733931240657698
-137.0 117.0 0.1203288490284006
-137.0 119.0 0.12356751370204284
-137.0 121.0 0.12630792227204785
-137.0 123.0 0.12954658694569007
-137.0 125.0 0.13477827603388143
-137.0 127.0 0.1447433981066268
-137.0 129.0 0.15520677628300947
-137.0 131.0 0.16741405082212257
-137.0 133.0 0.1841056302939711
-137.0 135.0 0.20677628300946688
-137.0 137.0 0.2521175884404584
-137.0 139.0 0.30543099152964626
-137.0 141.0 0.3709516691579472
-137.0 143.0 0.4449427005480817
-137.0 145.0 0.5117090184354758
-137.0 147.0 0.5672645739910314
-137.0 149.0 0.6163428001993024
-137.0 151.0 0.6519681116093672
-137.0 153.0 0.6651718983557549
-137.0 155.0 0.658196312904833
-137.0 157.0 0.6240657698056801
-137.0 159.0 0.5707523667164923
-137.0 161.0 0.5007473841554559
-137.0 163.0 0.39138016940707526
-137.0 165.0 0.27678126557050325
-137.0 167.0 0.18709516691579473
-137.0 169.0 0.13378176382660686
-137.0 171.0 0.0974090682610862
-137.0 173.0 0.07324364723467862
-137.0 175.0 0.04509217737917289
-137.0 177.0 0.029397110114598904
-137.0 179.0 0.021674140508221227
-135.0 -179.0 0.014947683109118086
-135.0 -177.0 0.009715994020926755
-135.0 -175.0 0.00523168908819133
-135.0 -173.0 0.003986048829098156
-135.0 -171.0 0.0029895366218236174
-135.0 -169.0 0.002242152466367713
-135.0 -167.0 0.0014947683109118087
-135.0 -165.0 0.001245640259093174
-135.0 -163.0 0.001245640259093174
-135.0 -161.0 0.001245640259093174
-135.0 -159.0 9.96512207274539E-4
-135.0 -157.0 9.96512207274539E-4
-135.0 -155.0 4.982561036372695E-4
-135.0 -153.0 0.0
-135.0 -151.0 0.0
-135.0 -149.0 0.0
-135.0 -147.0 0.0
-135.0 -145.0 0.0
-135.0 -143.0 0.0
-135.0 -141.0 0.0
-135.0 -139.0 0.0
-135.0 -137.0 0.0
-135.0 -135.0 0.0
-135.0 -133.0 0.0
-135.0 -131.0 0.0
-135.0 -129.0 0.0
-135.0 -127.0 0.0
-135.0 -125.0 0.0
-135.0 -123.0 0.0
-135.0 -121.0 0.0
-135.0 -119.0 0.0
-135.0 -117.0 0.0
-135.0 -115.0 0.0
-135.0 -113.0 0.0
-135.0 -111.0 0.0
-135.0 -109.0 0.0
-135.0 -107.0 0.0
-135.0 -105.0 0.0
-135.0 -103.0 0.0
-135.0 -101.0 0.0
-135.0 -99.0 0.0
-135.0 -97.0 0.0
-135.0 -95.0 0.0
-135.0 -93.0 0.0
-135.0 -91.0 0.0
-135.0 -89.0 0.0
-135.0 -87.0 0.0
-135.0 -85.0 0.0
-135.0 -83.0 0.0
-135.0 -81.0 0.0
-135.0 -79.0 0.0
-135.0 -77.0 0.0
-135.0 -75.0 0.0
-135.0 -73.0 0.0
-135.0 -71.0 0.0
-135.0 -69.0 0.0
-135.0 -67.0 0.0
-135.0 -65.0 0.0
-135.0 -63.0 0.0
-135.0 -61.0 0.0
-135.0 -59.0 0.0
-135.0 -57.0 0.0
-135.0 -55.0 0.0
-135.0 -53.0 0.0
-135.0 -51.0 0.0
-135.0 -49.0 0.0
-135.0 -47.0 0.0
-135.0 -45.0 0.0
-135.0 -43.0 0.0
-135.0 -41.0 0.0
-135.0 -39.0 0.0
-135.0 -37.0 0.0
-135.0 -35.0 0.0
-135.0 -33.0 0.0
-135.0 -31.0 0.0
-135.0 -29.0 0.0
-135.0 -27.0 0.0
-135.0 -25.0 0.0
-135.0 -23.0 0.0
-135.0 -21.0 0.0
-135.0 -19.0 0.0
-135.0 -17.0 0.0
-135.0 -15.0 0.0
-135.0 -13.0 0.0
-135.0 -11.0 0.0
-135.0 -9.0 0.0
-135.0 -7.0 0.0
-135.0 -5.0 0.0
-135.0 -3.0 2.4912805181863477E-4
-135.0 -1.0 2.4912805181863477E-4
-135.0 1.0 0.0
-135.0 3.0 0.0
-135.0 5.0 0.0
-135.0 7.0 0.0
-135.0 9.0 0.0
-135.0 11.0 0.0
-135.0 13.0 0.0
-135.0 15.0 0.0
-135.0 17.0 2.4912805181863477E-4
-135.0 19.0 4.982561036372695E-4
-135.0 21.0 4.982561036372695E-4
-135.0 23.0 9.96512207274539E-4
-135.0 25.0 9.96512207274539E-4
-135.0 27.0 0.001245640259093174
-135.0 29.0 0.001245640259093174
-135.0 31.0 0.001245640259093174
-135.0 33.0 0.0014947683109118087
-135.0 35.0 0.002242152466367713
-135.0 37.0 0.002491280518186348
-135.0 39.0 0.0037369207772795215
-135.0 41.0 0.004235176880916791
-135.0 43.0 0.007722969606377678
-135.0 45.0 0.013452914798206279
-135.0 47.0 0.020179372197309416
-135.0 49.0 0.02914798206278027
-135.0 51.0 0.047583457897359245
-135.0 53.0 0.07722969606377678
-135.0 55.0 0.1073741903338316
-135.0 57.0 0.15794718485301446
-135.0 59.0 0.22371699053313404
-135.0 61.0 0.3572496263079223
-135.0 63.0 0.4970104633781764
-135.0 65.0 0.6013951170901843
-135.0 67.0 0.6973094170403588
-135.0 69.0 0.7615844544095666
-135.0 71.0 0.7954658694569009
-135.0 73.0 0.8101644245142003
-135.0 75.0 0.8016940707523668
-135.0 77.0 0.7760338814150474
-135.0 79.0 0.7269556552067763
-135.0 81.0 0.6542102640757349
-135.0 83.0 0.570254110612855
-135.0 85.0 0.4877927254608869
-135.0 87.0 0.3883906327852516
-135.0 89.0 0.2987045341305431
-135.0 91.0 0.2269556552067763
-135.0 93.0 0.1878425510712506
-135.0 95.0 0.1696562032884903
-135.0 97.0 0.15520677628300947
-135.0 99.0 0.143248629795715
-135.0 101.0 0.1332835077229696
-135.0 103.0 0.12855007473841554
-135.0 105.0 0.12630792227204785
-135.0 107.0 0.12580966616841055
-135.0 109.0 0.12655705032386647
-135.0 111.0 0.12830094668659692
-135.0 113.0 0.13228699551569506
-135.0 115.0 0.13502740408570005
-135.0 117.0 0.14175386148480318
-135.0 119.0 0.14524165421026408
-135.0 121.0 0.1504733432984554
-135.0 123.0 0.15396113602391628
-135.0 125.0 0.15819631290483308
-135.0 127.0 0.16367713004484305
-135.0 129.0 0.17189835575485798
-135.0 131.0 0.1841056302939711
-135.0 133.0 0.20104633781763825
-135.0 135.0 0.2299451918285999
-135.0 137.0 0.27703039362232185
-135.0 139.0 0.33482810164424515
-135.0 141.0 0.3923766816143498
-135.0 143.0 0.4648729446935725
-135.0 145.0 0.5316392625809666
-135.0 147.0 0.590682610861983
-135.0 149.0 0.6427503736920778
-135.0 151.0 0.6773791728948679
-135.0 153.0 0.6965620328849028
-135.0 155.0 0.6878425510712506
-135.0 157.0 0.6564524165421026
-135.0 159.0 0.5991529646238166
-135.0 161.0 0.5274040857000498
-135.0 163.0 0.42227204783258593
-135.0 165.0 0.2982062780269058
-135.0 167.0 0.19730941704035873
-135.0 169.0 0.14275037369207771
-135.0 171.0 0.10139511709018435
-135.0 173.0 0.07424015944195317
-135.0 175.0 0.04733432984554061
-135.0 177.0 0.03014449427005481
-135.0 179.0 0.021674140508221227
-133.0 -179.0 0.014947683109118086
-133.0 -177.0 0.009715994020926755
-133.0 -175.0 0.00523168908819133
-133.0 -173.0 0.0037369207772795215
-133.0 -171.0 0.0029895366218236174
-133.0 -169.0 0.002242152466367713
-133.0 -167.0 0.0014947683109118087
-133.0 -165.0 0.001245640259093174
-133.0 -163.0 0.001245640259093174
-133.0 -161.0 0.001245640259093174
-133.0 -159.0 9.96512207274539E-4
-133.0 -157.0 9.96512207274539E-4
-133.0 -155.0 4.982561036372695E-4
-133.0 -153.0 0.0
-133.0 -151.0 0.0
-133.0 -149.0 0.0
-133.0 -147.0 0.0
-133.0 -145.0 0.0
-133.0 -143.0 0.0
-133.0 -141.0 0.0
-133.0 -139.0 0.0
-133.0 -137.0 0.0
-133.0 -135.0 0.0
-133.0 -133.0 0.0
-133.0 -131.0 0.0
-133.0 -129.0 0.0
-133.0 -127.0 0.0
-133.0 -125.0 0.0
-133.0 -123.0 0.0
-133.0 -121.0 0.0
-133.0 -119.0 0.0
-133.0 -117.0 0.0
-133.0 -115.0 0.0
-133.0 -113.0 0.0
-133.0 -111.0 0.0
-133.0 -109.0 0.0
-133.0 -107.0 0.0
-133.0 -105.0 0.0
-133.0 -103.0 0.0
-133.0 -101.0 0.0
-133.0 -99.0 0.0
-133.0 -97.0 0.0
-133.0 -95.0 0.0
-133.0 -93.0 0.0
-133.0 -91.0 0.0
-133.0 -89.0 0.0
-133.0 -87.0 0.0
-133.0 -85.0 0.0
-133.0 -83.0 0.0
-133.0 -81.0 0.0
-133.0 -79.0 0.0
-133.0 -77.0 0.0
-133.0 -75.0 0.0
-133.0 -73.0 0.0
-133.0 -71.0 0.0
-133.0 -69.0 0.0
-133.0 -67.0 0.0
-133.0 -65.0 0.0
-133.0 -63.0 0.0
-133.0 -61.0 0.0
-133.0 -59.0 0.0
-133.0 -57.0 0.0
-133.0 -55.0 0.0
-133.0 -53.0 0.0
-133.0 -51.0 0.0
-133.0 -49.0 0.0
-133.0 -47.0 0.0
-133.0 -45.0 0.0
-133.0 -43.0 0.0
-133.0 -41.0 0.0
-133.0 -39.0 0.0
-133.0 -37.0 0.0
-133.0 -35.0 0.0
-133.0 -33.0 0.0
-133.0 -31.0 0.0
-133.0 -29.0 0.0
-133.0 -27.0 0.0
-133.0 -25.0 0.0
-133.0 -23.0 0.0
-133.0 -21.0 0.0
-133.0 -19.0 0.0
-133.0 -17.0 0.0
-133.0 -15.0 0.0
-133.0 -13.0 0.0
-133.0 -11.0 0.0
-133.0 -9.0 0.0
-133.0 -7.0 2.4912805181863477E-4
-133.0 -5.0 2.4912805181863477E-4
-133.0 -3.0 2.4912805181863477E-4
-133.0 -1.0 2.4912805181863477E-4
-133.0 1.0 2.4912805181863477E-4
-133.0 3.0 2.4912805181863477E-4
-133.0 5.0 0.0
-133.0 7.0 0.0
-133.0 9.0 0.0
-133.0 11.0 0.0
-133.0 13.0 0.0
-133.0 15.0 2.4912805181863477E-4
-133.0 17.0 2.4912805181863477E-4
-133.0 19.0 4.982561036372695E-4
-133.0 21.0 4.982561036372695E-4
-133.0 23.0 9.96512207274539E-4
-133.0 25.0 9.96512207274539E-4
-133.0 27.0 0.001245640259093174
-133.0 29.0 0.001245640259093174
-133.0 31.0 0.001245640259093174
-133.0 33.0 0.0014947683109118087
-133.0 35.0 0.002242152466367713
-133.0 37.0 0.002491280518186348
-133.0 39.0 0.0037369207772795215
-133.0 41.0 0.004235176880916791
-133.0 43.0 0.008221225710014948
-133.0 45.0 0.013452914798206279
-133.0 47.0 0.02042850024912805
-133.0 49.0 0.02914798206278027
-133.0 51.0 0.049576482311908324
-133.0 53.0 0.07847533632286996
-133.0 55.0 0.11061285500747384
-133.0 57.0 0.16492277030393623
-133.0 59.0 0.24613851519681115
-133.0 61.0 0.38789237668161436
-133.0 63.0 0.5316392625809666
-133.0 65.0 0.6449925261584455
-133.0 67.0 0.7446437468858994
-133.0 69.0 0.802192326856004
-133.0 71.0 0.841803687095167
-133.0 73.0 0.8597409068261086
-133.0 75.0 0.854758345789736
-133.0 77.0 0.8328350772296961
-133.0 79.0 0.7892376681614349
-133.0 81.0 0.7331838565022422
-133.0 83.0 0.6492277030393623
-133.0 85.0 0.5632785251619332
-133.0 87.0 0.4778276033881415
-133.0 89.0 0.38091679123069255
-133.0 91.0 0.2974588938714499
-133.0 93.0 0.2371699053313403
-133.0 95.0 0.20229197807673144
-133.0 97.0 0.1841056302939711
-133.0 99.0 0.17314399601395117
-133.0 101.0 0.16591928251121077
-133.0 103.0 0.1596910812157449
-133.0 105.0 0.15670154459392127
-133.0 107.0 0.15396113602391628
-133.0 109.0 0.15396113602391628
-133.0 111.0 0.15645241654210265
-133.0 113.0 0.15819631290483308
-133.0 115.0 0.1604384653712008
-133.0 117.0 0.16367713004484305
-133.0 119.0 0.16741405082212257
-133.0 121.0 0.16890881913303438
-133.0 123.0 0.17140009965122072
-133.0 125.0 0.17438963627304435
-133.0 127.0 0.18111609367214748
-133.0 129.0 0.18684603886397608
-133.0 131.0 0.200548081714001
-133.0 133.0 0.21948181365221725
-133.0 135.0 0.2571001494768311
-133.0 137.0 0.2987045341305431
-133.0 139.0 0.35450921773791727
-133.0 141.0 0.4105630293971101
-133.0 143.0 0.481564524165421
-133.0 145.0 0.5475834578973593
-133.0 147.0 0.6026407573492776
-133.0 149.0 0.6569506726457399
-133.0 151.0 0.695814648729447
-133.0 153.0 0.7112605879422023
-133.0 155.0 0.7027902341803687
-133.0 157.0 0.6694070752366716
-133.0 159.0 0.6136023916292974
-133.0 161.0 0.5423517688091679
-133.0 163.0 0.44095665171898357
-133.0 165.0 0.31041355256601894
-133.0 167.0 0.20328849028400597
-133.0 169.0 0.14723467862481315
-133.0 171.0 0.1031390134529148
-133.0 173.0 0.07424015944195317
-133.0 175.0 0.046836073741903336
-133.0 177.0 0.029895366218236172
-133.0 179.0 0.021674140508221227
-131.0 -179.0 0.014200298953662182
-131.0 -177.0 0.009217737917289488
-131.0 -175.0 0.00523168908819133
-131.0 -173.0 0.0037369207772795215
-131.0 -171.0 0.0029895366218236174
-131.0 -169.0 0.002242152466367713
-131.0 -167.0 0.0014947683109118087
-131.0 -165.0 0.001245640259093174
-131.0 -163.0 0.001245640259093174
-131.0 -161.0 0.001245640259093174
-131.0 -159.0 9.96512207274539E-4
-131.0 -157.0 9.96512207274539E-4
-131.0 -155.0 4.982561036372695E-4
-131.0 -153.0 0.0
-131.0 -151.0 0.0
-131.0 -149.0 0.0
-131.0 -147.0 0.0
-131.0 -145.0 0.0
-131.0 -143.0 0.0
-131.0 -141.0 0.0
-131.0 -139.0 0.0
-131.0 -137.0 0.0
-131.0 -135.0 0.0
-131.0 -133.0 0.0
-131.0 -131.0 0.0
-131.0 -129.0 0.0
-131.0 -127.0 0.0
-131.0 -125.0 0.0
-131.0 -123.0 0.0
-131.0 -121.0 0.0
-131.0 -119.0 0.0
-131.0 -117.0 0.0
-131.0 -115.0 0.0
-131.0 -113.0 0.0
-131.0 -111.0 0.0
-131.0 -109.0 0.0
-131.0 -107.0 0.0
-131.0 -105.0 0.0
-131.0 -103.0 0.0
-131.0 -101.0 0.0
-131.0 -99.0 0.0
-131.0 -97.0 0.0
-131.0 -95.0 0.0
-131.0 -93.0 0.0
-131.0 -91.0 0.0
-131.0 -89.0 0.0
-131.0 -87.0 0.0
-131.0 -85.0 0.0
-131.0 -83.0 0.0
-131.0 -81.0 0.0
-131.0 -79.0 0.0
-131.0 -77.0 0.0
-131.0 -75.0 0.0
-131.0 -73.0 0.0
-131.0 -71.0 0.0
-131.0 -69.0 0.0
-131.0 -67.0 0.0
-131.0 -65.0 0.0
-131.0 -63.0 0.0
-131.0 -61.0 0.0
-131.0 -59.0 0.0
-131.0 -57.0 0.0
-131.0 -55.0 0.0
-131.0 -53.0 0.0
-131.0 -51.0 0.0
-131.0 -49.0 0.0
-131.0 -47.0 0.0
-131.0 -45.0 0.0
-131.0 -43.0 0.0
-131.0 -41.0 0.0
-131.0 -39.0 0.0
-131.0 -37.0 0.0
-131.0 -35.0 0.0
-131.0 -33.0 0.0
-131.0 -31.0 0.0
-131.0 -29.0 0.0
-131.0 -27.0 0.0
-131.0 -25.0 0.0
-131.0 -23.0 0.0
-131.0 -21.0 0.0
-131.0 -19.0 0.0
-131.0 -17.0 0.0
-131.0 -15.0 0.0
-131.0 -13.0 0.0
-131.0 -11.0 0.0
-131.0 -9.0 2.4912805181863477E-4
-131.0 -7.0 2.4912805181863477E-4
-131.0 -5.0 2.4912805181863477E-4
-131.0 -3.0 2.4912805181863477E-4
-131.0 -1.0 2.4912805181863477E-4
-131.0 1.0 2.4912805181863477E-4
-131.0 3.0 2.4912805181863477E-4
-131.0 5.0 2.4912805181863477E-4
-131.0 7.0 0.0
-131.0 9.0 0.0
-131.0 11.0 0.0
-131.0 13.0 0.0
-131.0 15.0 2.4912805181863477E-4
-131.0 17.0 2.4912805181863477E-4
-131.0 19.0 4.982561036372695E-4
-131.0 21.0 4.982561036372695E-4
-131.0 23.0 9.96512207274539E-4
-131.0 25.0 9.96512207274539E-4
-131.0 27.0 0.001245640259093174
-131.0 29.0 0.001245640259093174
-131.0 31.0 0.001245640259093174
-131.0 33.0 0.0014947683109118087
-131.0 35.0 0.002242152466367713
-131.0 37.0 0.002491280518186348
-131.0 39.0 0.0037369207772795215
-131.0 41.0 0.004235176880916791
-131.0 43.0 0.007722969606377678
-131.0 45.0 0.013203786746387643
-131.0 47.0 0.019930244145490782
-131.0 49.0 0.028649725959143
-131.0 51.0 0.047583457897359245
-131.0 53.0 0.07747882411559541
-131.0 55.0 0.10936721474838067
-131.0 57.0 0.16218236173393125
-131.0 59.0 0.24514200298953662
-131.0 61.0 0.38988540109616343
-131.0 63.0 0.5378674638764325
-131.0 65.0 0.6564524165421026
-131.0 67.0 0.7568510214250125
-131.0 69.0 0.8176382660687593
-131.0 71.0 0.8604882909815645
-131.0 73.0 0.8821624314897858
-131.0 75.0 0.8816641753861485
-131.0 77.0 0.8599900348779272
-131.0 79.0 0.8213751868460388
-131.0 81.0 0.7717987045341306
-131.0 83.0 0.7000498256103638
-131.0 85.0 0.6123567513702043
-131.0 87.0 0.5331340308918784
-131.0 89.0 0.45067264573991034
-131.0 91.0 0.36771300448430494
-131.0 93.0 0.30069755854509217
-131.0 95.0 0.2573492775286497
-131.0 97.0 0.2249626307922272
-131.0 99.0 0.20677628300946688
-131.0 101.0 0.19656203288490284
-131.0 103.0 0.18709516691579473
-131.0 105.0 0.18360737419033382
-131.0 107.0 0.18011958146487295
-131.0 109.0 0.17862481315396114
-131.0 111.0 0.17862481315396114
-131.0 113.0 0.18061783756851021
-131.0 115.0 0.1833582461385152
-131.0 117.0 0.1841056302939711
-131.0 119.0 0.18435475834578974
-131.0 121.0 0.18510214250124565
-131.0 123.0 0.18709516691579473
-131.0 125.0 0.19083208769307425
-131.0 127.0 0.19681116093672146
-131.0 129.0 0.20503238664673643
-131.0 131.0 0.21798704534130542
-131.0 133.0 0.23916292974588937
-131.0 135.0 0.27204783258594917
-131.0 137.0 0.31415047334329843
-131.0 139.0 0.3679621325361236
-131.0 141.0 0.4252615844544096
-131.0 143.0 0.48953662182361735
-131.0 145.0 0.5535625311410065
-131.0 147.0 0.6068759342301944
-131.0 149.0 0.6606875934230194
-131.0 151.0 0.6985550572994519
-131.0 153.0 0.7137518684603886
-131.0 155.0 0.7047832585949177
-131.0 157.0 0.6721474838066767
-131.0 159.0 0.6163428001993024
-131.0 161.0 0.5465869456900847
-131.0 163.0 0.4441953163926258
-131.0 165.0 0.3131539611360239
-131.0 167.0 0.2040358744394619
-131.0 169.0 0.14648729446935724
-131.0 171.0 0.10189337319382162
-131.0 173.0 0.07349277528649725
-131.0 175.0 0.044593921275535624
-131.0 177.0 0.02914798206278027
-131.0 179.0 0.021674140508221227
-129.0 -179.0 0.013702042850024913
-129.0 -177.0 0.008719481813652218
-129.0 -175.0 0.004982561036372696
-129.0 -173.0 0.0037369207772795215
-129.0 -171.0 0.0029895366218236174
-129.0 -169.0 0.002242152466367713
-129.0 -167.0 0.0014947683109118087
-129.0 -165.0 0.001245640259093174
-129.0 -163.0 0.001245640259093174
-129.0 -161.0 0.001245640259093174
-129.0 -159.0 9.96512207274539E-4
-129.0 -157.0 9.96512207274539E-4
-129.0 -155.0 4.982561036372695E-4
-129.0 -153.0 0.0
-129.0 -151.0 0.0
-129.0 -149.0 0.0
-129.0 -147.0 0.0
-129.0 -145.0 0.0
-129.0 -143.0 0.0
-129.0 -141.0 0.0
-129.0 -139.0 0.0
-129.0 -137.0 0.0
-129.0 -135.0 0.0
-129.0 -133.0 0.0
-129.0 -131.0 0.0
-129.0 -129.0 0.0
-129.0 -127.0 0.0
-129.0 -125.0 0.0
-129.0 -123.0 0.0
-129.0 -121.0 0.0
-129.0 -119.0 0.0
-129.0 -117.0 0.0
-129.0 -115.0 0.0
-129.0 -113.0 0.0
-129.0 -111.0 0.0
-129.0 -109.0 0.0
-129.0 -107.0 0.0
-129.0 -105.0 0.0
-129.0 -103.0 0.0
-129.0 -101.0 0.0
-129.0 -99.0 0.0
-129.0 -97.0 0.0
-129.0 -95.0 0.0
-129.0 -93.0 0.0
-129.0 -91.0 0.0
-129.0 -89.0 0.0
-129.0 -87.0 0.0
-129.0 -85.0 0.0
-129.0 -83.0 0.0
-129.0 -81.0 0.0
-129.0 -79.0 0.0
-129.0 -77.0 0.0
-129.0 -75.0 0.0
-129.0 -73.0 0.0
-129.0 -71.0 0.0
-129.0 -69.0 0.0
-129.0 -67.0 0.0
-129.0 -65.0 0.0
-129.0 -63.0 0.0
-129.0 -61.0 0.0
-129.0 -59.0 0.0
-129.0 -57.0 0.0
-129.0 -55.0 0.0
-129.0 -53.0 0.0
-129.0 -51.0 0.0
-129.0 -49.0 0.0
-129.0 -47.0 0.0
-129.0 -45.0 0.0
-129.0 -43.0 0.0
-129.0 -41.0 0.0
-129.0 -39.0 0.0
-129.0 -37.0 0.0
-129.0 -35.0 0.0
-129.0 -33.0 0.0
-129.0 -31.0 0.0
-129.0 -29.0 0.0
-129.0 -27.0 0.0
-129.0 -25.0 0.0
-129.0 -23.0 0.0
-129.0 -21.0 0.0
-129.0 -19.0 0.0
-129.0 -17.0 0.0
-129.0 -15.0 0.0
-129.0 -13.0 0.0
-129.0 -11.0 2.4912805181863477E-4
-129.0 -9.0 2.4912805181863477E-4
-129.0 -7.0 2.4912805181863477E-4
-129.0 -5.0 2.4912805181863477E-4
-129.0 -3.0 2.4912805181863477E-4
-129.0 -1.0 2.4912805181863477E-4
-129.0 1.0 2.4912805181863477E-4
-129.0 3.0 2.4912805181863477E-4
-129.0 5.0 2.4912805181863477E-4
-129.0 7.0 2.4912805181863477E-4
-129.0 9.0 0.0
-129.0 11.0 0.0
-129.0 13.0 2.4912805181863477E-4
-129.0 15.0 2.4912805181863477E-4
-129.0 17.0 2.4912805181863477E-4
-129.0 19.0 4.982561036372695E-4
-129.0 21.0 4.982561036372695E-4
-129.0 23.0 9.96512207274539E-4
-129.0 25.0 9.96512207274539E-4
-129.0 27.0 0.001245640259093174
-129.0 29.0 0.001245640259093174
-129.0 31.0 0.001245640259093174
-129.0 33.0 0.0014947683109118087
-129.0 35.0 0.002242152466367713
-129.0 37.0 0.002491280518186348
-129.0 39.0 0.0037369207772795215
-129.0 41.0 0.004235176880916791
-129.0 43.0 0.007224713502740409
-129.0 45.0 0.01245640259093174
-129.0 47.0 0.018186347782760338
-129.0 49.0 0.02665670154459392
-129.0 51.0 0.04285002491280518
-129.0 53.0 0.07349277528649725
-129.0 55.0 0.10338814150473344
-129.0 57.0 0.15246636771300448
-129.0 59.0 0.22022919780767314
-129.0 61.0 0.3619830592924763
-129.0 63.0 0.5104633781763827
-129.0 65.0 0.6273044344793224
-129.0 67.0 0.7371699053313403
-129.0 69.0 0.8024414549078226
-129.0 71.0 0.8472845042351769
-129.0 73.0 0.8739412057797707
-129.0 75.0 0.8766816143497758
-129.0 77.0 0.8582461385151968
-129.0 79.0 0.825361235675137
-129.0 81.0 0.7787742899850523
-129.0 83.0 0.716243148978575
-129.0 85.0 0.6387643248629796
-129.0 87.0 0.5625311410064773
-129.0 89.0 0.4920279023418037
-129.0 91.0 0.4192825112107623
-129.0 93.0 0.35999003487792725
-129.0 95.0 0.31390134529147984
-129.0 97.0 0.2850024912805182
-129.0 99.0 0.2635774788241156
-129.0 101.0 0.244892874937718
-129.0 103.0 0.226457399103139
-129.0 105.0 0.21723966118584953
-129.0 107.0 0.20802192326856003
-129.0 109.0 0.2057797708021923
-129.0 111.0 0.20503238664673643
-129.0 113.0 0.20528151469855505
-129.0 115.0 0.2057797708021923
-129.0 117.0 0.20602889885401096
-129.0 119.0 0.2062780269058296
-129.0 121.0 0.20602889885401096
-129.0 123.0 0.2062780269058296
-129.0 125.0 0.2077727952167414
-129.0 127.0 0.21150971599402094
-129.0 129.0 0.22147483806676632
-129.0 131.0 0.23393124065769805
-129.0 133.0 0.2573492775286497
-129.0 135.0 0.28400597907324365
-129.0 137.0 0.3273542600896861
-129.0 139.0 0.3726955655206776
-129.0 141.0 0.42924763328350773
-129.0 143.0 0.49078226208271053
-129.0 145.0 0.5533134030891879
-129.0 147.0 0.6036372695565521
-129.0 149.0 0.6552067762830095
-129.0 151.0 0.6893373193821625
-129.0 153.0 0.7035376183358246
-129.0 155.0 0.6973094170403588
-129.0 157.0 0.6621823617339312
-129.0 159.0 0.6061285500747384
-129.0 161.0 0.534130543099153
-129.0 163.0 0.4334828101644245
-129.0 165.0 0.30543099152964626
-129.0 167.0 0.20004982561036372
-129.0 169.0 0.14175386148480318
-129.0 171.0 0.09865470852017937
-129.0 173.0 0.07199800697558545
-129.0 175.0 0.04285002491280518
-129.0 177.0 0.02765321375186846
-129.0 179.0 0.020677628300946688
-127.0 -179.0 0.013452914798206279
-127.0 -177.0 0.008221225710014948
-127.0 -175.0 0.004484304932735426
-127.0 -173.0 0.0037369207772795215
-127.0 -171.0 0.002491280518186348
-127.0 -169.0 0.002242152466367713
-127.0 -167.0 0.0014947683109118087
-127.0 -165.0 0.001245640259093174
-127.0 -163.0 0.001245640259093174
-127.0 -161.0 0.001245640259093174
-127.0 -159.0 9.96512207274539E-4
-127.0 -157.0 9.96512207274539E-4
-127.0 -155.0 4.982561036372695E-4
-127.0 -153.0 0.0
-127.0 -151.0 0.0
-127.0 -149.0 0.0
-127.0 -147.0 0.0
-127.0 -145.0 0.0
-127.0 -143.0 0.0
-127.0 -141.0 0.0
-127.0 -139.0 0.0
-127.0 -137.0 0.0
-127.0 -135.0 0.0
-127.0 -133.0 0.0
-127.0 -131.0 0.0
-127.0 -129.0 0.0
-127.0 -127.0 0.0
-127.0 -125.0 0.0
-127.0 -123.0 0.0
-127.0 -121.0 0.0
-127.0 -119.0 0.0
-127.0 -117.0 0.0
-127.0 -115.0 0.0
-127.0 -113.0 0.0
-127.0 -111.0 0.0
-127.0 -109.0 0.0
-127.0 -107.0 0.0
-127.0 -105.0 0.0
-127.0 -103.0 0.0
-127.0 -101.0 0.0
-127.0 -99.0 0.0
-127.0 -97.0 0.0
-127.0 -95.0 0.0
-127.0 -93.0 0.0
-127.0 -91.0 0.0
-127.0 -89.0 0.0
-127.0 -87.0 0.0
-127.0 -85.0 0.0
-127.0 -83.0 0.0
-127.0 -81.0 0.0
-127.0 -79.0 0.0
-127.0 -77.0 0.0
-127.0 -75.0 0.0
-127.0 -73.0 0.0
-127.0 -71.0 0.0
-127.0 -69.0 0.0
-127.0 -67.0 0.0
-127.0 -65.0 0.0
-127.0 -63.0 0.0
-127.0 -61.0 0.0
-127.0 -59.0 0.0
-127.0 -57.0 0.0
-127.0 -55.0 0.0
-127.0 -53.0 0.0
-127.0 -51.0 0.0
-127.0 -49.0 0.0
-127.0 -47.0 0.0
-127.0 -45.0 0.0
-127.0 -43.0 0.0
-127.0 -41.0 0.0
-127.0 -39.0 0.0
-127.0 -37.0 0.0
-127.0 -35.0 0.0
-127.0 -33.0 0.0
-127.0 -31.0 0.0
-127.0 -29.0 0.0
-127.0 -27.0 0.0
-127.0 -25.0 0.0
-127.0 -23.0 0.0
-127.0 -21.0 0.0
-127.0 -19.0 0.0
-127.0 -17.0 0.0
-127.0 -15.0 2.4912805181863477E-4
-127.0 -13.0 2.4912805181863477E-4
-127.0 -11.0 2.4912805181863477E-4
-127.0 -9.0 2.4912805181863477E-4
-127.0 -7.0 2.4912805181863477E-4
-127.0 -5.0 2.4912805181863477E-4
-127.0 -3.0 2.4912805181863477E-4
-127.0 -1.0 2.4912805181863477E-4
-127.0 1.0 2.4912805181863477E-4
-127.0 3.0 2.4912805181863477E-4
-127.0 5.0 2.4912805181863477E-4
-127.0 7.0 2.4912805181863477E-4
-127.0 9.0 2.4912805181863477E-4
-127.0 11.0 2.4912805181863477E-4
-127.0 13.0 2.4912805181863477E-4
-127.0 15.0 2.4912805181863477E-4
-127.0 17.0 4.982561036372695E-4
-127.0 19.0 4.982561036372695E-4
-127.0 21.0 4.982561036372695E-4
-127.0 23.0 9.96512207274539E-4
-127.0 25.0 9.96512207274539E-4
-127.0 27.0 0.001245640259093174
-127.0 29.0 0.001245640259093174
-127.0 31.0 0.001245640259093174
-127.0 33.0 0.0014947683109118087
-127.0 35.0 0.002242152466367713
-127.0 37.0 0.002491280518186348
-127.0 39.0 0.0037369207772795215
-127.0 41.0 0.004235176880916791
-127.0 43.0 0.0064773293472845045
-127.0 45.0 0.011709018435475834
-127.0 47.0 0.01669157947184853
-127.0 49.0 0.02391629297458894
-127.0 51.0 0.037867463876432486
-127.0 53.0 0.06552067762830095
-127.0 55.0 0.08968609865470852
-127.0 57.0 0.12879920279023419
-127.0 59.0 0.187593423019432
-127.0 61.0 0.2987045341305431
-127.0 63.0 0.4491778774289985
-127.0 65.0 0.5685102142501246
-127.0 67.0 0.6756352765321375
-127.0 69.0 0.759840558046836
-127.0 71.0 0.8061783756851021
-127.0 73.0 0.8338315894369706
-127.0 75.0 0.8398106626806179
-127.0 77.0 0.8293472845042352
-127.0 79.0 0.7989536621823617
-127.0 81.0 0.759840558046836
-127.0 83.0 0.7017937219730942
-127.0 85.0 0.6335326357747882
-127.0 87.0 0.5667663178873941
-127.0 89.0 0.5089686098654709
-127.0 91.0 0.45366218236173395
-127.0 93.0 0.3996013951170902
-127.0 95.0 0.3679621325361236
-127.0 97.0 0.3445440956651719
-127.0 99.0 0.3196312904833084
-127.0 101.0 0.3004484304932735
-127.0 103.0 0.2830094668659691
-127.0 105.0 0.26980568011958145
-127.0 107.0 0.257847533632287
-127.0 109.0 0.25037369207772797
-127.0 111.0 0.24514200298953662
-127.0 113.0 0.24115595416043847
-127.0 115.0 0.23941205779770802
-127.0 117.0 0.23791728948679622
-127.0 119.0 0.23467862481315396
-127.0 121.0 0.2311908320876931
-127.0 123.0 0.2284504235176881
-127.0 125.0 0.22720478325859492
-127.0 127.0 0.22869955156950672
-127.0 129.0 0.23492775286497258
-127.0 131.0 0.24887892376681614
-127.0 133.0 0.26532137518684606
-127.0 135.0 0.2887394120577977
-127.0 137.0 0.3285999003487793
-127.0 139.0 0.37070254110612855
-127.0 141.0 0.42227204783258593
-127.0 143.0 0.4833084205281515
-127.0 145.0 0.5406078724464375
-127.0 147.0 0.5926756352765321
-127.0 149.0 0.6370204285002491
-127.0 151.0 0.6681614349775785
-127.0 153.0 0.6841056302939711
-127.0 155.0 0.6716492277030394
-127.0 157.0 0.6410064773293472
-127.0 159.0 0.5854509217737918
-127.0 161.0 0.5117090184354758
-127.0 163.0 0.4048330842052815
-127.0 165.0 0.2842551071250623
-127.0 167.0 0.187593423019432
-127.0 169.0 0.13278525161933233
-127.0 171.0 0.09267563527653214
-127.0 173.0 0.06801195814648729
-127.0 175.0 0.0401096163428002
-127.0 177.0 0.026407573492775286
-127.0 179.0 0.019930244145490782
-125.0 -179.0 0.01245640259093174
-125.0 -177.0 0.007722969606377678
-125.0 -175.0 0.004235176880916791
-125.0 -173.0 0.0037369207772795215
-125.0 -171.0 0.002491280518186348
-125.0 -169.0 0.002242152466367713
-125.0 -167.0 0.0014947683109118087
-125.0 -165.0 0.001245640259093174
-125.0 -163.0 0.001245640259093174
-125.0 -161.0 0.001245640259093174
-125.0 -159.0 9.96512207274539E-4
-125.0 -157.0 9.96512207274539E-4
-125.0 -155.0 2.4912805181863477E-4
-125.0 -153.0 0.0
-125.0 -151.0 0.0
-125.0 -149.0 0.0
-125.0 -147.0 0.0
-125.0 -145.0 0.0
-125.0 -143.0 0.0
-125.0 -141.0 0.0
-125.0 -139.0 0.0
-125.0 -137.0 0.0
-125.0 -135.0 0.0
-125.0 -133.0 0.0
-125.0 -131.0 0.0
-125.0 -129.0 0.0
-125.0 -127.0 0.0
-125.0 -125.0 0.0
-125.0 -123.0 0.0
-125.0 -121.0 0.0
-125.0 -119.0 0.0
-125.0 -117.0 0.0
-125.0 -115.0 0.0
-125.0 -113.0 0.0
-125.0 -111.0 0.0
-125.0 -109.0 0.0
-125.0 -107.0 0.0
-125.0 -105.0 0.0
-125.0 -103.0 0.0
-125.0 -101.0 0.0
-125.0 -99.0 0.0
-125.0 -97.0 0.0
-125.0 -95.0 0.0
-125.0 -93.0 0.0
-125.0 -91.0 0.0
-125.0 -89.0 0.0
-125.0 -87.0 0.0
-125.0 -85.0 0.0
-125.0 -83.0 0.0
-125.0 -81.0 0.0
-125.0 -79.0 0.0
-125.0 -77.0 0.0
-125.0 -75.0 0.0
-125.0 -73.0 0.0
-125.0 -71.0 0.0
-125.0 -69.0 0.0
-125.0 -67.0 0.0
-125.0 -65.0 0.0
-125.0 -63.0 0.0
-125.0 -61.0 0.0
-125.0 -59.0 0.0
-125.0 -57.0 0.0
-125.0 -55.0 0.0
-125.0 -53.0 0.0
-125.0 -51.0 0.0
-125.0 -49.0 0.0
-125.0 -47.0 0.0
-125.0 -45.0 0.0
-125.0 -43.0 0.0
-125.0 -41.0 0.0
-125.0 -39.0 0.0
-125.0 -37.0 0.0
-125.0 -35.0 0.0
-125.0 -33.0 0.0
-125.0 -31.0 0.0
-125.0 -29.0 0.0
-125.0 -27.0 0.0
-125.0 -25.0 0.0
-125.0 -23.0 0.0
-125.0 -21.0 0.0
-125.0 -19.0 2.4912805181863477E-4
-125.0 -17.0 2.4912805181863477E-4
-125.0 -15.0 2.4912805181863477E-4
-125.0 -13.0 2.4912805181863477E-4
-125.0 -11.0 2.4912805181863477E-4
-125.0 -9.0 2.4912805181863477E-4
-125.0 -7.0 2.4912805181863477E-4
-125.0 -5.0 2.4912805181863477E-4
-125.0 -3.0 2.4912805181863477E-4
-125.0 -1.0 2.4912805181863477E-4
-125.0 1.0 2.4912805181863477E-4
-125.0 3.0 2.4912805181863477E-4
-125.0 5.0 2.4912805181863477E-4
-125.0 7.0 2.4912805181863477E-4
-125.0 9.0 2.4912805181863477E-4
-125.0 11.0 2.4912805181863477E-4
-125.0 13.0 2.4912805181863477E-4
-125.0 15.0 2.4912805181863477E-4
-125.0 17.0 4.982561036372695E-4
-125.0 19.0 4.982561036372695E-4
-125.0 21.0 4.982561036372695E-4
-125.0 23.0 9.96512207274539E-4
-125.0 25.0 9.96512207274539E-4
-125.0 27.0 0.001245640259093174
-125.0 29.0 0.001245640259093174
-125.0 31.0 0.001245640259093174
-125.0 33.0 0.0014947683109118087
-125.0 35.0 0.0017438963627304435
-125.0 37.0 0.002242152466367713
-125.0 39.0 0.0029895366218236174
-125.0 41.0 0.0037369207772795215
-125.0 43.0 0.00523168908819133
-125.0 45.0 0.009217737917289488
-125.0 47.0 0.014200298953662182
-125.0 49.0 0.021674140508221227
-125.0 51.0 0.03139013452914798
-125.0 53.0 0.052316890881913304
-125.0 55.0 0.07847533632286996
-125.0 57.0 0.1088689586447434
-125.0 59.0 0.15794718485301446
-125.0 61.0 0.22122571001494767
-125.0 63.0 0.3470353761833582
-125.0 65.0 0.47882411559541604
-125.0 67.0 0.5799701046337817
-125.0 69.0 0.6656701544593921
-125.0 71.0 0.7314399601395117
-125.0 73.0 0.7655705032386647
-125.0 75.0 0.7752864972595914
-125.0 77.0 0.7693074240159442
-125.0 79.0 0.7458893871449925
-125.0 81.0 0.7035376183358246
-125.0 83.0 0.6552067762830095
-125.0 85.0 0.6001494768310912
-125.0 87.0 0.5535625311410065
-125.0 89.0 0.5024912805181864
-125.0 91.0 0.461136023916293
-125.0 93.0 0.42750373692077726
-125.0 95.0 0.4003487792725461
-125.0 97.0 0.3846537120079721
-125.0 99.0 0.37144992526158443
-125.0 101.0 0.35625311410064775
-125.0 103.0 0.3435475834578974
-125.0 105.0 0.3256103637269557
-125.0 107.0 0.3081714000996512
-125.0 109.0 0.2964623816641754
-125.0 111.0 0.289237668161435
-125.0 113.0 0.2850024912805182
-125.0 115.0 0.2815146985550573
-125.0 117.0 0.27678126557050325
-125.0 119.0 0.27030393622321874
-125.0 121.0 0.2635774788241156
-125.0 123.0 0.2571001494768311
-125.0 125.0 0.25112107623318386
-125.0 127.0 0.24613851519681115
-125.0 129.0 0.24763328350772296
-125.0 131.0 0.25535625311410065
-125.0 133.0 0.2670652715495765
-125.0 135.0 0.2872446437468859
-125.0 137.0 0.31913303437967117
-125.0 139.0 0.36123567513702043
-125.0 141.0 0.40707523667164924
-125.0 143.0 0.4653712007972098
-125.0 145.0 0.5226706527154957
-125.0 147.0 0.5687593423019432
-125.0 149.0 0.6108619830592925
-125.0 151.0 0.6410064773293472
-125.0 153.0 0.65146985550573
-125.0 155.0 0.6417538614848032
-125.0 157.0 0.6068759342301944
-125.0 159.0 0.5575485799701047
-125.0 161.0 0.481564524165421
-125.0 163.0 0.3726955655206776
-125.0 165.0 0.2573492775286497
-125.0 167.0 0.17737917289486796
-125.0 169.0 0.12356751370204284
-125.0 171.0 0.08694569008470354
-125.0 173.0 0.06427503736920777
-125.0 175.0 0.037867463876432486
-125.0 177.0 0.025161933233682113
-125.0 179.0 0.017937219730941704
-123.0 -179.0 0.01195814648729447
-123.0 -177.0 0.006975585450921774
-123.0 -175.0 0.004235176880916791
-123.0 -173.0 0.0037369207772795215
-123.0 -171.0 0.002491280518186348
-123.0 -169.0 0.002242152466367713
-123.0 -167.0 0.001245640259093174
-123.0 -165.0 0.001245640259093174
-123.0 -163.0 0.001245640259093174
-123.0 -161.0 0.001245640259093174
-123.0 -159.0 9.96512207274539E-4
-123.0 -157.0 9.96512207274539E-4
-123.0 -155.0 2.4912805181863477E-4
-123.0 -153.0 0.0
-123.0 -151.0 0.0
-123.0 -149.0 0.0
-123.0 -147.0 0.0
-123.0 -145.0 0.0
-123.0 -143.0 0.0
-123.0 -141.0 0.0
-123.0 -139.0 0.0
-123.0 -137.0 0.0
-123.0 -135.0 0.0
-123.0 -133.0 0.0
-123.0 -131.0 0.0
-123.0 -129.0 0.0
-123.0 -127.0 0.0
-123.0 -125.0 0.0
-123.0 -123.0 0.0
-123.0 -121.0 0.0
-123.0 -119.0 0.0
-123.0 -117.0 0.0
-123.0 -115.0 0.0
-123.0 -113.0 0.0
-123.0 -111.0 0.0
-123.0 -109.0 0.0
-123.0 -107.0 0.0
-123.0 -105.0 0.0
-123.0 -103.0 0.0
-123.0 -101.0 0.0
-123.0 -99.0 0.0
-123.0 -97.0 0.0
-123.0 -95.0 0.0
-123.0 -93.0 0.0
-123.0 -91.0 0.0
-123.0 -89.0 0.0
-123.0 -87.0 0.0
-123.0 -85.0 0.0
-123.0 -83.0 0.0
-123.0 -81.0 0.0
-123.0 -79.0 0.0
-123.0 -77.0 0.0
-123.0 -75.0 0.0
-123.0 -73.0 0.0
-123.0 -71.0 0.0
-123.0 -69.0 0.0
-123.0 -67.0 0.0
-123.0 -65.0 0.0
-123.0 -63.0 0.0
-123.0 -61.0 0.0
-123.0 -59.0 0.0
-123.0 -57.0 0.0
-123.0 -55.0 0.0
-123.0 -53.0 0.0
-123.0 -51.0 0.0
-123.0 -49.0 0.0
-123.0 -47.0 0.0
-123.0 -45.0 0.0
-123.0 -43.0 0.0
-123.0 -41.0 0.0
-123.0 -39.0 0.0
-123.0 -37.0 0.0
-123.0 -35.0 0.0
-123.0 -33.0 0.0
-123.0 -31.0 0.0
-123.0 -29.0 2.4912805181863477E-4
-123.0 -27.0 2.4912805181863477E-4
-123.0 -25.0 2.4912805181863477E-4
-123.0 -23.0 2.4912805181863477E-4
-123.0 -21.0 2.4912805181863477E-4
-123.0 -19.0 2.4912805181863477E-4
-123.0 -17.0 2.4912805181863477E-4
-123.0 -15.0 2.4912805181863477E-4
-123.0 -13.0 2.4912805181863477E-4
-123.0 -11.0 4.982561036372695E-4
-123.0 -9.0 4.982561036372695E-4
-123.0 -7.0 4.982561036372695E-4
-123.0 -5.0 4.982561036372695E-4
-123.0 -3.0 4.982561036372695E-4
-123.0 -1.0 4.982561036372695E-4
-123.0 1.0 2.4912805181863477E-4
-123.0 3.0 2.4912805181863477E-4
-123.0 5.0 2.4912805181863477E-4
-123.0 7.0 2.4912805181863477E-4
-123.0 9.0 2.4912805181863477E-4
-123.0 11.0 2.4912805181863477E-4
-123.0 13.0 2.4912805181863477E-4
-123.0 15.0 2.4912805181863477E-4
-123.0 17.0 4.982561036372695E-4
-123.0 19.0 4.982561036372695E-4
-123.0 21.0 4.982561036372695E-4
-123.0 23.0 9.96512207274539E-4
-123.0 25.0 9.96512207274539E-4
-123.0 27.0 0.001245640259093174
-123.0 29.0 0.001245640259093174
-123.0 31.0 0.001245640259093174
-123.0 33.0 0.001245640259093174
-123.0 35.0 0.0014947683109118087
-123.0 37.0 0.002242152466367713
-123.0 39.0 0.002491280518186348
-123.0 41.0 0.0037369207772795215
-123.0 43.0 0.004235176880916791
-123.0 45.0 0.006975585450921774
-123.0 47.0 0.012207274539113104
-123.0 49.0 0.01768809167912307
-123.0 51.0 0.025161933233682113
-123.0 53.0 0.037867463876432486
-123.0 55.0 0.06427503736920777
-123.0 57.0 0.08619830592924764
-123.0 59.0 0.12007972097658197
-123.0 61.0 0.16741405082212257
-123.0 63.0 0.2284504235176881
-123.0 65.0 0.34255107125062284
-123.0 67.0 0.45316392625809665
-123.0 69.0 0.5388639760837071
-123.0 71.0 0.5981564524165421
-123.0 73.0 0.64050822122571
-123.0 75.0 0.6596910812157449
-123.0 77.0 0.6594419531639263
-123.0 79.0 0.6429995017438964
-123.0 81.0 0.6111111111111112
-123.0 83.0 0.5782262082710513
-123.0 85.0 0.547085201793722
-123.0 87.0 0.5077229696063776
-123.0 89.0 0.47583457897359244
-123.0 91.0 0.45241654210264076
-123.0 93.0 0.4342301943198804
-123.0 95.0 0.42227204783258593
-123.0 97.0 0.41504733432984553
-123.0 99.0 0.4083208769307424
-123.0 101.0 0.3966118584952666
-123.0 103.0 0.3863976083707025
-123.0 105.0 0.37369207772795215
-123.0 107.0 0.3624813153961136
-123.0 109.0 0.35201793721973096
-123.0 111.0 0.3445440956651719
-123.0 113.0 0.3353263577478824
-123.0 115.0 0.328101644245142
-123.0 117.0 0.3146487294469357
-123.0 119.0 0.30568011958146485
-123.0 121.0 0.2914798206278027
-123.0 123.0 0.2802690582959641
-123.0 125.0 0.2670652715495765
-123.0 127.0 0.2573492775286497
-123.0 129.0 0.25311410064773293
-123.0 131.0 0.255107125062282
-123.0 133.0 0.26258096661684105
-123.0 135.0 0.2802690582959641
-123.0 137.0 0.3066766317887394
-123.0 139.0 0.3457897359242651
-123.0 141.0 0.3863976083707025
-123.0 143.0 0.44294967613353264
-123.0 145.0 0.4977578475336323
-123.0 147.0 0.5465869456900847
-123.0 149.0 0.5799701046337817
-123.0 151.0 0.6046337817638266
-123.0 153.0 0.611858495266567
-123.0 155.0 0.6023916292974589
-123.0 157.0 0.5692575984055804
-123.0 159.0 0.5194319880418535
-123.0 161.0 0.43996013951170904
-123.0 163.0 0.33482810164424515
-123.0 165.0 0.2242152466367713
-123.0 167.0 0.16467364225211759
-123.0 169.0 0.11559541604384654
-123.0 171.0 0.08271051320378675
-123.0 173.0 0.05754857997010463
-123.0 175.0 0.035127055306427506
-123.0 177.0 0.023667164922770306
-123.0 179.0 0.01669157947184853
-121.0 -179.0 0.011210762331838564
-121.0 -177.0 0.0064773293472845045
-121.0 -175.0 0.004235176880916791
-121.0 -173.0 0.0037369207772795215
-121.0 -171.0 0.002242152466367713
-121.0 -169.0 0.0014947683109118087
-121.0 -167.0 0.001245640259093174
-121.0 -165.0 0.001245640259093174
-121.0 -163.0 0.001245640259093174
-121.0 -161.0 0.001245640259093174
-121.0 -159.0 9.96512207274539E-4
-121.0 -157.0 4.982561036372695E-4
-121.0 -155.0 2.4912805181863477E-4
-121.0 -153.0 0.0
-121.0 -151.0 0.0
-121.0 -149.0 0.0
-121.0 -147.0 0.0
-121.0 -145.0 0.0
-121.0 -143.0 0.0
-121.0 -141.0 0.0
-121.0 -139.0 0.0
-121.0 -137.0 0.0
-121.0 -135.0 0.0
-121.0 -133.0 0.0
-121.0 -131.0 0.0
-121.0 -129.0 0.0
-121.0 -127.0 0.0
-121.0 -125.0 0.0
-121.0 -123.0 0.0
-121.0 -121.0 0.0
-121.0 -119.0 0.0
-121.0 -117.0 0.0
-121.0 -115.0 0.0
-121.0 -113.0 0.0
-121.0 -111.0 0.0
-121.0 -109.0 0.0
-121.0 -107.0 0.0
-121.0 -105.0 0.0
-121.0 -103.0 0.0
-121.0 -101.0 0.0
-121.0 -99.0 0.0
-121.0 -97.0 0.0
-121.0 -95.0 0.0
-121.0 -93.0 0.0
-121.0 -91.0 0.0
-121.0 -89.0 0.0
-121.0 -87.0 0.0
-121.0 -85.0 0.0
-121.0 -83.0 0.0
-121.0 -81.0 0.0
-121.0 -79.0 0.0
-121.0 -77.0 0.0
-121.0 -75.0 0.0
-121.0 -73.0 0.0
-121.0 -71.0 0.0
-121.0 -69.0 0.0
-121.0 -67.0 0.0
-121.0 -65.0 0.0
-121.0 -63.0 0.0
-121.0 -61.0 0.0
-121.0 -59.0 0.0
-121.0 -57.0 2.4912805181863477E-4
-121.0 -55.0 2.4912805181863477E-4
-121.0 -53.0 2.4912805181863477E-4
-121.0 -51.0 2.4912805181863477E-4
-121.0 -49.0 2.4912805181863477E-4
-121.0 -47.0 2.4912805181863477E-4
-121.0 -45.0 2.4912805181863477E-4
-121.0 -43.0 2.4912805181863477E-4
-121.0 -41.0 2.4912805181863477E-4
-121.0 -39.0 2.4912805181863477E-4
-121.0 -37.0 2.4912805181863477E-4
-121.0 -35.0 2.4912805181863477E-4
-121.0 -33.0 4.982561036372695E-4
-121.0 -31.0 4.982561036372695E-4
-121.0 -29.0 4.982561036372695E-4
-121.0 -27.0 4.982561036372695E-4
-121.0 -25.0 4.982561036372695E-4
-121.0 -23.0 4.982561036372695E-4
-121.0 -21.0 4.982561036372695E-4
-121.0 -19.0 4.982561036372695E-4
-121.0 -17.0 4.982561036372695E-4
-121.0 -15.0 4.982561036372695E-4
-121.0 -13.0 4.982561036372695E-4
-121.0 -11.0 4.982561036372695E-4
-121.0 -9.0 4.982561036372695E-4
-121.0 -7.0 4.982561036372695E-4
-121.0 -5.0 4.982561036372695E-4
-121.0 -3.0 4.982561036372695E-4
-121.0 -1.0 4.982561036372695E-4
-121.0 1.0 4.982561036372695E-4
-121.0 3.0 2.4912805181863477E-4
-121.0 5.0 2.4912805181863477E-4
-121.0 7.0 2.4912805181863477E-4
-121.0 9.0 2.4912805181863477E-4
-121.0 11.0 2.4912805181863477E-4
-121.0 13.0 2.4912805181863477E-4
-121.0 15.0 2.4912805181863477E-4
-121.0 17.0 2.4912805181863477E-4
-121.0 19.0 4.982561036372695E-4
-121.0 21.0 4.982561036372695E-4
-121.0 23.0 9.96512207274539E-4
-121.0 25.0 9.96512207274539E-4
-121.0 27.0 0.001245640259093174
-121.0 29.0 0.001245640259093174
-121.0 31.0 0.001245640259093174
-121.0 33.0 0.001245640259093174
-121.0 35.0 0.0014947683109118087
-121.0 37.0 0.002242152466367713
-121.0 39.0 0.002242152466367713
-121.0 41.0 0.003487792725460887
-121.0 43.0 0.0037369207772795215
-121.0 45.0 0.00523168908819133
-121.0 47.0 0.008968609865470852
-121.0 49.0 0.013702042850024913
-121.0 51.0 0.019930244145490782
-121.0 53.0 0.02715495764823119
-121.0 55.0 0.041355256601893375
-121.0 57.0 0.06726457399103139
-121.0 59.0 0.08694569008470354
-121.0 61.0 0.11908320876930742
-121.0 63.0 0.1596910812157449
-121.0 65.0 0.2042850024912805
-121.0 67.0 0.28051818634778275
-121.0 69.0 0.36571998006975587
-121.0 71.0 0.4362232187344295
-121.0 73.0 0.4850523168908819
-121.0 75.0 0.5104633781763827
-121.0 77.0 0.5196811160936722
-121.0 79.0 0.5142002989536621
-121.0 81.0 0.5009965122072746
-121.0 83.0 0.48181365221723965
-121.0 85.0 0.4598903836571998
-121.0 87.0 0.43996013951170904
-121.0 89.0 0.4235176880916791
-121.0 91.0 0.41604384653712007
-121.0 93.0 0.4187842551071251
-121.0 95.0 0.42326856003986046
-121.0 97.0 0.4294967613353264
-121.0 99.0 0.4327354260089686
-121.0 101.0 0.429745889387145
-121.0 103.0 0.4235176880916791
-121.0 105.0 0.4133034379671151
-121.0 107.0 0.40284005979073245
-121.0 109.0 0.39436970602889887
-121.0 111.0 0.3866467364225212
-121.0 113.0 0.3786746387643249
-121.0 115.0 0.369706028898854
-121.0 117.0 0.35749875435974093
-121.0 119.0 0.34504235176880915
-121.0 121.0 0.3266068759342302
-121.0 123.0 0.3041853512705531
-121.0 125.0 0.2830094668659691
-121.0 127.0 0.26606875934230195
-121.0 129.0 0.25610363726955654
-121.0 131.0 0.25062282012954656
-121.0 133.0 0.2543597409068261
-121.0 135.0 0.2665670154459392
-121.0 137.0 0.2879920279023418
-121.0 139.0 0.31988041853512705
-121.0 141.0 0.3614848031888391
-121.0 143.0 0.408570004982561
-121.0 145.0 0.46312904833084206
-121.0 147.0 0.510214250124564
-121.0 149.0 0.5498256103637269
-121.0 151.0 0.5665171898355755
-121.0 153.0 0.5737419033383159
-121.0 155.0 0.5632785251619332
-121.0 157.0 0.5331340308918784
-121.0 159.0 0.47832585949177875
-121.0 161.0 0.38988540109616343
-121.0 163.0 0.289237668161435
-121.0 165.0 0.2012954658694569
-121.0 167.0 0.1517189835575486
-121.0 169.0 0.10687593423019431
-121.0 171.0 0.07847533632286996
-121.0 173.0 0.05256601893373194
-121.0 175.0 0.03263577478824116
-121.0 177.0 0.02242152466367713
-121.0 179.0 0.015445939212755356
-119.0 -179.0 0.009715994020926755
-119.0 -177.0 0.0057299451918286
-119.0 -175.0 0.004235176880916791
-119.0 -173.0 0.003487792725460887
-119.0 -171.0 0.002242152466367713
-119.0 -169.0 0.0014947683109118087
-119.0 -167.0 0.001245640259093174
-119.0 -165.0 0.001245640259093174
-119.0 -163.0 0.001245640259093174
-119.0 -161.0 9.96512207274539E-4
-119.0 -159.0 9.96512207274539E-4
-119.0 -157.0 4.982561036372695E-4
-119.0 -155.0 0.0
-119.0 -153.0 0.0
-119.0 -151.0 0.0
-119.0 -149.0 0.0
-119.0 -147.0 0.0
-119.0 -145.0 0.0
-119.0 -143.0 0.0
-119.0 -141.0 0.0
-119.0 -139.0 0.0
-119.0 -137.0 0.0
-119.0 -135.0 0.0
-119.0 -133.0 0.0
-119.0 -131.0 0.0
-119.0 -129.0 0.0
-119.0 -127.0 0.0
-119.0 -125.0 0.0
-119.0 -123.0 0.0
-119.0 -121.0 0.0
-119.0 -119.0 0.0
-119.0 -117.0 0.0
-119.0 -115.0 0.0
-119.0 -113.0 0.0
-119.0 -111.0 0.0
-119.0 -109.0 0.0
-119.0 -107.0 0.0
-119.0 -105.0 0.0
-119.0 -103.0 0.0
-119.0 -101.0 0.0
-119.0 -99.0 0.0
-119.0 -97.0 0.0
-119.0 -95.0 0.0
-119.0 -93.0 0.0
-119.0 -91.0 0.0
-119.0 -89.0 0.0
-119.0 -87.0 0.0
-119.0 -85.0 0.0
-119.0 -83.0 0.0
-119.0 -81.0 0.0
-119.0 -79.0 0.0
-119.0 -77.0 0.0
-119.0 -75.0 0.0
-119.0 -73.0 0.0
-119.0 -71.0 0.0
-119.0 -69.0 0.0
-119.0 -67.0 2.4912805181863477E-4
-119.0 -65.0 2.4912805181863477E-4
-119.0 -63.0 2.4912805181863477E-4
-119.0 -61.0 4.982561036372695E-4
-119.0 -59.0 4.982561036372695E-4
-119.0 -57.0 4.982561036372695E-4
-119.0 -55.0 4.982561036372695E-4
-119.0 -53.0 4.982561036372695E-4
-119.0 -51.0 4.982561036372695E-4
-119.0 -49.0 4.982561036372695E-4
-119.0 -47.0 4.982561036372695E-4
-119.0 -45.0 4.982561036372695E-4
-119.0 -43.0 4.982561036372695E-4
-119.0 -41.0 4.982561036372695E-4
-119.0 -39.0 4.982561036372695E-4
-119.0 -37.0 4.982561036372695E-4
-119.0 -35.0 4.982561036372695E-4
-119.0 -33.0 4.982561036372695E-4
-119.0 -31.0 4.982561036372695E-4
-119.0 -29.0 4.982561036372695E-4
-119.0 -27.0 4.982561036372695E-4
-119.0 -25.0 4.982561036372695E-4
-119.0 -23.0 4.982561036372695E-4
-119.0 -21.0 4.982561036372695E-4
-119.0 -19.0 4.982561036372695E-4
-119.0 -17.0 4.982561036372695E-4
-119.0 -15.0 4.982561036372695E-4
-119.0 -13.0 4.982561036372695E-4
-119.0 -11.0 4.982561036372695E-4
-119.0 -9.0 4.982561036372695E-4
-119.0 -7.0 4.982561036372695E-4
-119.0 -5.0 4.982561036372695E-4
-119.0 -3.0 4.982561036372695E-4
-119.0 -1.0 4.982561036372695E-4
-119.0 1.0 4.982561036372695E-4
-119.0 3.0 4.982561036372695E-4
-119.0 5.0 2.4912805181863477E-4
-119.0 7.0 2.4912805181863477E-4
-119.0 9.0 2.4912805181863477E-4
-119.0 11.0 2.4912805181863477E-4
-119.0 13.0 2.4912805181863477E-4
-119.0 15.0 2.4912805181863477E-4
-119.0 17.0 2.4912805181863477E-4
-119.0 19.0 4.982561036372695E-4
-119.0 21.0 4.982561036372695E-4
-119.0 23.0 9.96512207274539E-4
-119.0 25.0 9.96512207274539E-4
-119.0 27.0 9.96512207274539E-4
-119.0 29.0 0.001245640259093174
-119.0 31.0 0.001245640259093174
-119.0 33.0 0.001245640259093174
-119.0 35.0 0.001245640259093174
-119.0 37.0 0.0014947683109118087
-119.0 39.0 0.002242152466367713
-119.0 41.0 0.002491280518186348
-119.0 43.0 0.0037369207772795215
-119.0 45.0 0.004235176880916791
-119.0 47.0 0.005979073243647235
-119.0 49.0 0.010712506228201295
-119.0 51.0 0.014200298953662182
-119.0 53.0 0.02142501245640259
-119.0 55.0 0.02715495764823119
-119.0 57.0 0.04060787244643747
-119.0 59.0 0.06502242152466367
-119.0 61.0 0.08246138515196812
-119.0 63.0 0.10587942202291978
-119.0 65.0 0.13278525161933233
-119.0 67.0 0.16791230692575984
-119.0 69.0 0.20029895366218237
-119.0 71.0 0.242152466367713
-119.0 73.0 0.28525161933233684
-119.0 75.0 0.3171400099651221
-119.0 77.0 0.34280019930244143
-119.0 79.0 0.34977578475336324
-119.0 81.0 0.35151968111609366
-119.0 83.0 0.34977578475336324
-119.0 85.0 0.3475336322869955
-119.0 87.0 0.3487792725460887
-119.0 89.0 0.3552566018933732
-119.0 91.0 0.369706028898854
-119.0 93.0 0.38565022421524664
-119.0 95.0 0.4025909317389138
-119.0 97.0 0.42227204783258593
-119.0 99.0 0.4362232187344295
-119.0 101.0 0.4441953163926258
-119.0 103.0 0.44718485301444943
-119.0 105.0 0.4461883408071749
-119.0 107.0 0.4431988041853513
-119.0 109.0 0.4392127553562531
-119.0 111.0 0.43298455406078723
-119.0 113.0 0.42077727952167415
-119.0 115.0 0.40707523667164924
-119.0 117.0 0.39088191330343797
-119.0 119.0 0.37419033383158945
-119.0 121.0 0.3542600896860987
-119.0 123.0 0.3290981564524165
-119.0 125.0 0.2974588938714499
-119.0 127.0 0.27329347284504235
-119.0 129.0 0.25660189337319383
-119.0 131.0 0.24265072247135028
-119.0 133.0 0.24015944195316394
-119.0 135.0 0.25186846038863975
-119.0 137.0 0.26955655206776286
-119.0 139.0 0.29422022919780766
-119.0 141.0 0.3345789735924265
-119.0 143.0 0.3746885899352267
-119.0 145.0 0.42675635276532137
-119.0 147.0 0.47334329845540607
-119.0 149.0 0.5099651220727454
-119.0 151.0 0.5316392625809666
-119.0 153.0 0.5388639760837071
-119.0 155.0 0.5264075734927753
-119.0 157.0 0.49327354260089684
-119.0 159.0 0.4337319382162432
-119.0 161.0 0.34977578475336324
-119.0 163.0 0.2571001494768311
-119.0 165.0 0.1841056302939711
-119.0 167.0 0.1340308918784255
-119.0 169.0 0.10089686098654709
-119.0 171.0 0.07424015944195317
-119.0 173.0 0.047583457897359245
-119.0 175.0 0.029397110114598904
-119.0 177.0 0.021674140508221227
-119.0 179.0 0.014200298953662182
-117.0 -179.0 0.008968609865470852
-117.0 -177.0 0.00523168908819133
-117.0 -175.0 0.0037369207772795215
-117.0 -173.0 0.0029895366218236174
-117.0 -171.0 0.002242152466367713
-117.0 -169.0 0.0014947683109118087
-117.0 -167.0 0.001245640259093174
-117.0 -165.0 0.001245640259093174
-117.0 -163.0 0.001245640259093174
-117.0 -161.0 9.96512207274539E-4
-117.0 -159.0 9.96512207274539E-4
-117.0 -157.0 4.982561036372695E-4
-117.0 -155.0 0.0
-117.0 -153.0 0.0
-117.0 -151.0 0.0
-117.0 -149.0 0.0
-117.0 -147.0 0.0
-117.0 -145.0 0.0
-117.0 -143.0 0.0
-117.0 -141.0 0.0
-117.0 -139.0 0.0
-117.0 -137.0 0.0
-117.0 -135.0 0.0
-117.0 -133.0 0.0
-117.0 -131.0 0.0
-117.0 -129.0 0.0
-117.0 -127.0 0.0
-117.0 -125.0 0.0
-117.0 -123.0 0.0
-117.0 -121.0 0.0
-117.0 -119.0 0.0
-117.0 -117.0 0.0
-117.0 -115.0 0.0
-117.0 -113.0 0.0
-117.0 -111.0 0.0
-117.0 -109.0 0.0
-117.0 -107.0 0.0
-117.0 -105.0 0.0
-117.0 -103.0 0.0
-117.0 -101.0 0.0
-117.0 -99.0 0.0
-117.0 -97.0 0.0
-117.0 -95.0 0.0
-117.0 -93.0 0.0
-117.0 -91.0 0.0
-117.0 -89.0 0.0
-117.0 -87.0 0.0
-117.0 -85.0 0.0
-117.0 -83.0 0.0
-117.0 -81.0 0.0
-117.0 -79.0 0.0
-117.0 -77.0 0.0
-117.0 -75.0 0.0
-117.0 -73.0 0.0
-117.0 -71.0 2.4912805181863477E-4
-117.0 -69.0 2.4912805181863477E-4
-117.0 -67.0 4.982561036372695E-4
-117.0 -65.0 4.982561036372695E-4
-117.0 -63.0 4.982561036372695E-4
-117.0 -61.0 4.982561036372695E-4
-117.0 -59.0 9.96512207274539E-4
-117.0 -57.0 9.96512207274539E-4
-117.0 -55.0 9.96512207274539E-4
-117.0 -53.0 9.96512207274539E-4
-117.0 -51.0 9.96512207274539E-4
-117.0 -49.0 9.96512207274539E-4
-117.0 -47.0 9.96512207274539E-4
-117.0 -45.0 9.96512207274539E-4
-117.0 -43.0 9.96512207274539E-4
-117.0 -41.0 9.96512207274539E-4
-117.0 -39.0 9.96512207274539E-4
-117.0 -37.0 9.96512207274539E-4
-117.0 -35.0 9.96512207274539E-4
-117.0 -33.0 9.96512207274539E-4
-117.0 -31.0 9.96512207274539E-4
-117.0 -29.0 9.96512207274539E-4
-117.0 -27.0 9.96512207274539E-4
-117.0 -25.0 9.96512207274539E-4
-117.0 -23.0 9.96512207274539E-4
-117.0 -21.0 9.96512207274539E-4
-117.0 -19.0 9.96512207274539E-4
-117.0 -17.0 9.96512207274539E-4
-117.0 -15.0 9.96512207274539E-4
-117.0 -13.0 9.96512207274539E-4
-117.0 -11.0 4.982561036372695E-4
-117.0 -9.0 4.982561036372695E-4
-117.0 -7.0 4.982561036372695E-4
-117.0 -5.0 4.982561036372695E-4
-117.0 -3.0 4.982561036372695E-4
-117.0 -1.0 4.982561036372695E-4
-117.0 1.0 4.982561036372695E-4
-117.0 3.0 4.982561036372695E-4
-117.0 5.0 4.982561036372695E-4
-117.0 7.0 2.4912805181863477E-4
-117.0 9.0 2.4912805181863477E-4
-117.0 11.0 2.4912805181863477E-4
-117.0 13.0 2.4912805181863477E-4
-117.0 15.0 2.4912805181863477E-4
-117.0 17.0 2.4912805181863477E-4
-117.0 19.0 4.982561036372695E-4
-117.0 21.0 4.982561036372695E-4
-117.0 23.0 7.473841554559044E-4
-117.0 25.0 9.96512207274539E-4
-117.0 27.0 9.96512207274539E-4
-117.0 29.0 0.001245640259093174
-117.0 31.0 0.001245640259093174
-117.0 33.0 0.001245640259093174
-117.0 35.0 0.001245640259093174
-117.0 37.0 0.0014947683109118087
-117.0 39.0 0.0017438963627304435
-117.0 41.0 0.002242152466367713
-117.0 43.0 0.002491280518186348
-117.0 45.0 0.0037369207772795215
-117.0 47.0 0.004235176880916791
-117.0 49.0 0.0064773293472845045
-117.0 51.0 0.01096163428001993
-117.0 53.0 0.013951170901843548
-117.0 55.0 0.019930244145490782
-117.0 57.0 0.02566018933731938
-117.0 59.0 0.03587443946188341
-117.0 61.0 0.05256601893373194
-117.0 63.0 0.07224713502740408
-117.0 65.0 0.08545092177379172
-117.0 67.0 0.10463378176382661
-117.0 69.0 0.12207274539113104
-117.0 71.0 0.14374688589935228
-117.0 73.0 0.16243148978574987
-117.0 75.0 0.17862481315396114
-117.0 77.0 0.1878425510712506
-117.0 79.0 0.20079720976581963
-117.0 81.0 0.2077727952167414
-117.0 83.0 0.2184853014449427
-117.0 85.0 0.23094170403587444
-117.0 87.0 0.2528649725959143
-117.0 89.0 0.2760338814150473
-117.0 91.0 0.30617837568510214
-117.0 93.0 0.3435475834578974
-117.0 95.0 0.37120079720976584
-117.0 97.0 0.3966118584952666
-117.0 99.0 0.42227204783258593
-117.0 101.0 0.44170403587443946
-117.0 103.0 0.45366218236173395
-117.0 105.0 0.46038863976083705
-117.0 107.0 0.4641255605381166
-117.0 109.0 0.46611858495266567
-117.0 111.0 0.4636273044344793
-117.0 113.0 0.45739910313901344
-117.0 115.0 0.44643746885899355
-117.0 117.0 0.42800199302441455
-117.0 119.0 0.4025909317389138
-117.0 121.0 0.3786746387643249
-117.0 123.0 0.3487792725460887
-117.0 125.0 0.31041355256601894
-117.0 127.0 0.2802690582959641
-117.0 129.0 0.25660189337319383
-117.0 131.0 0.23667164922770303
-117.0 133.0 0.22869955156950672
-117.0 135.0 0.2329347284504235
-117.0 137.0 0.2521175884404584
-117.0 139.0 0.273542600896861
-117.0 141.0 0.30543099152964626
-117.0 143.0 0.3475336322869955
-117.0 145.0 0.38863976083707025
-117.0 147.0 0.43746885899352267
-117.0 149.0 0.47334329845540607
-117.0 151.0 0.4977578475336323
-117.0 153.0 0.5017438963627304
-117.0 155.0 0.4872944693572496
-117.0 157.0 0.45316392625809665
-117.0 159.0 0.38714499252615847
-117.0 161.0 0.30842052815146986
-117.0 163.0 0.2242152466367713
-117.0 165.0 0.17140009965122072
-117.0 167.0 0.12580966616841055
-117.0 169.0 0.09267563527653214
-117.0 171.0 0.07174887892376682
-117.0 173.0 0.04359740906826109
-117.0 175.0 0.028400597907324365
-117.0 177.0 0.02042850024912805
-117.0 179.0 0.013702042850024913
-115.0 -179.0 0.008221225710014948
-115.0 -177.0 0.004733432984554061
-115.0 -175.0 0.0037369207772795215
-115.0 -173.0 0.002491280518186348
-115.0 -171.0 0.002242152466367713
-115.0 -169.0 0.0014947683109118087
-115.0 -167.0 0.001245640259093174
-115.0 -165.0 0.001245640259093174
-115.0 -163.0 0.001245640259093174
-115.0 -161.0 9.96512207274539E-4
-115.0 -159.0 9.96512207274539E-4
-115.0 -157.0 4.982561036372695E-4
-115.0 -155.0 0.0
-115.0 -153.0 0.0
-115.0 -151.0 0.0
-115.0 -149.0 0.0
-115.0 -147.0 0.0
-115.0 -145.0 0.0
-115.0 -143.0 0.0
-115.0 -141.0 0.0
-115.0 -139.0 0.0
-115.0 -137.0 0.0
-115.0 -135.0 0.0
-115.0 -133.0 0.0
-115.0 -131.0 0.0
-115.0 -129.0 0.0
-115.0 -127.0 0.0
-115.0 -125.0 0.0
-115.0 -123.0 0.0
-115.0 -121.0 0.0
-115.0 -119.0 0.0
-115.0 -117.0 0.0
-115.0 -115.0 0.0
-115.0 -113.0 0.0
-115.0 -111.0 0.0
-115.0 -109.0 0.0
-115.0 -107.0 0.0
-115.0 -105.0 0.0
-115.0 -103.0 0.0
-115.0 -101.0 0.0
-115.0 -99.0 0.0
-115.0 -97.0 0.0
-115.0 -95.0 0.0
-115.0 -93.0 0.0
-115.0 -91.0 0.0
-115.0 -89.0 0.0
-115.0 -87.0 0.0
-115.0 -85.0 0.0
-115.0 -83.0 0.0
-115.0 -81.0 0.0
-115.0 -79.0 0.0
-115.0 -77.0 0.0
-115.0 -75.0 2.4912805181863477E-4
-115.0 -73.0 4.982561036372695E-4
-115.0 -71.0 4.982561036372695E-4
-115.0 -69.0 4.982561036372695E-4
-115.0 -67.0 4.982561036372695E-4
-115.0 -65.0 9.96512207274539E-4
-115.0 -63.0 9.96512207274539E-4
-115.0 -61.0 9.96512207274539E-4
-115.0 -59.0 9.96512207274539E-4
-115.0 -57.0 9.96512207274539E-4
-115.0 -55.0 9.96512207274539E-4
-115.0 -53.0 9.96512207274539E-4
-115.0 -51.0 9.96512207274539E-4
-115.0 -49.0 9.96512207274539E-4
-115.0 -47.0 9.96512207274539E-4
-115.0 -45.0 9.96512207274539E-4
-115.0 -43.0 9.96512207274539E-4
-115.0 -41.0 9.96512207274539E-4
-115.0 -39.0 9.96512207274539E-4
-115.0 -37.0 9.96512207274539E-4
-115.0 -35.0 9.96512207274539E-4
-115.0 -33.0 9.96512207274539E-4
-115.0 -31.0 9.96512207274539E-4
-115.0 -29.0 9.96512207274539E-4
-115.0 -27.0 9.96512207274539E-4
-115.0 -25.0 9.96512207274539E-4
-115.0 -23.0 9.96512207274539E-4
-115.0 -21.0 9.96512207274539E-4
-115.0 -19.0 9.96512207274539E-4
-115.0 -17.0 9.96512207274539E-4
-115.0 -15.0 9.96512207274539E-4
-115.0 -13.0 9.96512207274539E-4
-115.0 -11.0 9.96512207274539E-4
-115.0 -9.0 9.96512207274539E-4
-115.0 -7.0 4.982561036372695E-4
-115.0 -5.0 4.982561036372695E-4
-115.0 -3.0 4.982561036372695E-4
-115.0 -1.0 4.982561036372695E-4
-115.0 1.0 4.982561036372695E-4
-115.0 3.0 4.982561036372695E-4
-115.0 5.0 4.982561036372695E-4
-115.0 7.0 2.4912805181863477E-4
-115.0 9.0 2.4912805181863477E-4
-115.0 11.0 2.4912805181863477E-4
-115.0 13.0 2.4912805181863477E-4
-115.0 15.0 2.4912805181863477E-4
-115.0 17.0 2.4912805181863477E-4
-115.0 19.0 2.4912805181863477E-4
-115.0 21.0 4.982561036372695E-4
-115.0 23.0 4.982561036372695E-4
-115.0 25.0 9.96512207274539E-4
-115.0 27.0 9.96512207274539E-4
-115.0 29.0 9.96512207274539E-4
-115.0 31.0 0.001245640259093174
-115.0 33.0 0.001245640259093174
-115.0 35.0 0.001245640259093174
-115.0 37.0 0.001245640259093174
-115.0 39.0 0.0014947683109118087
-115.0 41.0 0.002242152466367713
-115.0 43.0 0.002242152466367713
-115.0 45.0 0.0029895366218236174
-115.0 47.0 0.0037369207772795215
-115.0 49.0 0.004235176880916791
-115.0 51.0 0.0057299451918286
-115.0 53.0 0.008968609865470852
-115.0 55.0 0.01245640259093174
-115.0 57.0 0.016442451420029897
-115.0 59.0 0.021674140508221227
-115.0 61.0 0.02715495764823119
-115.0 63.0 0.03761833582461385
-115.0 65.0 0.05007473841554559
-115.0 67.0 0.06626806178375685
-115.0 69.0 0.07722969606377678
-115.0 71.0 0.08619830592924764
-115.0 73.0 0.09691081215744893
-115.0 75.0 0.10861983059292477
-115.0 77.0 0.11958146487294469
-115.0 79.0 0.12780269058295965
-115.0 81.0 0.13876432486297957
-115.0 83.0 0.15396113602391628
-115.0 85.0 0.16741405082212257
-115.0 87.0 0.1841056302939711
-115.0 89.0 0.2057797708021923
-115.0 91.0 0.23891380169407075
-115.0 93.0 0.28101644245142005
-115.0 95.0 0.3251121076233184
-115.0 97.0 0.36297957149975085
-115.0 99.0 0.39038365719980067
-115.0 101.0 0.4200298953662182
-115.0 103.0 0.4449427005480817
-115.0 105.0 0.4618834080717489
-115.0 107.0 0.4760837070254111
-115.0 109.0 0.48480318883906326
-115.0 111.0 0.4872944693572496
-115.0 113.0 0.4850523168908819
-115.0 115.0 0.4755854509217738
-115.0 117.0 0.4586447433981066
-115.0 119.0 0.43597409068261084
-115.0 121.0 0.4003487792725461
-115.0 123.0 0.36771300448430494
-115.0 125.0 0.3285999003487793
-115.0 127.0 0.2857498754359741
-115.0 129.0 0.2571001494768311
-115.0 131.0 0.2311908320876931
-115.0 133.0 0.2222222222222222
-115.0 135.0 0.22321873442949677
-115.0 137.0 0.2329347284504235
-115.0 139.0 0.2571001494768311
-115.0 141.0 0.2830094668659691
-115.0 143.0 0.31913303437967117
-115.0 145.0 0.3637269556552068
-115.0 147.0 0.4008470353761834
-115.0 149.0 0.44095665171898357
-115.0 151.0 0.4618834080717489
-115.0 153.0 0.4656203288490284
-115.0 155.0 0.45316392625809665
-115.0 157.0 0.40956651718983555
-115.0 159.0 0.3547583457897359
-115.0 161.0 0.279023418036871
-115.0 163.0 0.20602889885401096
-115.0 165.0 0.1611858495266567
-115.0 167.0 0.1203288490284006
-115.0 169.0 0.08844045839561535
-115.0 171.0 0.06925759840558046
-115.0 173.0 0.04210264075734928
-115.0 175.0 0.02715495764823119
-115.0 177.0 0.019930244145490782
-115.0 179.0 0.013452914798206279
-113.0 -179.0 0.008221225710014948
-113.0 -177.0 0.004484304932735426
-113.0 -175.0 0.0037369207772795215
-113.0 -173.0 0.002491280518186348
-113.0 -171.0 0.002242152466367713
-113.0 -169.0 0.0014947683109118087
-113.0 -167.0 0.001245640259093174
-113.0 -165.0 0.001245640259093174
-113.0 -163.0 0.001245640259093174
-113.0 -161.0 9.96512207274539E-4
-113.0 -159.0 9.96512207274539E-4
-113.0 -157.0 4.982561036372695E-4
-113.0 -155.0 0.0
-113.0 -153.0 0.0
-113.0 -151.0 0.0
-113.0 -149.0 0.0
-113.0 -147.0 0.0
-113.0 -145.0 0.0
-113.0 -143.0 0.0
-113.0 -141.0 0.0
-113.0 -139.0 0.0
-113.0 -137.0 0.0
-113.0 -135.0 0.0
-113.0 -133.0 0.0
-113.0 -131.0 0.0
-113.0 -129.0 0.0
-113.0 -127.0 0.0
-113.0 -125.0 0.0
-113.0 -123.0 0.0
-113.0 -121.0 0.0
-113.0 -119.0 0.0
-113.0 -117.0 0.0
-113.0 -115.0 0.0
-113.0 -113.0 0.0
-113.0 -111.0 0.0
-113.0 -109.0 0.0
-113.0 -107.0 0.0
-113.0 -105.0 0.0
-113.0 -103.0 0.0
-113.0 -101.0 0.0
-113.0 -99.0 0.0
-113.0 -97.0 0.0
-113.0 -95.0 0.0
-113.0 -93.0 0.0
-113.0 -91.0 0.0
-113.0 -89.0 0.0
-113.0 -87.0 0.0
-113.0 -85.0 0.0
-113.0 -83.0 0.0
-113.0 -81.0 0.0
-113.0 -79.0 0.0
-113.0 -77.0 2.4912805181863477E-4
-113.0 -75.0 4.982561036372695E-4
-113.0 -73.0 4.982561036372695E-4
-113.0 -71.0 9.96512207274539E-4
-113.0 -69.0 9.96512207274539E-4
-113.0 -67.0 9.96512207274539E-4
-113.0 -65.0 9.96512207274539E-4
-113.0 -63.0 9.96512207274539E-4
-113.0 -61.0 9.96512207274539E-4
-113.0 -59.0 9.96512207274539E-4
-113.0 -57.0 9.96512207274539E-4
-113.0 -55.0 9.96512207274539E-4
-113.0 -53.0 9.96512207274539E-4
-113.0 -51.0 9.96512207274539E-4
-113.0 -49.0 9.96512207274539E-4
-113.0 -47.0 0.001245640259093174
-113.0 -45.0 0.001245640259093174
-113.0 -43.0 0.001245640259093174
-113.0 -41.0 0.001245640259093174
-113.0 -39.0 0.001245640259093174
-113.0 -37.0 0.001245640259093174
-113.0 -35.0 0.001245640259093174
-113.0 -33.0 0.001245640259093174
-113.0 -31.0 0.001245640259093174
-113.0 -29.0 0.001245640259093174
-113.0 -27.0 9.96512207274539E-4
-113.0 -25.0 9.96512207274539E-4
-113.0 -23.0 9.96512207274539E-4
-113.0 -21.0 9.96512207274539E-4
-113.0 -19.0 9.96512207274539E-4
-113.0 -17.0 9.96512207274539E-4
-113.0 -15.0 9.96512207274539E-4
-113.0 -13.0 9.96512207274539E-4
-113.0 -11.0 9.96512207274539E-4
-113.0 -9.0 9.96512207274539E-4
-113.0 -7.0 9.96512207274539E-4
-113.0 -5.0 9.96512207274539E-4
-113.0 -3.0 4.982561036372695E-4
-113.0 -1.0 4.982561036372695E-4
-113.0 1.0 4.982561036372695E-4
-113.0 3.0 4.982561036372695E-4
-113.0 5.0 4.982561036372695E-4
-113.0 7.0 2.4912805181863477E-4
-113.0 9.0 2.4912805181863477E-4
-113.0 11.0 2.4912805181863477E-4
-113.0 13.0 0.0
-113.0 15.0 0.0
-113.0 17.0 0.0
-113.0 19.0 2.4912805181863477E-4
-113.0 21.0 2.4912805181863477E-4
-113.0 23.0 4.982561036372695E-4
-113.0 25.0 4.982561036372695E-4
-113.0 27.0 9.96512207274539E-4
-113.0 29.0 9.96512207274539E-4
-113.0 31.0 0.001245640259093174
-113.0 33.0 0.001245640259093174
-113.0 35.0 0.001245640259093174
-113.0 37.0 0.001245640259093174
-113.0 39.0 0.001245640259093174
-113.0 41.0 0.0014947683109118087
-113.0 43.0 0.002242152466367713
-113.0 45.0 0.002242152466367713
-113.0 47.0 0.002491280518186348
-113.0 49.0 0.0037369207772795215
-113.0 51.0 0.004235176880916791
-113.0 53.0 0.004733432984554061
-113.0 55.0 0.006975585450921774
-113.0 57.0 0.009715994020926755
-113.0 59.0 0.013203786746387643
-113.0 61.0 0.01669157947184853
-113.0 63.0 0.021674140508221227
-113.0 65.0 0.025411061285500747
-113.0 67.0 0.03139013452914798
-113.0 69.0 0.03886397608370702
-113.0 71.0 0.046836073741903336
-113.0 73.0 0.058545092177379174
-113.0 75.0 0.06925759840558046
-113.0 77.0 0.07648231190832087
-113.0 79.0 0.08370702541106129
-113.0 81.0 0.0909317389138017
-113.0 83.0 0.10538116591928251
-113.0 85.0 0.1203288490284006
-113.0 87.0 0.13876432486297957
-113.0 89.0 0.16517189835575485
-113.0 91.0 0.18734429496761335
-113.0 93.0 0.22172396611858494
-113.0 95.0 0.26731439960139514
-113.0 97.0 0.3089187842551071
-113.0 99.0 0.3525161933233682
-113.0 101.0 0.3863976083707025
-113.0 103.0 0.4200298953662182
-113.0 105.0 0.45316392625809665
-113.0 107.0 0.47458893871449925
-113.0 109.0 0.49327354260089684
-113.0 111.0 0.5032386646736422
-113.0 113.0 0.5059790732436472
-113.0 115.0 0.5012456402590931
-113.0 117.0 0.487045341305431
-113.0 119.0 0.46312904833084206
-113.0 121.0 0.429745889387145
-113.0 123.0 0.3863976083707025
-113.0 125.0 0.3445440956651719
-113.0 127.0 0.2937219730941704
-113.0 129.0 0.2573492775286497
-113.0 131.0 0.22820129546586945
-113.0 133.0 0.21723966118584953
-113.0 135.0 0.21599402092675635
-113.0 137.0 0.22371699053313404
-113.0 139.0 0.24115595416043847
-113.0 141.0 0.2678126557050324
-113.0 143.0 0.3004484304932735
-113.0 145.0 0.3435475834578974
-113.0 147.0 0.37717987045341306
-113.0 149.0 0.40881913303437967
-113.0 151.0 0.43223716990533134
-113.0 153.0 0.4349775784753363
-113.0 155.0 0.4152964623816642
-113.0 157.0 0.3796711509715994
-113.0 159.0 0.32536123567513703
-113.0 161.0 0.2571001494768311
-113.0 163.0 0.19382162431489786
-113.0 165.0 0.1547085201793722
-113.0 167.0 0.11509715994020926
-113.0 169.0 0.08694569008470354
-113.0 171.0 0.06701544593921276
-113.0 173.0 0.04060787244643747
-113.0 175.0 0.02665670154459392
-113.0 177.0 0.018435475834578975
-113.0 179.0 0.012954658694569009
-111.0 -179.0 0.007722969606377678
-111.0 -177.0 0.004235176880916791
-111.0 -175.0 0.0037369207772795215
-111.0 -173.0 0.002491280518186348
-111.0 -171.0 0.002242152466367713
-111.0 -169.0 0.0014947683109118087
-111.0 -167.0 0.001245640259093174
-111.0 -165.0 0.001245640259093174
-111.0 -163.0 0.001245640259093174
-111.0 -161.0 9.96512207274539E-4
-111.0 -159.0 4.982561036372695E-4
-111.0 -157.0 2.4912805181863477E-4
-111.0 -155.0 0.0
-111.0 -153.0 0.0
-111.0 -151.0 0.0
-111.0 -149.0 0.0
-111.0 -147.0 0.0
-111.0 -145.0 0.0
-111.0 -143.0 0.0
-111.0 -141.0 0.0
-111.0 -139.0 0.0
-111.0 -137.0 0.0
-111.0 -135.0 0.0
-111.0 -133.0 0.0
-111.0 -131.0 0.0
-111.0 -129.0 0.0
-111.0 -127.0 0.0
-111.0 -125.0 0.0
-111.0 -123.0 0.0
-111.0 -121.0 0.0
-111.0 -119.0 0.0
-111.0 -117.0 0.0
-111.0 -115.0 0.0
-111.0 -113.0 0.0
-111.0 -111.0 0.0
-111.0 -109.0 0.0
-111.0 -107.0 0.0
-111.0 -105.0 0.0
-111.0 -103.0 0.0
-111.0 -101.0 0.0
-111.0 -99.0 0.0
-111.0 -97.0 0.0
-111.0 -95.0 0.0
-111.0 -93.0 0.0
-111.0 -91.0 0.0
-111.0 -89.0 0.0
-111.0 -87.0 0.0
-111.0 -85.0 0.0
-111.0 -83.0 0.0
-111.0 -81.0 2.4912805181863477E-4
-111.0 -79.0 4.982561036372695E-4
-111.0 -77.0 4.982561036372695E-4
-111.0 -75.0 4.982561036372695E-4
-111.0 -73.0 9.96512207274539E-4
-111.0 -71.0 9.96512207274539E-4
-111.0 -69.0 9.96512207274539E-4
-111.0 -67.0 9.96512207274539E-4
-111.0 -65.0 9.96512207274539E-4
-111.0 -63.0 9.96512207274539E-4
-111.0 -61.0 9.96512207274539E-4
-111.0 -59.0 0.001245640259093174
-111.0 -57.0 0.001245640259093174
-111.0 -55.0 0.001245640259093174
-111.0 -53.0 0.001245640259093174
-111.0 -51.0 0.001245640259093174
-111.0 -49.0 0.001245640259093174
-111.0 -47.0 0.001245640259093174
-111.0 -45.0 0.001245640259093174
-111.0 -43.0 0.001245640259093174
-111.0 -41.0 0.001245640259093174
-111.0 -39.0 0.001245640259093174
-111.0 -37.0 0.001245640259093174
-111.0 -35.0 0.001245640259093174
-111.0 -33.0 0.001245640259093174
-111.0 -31.0 0.001245640259093174
-111.0 -29.0 0.001245640259093174
-111.0 -27.0 0.001245640259093174
-111.0 -25.0 0.001245640259093174
-111.0 -23.0 0.001245640259093174
-111.0 -21.0 0.001245640259093174
-111.0 -19.0 9.96512207274539E-4
-111.0 -17.0 9.96512207274539E-4
-111.0 -15.0 9.96512207274539E-4
-111.0 -13.0 9.96512207274539E-4
-111.0 -11.0 9.96512207274539E-4
-111.0 -9.0 9.96512207274539E-4
-111.0 -7.0 9.96512207274539E-4
-111.0 -5.0 9.96512207274539E-4
-111.0 -3.0 9.96512207274539E-4
-111.0 -1.0 4.982561036372695E-4
-111.0 1.0 4.982561036372695E-4
-111.0 3.0 4.982561036372695E-4
-111.0 5.0 4.982561036372695E-4
-111.0 7.0 2.4912805181863477E-4
-111.0 9.0 2.4912805181863477E-4
-111.0 11.0 2.4912805181863477E-4
-111.0 13.0 0.0
-111.0 15.0 0.0
-111.0 17.0 0.0
-111.0 19.0 0.0
-111.0 21.0 2.4912805181863477E-4
-111.0 23.0 2.4912805181863477E-4
-111.0 25.0 4.982561036372695E-4
-111.0 27.0 9.96512207274539E-4
-111.0 29.0 9.96512207274539E-4
-111.0 31.0 9.96512207274539E-4
-111.0 33.0 0.001245640259093174
-111.0 35.0 0.001245640259093174
-111.0 37.0 0.001245640259093174
-111.0 39.0 0.001245640259093174
-111.0 41.0 0.001245640259093174
-111.0 43.0 0.0014947683109118087
-111.0 45.0 0.0014947683109118087
-111.0 47.0 0.002242152466367713
-111.0 49.0 0.002491280518186348
-111.0 51.0 0.0037369207772795215
-111.0 53.0 0.0037369207772795215
-111.0 55.0 0.004235176880916791
-111.0 57.0 0.004733432984554061
-111.0 59.0 0.006726457399103139
-111.0 61.0 0.008968609865470852
-111.0 63.0 0.012207274539113104
-111.0 65.0 0.014200298953662182
-111.0 67.0 0.016940707523667164
-111.0 69.0 0.021674140508221227
-111.0 71.0 0.02391629297458894
-111.0 73.0 0.02765321375186846
-111.0 75.0 0.03388141504733433
-111.0 77.0 0.0401096163428002
-111.0 79.0 0.051818634778276036
-111.0 81.0 0.06502242152466367
-111.0 83.0 0.07498754359740907
-111.0 85.0 0.08669656203288491
-111.0 87.0 0.10563029397110114
-111.0 89.0 0.12556053811659193
-111.0 91.0 0.15645241654210265
-111.0 93.0 0.18310911808669655
-111.0 95.0 0.20951669157947184
-111.0 97.0 0.2558545092177379
-111.0 99.0 0.29546586945690084
-111.0 101.0 0.34504235176880915
-111.0 103.0 0.3831589436970603
-111.0 105.0 0.42800199302441455
-111.0 107.0 0.46462381664175384
-111.0 109.0 0.4977578475336323
-111.0 111.0 0.5164424514200299
-111.0 113.0 0.5269058295964125
-111.0 115.0 0.525909317389138
-111.0 117.0 0.5134529147982063
-111.0 119.0 0.49252615844544095
-111.0 121.0 0.45789735924265074
-111.0 123.0 0.40956651718983555
-111.0 125.0 0.36123567513702043
-111.0 127.0 0.3071748878923767
-111.0 129.0 0.2635774788241156
-111.0 131.0 0.22869955156950672
-111.0 133.0 0.21350274040857
-111.0 135.0 0.20951669157947184
-111.0 137.0 0.2177379172894868
-111.0 139.0 0.23044344793223717
-111.0 141.0 0.2571001494768311
-111.0 143.0 0.2842551071250623
-111.0 145.0 0.31988041853512705
-111.0 147.0 0.3572496263079223
-111.0 149.0 0.3831589436970603
-111.0 151.0 0.4003487792725461
-111.0 153.0 0.4020926756352765
-111.0 155.0 0.3866467364225212
-111.0 157.0 0.3542600896860987
-111.0 159.0 0.2987045341305431
-111.0 161.0 0.23467862481315396
-111.0 163.0 0.18460388639760836
-111.0 165.0 0.14997508719481814
-111.0 167.0 0.11235675137020429
-111.0 169.0 0.08619830592924764
-111.0 171.0 0.06651718983557549
-111.0 173.0 0.04060787244643747
-111.0 175.0 0.02665670154459392
-111.0 177.0 0.018435475834578975
-111.0 179.0 0.01245640259093174
-109.0 -179.0 0.007722969606377678
-109.0 -177.0 0.004235176880916791
-109.0 -175.0 0.0037369207772795215
-109.0 -173.0 0.0029895366218236174
-109.0 -171.0 0.002242152466367713
-109.0 -169.0 0.0014947683109118087
-109.0 -167.0 0.001245640259093174
-109.0 -165.0 0.001245640259093174
-109.0 -163.0 9.96512207274539E-4
-109.0 -161.0 9.96512207274539E-4
-109.0 -159.0 4.982561036372695E-4
-109.0 -157.0 2.4912805181863477E-4
-109.0 -155.0 0.0
-109.0 -153.0 0.0
-109.0 -151.0 0.0
-109.0 -149.0 0.0
-109.0 -147.0 0.0
-109.0 -145.0 0.0
-109.0 -143.0 0.0
-109.0 -141.0 0.0
-109.0 -139.0 0.0
-109.0 -137.0 0.0
-109.0 -135.0 0.0
-109.0 -133.0 0.0
-109.0 -131.0 0.0
-109.0 -129.0 0.0
-109.0 -127.0 0.0
-109.0 -125.0 0.0
-109.0 -123.0 0.0
-109.0 -121.0 0.0
-109.0 -119.0 0.0
-109.0 -117.0 0.0
-109.0 -115.0 0.0
-109.0 -113.0 0.0
-109.0 -111.0 0.0
-109.0 -109.0 0.0
-109.0 -107.0 0.0
-109.0 -105.0 0.0
-109.0 -103.0 0.0
-109.0 -101.0 0.0
-109.0 -99.0 0.0
-109.0 -97.0 0.0
-109.0 -95.0 0.0
-109.0 -93.0 0.0
-109.0 -91.0 0.0
-109.0 -89.0 0.0
-109.0 -87.0 0.0
-109.0 -85.0 0.0
-109.0 -83.0 2.4912805181863477E-4
-109.0 -81.0 4.982561036372695E-4
-109.0 -79.0 4.982561036372695E-4
-109.0 -77.0 9.96512207274539E-4
-109.0 -75.0 9.96512207274539E-4
-109.0 -73.0 9.96512207274539E-4
-109.0 -71.0 9.96512207274539E-4
-109.0 -69.0 9.96512207274539E-4
-109.0 -67.0 9.96512207274539E-4
-109.0 -65.0 0.001245640259093174
-109.0 -63.0 0.001245640259093174
-109.0 -61.0 0.001245640259093174
-109.0 -59.0 0.001245640259093174
-109.0 -57.0 0.001245640259093174
-109.0 -55.0 0.001245640259093174
-109.0 -53.0 0.001245640259093174
-109.0 -51.0 0.001245640259093174
-109.0 -49.0 0.001245640259093174
-109.0 -47.0 0.001245640259093174
-109.0 -45.0 0.001245640259093174
-109.0 -43.0 0.001245640259093174
-109.0 -41.0 0.001245640259093174
-109.0 -39.0 0.001245640259093174
-109.0 -37.0 0.001245640259093174
-109.0 -35.0 0.001245640259093174
-109.0 -33.0 0.001245640259093174
-109.0 -31.0 0.001245640259093174
-109.0 -29.0 0.001245640259093174
-109.0 -27.0 0.001245640259093174
-109.0 -25.0 0.001245640259093174
-109.0 -23.0 0.001245640259093174
-109.0 -21.0 0.001245640259093174
-109.0 -19.0 0.001245640259093174
-109.0 -17.0 0.001245640259093174
-109.0 -15.0 0.001245640259093174
-109.0 -13.0 9.96512207274539E-4
-109.0 -11.0 9.96512207274539E-4
-109.0 -9.0 9.96512207274539E-4
-109.0 -7.0 9.96512207274539E-4
-109.0 -5.0 9.96512207274539E-4
-109.0 -3.0 9.96512207274539E-4
-109.0 -1.0 9.96512207274539E-4
-109.0 1.0 4.982561036372695E-4
-109.0 3.0 4.982561036372695E-4
-109.0 5.0 4.982561036372695E-4
-109.0 7.0 4.982561036372695E-4
-109.0 9.0 2.4912805181863477E-4
-109.0 11.0 2.4912805181863477E-4
-109.0 13.0 0.0
-109.0 15.0 0.0
-109.0 17.0 0.0
-109.0 19.0 0.0
-109.0 21.0 0.0
-109.0 23.0 2.4912805181863477E-4
-109.0 25.0 4.982561036372695E-4
-109.0 27.0 4.982561036372695E-4
-109.0 29.0 9.96512207274539E-4
-109.0 31.0 9.96512207274539E-4
-109.0 33.0 9.96512207274539E-4
-109.0 35.0 0.001245640259093174
-109.0 37.0 0.001245640259093174
-109.0 39.0 0.001245640259093174
-109.0 41.0 0.001245640259093174
-109.0 43.0 0.001245640259093174
-109.0 45.0 0.001245640259093174
-109.0 47.0 0.0014947683109118087
-109.0 49.0 0.002242152466367713
-109.0 51.0 0.002242152466367713
-109.0 53.0 0.002491280518186348
-109.0 55.0 0.003487792725460887
-109.0 57.0 0.0037369207772795215
-109.0 59.0 0.0037369207772795215
-109.0 61.0 0.004235176880916791
-109.0 63.0 0.00523168908819133
-109.0 65.0 0.007224713502740409
-109.0 67.0 0.009217737917289488
-109.0 69.0 0.01195814648729447
-109.0 71.0 0.013702042850024913
-109.0 73.0 0.01619332336821126
-109.0 75.0 0.019930244145490782
-109.0 77.0 0.023667164922770306
-109.0 79.0 0.02765321375186846
-109.0 81.0 0.03587443946188341
-109.0 83.0 0.046836073741903336
-109.0 85.0 0.06626806178375685
-109.0 87.0 0.08146487294469357
-109.0 89.0 0.10014947683109118
-109.0 91.0 0.1210762331838565
-109.0 93.0 0.15022421524663676
-109.0 95.0 0.17463876432486297
-109.0 97.0 0.20204285002491282
-109.0 99.0 0.24040857000498256
-109.0 101.0 0.2884902840059791
-109.0 103.0 0.3457897359242651
-109.0 105.0 0.3953662182361734
-109.0 107.0 0.45366218236173395
-109.0 109.0 0.49725959142999504
-109.0 111.0 0.5274040857000498
-109.0 113.0 0.5480817140009965
-109.0 115.0 0.5535625311410065
-109.0 117.0 0.5460886895864474
-109.0 119.0 0.5229197807673144
-109.0 121.0 0.48903836571998005
-109.0 123.0 0.4431988041853513
-109.0 125.0 0.38266068759342303
-109.0 127.0 0.3290981564524165
-109.0 129.0 0.2747882411559542
-109.0 131.0 0.2371699053313403
-109.0 133.0 0.216243148978575
-109.0 135.0 0.20827105132037868
-109.0 137.0 0.21175884404583956
-109.0 139.0 0.22371699053313404
-109.0 141.0 0.24539113104135526
-109.0 143.0 0.27105132037867463
-109.0 145.0 0.3041853512705531
-109.0 147.0 0.3400597907324365
-109.0 149.0 0.3662182361733931
-109.0 151.0 0.3796711509715994
-109.0 153.0 0.3811659192825112
-109.0 155.0 0.36646736422521176
-109.0 157.0 0.3325859491778774
-109.0 159.0 0.28051818634778275
-109.0 161.0 0.22172396611858494
-109.0 163.0 0.18086696562032886
-109.0 165.0 0.14449427005480817
-109.0 167.0 0.1111111111111111
-109.0 169.0 0.08570004982561036
-109.0 171.0 0.06651718983557549
-109.0 173.0 0.04060787244643747
-109.0 175.0 0.026905829596412557
-109.0 177.0 0.018435475834578975
-109.0 179.0 0.01245640259093174
-107.0 -179.0 0.008221225710014948
-107.0 -177.0 0.004733432984554061
-107.0 -175.0 0.0037369207772795215
-107.0 -173.0 0.0029895366218236174
-107.0 -171.0 0.002242152466367713
-107.0 -169.0 0.0014947683109118087
-107.0 -167.0 0.001245640259093174
-107.0 -165.0 0.001245640259093174
-107.0 -163.0 9.96512207274539E-4
-107.0 -161.0 9.96512207274539E-4
-107.0 -159.0 4.982561036372695E-4
-107.0 -157.0 2.4912805181863477E-4
-107.0 -155.0 0.0
-107.0 -153.0 0.0
-107.0 -151.0 0.0
-107.0 -149.0 0.0
-107.0 -147.0 0.0
-107.0 -145.0 0.0
-107.0 -143.0 0.0
-107.0 -141.0 0.0
-107.0 -139.0 0.0
-107.0 -137.0 0.0
-107.0 -135.0 0.0
-107.0 -133.0 0.0
-107.0 -131.0 0.0
-107.0 -129.0 0.0
-107.0 -127.0 0.0
-107.0 -125.0 0.0
-107.0 -123.0 0.0
-107.0 -121.0 0.0
-107.0 -119.0 0.0
-107.0 -117.0 0.0
-107.0 -115.0 0.0
-107.0 -113.0 0.0
-107.0 -111.0 0.0
-107.0 -109.0 0.0
-107.0 -107.0 0.0
-107.0 -105.0 0.0
-107.0 -103.0 0.0
-107.0 -101.0 0.0
-107.0 -99.0 0.0
-107.0 -97.0 0.0
-107.0 -95.0 0.0
-107.0 -93.0 0.0
-107.0 -91.0 0.0
-107.0 -89.0 0.0
-107.0 -87.0 0.0
-107.0 -85.0 2.4912805181863477E-4
-107.0 -83.0 4.982561036372695E-4
-107.0 -81.0 4.982561036372695E-4
-107.0 -79.0 9.96512207274539E-4
-107.0 -77.0 9.96512207274539E-4
-107.0 -75.0 9.96512207274539E-4
-107.0 -73.0 9.96512207274539E-4
-107.0 -71.0 9.96512207274539E-4
-107.0 -69.0 0.001245640259093174
-107.0 -67.0 0.001245640259093174
-107.0 -65.0 0.001245640259093174
-107.0 -63.0 0.001245640259093174
-107.0 -61.0 0.001245640259093174
-107.0 -59.0 0.001245640259093174
-107.0 -57.0 0.001245640259093174
-107.0 -55.0 0.001245640259093174
-107.0 -53.0 0.001245640259093174
-107.0 -51.0 0.001245640259093174
-107.0 -49.0 0.001245640259093174
-107.0 -47.0 0.001245640259093174
-107.0 -45.0 0.001245640259093174
-107.0 -43.0 0.001245640259093174
-107.0 -41.0 0.001245640259093174
-107.0 -39.0 0.001245640259093174
-107.0 -37.0 0.001245640259093174
-107.0 -35.0 0.001245640259093174
-107.0 -33.0 0.001245640259093174
-107.0 -31.0 0.001245640259093174
-107.0 -29.0 0.001245640259093174
-107.0 -27.0 0.001245640259093174
-107.0 -25.0 0.001245640259093174
-107.0 -23.0 0.001245640259093174
-107.0 -21.0 0.001245640259093174
-107.0 -19.0 0.001245640259093174
-107.0 -17.0 0.001245640259093174
-107.0 -15.0 0.001245640259093174
-107.0 -13.0 0.001245640259093174
-107.0 -11.0 9.96512207274539E-4
-107.0 -9.0 9.96512207274539E-4
-107.0 -7.0 9.96512207274539E-4
-107.0 -5.0 9.96512207274539E-4
-107.0 -3.0 9.96512207274539E-4
-107.0 -1.0 9.96512207274539E-4
-107.0 1.0 4.982561036372695E-4
-107.0 3.0 4.982561036372695E-4
-107.0 5.0 4.982561036372695E-4
-107.0 7.0 4.982561036372695E-4
-107.0 9.0 2.4912805181863477E-4
-107.0 11.0 2.4912805181863477E-4
-107.0 13.0 0.0
-107.0 15.0 0.0
-107.0 17.0 0.0
-107.0 19.0 0.0
-107.0 21.0 0.0
-107.0 23.0 0.0
-107.0 25.0 2.4912805181863477E-4
-107.0 27.0 2.4912805181863477E-4
-107.0 29.0 4.982561036372695E-4
-107.0 31.0 9.96512207274539E-4
-107.0 33.0 9.96512207274539E-4
-107.0 35.0 9.96512207274539E-4
-107.0 37.0 9.96512207274539E-4
-107.0 39.0 0.001245640259093174
-107.0 41.0 0.001245640259093174
-107.0 43.0 0.001245640259093174
-107.0 45.0 0.001245640259093174
-107.0 47.0 0.001245640259093174
-107.0 49.0 0.001245640259093174
-107.0 51.0 0.0014947683109118087
-107.0 53.0 0.001993024414549078
-107.0 55.0 0.002242152466367713
-107.0 57.0 0.002242152466367713
-107.0 59.0 0.002491280518186348
-107.0 61.0 0.0029895366218236174
-107.0 63.0 0.0037369207772795215
-107.0 65.0 0.003986048829098156
-107.0 67.0 0.004235176880916791
-107.0 69.0 0.00523168908819133
-107.0 71.0 0.006726457399103139
-107.0 73.0 0.008221225710014948
-107.0 75.0 0.01195814648729447
-107.0 77.0 0.014200298953662182
-107.0 79.0 0.017937219730941704
-107.0 81.0 0.023418036870951668
-107.0 83.0 0.02914798206278027
-107.0 85.0 0.0401096163428002
-107.0 87.0 0.06103637269556552
-107.0 89.0 0.07822620827105133
-107.0 91.0 0.09417040358744394
-107.0 93.0 0.11733931240657698
-107.0 95.0 0.14200298953662183
-107.0 97.0 0.1696562032884903
-107.0 99.0 0.19681116093672146
-107.0 101.0 0.2386646736422521
-107.0 103.0 0.2964623816641754
-107.0 105.0 0.36721474838066764
-107.0 107.0 0.43597409068261084
-107.0 109.0 0.49377179870453414
-107.0 111.0 0.5363726955655207
-107.0 113.0 0.5630293971101146
-107.0 115.0 0.5754857997010463
-107.0 117.0 0.5724962630792227
-107.0 119.0 0.5577977080219233
-107.0 121.0 0.5251619332336821
-107.0 123.0 0.4778276033881415
-107.0 125.0 0.4133034379671151
-107.0 127.0 0.35326357747882414
-107.0 129.0 0.29247633283507724
-107.0 131.0 0.2521175884404584
-107.0 133.0 0.2227204783258595
-107.0 135.0 0.21026407573492775
-107.0 137.0 0.21076233183856502
-107.0 139.0 0.21998006975585452
-107.0 141.0 0.23467862481315396
-107.0 143.0 0.2610861983059293
-107.0 145.0 0.2872446437468859
-107.0 147.0 0.3171400099651221
-107.0 149.0 0.3460388639760837
-107.0 151.0 0.3589935226706527
-107.0 153.0 0.36123567513702043
-107.0 155.0 0.34803188839063276
-107.0 157.0 0.3111609367214748
-107.0 159.0 0.2670652715495765
-107.0 161.0 0.21175884404583956
-107.0 163.0 0.17613353263577478
-107.0 165.0 0.14200298953662183
-107.0 167.0 0.1103637269556552
-107.0 169.0 0.08619830592924764
-107.0 171.0 0.06701544593921276
-107.0 173.0 0.04210264075734928
-107.0 175.0 0.02715495764823119
-107.0 177.0 0.019930244145490782
-107.0 179.0 0.013203786746387643
-105.0 -179.0 0.008221225710014948
-105.0 -177.0 0.00523168908819133
-105.0 -175.0 0.0037369207772795215
-105.0 -173.0 0.0029895366218236174
-105.0 -171.0 0.002242152466367713
-105.0 -169.0 0.0014947683109118087
-105.0 -167.0 0.001245640259093174
-105.0 -165.0 0.001245640259093174
-105.0 -163.0 9.96512207274539E-4
-105.0 -161.0 9.96512207274539E-4
-105.0 -159.0 4.982561036372695E-4
-105.0 -157.0 2.4912805181863477E-4
-105.0 -155.0 0.0
-105.0 -153.0 0.0
-105.0 -151.0 0.0
-105.0 -149.0 0.0
-105.0 -147.0 0.0
-105.0 -145.0 0.0
-105.0 -143.0 0.0
-105.0 -141.0 0.0
-105.0 -139.0 0.0
-105.0 -137.0 0.0
-105.0 -135.0 0.0
-105.0 -133.0 0.0
-105.0 -131.0 0.0
-105.0 -129.0 0.0
-105.0 -127.0 0.0
-105.0 -125.0 0.0
-105.0 -123.0 0.0
-105.0 -121.0 0.0
-105.0 -119.0 0.0
-105.0 -117.0 0.0
-105.0 -115.0 0.0
-105.0 -113.0 0.0
-105.0 -111.0 0.0
-105.0 -109.0 0.0
-105.0 -107.0 0.0
-105.0 -105.0 0.0
-105.0 -103.0 0.0
-105.0 -101.0 0.0
-105.0 -99.0 0.0
-105.0 -97.0 0.0
-105.0 -95.0 0.0
-105.0 -93.0 0.0
-105.0 -91.0 0.0
-105.0 -89.0 0.0
-105.0 -87.0 0.0
-105.0 -85.0 2.4912805181863477E-4
-105.0 -83.0 4.982561036372695E-4
-105.0 -81.0 9.96512207274539E-4
-105.0 -79.0 9.96512207274539E-4
-105.0 -77.0 9.96512207274539E-4
-105.0 -75.0 9.96512207274539E-4
-105.0 -73.0 9.96512207274539E-4
-105.0 -71.0 0.001245640259093174
-105.0 -69.0 0.001245640259093174
-105.0 -67.0 0.001245640259093174
-105.0 -65.0 0.001245640259093174
-105.0 -63.0 0.001245640259093174
-105.0 -61.0 0.001245640259093174
-105.0 -59.0 0.001245640259093174
-105.0 -57.0 0.001245640259093174
-105.0 -55.0 0.001245640259093174
-105.0 -53.0 0.001245640259093174
-105.0 -51.0 0.001245640259093174
-105.0 -49.0 0.001245640259093174
-105.0 -47.0 0.001245640259093174
-105.0 -45.0 0.001245640259093174
-105.0 -43.0 0.001245640259093174
-105.0 -41.0 0.001245640259093174
-105.0 -39.0 0.001245640259093174
-105.0 -37.0 0.001245640259093174
-105.0 -35.0 0.001245640259093174
-105.0 -33.0 0.001245640259093174
-105.0 -31.0 0.001245640259093174
-105.0 -29.0 0.001245640259093174
-105.0 -27.0 0.001245640259093174
-105.0 -25.0 0.001245640259093174
-105.0 -23.0 0.001245640259093174
-105.0 -21.0 0.001245640259093174
-105.0 -19.0 0.001245640259093174
-105.0 -17.0 0.001245640259093174
-105.0 -15.0 0.001245640259093174
-105.0 -13.0 0.001245640259093174
-105.0 -11.0 0.001245640259093174
-105.0 -9.0 0.001245640259093174
-105.0 -7.0 9.96512207274539E-4
-105.0 -5.0 9.96512207274539E-4
-105.0 -3.0 9.96512207274539E-4
-105.0 -1.0 9.96512207274539E-4
-105.0 1.0 9.96512207274539E-4
-105.0 3.0 4.982561036372695E-4
-105.0 5.0 4.982561036372695E-4
-105.0 7.0 4.982561036372695E-4
-105.0 9.0 2.4912805181863477E-4
-105.0 11.0 2.4912805181863477E-4
-105.0 13.0 0.0
-105.0 15.0 0.0
-105.0 17.0 0.0
-105.0 19.0 0.0
-105.0 21.0 0.0
-105.0 23.0 0.0
-105.0 25.0 0.0
-105.0 27.0 0.0
-105.0 29.0 2.4912805181863477E-4
-105.0 31.0 4.982561036372695E-4
-105.0 33.0 9.96512207274539E-4
-105.0 35.0 9.96512207274539E-4
-105.0 37.0 9.96512207274539E-4
-105.0 39.0 9.96512207274539E-4
-105.0 41.0 0.001245640259093174
-105.0 43.0 0.001245640259093174
-105.0 45.0 0.001245640259093174
-105.0 47.0 0.001245640259093174
-105.0 49.0 0.001245640259093174
-105.0 51.0 0.001245640259093174
-105.0 53.0 0.001245640259093174
-105.0 55.0 0.0014947683109118087
-105.0 57.0 0.0014947683109118087
-105.0 59.0 0.0017438963627304435
-105.0 61.0 0.002242152466367713
-105.0 63.0 0.002242152466367713
-105.0 65.0 0.002491280518186348
-105.0 67.0 0.0029895366218236174
-105.0 69.0 0.0037369207772795215
-105.0 71.0 0.003986048829098156
-105.0 73.0 0.004235176880916791
-105.0 75.0 0.0057299451918286
-105.0 77.0 0.008221225710014948
-105.0 79.0 0.01195814648729447
-105.0 81.0 0.015445939212755356
-105.0 83.0 0.021674140508221227
-105.0 85.0 0.026905829596412557
-105.0 87.0 0.03886397608370702
-105.0 89.0 0.056552067762830095
-105.0 91.0 0.07498754359740907
-105.0 93.0 0.09068261086198307
-105.0 95.0 0.11235675137020429
-105.0 97.0 0.13602391629297458
-105.0 99.0 0.1681614349775785
-105.0 101.0 0.20029895366218237
-105.0 103.0 0.2573492775286497
-105.0 105.0 0.33557548579970103
-105.0 107.0 0.4133034379671151
-105.0 109.0 0.48903836571998005
-105.0 111.0 0.5468360737419034
-105.0 113.0 0.5807174887892377
-105.0 115.0 0.6026407573492776
-105.0 117.0 0.6061285500747384
-105.0 119.0 0.5926756352765321
-105.0 121.0 0.5597907324364724
-105.0 123.0 0.5142002989536621
-105.0 125.0 0.4546586945690085
-105.0 127.0 0.3824115595416044
-105.0 129.0 0.317887394120578
-105.0 131.0 0.2693074240159442
-105.0 133.0 0.23467862481315396
-105.0 135.0 0.21898355754857998
-105.0 137.0 0.21449925261584454
-105.0 139.0 0.21898355754857998
-105.0 141.0 0.22894867962132537
-105.0 143.0 0.2521175884404584
-105.0 145.0 0.2747882411559542
-105.0 147.0 0.30144494270054806
-105.0 149.0 0.3285999003487793
-105.0 151.0 0.34379671150971597
-105.0 153.0 0.34479322371699056
-105.0 155.0 0.330842052815147
-105.0 157.0 0.29845540607872445
-105.0 159.0 0.2573492775286497
-105.0 161.0 0.20727453911310414
-105.0 163.0 0.17389138016940708
-105.0 165.0 0.14150473343298456
-105.0 167.0 0.11061285500747384
-105.0 169.0 0.08669656203288491
-105.0 171.0 0.06900847035376183
-105.0 173.0 0.04285002491280518
-105.0 175.0 0.028400597907324365
-105.0 177.0 0.020179372197309416
-105.0 179.0 0.013702042850024913
-103.0 -179.0 0.009217737917289488
-103.0 -177.0 0.00523168908819133
-103.0 -175.0 0.003986048829098156
-103.0 -173.0 0.0029895366218236174
-103.0 -171.0 0.002242152466367713
-103.0 -169.0 0.0014947683109118087
-103.0 -167.0 0.001245640259093174
-103.0 -165.0 0.001245640259093174
-103.0 -163.0 9.96512207274539E-4
-103.0 -161.0 9.96512207274539E-4
-103.0 -159.0 4.982561036372695E-4
-103.0 -157.0 2.4912805181863477E-4
-103.0 -155.0 0.0
-103.0 -153.0 0.0
-103.0 -151.0 0.0
-103.0 -149.0 0.0
-103.0 -147.0 0.0
-103.0 -145.0 0.0
-103.0 -143.0 0.0
-103.0 -141.0 0.0
-103.0 -139.0 0.0
-103.0 -137.0 0.0
-103.0 -135.0 0.0
-103.0 -133.0 0.0
-103.0 -131.0 0.0
-103.0 -129.0 0.0
-103.0 -127.0 0.0
-103.0 -125.0 0.0
-103.0 -123.0 0.0
-103.0 -121.0 0.0
-103.0 -119.0 0.0
-103.0 -117.0 0.0
-103.0 -115.0 0.0
-103.0 -113.0 0.0
-103.0 -111.0 0.0
-103.0 -109.0 0.0
-103.0 -107.0 0.0
-103.0 -105.0 0.0
-103.0 -103.0 0.0
-103.0 -101.0 0.0
-103.0 -99.0 0.0
-103.0 -97.0 0.0
-103.0 -95.0 0.0
-103.0 -93.0 0.0
-103.0 -91.0 0.0
-103.0 -89.0 0.0
-103.0 -87.0 2.4912805181863477E-4
-103.0 -85.0 4.982561036372695E-4
-103.0 -83.0 9.96512207274539E-4
-103.0 -81.0 9.96512207274539E-4
-103.0 -79.0 9.96512207274539E-4
-103.0 -77.0 9.96512207274539E-4
-103.0 -75.0 9.96512207274539E-4
-103.0 -73.0 0.001245640259093174
-103.0 -71.0 0.001245640259093174
-103.0 -69.0 0.001245640259093174
-103.0 -67.0 0.001245640259093174
-103.0 -65.0 0.001245640259093174
-103.0 -63.0 0.001245640259093174
-103.0 -61.0 0.001245640259093174
-103.0 -59.0 0.001245640259093174
-103.0 -57.0 0.001245640259093174
-103.0 -55.0 0.001245640259093174
-103.0 -53.0 0.001245640259093174
-103.0 -51.0 0.001245640259093174
-103.0 -49.0 0.001245640259093174
-103.0 -47.0 0.001245640259093174
-103.0 -45.0 0.0014947683109118087
-103.0 -43.0 0.0014947683109118087
-103.0 -41.0 0.0014947683109118087
-103.0 -39.0 0.0014947683109118087
-103.0 -37.0 0.0014947683109118087
-103.0 -35.0 0.001245640259093174
-103.0 -33.0 0.001245640259093174
-103.0 -31.0 0.001245640259093174
-103.0 -29.0 0.001245640259093174
-103.0 -27.0 0.001245640259093174
-103.0 -25.0 0.001245640259093174
-103.0 -23.0 0.001245640259093174
-103.0 -21.0 0.001245640259093174
-103.0 -19.0 0.001245640259093174
-103.0 -17.0 0.001245640259093174
-103.0 -15.0 0.001245640259093174
-103.0 -13.0 0.001245640259093174
-103.0 -11.0 0.001245640259093174
-103.0 -9.0 0.001245640259093174
-103.0 -7.0 0.001245640259093174
-103.0 -5.0 9.96512207274539E-4
-103.0 -3.0 9.96512207274539E-4
-103.0 -1.0 9.96512207274539E-4
-103.0 1.0 9.96512207274539E-4
-103.0 3.0 4.982561036372695E-4
-103.0 5.0 4.982561036372695E-4
-103.0 7.0 4.982561036372695E-4
-103.0 9.0 2.4912805181863477E-4
-103.0 11.0 2.4912805181863477E-4
-103.0 13.0 0.0
-103.0 15.0 0.0
-103.0 17.0 0.0
-103.0 19.0 0.0
-103.0 21.0 0.0
-103.0 23.0 0.0
-103.0 25.0 0.0
-103.0 27.0 0.0
-103.0 29.0 0.0
-103.0 31.0 2.4912805181863477E-4
-103.0 33.0 4.982561036372695E-4
-103.0 35.0 4.982561036372695E-4
-103.0 37.0 9.96512207274539E-4
-103.0 39.0 9.96512207274539E-4
-103.0 41.0 9.96512207274539E-4
-103.0 43.0 9.96512207274539E-4
-103.0 45.0 0.001245640259093174
-103.0 47.0 0.001245640259093174
-103.0 49.0 0.001245640259093174
-103.0 51.0 0.001245640259093174
-103.0 53.0 0.001245640259093174
-103.0 55.0 0.001245640259093174
-103.0 57.0 0.001245640259093174
-103.0 59.0 0.001245640259093174
-103.0 61.0 0.001245640259093174
-103.0 63.0 0.0014947683109118087
-103.0 65.0 0.0014947683109118087
-103.0 67.0 0.002242152466367713
-103.0 69.0 0.002242152466367713
-103.0 71.0 0.002491280518186348
-103.0 73.0 0.0037369207772795215
-103.0 75.0 0.0037369207772795215
-103.0 77.0 0.004235176880916791
-103.0 79.0 0.0064773293472845045
-103.0 81.0 0.01046337817638266
-103.0 83.0 0.013702042850024913
-103.0 85.0 0.019930244145490782
-103.0 87.0 0.025909317389138018
-103.0 89.0 0.03761833582461385
-103.0 91.0 0.055057299451918285
-103.0 93.0 0.07424015944195317
-103.0 95.0 0.08943697060288988
-103.0 97.0 0.11210762331838565
-103.0 99.0 0.1412556053811659
-103.0 101.0 0.17488789237668162
-103.0 103.0 0.21898355754857998
-103.0 105.0 0.2999501743896363
-103.0 107.0 0.39162929745889385
-103.0 109.0 0.48355754857997013
-103.0 111.0 0.5533134030891879
-103.0 113.0 0.5956651718983558
-103.0 115.0 0.6250622820129547
-103.0 117.0 0.6352765321375187
-103.0 119.0 0.6233183856502242
-103.0 121.0 0.5954160438465371
-103.0 123.0 0.5538116591928252
-103.0 125.0 0.49327354260089684
-103.0 127.0 0.42077727952167415
-103.0 129.0 0.3537618335824614
-103.0 131.0 0.29347284504235177
-103.0 133.0 0.2571001494768311
-103.0 135.0 0.2314399601395117
-103.0 137.0 0.22321873442949677
-103.0 139.0 0.22321873442949677
-103.0 141.0 0.23044344793223717
-103.0 143.0 0.24838066766317887
-103.0 145.0 0.2678126557050324
-103.0 147.0 0.2897359242650722
-103.0 149.0 0.3106626806178376
-103.0 151.0 0.3290981564524165
-103.0 153.0 0.33009466865969106
-103.0 155.0 0.3131539611360239
-103.0 157.0 0.28649725959143
-103.0 159.0 0.25037369207772797
-103.0 161.0 0.2055306427503737
-103.0 163.0 0.17339312406576982
-103.0 165.0 0.14225211758844045
-103.0 167.0 0.11160936721474839
-103.0 169.0 0.08694569008470354
-103.0 171.0 0.07000498256103638
-103.0 173.0 0.044593921275535624
-103.0 175.0 0.029397110114598904
-103.0 177.0 0.021674140508221227
-103.0 179.0 0.014200298953662182
-101.0 -179.0 0.011210762331838564
-101.0 -177.0 0.0057299451918286
-101.0 -175.0 0.004235176880916791
-101.0 -173.0 0.003487792725460887
-101.0 -171.0 0.002242152466367713
-101.0 -169.0 0.0014947683109118087
-101.0 -167.0 0.001245640259093174
-101.0 -165.0 0.001245640259093174
-101.0 -163.0 0.001245640259093174
-101.0 -161.0 9.96512207274539E-4
-101.0 -159.0 4.982561036372695E-4
-101.0 -157.0 4.982561036372695E-4
-101.0 -155.0 0.0
-101.0 -153.0 0.0
-101.0 -151.0 0.0
-101.0 -149.0 0.0
-101.0 -147.0 0.0
-101.0 -145.0 0.0
-101.0 -143.0 0.0
-101.0 -141.0 0.0
-101.0 -139.0 0.0
-101.0 -137.0 0.0
-101.0 -135.0 0.0
-101.0 -133.0 0.0
-101.0 -131.0 0.0
-101.0 -129.0 0.0
-101.0 -127.0 0.0
-101.0 -125.0 0.0
-101.0 -123.0 0.0
-101.0 -121.0 0.0
-101.0 -119.0 0.0
-101.0 -117.0 0.0
-101.0 -115.0 0.0
-101.0 -113.0 0.0
-101.0 -111.0 0.0
-101.0 -109.0 0.0
-101.0 -107.0 0.0
-101.0 -105.0 0.0
-101.0 -103.0 0.0
-101.0 -101.0 0.0
-101.0 -99.0 0.0
-101.0 -97.0 0.0
-101.0 -95.0 0.0
-101.0 -93.0 0.0
-101.0 -91.0 0.0
-101.0 -89.0 2.4912805181863477E-4
-101.0 -87.0 4.982561036372695E-4
-101.0 -85.0 4.982561036372695E-4
-101.0 -83.0 9.96512207274539E-4
-101.0 -81.0 9.96512207274539E-4
-101.0 -79.0 9.96512207274539E-4
-101.0 -77.0 9.96512207274539E-4
-101.0 -75.0 0.001245640259093174
-101.0 -73.0 0.001245640259093174
-101.0 -71.0 0.001245640259093174
-101.0 -69.0 0.001245640259093174
-101.0 -67.0 0.001245640259093174
-101.0 -65.0 0.001245640259093174
-101.0 -63.0 0.001245640259093174
-101.0 -61.0 0.001245640259093174
-101.0 -59.0 0.001245640259093174
-101.0 -57.0 0.001245640259093174
-101.0 -55.0 0.001245640259093174
-101.0 -53.0 0.0014947683109118087
-101.0 -51.0 0.0014947683109118087
-101.0 -49.0 0.0014947683109118087
-101.0 -47.0 0.0014947683109118087
-101.0 -45.0 0.0014947683109118087
-101.0 -43.0 0.0014947683109118087
-101.0 -41.0 0.0014947683109118087
-101.0 -39.0 0.0014947683109118087
-101.0 -37.0 0.0014947683109118087
-101.0 -35.0 0.0014947683109118087
-101.0 -33.0 0.0014947683109118087
-101.0 -31.0 0.0014947683109118087
-101.0 -29.0 0.0014947683109118087
-101.0 -27.0 0.001245640259093174
-101.0 -25.0 0.001245640259093174
-101.0 -23.0 0.001245640259093174
-101.0 -21.0 0.001245640259093174
-101.0 -19.0 0.001245640259093174
-101.0 -17.0 0.001245640259093174
-101.0 -15.0 0.001245640259093174
-101.0 -13.0 0.001245640259093174
-101.0 -11.0 0.001245640259093174
-101.0 -9.0 0.001245640259093174
-101.0 -7.0 0.001245640259093174
-101.0 -5.0 9.96512207274539E-4
-101.0 -3.0 9.96512207274539E-4
-101.0 -1.0 9.96512207274539E-4
-101.0 1.0 9.96512207274539E-4
-101.0 3.0 9.96512207274539E-4
-101.0 5.0 4.982561036372695E-4
-101.0 7.0 4.982561036372695E-4
-101.0 9.0 2.4912805181863477E-4
-101.0 11.0 2.4912805181863477E-4
-101.0 13.0 0.0
-101.0 15.0 0.0
-101.0 17.0 0.0
-101.0 19.0 0.0
-101.0 21.0 0.0
-101.0 23.0 0.0
-101.0 25.0 0.0
-101.0 27.0 0.0
-101.0 29.0 0.0
-101.0 31.0 0.0
-101.0 33.0 0.0
-101.0 35.0 2.4912805181863477E-4
-101.0 37.0 4.982561036372695E-4
-101.0 39.0 4.982561036372695E-4
-101.0 41.0 9.96512207274539E-4
-101.0 43.0 9.96512207274539E-4
-101.0 45.0 9.96512207274539E-4
-101.0 47.0 9.96512207274539E-4
-101.0 49.0 9.96512207274539E-4
-101.0 51.0 0.001245640259093174
-101.0 53.0 0.001245640259093174
-101.0 55.0 0.001245640259093174
-101.0 57.0 0.001245640259093174
-101.0 59.0 0.001245640259093174
-101.0 61.0 0.001245640259093174
-101.0 63.0 0.001245640259093174
-101.0 65.0 0.001245640259093174
-101.0 67.0 0.001245640259093174
-101.0 69.0 0.0014947683109118087
-101.0 71.0 0.0017438963627304435
-101.0 73.0 0.002242152466367713
-101.0 75.0 0.002491280518186348
-101.0 77.0 0.0037369207772795215
-101.0 79.0 0.004235176880916791
-101.0 81.0 0.0057299451918286
-101.0 83.0 0.008968609865470852
-101.0 85.0 0.013702042850024913
-101.0 87.0 0.018435475834578975
-101.0 89.0 0.02566018933731938
-101.0 91.0 0.03736920777279522
-101.0 93.0 0.055057299451918285
-101.0 95.0 0.07473841554559044
-101.0 97.0 0.09142999501743897
-101.0 99.0 0.11958146487294469
-101.0 101.0 0.15520677628300947
-101.0 103.0 0.19531639262580966
-101.0 105.0 0.26980568011958145
-101.0 107.0 0.37120079720976584
-101.0 109.0 0.4730941704035874
-101.0 111.0 0.5533134030891879
-101.0 113.0 0.6046337817638266
-101.0 115.0 0.6437468858993523
-101.0 117.0 0.6596910812157449
-101.0 119.0 0.6559541604384653
-101.0 121.0 0.6263079222720478
-101.0 123.0 0.583208769307424
-101.0 125.0 0.5296462381664175
-101.0 127.0 0.4613851519681116
-101.0 129.0 0.3868958644743398
-101.0 131.0 0.3290981564524165
-101.0 133.0 0.28101644245142005
-101.0 135.0 0.25535625311410065
-101.0 137.0 0.2386646736422521
-101.0 139.0 0.2341803687095167
-101.0 141.0 0.23941205779770802
-101.0 143.0 0.25460886895864476
-101.0 145.0 0.26980568011958145
-101.0 147.0 0.28699551569506726
-101.0 149.0 0.3066766317887394
-101.0 151.0 0.3171400099651221
-101.0 153.0 0.31863477827603387
-101.0 155.0 0.3071748878923767
-101.0 157.0 0.2825112107623318
-101.0 159.0 0.24763328350772296
-101.0 161.0 0.2057797708021923
-101.0 163.0 0.17488789237668162
-101.0 165.0 0.14449427005480817
-101.0 167.0 0.11335326357747882
-101.0 169.0 0.08844045839561535
-101.0 171.0 0.07249626307922272
-101.0 173.0 0.048829098156452415
-101.0 175.0 0.03238664673642252
-101.0 177.0 0.022172396611858495
-101.0 179.0 0.015196811160936722
-99.0 -179.0 0.01195814648729447
-99.0 -177.0 0.0064773293472845045
-99.0 -175.0 0.004235176880916791
-99.0 -173.0 0.0037369207772795215
-99.0 -171.0 0.002242152466367713
-99.0 -169.0 0.0014947683109118087
-99.0 -167.0 0.001245640259093174
-99.0 -165.0 0.001245640259093174
-99.0 -163.0 0.001245640259093174
-99.0 -161.0 9.96512207274539E-4
-99.0 -159.0 9.96512207274539E-4
-99.0 -157.0 4.982561036372695E-4
-99.0 -155.0 2.4912805181863477E-4
-99.0 -153.0 0.0
-99.0 -151.0 0.0
-99.0 -149.0 0.0
-99.0 -147.0 0.0
-99.0 -145.0 0.0
-99.0 -143.0 0.0
-99.0 -141.0 0.0
-99.0 -139.0 0.0
-99.0 -137.0 0.0
-99.0 -135.0 0.0
-99.0 -133.0 0.0
-99.0 -131.0 0.0
-99.0 -129.0 0.0
-99.0 -127.0 0.0
-99.0 -125.0 0.0
-99.0 -123.0 0.0
-99.0 -121.0 0.0
-99.0 -119.0 0.0
-99.0 -117.0 0.0
-99.0 -115.0 0.0
-99.0 -113.0 0.0
-99.0 -111.0 0.0
-99.0 -109.0 0.0
-99.0 -107.0 0.0
-99.0 -105.0 0.0
-99.0 -103.0 0.0
-99.0 -101.0 0.0
-99.0 -99.0 0.0
-99.0 -97.0 0.0
-99.0 -95.0 0.0
-99.0 -93.0 0.0
-99.0 -91.0 0.0
-99.0 -89.0 2.4912805181863477E-4
-99.0 -87.0 4.982561036372695E-4
-99.0 -85.0 9.96512207274539E-4
-99.0 -83.0 9.96512207274539E-4
-99.0 -81.0 9.96512207274539E-4
-99.0 -79.0 9.96512207274539E-4
-99.0 -77.0 0.001245640259093174
-99.0 -75.0 0.001245640259093174
-99.0 -73.0 0.001245640259093174
-99.0 -71.0 0.001245640259093174
-99.0 -69.0 0.001245640259093174
-99.0 -67.0 0.001245640259093174
-99.0 -65.0 0.001245640259093174
-99.0 -63.0 0.001245640259093174
-99.0 -61.0 0.001245640259093174
-99.0 -59.0 0.001245640259093174
-99.0 -57.0 0.0014947683109118087
-99.0 -55.0 0.0014947683109118087
-99.0 -53.0 0.0014947683109118087
-99.0 -51.0 0.0014947683109118087
-99.0 -49.0 0.0017438963627304435
-99.0 -47.0 0.002242152466367713
-99.0 -45.0 0.002242152466367713
-99.0 -43.0 0.002242152466367713
-99.0 -41.0 0.002242152466367713
-99.0 -39.0 0.002242152466367713
-99.0 -37.0 0.002242152466367713
-99.0 -35.0 0.002242152466367713
-99.0 -33.0 0.0017438963627304435
-99.0 -31.0 0.0014947683109118087
-99.0 -29.0 0.0014947683109118087
-99.0 -27.0 0.0014947683109118087
-99.0 -25.0 0.0014947683109118087
-99.0 -23.0 0.001245640259093174
-99.0 -21.0 0.001245640259093174
-99.0 -19.0 0.001245640259093174
-99.0 -17.0 0.001245640259093174
-99.0 -15.0 0.001245640259093174
-99.0 -13.0 0.001245640259093174
-99.0 -11.0 0.001245640259093174
-99.0 -9.0 0.001245640259093174
-99.0 -7.0 0.001245640259093174
-99.0 -5.0 0.001245640259093174
-99.0 -3.0 9.96512207274539E-4
-99.0 -1.0 9.96512207274539E-4
-99.0 1.0 9.96512207274539E-4
-99.0 3.0 9.96512207274539E-4
-99.0 5.0 4.982561036372695E-4
-99.0 7.0 4.982561036372695E-4
-99.0 9.0 2.4912805181863477E-4
-99.0 11.0 2.4912805181863477E-4
-99.0 13.0 0.0
-99.0 15.0 0.0
-99.0 17.0 0.0
-99.0 19.0 0.0
-99.0 21.0 0.0
-99.0 23.0 0.0
-99.0 25.0 0.0
-99.0 27.0 0.0
-99.0 29.0 0.0
-99.0 31.0 0.0
-99.0 33.0 0.0
-99.0 35.0 0.0
-99.0 37.0 0.0
-99.0 39.0 2.4912805181863477E-4
-99.0 41.0 4.982561036372695E-4
-99.0 43.0 4.982561036372695E-4
-99.0 45.0 9.96512207274539E-4
-99.0 47.0 9.96512207274539E-4
-99.0 49.0 9.96512207274539E-4
-99.0 51.0 9.96512207274539E-4
-99.0 53.0 9.96512207274539E-4
-99.0 55.0 9.96512207274539E-4
-99.0 57.0 9.96512207274539E-4
-99.0 59.0 0.001245640259093174
-99.0 61.0 0.001245640259093174
-99.0 63.0 0.001245640259093174
-99.0 65.0 0.001245640259093174
-99.0 67.0 0.001245640259093174
-99.0 69.0 0.001245640259093174
-99.0 71.0 0.001245640259093174
-99.0 73.0 0.0014947683109118087
-99.0 75.0 0.0017438963627304435
-99.0 77.0 0.002242152466367713
-99.0 79.0 0.003487792725460887
-99.0 81.0 0.003986048829098156
-99.0 83.0 0.00523168908819133
-99.0 85.0 0.008221225710014948
-99.0 87.0 0.013203786746387643
-99.0 89.0 0.018435475834578975
-99.0 91.0 0.02566018933731938
-99.0 93.0 0.03761833582461385
-99.0 95.0 0.05754857997010463
-99.0 97.0 0.07847533632286996
-99.0 99.0 0.10189337319382162
-99.0 101.0 0.13004484304932734
-99.0 103.0 0.1753861484803189
-99.0 105.0 0.23741903338315895
-99.0 107.0 0.3460388639760837
-99.0 109.0 0.45615346287992026
-99.0 111.0 0.5460886895864474
-99.0 113.0 0.6056302939711011
-99.0 115.0 0.6527154957648231
-99.0 117.0 0.6751370204285002
-99.0 119.0 0.6761335326357748
-99.0 121.0 0.6567015445939213
-99.0 123.0 0.6128550074738416
-99.0 125.0 0.5605381165919282
-99.0 127.0 0.5004982561036373
-99.0 129.0 0.43223716990533134
-99.0 131.0 0.36721474838066764
-99.0 133.0 0.31265570503238665
-99.0 135.0 0.2807673143996014
-99.0 137.0 0.26382660687593423
-99.0 139.0 0.2585949177877429
-99.0 141.0 0.2610861983059293
-99.0 143.0 0.2678126557050324
-99.0 145.0 0.28051818634778275
-99.0 147.0 0.29347284504235177
-99.0 149.0 0.3086696562032885
-99.0 151.0 0.3173891380169407
-99.0 153.0 0.31913303437967117
-99.0 155.0 0.3081714000996512
-99.0 157.0 0.2850024912805182
-99.0 159.0 0.2521175884404584
-99.0 161.0 0.2077727952167414
-99.0 163.0 0.17862481315396114
-99.0 165.0 0.15022421524663676
-99.0 167.0 0.11758844045839562
-99.0 169.0 0.0909317389138017
-99.0 171.0 0.07424015944195317
-99.0 173.0 0.05256601893373194
-99.0 175.0 0.03388141504733433
-99.0 177.0 0.023667164922770306
-99.0 179.0 0.016442451420029897
-97.0 -179.0 0.01245640259093174
-97.0 -177.0 0.006975585450921774
-97.0 -175.0 0.004235176880916791
-97.0 -173.0 0.0037369207772795215
-97.0 -171.0 0.002242152466367713
-97.0 -169.0 0.0014947683109118087
-97.0 -167.0 0.001245640259093174
-97.0 -165.0 0.001245640259093174
-97.0 -163.0 0.001245640259093174
-97.0 -161.0 9.96512207274539E-4
-97.0 -159.0 9.96512207274539E-4
-97.0 -157.0 4.982561036372695E-4
-97.0 -155.0 2.4912805181863477E-4
-97.0 -153.0 0.0
-97.0 -151.0 0.0
-97.0 -149.0 0.0
-97.0 -147.0 0.0
-97.0 -145.0 0.0
-97.0 -143.0 0.0
-97.0 -141.0 0.0
-97.0 -139.0 0.0
-97.0 -137.0 0.0
-97.0 -135.0 0.0
-97.0 -133.0 0.0
-97.0 -131.0 0.0
-97.0 -129.0 0.0
-97.0 -127.0 0.0
-97.0 -125.0 0.0
-97.0 -123.0 0.0
-97.0 -121.0 0.0
-97.0 -119.0 0.0
-97.0 -117.0 0.0
-97.0 -115.0 0.0
-97.0 -113.0 0.0
-97.0 -111.0 0.0
-97.0 -109.0 0.0
-97.0 -107.0 0.0
-97.0 -105.0 0.0
-97.0 -103.0 0.0
-97.0 -101.0 0.0
-97.0 -99.0 0.0
-97.0 -97.0 0.0
-97.0 -95.0 0.0
-97.0 -93.0 0.0
-97.0 -91.0 2.4912805181863477E-4
-97.0 -89.0 4.982561036372695E-4
-97.0 -87.0 4.982561036372695E-4
-97.0 -85.0 9.96512207274539E-4
-97.0 -83.0 9.96512207274539E-4
-97.0 -81.0 9.96512207274539E-4
-97.0 -79.0 0.001245640259093174
-97.0 -77.0 0.001245640259093174
-97.0 -75.0 0.001245640259093174
-97.0 -73.0 0.001245640259093174
-97.0 -71.0 0.001245640259093174
-97.0 -69.0 0.001245640259093174
-97.0 -67.0 0.001245640259093174
-97.0 -65.0 0.001245640259093174
-97.0 -63.0 0.001245640259093174
-97.0 -61.0 0.001245640259093174
-97.0 -59.0 0.0014947683109118087
-97.0 -57.0 0.0014947683109118087
-97.0 -55.0 0.0017438963627304435
-97.0 -53.0 0.002242152466367713
-97.0 -51.0 0.002242152466367713
-97.0 -49.0 0.002242152466367713
-97.0 -47.0 0.002242152466367713
-97.0 -45.0 0.002242152466367713
-97.0 -43.0 0.002242152466367713
-97.0 -41.0 0.002242152466367713
-97.0 -39.0 0.002242152466367713
-97.0 -37.0 0.002242152466367713
-97.0 -35.0 0.002242152466367713
-97.0 -33.0 0.002242152466367713
-97.0 -31.0 0.002242152466367713
-97.0 -29.0 0.002242152466367713
-97.0 -27.0 0.0014947683109118087
-97.0 -25.0 0.0014947683109118087
-97.0 -23.0 0.0014947683109118087
-97.0 -21.0 0.001245640259093174
-97.0 -19.0 0.001245640259093174
-97.0 -17.0 0.001245640259093174
-97.0 -15.0 0.001245640259093174
-97.0 -13.0 0.001245640259093174
-97.0 -11.0 0.001245640259093174
-97.0 -9.0 0.001245640259093174
-97.0 -7.0 0.001245640259093174
-97.0 -5.0 0.001245640259093174
-97.0 -3.0 0.001245640259093174
-97.0 -1.0 9.96512207274539E-4
-97.0 1.0 9.96512207274539E-4
-97.0 3.0 9.96512207274539E-4
-97.0 5.0 4.982561036372695E-4
-97.0 7.0 4.982561036372695E-4
-97.0 9.0 4.982561036372695E-4
-97.0 11.0 2.4912805181863477E-4
-97.0 13.0 0.0
-97.0 15.0 0.0
-97.0 17.0 0.0
-97.0 19.0 0.0
-97.0 21.0 0.0
-97.0 23.0 0.0
-97.0 25.0 0.0
-97.0 27.0 0.0
-97.0 29.0 0.0
-97.0 31.0 0.0
-97.0 33.0 0.0
-97.0 35.0 0.0
-97.0 37.0 0.0
-97.0 39.0 0.0
-97.0 41.0 0.0
-97.0 43.0 2.4912805181863477E-4
-97.0 45.0 2.4912805181863477E-4
-97.0 47.0 4.982561036372695E-4
-97.0 49.0 4.982561036372695E-4
-97.0 51.0 9.96512207274539E-4
-97.0 53.0 9.96512207274539E-4
-97.0 55.0 9.96512207274539E-4
-97.0 57.0 9.96512207274539E-4
-97.0 59.0 9.96512207274539E-4
-97.0 61.0 9.96512207274539E-4
-97.0 63.0 9.96512207274539E-4
-97.0 65.0 0.001245640259093174
-97.0 67.0 0.001245640259093174
-97.0 69.0 0.001245640259093174
-97.0 71.0 0.001245640259093174
-97.0 73.0 0.001245640259093174
-97.0 75.0 0.001245640259093174
-97.0 77.0 0.0014947683109118087
-97.0 79.0 0.002242152466367713
-97.0 81.0 0.0029895366218236174
-97.0 83.0 0.0037369207772795215
-97.0 85.0 0.004982561036372696
-97.0 87.0 0.008221225710014948
-97.0 89.0 0.013452914798206279
-97.0 91.0 0.019930244145490782
-97.0 93.0 0.02665670154459392
-97.0 95.0 0.0401096163428002
-97.0 97.0 0.06552067762830095
-97.0 99.0 0.08520179372197309
-97.0 101.0 0.11385151968111609
-97.0 103.0 0.15819631290483308
-97.0 105.0 0.20752366716492276
-97.0 107.0 0.3089187842551071
-97.0 109.0 0.4304932735426009
-97.0 111.0 0.5298953662182362
-97.0 113.0 0.5996512207274539
-97.0 115.0 0.6559541604384653
-97.0 117.0 0.6878425510712506
-97.0 119.0 0.6973094170403588
-97.0 121.0 0.6811160936721475
-97.0 123.0 0.6449925261584455
-97.0 125.0 0.594170403587444
-97.0 127.0 0.5363726955655207
-97.0 129.0 0.47334329845540607
-97.0 131.0 0.4083208769307424
-97.0 133.0 0.356751370204285
-97.0 135.0 0.3166417538614848
-97.0 137.0 0.29546586945690084
-97.0 139.0 0.28749377179870456
-97.0 141.0 0.28699551569506726
-97.0 143.0 0.29123069257598405
-97.0 145.0 0.299451918285999
-97.0 147.0 0.30966616841056305
-97.0 149.0 0.3213751868460389
-97.0 151.0 0.3310911808669656
-97.0 153.0 0.3315894369706029
-97.0 155.0 0.3171400099651221
-97.0 157.0 0.2949676133532636
-97.0 159.0 0.2635774788241156
-97.0 161.0 0.21873442949676133
-97.0 163.0 0.1841056302939711
-97.0 165.0 0.15719980069755854
-97.0 167.0 0.12331838565022421
-97.0 169.0 0.09765819631290483
-97.0 171.0 0.07822620827105133
-97.0 173.0 0.05754857997010463
-97.0 175.0 0.03761833582461385
-97.0 177.0 0.025161933233682113
-97.0 179.0 0.01768809167912307
-95.0 -179.0 0.013203786746387643
-95.0 -177.0 0.007722969606377678
-95.0 -175.0 0.004235176880916791
-95.0 -173.0 0.0037369207772795215
-95.0 -171.0 0.002491280518186348
-95.0 -169.0 0.0017438963627304435
-95.0 -167.0 0.001245640259093174
-95.0 -165.0 0.001245640259093174
-95.0 -163.0 0.001245640259093174
-95.0 -161.0 9.96512207274539E-4
-95.0 -159.0 9.96512207274539E-4
-95.0 -157.0 4.982561036372695E-4
-95.0 -155.0 2.4912805181863477E-4
-95.0 -153.0 0.0
-95.0 -151.0 0.0
-95.0 -149.0 0.0
-95.0 -147.0 0.0
-95.0 -145.0 0.0
-95.0 -143.0 0.0
-95.0 -141.0 0.0
-95.0 -139.0 0.0
-95.0 -137.0 0.0
-95.0 -135.0 0.0
-95.0 -133.0 0.0
-95.0 -131.0 0.0
-95.0 -129.0 0.0
-95.0 -127.0 0.0
-95.0 -125.0 0.0
-95.0 -123.0 0.0
-95.0 -121.0 0.0
-95.0 -119.0 0.0
-95.0 -117.0 0.0
-95.0 -115.0 0.0
-95.0 -113.0 0.0
-95.0 -111.0 0.0
-95.0 -109.0 0.0
-95.0 -107.0 0.0
-95.0 -105.0 0.0
-95.0 -103.0 0.0
-95.0 -101.0 0.0
-95.0 -99.0 0.0
-95.0 -97.0 0.0
-95.0 -95.0 0.0
-95.0 -93.0 0.0
-95.0 -91.0 2.4912805181863477E-4
-95.0 -89.0 4.982561036372695E-4
-95.0 -87.0 9.96512207274539E-4
-95.0 -85.0 9.96512207274539E-4
-95.0 -83.0 9.96512207274539E-4
-95.0 -81.0 9.96512207274539E-4
-95.0 -79.0 0.001245640259093174
-95.0 -77.0 0.001245640259093174
-95.0 -75.0 0.001245640259093174
-95.0 -73.0 0.001245640259093174
-95.0 -71.0 0.001245640259093174
-95.0 -69.0 0.001245640259093174
-95.0 -67.0 0.001245640259093174
-95.0 -65.0 0.001245640259093174
-95.0 -63.0 0.001245640259093174
-95.0 -61.0 0.0014947683109118087
-95.0 -59.0 0.0014947683109118087
-95.0 -57.0 0.002242152466367713
-95.0 -55.0 0.002242152466367713
-95.0 -53.0 0.002242152466367713
-95.0 -51.0 0.002242152466367713
-95.0 -49.0 0.002242152466367713
-95.0 -47.0 0.002491280518186348
-95.0 -45.0 0.002491280518186348
-95.0 -43.0 0.002491280518186348
-95.0 -41.0 0.002491280518186348
-95.0 -39.0 0.002491280518186348
-95.0 -37.0 0.002491280518186348
-95.0 -35.0 0.002242152466367713
-95.0 -33.0 0.002242152466367713
-95.0 -31.0 0.002242152466367713
-95.0 -29.0 0.002242152466367713
-95.0 -27.0 0.002242152466367713
-95.0 -25.0 0.0017438963627304435
-95.0 -23.0 0.0014947683109118087
-95.0 -21.0 0.0014947683109118087
-95.0 -19.0 0.0014947683109118087
-95.0 -17.0 0.001245640259093174
-95.0 -15.0 0.001245640259093174
-95.0 -13.0 0.001245640259093174
-95.0 -11.0 0.001245640259093174
-95.0 -9.0 0.001245640259093174
-95.0 -7.0 0.001245640259093174
-95.0 -5.0 0.001245640259093174
-95.0 -3.0 0.001245640259093174
-95.0 -1.0 9.96512207274539E-4
-95.0 1.0 9.96512207274539E-4
-95.0 3.0 9.96512207274539E-4
-95.0 5.0 9.96512207274539E-4
-95.0 7.0 4.982561036372695E-4
-95.0 9.0 4.982561036372695E-4
-95.0 11.0 2.4912805181863477E-4
-95.0 13.0 0.0
-95.0 15.0 0.0
-95.0 17.0 0.0
-95.0 19.0 0.0
-95.0 21.0 0.0
-95.0 23.0 0.0
-95.0 25.0 0.0
-95.0 27.0 0.0
-95.0 29.0 0.0
-95.0 31.0 0.0
-95.0 33.0 0.0
-95.0 35.0 0.0
-95.0 37.0 0.0
-95.0 39.0 0.0
-95.0 41.0 0.0
-95.0 43.0 0.0
-95.0 45.0 0.0
-95.0 47.0 0.0
-95.0 49.0 2.4912805181863477E-4
-95.0 51.0 4.982561036372695E-4
-95.0 53.0 4.982561036372695E-4
-95.0 55.0 4.982561036372695E-4
-95.0 57.0 9.96512207274539E-4
-95.0 59.0 9.96512207274539E-4
-95.0 61.0 9.96512207274539E-4
-95.0 63.0 9.96512207274539E-4
-95.0 65.0 9.96512207274539E-4
-95.0 67.0 9.96512207274539E-4
-95.0 69.0 0.001245640259093174
-95.0 71.0 0.001245640259093174
-95.0 73.0 0.001245640259093174
-95.0 75.0 0.001245640259093174
-95.0 77.0 0.001245640259093174
-95.0 79.0 0.0014947683109118087
-95.0 81.0 0.002242152466367713
-95.0 83.0 0.0037369207772795215
-95.0 85.0 0.003986048829098156
-95.0 87.0 0.00523168908819133
-95.0 89.0 0.008221225710014948
-95.0 91.0 0.013702042850024913
-95.0 93.0 0.021674140508221227
-95.0 95.0 0.029397110114598904
-95.0 97.0 0.047583457897359245
-95.0 99.0 0.07424015944195317
-95.0 101.0 0.10039860488290982
-95.0 103.0 0.1332835077229696
-95.0 105.0 0.184853014449427
-95.0 107.0 0.27279521674140506
-95.0 109.0 0.3926258096661684
-95.0 111.0 0.5084703537618336
-95.0 113.0 0.588689586447434
-95.0 115.0 0.6522172396611858
-95.0 117.0 0.695814648729447
-95.0 119.0 0.7112605879422023
-95.0 121.0 0.70254110612855
-95.0 123.0 0.6716492277030394
-95.0 125.0 0.6243148978574987
-95.0 127.0 0.5687593423019432
-95.0 129.0 0.5134529147982063
-95.0 131.0 0.4564025909317389
-95.0 133.0 0.4003487792725461
-95.0 135.0 0.3662182361733931
-95.0 137.0 0.3445440956651719
-95.0 139.0 0.33134030891878424
-95.0 141.0 0.3285999003487793
-95.0 143.0 0.3290981564524165
-95.0 145.0 0.3338315894369706
-95.0 147.0 0.34055804683607377
-95.0 149.0 0.3475336322869955
-95.0 151.0 0.35276532137518685
-95.0 153.0 0.35201793721973096
-95.0 155.0 0.3435475834578974
-95.0 157.0 0.3153961136023916
-95.0 159.0 0.2815146985550573
-95.0 161.0 0.23617339312406577
-95.0 163.0 0.19581464872944693
-95.0 165.0 0.16591928251121077
-95.0 167.0 0.13004484304932734
-95.0 169.0 0.10563029397110114
-95.0 171.0 0.08246138515196812
-95.0 173.0 0.06502242152466367
-95.0 175.0 0.04060787244643747
-95.0 177.0 0.026905829596412557
-95.0 179.0 0.019930244145490782
-93.0 -179.0 0.013702042850024913
-93.0 -177.0 0.008221225710014948
-93.0 -175.0 0.004733432984554061
-93.0 -173.0 0.0037369207772795215
-93.0 -171.0 0.002491280518186348
-93.0 -169.0 0.002242152466367713
-93.0 -167.0 0.001245640259093174
-93.0 -165.0 0.001245640259093174
-93.0 -163.0 0.001245640259093174
-93.0 -161.0 9.96512207274539E-4
-93.0 -159.0 9.96512207274539E-4
-93.0 -157.0 4.982561036372695E-4
-93.0 -155.0 4.982561036372695E-4
-93.0 -153.0 0.0
-93.0 -151.0 0.0
-93.0 -149.0 0.0
-93.0 -147.0 0.0
-93.0 -145.0 0.0
-93.0 -143.0 0.0
-93.0 -141.0 0.0
-93.0 -139.0 0.0
-93.0 -137.0 0.0
-93.0 -135.0 0.0
-93.0 -133.0 0.0
-93.0 -131.0 0.0
-93.0 -129.0 0.0
-93.0 -127.0 0.0
-93.0 -125.0 0.0
-93.0 -123.0 0.0
-93.0 -121.0 0.0
-93.0 -119.0 0.0
-93.0 -117.0 0.0
-93.0 -115.0 0.0
-93.0 -113.0 0.0
-93.0 -111.0 0.0
-93.0 -109.0 0.0
-93.0 -107.0 0.0
-93.0 -105.0 0.0
-93.0 -103.0 0.0
-93.0 -101.0 0.0
-93.0 -99.0 0.0
-93.0 -97.0 0.0
-93.0 -95.0 0.0
-93.0 -93.0 0.0
-93.0 -91.0 2.4912805181863477E-4
-93.0 -89.0 4.982561036372695E-4
-93.0 -87.0 9.96512207274539E-4
-93.0 -85.0 9.96512207274539E-4
-93.0 -83.0 9.96512207274539E-4
-93.0 -81.0 9.96512207274539E-4
-93.0 -79.0 0.001245640259093174
-93.0 -77.0 0.001245640259093174
-93.0 -75.0 0.001245640259093174
-93.0 -73.0 0.001245640259093174
-93.0 -71.0 0.001245640259093174
-93.0 -69.0 0.001245640259093174
-93.0 -67.0 0.001245640259093174
-93.0 -65.0 0.001245640259093174
-93.0 -63.0 0.0014947683109118087
-93.0 -61.0 0.0014947683109118087
-93.0 -59.0 0.002242152466367713
-93.0 -57.0 0.002242152466367713
-93.0 -55.0 0.002242152466367713
-93.0 -53.0 0.002491280518186348
-93.0 -51.0 0.002491280518186348
-93.0 -49.0 0.002491280518186348
-93.0 -47.0 0.002491280518186348
-93.0 -45.0 0.0029895366218236174
-93.0 -43.0 0.0029895366218236174
-93.0 -41.0 0.0029895366218236174
-93.0 -39.0 0.0029895366218236174
-93.0 -37.0 0.002491280518186348
-93.0 -35.0 0.002491280518186348
-93.0 -33.0 0.002491280518186348
-93.0 -31.0 0.002491280518186348
-93.0 -29.0 0.002242152466367713
-93.0 -27.0 0.002242152466367713
-93.0 -25.0 0.002242152466367713
-93.0 -23.0 0.002242152466367713
-93.0 -21.0 0.0014947683109118087
-93.0 -19.0 0.0014947683109118087
-93.0 -17.0 0.001245640259093174
-93.0 -15.0 0.001245640259093174
-93.0 -13.0 0.001245640259093174
-93.0 -11.0 0.001245640259093174
-93.0 -9.0 0.001245640259093174
-93.0 -7.0 0.001245640259093174
-93.0 -5.0 0.001245640259093174
-93.0 -3.0 0.001245640259093174
-93.0 -1.0 9.96512207274539E-4
-93.0 1.0 9.96512207274539E-4
-93.0 3.0 9.96512207274539E-4
-93.0 5.0 9.96512207274539E-4
-93.0 7.0 4.982561036372695E-4
-93.0 9.0 4.982561036372695E-4
-93.0 11.0 2.4912805181863477E-4
-93.0 13.0 0.0
-93.0 15.0 0.0
-93.0 17.0 0.0
-93.0 19.0 0.0
-93.0 21.0 0.0
-93.0 23.0 0.0
-93.0 25.0 0.0
-93.0 27.0 0.0
-93.0 29.0 0.0
-93.0 31.0 0.0
-93.0 33.0 0.0
-93.0 35.0 0.0
-93.0 37.0 0.0
-93.0 39.0 0.0
-93.0 41.0 0.0
-93.0 43.0 0.0
-93.0 45.0 0.0
-93.0 47.0 0.0
-93.0 49.0 0.0
-93.0 51.0 0.0
-93.0 53.0 2.4912805181863477E-4
-93.0 55.0 2.4912805181863477E-4
-93.0 57.0 4.982561036372695E-4
-93.0 59.0 4.982561036372695E-4
-93.0 61.0 4.982561036372695E-4
-93.0 63.0 9.96512207274539E-4
-93.0 65.0 9.96512207274539E-4
-93.0 67.0 9.96512207274539E-4
-93.0 69.0 9.96512207274539E-4
-93.0 71.0 9.96512207274539E-4
-93.0 73.0 0.001245640259093174
-93.0 75.0 0.001245640259093174
-93.0 77.0 0.001245640259093174
-93.0 79.0 0.001245640259093174
-93.0 81.0 0.002242152466367713
-93.0 83.0 0.002491280518186348
-93.0 85.0 0.0037369207772795215
-93.0 87.0 0.004235176880916791
-93.0 89.0 0.005480817140009965
-93.0 91.0 0.009715994020926755
-93.0 93.0 0.015196811160936722
-93.0 95.0 0.023168908819133034
-93.0 97.0 0.03537618335824614
-93.0 99.0 0.06103637269556552
-93.0 101.0 0.08420528151469855
-93.0 103.0 0.11733931240657698
-93.0 105.0 0.16591928251121077
-93.0 107.0 0.23193821624314898
-93.0 109.0 0.356751370204285
-93.0 111.0 0.481564524165421
-93.0 113.0 0.5714997508719482
-93.0 115.0 0.6449925261584455
-93.0 117.0 0.6973094170403588
-93.0 119.0 0.71898355754858
-93.0 121.0 0.71898355754858
-93.0 123.0 0.6998006975585451
-93.0 125.0 0.6574489287493772
-93.0 127.0 0.6048829098156452
-93.0 129.0 0.5553064275037369
-93.0 131.0 0.5017438963627304
-93.0 133.0 0.4551569506726457
-93.0 135.0 0.4133034379671151
-93.0 137.0 0.38988540109616343
-93.0 139.0 0.3786746387643249
-93.0 141.0 0.3731938216243149
-93.0 143.0 0.37120079720976584
-93.0 145.0 0.3726955655206776
-93.0 147.0 0.3759342301943199
-93.0 149.0 0.3816641753861485
-93.0 151.0 0.3831589436970603
-93.0 153.0 0.38216243148978574
-93.0 155.0 0.3721973094170404
-93.0 157.0 0.3517688091679123
-93.0 159.0 0.31041355256601894
-93.0 161.0 0.2658196312904833
-93.0 163.0 0.21250622820129547
-93.0 165.0 0.17862481315396114
-93.0 167.0 0.14623816641753862
-93.0 169.0 0.11360239162929746
-93.0 171.0 0.08819133034379671
-93.0 173.0 0.07174887892376682
-93.0 175.0 0.046088689586447434
-93.0 177.0 0.029397110114598904
-93.0 179.0 0.021674140508221227
-91.0 -179.0 0.014947683109118086
-91.0 -177.0 0.009217737917289488
-91.0 -175.0 0.00523168908819133
-91.0 -173.0 0.0037369207772795215
-91.0 -171.0 0.0029895366218236174
-91.0 -169.0 0.002242152466367713
-91.0 -167.0 0.0014947683109118087
-91.0 -165.0 0.001245640259093174
-91.0 -163.0 0.001245640259093174
-91.0 -161.0 0.001245640259093174
-91.0 -159.0 9.96512207274539E-4
-91.0 -157.0 9.96512207274539E-4
-91.0 -155.0 4.982561036372695E-4
-91.0 -153.0 0.0
-91.0 -151.0 0.0
-91.0 -149.0 0.0
-91.0 -147.0 0.0
-91.0 -145.0 0.0
-91.0 -143.0 0.0
-91.0 -141.0 0.0
-91.0 -139.0 0.0
-91.0 -137.0 0.0
-91.0 -135.0 0.0
-91.0 -133.0 0.0
-91.0 -131.0 0.0
-91.0 -129.0 0.0
-91.0 -127.0 0.0
-91.0 -125.0 0.0
-91.0 -123.0 0.0
-91.0 -121.0 0.0
-91.0 -119.0 0.0
-91.0 -117.0 0.0
-91.0 -115.0 0.0
-91.0 -113.0 0.0
-91.0 -111.0 0.0
-91.0 -109.0 0.0
-91.0 -107.0 0.0
-91.0 -105.0 0.0
-91.0 -103.0 0.0
-91.0 -101.0 0.0
-91.0 -99.0 0.0
-91.0 -97.0 0.0
-91.0 -95.0 0.0
-91.0 -93.0 0.0
-91.0 -91.0 4.982561036372695E-4
-91.0 -89.0 4.982561036372695E-4
-91.0 -87.0 9.96512207274539E-4
-91.0 -85.0 9.96512207274539E-4
-91.0 -83.0 9.96512207274539E-4
-91.0 -81.0 0.001245640259093174
-91.0 -79.0 0.001245640259093174
-91.0 -77.0 0.001245640259093174
-91.0 -75.0 0.001245640259093174
-91.0 -73.0 0.001245640259093174
-91.0 -71.0 0.001245640259093174
-91.0 -69.0 0.001245640259093174
-91.0 -67.0 0.001245640259093174
-91.0 -65.0 0.0014947683109118087
-91.0 -63.0 0.0014947683109118087
-91.0 -61.0 0.002242152466367713
-91.0 -59.0 0.002242152466367713
-91.0 -57.0 0.002242152466367713
-91.0 -55.0 0.002491280518186348
-91.0 -53.0 0.002491280518186348
-91.0 -51.0 0.0029895366218236174
-91.0 -49.0 0.0037369207772795215
-91.0 -47.0 0.0037369207772795215
-91.0 -45.0 0.0037369207772795215
-91.0 -43.0 0.0037369207772795215
-91.0 -41.0 0.0037369207772795215
-91.0 -39.0 0.0037369207772795215
-91.0 -37.0 0.0037369207772795215
-91.0 -35.0 0.0037369207772795215
-91.0 -33.0 0.0029895366218236174
-91.0 -31.0 0.002491280518186348
-91.0 -29.0 0.002491280518186348
-91.0 -27.0 0.002242152466367713
-91.0 -25.0 0.002242152466367713
-91.0 -23.0 0.002242152466367713
-91.0 -21.0 0.001993024414549078
-91.0 -19.0 0.0014947683109118087
-91.0 -17.0 0.0014947683109118087
-91.0 -15.0 0.001245640259093174
-91.0 -13.0 0.001245640259093174
-91.0 -11.0 0.001245640259093174
-91.0 -9.0 0.001245640259093174
-91.0 -7.0 0.001245640259093174
-91.0 -5.0 0.001245640259093174
-91.0 -3.0 0.001245640259093174
-91.0 -1.0 0.001245640259093174
-91.0 1.0 9.96512207274539E-4
-91.0 3.0 9.96512207274539E-4
-91.0 5.0 9.96512207274539E-4
-91.0 7.0 4.982561036372695E-4
-91.0 9.0 4.982561036372695E-4
-91.0 11.0 2.4912805181863477E-4
-91.0 13.0 0.0
-91.0 15.0 0.0
-91.0 17.0 0.0
-91.0 19.0 0.0
-91.0 21.0 0.0
-91.0 23.0 0.0
-91.0 25.0 0.0
-91.0 27.0 0.0
-91.0 29.0 0.0
-91.0 31.0 0.0
-91.0 33.0 0.0
-91.0 35.0 0.0
-91.0 37.0 0.0
-91.0 39.0 0.0
-91.0 41.0 0.0
-91.0 43.0 0.0
-91.0 45.0 0.0
-91.0 47.0 0.0
-91.0 49.0 0.0
-91.0 51.0 0.0
-91.0 53.0 0.0
-91.0 55.0 0.0
-91.0 57.0 0.0
-91.0 59.0 2.4912805181863477E-4
-91.0 61.0 4.982561036372695E-4
-91.0 63.0 4.982561036372695E-4
-91.0 65.0 9.96512207274539E-4
-91.0 67.0 9.96512207274539E-4
-91.0 69.0 9.96512207274539E-4
-91.0 71.0 9.96512207274539E-4
-91.0 73.0 0.001245640259093174
-91.0 75.0 0.001245640259093174
-91.0 77.0 0.001245640259093174
-91.0 79.0 0.001245640259093174
-91.0 81.0 0.0014947683109118087
-91.0 83.0 0.002242152466367713
-91.0 85.0 0.002491280518186348
-91.0 87.0 0.0037369207772795215
-91.0 89.0 0.004235176880916791
-91.0 91.0 0.0064773293472845045
-91.0 93.0 0.011709018435475834
-91.0 95.0 0.016940707523667164
-91.0 97.0 0.026158445440956652
-91.0 99.0 0.042600896860986545
-91.0 101.0 0.07324364723467862
-91.0 103.0 0.10039860488290982
-91.0 105.0 0.14200298953662183
-91.0 107.0 0.20029895366218237
-91.0 109.0 0.31041355256601894
-91.0 111.0 0.44892874937717986
-91.0 113.0 0.5553064275037369
-91.0 115.0 0.6310413552566019
-91.0 117.0 0.6913303437967115
-91.0 119.0 0.7234678624813154
-91.0 121.0 0.7331838565022422
-91.0 123.0 0.7169905331340309
-91.0 125.0 0.6860986547085202
-91.0 127.0 0.6390134529147982
-91.0 129.0 0.5891878425510713
-91.0 131.0 0.5460886895864474
-91.0 133.0 0.5024912805181864
-91.0 135.0 0.47234678624813153
-91.0 137.0 0.452914798206278
-91.0 139.0 0.4397110114598904
-91.0 141.0 0.4337319382162432
-91.0 143.0 0.4294967613353264
-91.0 145.0 0.4294967613353264
-91.0 147.0 0.43223716990533134
-91.0 149.0 0.4342301943198804
-91.0 151.0 0.4354758345789736
-91.0 153.0 0.4327354260089686
-91.0 155.0 0.41778774289985054
-91.0 157.0 0.39212755356253115
-91.0 159.0 0.35749875435974093
-91.0 161.0 0.30543099152964626
-91.0 163.0 0.2493771798704534
-91.0 165.0 0.1970602889885401
-91.0 167.0 0.16218236173393125
-91.0 169.0 0.12580966616841055
-91.0 171.0 0.10039860488290982
-91.0 173.0 0.07772795216741404
-91.0 175.0 0.055057299451918285
-91.0 177.0 0.03388141504733433
-91.0 179.0 0.022670652715495766
-89.0 -179.0 0.01619332336821126
-89.0 -177.0 0.011210762331838564
-89.0 -175.0 0.0057299451918286
-89.0 -173.0 0.004235176880916791
-89.0 -171.0 0.003487792725460887
-89.0 -169.0 0.002242152466367713
-89.0 -167.0 0.0014947683109118087
-89.0 -165.0 0.001245640259093174
-89.0 -163.0 0.001245640259093174
-89.0 -161.0 0.001245640259093174
-89.0 -159.0 9.96512207274539E-4
-89.0 -157.0 9.96512207274539E-4
-89.0 -155.0 4.982561036372695E-4
-89.0 -153.0 2.4912805181863477E-4
-89.0 -151.0 0.0
-89.0 -149.0 0.0
-89.0 -147.0 0.0
-89.0 -145.0 0.0
-89.0 -143.0 0.0
-89.0 -141.0 0.0
-89.0 -139.0 0.0
-89.0 -137.0 0.0
-89.0 -135.0 0.0
-89.0 -133.0 0.0
-89.0 -131.0 0.0
-89.0 -129.0 0.0
-89.0 -127.0 0.0
-89.0 -125.0 0.0
-89.0 -123.0 0.0
-89.0 -121.0 0.0
-89.0 -119.0 0.0
-89.0 -117.0 0.0
-89.0 -115.0 0.0
-89.0 -113.0 0.0
-89.0 -111.0 0.0
-89.0 -109.0 0.0
-89.0 -107.0 0.0
-89.0 -105.0 0.0
-89.0 -103.0 0.0
-89.0 -101.0 0.0
-89.0 -99.0 0.0
-89.0 -97.0 0.0
-89.0 -95.0 0.0
-89.0 -93.0 2.4912805181863477E-4
-89.0 -91.0 4.982561036372695E-4
-89.0 -89.0 4.982561036372695E-4
-89.0 -87.0 9.96512207274539E-4
-89.0 -85.0 9.96512207274539E-4
-89.0 -83.0 9.96512207274539E-4
-89.0 -81.0 0.001245640259093174
-89.0 -79.0 0.001245640259093174
-89.0 -77.0 0.001245640259093174
-89.0 -75.0 0.001245640259093174
-89.0 -73.0 0.001245640259093174
-89.0 -71.0 0.001245640259093174
-89.0 -69.0 0.001245640259093174
-89.0 -67.0 0.0014947683109118087
-89.0 -65.0 0.0017438963627304435
-89.0 -63.0 0.002242152466367713
-89.0 -61.0 0.002242152466367713
-89.0 -59.0 0.002491280518186348
-89.0 -57.0 0.002491280518186348
-89.0 -55.0 0.003487792725460887
-89.0 -53.0 0.0037369207772795215
-89.0 -51.0 0.0037369207772795215
-89.0 -49.0 0.0037369207772795215
-89.0 -47.0 0.0037369207772795215
-89.0 -45.0 0.0037369207772795215
-89.0 -43.0 0.0037369207772795215
-89.0 -41.0 0.0037369207772795215
-89.0 -39.0 0.0037369207772795215
-89.0 -37.0 0.0037369207772795215
-89.0 -35.0 0.0037369207772795215
-89.0 -33.0 0.0037369207772795215
-89.0 -31.0 0.0037369207772795215
-89.0 -29.0 0.0029895366218236174
-89.0 -27.0 0.002491280518186348
-89.0 -25.0 0.002242152466367713
-89.0 -23.0 0.002242152466367713
-89.0 -21.0 0.002242152466367713
-89.0 -19.0 0.0017438963627304435
-89.0 -17.0 0.0014947683109118087
-89.0 -15.0 0.0014947683109118087
-89.0 -13.0 0.001245640259093174
-89.0 -11.0 0.001245640259093174
-89.0 -9.0 0.001245640259093174
-89.0 -7.0 0.001245640259093174
-89.0 -5.0 0.001245640259093174
-89.0 -3.0 0.001245640259093174
-89.0 -1.0 0.001245640259093174
-89.0 1.0 9.96512207274539E-4
-89.0 3.0 9.96512207274539E-4
-89.0 5.0 9.96512207274539E-4
-89.0 7.0 4.982561036372695E-4
-89.0 9.0 4.982561036372695E-4
-89.0 11.0 2.4912805181863477E-4
-89.0 13.0 0.0
-89.0 15.0 0.0
-89.0 17.0 0.0
-89.0 19.0 0.0
-89.0 21.0 0.0
-89.0 23.0 0.0
-89.0 25.0 0.0
-89.0 27.0 0.0
-89.0 29.0 0.0
-89.0 31.0 0.0
-89.0 33.0 0.0
-89.0 35.0 0.0
-89.0 37.0 0.0
-89.0 39.0 0.0
-89.0 41.0 0.0
-89.0 43.0 0.0
-89.0 45.0 0.0
-89.0 47.0 0.0
-89.0 49.0 0.0
-89.0 51.0 0.0
-89.0 53.0 0.0
-89.0 55.0 0.0
-89.0 57.0 0.0
-89.0 59.0 0.0
-89.0 61.0 2.4912805181863477E-4
-89.0 63.0 2.4912805181863477E-4
-89.0 65.0 4.982561036372695E-4
-89.0 67.0 4.982561036372695E-4
-89.0 69.0 9.96512207274539E-4
-89.0 71.0 9.96512207274539E-4
-89.0 73.0 9.96512207274539E-4
-89.0 75.0 0.001245640259093174
-89.0 77.0 0.001245640259093174
-89.0 79.0 0.001245640259093174
-89.0 81.0 0.001245640259093174
-89.0 83.0 0.0014947683109118087
-89.0 85.0 0.002242152466367713
-89.0 87.0 0.0029895366218236174
-89.0 89.0 0.0037369207772795215
-89.0 91.0 0.004235176880916791
-89.0 93.0 0.007473841554559043
-89.0 95.0 0.013203786746387643
-89.0 97.0 0.021674140508221227
-89.0 99.0 0.03263577478824116
-89.0 101.0 0.056552067762830095
-89.0 103.0 0.08395615346287992
-89.0 105.0 0.1203288490284006
-89.0 107.0 0.1753861484803189
-89.0 109.0 0.2670652715495765
-89.0 111.0 0.401096163428002
-89.0 113.0 0.5269058295964125
-89.0 115.0 0.6108619830592925
-89.0 117.0 0.6788739412057798
-89.0 119.0 0.71898355754858
-89.0 121.0 0.7371699053313403
-89.0 123.0 0.7331838565022422
-89.0 125.0 0.7090184354758345
-89.0 127.0 0.6696562032884903
-89.0 129.0 0.6253114100647733
-89.0 131.0 0.5829596412556054
-89.0 133.0 0.5533134030891879
-89.0 135.0 0.525909317389138
-89.0 137.0 0.510214250124564
-89.0 139.0 0.5014947683109118
-89.0 141.0 0.49900348779272546
-89.0 143.0 0.4952665670154459
-89.0 145.0 0.49327354260089684
-89.0 147.0 0.4920279023418037
-89.0 149.0 0.4920279023418037
-89.0 151.0 0.4920279023418037
-89.0 153.0 0.487045341305431
-89.0 155.0 0.47508719481813655
-89.0 157.0 0.4534130543099153
-89.0 159.0 0.40956651718983555
-89.0 161.0 0.3597409068261086
-89.0 163.0 0.2932237169905331
-89.0 165.0 0.22521175884404585
-89.0 167.0 0.18261086198305929
-89.0 169.0 0.14449427005480817
-89.0 171.0 0.10986547085201794
-89.0 173.0 0.08420528151469855
-89.0 175.0 0.06402590931738913
-89.0 177.0 0.037867463876432486
-89.0 179.0 0.02391629297458894
-87.0 -179.0 0.01669157947184853
-87.0 -177.0 0.01195814648729447
-87.0 -175.0 0.0064773293472845045
-87.0 -173.0 0.004235176880916791
-87.0 -171.0 0.0037369207772795215
-87.0 -169.0 0.002242152466367713
-87.0 -167.0 0.0014947683109118087
-87.0 -165.0 0.001245640259093174
-87.0 -163.0 0.001245640259093174
-87.0 -161.0 0.001245640259093174
-87.0 -159.0 9.96512207274539E-4
-87.0 -157.0 9.96512207274539E-4
-87.0 -155.0 4.982561036372695E-4
-87.0 -153.0 2.4912805181863477E-4
-87.0 -151.0 0.0
-87.0 -149.0 0.0
-87.0 -147.0 0.0
-87.0 -145.0 0.0
-87.0 -143.0 0.0
-87.0 -141.0 0.0
-87.0 -139.0 0.0
-87.0 -137.0 0.0
-87.0 -135.0 0.0
-87.0 -133.0 0.0
-87.0 -131.0 0.0
-87.0 -129.0 0.0
-87.0 -127.0 0.0
-87.0 -125.0 0.0
-87.0 -123.0 0.0
-87.0 -121.0 0.0
-87.0 -119.0 0.0
-87.0 -117.0 0.0
-87.0 -115.0 0.0
-87.0 -113.0 0.0
-87.0 -111.0 0.0
-87.0 -109.0 0.0
-87.0 -107.0 0.0
-87.0 -105.0 0.0
-87.0 -103.0 0.0
-87.0 -101.0 0.0
-87.0 -99.0 0.0
-87.0 -97.0 0.0
-87.0 -95.0 0.0
-87.0 -93.0 2.4912805181863477E-4
-87.0 -91.0 4.982561036372695E-4
-87.0 -89.0 9.96512207274539E-4
-87.0 -87.0 9.96512207274539E-4
-87.0 -85.0 9.96512207274539E-4
-87.0 -83.0 9.96512207274539E-4
-87.0 -81.0 0.001245640259093174
-87.0 -79.0 0.001245640259093174
-87.0 -77.0 0.001245640259093174
-87.0 -75.0 0.001245640259093174
-87.0 -73.0 0.001245640259093174
-87.0 -71.0 0.001245640259093174
-87.0 -69.0 0.0014947683109118087
-87.0 -67.0 0.0017438963627304435
-87.0 -65.0 0.002242152466367713
-87.0 -63.0 0.002242152466367713
-87.0 -61.0 0.002491280518186348
-87.0 -59.0 0.003487792725460887
-87.0 -57.0 0.0037369207772795215
-87.0 -55.0 0.0037369207772795215
-87.0 -53.0 0.003986048829098156
-87.0 -51.0 0.004235176880916791
-87.0 -49.0 0.004235176880916791
-87.0 -47.0 0.004235176880916791
-87.0 -45.0 0.004235176880916791
-87.0 -43.0 0.004235176880916791
-87.0 -41.0 0.004235176880916791
-87.0 -39.0 0.004235176880916791
-87.0 -37.0 0.004235176880916791
-87.0 -35.0 0.004235176880916791
-87.0 -33.0 0.0037369207772795215
-87.0 -31.0 0.0037369207772795215
-87.0 -29.0 0.0037369207772795215
-87.0 -27.0 0.0029895366218236174
-87.0 -25.0 0.002491280518186348
-87.0 -23.0 0.002242152466367713
-87.0 -21.0 0.002242152466367713
-87.0 -19.0 0.002242152466367713
-87.0 -17.0 0.0014947683109118087
-87.0 -15.0 0.0014947683109118087
-87.0 -13.0 0.001245640259093174
-87.0 -11.0 0.001245640259093174
-87.0 -9.0 0.001245640259093174
-87.0 -7.0 0.001245640259093174
-87.0 -5.0 0.001245640259093174
-87.0 -3.0 0.001245640259093174
-87.0 -1.0 0.001245640259093174
-87.0 1.0 9.96512207274539E-4
-87.0 3.0 9.96512207274539E-4
-87.0 5.0 9.96512207274539E-4
-87.0 7.0 4.982561036372695E-4
-87.0 9.0 4.982561036372695E-4
-87.0 11.0 2.4912805181863477E-4
-87.0 13.0 0.0
-87.0 15.0 0.0
-87.0 17.0 0.0
-87.0 19.0 0.0
-87.0 21.0 0.0
-87.0 23.0 0.0
-87.0 25.0 0.0
-87.0 27.0 0.0
-87.0 29.0 0.0
-87.0 31.0 0.0
-87.0 33.0 0.0
-87.0 35.0 0.0
-87.0 37.0 0.0
-87.0 39.0 0.0
-87.0 41.0 0.0
-87.0 43.0 0.0
-87.0 45.0 0.0
-87.0 47.0 0.0
-87.0 49.0 0.0
-87.0 51.0 0.0
-87.0 53.0 0.0
-87.0 55.0 0.0
-87.0 57.0 0.0
-87.0 59.0 0.0
-87.0 61.0 0.0
-87.0 63.0 0.0
-87.0 65.0 2.4912805181863477E-4
-87.0 67.0 4.982561036372695E-4
-87.0 69.0 4.982561036372695E-4
-87.0 71.0 9.96512207274539E-4
-87.0 73.0 9.96512207274539E-4
-87.0 75.0 9.96512207274539E-4
-87.0 77.0 0.001245640259093174
-87.0 79.0 0.001245640259093174
-87.0 81.0 0.001245640259093174
-87.0 83.0 0.001245640259093174
-87.0 85.0 0.002242152466367713
-87.0 87.0 0.002242152466367713
-87.0 89.0 0.0037369207772795215
-87.0 91.0 0.0037369207772795215
-87.0 93.0 0.00523168908819133
-87.0 95.0 0.009217737917289488
-87.0 97.0 0.015445939212755356
-87.0 99.0 0.025161933233682113
-87.0 101.0 0.0408570004982561
-87.0 103.0 0.07324364723467862
-87.0 105.0 0.10463378176382661
-87.0 107.0 0.15396113602391628
-87.0 109.0 0.2219730941704036
-87.0 111.0 0.35650224215246634
-87.0 113.0 0.49078226208271053
-87.0 115.0 0.5844544095665172
-87.0 117.0 0.6594419531639263
-87.0 119.0 0.7120079720976582
-87.0 121.0 0.7371699053313403
-87.0 123.0 0.7433981066268062
-87.0 125.0 0.7296960637767813
-87.0 127.0 0.70254110612855
-87.0 129.0 0.666417538614848
-87.0 131.0 0.6278026905829597
-87.0 133.0 0.5976581963129048
-87.0 135.0 0.5774788241155954
-87.0 137.0 0.5655206776283009
-87.0 139.0 0.5625311410064773
-87.0 141.0 0.560039860488291
-87.0 143.0 0.5585450921773791
-87.0 145.0 0.5563029397110114
-87.0 147.0 0.5543099152964623
-87.0 149.0 0.5535625311410065
-87.0 151.0 0.5530642750373692
-87.0 153.0 0.5478325859491778
-87.0 155.0 0.5331340308918784
-87.0 157.0 0.51096163428002
-87.0 159.0 0.4763328350772297
-87.0 161.0 0.42027902341803686
-87.0 163.0 0.3530144494270055
-87.0 165.0 0.27279521674140506
-87.0 167.0 0.20378674638764324
-87.0 169.0 0.16218236173393125
-87.0 171.0 0.12207274539113104
-87.0 173.0 0.09068261086198307
-87.0 175.0 0.07050323866467365
-87.0 177.0 0.04210264075734928
-87.0 179.0 0.026158445440956652
-85.0 -179.0 0.018435475834578975
-85.0 -177.0 0.012207274539113104
-85.0 -175.0 0.006975585450921774
-85.0 -173.0 0.004235176880916791
-85.0 -171.0 0.0037369207772795215
-85.0 -169.0 0.002242152466367713
-85.0 -167.0 0.0014947683109118087
-85.0 -165.0 0.001245640259093174
-85.0 -163.0 0.001245640259093174
-85.0 -161.0 0.001245640259093174
-85.0 -159.0 9.96512207274539E-4
-85.0 -157.0 9.96512207274539E-4
-85.0 -155.0 4.982561036372695E-4
-85.0 -153.0 2.4912805181863477E-4
-85.0 -151.0 0.0
-85.0 -149.0 0.0
-85.0 -147.0 0.0
-85.0 -145.0 0.0
-85.0 -143.0 0.0
-85.0 -141.0 0.0
-85.0 -139.0 0.0
-85.0 -137.0 0.0
-85.0 -135.0 0.0
-85.0 -133.0 0.0
-85.0 -131.0 0.0
-85.0 -129.0 0.0
-85.0 -127.0 0.0
-85.0 -125.0 0.0
-85.0 -123.0 0.0
-85.0 -121.0 0.0
-85.0 -119.0 0.0
-85.0 -117.0 0.0
-85.0 -115.0 0.0
-85.0 -113.0 0.0
-85.0 -111.0 0.0
-85.0 -109.0 0.0
-85.0 -107.0 0.0
-85.0 -105.0 0.0
-85.0 -103.0 0.0
-85.0 -101.0 0.0
-85.0 -99.0 0.0
-85.0 -97.0 0.0
-85.0 -95.0 0.0
-85.0 -93.0 2.4912805181863477E-4
-85.0 -91.0 4.982561036372695E-4
-85.0 -89.0 9.96512207274539E-4
-85.0 -87.0 9.96512207274539E-4
-85.0 -85.0 9.96512207274539E-4
-85.0 -83.0 9.96512207274539E-4
-85.0 -81.0 0.001245640259093174
-85.0 -79.0 0.001245640259093174
-85.0 -77.0 0.001245640259093174
-85.0 -75.0 0.001245640259093174
-85.0 -73.0 0.001245640259093174
-85.0 -71.0 0.0014947683109118087
-85.0 -69.0 0.0017438963627304435
-85.0 -67.0 0.002242152466367713
-85.0 -65.0 0.002491280518186348
-85.0 -63.0 0.0029895366218236174
-85.0 -61.0 0.0037369207772795215
-85.0 -59.0 0.0037369207772795215
-85.0 -57.0 0.004235176880916791
-85.0 -55.0 0.004235176880916791
-85.0 -53.0 0.004982561036372696
-85.0 -51.0 0.0057299451918286
-85.0 -49.0 0.00622820129546587
-85.0 -47.0 0.0064773293472845045
-85.0 -45.0 0.0064773293472845045
-85.0 -43.0 0.0064773293472845045
-85.0 -41.0 0.0057299451918286
-85.0 -39.0 0.00523168908819133
-85.0 -37.0 0.004982561036372696
-85.0 -35.0 0.004235176880916791
-85.0 -33.0 0.004235176880916791
-85.0 -31.0 0.003986048829098156
-85.0 -29.0 0.0037369207772795215
-85.0 -27.0 0.0037369207772795215
-85.0 -25.0 0.0029895366218236174
-85.0 -23.0 0.002491280518186348
-85.0 -21.0 0.002242152466367713
-85.0 -19.0 0.002242152466367713
-85.0 -17.0 0.0017438963627304435
-85.0 -15.0 0.0014947683109118087
-85.0 -13.0 0.001245640259093174
-85.0 -11.0 0.001245640259093174
-85.0 -9.0 0.001245640259093174
-85.0 -7.0 0.001245640259093174
-85.0 -5.0 0.001245640259093174
-85.0 -3.0 0.001245640259093174
-85.0 -1.0 0.001245640259093174
-85.0 1.0 9.96512207274539E-4
-85.0 3.0 9.96512207274539E-4
-85.0 5.0 9.96512207274539E-4
-85.0 7.0 4.982561036372695E-4
-85.0 9.0 4.982561036372695E-4
-85.0 11.0 2.4912805181863477E-4
-85.0 13.0 0.0
-85.0 15.0 0.0
-85.0 17.0 0.0
-85.0 19.0 0.0
-85.0 21.0 0.0
-85.0 23.0 0.0
-85.0 25.0 0.0
-85.0 27.0 0.0
-85.0 29.0 0.0
-85.0 31.0 0.0
-85.0 33.0 0.0
-85.0 35.0 0.0
-85.0 37.0 0.0
-85.0 39.0 0.0
-85.0 41.0 0.0
-85.0 43.0 0.0
-85.0 45.0 0.0
-85.0 47.0 0.0
-85.0 49.0 0.0
-85.0 51.0 0.0
-85.0 53.0 0.0
-85.0 55.0 0.0
-85.0 57.0 0.0
-85.0 59.0 0.0
-85.0 61.0 0.0
-85.0 63.0 0.0
-85.0 65.0 0.0
-85.0 67.0 2.4912805181863477E-4
-85.0 69.0 4.982561036372695E-4
-85.0 71.0 4.982561036372695E-4
-85.0 73.0 9.96512207274539E-4
-85.0 75.0 9.96512207274539E-4
-85.0 77.0 9.96512207274539E-4
-85.0 79.0 0.001245640259093174
-85.0 81.0 0.001245640259093174
-85.0 83.0 0.001245640259093174
-85.0 85.0 0.0014947683109118087
-85.0 87.0 0.002242152466367713
-85.0 89.0 0.002491280518186348
-85.0 91.0 0.0037369207772795215
-85.0 93.0 0.004235176880916791
-85.0 95.0 0.0064773293472845045
-85.0 97.0 0.01245640259093174
-85.0 99.0 0.019930244145490782
-85.0 101.0 0.03263577478824116
-85.0 103.0 0.05879422022919781
-85.0 105.0 0.08694569008470354
-85.0 107.0 0.12805181863477827
-85.0 109.0 0.1898355754857997
-85.0 111.0 0.3039362232187344
-85.0 113.0 0.4456900847035376
-85.0 115.0 0.5555555555555556
-85.0 117.0 0.6340308918784255
-85.0 119.0 0.6983059292476332
-85.0 121.0 0.7354260089686099
-85.0 123.0 0.7508719481813653
-85.0 125.0 0.7506228201295466
-85.0 127.0 0.7369207772795217
-85.0 129.0 0.7125062282012955
-85.0 131.0 0.6823617339312407
-85.0 133.0 0.6567015445939213
-85.0 135.0 0.638515196811161
-85.0 137.0 0.6295465869456901
-85.0 139.0 0.6270553064275037
-85.0 141.0 0.6268061783756851
-85.0 143.0 0.6250622820129547
-85.0 145.0 0.6195814648729447
-85.0 147.0 0.6138515196811161
-85.0 149.0 0.6108619830592925
-85.0 151.0 0.6081215744892875
-85.0 153.0 0.6051320378674638
-85.0 155.0 0.5944195316392625
-85.0 157.0 0.570254110612855
-85.0 159.0 0.5396113602391629
-85.0 161.0 0.4872944693572496
-85.0 163.0 0.4115595416043846
-85.0 165.0 0.3290981564524165
-85.0 167.0 0.2386646736422521
-85.0 169.0 0.18086696562032886
-85.0 171.0 0.13353263577478824
-85.0 173.0 0.10164424514200299
-85.0 175.0 0.07498754359740907
-85.0 177.0 0.046836073741903336
-85.0 179.0 0.02815146985550573
-83.0 -179.0 0.019930244145490782
-83.0 -177.0 0.01245640259093174
-83.0 -175.0 0.007473841554559043
-83.0 -173.0 0.004235176880916791
-83.0 -171.0 0.0037369207772795215
-83.0 -169.0 0.002242152466367713
-83.0 -167.0 0.0014947683109118087
-83.0 -165.0 0.001245640259093174
-83.0 -163.0 0.001245640259093174
-83.0 -161.0 0.001245640259093174
-83.0 -159.0 9.96512207274539E-4
-83.0 -157.0 9.96512207274539E-4
-83.0 -155.0 4.982561036372695E-4
-83.0 -153.0 2.4912805181863477E-4
-83.0 -151.0 0.0
-83.0 -149.0 0.0
-83.0 -147.0 0.0
-83.0 -145.0 0.0
-83.0 -143.0 0.0
-83.0 -141.0 0.0
-83.0 -139.0 0.0
-83.0 -137.0 0.0
-83.0 -135.0 0.0
-83.0 -133.0 0.0
-83.0 -131.0 0.0
-83.0 -129.0 0.0
-83.0 -127.0 0.0
-83.0 -125.0 0.0
-83.0 -123.0 0.0
-83.0 -121.0 0.0
-83.0 -119.0 0.0
-83.0 -117.0 0.0
-83.0 -115.0 0.0
-83.0 -113.0 0.0
-83.0 -111.0 0.0
-83.0 -109.0 0.0
-83.0 -107.0 0.0
-83.0 -105.0 0.0
-83.0 -103.0 0.0
-83.0 -101.0 0.0
-83.0 -99.0 0.0
-83.0 -97.0 0.0
-83.0 -95.0 0.0
-83.0 -93.0 2.4912805181863477E-4
-83.0 -91.0 4.982561036372695E-4
-83.0 -89.0 9.96512207274539E-4
-83.0 -87.0 9.96512207274539E-4
-83.0 -85.0 9.96512207274539E-4
-83.0 -83.0 0.001245640259093174
-83.0 -81.0 0.001245640259093174
-83.0 -79.0 0.001245640259093174
-83.0 -77.0 0.001245640259093174
-83.0 -75.0 0.001245640259093174
-83.0 -73.0 0.001245640259093174
-83.0 -71.0 0.0014947683109118087
-83.0 -69.0 0.002242152466367713
-83.0 -67.0 0.002491280518186348
-83.0 -65.0 0.0029895366218236174
-83.0 -63.0 0.0037369207772795215
-83.0 -61.0 0.004235176880916791
-83.0 -59.0 0.004235176880916791
-83.0 -57.0 0.0057299451918286
-83.0 -55.0 0.006975585450921774
-83.0 -53.0 0.008221225710014948
-83.0 -51.0 0.009217737917289488
-83.0 -49.0 0.01096163428001993
-83.0 -47.0 0.011210762331838564
-83.0 -45.0 0.011210762331838564
-83.0 -43.0 0.009715994020926755
-83.0 -41.0 0.008968609865470852
-83.0 -39.0 0.008221225710014948
-83.0 -37.0 0.006975585450921774
-83.0 -35.0 0.0057299451918286
-83.0 -33.0 0.00523168908819133
-83.0 -31.0 0.004235176880916791
-83.0 -29.0 0.004235176880916791
-83.0 -27.0 0.0037369207772795215
-83.0 -25.0 0.0037369207772795215
-83.0 -23.0 0.002491280518186348
-83.0 -21.0 0.002491280518186348
-83.0 -19.0 0.002242152466367713
-83.0 -17.0 0.002242152466367713
-83.0 -15.0 0.0014947683109118087
-83.0 -13.0 0.001245640259093174
-83.0 -11.0 0.001245640259093174
-83.0 -9.0 0.001245640259093174
-83.0 -7.0 0.001245640259093174
-83.0 -5.0 0.001245640259093174
-83.0 -3.0 0.001245640259093174
-83.0 -1.0 0.001245640259093174
-83.0 1.0 9.96512207274539E-4
-83.0 3.0 9.96512207274539E-4
-83.0 5.0 9.96512207274539E-4
-83.0 7.0 4.982561036372695E-4
-83.0 9.0 4.982561036372695E-4
-83.0 11.0 2.4912805181863477E-4
-83.0 13.0 0.0
-83.0 15.0 0.0
-83.0 17.0 0.0
-83.0 19.0 0.0
-83.0 21.0 0.0
-83.0 23.0 0.0
-83.0 25.0 0.0
-83.0 27.0 0.0
-83.0 29.0 0.0
-83.0 31.0 0.0
-83.0 33.0 0.0
-83.0 35.0 0.0
-83.0 37.0 0.0
-83.0 39.0 0.0
-83.0 41.0 0.0
-83.0 43.0 0.0
-83.0 45.0 0.0
-83.0 47.0 0.0
-83.0 49.0 0.0
-83.0 51.0 0.0
-83.0 53.0 0.0
-83.0 55.0 0.0
-83.0 57.0 0.0
-83.0 59.0 0.0
-83.0 61.0 0.0
-83.0 63.0 0.0
-83.0 65.0 0.0
-83.0 67.0 0.0
-83.0 69.0 2.4912805181863477E-4
-83.0 71.0 2.4912805181863477E-4
-83.0 73.0 4.982561036372695E-4
-83.0 75.0 9.96512207274539E-4
-83.0 77.0 9.96512207274539E-4
-83.0 79.0 9.96512207274539E-4
-83.0 81.0 0.001245640259093174
-83.0 83.0 0.001245640259093174
-83.0 85.0 0.001245640259093174
-83.0 87.0 0.0014947683109118087
-83.0 89.0 0.002242152466367713
-83.0 91.0 0.002491280518186348
-83.0 93.0 0.0037369207772795215
-83.0 95.0 0.004235176880916791
-83.0 97.0 0.008221225710014948
-83.0 99.0 0.015196811160936722
-83.0 101.0 0.025161933233682113
-83.0 103.0 0.04309915296462382
-83.0 105.0 0.07722969606377678
-83.0 107.0 0.1111111111111111
-83.0 109.0 0.16741405082212257
-83.0 111.0 0.25660189337319383
-83.0 113.0 0.38988540109616343
-83.0 115.0 0.5176880916791231
-83.0 117.0 0.6068759342301944
-83.0 119.0 0.6818634778276034
-83.0 121.0 0.7314399601395117
-83.0 123.0 0.757847533632287
-83.0 125.0 0.7685600398604883
-83.0 127.0 0.7670652715495765
-83.0 129.0 0.7536123567513702
-83.0 131.0 0.7364225211758844
-83.0 133.0 0.7169905331340309
-83.0 135.0 0.706028898854011
-83.0 137.0 0.70254110612855
-83.0 139.0 0.7022919780767315
-83.0 141.0 0.70254110612855
-83.0 143.0 0.7010463378176383
-83.0 145.0 0.6973094170403588
-83.0 147.0 0.6888390632785252
-83.0 149.0 0.6856003986048829
-83.0 151.0 0.682112605879422
-83.0 153.0 0.6753861484803189
-83.0 155.0 0.6631788739412058
-83.0 157.0 0.6412556053811659
-83.0 159.0 0.6011459890383657
-83.0 161.0 0.5533134030891879
-83.0 163.0 0.47882411559541604
-83.0 165.0 0.3816641753861485
-83.0 167.0 0.2815146985550573
-83.0 169.0 0.19905331340308918
-83.0 171.0 0.1517189835575486
-83.0 173.0 0.10861983059292477
-83.0 175.0 0.07997010463378176
-83.0 177.0 0.05256601893373194
-83.0 179.0 0.029397110114598904
-81.0 -179.0 0.02092675635276532
-81.0 -177.0 0.013203786746387643
-81.0 -175.0 0.007722969606377678
-81.0 -173.0 0.004235176880916791
-81.0 -171.0 0.0037369207772795215
-81.0 -169.0 0.002242152466367713
-81.0 -167.0 0.0014947683109118087
-81.0 -165.0 0.001245640259093174
-81.0 -163.0 0.001245640259093174
-81.0 -161.0 9.96512207274539E-4
-81.0 -159.0 9.96512207274539E-4
-81.0 -157.0 9.96512207274539E-4
-81.0 -155.0 4.982561036372695E-4
-81.0 -153.0 0.0
-81.0 -151.0 0.0
-81.0 -149.0 0.0
-81.0 -147.0 0.0
-81.0 -145.0 0.0
-81.0 -143.0 0.0
-81.0 -141.0 0.0
-81.0 -139.0 0.0
-81.0 -137.0 0.0
-81.0 -135.0 0.0
-81.0 -133.0 0.0
-81.0 -131.0 0.0
-81.0 -129.0 0.0
-81.0 -127.0 0.0
-81.0 -125.0 0.0
-81.0 -123.0 0.0
-81.0 -121.0 0.0
-81.0 -119.0 0.0
-81.0 -117.0 0.0
-81.0 -115.0 0.0
-81.0 -113.0 0.0
-81.0 -111.0 0.0
-81.0 -109.0 0.0
-81.0 -107.0 0.0
-81.0 -105.0 0.0
-81.0 -103.0 0.0
-81.0 -101.0 0.0
-81.0 -99.0 0.0
-81.0 -97.0 0.0
-81.0 -95.0 0.0
-81.0 -93.0 2.4912805181863477E-4
-81.0 -91.0 4.982561036372695E-4
-81.0 -89.0 9.96512207274539E-4
-81.0 -87.0 9.96512207274539E-4
-81.0 -85.0 9.96512207274539E-4
-81.0 -83.0 0.001245640259093174
-81.0 -81.0 0.001245640259093174
-81.0 -79.0 0.001245640259093174
-81.0 -77.0 0.001245640259093174
-81.0 -75.0 0.001245640259093174
-81.0 -73.0 0.0014947683109118087
-81.0 -71.0 0.002242152466367713
-81.0 -69.0 0.002491280518186348
-81.0 -67.0 0.0032386646736422523
-81.0 -65.0 0.0037369207772795215
-81.0 -63.0 0.004235176880916791
-81.0 -61.0 0.00523168908819133
-81.0 -59.0 0.006975585450921774
-81.0 -57.0 0.009217737917289488
-81.0 -55.0 0.01195814648729447
-81.0 -53.0 0.013452914798206279
-81.0 -51.0 0.014200298953662182
-81.0 -49.0 0.015196811160936722
-81.0 -47.0 0.015445939212755356
-81.0 -45.0 0.015196811160936722
-81.0 -43.0 0.014200298953662182
-81.0 -41.0 0.013452914798206279
-81.0 -39.0 0.012207274539113104
-81.0 -37.0 0.011210762331838564
-81.0 -35.0 0.008221225710014948
-81.0 -33.0 0.006975585450921774
-81.0 -31.0 0.005480817140009965
-81.0 -29.0 0.004235176880916791
-81.0 -27.0 0.004235176880916791
-81.0 -25.0 0.0037369207772795215
-81.0 -23.0 0.0029895366218236174
-81.0 -21.0 0.002491280518186348
-81.0 -19.0 0.002242152466367713
-81.0 -17.0 0.002242152466367713
-81.0 -15.0 0.0014947683109118087
-81.0 -13.0 0.0014947683109118087
-81.0 -11.0 0.001245640259093174
-81.0 -9.0 0.001245640259093174
-81.0 -7.0 0.001245640259093174
-81.0 -5.0 0.001245640259093174
-81.0 -3.0 0.001245640259093174
-81.0 -1.0 0.001245640259093174
-81.0 1.0 9.96512207274539E-4
-81.0 3.0 9.96512207274539E-4
-81.0 5.0 9.96512207274539E-4
-81.0 7.0 4.982561036372695E-4
-81.0 9.0 4.982561036372695E-4
-81.0 11.0 2.4912805181863477E-4
-81.0 13.0 0.0
-81.0 15.0 0.0
-81.0 17.0 0.0
-81.0 19.0 0.0
-81.0 21.0 0.0
-81.0 23.0 0.0
-81.0 25.0 0.0
-81.0 27.0 0.0
-81.0 29.0 0.0
-81.0 31.0 0.0
-81.0 33.0 0.0
-81.0 35.0 0.0
-81.0 37.0 0.0
-81.0 39.0 0.0
-81.0 41.0 0.0
-81.0 43.0 0.0
-81.0 45.0 0.0
-81.0 47.0 0.0
-81.0 49.0 0.0
-81.0 51.0 0.0
-81.0 53.0 0.0
-81.0 55.0 0.0
-81.0 57.0 0.0
-81.0 59.0 0.0
-81.0 61.0 0.0
-81.0 63.0 0.0
-81.0 65.0 0.0
-81.0 67.0 0.0
-81.0 69.0 0.0
-81.0 71.0 0.0
-81.0 73.0 2.4912805181863477E-4
-81.0 75.0 4.982561036372695E-4
-81.0 77.0 9.96512207274539E-4
-81.0 79.0 9.96512207274539E-4
-81.0 81.0 0.001245640259093174
-81.0 83.0 0.001245640259093174
-81.0 85.0 0.001245640259093174
-81.0 87.0 0.001245640259093174
-81.0 89.0 0.0017438963627304435
-81.0 91.0 0.002242152466367713
-81.0 93.0 0.003487792725460887
-81.0 95.0 0.004235176880916791
-81.0 97.0 0.005979073243647235
-81.0 99.0 0.01245640259093174
-81.0 101.0 0.021674140508221227
-81.0 103.0 0.03487792725460887
-81.0 105.0 0.06626806178375685
-81.0 107.0 0.09541604384653712
-81.0 109.0 0.14524165421026408
-81.0 111.0 0.20951669157947184
-81.0 113.0 0.3445440956651719
-81.0 115.0 0.48056801195814647
-81.0 117.0 0.5809666168410563
-81.0 119.0 0.6626806178375685
-81.0 121.0 0.7277030393622322
-81.0 123.0 0.7678126557050324
-81.0 125.0 0.7827603388141505
-81.0 127.0 0.7907324364723468
-81.0 129.0 0.7874937717987045
-81.0 131.0 0.7800199302441455
-81.0 133.0 0.7737917289486796
-81.0 135.0 0.7710513203786746
-81.0 137.0 0.770802192326856
-81.0 139.0 0.7715495764823119
-81.0 141.0 0.7715495764823119
-81.0 143.0 0.7705530642750373
-81.0 145.0 0.7655705032386647
-81.0 147.0 0.7580966616841056
-81.0 149.0 0.7541106128550075
-81.0 151.0 0.7526158445440957
-81.0 153.0 0.7491280518186347
-81.0 155.0 0.7364225211758844
-81.0 157.0 0.7097658196312905
-81.0 159.0 0.6646736422521176
-81.0 161.0 0.604384653712008
-81.0 163.0 0.5308918784255107
-81.0 165.0 0.4362232187344295
-81.0 167.0 0.3218734429496761
-81.0 169.0 0.21823617339312407
-81.0 171.0 0.16093672147483806
-81.0 173.0 0.11360239162929746
-81.0 175.0 0.08246138515196812
-81.0 177.0 0.05580468360737419
-81.0 179.0 0.03238664673642252
-79.0 -179.0 0.021674140508221227
-79.0 -177.0 0.013452914798206279
-79.0 -175.0 0.007972097658196313
-79.0 -173.0 0.004235176880916791
-79.0 -171.0 0.0037369207772795215
-79.0 -169.0 0.002242152466367713
-79.0 -167.0 0.0014947683109118087
-79.0 -165.0 0.001245640259093174
-79.0 -163.0 0.001245640259093174
-79.0 -161.0 9.96512207274539E-4
-79.0 -159.0 9.96512207274539E-4
-79.0 -157.0 4.982561036372695E-4
-79.0 -155.0 2.4912805181863477E-4
-79.0 -153.0 0.0
-79.0 -151.0 0.0
-79.0 -149.0 0.0
-79.0 -147.0 0.0
-79.0 -145.0 0.0
-79.0 -143.0 0.0
-79.0 -141.0 0.0
-79.0 -139.0 0.0
-79.0 -137.0 0.0
-79.0 -135.0 0.0
-79.0 -133.0 0.0
-79.0 -131.0 0.0
-79.0 -129.0 0.0
-79.0 -127.0 0.0
-79.0 -125.0 0.0
-79.0 -123.0 0.0
-79.0 -121.0 0.0
-79.0 -119.0 0.0
-79.0 -117.0 0.0
-79.0 -115.0 0.0
-79.0 -113.0 0.0
-79.0 -111.0 0.0
-79.0 -109.0 0.0
-79.0 -107.0 0.0
-79.0 -105.0 0.0
-79.0 -103.0 0.0
-79.0 -101.0 0.0
-79.0 -99.0 0.0
-79.0 -97.0 0.0
-79.0 -95.0 0.0
-79.0 -93.0 2.4912805181863477E-4
-79.0 -91.0 4.982561036372695E-4
-79.0 -89.0 9.96512207274539E-4
-79.0 -87.0 9.96512207274539E-4
-79.0 -85.0 9.96512207274539E-4
-79.0 -83.0 0.001245640259093174
-79.0 -81.0 0.001245640259093174
-79.0 -79.0 0.001245640259093174
-79.0 -77.0 0.001245640259093174
-79.0 -75.0 0.0014947683109118087
-79.0 -73.0 0.002242152466367713
-79.0 -71.0 0.002242152466367713
-79.0 -69.0 0.0029895366218236174
-79.0 -67.0 0.0037369207772795215
-79.0 -65.0 0.004235176880916791
-79.0 -63.0 0.0057299451918286
-79.0 -61.0 0.008221225710014948
-79.0 -59.0 0.01195814648729447
-79.0 -57.0 0.014200298953662182
-79.0 -55.0 0.0171898355754858
-79.0 -53.0 0.02042850024912805
-79.0 -51.0 0.022172396611858495
-79.0 -49.0 0.023667164922770306
-79.0 -47.0 0.023667164922770306
-79.0 -45.0 0.022670652715495766
-79.0 -43.0 0.021674140508221227
-79.0 -41.0 0.019930244145490782
-79.0 -39.0 0.01669157947184853
-79.0 -37.0 0.014200298953662182
-79.0 -35.0 0.01245640259093174
-79.0 -33.0 0.009715994020926755
-79.0 -31.0 0.007722969606377678
-79.0 -29.0 0.0057299451918286
-79.0 -27.0 0.004235176880916791
-79.0 -25.0 0.0037369207772795215
-79.0 -23.0 0.0037369207772795215
-79.0 -21.0 0.002491280518186348
-79.0 -19.0 0.002242152466367713
-79.0 -17.0 0.002242152466367713
-79.0 -15.0 0.0014947683109118087
-79.0 -13.0 0.0014947683109118087
-79.0 -11.0 0.001245640259093174
-79.0 -9.0 0.001245640259093174
-79.0 -7.0 0.001245640259093174
-79.0 -5.0 0.001245640259093174
-79.0 -3.0 0.001245640259093174
-79.0 -1.0 0.001245640259093174
-79.0 1.0 9.96512207274539E-4
-79.0 3.0 9.96512207274539E-4
-79.0 5.0 9.96512207274539E-4
-79.0 7.0 4.982561036372695E-4
-79.0 9.0 4.982561036372695E-4
-79.0 11.0 2.4912805181863477E-4
-79.0 13.0 0.0
-79.0 15.0 0.0
-79.0 17.0 0.0
-79.0 19.0 0.0
-79.0 21.0 0.0
-79.0 23.0 0.0
-79.0 25.0 0.0
-79.0 27.0 0.0
-79.0 29.0 0.0
-79.0 31.0 0.0
-79.0 33.0 0.0
-79.0 35.0 0.0
-79.0 37.0 0.0
-79.0 39.0 0.0
-79.0 41.0 0.0
-79.0 43.0 0.0
-79.0 45.0 0.0
-79.0 47.0 0.0
-79.0 49.0 0.0
-79.0 51.0 0.0
-79.0 53.0 0.0
-79.0 55.0 0.0
-79.0 57.0 0.0
-79.0 59.0 0.0
-79.0 61.0 0.0
-79.0 63.0 0.0
-79.0 65.0 0.0
-79.0 67.0 0.0
-79.0 69.0 0.0
-79.0 71.0 0.0
-79.0 73.0 0.0
-79.0 75.0 2.4912805181863477E-4
-79.0 77.0 4.982561036372695E-4
-79.0 79.0 9.96512207274539E-4
-79.0 81.0 9.96512207274539E-4
-79.0 83.0 0.001245640259093174
-79.0 85.0 0.001245640259093174
-79.0 87.0 0.001245640259093174
-79.0 89.0 0.0014947683109118087
-79.0 91.0 0.002242152466367713
-79.0 93.0 0.002491280518186348
-79.0 95.0 0.0037369207772795215
-79.0 97.0 0.004235176880916791
-79.0 99.0 0.009217737917289488
-79.0 101.0 0.01669157947184853
-79.0 103.0 0.02765321375186846
-79.0 105.0 0.05256601893373194
-79.0 107.0 0.08370702541106129
-79.0 109.0 0.12356751370204284
-79.0 111.0 0.1841056302939711
-79.0 113.0 0.2907324364723468
-79.0 115.0 0.4389636273044345
-79.0 117.0 0.5570503238664674
-79.0 119.0 0.647982062780269
-79.0 121.0 0.7259591429995017
-79.0 123.0 0.7752864972595914
-79.0 125.0 0.802192326856004
-79.0 127.0 0.819880418535127
-79.0 129.0 0.8271051320378675
-79.0 131.0 0.8271051320378675
-79.0 133.0 0.8246138515196811
-79.0 135.0 0.8238664673642252
-79.0 137.0 0.825361235675137
-79.0 139.0 0.8285999003487793
-79.0 141.0 0.8290981564524166
-79.0 143.0 0.8278525161933233
-79.0 145.0 0.8226208271051321
-79.0 147.0 0.8163926258096662
-79.0 149.0 0.8119083208769308
-79.0 151.0 0.807673143996014
-79.0 153.0 0.8009466865969108
-79.0 155.0 0.7867463876432487
-79.0 157.0 0.7658196312904834
-79.0 159.0 0.7204783258594918
-79.0 161.0 0.6564524165421026
-79.0 163.0 0.5697558545092177
-79.0 165.0 0.4765819631290483
-79.0 167.0 0.3547583457897359
-79.0 169.0 0.2356751370204285
-79.0 171.0 0.1681614349775785
-79.0 173.0 0.11883408071748879
-79.0 175.0 0.08370702541106129
-79.0 177.0 0.05705032386646736
-79.0 179.0 0.03263577478824116
-77.0 -179.0 0.02092675635276532
-77.0 -177.0 0.013203786746387643
-77.0 -175.0 0.007722969606377678
-77.0 -173.0 0.004235176880916791
-77.0 -171.0 0.0037369207772795215
-77.0 -169.0 0.002242152466367713
-77.0 -167.0 0.0014947683109118087
-77.0 -165.0 0.001245640259093174
-77.0 -163.0 0.001245640259093174
-77.0 -161.0 9.96512207274539E-4
-77.0 -159.0 9.96512207274539E-4
-77.0 -157.0 4.982561036372695E-4
-77.0 -155.0 2.4912805181863477E-4
-77.0 -153.0 0.0
-77.0 -151.0 0.0
-77.0 -149.0 0.0
-77.0 -147.0 0.0
-77.0 -145.0 0.0
-77.0 -143.0 0.0
-77.0 -141.0 0.0
-77.0 -139.0 0.0
-77.0 -137.0 0.0
-77.0 -135.0 0.0
-77.0 -133.0 0.0
-77.0 -131.0 0.0
-77.0 -129.0 0.0
-77.0 -127.0 0.0
-77.0 -125.0 0.0
-77.0 -123.0 0.0
-77.0 -121.0 0.0
-77.0 -119.0 0.0
-77.0 -117.0 0.0
-77.0 -115.0 0.0
-77.0 -113.0 0.0
-77.0 -111.0 0.0
-77.0 -109.0 0.0
-77.0 -107.0 0.0
-77.0 -105.0 0.0
-77.0 -103.0 0.0
-77.0 -101.0 0.0
-77.0 -99.0 0.0
-77.0 -97.0 0.0
-77.0 -95.0 0.0
-77.0 -93.0 2.4912805181863477E-4
-77.0 -91.0 4.982561036372695E-4
-77.0 -89.0 9.96512207274539E-4
-77.0 -87.0 9.96512207274539E-4
-77.0 -85.0 9.96512207274539E-4
-77.0 -83.0 0.001245640259093174
-77.0 -81.0 0.001245640259093174
-77.0 -79.0 0.001245640259093174
-77.0 -77.0 0.001245640259093174
-77.0 -75.0 0.0014947683109118087
-77.0 -73.0 0.002242152466367713
-77.0 -71.0 0.002491280518186348
-77.0 -69.0 0.0037369207772795215
-77.0 -67.0 0.004235176880916791
-77.0 -65.0 0.00622820129546587
-77.0 -63.0 0.009217737917289488
-77.0 -61.0 0.013452914798206279
-77.0 -59.0 0.01669157947184853
-77.0 -57.0 0.021674140508221227
-77.0 -55.0 0.02566018933731938
-77.0 -53.0 0.029397110114598904
-77.0 -51.0 0.03388141504733433
-77.0 -49.0 0.03687095166915795
-77.0 -47.0 0.03736920777279522
-77.0 -45.0 0.035127055306427506
-77.0 -43.0 0.03238664673642252
-77.0 -41.0 0.02715495764823119
-77.0 -39.0 0.023667164922770306
-77.0 -37.0 0.020179372197309416
-77.0 -35.0 0.01619332336821126
-77.0 -33.0 0.013452914798206279
-77.0 -31.0 0.011210762331838564
-77.0 -29.0 0.007722969606377678
-77.0 -27.0 0.00523168908819133
-77.0 -25.0 0.004235176880916791
-77.0 -23.0 0.0037369207772795215
-77.0 -21.0 0.0032386646736422523
-77.0 -19.0 0.002491280518186348
-77.0 -17.0 0.002242152466367713
-77.0 -15.0 0.0017438963627304435
-77.0 -13.0 0.0014947683109118087
-77.0 -11.0 0.001245640259093174
-77.0 -9.0 0.001245640259093174
-77.0 -7.0 0.001245640259093174
-77.0 -5.0 0.001245640259093174
-77.0 -3.0 0.001245640259093174
-77.0 -1.0 0.001245640259093174
-77.0 1.0 9.96512207274539E-4
-77.0 3.0 9.96512207274539E-4
-77.0 5.0 9.96512207274539E-4
-77.0 7.0 4.982561036372695E-4
-77.0 9.0 2.4912805181863477E-4
-77.0 11.0 0.0
-77.0 13.0 0.0
-77.0 15.0 0.0
-77.0 17.0 0.0
-77.0 19.0 0.0
-77.0 21.0 0.0
-77.0 23.0 0.0
-77.0 25.0 0.0
-77.0 27.0 0.0
-77.0 29.0 0.0
-77.0 31.0 0.0
-77.0 33.0 0.0
-77.0 35.0 0.0
-77.0 37.0 0.0
-77.0 39.0 0.0
-77.0 41.0 0.0
-77.0 43.0 0.0
-77.0 45.0 0.0
-77.0 47.0 0.0
-77.0 49.0 0.0
-77.0 51.0 0.0
-77.0 53.0 0.0
-77.0 55.0 0.0
-77.0 57.0 0.0
-77.0 59.0 0.0
-77.0 61.0 0.0
-77.0 63.0 0.0
-77.0 65.0 0.0
-77.0 67.0 0.0
-77.0 69.0 0.0
-77.0 71.0 0.0
-77.0 73.0 0.0
-77.0 75.0 0.0
-77.0 77.0 2.4912805181863477E-4
-77.0 79.0 4.982561036372695E-4
-77.0 81.0 9.96512207274539E-4
-77.0 83.0 9.96512207274539E-4
-77.0 85.0 0.001245640259093174
-77.0 87.0 0.001245640259093174
-77.0 89.0 0.001245640259093174
-77.0 91.0 0.0014947683109118087
-77.0 93.0 0.002242152466367713
-77.0 95.0 0.003487792725460887
-77.0 97.0 0.004235176880916791
-77.0 99.0 0.006975585450921774
-77.0 101.0 0.013702042850024913
-77.0 103.0 0.023667164922770306
-77.0 105.0 0.0401096163428002
-77.0 107.0 0.07424015944195317
-77.0 109.0 0.10861983059292477
-77.0 111.0 0.1634280019930244
-77.0 113.0 0.2478824115595416
-77.0 115.0 0.38988540109616343
-77.0 117.0 0.5293971101145989
-77.0 119.0 0.633034379671151
-77.0 121.0 0.7259591429995017
-77.0 123.0 0.784504235176881
-77.0 125.0 0.8278525161933233
-77.0 127.0 0.8497757847533632
-77.0 129.0 0.8687095166915795
-77.0 131.0 0.8754359740906826
-77.0 133.0 0.8771798704534131
-77.0 135.0 0.8786746387643248
-77.0 137.0 0.8804185351270553
-77.0 139.0 0.8841554559043349
-77.0 141.0 0.8861484803188839
-77.0 143.0 0.8863976083707026
-77.0 145.0 0.8836571998006976
-77.0 147.0 0.8771798704534131
-77.0 149.0 0.8699551569506726
-77.0 151.0 0.8604882909815645
-77.0 153.0 0.8465371200797209
-77.0 155.0 0.8313403089187843
-77.0 157.0 0.8006975585450922
-77.0 159.0 0.7595914299950174
-77.0 161.0 0.6913303437967115
-77.0 163.0 0.5991529646238166
-77.0 165.0 0.49975087194818135
-77.0 167.0 0.37070254110612855
-77.0 169.0 0.24539113104135526
-77.0 171.0 0.1696562032884903
-77.0 173.0 0.11908320876930742
-77.0 175.0 0.08345789735924265
-77.0 177.0 0.05605381165919283
-77.0 179.0 0.03238664673642252
-75.0 -179.0 0.019930244145490782
-75.0 -177.0 0.01245640259093174
-75.0 -175.0 0.006975585450921774
-75.0 -173.0 0.004235176880916791
-75.0 -171.0 0.0037369207772795215
-75.0 -169.0 0.002242152466367713
-75.0 -167.0 0.001245640259093174
-75.0 -165.0 0.001245640259093174
-75.0 -163.0 0.001245640259093174
-75.0 -161.0 9.96512207274539E-4
-75.0 -159.0 9.96512207274539E-4
-75.0 -157.0 4.982561036372695E-4
-75.0 -155.0 0.0
-75.0 -153.0 0.0
-75.0 -151.0 0.0
-75.0 -149.0 0.0
-75.0 -147.0 0.0
-75.0 -145.0 0.0
-75.0 -143.0 0.0
-75.0 -141.0 0.0
-75.0 -139.0 0.0
-75.0 -137.0 0.0
-75.0 -135.0 0.0
-75.0 -133.0 0.0
-75.0 -131.0 0.0
-75.0 -129.0 0.0
-75.0 -127.0 0.0
-75.0 -125.0 0.0
-75.0 -123.0 0.0
-75.0 -121.0 0.0
-75.0 -119.0 0.0
-75.0 -117.0 0.0
-75.0 -115.0 0.0
-75.0 -113.0 0.0
-75.0 -111.0 0.0
-75.0 -109.0 0.0
-75.0 -107.0 0.0
-75.0 -105.0 0.0
-75.0 -103.0 0.0
-75.0 -101.0 0.0
-75.0 -99.0 0.0
-75.0 -97.0 0.0
-75.0 -95.0 0.0
-75.0 -93.0 2.4912805181863477E-4
-75.0 -91.0 4.982561036372695E-4
-75.0 -89.0 4.982561036372695E-4
-75.0 -87.0 9.96512207274539E-4
-75.0 -85.0 9.96512207274539E-4
-75.0 -83.0 0.001245640259093174
-75.0 -81.0 0.001245640259093174
-75.0 -79.0 0.001245640259093174
-75.0 -77.0 0.0014947683109118087
-75.0 -75.0 0.002242152466367713
-75.0 -73.0 0.002491280518186348
-75.0 -71.0 0.0037369207772795215
-75.0 -69.0 0.004235176880916791
-75.0 -67.0 0.0057299451918286
-75.0 -65.0 0.009466865969108122
-75.0 -63.0 0.013702042850024913
-75.0 -61.0 0.01943198804185351
-75.0 -59.0 0.02491280518186348
-75.0 -57.0 0.03263577478824116
-75.0 -55.0 0.0401096163428002
-75.0 -53.0 0.051818634778276036
-75.0 -51.0 0.05954160438465371
-75.0 -49.0 0.06502242152466367
-75.0 -47.0 0.06552067762830095
-75.0 -45.0 0.0630293971101146
-75.0 -43.0 0.055057299451918285
-75.0 -41.0 0.04359740906826109
-75.0 -39.0 0.03612356751370204
-75.0 -37.0 0.02715495764823119
-75.0 -35.0 0.02242152466367713
-75.0 -33.0 0.01768809167912307
-75.0 -31.0 0.013702042850024913
-75.0 -29.0 0.011210762331838564
-75.0 -27.0 0.007224713502740409
-75.0 -25.0 0.004733432984554061
-75.0 -23.0 0.004235176880916791
-75.0 -21.0 0.0037369207772795215
-75.0 -19.0 0.002491280518186348
-75.0 -17.0 0.002242152466367713
-75.0 -15.0 0.002242152466367713
-75.0 -13.0 0.0014947683109118087
-75.0 -11.0 0.001245640259093174
-75.0 -9.0 0.001245640259093174
-75.0 -7.0 0.001245640259093174
-75.0 -5.0 0.001245640259093174
-75.0 -3.0 0.001245640259093174
-75.0 -1.0 0.001245640259093174
-75.0 1.0 9.96512207274539E-4
-75.0 3.0 9.96512207274539E-4
-75.0 5.0 9.96512207274539E-4
-75.0 7.0 4.982561036372695E-4
-75.0 9.0 2.4912805181863477E-4
-75.0 11.0 0.0
-75.0 13.0 0.0
-75.0 15.0 0.0
-75.0 17.0 0.0
-75.0 19.0 0.0
-75.0 21.0 0.0
-75.0 23.0 0.0
-75.0 25.0 0.0
-75.0 27.0 0.0
-75.0 29.0 0.0
-75.0 31.0 0.0
-75.0 33.0 0.0
-75.0 35.0 0.0
-75.0 37.0 0.0
-75.0 39.0 0.0
-75.0 41.0 0.0
-75.0 43.0 0.0
-75.0 45.0 0.0
-75.0 47.0 0.0
-75.0 49.0 0.0
-75.0 51.0 0.0
-75.0 53.0 0.0
-75.0 55.0 0.0
-75.0 57.0 0.0
-75.0 59.0 0.0
-75.0 61.0 0.0
-75.0 63.0 0.0
-75.0 65.0 0.0
-75.0 67.0 0.0
-75.0 69.0 0.0
-75.0 71.0 0.0
-75.0 73.0 0.0
-75.0 75.0 0.0
-75.0 77.0 0.0
-75.0 79.0 2.4912805181863477E-4
-75.0 81.0 4.982561036372695E-4
-75.0 83.0 9.96512207274539E-4
-75.0 85.0 9.96512207274539E-4
-75.0 87.0 0.001245640259093174
-75.0 89.0 0.001245640259093174
-75.0 91.0 0.0014947683109118087
-75.0 93.0 0.002242152466367713
-75.0 95.0 0.002491280518186348
-75.0 97.0 0.0037369207772795215
-75.0 99.0 0.00523168908819133
-75.0 101.0 0.01195814648729447
-75.0 103.0 0.019930244145490782
-75.0 105.0 0.03338315894369706
-75.0 107.0 0.06427503736920777
-75.0 109.0 0.0924265072247135
-75.0 111.0 0.1412556053811659
-75.0 113.0 0.20752366716492276
-75.0 115.0 0.3487792725460887
-75.0 117.0 0.5007473841554559
-75.0 119.0 0.6185849526656702
-75.0 121.0 0.7296960637767813
-75.0 123.0 0.8006975585450922
-75.0 125.0 0.8492775286497259
-75.0 127.0 0.8883906327852517
-75.0 129.0 0.9015944195316392
-75.0 131.0 0.9110612855007474
-75.0 133.0 0.9135525660189338
-75.0 135.0 0.9147982062780269
-75.0 137.0 0.9147982062780269
-75.0 139.0 0.9155455904334828
-75.0 141.0 0.9182859990034878
-75.0 143.0 0.9192825112107623
-75.0 145.0 0.9192825112107623
-75.0 147.0 0.9150473343298455
-75.0 149.0 0.9110612855007474
-75.0 151.0 0.9003487792725461
-75.0 153.0 0.8886397608370703
-75.0 155.0 0.8604882909815645
-75.0 157.0 0.8251121076233184
-75.0 159.0 0.7777777777777778
-75.0 161.0 0.7077727952167414
-75.0 163.0 0.6086198305929248
-75.0 165.0 0.5024912805181864
-75.0 167.0 0.3687095166915795
-75.0 169.0 0.23741903338315895
-75.0 171.0 0.16591928251121077
-75.0 173.0 0.11335326357747882
-75.0 175.0 0.08146487294469357
-75.0 177.0 0.05281514698555057
-75.0 179.0 0.029397110114598904
-73.0 -179.0 0.017937219730941704
-73.0 -177.0 0.01195814648729447
-73.0 -175.0 0.0064773293472845045
-73.0 -173.0 0.004235176880916791
-73.0 -171.0 0.0029895366218236174
-73.0 -169.0 0.002242152466367713
-73.0 -167.0 0.001245640259093174
-73.0 -165.0 0.001245640259093174
-73.0 -163.0 9.96512207274539E-4
-73.0 -161.0 9.96512207274539E-4
-73.0 -159.0 4.982561036372695E-4
-73.0 -157.0 2.4912805181863477E-4
-73.0 -155.0 0.0
-73.0 -153.0 0.0
-73.0 -151.0 0.0
-73.0 -149.0 0.0
-73.0 -147.0 0.0
-73.0 -145.0 0.0
-73.0 -143.0 0.0
-73.0 -141.0 0.0
-73.0 -139.0 0.0
-73.0 -137.0 0.0
-73.0 -135.0 0.0
-73.0 -133.0 0.0
-73.0 -131.0 0.0
-73.0 -129.0 0.0
-73.0 -127.0 0.0
-73.0 -125.0 0.0
-73.0 -123.0 0.0
-73.0 -121.0 0.0
-73.0 -119.0 0.0
-73.0 -117.0 0.0
-73.0 -115.0 0.0
-73.0 -113.0 0.0
-73.0 -111.0 0.0
-73.0 -109.0 0.0
-73.0 -107.0 0.0
-73.0 -105.0 0.0
-73.0 -103.0 0.0
-73.0 -101.0 0.0
-73.0 -99.0 0.0
-73.0 -97.0 0.0
-73.0 -95.0 0.0
-73.0 -93.0 0.0
-73.0 -91.0 4.982561036372695E-4
-73.0 -89.0 4.982561036372695E-4
-73.0 -87.0 9.96512207274539E-4
-73.0 -85.0 9.96512207274539E-4
-73.0 -83.0 0.001245640259093174
-73.0 -81.0 0.001245640259093174
-73.0 -79.0 0.001245640259093174
-73.0 -77.0 0.0014947683109118087
-73.0 -75.0 0.002242152466367713
-73.0 -73.0 0.0029895366218236174
-73.0 -71.0 0.0037369207772795215
-73.0 -69.0 0.004982561036372696
-73.0 -67.0 0.008221225710014948
-73.0 -65.0 0.013702042850024913
-73.0 -63.0 0.019930244145490782
-73.0 -61.0 0.026158445440956652
-73.0 -59.0 0.03761833582461385
-73.0 -57.0 0.05256601893373194
-73.0 -55.0 0.06925759840558046
-73.0 -53.0 0.07972097658196313
-73.0 -51.0 0.08669656203288491
-73.0 -49.0 0.09068261086198307
-73.0 -47.0 0.09192825112107623
-73.0 -45.0 0.08794220229197808
-73.0 -43.0 0.08246138515196812
-73.0 -41.0 0.07424015944195317
-73.0 -39.0 0.061285500747384154
-73.0 -37.0 0.04210264075734928
-73.0 -35.0 0.031639262580966616
-73.0 -33.0 0.023667164922770306
-73.0 -31.0 0.017937219730941704
-73.0 -29.0 0.013452914798206279
-73.0 -27.0 0.009715994020926755
-73.0 -25.0 0.0064773293472845045
-73.0 -23.0 0.004235176880916791
-73.0 -21.0 0.0037369207772795215
-73.0 -19.0 0.0029895366218236174
-73.0 -17.0 0.002242152466367713
-73.0 -15.0 0.002242152466367713
-73.0 -13.0 0.0014947683109118087
-73.0 -11.0 0.001245640259093174
-73.0 -9.0 0.001245640259093174
-73.0 -7.0 0.001245640259093174
-73.0 -5.0 0.001245640259093174
-73.0 -3.0 0.001245640259093174
-73.0 -1.0 9.96512207274539E-4
-73.0 1.0 9.96512207274539E-4
-73.0 3.0 9.96512207274539E-4
-73.0 5.0 4.982561036372695E-4
-73.0 7.0 4.982561036372695E-4
-73.0 9.0 2.4912805181863477E-4
-73.0 11.0 0.0
-73.0 13.0 0.0
-73.0 15.0 0.0
-73.0 17.0 0.0
-73.0 19.0 0.0
-73.0 21.0 0.0
-73.0 23.0 0.0
-73.0 25.0 0.0
-73.0 27.0 0.0
-73.0 29.0 0.0
-73.0 31.0 0.0
-73.0 33.0 0.0
-73.0 35.0 0.0
-73.0 37.0 0.0
-73.0 39.0 0.0
-73.0 41.0 0.0
-73.0 43.0 0.0
-73.0 45.0 0.0
-73.0 47.0 0.0
-73.0 49.0 0.0
-73.0 51.0 0.0
-73.0 53.0 0.0
-73.0 55.0 0.0
-73.0 57.0 0.0
-73.0 59.0 0.0
-73.0 61.0 0.0
-73.0 63.0 0.0
-73.0 65.0 0.0
-73.0 67.0 0.0
-73.0 69.0 0.0
-73.0 71.0 0.0
-73.0 73.0 0.0
-73.0 75.0 0.0
-73.0 77.0 0.0
-73.0 79.0 0.0
-73.0 81.0 0.0
-73.0 83.0 4.982561036372695E-4
-73.0 85.0 9.96512207274539E-4
-73.0 87.0 0.001245640259093174
-73.0 89.0 0.001245640259093174
-73.0 91.0 0.001245640259093174
-73.0 93.0 0.0014947683109118087
-73.0 95.0 0.002242152466367713
-73.0 97.0 0.0037369207772795215
-73.0 99.0 0.004235176880916791
-73.0 101.0 0.009217737917289488
-73.0 103.0 0.01669157947184853
-73.0 105.0 0.026905829596412557
-73.0 107.0 0.049576482311908324
-73.0 109.0 0.08146487294469357
-73.0 111.0 0.12132536123567514
-73.0 113.0 0.1841056302939711
-73.0 115.0 0.3009466865969108
-73.0 117.0 0.46860986547085204
-73.0 119.0 0.6061285500747384
-73.0 121.0 0.7334329845540608
-73.0 123.0 0.8141504733432985
-73.0 125.0 0.8764324862979571
-73.0 127.0 0.9075734927752865
-73.0 129.0 0.9245142002989537
-73.0 131.0 0.9359740906826108
-73.0 133.0 0.9424514200298953
-73.0 135.0 0.9449427005480817
-73.0 137.0 0.9449427005480817
-73.0 139.0 0.9464374688589935
-73.0 141.0 0.9496761335326358
-73.0 143.0 0.9516691579471849
-73.0 145.0 0.9516691579471849
-73.0 147.0 0.9469357249626308
-73.0 149.0 0.9362232187344295
-73.0 151.0 0.9227703039362232
-73.0 153.0 0.9053313403089188
-73.0 155.0 0.8804185351270553
-73.0 157.0 0.8345789735924265
-73.0 159.0 0.7800199302441455
-73.0 161.0 0.7027902341803687
-73.0 163.0 0.5991529646238166
-73.0 165.0 0.487045341305431
-73.0 167.0 0.3470353761833582
-73.0 169.0 0.21823617339312407
-73.0 171.0 0.15520677628300947
-73.0 173.0 0.10662680617837568
-73.0 175.0 0.07623318385650224
-73.0 177.0 0.0458395615346288
-73.0 179.0 0.02715495764823119
-71.0 -179.0 0.01619332336821126
-71.0 -177.0 0.010712506228201295
-71.0 -175.0 0.00523168908819133
-71.0 -173.0 0.0037369207772795215
-71.0 -171.0 0.002491280518186348
-71.0 -169.0 0.0014947683109118087
-71.0 -167.0 0.001245640259093174
-71.0 -165.0 0.001245640259093174
-71.0 -163.0 9.96512207274539E-4
-71.0 -161.0 9.96512207274539E-4
-71.0 -159.0 4.982561036372695E-4
-71.0 -157.0 0.0
-71.0 -155.0 0.0
-71.0 -153.0 0.0
-71.0 -151.0 0.0
-71.0 -149.0 0.0
-71.0 -147.0 0.0
-71.0 -145.0 0.0
-71.0 -143.0 0.0
-71.0 -141.0 0.0
-71.0 -139.0 0.0
-71.0 -137.0 0.0
-71.0 -135.0 0.0
-71.0 -133.0 0.0
-71.0 -131.0 0.0
-71.0 -129.0 0.0
-71.0 -127.0 0.0
-71.0 -125.0 0.0
-71.0 -123.0 0.0
-71.0 -121.0 0.0
-71.0 -119.0 0.0
-71.0 -117.0 0.0
-71.0 -115.0 0.0
-71.0 -113.0 0.0
-71.0 -111.0 0.0
-71.0 -109.0 0.0
-71.0 -107.0 0.0
-71.0 -105.0 0.0
-71.0 -103.0 0.0
-71.0 -101.0 0.0
-71.0 -99.0 0.0
-71.0 -97.0 0.0
-71.0 -95.0 0.0
-71.0 -93.0 0.0
-71.0 -91.0 4.982561036372695E-4
-71.0 -89.0 4.982561036372695E-4
-71.0 -87.0 9.96512207274539E-4
-71.0 -85.0 9.96512207274539E-4
-71.0 -83.0 0.001245640259093174
-71.0 -81.0 0.001245640259093174
-71.0 -79.0 0.001245640259093174
-71.0 -77.0 0.0014947683109118087
-71.0 -75.0 0.002242152466367713
-71.0 -73.0 0.0037369207772795215
-71.0 -71.0 0.004235176880916791
-71.0 -69.0 0.006975585450921774
-71.0 -67.0 0.01245640259093174
-71.0 -65.0 0.017937219730941704
-71.0 -63.0 0.02566018933731938
-71.0 -61.0 0.037867463876432486
-71.0 -59.0 0.058545092177379174
-71.0 -57.0 0.07797708021923269
-71.0 -55.0 0.09267563527653214
-71.0 -53.0 0.1111111111111111
-71.0 -51.0 0.12556053811659193
-71.0 -49.0 0.13378176382660686
-71.0 -47.0 0.13577478824115596
-71.0 -45.0 0.12879920279023419
-71.0 -43.0 0.11833582461385152
-71.0 -41.0 0.10264075734927752
-71.0 -39.0 0.08420528151469855
-71.0 -37.0 0.06925759840558046
-71.0 -35.0 0.046836073741903336
-71.0 -33.0 0.03263577478824116
-71.0 -31.0 0.023667164922770306
-71.0 -29.0 0.01669157947184853
-71.0 -27.0 0.01245640259093174
-71.0 -25.0 0.008221225710014948
-71.0 -23.0 0.004733432984554061
-71.0 -21.0 0.0037369207772795215
-71.0 -19.0 0.003487792725460887
-71.0 -17.0 0.002491280518186348
-71.0 -15.0 0.002242152466367713
-71.0 -13.0 0.0014947683109118087
-71.0 -11.0 0.001245640259093174
-71.0 -9.0 0.001245640259093174
-71.0 -7.0 0.001245640259093174
-71.0 -5.0 0.001245640259093174
-71.0 -3.0 0.001245640259093174
-71.0 -1.0 9.96512207274539E-4
-71.0 1.0 9.96512207274539E-4
-71.0 3.0 9.96512207274539E-4
-71.0 5.0 4.982561036372695E-4
-71.0 7.0 4.982561036372695E-4
-71.0 9.0 2.4912805181863477E-4
-71.0 11.0 0.0
-71.0 13.0 0.0
-71.0 15.0 0.0
-71.0 17.0 0.0
-71.0 19.0 0.0
-71.0 21.0 0.0
-71.0 23.0 0.0
-71.0 25.0 0.0
-71.0 27.0 0.0
-71.0 29.0 0.0
-71.0 31.0 0.0
-71.0 33.0 0.0
-71.0 35.0 0.0
-71.0 37.0 0.0
-71.0 39.0 0.0
-71.0 41.0 0.0
-71.0 43.0 0.0
-71.0 45.0 0.0
-71.0 47.0 0.0
-71.0 49.0 0.0
-71.0 51.0 0.0
-71.0 53.0 0.0
-71.0 55.0 0.0
-71.0 57.0 0.0
-71.0 59.0 0.0
-71.0 61.0 0.0
-71.0 63.0 0.0
-71.0 65.0 0.0
-71.0 67.0 0.0
-71.0 69.0 0.0
-71.0 71.0 0.0
-71.0 73.0 0.0
-71.0 75.0 0.0
-71.0 77.0 0.0
-71.0 79.0 0.0
-71.0 81.0 0.0
-71.0 83.0 0.0
-71.0 85.0 4.982561036372695E-4
-71.0 87.0 9.96512207274539E-4
-71.0 89.0 0.001245640259093174
-71.0 91.0 0.001245640259093174
-71.0 93.0 0.0014947683109118087
-71.0 95.0 0.002242152466367713
-71.0 97.0 0.0029895366218236174
-71.0 99.0 0.004235176880916791
-71.0 101.0 0.007473841554559043
-71.0 103.0 0.013951170901843548
-71.0 105.0 0.023667164922770306
-71.0 107.0 0.03911310413552566
-71.0 109.0 0.07249626307922272
-71.0 111.0 0.10538116591928251
-71.0 113.0 0.16218236173393125
-71.0 115.0 0.260587942202292
-71.0 117.0 0.4354758345789736
-71.0 119.0 0.5926756352765321
-71.0 121.0 0.7334329845540608
-71.0 123.0 0.8258594917787743
-71.0 125.0 0.8943697060288989
-71.0 127.0 0.9235176880916791
-71.0 129.0 0.9459392127553563
-71.0 131.0 0.9598903836571998
-71.0 133.0 0.9661185849526657
-71.0 135.0 0.9681116093672147
-71.0 137.0 0.9688589935226707
-71.0 139.0 0.9706028898854011
-71.0 141.0 0.9755854509217738
-71.0 143.0 0.9783258594917787
-71.0 145.0 0.976831091180867
-71.0 147.0 0.9676133532635774
-71.0 149.0 0.9559043348281017
-71.0 151.0 0.9374688589935227
-71.0 153.0 0.9147982062780269
-71.0 155.0 0.8866467364225212
-71.0 157.0 0.8320876930742401
-71.0 159.0 0.7685600398604883
-71.0 161.0 0.6751370204285002
-71.0 163.0 0.5660189337319382
-71.0 165.0 0.44718485301444943
-71.0 167.0 0.299451918285999
-71.0 169.0 0.1920777279521674
-71.0 171.0 0.13353263577478824
-71.0 173.0 0.09466865969108122
-71.0 175.0 0.06925759840558046
-71.0 177.0 0.0401096163428002
-71.0 179.0 0.025161933233682113
-69.0 -179.0 0.013702042850024913
-69.0 -177.0 0.008221225710014948
-69.0 -175.0 0.004235176880916791
-69.0 -173.0 0.0037369207772795215
-69.0 -171.0 0.002242152466367713
-69.0 -169.0 0.0014947683109118087
-69.0 -167.0 0.001245640259093174
-69.0 -165.0 0.001245640259093174
-69.0 -163.0 9.96512207274539E-4
-69.0 -161.0 4.982561036372695E-4
-69.0 -159.0 2.4912805181863477E-4
-69.0 -157.0 0.0
-69.0 -155.0 0.0
-69.0 -153.0 0.0
-69.0 -151.0 0.0
-69.0 -149.0 0.0
-69.0 -147.0 0.0
-69.0 -145.0 0.0
-69.0 -143.0 0.0
-69.0 -141.0 0.0
-69.0 -139.0 0.0
-69.0 -137.0 0.0
-69.0 -135.0 0.0
-69.0 -133.0 0.0
-69.0 -131.0 0.0
-69.0 -129.0 0.0
-69.0 -127.0 0.0
-69.0 -125.0 0.0
-69.0 -123.0 0.0
-69.0 -121.0 0.0
-69.0 -119.0 0.0
-69.0 -117.0 0.0
-69.0 -115.0 0.0
-69.0 -113.0 0.0
-69.0 -111.0 0.0
-69.0 -109.0 0.0
-69.0 -107.0 0.0
-69.0 -105.0 0.0
-69.0 -103.0 0.0
-69.0 -101.0 0.0
-69.0 -99.0 0.0
-69.0 -97.0 0.0
-69.0 -95.0 0.0
-69.0 -93.0 0.0
-69.0 -91.0 2.4912805181863477E-4
-69.0 -89.0 4.982561036372695E-4
-69.0 -87.0 9.96512207274539E-4
-69.0 -85.0 9.96512207274539E-4
-69.0 -83.0 0.001245640259093174
-69.0 -81.0 0.001245640259093174
-69.0 -79.0 0.001245640259093174
-69.0 -77.0 0.001993024414549078
-69.0 -75.0 0.002491280518186348
-69.0 -73.0 0.0037369207772795215
-69.0 -71.0 0.00523168908819133
-69.0 -69.0 0.009715994020926755
-69.0 -67.0 0.015196811160936722
-69.0 -65.0 0.023168908819133034
-69.0 -63.0 0.03413054309915296
-69.0 -61.0 0.05605381165919283
-69.0 -59.0 0.0802192326856004
-69.0 -57.0 0.10463378176382661
-69.0 -55.0 0.1290483308420528
-69.0 -53.0 0.16243148978574987
-69.0 -51.0 0.184853014449427
-69.0 -49.0 0.2012954658694569
-69.0 -47.0 0.2040358744394619
-69.0 -45.0 0.19232685600398605
-69.0 -43.0 0.17289486796213255
-69.0 -41.0 0.14524165421026408
-69.0 -39.0 0.11434977578475336
-69.0 -37.0 0.08844045839561535
-69.0 -35.0 0.07125062282012955
-69.0 -33.0 0.044095665171898356
-69.0 -31.0 0.02914798206278027
-69.0 -29.0 0.021674140508221227
-69.0 -27.0 0.014947683109118086
-69.0 -25.0 0.01096163428001993
-69.0 -23.0 0.0057299451918286
-69.0 -21.0 0.004235176880916791
-69.0 -19.0 0.0037369207772795215
-69.0 -17.0 0.002491280518186348
-69.0 -15.0 0.002242152466367713
-69.0 -13.0 0.0014947683109118087
-69.0 -11.0 0.001245640259093174
-69.0 -9.0 0.001245640259093174
-69.0 -7.0 0.001245640259093174
-69.0 -5.0 0.001245640259093174
-69.0 -3.0 9.96512207274539E-4
-69.0 -1.0 9.96512207274539E-4
-69.0 1.0 9.96512207274539E-4
-69.0 3.0 9.96512207274539E-4
-69.0 5.0 4.982561036372695E-4
-69.0 7.0 2.4912805181863477E-4
-69.0 9.0 0.0
-69.0 11.0 0.0
-69.0 13.0 0.0
-69.0 15.0 0.0
-69.0 17.0 0.0
-69.0 19.0 0.0
-69.0 21.0 0.0
-69.0 23.0 0.0
-69.0 25.0 0.0
-69.0 27.0 0.0
-69.0 29.0 0.0
-69.0 31.0 0.0
-69.0 33.0 0.0
-69.0 35.0 0.0
-69.0 37.0 0.0
-69.0 39.0 0.0
-69.0 41.0 0.0
-69.0 43.0 0.0
-69.0 45.0 0.0
-69.0 47.0 0.0
-69.0 49.0 0.0
-69.0 51.0 0.0
-69.0 53.0 0.0
-69.0 55.0 0.0
-69.0 57.0 0.0
-69.0 59.0 0.0
-69.0 61.0 0.0
-69.0 63.0 0.0
-69.0 65.0 0.0
-69.0 67.0 0.0
-69.0 69.0 0.0
-69.0 71.0 0.0
-69.0 73.0 0.0
-69.0 75.0 0.0
-69.0 77.0 0.0
-69.0 79.0 0.0
-69.0 81.0 0.0
-69.0 83.0 0.0
-69.0 85.0 2.4912805181863477E-4
-69.0 87.0 9.96512207274539E-4
-69.0 89.0 0.001245640259093174
-69.0 91.0 0.001245640259093174
-69.0 93.0 0.001245640259093174
-69.0 95.0 0.002242152466367713
-69.0 97.0 0.002491280518186348
-69.0 99.0 0.0037369207772795215
-69.0 101.0 0.0064773293472845045
-69.0 103.0 0.01245640259093174
-69.0 105.0 0.02042850024912805
-69.0 107.0 0.03263577478824116
-69.0 109.0 0.061285500747384154
-69.0 111.0 0.09018435475834578
-69.0 113.0 0.1412556053811659
-69.0 115.0 0.22172396611858494
-69.0 117.0 0.39436970602889887
-69.0 119.0 0.5717488789237668
-69.0 121.0 0.7262082710513204
-69.0 123.0 0.8320876930742401
-69.0 125.0 0.9003487792725461
-69.0 127.0 0.9357249626307922
-69.0 129.0 0.9616342800199302
-69.0 131.0 0.9798206278026906
-69.0 133.0 0.987045341305431
-69.0 135.0 0.9887892376681614
-69.0 137.0 0.9887892376681614
-69.0 139.0 0.9895366218236173
-69.0 141.0 0.9917787742899851
-69.0 143.0 0.9955156950672646
-69.0 145.0 0.98903836571998
-69.0 147.0 0.9813153961136024
-69.0 149.0 0.9636273044344793
-69.0 151.0 0.9404583956153463
-69.0 153.0 0.9133034379671151
-69.0 155.0 0.8736920777279522
-69.0 157.0 0.8086696562032885
-69.0 159.0 0.7334329845540608
-69.0 161.0 0.6233183856502242
-69.0 163.0 0.5117090184354758
-69.0 165.0 0.3744394618834081
-69.0 167.0 0.24015944195316394
-69.0 169.0 0.16741405082212257
-69.0 171.0 0.11609367214748381
-69.0 173.0 0.08246138515196812
-69.0 175.0 0.05630293971101146
-69.0 177.0 0.03338315894369706
-69.0 179.0 0.021674140508221227
-67.0 -179.0 0.01195814648729447
-67.0 -177.0 0.0064773293472845045
-67.0 -175.0 0.004235176880916791
-67.0 -173.0 0.0029895366218236174
-67.0 -171.0 0.002242152466367713
-67.0 -169.0 0.001245640259093174
-67.0 -167.0 0.001245640259093174
-67.0 -165.0 9.96512207274539E-4
-67.0 -163.0 4.982561036372695E-4
-67.0 -161.0 2.4912805181863477E-4
-67.0 -159.0 0.0
-67.0 -157.0 0.0
-67.0 -155.0 0.0
-67.0 -153.0 0.0
-67.0 -151.0 0.0
-67.0 -149.0 0.0
-67.0 -147.0 0.0
-67.0 -145.0 0.0
-67.0 -143.0 0.0
-67.0 -141.0 0.0
-67.0 -139.0 0.0
-67.0 -137.0 0.0
-67.0 -135.0 0.0
-67.0 -133.0 0.0
-67.0 -131.0 0.0
-67.0 -129.0 0.0
-67.0 -127.0 0.0
-67.0 -125.0 0.0
-67.0 -123.0 0.0
-67.0 -121.0 0.0
-67.0 -119.0 0.0
-67.0 -117.0 0.0
-67.0 -115.0 0.0
-67.0 -113.0 0.0
-67.0 -111.0 0.0
-67.0 -109.0 0.0
-67.0 -107.0 0.0
-67.0 -105.0 0.0
-67.0 -103.0 0.0
-67.0 -101.0 0.0
-67.0 -99.0 0.0
-67.0 -97.0 0.0
-67.0 -95.0 0.0
-67.0 -93.0 0.0
-67.0 -91.0 2.4912805181863477E-4
-67.0 -89.0 4.982561036372695E-4
-67.0 -87.0 9.96512207274539E-4
-67.0 -85.0 9.96512207274539E-4
-67.0 -83.0 0.001245640259093174
-67.0 -81.0 0.001245640259093174
-67.0 -79.0 0.001245640259093174
-67.0 -77.0 0.002242152466367713
-67.0 -75.0 0.0029895366218236174
-67.0 -73.0 0.004235176880916791
-67.0 -71.0 0.006726457399103139
-67.0 -69.0 0.01245640259093174
-67.0 -67.0 0.018435475834578975
-67.0 -65.0 0.027404085700049825
-67.0 -63.0 0.04484304932735426
-67.0 -61.0 0.07473841554559044
-67.0 -59.0 0.1031390134529148
-67.0 -57.0 0.13876432486297957
-67.0 -55.0 0.1841056302939711
-67.0 -53.0 0.23891380169407075
-67.0 -51.0 0.30069755854509217
-67.0 -49.0 0.3445440956651719
-67.0 -47.0 0.34977578475336324
-67.0 -45.0 0.31813652217239663
-67.0 -43.0 0.26557050323866466
-67.0 -41.0 0.2027902341803687
-67.0 -39.0 0.15994020926756353
-67.0 -37.0 0.11958146487294469
-67.0 -35.0 0.08694569008470354
-67.0 -33.0 0.06552067762830095
-67.0 -31.0 0.03886397608370702
-67.0 -29.0 0.02566018933731938
-67.0 -27.0 0.01768809167912307
-67.0 -25.0 0.01245640259093174
-67.0 -23.0 0.007224713502740409
-67.0 -21.0 0.004235176880916791
-67.0 -19.0 0.0037369207772795215
-67.0 -17.0 0.002491280518186348
-67.0 -15.0 0.002242152466367713
-67.0 -13.0 0.0014947683109118087
-67.0 -11.0 0.001245640259093174
-67.0 -9.0 0.001245640259093174
-67.0 -7.0 0.001245640259093174
-67.0 -5.0 0.001245640259093174
-67.0 -3.0 9.96512207274539E-4
-67.0 -1.0 9.96512207274539E-4
-67.0 1.0 9.96512207274539E-4
-67.0 3.0 4.982561036372695E-4
-67.0 5.0 4.982561036372695E-4
-67.0 7.0 2.4912805181863477E-4
-67.0 9.0 0.0
-67.0 11.0 0.0
-67.0 13.0 0.0
-67.0 15.0 0.0
-67.0 17.0 0.0
-67.0 19.0 0.0
-67.0 21.0 0.0
-67.0 23.0 0.0
-67.0 25.0 0.0
-67.0 27.0 0.0
-67.0 29.0 0.0
-67.0 31.0 0.0
-67.0 33.0 0.0
-67.0 35.0 0.0
-67.0 37.0 0.0
-67.0 39.0 0.0
-67.0 41.0 0.0
-67.0 43.0 0.0
-67.0 45.0 0.0
-67.0 47.0 0.0
-67.0 49.0 0.0
-67.0 51.0 0.0
-67.0 53.0 0.0
-67.0 55.0 0.0
-67.0 57.0 0.0
-67.0 59.0 0.0
-67.0 61.0 0.0
-67.0 63.0 0.0
-67.0 65.0 0.0
-67.0 67.0 0.0
-67.0 69.0 0.0
-67.0 71.0 0.0
-67.0 73.0 0.0
-67.0 75.0 0.0
-67.0 77.0 0.0
-67.0 79.0 0.0
-67.0 81.0 0.0
-67.0 83.0 0.0
-67.0 85.0 0.0
-67.0 87.0 4.982561036372695E-4
-67.0 89.0 9.96512207274539E-4
-67.0 91.0 0.001245640259093174
-67.0 93.0 0.001245640259093174
-67.0 95.0 0.0014947683109118087
-67.0 97.0 0.002491280518186348
-67.0 99.0 0.0037369207772795215
-67.0 101.0 0.00523168908819133
-67.0 103.0 0.0114598903836572
-67.0 105.0 0.01768809167912307
-67.0 107.0 0.027404085700049825
-67.0 109.0 0.050323866467364226
-67.0 111.0 0.0817140009965122
-67.0 113.0 0.12331838565022421
-67.0 115.0 0.19581464872944693
-67.0 117.0 0.3589935226706527
-67.0 119.0 0.5538116591928252
-67.0 121.0 0.7130044843049327
-67.0 123.0 0.8290981564524166
-67.0 125.0 0.9035874439461884
-67.0 127.0 0.9404583956153463
-67.0 129.0 0.9661185849526657
-67.0 131.0 0.9857997010463379
-67.0 133.0 0.9992526158445441
-67.0 135.0 1.0
-67.0 137.0 1.0
-67.0 139.0 0.9992526158445441
-67.0 141.0 0.9985052316890882
-67.0 143.0 0.9957648231190832
-67.0 145.0 0.9880418535127056
-67.0 147.0 0.9765819631290483
-67.0 149.0 0.9561534628799203
-67.0 151.0 0.9314897857498754
-67.0 153.0 0.8993522670652716
-67.0 155.0 0.8398106626806179
-67.0 157.0 0.7678126557050324
-67.0 159.0 0.6656701544593921
-67.0 161.0 0.5558046836073742
-67.0 163.0 0.42451420029895365
-67.0 165.0 0.28550074738415543
-67.0 167.0 0.1863477827603388
-67.0 169.0 0.13203786746387644
-67.0 171.0 0.09441953163926257
-67.0 173.0 0.07000498256103638
-67.0 175.0 0.041355256601893375
-67.0 177.0 0.026158445440956652
-67.0 179.0 0.017937219730941704
-65.0 -179.0 0.008719481813652218
-65.0 -177.0 0.004733432984554061
-65.0 -175.0 0.0037369207772795215
-65.0 -173.0 0.002491280518186348
-65.0 -171.0 0.0014947683109118087
-65.0 -169.0 0.001245640259093174
-65.0 -167.0 0.001245640259093174
-65.0 -165.0 9.96512207274539E-4
-65.0 -163.0 4.982561036372695E-4
-65.0 -161.0 0.0
-65.0 -159.0 0.0
-65.0 -157.0 0.0
-65.0 -155.0 0.0
-65.0 -153.0 0.0
-65.0 -151.0 0.0
-65.0 -149.0 0.0
-65.0 -147.0 0.0
-65.0 -145.0 0.0
-65.0 -143.0 0.0
-65.0 -141.0 0.0
-65.0 -139.0 0.0
-65.0 -137.0 0.0
-65.0 -135.0 0.0
-65.0 -133.0 0.0
-65.0 -131.0 0.0
-65.0 -129.0 0.0
-65.0 -127.0 0.0
-65.0 -125.0 0.0
-65.0 -123.0 0.0
-65.0 -121.0 0.0
-65.0 -119.0 0.0
-65.0 -117.0 0.0
-65.0 -115.0 0.0
-65.0 -113.0 0.0
-65.0 -111.0 0.0
-65.0 -109.0 0.0
-65.0 -107.0 0.0
-65.0 -105.0 0.0
-65.0 -103.0 0.0
-65.0 -101.0 0.0
-65.0 -99.0 0.0
-65.0 -97.0 0.0
-65.0 -95.0 0.0
-65.0 -93.0 0.0
-65.0 -91.0 2.4912805181863477E-4
-65.0 -89.0 4.982561036372695E-4
-65.0 -87.0 9.96512207274539E-4
-65.0 -85.0 9.96512207274539E-4
-65.0 -83.0 0.001245640259093174
-65.0 -81.0 0.001245640259093174
-65.0 -79.0 0.001245640259093174
-65.0 -77.0 0.002242152466367713
-65.0 -75.0 0.0037369207772795215
-65.0 -73.0 0.004235176880916791
-65.0 -71.0 0.008221225710014948
-65.0 -69.0 0.013702042850024913
-65.0 -67.0 0.022172396611858495
-65.0 -65.0 0.03487792725460887
-65.0 -63.0 0.0637767812655705
-65.0 -61.0 0.08943697060288988
-65.0 -59.0 0.12879920279023419
-65.0 -57.0 0.184853014449427
-65.0 -55.0 0.273542600896861
-65.0 -53.0 0.3819133034379671
-65.0 -51.0 0.46860986547085204
-65.0 -49.0 0.5122072745391131
-65.0 -47.0 0.5196811160936722
-65.0 -45.0 0.48903836571998005
-65.0 -43.0 0.416791230692576
-65.0 -41.0 0.31415047334329843
-65.0 -39.0 0.21150971599402094
-65.0 -37.0 0.15794718485301446
-65.0 -35.0 0.10911808669656203
-65.0 -33.0 0.07897359242650723
-65.0 -31.0 0.05206776283009467
-65.0 -29.0 0.03014449427005481
-65.0 -27.0 0.021674140508221227
-65.0 -25.0 0.013702042850024913
-65.0 -23.0 0.008221225710014948
-65.0 -21.0 0.004733432984554061
-65.0 -19.0 0.0037369207772795215
-65.0 -17.0 0.002491280518186348
-65.0 -15.0 0.002242152466367713
-65.0 -13.0 0.0014947683109118087
-65.0 -11.0 0.001245640259093174
-65.0 -9.0 0.001245640259093174
-65.0 -7.0 0.001245640259093174
-65.0 -5.0 0.001245640259093174
-65.0 -3.0 9.96512207274539E-4
-65.0 -1.0 9.96512207274539E-4
-65.0 1.0 9.96512207274539E-4
-65.0 3.0 4.982561036372695E-4
-65.0 5.0 2.4912805181863477E-4
-65.0 7.0 0.0
-65.0 9.0 0.0
-65.0 11.0 0.0
-65.0 13.0 0.0
-65.0 15.0 0.0
-65.0 17.0 0.0
-65.0 19.0 0.0
-65.0 21.0 0.0
-65.0 23.0 0.0
-65.0 25.0 0.0
-65.0 27.0 0.0
-65.0 29.0 0.0
-65.0 31.0 0.0
-65.0 33.0 0.0
-65.0 35.0 0.0
-65.0 37.0 0.0
-65.0 39.0 0.0
-65.0 41.0 0.0
-65.0 43.0 0.0
-65.0 45.0 0.0
-65.0 47.0 0.0
-65.0 49.0 0.0
-65.0 51.0 0.0
-65.0 53.0 0.0
-65.0 55.0 0.0
-65.0 57.0 0.0
-65.0 59.0 0.0
-65.0 61.0 0.0
-65.0 63.0 0.0
-65.0 65.0 0.0
-65.0 67.0 0.0
-65.0 69.0 0.0
-65.0 71.0 0.0
-65.0 73.0 0.0
-65.0 75.0 0.0
-65.0 77.0 0.0
-65.0 79.0 0.0
-65.0 81.0 0.0
-65.0 83.0 0.0
-65.0 85.0 0.0
-65.0 87.0 4.982561036372695E-4
-65.0 89.0 9.96512207274539E-4
-65.0 91.0 0.001245640259093174
-65.0 93.0 0.001245640259093174
-65.0 95.0 0.0014947683109118087
-65.0 97.0 0.002242152466367713
-65.0 99.0 0.0037369207772795215
-65.0 101.0 0.004733432984554061
-65.0 103.0 0.009715994020926755
-65.0 105.0 0.01619332336821126
-65.0 107.0 0.025411061285500747
-65.0 109.0 0.04210264075734928
-65.0 111.0 0.07473841554559044
-65.0 113.0 0.11061285500747384
-65.0 115.0 0.17713004484304934
-65.0 117.0 0.31564524165421026
-65.0 119.0 0.5199302441454908
-65.0 121.0 0.6880916791230692
-65.0 123.0 0.8134030891878425
-65.0 125.0 0.8988540109616343
-65.0 127.0 0.9357249626307922
-65.0 129.0 0.9633781763826607
-65.0 131.0 0.9818136522172397
-65.0 133.0 0.9880418535127056
-65.0 135.0 0.9885401096163428
-65.0 137.0 0.9857997010463379
-65.0 139.0 0.9828101644245142
-65.0 141.0 0.9813153961136024
-65.0 143.0 0.976831091180867
-65.0 145.0 0.9671150971599403
-65.0 147.0 0.9551569506726457
-65.0 149.0 0.9347284504235177
-65.0 151.0 0.906576980568012
-65.0 153.0 0.8557548579970105
-65.0 155.0 0.7835077229696064
-65.0 157.0 0.6913303437967115
-65.0 159.0 0.5754857997010463
-65.0 161.0 0.4539113104135526
-65.0 163.0 0.3086696562032885
-65.0 165.0 0.2012954658694569
-65.0 167.0 0.14798206278026907
-65.0 169.0 0.10463378176382661
-65.0 171.0 0.07673143996013951
-65.0 173.0 0.05007473841554559
-65.0 175.0 0.030642750373692077
-65.0 177.0 0.021674140508221227
-65.0 179.0 0.014200298953662182
-63.0 -179.0 0.00622820129546587
-63.0 -177.0 0.004235176880916791
-63.0 -175.0 0.0029895366218236174
-63.0 -173.0 0.002242152466367713
-63.0 -171.0 0.001245640259093174
-63.0 -169.0 0.001245640259093174
-63.0 -167.0 9.96512207274539E-4
-63.0 -165.0 4.982561036372695E-4
-63.0 -163.0 0.0
-63.0 -161.0 0.0
-63.0 -159.0 0.0
-63.0 -157.0 0.0
-63.0 -155.0 0.0
-63.0 -153.0 0.0
-63.0 -151.0 0.0
-63.0 -149.0 0.0
-63.0 -147.0 0.0
-63.0 -145.0 0.0
-63.0 -143.0 0.0
-63.0 -141.0 0.0
-63.0 -139.0 0.0
-63.0 -137.0 0.0
-63.0 -135.0 0.0
-63.0 -133.0 0.0
-63.0 -131.0 0.0
-63.0 -129.0 0.0
-63.0 -127.0 0.0
-63.0 -125.0 0.0
-63.0 -123.0 0.0
-63.0 -121.0 0.0
-63.0 -119.0 0.0
-63.0 -117.0 0.0
-63.0 -115.0 0.0
-63.0 -113.0 0.0
-63.0 -111.0 0.0
-63.0 -109.0 0.0
-63.0 -107.0 0.0
-63.0 -105.0 0.0
-63.0 -103.0 0.0
-63.0 -101.0 0.0
-63.0 -99.0 0.0
-63.0 -97.0 0.0
-63.0 -95.0 0.0
-63.0 -93.0 0.0
-63.0 -91.0 0.0
-63.0 -89.0 4.982561036372695E-4
-63.0 -87.0 9.96512207274539E-4
-63.0 -85.0 9.96512207274539E-4
-63.0 -83.0 0.001245640259093174
-63.0 -81.0 0.001245640259093174
-63.0 -79.0 0.0014947683109118087
-63.0 -77.0 0.002242152466367713
-63.0 -75.0 0.0037369207772795215
-63.0 -73.0 0.004235176880916791
-63.0 -71.0 0.009217737917289488
-63.0 -69.0 0.015445939212755356
-63.0 -67.0 0.025161933233682113
-63.0 -65.0 0.04110612855007474
-63.0 -63.0 0.07424015944195317
-63.0 -61.0 0.10911808669656203
-63.0 -59.0 0.16741405082212257
-63.0 -57.0 0.2573492775286497
-63.0 -55.0 0.4003487792725461
-63.0 -53.0 0.5303936223218735
-63.0 -51.0 0.6081215744892875
-63.0 -49.0 0.6571998006975586
-63.0 -47.0 0.6621823617339312
-63.0 -45.0 0.6263079222720478
-63.0 -43.0 0.5585450921773791
-63.0 -41.0 0.45440956651718983
-63.0 -39.0 0.30792227204783257
-63.0 -37.0 0.19307424015944194
-63.0 -35.0 0.13203786746387644
-63.0 -33.0 0.09018435475834578
-63.0 -31.0 0.06502242152466367
-63.0 -29.0 0.037120079720976584
-63.0 -27.0 0.023667164922770306
-63.0 -25.0 0.015196811160936722
-63.0 -23.0 0.009715994020926755
-63.0 -21.0 0.00523168908819133
-63.0 -19.0 0.0037369207772795215
-63.0 -17.0 0.0029895366218236174
-63.0 -15.0 0.002242152466367713
-63.0 -13.0 0.0014947683109118087
-63.0 -11.0 0.001245640259093174
-63.0 -9.0 0.001245640259093174
-63.0 -7.0 0.001245640259093174
-63.0 -5.0 9.96512207274539E-4
-63.0 -3.0 9.96512207274539E-4
-63.0 -1.0 9.96512207274539E-4
-63.0 1.0 4.982561036372695E-4
-63.0 3.0 4.982561036372695E-4
-63.0 5.0 2.4912805181863477E-4
-63.0 7.0 0.0
-63.0 9.0 0.0
-63.0 11.0 0.0
-63.0 13.0 0.0
-63.0 15.0 0.0
-63.0 17.0 0.0
-63.0 19.0 0.0
-63.0 21.0 0.0
-63.0 23.0 0.0
-63.0 25.0 0.0
-63.0 27.0 0.0
-63.0 29.0 0.0
-63.0 31.0 0.0
-63.0 33.0 0.0
-63.0 35.0 0.0
-63.0 37.0 0.0
-63.0 39.0 0.0
-63.0 41.0 0.0
-63.0 43.0 0.0
-63.0 45.0 0.0
-63.0 47.0 0.0
-63.0 49.0 0.0
-63.0 51.0 0.0
-63.0 53.0 0.0
-63.0 55.0 0.0
-63.0 57.0 0.0
-63.0 59.0 0.0
-63.0 61.0 0.0
-63.0 63.0 0.0
-63.0 65.0 0.0
-63.0 67.0 0.0
-63.0 69.0 0.0
-63.0 71.0 0.0
-63.0 73.0 0.0
-63.0 75.0 0.0
-63.0 77.0 0.0
-63.0 79.0 0.0
-63.0 81.0 0.0
-63.0 83.0 0.0
-63.0 85.0 0.0
-63.0 87.0 4.982561036372695E-4
-63.0 89.0 9.96512207274539E-4
-63.0 91.0 9.96512207274539E-4
-63.0 93.0 0.001245640259093174
-63.0 95.0 0.001245640259093174
-63.0 97.0 0.002242152466367713
-63.0 99.0 0.0037369207772795215
-63.0 101.0 0.004235176880916791
-63.0 103.0 0.008470353761833582
-63.0 105.0 0.014947683109118086
-63.0 107.0 0.023667164922770306
-63.0 109.0 0.03811659192825112
-63.0 111.0 0.06925759840558046
-63.0 113.0 0.10139511709018435
-63.0 115.0 0.1596910812157449
-63.0 117.0 0.2713004484304933
-63.0 119.0 0.47458893871449925
-63.0 121.0 0.6444942700548082
-63.0 123.0 0.7817638266068759
-63.0 125.0 0.875186846038864
-63.0 127.0 0.9190333831589437
-63.0 129.0 0.9451918285999004
-63.0 131.0 0.9598903836571998
-63.0 133.0 0.9648729446935725
-63.0 135.0 0.9641255605381166
-63.0 137.0 0.9611360239162929
-63.0 139.0 0.9559043348281017
-63.0 141.0 0.9516691579471849
-63.0 143.0 0.9456900847035377
-63.0 145.0 0.9357249626307922
-63.0 147.0 0.9205281514698556
-63.0 149.0 0.8993522670652716
-63.0 151.0 0.8487792725460886
-63.0 153.0 0.783756851021425
-63.0 155.0 0.697807673143996
-63.0 157.0 0.5829596412556054
-63.0 159.0 0.461136023916293
-63.0 161.0 0.31415047334329843
-63.0 163.0 0.20353761833582462
-63.0 165.0 0.1512207274539113
-63.0 167.0 0.10712506228201295
-63.0 169.0 0.0794718485301445
-63.0 171.0 0.05455904334828102
-63.0 173.0 0.03338315894369706
-63.0 175.0 0.023667164922770306
-63.0 177.0 0.01619332336821126
-63.0 179.0 0.011210762331838564
-61.0 -179.0 0.004235176880916791
-61.0 -177.0 0.0037369207772795215
-61.0 -175.0 0.002242152466367713
-61.0 -173.0 0.0014947683109118087
-61.0 -171.0 0.001245640259093174
-61.0 -169.0 0.001245640259093174
-61.0 -167.0 9.96512207274539E-4
-61.0 -165.0 2.4912805181863477E-4
-61.0 -163.0 0.0
-61.0 -161.0 0.0
-61.0 -159.0 0.0
-61.0 -157.0 0.0
-61.0 -155.0 0.0
-61.0 -153.0 0.0
-61.0 -151.0 0.0
-61.0 -149.0 0.0
-61.0 -147.0 0.0
-61.0 -145.0 0.0
-61.0 -143.0 0.0
-61.0 -141.0 0.0
-61.0 -139.0 0.0
-61.0 -137.0 0.0
-61.0 -135.0 0.0
-61.0 -133.0 0.0
-61.0 -131.0 0.0
-61.0 -129.0 0.0
-61.0 -127.0 0.0
-61.0 -125.0 0.0
-61.0 -123.0 0.0
-61.0 -121.0 0.0
-61.0 -119.0 0.0
-61.0 -117.0 0.0
-61.0 -115.0 0.0
-61.0 -113.0 0.0
-61.0 -111.0 0.0
-61.0 -109.0 0.0
-61.0 -107.0 0.0
-61.0 -105.0 0.0
-61.0 -103.0 0.0
-61.0 -101.0 0.0
-61.0 -99.0 0.0
-61.0 -97.0 0.0
-61.0 -95.0 0.0
-61.0 -93.0 0.0
-61.0 -91.0 0.0
-61.0 -89.0 4.982561036372695E-4
-61.0 -87.0 9.96512207274539E-4
-61.0 -85.0 9.96512207274539E-4
-61.0 -83.0 0.001245640259093174
-61.0 -81.0 0.001245640259093174
-61.0 -79.0 0.0014947683109118087
-61.0 -77.0 0.002242152466367713
-61.0 -75.0 0.0037369207772795215
-61.0 -73.0 0.00523168908819133
-61.0 -71.0 0.011210762331838564
-61.0 -69.0 0.01669157947184853
-61.0 -67.0 0.026905829596412557
-61.0 -65.0 0.04932735426008968
-61.0 -63.0 0.08246138515196812
-61.0 -61.0 0.12655705032386647
-61.0 -59.0 0.20029895366218237
-61.0 -57.0 0.3537618335824614
-61.0 -55.0 0.5219232685600399
-61.0 -53.0 0.6442451420029895
-61.0 -51.0 0.7349277528649726
-61.0 -49.0 0.7742899850523169
-61.0 -47.0 0.7782760338814151
-61.0 -45.0 0.7498754359740907
-61.0 -43.0 0.6711509715994021
-61.0 -41.0 0.5590433482810164
-61.0 -39.0 0.40881913303437967
-61.0 -37.0 0.24588938714499253
-61.0 -35.0 0.15819631290483308
-61.0 -33.0 0.10463378176382661
-61.0 -31.0 0.07324364723467862
-61.0 -29.0 0.04060787244643747
-61.0 -27.0 0.025161933233682113
-61.0 -25.0 0.01669157947184853
-61.0 -23.0 0.011210762331838564
-61.0 -21.0 0.0057299451918286
-61.0 -19.0 0.003986048829098156
-61.0 -17.0 0.0029895366218236174
-61.0 -15.0 0.002242152466367713
-61.0 -13.0 0.0014947683109118087
-61.0 -11.0 0.001245640259093174
-61.0 -9.0 0.001245640259093174
-61.0 -7.0 0.001245640259093174
-61.0 -5.0 9.96512207274539E-4
-61.0 -3.0 9.96512207274539E-4
-61.0 -1.0 4.982561036372695E-4
-61.0 1.0 4.982561036372695E-4
-61.0 3.0 2.4912805181863477E-4
-61.0 5.0 0.0
-61.0 7.0 0.0
-61.0 9.0 0.0
-61.0 11.0 0.0
-61.0 13.0 0.0
-61.0 15.0 0.0
-61.0 17.0 0.0
-61.0 19.0 0.0
-61.0 21.0 0.0
-61.0 23.0 0.0
-61.0 25.0 0.0
-61.0 27.0 0.0
-61.0 29.0 0.0
-61.0 31.0 0.0
-61.0 33.0 0.0
-61.0 35.0 0.0
-61.0 37.0 0.0
-61.0 39.0 0.0
-61.0 41.0 0.0
-61.0 43.0 0.0
-61.0 45.0 0.0
-61.0 47.0 0.0
-61.0 49.0 0.0
-61.0 51.0 0.0
-61.0 53.0 0.0
-61.0 55.0 0.0
-61.0 57.0 0.0
-61.0 59.0 0.0
-61.0 61.0 0.0
-61.0 63.0 0.0
-61.0 65.0 0.0
-61.0 67.0 0.0
-61.0 69.0 0.0
-61.0 71.0 0.0
-61.0 73.0 0.0
-61.0 75.0 0.0
-61.0 77.0 0.0
-61.0 79.0 0.0
-61.0 81.0 0.0
-61.0 83.0 0.0
-61.0 85.0 0.0
-61.0 87.0 2.4912805181863477E-4
-61.0 89.0 9.96512207274539E-4
-61.0 91.0 9.96512207274539E-4
-61.0 93.0 0.001245640259093174
-61.0 95.0 0.001245640259093174
-61.0 97.0 0.002242152466367713
-61.0 99.0 0.0029895366218236174
-61.0 101.0 0.004235176880916791
-61.0 103.0 0.007972097658196313
-61.0 105.0 0.013702042850024913
-61.0 107.0 0.022172396611858495
-61.0 109.0 0.03487792725460887
-61.0 111.0 0.0630293971101146
-61.0 113.0 0.08943697060288988
-61.0 115.0 0.13801694070752366
-61.0 117.0 0.22296960637767813
-61.0 119.0 0.40433482810164423
-61.0 121.0 0.5829596412556054
-61.0 123.0 0.731938216243149
-61.0 125.0 0.8256103637269556
-61.0 127.0 0.8911310413552566
-61.0 129.0 0.9147982062780269
-61.0 131.0 0.9275037369207773
-61.0 133.0 0.9314897857498754
-61.0 135.0 0.9289985052316891
-61.0 137.0 0.9227703039362232
-61.0 139.0 0.9152964623816642
-61.0 141.0 0.9110612855007474
-61.0 143.0 0.9015944195316392
-61.0 145.0 0.8921275535625312
-61.0 147.0 0.8619830592924763
-61.0 149.0 0.8181365221723966
-61.0 151.0 0.7618335824613851
-61.0 153.0 0.6721474838066767
-61.0 155.0 0.5667663178873941
-61.0 157.0 0.45067264573991034
-61.0 159.0 0.30543099152964626
-61.0 161.0 0.1970602889885401
-61.0 163.0 0.143248629795715
-61.0 165.0 0.10463378176382661
-61.0 167.0 0.07822620827105133
-61.0 169.0 0.053811659192825115
-61.0 171.0 0.03338315894369706
-61.0 173.0 0.023667164922770306
-61.0 175.0 0.01669157947184853
-61.0 177.0 0.01195814648729447
-61.0 179.0 0.006975585450921774
-59.0 -179.0 0.0037369207772795215
-59.0 -177.0 0.002491280518186348
-59.0 -175.0 0.0014947683109118087
-59.0 -173.0 0.001245640259093174
-59.0 -171.0 0.001245640259093174
-59.0 -169.0 9.96512207274539E-4
-59.0 -167.0 4.982561036372695E-4
-59.0 -165.0 0.0
-59.0 -163.0 0.0
-59.0 -161.0 0.0
-59.0 -159.0 0.0
-59.0 -157.0 0.0
-59.0 -155.0 0.0
-59.0 -153.0 0.0
-59.0 -151.0 0.0
-59.0 -149.0 0.0
-59.0 -147.0 0.0
-59.0 -145.0 0.0
-59.0 -143.0 0.0
-59.0 -141.0 0.0
-59.0 -139.0 0.0
-59.0 -137.0 0.0
-59.0 -135.0 0.0
-59.0 -133.0 0.0
-59.0 -131.0 0.0
-59.0 -129.0 0.0
-59.0 -127.0 0.0
-59.0 -125.0 0.0
-59.0 -123.0 0.0
-59.0 -121.0 0.0
-59.0 -119.0 0.0
-59.0 -117.0 0.0
-59.0 -115.0 0.0
-59.0 -113.0 0.0
-59.0 -111.0 0.0
-59.0 -109.0 0.0
-59.0 -107.0 0.0
-59.0 -105.0 0.0
-59.0 -103.0 0.0
-59.0 -101.0 0.0
-59.0 -99.0 0.0
-59.0 -97.0 0.0
-59.0 -95.0 0.0
-59.0 -93.0 0.0
-59.0 -91.0 0.0
-59.0 -89.0 2.4912805181863477E-4
-59.0 -87.0 4.982561036372695E-4
-59.0 -85.0 9.96512207274539E-4
-59.0 -83.0 0.001245640259093174
-59.0 -81.0 0.001245640259093174
-59.0 -79.0 0.0014947683109118087
-59.0 -77.0 0.002242152466367713
-59.0 -75.0 0.0037369207772795215
-59.0 -73.0 0.00523168908819133
-59.0 -71.0 0.011709018435475834
-59.0 -69.0 0.017937219730941704
-59.0 -67.0 0.028898854010961636
-59.0 -65.0 0.05555555555555555
-59.0 -63.0 0.08893871449925261
-59.0 -61.0 0.14798206278026907
-59.0 -59.0 0.2436472346786248
-59.0 -57.0 0.43796711509715996
-59.0 -55.0 0.6001494768310912
-59.0 -53.0 0.7346786248131539
-59.0 -51.0 0.8054309915296463
-59.0 -49.0 0.8420528151469856
-59.0 -47.0 0.8457897359242651
-59.0 -45.0 0.8173891380169407
-59.0 -43.0 0.7558545092177379
-59.0 -41.0 0.6352765321375187
-59.0 -39.0 0.4872944693572496
-59.0 -37.0 0.2974588938714499
-59.0 -35.0 0.17463876432486297
-59.0 -33.0 0.11235675137020429
-59.0 -31.0 0.07722969606377678
-59.0 -29.0 0.04359740906826109
-59.0 -27.0 0.026158445440956652
-59.0 -25.0 0.01669157947184853
-59.0 -23.0 0.0114598903836572
-59.0 -21.0 0.0057299451918286
-59.0 -19.0 0.004235176880916791
-59.0 -17.0 0.0029895366218236174
-59.0 -15.0 0.002242152466367713
-59.0 -13.0 0.0014947683109118087
-59.0 -11.0 0.001245640259093174
-59.0 -9.0 0.001245640259093174
-59.0 -7.0 9.96512207274539E-4
-59.0 -5.0 9.96512207274539E-4
-59.0 -3.0 9.96512207274539E-4
-59.0 -1.0 4.982561036372695E-4
-59.0 1.0 4.982561036372695E-4
-59.0 3.0 2.4912805181863477E-4
-59.0 5.0 0.0
-59.0 7.0 0.0
-59.0 9.0 0.0
-59.0 11.0 0.0
-59.0 13.0 0.0
-59.0 15.0 0.0
-59.0 17.0 0.0
-59.0 19.0 0.0
-59.0 21.0 0.0
-59.0 23.0 0.0
-59.0 25.0 0.0
-59.0 27.0 0.0
-59.0 29.0 0.0
-59.0 31.0 0.0
-59.0 33.0 0.0
-59.0 35.0 0.0
-59.0 37.0 0.0
-59.0 39.0 0.0
-59.0 41.0 0.0
-59.0 43.0 0.0
-59.0 45.0 0.0
-59.0 47.0 0.0
-59.0 49.0 0.0
-59.0 51.0 0.0
-59.0 53.0 0.0
-59.0 55.0 0.0
-59.0 57.0 0.0
-59.0 59.0 0.0
-59.0 61.0 0.0
-59.0 63.0 0.0
-59.0 65.0 0.0
-59.0 67.0 0.0
-59.0 69.0 0.0
-59.0 71.0 0.0
-59.0 73.0 0.0
-59.0 75.0 0.0
-59.0 77.0 0.0
-59.0 79.0 0.0
-59.0 81.0 0.0
-59.0 83.0 0.0
-59.0 85.0 0.0
-59.0 87.0 2.4912805181863477E-4
-59.0 89.0 9.96512207274539E-4
-59.0 91.0 9.96512207274539E-4
-59.0 93.0 0.001245640259093174
-59.0 95.0 0.001245640259093174
-59.0 97.0 0.0014947683109118087
-59.0 99.0 0.002491280518186348
-59.0 101.0 0.004235176880916791
-59.0 103.0 0.006975585450921774
-59.0 105.0 0.013203786746387643
-59.0 107.0 0.02142501245640259
-59.0 109.0 0.032137518684603884
-59.0 111.0 0.05455904334828102
-59.0 113.0 0.0817140009965122
-59.0 115.0 0.1203288490284006
-59.0 117.0 0.18535127055306427
-59.0 119.0 0.3278525161933234
-59.0 121.0 0.5034877927254608
-59.0 123.0 0.6442451420029895
-59.0 125.0 0.7568510214250125
-59.0 127.0 0.8196312904833084
-59.0 129.0 0.8584952665670155
-59.0 131.0 0.8786746387643248
-59.0 133.0 0.8816641753861485
-59.0 135.0 0.8741903338315894
-59.0 137.0 0.8604882909815645
-59.0 139.0 0.843796711509716
-59.0 141.0 0.8320876930742401
-59.0 143.0 0.8134030891878425
-59.0 145.0 0.7892376681614349
-59.0 147.0 0.7575984055804683
-59.0 149.0 0.7000498256103638
-59.0 151.0 0.6170901843547584
-59.0 153.0 0.5279023418036871
-59.0 155.0 0.40707523667164924
-59.0 157.0 0.27678126557050325
-59.0 159.0 0.1841056302939711
-59.0 161.0 0.1290483308420528
-59.0 163.0 0.09516691579471849
-59.0 165.0 0.07349277528649725
-59.0 167.0 0.047583457897359245
-59.0 169.0 0.030642750373692077
-59.0 171.0 0.022172396611858495
-59.0 173.0 0.01619332336821126
-59.0 175.0 0.01195814648729447
-59.0 177.0 0.007224713502740409
-59.0 179.0 0.004235176880916791
-57.0 -179.0 0.002491280518186348
-57.0 -177.0 0.0014947683109118087
-57.0 -175.0 0.001245640259093174
-57.0 -173.0 0.001245640259093174
-57.0 -171.0 9.96512207274539E-4
-57.0 -169.0 4.982561036372695E-4
-57.0 -167.0 0.0
-57.0 -165.0 0.0
-57.0 -163.0 0.0
-57.0 -161.0 0.0
-57.0 -159.0 0.0
-57.0 -157.0 0.0
-57.0 -155.0 0.0
-57.0 -153.0 0.0
-57.0 -151.0 0.0
-57.0 -149.0 0.0
-57.0 -147.0 0.0
-57.0 -145.0 0.0
-57.0 -143.0 0.0
-57.0 -141.0 0.0
-57.0 -139.0 0.0
-57.0 -137.0 0.0
-57.0 -135.0 0.0
-57.0 -133.0 0.0
-57.0 -131.0 0.0
-57.0 -129.0 0.0
-57.0 -127.0 0.0
-57.0 -125.0 0.0
-57.0 -123.0 0.0
-57.0 -121.0 0.0
-57.0 -119.0 0.0
-57.0 -117.0 0.0
-57.0 -115.0 0.0
-57.0 -113.0 0.0
-57.0 -111.0 0.0
-57.0 -109.0 0.0
-57.0 -107.0 0.0
-57.0 -105.0 0.0
-57.0 -103.0 0.0
-57.0 -101.0 0.0
-57.0 -99.0 0.0
-57.0 -97.0 0.0
-57.0 -95.0 0.0
-57.0 -93.0 0.0
-57.0 -91.0 0.0
-57.0 -89.0 2.4912805181863477E-4
-57.0 -87.0 4.982561036372695E-4
-57.0 -85.0 9.96512207274539E-4
-57.0 -83.0 0.001245640259093174
-57.0 -81.0 0.001245640259093174
-57.0 -79.0 0.0014947683109118087
-57.0 -77.0 0.002242152466367713
-57.0 -75.0 0.0037369207772795215
-57.0 -73.0 0.00523168908819133
-57.0 -71.0 0.011709018435475834
-57.0 -69.0 0.017937219730941704
-57.0 -67.0 0.029397110114598904
-57.0 -65.0 0.05879422022919781
-57.0 -63.0 0.09466865969108122
-57.0 -61.0 0.15869456900847034
-57.0 -59.0 0.27827603388141503
-57.0 -57.0 0.487045341305431
-57.0 -55.0 0.6522172396611858
-57.0 -53.0 0.7775286497259591
-57.0 -51.0 0.8460388639760837
-57.0 -49.0 0.8863976083707026
-57.0 -47.0 0.8891380169407075
-57.0 -45.0 0.856751370204285
-57.0 -43.0 0.7934728450423517
-57.0 -41.0 0.684853014449427
-57.0 -39.0 0.5279023418036871
-57.0 -37.0 0.33358246138515196
-57.0 -35.0 0.1841056302939711
-57.0 -33.0 0.11733931240657698
-57.0 -31.0 0.07822620827105133
-57.0 -29.0 0.044095665171898356
-57.0 -27.0 0.026158445440956652
-57.0 -25.0 0.01669157947184853
-57.0 -23.0 0.011210762331838564
-57.0 -21.0 0.0057299451918286
-57.0 -19.0 0.003986048829098156
-57.0 -17.0 0.002491280518186348
-57.0 -15.0 0.002242152466367713
-57.0 -13.0 0.001245640259093174
-57.0 -11.0 0.001245640259093174
-57.0 -9.0 0.001245640259093174
-57.0 -7.0 9.96512207274539E-4
-57.0 -5.0 9.96512207274539E-4
-57.0 -3.0 4.982561036372695E-4
-57.0 -1.0 4.982561036372695E-4
-57.0 1.0 2.4912805181863477E-4
-57.0 3.0 0.0
-57.0 5.0 0.0
-57.0 7.0 0.0
-57.0 9.0 0.0
-57.0 11.0 0.0
-57.0 13.0 0.0
-57.0 15.0 0.0
-57.0 17.0 0.0
-57.0 19.0 0.0
-57.0 21.0 0.0
-57.0 23.0 0.0
-57.0 25.0 0.0
-57.0 27.0 0.0
-57.0 29.0 0.0
-57.0 31.0 0.0
-57.0 33.0 0.0
-57.0 35.0 0.0
-57.0 37.0 0.0
-57.0 39.0 0.0
-57.0 41.0 0.0
-57.0 43.0 0.0
-57.0 45.0 0.0
-57.0 47.0 0.0
-57.0 49.0 0.0
-57.0 51.0 0.0
-57.0 53.0 0.0
-57.0 55.0 0.0
-57.0 57.0 0.0
-57.0 59.0 0.0
-57.0 61.0 0.0
-57.0 63.0 0.0
-57.0 65.0 0.0
-57.0 67.0 0.0
-57.0 69.0 0.0
-57.0 71.0 0.0
-57.0 73.0 0.0
-57.0 75.0 0.0
-57.0 77.0 0.0
-57.0 79.0 0.0
-57.0 81.0 0.0
-57.0 83.0 0.0
-57.0 85.0 0.0
-57.0 87.0 2.4912805181863477E-4
-57.0 89.0 4.982561036372695E-4
-57.0 91.0 9.96512207274539E-4
-57.0 93.0 0.001245640259093174
-57.0 95.0 0.001245640259093174
-57.0 97.0 0.0014947683109118087
-57.0 99.0 0.002491280518186348
-57.0 101.0 0.0037369207772795215
-57.0 103.0 0.0064773293472845045
-57.0 105.0 0.01195814648729447
-57.0 107.0 0.018186347782760338
-57.0 109.0 0.02765321375186846
-57.0 111.0 0.044593921275535624
-57.0 113.0 0.07399103139013453
-57.0 115.0 0.10463378176382661
-57.0 117.0 0.15794718485301446
-57.0 119.0 0.2399103139013453
-57.0 121.0 0.3941205779770802
-57.0 123.0 0.5421026407573493
-57.0 125.0 0.6454907822620827
-57.0 127.0 0.7267065271549576
-57.0 129.0 0.7693074240159442
-57.0 131.0 0.7817638266068759
-57.0 133.0 0.7817638266068759
-57.0 135.0 0.7722969606377678
-57.0 137.0 0.7536123567513702
-57.0 139.0 0.7316890881913304
-57.0 141.0 0.7057797708021923
-57.0 143.0 0.6781265570503239
-57.0 145.0 0.6439960139511709
-57.0 147.0 0.5954160438465371
-57.0 149.0 0.5356253114100648
-57.0 151.0 0.452914798206278
-57.0 153.0 0.3445440956651719
-57.0 155.0 0.2299451918285999
-57.0 157.0 0.16741405082212257
-57.0 159.0 0.11958146487294469
-57.0 161.0 0.08545092177379172
-57.0 163.0 0.06527154957648232
-57.0 165.0 0.0401096163428002
-57.0 167.0 0.026905829596412557
-57.0 169.0 0.019930244145490782
-57.0 171.0 0.014200298953662182
-57.0 173.0 0.011210762331838564
-57.0 175.0 0.006726457399103139
-57.0 177.0 0.004235176880916791
-57.0 179.0 0.0037369207772795215
-55.0 -179.0 0.0014947683109118087
-55.0 -177.0 0.001245640259093174
-55.0 -175.0 0.001245640259093174
-55.0 -173.0 9.96512207274539E-4
-55.0 -171.0 9.96512207274539E-4
-55.0 -169.0 2.4912805181863477E-4
-55.0 -167.0 0.0
-55.0 -165.0 0.0
-55.0 -163.0 0.0
-55.0 -161.0 0.0
-55.0 -159.0 0.0
-55.0 -157.0 0.0
-55.0 -155.0 0.0
-55.0 -153.0 0.0
-55.0 -151.0 0.0
-55.0 -149.0 0.0
-55.0 -147.0 0.0
-55.0 -145.0 0.0
-55.0 -143.0 0.0
-55.0 -141.0 0.0
-55.0 -139.0 0.0
-55.0 -137.0 0.0
-55.0 -135.0 0.0
-55.0 -133.0 0.0
-55.0 -131.0 0.0
-55.0 -129.0 0.0
-55.0 -127.0 0.0
-55.0 -125.0 0.0
-55.0 -123.0 0.0
-55.0 -121.0 0.0
-55.0 -119.0 0.0
-55.0 -117.0 0.0
-55.0 -115.0 0.0
-55.0 -113.0 0.0
-55.0 -111.0 0.0
-55.0 -109.0 0.0
-55.0 -107.0 0.0
-55.0 -105.0 0.0
-55.0 -103.0 0.0
-55.0 -101.0 0.0
-55.0 -99.0 0.0
-55.0 -97.0 0.0
-55.0 -95.0 0.0
-55.0 -93.0 0.0
-55.0 -91.0 0.0
-55.0 -89.0 2.4912805181863477E-4
-55.0 -87.0 4.982561036372695E-4
-55.0 -85.0 9.96512207274539E-4
-55.0 -83.0 0.001245640259093174
-55.0 -81.0 0.001245640259093174
-55.0 -79.0 0.0014947683109118087
-55.0 -77.0 0.002242152466367713
-55.0 -75.0 0.0037369207772795215
-55.0 -73.0 0.00523168908819133
-55.0 -71.0 0.011210762331838564
-55.0 -69.0 0.017937219730941704
-55.0 -67.0 0.02914798206278027
-55.0 -65.0 0.05879422022919781
-55.0 -63.0 0.09516691579471849
-55.0 -61.0 0.16093672147483806
-55.0 -59.0 0.28774289985052315
-55.0 -57.0 0.5007473841554559
-55.0 -55.0 0.6641753861484804
-55.0 -53.0 0.7869955156950673
-55.0 -51.0 0.8579970104633782
-55.0 -49.0 0.8941205779770802
-55.0 -47.0 0.8973592426507224
-55.0 -45.0 0.8682112605879422
-55.0 -43.0 0.8011958146487295
-55.0 -41.0 0.6935724962630793
-55.0 -39.0 0.5336322869955157
-55.0 -37.0 0.3353263577478824
-55.0 -35.0 0.18360737419033382
-55.0 -33.0 0.11360239162929746
-55.0 -31.0 0.07623318385650224
-55.0 -29.0 0.04210264075734928
-55.0 -27.0 0.025411061285500747
-55.0 -25.0 0.01619332336821126
-55.0 -23.0 0.011210762331838564
-55.0 -21.0 0.00523168908819133
-55.0 -19.0 0.0037369207772795215
-55.0 -17.0 0.002491280518186348
-55.0 -15.0 0.002242152466367713
-55.0 -13.0 0.001245640259093174
-55.0 -11.0 0.001245640259093174
-55.0 -9.0 0.001245640259093174
-55.0 -7.0 9.96512207274539E-4
-55.0 -5.0 4.982561036372695E-4
-55.0 -3.0 4.982561036372695E-4
-55.0 -1.0 2.4912805181863477E-4
-55.0 1.0 0.0
-55.0 3.0 0.0
-55.0 5.0 0.0
-55.0 7.0 0.0
-55.0 9.0 0.0
-55.0 11.0 0.0
-55.0 13.0 0.0
-55.0 15.0 0.0
-55.0 17.0 0.0
-55.0 19.0 0.0
-55.0 21.0 0.0
-55.0 23.0 0.0
-55.0 25.0 0.0
-55.0 27.0 0.0
-55.0 29.0 0.0
-55.0 31.0 0.0
-55.0 33.0 0.0
-55.0 35.0 0.0
-55.0 37.0 0.0
-55.0 39.0 0.0
-55.0 41.0 0.0
-55.0 43.0 0.0
-55.0 45.0 0.0
-55.0 47.0 0.0
-55.0 49.0 0.0
-55.0 51.0 0.0
-55.0 53.0 0.0
-55.0 55.0 0.0
-55.0 57.0 0.0
-55.0 59.0 0.0
-55.0 61.0 0.0
-55.0 63.0 0.0
-55.0 65.0 0.0
-55.0 67.0 0.0
-55.0 69.0 0.0
-55.0 71.0 0.0
-55.0 73.0 0.0
-55.0 75.0 0.0
-55.0 77.0 0.0
-55.0 79.0 0.0
-55.0 81.0 0.0
-55.0 83.0 0.0
-55.0 85.0 0.0
-55.0 87.0 2.4912805181863477E-4
-55.0 89.0 4.982561036372695E-4
-55.0 91.0 9.96512207274539E-4
-55.0 93.0 0.001245640259093174
-55.0 95.0 0.001245640259093174
-55.0 97.0 0.0014947683109118087
-55.0 99.0 0.002242152466367713
-55.0 101.0 0.0037369207772795215
-55.0 103.0 0.00523168908819133
-55.0 105.0 0.011210762331838564
-55.0 107.0 0.016442451420029897
-55.0 109.0 0.025161933233682113
-55.0 111.0 0.03886397608370702
-55.0 113.0 0.06502242152466367
-55.0 115.0 0.08694569008470354
-55.0 117.0 0.12356751370204284
-55.0 119.0 0.1833582461385152
-55.0 121.0 0.27827603388141503
-55.0 123.0 0.40931738913801696
-55.0 125.0 0.5219232685600399
-55.0 127.0 0.5926756352765321
-55.0 129.0 0.6340308918784255
-55.0 131.0 0.65146985550573
-55.0 133.0 0.6449925261584455
-55.0 135.0 0.6205779770802192
-55.0 137.0 0.5949177877428998
-55.0 139.0 0.5650224215246636
-55.0 141.0 0.5396113602391629
-55.0 143.0 0.5067264573991032
-55.0 145.0 0.46512207274539114
-55.0 147.0 0.4060787244643747
-55.0 149.0 0.3375685102142501
-55.0 151.0 0.2563527653213752
-55.0 153.0 0.1863477827603388
-55.0 155.0 0.143248629795715
-55.0 157.0 0.10488290981564524
-55.0 159.0 0.07797708021923269
-55.0 161.0 0.05331340308918784
-55.0 163.0 0.03338315894369706
-55.0 165.0 0.023667164922770306
-55.0 167.0 0.01669157947184853
-55.0 169.0 0.01245640259093174
-55.0 171.0 0.008221225710014948
-55.0 173.0 0.00523168908819133
-55.0 175.0 0.004235176880916791
-55.0 177.0 0.0037369207772795215
-55.0 179.0 0.002491280518186348
-53.0 -179.0 0.001245640259093174
-53.0 -177.0 0.001245640259093174
-53.0 -175.0 9.96512207274539E-4
-53.0 -173.0 9.96512207274539E-4
-53.0 -171.0 2.4912805181863477E-4
-53.0 -169.0 0.0
-53.0 -167.0 0.0
-53.0 -165.0 0.0
-53.0 -163.0 0.0
-53.0 -161.0 0.0
-53.0 -159.0 0.0
-53.0 -157.0 0.0
-53.0 -155.0 0.0
-53.0 -153.0 0.0
-53.0 -151.0 0.0
-53.0 -149.0 0.0
-53.0 -147.0 0.0
-53.0 -145.0 0.0
-53.0 -143.0 0.0
-53.0 -141.0 0.0
-53.0 -139.0 0.0
-53.0 -137.0 0.0
-53.0 -135.0 0.0
-53.0 -133.0 0.0
-53.0 -131.0 0.0
-53.0 -129.0 0.0
-53.0 -127.0 0.0
-53.0 -125.0 0.0
-53.0 -123.0 0.0
-53.0 -121.0 0.0
-53.0 -119.0 0.0
-53.0 -117.0 0.0
-53.0 -115.0 0.0
-53.0 -113.0 0.0
-53.0 -111.0 0.0
-53.0 -109.0 0.0
-53.0 -107.0 0.0
-53.0 -105.0 0.0
-53.0 -103.0 0.0
-53.0 -101.0 0.0
-53.0 -99.0 0.0
-53.0 -97.0 0.0
-53.0 -95.0 0.0
-53.0 -93.0 0.0
-53.0 -91.0 0.0
-53.0 -89.0 2.4912805181863477E-4
-53.0 -87.0 4.982561036372695E-4
-53.0 -85.0 9.96512207274539E-4
-53.0 -83.0 0.001245640259093174
-53.0 -81.0 0.001245640259093174
-53.0 -79.0 0.001245640259093174
-53.0 -77.0 0.002242152466367713
-53.0 -75.0 0.0037369207772795215
-53.0 -73.0 0.004733432984554061
-53.0 -71.0 0.01046337817638266
-53.0 -69.0 0.01669157947184853
-53.0 -67.0 0.02765321375186846
-53.0 -65.0 0.05530642750373692
-53.0 -63.0 0.09068261086198307
-53.0 -61.0 0.15520677628300947
-53.0 -59.0 0.27030393622321874
-53.0 -57.0 0.4778276033881415
-53.0 -55.0 0.6420029895366218
-53.0 -53.0 0.7698056801195815
-53.0 -51.0 0.838315894369706
-53.0 -49.0 0.8754359740906826
-53.0 -47.0 0.8771798704534131
-53.0 -45.0 0.8430493273542601
-53.0 -43.0 0.7795216741405082
-53.0 -41.0 0.6611858495266567
-53.0 -39.0 0.5032386646736422
-53.0 -37.0 0.3009466865969108
-53.0 -35.0 0.17065271549576483
-53.0 -33.0 0.10637767812655705
-53.0 -31.0 0.07174887892376682
-53.0 -29.0 0.038365719980069754
-53.0 -27.0 0.023667164922770306
-53.0 -25.0 0.014947683109118086
-53.0 -23.0 0.009217737917289488
-53.0 -21.0 0.004733432984554061
-53.0 -19.0 0.0037369207772795215
-53.0 -17.0 0.002491280518186348
-53.0 -15.0 0.0014947683109118087
-53.0 -13.0 0.001245640259093174
-53.0 -11.0 0.001245640259093174
-53.0 -9.0 9.96512207274539E-4
-53.0 -7.0 9.96512207274539E-4
-53.0 -5.0 4.982561036372695E-4
-53.0 -3.0 2.4912805181863477E-4
-53.0 -1.0 0.0
-53.0 1.0 0.0
-53.0 3.0 0.0
-53.0 5.0 0.0
-53.0 7.0 0.0
-53.0 9.0 0.0
-53.0 11.0 0.0
-53.0 13.0 0.0
-53.0 15.0 0.0
-53.0 17.0 0.0
-53.0 19.0 0.0
-53.0 21.0 0.0
-53.0 23.0 0.0
-53.0 25.0 0.0
-53.0 27.0 0.0
-53.0 29.0 0.0
-53.0 31.0 0.0
-53.0 33.0 0.0
-53.0 35.0 0.0
-53.0 37.0 0.0
-53.0 39.0 0.0
-53.0 41.0 0.0
-53.0 43.0 0.0
-53.0 45.0 0.0
-53.0 47.0 0.0
-53.0 49.0 0.0
-53.0 51.0 0.0
-53.0 53.0 0.0
-53.0 55.0 0.0
-53.0 57.0 0.0
-53.0 59.0 0.0
-53.0 61.0 0.0
-53.0 63.0 0.0
-53.0 65.0 0.0
-53.0 67.0 0.0
-53.0 69.0 0.0
-53.0 71.0 0.0
-53.0 73.0 0.0
-53.0 75.0 0.0
-53.0 77.0 0.0
-53.0 79.0 0.0
-53.0 81.0 0.0
-53.0 83.0 0.0
-53.0 85.0 0.0
-53.0 87.0 2.4912805181863477E-4
-53.0 89.0 4.982561036372695E-4
-53.0 91.0 9.96512207274539E-4
-53.0 93.0 9.96512207274539E-4
-53.0 95.0 0.001245640259093174
-53.0 97.0 0.001245640259093174
-53.0 99.0 0.002242152466367713
-53.0 101.0 0.0037369207772795215
-53.0 103.0 0.004235176880916791
-53.0 105.0 0.008221225710014948
-53.0 107.0 0.013951170901843548
-53.0 109.0 0.021674140508221227
-53.0 111.0 0.03263577478824116
-53.0 113.0 0.05132037867463876
-53.0 115.0 0.07498754359740907
-53.0 117.0 0.10189337319382162
-53.0 119.0 0.1412556053811659
-53.0 121.0 0.19008470353761833
-53.0 123.0 0.27105132037867463
-53.0 125.0 0.36771300448430494
-53.0 127.0 0.44369706028898853
-53.0 129.0 0.4862979571499751
-53.0 131.0 0.5002491280518186
-53.0 133.0 0.48829098156452416
-53.0 135.0 0.461136023916293
-53.0 137.0 0.42077727952167415
-53.0 139.0 0.379920279023418
-53.0 141.0 0.3445440956651719
-53.0 143.0 0.2987045341305431
-53.0 145.0 0.2593423019431988
-53.0 147.0 0.21325361235675136
-53.0 149.0 0.18310911808669655
-53.0 151.0 0.1517189835575486
-53.0 153.0 0.11733931240657698
-53.0 155.0 0.08769307424015944
-53.0 157.0 0.06900847035376183
-53.0 159.0 0.04210264075734928
-53.0 161.0 0.027404085700049825
-53.0 163.0 0.020677628300946688
-53.0 165.0 0.014200298953662182
-53.0 167.0 0.010214250124564025
-53.0 169.0 0.0064773293472845045
-53.0 171.0 0.004235176880916791
-53.0 173.0 0.0037369207772795215
-53.0 175.0 0.0029895366218236174
-53.0 177.0 0.002242152466367713
-53.0 179.0 0.0014947683109118087
-51.0 -179.0 0.001245640259093174
-51.0 -177.0 9.96512207274539E-4
-51.0 -175.0 9.96512207274539E-4
-51.0 -173.0 4.982561036372695E-4
-51.0 -171.0 0.0
-51.0 -169.0 0.0
-51.0 -167.0 0.0
-51.0 -165.0 0.0
-51.0 -163.0 0.0
-51.0 -161.0 0.0
-51.0 -159.0 0.0
-51.0 -157.0 0.0
-51.0 -155.0 0.0
-51.0 -153.0 0.0
-51.0 -151.0 0.0
-51.0 -149.0 0.0
-51.0 -147.0 0.0
-51.0 -145.0 0.0
-51.0 -143.0 0.0
-51.0 -141.0 0.0
-51.0 -139.0 0.0
-51.0 -137.0 0.0
-51.0 -135.0 0.0
-51.0 -133.0 0.0
-51.0 -131.0 0.0
-51.0 -129.0 0.0
-51.0 -127.0 0.0
-51.0 -125.0 0.0
-51.0 -123.0 0.0
-51.0 -121.0 0.0
-51.0 -119.0 0.0
-51.0 -117.0 0.0
-51.0 -115.0 0.0
-51.0 -113.0 0.0
-51.0 -111.0 0.0
-51.0 -109.0 0.0
-51.0 -107.0 0.0
-51.0 -105.0 0.0
-51.0 -103.0 0.0
-51.0 -101.0 0.0
-51.0 -99.0 0.0
-51.0 -97.0 0.0
-51.0 -95.0 0.0
-51.0 -93.0 0.0
-51.0 -91.0 0.0
-51.0 -89.0 0.0
-51.0 -87.0 4.982561036372695E-4
-51.0 -85.0 9.96512207274539E-4
-51.0 -83.0 9.96512207274539E-4
-51.0 -81.0 0.001245640259093174
-51.0 -79.0 0.001245640259093174
-51.0 -77.0 0.002242152466367713
-51.0 -75.0 0.0037369207772795215
-51.0 -73.0 0.004235176880916791
-51.0 -71.0 0.008968609865470852
-51.0 -69.0 0.015445939212755356
-51.0 -67.0 0.02566018933731938
-51.0 -65.0 0.048829098156452415
-51.0 -63.0 0.08420528151469855
-51.0 -61.0 0.13477827603388143
-51.0 -59.0 0.22521175884404585
-51.0 -57.0 0.41131041355256603
-51.0 -55.0 0.5799701046337817
-51.0 -53.0 0.7110114598903836
-51.0 -51.0 0.7855007473841554
-51.0 -49.0 0.8226208271051321
-51.0 -47.0 0.8246138515196811
-51.0 -45.0 0.7912306925759841
-51.0 -43.0 0.71898355754858
-51.0 -41.0 0.594170403587444
-51.0 -39.0 0.4349775784753363
-51.0 -37.0 0.24539113104135526
-51.0 -35.0 0.15022421524663676
-51.0 -33.0 0.09217737917289487
-51.0 -31.0 0.061285500747384154
-51.0 -29.0 0.03263577478824116
-51.0 -27.0 0.021674140508221227
-51.0 -25.0 0.013452914798206279
-51.0 -23.0 0.007722969606377678
-51.0 -21.0 0.004235176880916791
-51.0 -19.0 0.0037369207772795215
-51.0 -17.0 0.002242152466367713
-51.0 -15.0 0.0014947683109118087
-51.0 -13.0 0.001245640259093174
-51.0 -11.0 0.001245640259093174
-51.0 -9.0 9.96512207274539E-4
-51.0 -7.0 4.982561036372695E-4
-51.0 -5.0 2.4912805181863477E-4
-51.0 -3.0 0.0
-51.0 -1.0 0.0
-51.0 1.0 0.0
-51.0 3.0 0.0
-51.0 5.0 0.0
-51.0 7.0 0.0
-51.0 9.0 0.0
-51.0 11.0 0.0
-51.0 13.0 0.0
-51.0 15.0 0.0
-51.0 17.0 0.0
-51.0 19.0 0.0
-51.0 21.0 0.0
-51.0 23.0 0.0
-51.0 25.0 0.0
-51.0 27.0 0.0
-51.0 29.0 0.0
-51.0 31.0 0.0
-51.0 33.0 0.0
-51.0 35.0 0.0
-51.0 37.0 0.0
-51.0 39.0 0.0
-51.0 41.0 0.0
-51.0 43.0 0.0
-51.0 45.0 0.0
-51.0 47.0 0.0
-51.0 49.0 0.0
-51.0 51.0 0.0
-51.0 53.0 0.0
-51.0 55.0 0.0
-51.0 57.0 0.0
-51.0 59.0 0.0
-51.0 61.0 0.0
-51.0 63.0 0.0
-51.0 65.0 0.0
-51.0 67.0 0.0
-51.0 69.0 0.0
-51.0 71.0 0.0
-51.0 73.0 0.0
-51.0 75.0 0.0
-51.0 77.0 0.0
-51.0 79.0 0.0
-51.0 81.0 0.0
-51.0 83.0 0.0
-51.0 85.0 0.0
-51.0 87.0 2.4912805181863477E-4
-51.0 89.0 4.982561036372695E-4
-51.0 91.0 9.96512207274539E-4
-51.0 93.0 9.96512207274539E-4
-51.0 95.0 0.001245640259093174
-51.0 97.0 0.001245640259093174
-51.0 99.0 0.0017438963627304435
-51.0 101.0 0.002491280518186348
-51.0 103.0 0.004235176880916791
-51.0 105.0 0.0064773293472845045
-51.0 107.0 0.012207274539113104
-51.0 109.0 0.017937219730941704
-51.0 111.0 0.026158445440956652
-51.0 113.0 0.03886397608370702
-51.0 115.0 0.06153462879920279
-51.0 117.0 0.0817140009965122
-51.0 119.0 0.10787244643746886
-51.0 121.0 0.1425012456402591
-51.0 123.0 0.18211260587942202
-51.0 125.0 0.2222222222222222
-51.0 127.0 0.273542600896861
-51.0 129.0 0.30742401594419533
-51.0 131.0 0.3173891380169407
-51.0 133.0 0.3066766317887394
-51.0 135.0 0.27827603388141503
-51.0 137.0 0.24314897857498755
-51.0 139.0 0.20802192326856003
-51.0 141.0 0.1860986547085202
-51.0 143.0 0.16915794718485302
-51.0 145.0 0.15146985550572994
-51.0 147.0 0.12780269058295965
-51.0 149.0 0.1096163428001993
-51.0 151.0 0.08968609865470852
-51.0 153.0 0.0744892874937718
-51.0 155.0 0.05406078724464375
-51.0 157.0 0.035127055306427506
-51.0 159.0 0.02391629297458894
-51.0 161.0 0.01768809167912307
-51.0 163.0 0.01245640259093174
-51.0 165.0 0.008221225710014948
-51.0 167.0 0.004982561036372696
-51.0 169.0 0.003986048829098156
-51.0 171.0 0.0037369207772795215
-51.0 173.0 0.002491280518186348
-51.0 175.0 0.002242152466367713
-51.0 177.0 0.001245640259093174
-51.0 179.0 0.001245640259093174
-49.0 -179.0 9.96512207274539E-4
-49.0 -177.0 9.96512207274539E-4
-49.0 -175.0 4.982561036372695E-4
-49.0 -173.0 0.0
-49.0 -171.0 0.0
-49.0 -169.0 0.0
-49.0 -167.0 0.0
-49.0 -165.0 0.0
-49.0 -163.0 0.0
-49.0 -161.0 0.0
-49.0 -159.0 0.0
-49.0 -157.0 0.0
-49.0 -155.0 0.0
-49.0 -153.0 0.0
-49.0 -151.0 0.0
-49.0 -149.0 0.0
-49.0 -147.0 0.0
-49.0 -145.0 0.0
-49.0 -143.0 0.0
-49.0 -141.0 0.0
-49.0 -139.0 0.0
-49.0 -137.0 0.0
-49.0 -135.0 0.0
-49.0 -133.0 0.0
-49.0 -131.0 0.0
-49.0 -129.0 0.0
-49.0 -127.0 0.0
-49.0 -125.0 0.0
-49.0 -123.0 0.0
-49.0 -121.0 0.0
-49.0 -119.0 0.0
-49.0 -117.0 0.0
-49.0 -115.0 0.0
-49.0 -113.0 0.0
-49.0 -111.0 0.0
-49.0 -109.0 0.0
-49.0 -107.0 0.0
-49.0 -105.0 0.0
-49.0 -103.0 0.0
-49.0 -101.0 0.0
-49.0 -99.0 0.0
-49.0 -97.0 0.0
-49.0 -95.0 0.0
-49.0 -93.0 0.0
-49.0 -91.0 0.0
-49.0 -89.0 0.0
-49.0 -87.0 4.982561036372695E-4
-49.0 -85.0 9.96512207274539E-4
-49.0 -83.0 9.96512207274539E-4
-49.0 -81.0 0.001245640259093174
-49.0 -79.0 0.001245640259093174
-49.0 -77.0 0.002242152466367713
-49.0 -75.0 0.0037369207772795215
-49.0 -73.0 0.004235176880916791
-49.0 -71.0 0.008221225710014948
-49.0 -69.0 0.014200298953662182
-49.0 -67.0 0.023667164922770306
-49.0 -65.0 0.0401096163428002
-49.0 -63.0 0.07498754359740907
-49.0 -61.0 0.11609367214748381
-49.0 -59.0 0.1841056302939711
-49.0 -57.0 0.3173891380169407
-49.0 -55.0 0.48829098156452416
-49.0 -53.0 0.6063776781265571
-49.0 -51.0 0.6965620328849028
-49.0 -49.0 0.7391629297458894
-49.0 -47.0 0.7404085700049826
-49.0 -45.0 0.6993024414549078
-49.0 -43.0 0.6111111111111112
-49.0 -41.0 0.4957648231190832
-49.0 -39.0 0.3285999003487793
-49.0 -37.0 0.1860986547085202
-49.0 -35.0 0.1203288490284006
-49.0 -33.0 0.0794718485301445
-49.0 -31.0 0.04359740906826109
-49.0 -29.0 0.026158445440956652
-49.0 -27.0 0.017438963627304436
-49.0 -25.0 0.01195814648729447
-49.0 -23.0 0.00622820129546587
-49.0 -21.0 0.004235176880916791
-49.0 -19.0 0.0029895366218236174
-49.0 -17.0 0.002242152466367713
-49.0 -15.0 0.001245640259093174
-49.0 -13.0 0.001245640259093174
-49.0 -11.0 9.96512207274539E-4
-49.0 -9.0 9.96512207274539E-4
-49.0 -7.0 4.982561036372695E-4
-49.0 -5.0 0.0
-49.0 -3.0 0.0
-49.0 -1.0 0.0
-49.0 1.0 0.0
-49.0 3.0 0.0
-49.0 5.0 0.0
-49.0 7.0 0.0
-49.0 9.0 0.0
-49.0 11.0 0.0
-49.0 13.0 0.0
-49.0 15.0 0.0
-49.0 17.0 0.0
-49.0 19.0 0.0
-49.0 21.0 0.0
-49.0 23.0 0.0
-49.0 25.0 0.0
-49.0 27.0 0.0
-49.0 29.0 0.0
-49.0 31.0 0.0
-49.0 33.0 0.0
-49.0 35.0 0.0
-49.0 37.0 0.0
-49.0 39.0 0.0
-49.0 41.0 0.0
-49.0 43.0 0.0
-49.0 45.0 0.0
-49.0 47.0 0.0
-49.0 49.0 0.0
-49.0 51.0 0.0
-49.0 53.0 0.0
-49.0 55.0 0.0
-49.0 57.0 0.0
-49.0 59.0 0.0
-49.0 61.0 0.0
-49.0 63.0 0.0
-49.0 65.0 0.0
-49.0 67.0 0.0
-49.0 69.0 0.0
-49.0 71.0 0.0
-49.0 73.0 0.0
-49.0 75.0 0.0
-49.0 77.0 0.0
-49.0 79.0 0.0
-49.0 81.0 0.0
-49.0 83.0 0.0
-49.0 85.0 0.0
-49.0 87.0 2.4912805181863477E-4
-49.0 89.0 4.982561036372695E-4
-49.0 91.0 9.96512207274539E-4
-49.0 93.0 9.96512207274539E-4
-49.0 95.0 0.001245640259093174
-49.0 97.0 0.001245640259093174
-49.0 99.0 0.0014947683109118087
-49.0 101.0 0.002242152466367713
-49.0 103.0 0.0037369207772795215
-49.0 105.0 0.004733432984554061
-49.0 107.0 0.008968609865470852
-49.0 109.0 0.014200298953662182
-49.0 111.0 0.021674140508221227
-49.0 113.0 0.02914798206278027
-49.0 115.0 0.04210264075734928
-49.0 117.0 0.06576980568011959
-49.0 119.0 0.08271051320378675
-49.0 121.0 0.10488290981564524
-49.0 123.0 0.12730443447932238
-49.0 125.0 0.1554559043348281
-49.0 127.0 0.17314399601395117
-49.0 129.0 0.1841056302939711
-49.0 131.0 0.18709516691579473
-49.0 133.0 0.18360737419033382
-49.0 135.0 0.17065271549576483
-49.0 137.0 0.15495764823119082
-49.0 139.0 0.13278525161933233
-49.0 141.0 0.11758844045839562
-49.0 143.0 0.10463378176382661
-49.0 145.0 0.08943697060288988
-49.0 147.0 0.08046836073741903
-49.0 149.0 0.07050323866467365
-49.0 151.0 0.05455904334828102
-49.0 153.0 0.03886397608370702
-49.0 155.0 0.02715495764823119
-49.0 157.0 0.021674140508221227
-49.0 159.0 0.015196811160936722
-49.0 161.0 0.0114598903836572
-49.0 163.0 0.006726457399103139
-49.0 165.0 0.004235176880916791
-49.0 167.0 0.0037369207772795215
-49.0 169.0 0.002491280518186348
-49.0 171.0 0.002242152466367713
-49.0 173.0 0.0014947683109118087
-49.0 175.0 0.001245640259093174
-49.0 177.0 0.001245640259093174
-49.0 179.0 0.001245640259093174
-47.0 -179.0 9.96512207274539E-4
-47.0 -177.0 4.982561036372695E-4
-47.0 -175.0 0.0
-47.0 -173.0 0.0
-47.0 -171.0 0.0
-47.0 -169.0 0.0
-47.0 -167.0 0.0
-47.0 -165.0 0.0
-47.0 -163.0 0.0
-47.0 -161.0 0.0
-47.0 -159.0 0.0
-47.0 -157.0 0.0
-47.0 -155.0 0.0
-47.0 -153.0 0.0
-47.0 -151.0 0.0
-47.0 -149.0 0.0
-47.0 -147.0 0.0
-47.0 -145.0 0.0
-47.0 -143.0 0.0
-47.0 -141.0 0.0
-47.0 -139.0 0.0
-47.0 -137.0 0.0
-47.0 -135.0 0.0
-47.0 -133.0 0.0
-47.0 -131.0 0.0
-47.0 -129.0 0.0
-47.0 -127.0 0.0
-47.0 -125.0 0.0
-47.0 -123.0 0.0
-47.0 -121.0 0.0
-47.0 -119.0 0.0
-47.0 -117.0 0.0
-47.0 -115.0 0.0
-47.0 -113.0 0.0
-47.0 -111.0 0.0
-47.0 -109.0 0.0
-47.0 -107.0 0.0
-47.0 -105.0 0.0
-47.0 -103.0 0.0
-47.0 -101.0 0.0
-47.0 -99.0 0.0
-47.0 -97.0 0.0
-47.0 -95.0 0.0
-47.0 -93.0 0.0
-47.0 -91.0 0.0
-47.0 -89.0 0.0
-47.0 -87.0 4.982561036372695E-4
-47.0 -85.0 9.96512207274539E-4
-47.0 -83.0 9.96512207274539E-4
-47.0 -81.0 0.001245640259093174
-47.0 -79.0 0.001245640259093174
-47.0 -77.0 0.002242152466367713
-47.0 -75.0 0.0029895366218236174
-47.0 -73.0 0.004235176880916791
-47.0 -71.0 0.006726457399103139
-47.0 -69.0 0.01245640259093174
-47.0 -67.0 0.02142501245640259
-47.0 -65.0 0.03338315894369706
-47.0 -63.0 0.06327852516193323
-47.0 -61.0 0.09267563527653214
-47.0 -59.0 0.14524165421026408
-47.0 -57.0 0.21748878923766815
-47.0 -55.0 0.3537618335824614
-47.0 -53.0 0.4803188839063279
-47.0 -51.0 0.5582959641255605
-47.0 -49.0 0.5956651718983558
-47.0 -47.0 0.5956651718983558
-47.0 -45.0 0.558046836073742
-47.0 -43.0 0.47882411559541604
-47.0 -41.0 0.34977578475336324
-47.0 -39.0 0.21101145989038367
-47.0 -37.0 0.14225211758844045
-47.0 -35.0 0.09068261086198307
-47.0 -33.0 0.06253114100647733
-47.0 -31.0 0.03338315894369706
-47.0 -29.0 0.021674140508221227
-47.0 -27.0 0.013951170901843548
-47.0 -25.0 0.008221225710014948
-47.0 -23.0 0.004235176880916791
-47.0 -21.0 0.0037369207772795215
-47.0 -19.0 0.002491280518186348
-47.0 -17.0 0.0014947683109118087
-47.0 -15.0 0.001245640259093174
-47.0 -13.0 0.001245640259093174
-47.0 -11.0 9.96512207274539E-4
-47.0 -9.0 4.982561036372695E-4
-47.0 -7.0 2.4912805181863477E-4
-47.0 -5.0 0.0
-47.0 -3.0 0.0
-47.0 -1.0 0.0
-47.0 1.0 0.0
-47.0 3.0 0.0
-47.0 5.0 0.0
-47.0 7.0 0.0
-47.0 9.0 0.0
-47.0 11.0 0.0
-47.0 13.0 0.0
-47.0 15.0 0.0
-47.0 17.0 0.0
-47.0 19.0 0.0
-47.0 21.0 0.0
-47.0 23.0 0.0
-47.0 25.0 0.0
-47.0 27.0 0.0
-47.0 29.0 0.0
-47.0 31.0 0.0
-47.0 33.0 0.0
-47.0 35.0 0.0
-47.0 37.0 0.0
-47.0 39.0 0.0
-47.0 41.0 0.0
-47.0 43.0 0.0
-47.0 45.0 0.0
-47.0 47.0 0.0
-47.0 49.0 0.0
-47.0 51.0 0.0
-47.0 53.0 0.0
-47.0 55.0 0.0
-47.0 57.0 0.0
-47.0 59.0 0.0
-47.0 61.0 0.0
-47.0 63.0 0.0
-47.0 65.0 0.0
-47.0 67.0 0.0
-47.0 69.0 0.0
-47.0 71.0 0.0
-47.0 73.0 0.0
-47.0 75.0 0.0
-47.0 77.0 0.0
-47.0 79.0 0.0
-47.0 81.0 0.0
-47.0 83.0 0.0
-47.0 85.0 0.0
-47.0 87.0 0.0
-47.0 89.0 4.982561036372695E-4
-47.0 91.0 9.96512207274539E-4
-47.0 93.0 9.96512207274539E-4
-47.0 95.0 0.001245640259093174
-47.0 97.0 0.001245640259093174
-47.0 99.0 0.001245640259093174
-47.0 101.0 0.002242152466367713
-47.0 103.0 0.0029895366218236174
-47.0 105.0 0.004235176880916791
-47.0 107.0 0.0064773293472845045
-47.0 109.0 0.011709018435475834
-47.0 111.0 0.01619332336821126
-47.0 113.0 0.022670652715495766
-47.0 115.0 0.029397110114598904
-47.0 117.0 0.04210264075734928
-47.0 119.0 0.06327852516193323
-47.0 121.0 0.07822620827105133
-47.0 123.0 0.09018435475834578
-47.0 125.0 0.10563029397110114
-47.0 127.0 0.11733931240657698
-47.0 129.0 0.12282012954658694
-47.0 131.0 0.12356751370204284
-47.0 133.0 0.1203288490284006
-47.0 135.0 0.10986547085201794
-47.0 137.0 0.09965122072745392
-47.0 139.0 0.08619830592924764
-47.0 141.0 0.07648231190832087
-47.0 143.0 0.06651718983557549
-47.0 145.0 0.055057299451918285
-47.0 147.0 0.04285002491280518
-47.0 149.0 0.03487792725460887
-47.0 151.0 0.02715495764823119
-47.0 153.0 0.022172396611858495
-47.0 155.0 0.016940707523667164
-47.0 157.0 0.013452914798206279
-47.0 159.0 0.009217737917289488
-47.0 161.0 0.0057299451918286
-47.0 163.0 0.004235176880916791
-47.0 165.0 0.0037369207772795215
-47.0 167.0 0.002491280518186348
-47.0 169.0 0.002242152466367713
-47.0 171.0 0.001245640259093174
-47.0 173.0 0.001245640259093174
-47.0 175.0 0.001245640259093174
-47.0 177.0 9.96512207274539E-4
-47.0 179.0 9.96512207274539E-4
-45.0 -179.0 2.4912805181863477E-4
-45.0 -177.0 0.0
-45.0 -175.0 0.0
-45.0 -173.0 0.0
-45.0 -171.0 0.0
-45.0 -169.0 0.0
-45.0 -167.0 0.0
-45.0 -165.0 0.0
-45.0 -163.0 0.0
-45.0 -161.0 0.0
-45.0 -159.0 0.0
-45.0 -157.0 0.0
-45.0 -155.0 0.0
-45.0 -153.0 0.0
-45.0 -151.0 0.0
-45.0 -149.0 0.0
-45.0 -147.0 0.0
-45.0 -145.0 0.0
-45.0 -143.0 0.0
-45.0 -141.0 0.0
-45.0 -139.0 0.0
-45.0 -137.0 0.0
-45.0 -135.0 0.0
-45.0 -133.0 0.0
-45.0 -131.0 0.0
-45.0 -129.0 0.0
-45.0 -127.0 0.0
-45.0 -125.0 0.0
-45.0 -123.0 0.0
-45.0 -121.0 0.0
-45.0 -119.0 0.0
-45.0 -117.0 0.0
-45.0 -115.0 0.0
-45.0 -113.0 0.0
-45.0 -111.0 0.0
-45.0 -109.0 0.0
-45.0 -107.0 0.0
-45.0 -105.0 0.0
-45.0 -103.0 0.0
-45.0 -101.0 0.0
-45.0 -99.0 0.0
-45.0 -97.0 0.0
-45.0 -95.0 0.0
-45.0 -93.0 0.0
-45.0 -91.0 0.0
-45.0 -89.0 2.4912805181863477E-4
-45.0 -87.0 4.982561036372695E-4
-45.0 -85.0 9.96512207274539E-4
-45.0 -83.0 9.96512207274539E-4
-45.0 -81.0 0.001245640259093174
-45.0 -79.0 0.001245640259093174
-45.0 -77.0 0.0017438963627304435
-45.0 -75.0 0.002491280518186348
-45.0 -73.0 0.0037369207772795215
-45.0 -71.0 0.0057299451918286
-45.0 -69.0 0.011210762331838564
-45.0 -67.0 0.01669157947184853
-45.0 -65.0 0.026158445440956652
-45.0 -63.0 0.043348281016442454
-45.0 -61.0 0.07498754359740907
-45.0 -59.0 0.1081215744892875
-45.0 -57.0 0.15819631290483308
-45.0 -55.0 0.21449925261584454
-45.0 -53.0 0.30742401594419533
-45.0 -51.0 0.3831589436970603
-45.0 -49.0 0.42750373692077726
-45.0 -47.0 0.42501245640259094
-45.0 -45.0 0.3794220229197808
-45.0 -43.0 0.29720976581963127
-45.0 -41.0 0.20602889885401096
-45.0 -39.0 0.15097159940209268
-45.0 -37.0 0.10189337319382162
-45.0 -35.0 0.07149975087194818
-45.0 -33.0 0.03911310413552566
-45.0 -31.0 0.024414549078226207
-45.0 -29.0 0.01669157947184853
-45.0 -27.0 0.0114598903836572
-45.0 -25.0 0.0057299451918286
-45.0 -23.0 0.003986048829098156
-45.0 -21.0 0.0029895366218236174
-45.0 -19.0 0.002242152466367713
-45.0 -17.0 0.001245640259093174
-45.0 -15.0 0.001245640259093174
-45.0 -13.0 9.96512207274539E-4
-45.0 -11.0 9.96512207274539E-4
-45.0 -9.0 2.4912805181863477E-4
-45.0 -7.0 0.0
-45.0 -5.0 0.0
-45.0 -3.0 0.0
-45.0 -1.0 0.0
-45.0 1.0 0.0
-45.0 3.0 0.0
-45.0 5.0 0.0
-45.0 7.0 0.0
-45.0 9.0 0.0
-45.0 11.0 0.0
-45.0 13.0 0.0
-45.0 15.0 0.0
-45.0 17.0 0.0
-45.0 19.0 0.0
-45.0 21.0 0.0
-45.0 23.0 0.0
-45.0 25.0 0.0
-45.0 27.0 0.0
-45.0 29.0 0.0
-45.0 31.0 0.0
-45.0 33.0 0.0
-45.0 35.0 0.0
-45.0 37.0 0.0
-45.0 39.0 0.0
-45.0 41.0 0.0
-45.0 43.0 0.0
-45.0 45.0 0.0
-45.0 47.0 0.0
-45.0 49.0 0.0
-45.0 51.0 0.0
-45.0 53.0 0.0
-45.0 55.0 0.0
-45.0 57.0 0.0
-45.0 59.0 0.0
-45.0 61.0 0.0
-45.0 63.0 0.0
-45.0 65.0 0.0
-45.0 67.0 0.0
-45.0 69.0 0.0
-45.0 71.0 0.0
-45.0 73.0 0.0
-45.0 75.0 0.0
-45.0 77.0 0.0
-45.0 79.0 0.0
-45.0 81.0 0.0
-45.0 83.0 0.0
-45.0 85.0 0.0
-45.0 87.0 0.0
-45.0 89.0 4.982561036372695E-4
-45.0 91.0 4.982561036372695E-4
-45.0 93.0 9.96512207274539E-4
-45.0 95.0 0.001245640259093174
-45.0 97.0 0.001245640259093174
-45.0 99.0 0.001245640259093174
-45.0 101.0 0.0014947683109118087
-45.0 103.0 0.002491280518186348
-45.0 105.0 0.0037369207772795215
-45.0 107.0 0.004235176880916791
-45.0 109.0 0.007224713502740409
-45.0 111.0 0.01195814648729447
-45.0 113.0 0.016442451420029897
-45.0 115.0 0.022172396611858495
-45.0 117.0 0.02815146985550573
-45.0 119.0 0.037867463876432486
-45.0 121.0 0.051818634778276036
-45.0 123.0 0.06626806178375685
-45.0 125.0 0.0744892874937718
-45.0 127.0 0.08046836073741903
-45.0 129.0 0.08271051320378675
-45.0 131.0 0.08271051320378675
-45.0 133.0 0.08046836073741903
-45.0 135.0 0.07424015944195317
-45.0 137.0 0.06626806178375685
-45.0 139.0 0.053811659192825115
-45.0 141.0 0.04110612855007474
-45.0 143.0 0.0343796711509716
-45.0 145.0 0.028400597907324365
-45.0 147.0 0.02391629297458894
-45.0 149.0 0.021674140508221227
-45.0 151.0 0.01669157947184853
-45.0 153.0 0.013702042850024913
-45.0 155.0 0.011210762331838564
-45.0 157.0 0.007473841554559043
-45.0 159.0 0.004733432984554061
-45.0 161.0 0.003986048829098156
-45.0 163.0 0.0037369207772795215
-45.0 165.0 0.002242152466367713
-45.0 167.0 0.0017438963627304435
-45.0 169.0 0.001245640259093174
-45.0 171.0 0.001245640259093174
-45.0 173.0 0.001245640259093174
-45.0 175.0 9.96512207274539E-4
-45.0 177.0 9.96512207274539E-4
-45.0 179.0 4.982561036372695E-4
-43.0 -179.0 0.0
-43.0 -177.0 0.0
-43.0 -175.0 0.0
-43.0 -173.0 0.0
-43.0 -171.0 0.0
-43.0 -169.0 0.0
-43.0 -167.0 0.0
-43.0 -165.0 0.0
-43.0 -163.0 0.0
-43.0 -161.0 0.0
-43.0 -159.0 0.0
-43.0 -157.0 0.0
-43.0 -155.0 0.0
-43.0 -153.0 0.0
-43.0 -151.0 0.0
-43.0 -149.0 0.0
-43.0 -147.0 0.0
-43.0 -145.0 0.0
-43.0 -143.0 0.0
-43.0 -141.0 0.0
-43.0 -139.0 0.0
-43.0 -137.0 0.0
-43.0 -135.0 0.0
-43.0 -133.0 0.0
-43.0 -131.0 0.0
-43.0 -129.0 0.0
-43.0 -127.0 0.0
-43.0 -125.0 0.0
-43.0 -123.0 0.0
-43.0 -121.0 0.0
-43.0 -119.0 0.0
-43.0 -117.0 0.0
-43.0 -115.0 0.0
-43.0 -113.0 0.0
-43.0 -111.0 0.0
-43.0 -109.0 0.0
-43.0 -107.0 0.0
-43.0 -105.0 0.0
-43.0 -103.0 0.0
-43.0 -101.0 0.0
-43.0 -99.0 0.0
-43.0 -97.0 0.0
-43.0 -95.0 0.0
-43.0 -93.0 0.0
-43.0 -91.0 0.0
-43.0 -89.0 2.4912805181863477E-4
-43.0 -87.0 4.982561036372695E-4
-43.0 -85.0 9.96512207274539E-4
-43.0 -83.0 9.96512207274539E-4
-43.0 -81.0 0.001245640259093174
-43.0 -79.0 0.001245640259093174
-43.0 -77.0 0.0014947683109118087
-43.0 -75.0 0.002491280518186348
-43.0 -73.0 0.0037369207772795215
-43.0 -71.0 0.004235176880916791
-43.0 -69.0 0.008221225710014948
-43.0 -67.0 0.014200298953662182
-43.0 -65.0 0.021674140508221227
-43.0 -63.0 0.03288490284005979
-43.0 -61.0 0.05455904334828102
-43.0 -59.0 0.08046836073741903
-43.0 -57.0 0.10861983059292477
-43.0 -55.0 0.14524165421026408
-43.0 -53.0 0.18285999003487793
-43.0 -51.0 0.2100149476831091
-43.0 -49.0 0.2341803687095167
-43.0 -47.0 0.23094170403587444
-43.0 -45.0 0.2055306427503737
-43.0 -43.0 0.17314399601395117
-43.0 -41.0 0.1325361235675137
-43.0 -39.0 0.09890383657199801
-43.0 -37.0 0.07299451918285998
-43.0 -35.0 0.04210264075734928
-43.0 -33.0 0.026158445440956652
-43.0 -31.0 0.017937219730941704
-43.0 -29.0 0.01245640259093174
-43.0 -27.0 0.007224713502740409
-43.0 -25.0 0.004235176880916791
-43.0 -23.0 0.0037369207772795215
-43.0 -21.0 0.002242152466367713
-43.0 -19.0 0.0014947683109118087
-43.0 -17.0 0.001245640259093174
-43.0 -15.0 0.001245640259093174
-43.0 -13.0 9.96512207274539E-4
-43.0 -11.0 4.982561036372695E-4
-43.0 -9.0 0.0
-43.0 -7.0 0.0
-43.0 -5.0 0.0
-43.0 -3.0 0.0
-43.0 -1.0 0.0
-43.0 1.0 0.0
-43.0 3.0 0.0
-43.0 5.0 0.0
-43.0 7.0 0.0
-43.0 9.0 0.0
-43.0 11.0 0.0
-43.0 13.0 0.0
-43.0 15.0 0.0
-43.0 17.0 0.0
-43.0 19.0 0.0
-43.0 21.0 0.0
-43.0 23.0 0.0
-43.0 25.0 0.0
-43.0 27.0 0.0
-43.0 29.0 0.0
-43.0 31.0 0.0
-43.0 33.0 0.0
-43.0 35.0 0.0
-43.0 37.0 0.0
-43.0 39.0 0.0
-43.0 41.0 0.0
-43.0 43.0 0.0
-43.0 45.0 0.0
-43.0 47.0 0.0
-43.0 49.0 0.0
-43.0 51.0 0.0
-43.0 53.0 0.0
-43.0 55.0 0.0
-43.0 57.0 0.0
-43.0 59.0 0.0
-43.0 61.0 0.0
-43.0 63.0 0.0
-43.0 65.0 0.0
-43.0 67.0 0.0
-43.0 69.0 0.0
-43.0 71.0 0.0
-43.0 73.0 0.0
-43.0 75.0 0.0
-43.0 77.0 0.0
-43.0 79.0 0.0
-43.0 81.0 0.0
-43.0 83.0 0.0
-43.0 85.0 0.0
-43.0 87.0 0.0
-43.0 89.0 2.4912805181863477E-4
-43.0 91.0 4.982561036372695E-4
-43.0 93.0 9.96512207274539E-4
-43.0 95.0 9.96512207274539E-4
-43.0 97.0 0.001245640259093174
-43.0 99.0 0.001245640259093174
-43.0 101.0 0.0014947683109118087
-43.0 103.0 0.002242152466367713
-43.0 105.0 0.002491280518186348
-43.0 107.0 0.0037369207772795215
-43.0 109.0 0.004235176880916791
-43.0 111.0 0.007224713502740409
-43.0 113.0 0.01195814648729447
-43.0 115.0 0.014947683109118086
-43.0 117.0 0.019930244145490782
-43.0 119.0 0.02391629297458894
-43.0 121.0 0.02914798206278027
-43.0 123.0 0.03736920777279522
-43.0 125.0 0.04210264075734928
-43.0 127.0 0.047583457897359245
-43.0 129.0 0.05082212257100149
-43.0 131.0 0.04932735426008968
-43.0 133.0 0.04359740906826109
-43.0 135.0 0.03911310413552566
-43.0 137.0 0.03388141504733433
-43.0 139.0 0.02815146985550573
-43.0 141.0 0.024414549078226207
-43.0 143.0 0.021674140508221227
-43.0 145.0 0.017937219730941704
-43.0 147.0 0.015196811160936722
-43.0 149.0 0.013203786746387643
-43.0 151.0 0.011210762331838564
-43.0 153.0 0.008221225710014948
-43.0 155.0 0.0057299451918286
-43.0 157.0 0.004235176880916791
-43.0 159.0 0.0037369207772795215
-43.0 161.0 0.0029895366218236174
-43.0 163.0 0.002242152466367713
-43.0 165.0 0.0014947683109118087
-43.0 167.0 0.001245640259093174
-43.0 169.0 0.001245640259093174
-43.0 171.0 0.001245640259093174
-43.0 173.0 9.96512207274539E-4
-43.0 175.0 9.96512207274539E-4
-43.0 177.0 4.982561036372695E-4
-43.0 179.0 2.4912805181863477E-4
-41.0 -179.0 0.0
-41.0 -177.0 0.0
-41.0 -175.0 0.0
-41.0 -173.0 0.0
-41.0 -171.0 0.0
-41.0 -169.0 0.0
-41.0 -167.0 0.0
-41.0 -165.0 0.0
-41.0 -163.0 0.0
-41.0 -161.0 0.0
-41.0 -159.0 0.0
-41.0 -157.0 0.0
-41.0 -155.0 0.0
-41.0 -153.0 0.0
-41.0 -151.0 0.0
-41.0 -149.0 0.0
-41.0 -147.0 0.0
-41.0 -145.0 0.0
-41.0 -143.0 0.0
-41.0 -141.0 0.0
-41.0 -139.0 0.0
-41.0 -137.0 0.0
-41.0 -135.0 0.0
-41.0 -133.0 0.0
-41.0 -131.0 0.0
-41.0 -129.0 0.0
-41.0 -127.0 0.0
-41.0 -125.0 0.0
-41.0 -123.0 0.0
-41.0 -121.0 0.0
-41.0 -119.0 0.0
-41.0 -117.0 0.0
-41.0 -115.0 0.0
-41.0 -113.0 0.0
-41.0 -111.0 0.0
-41.0 -109.0 0.0
-41.0 -107.0 0.0
-41.0 -105.0 0.0
-41.0 -103.0 0.0
-41.0 -101.0 0.0
-41.0 -99.0 0.0
-41.0 -97.0 0.0
-41.0 -95.0 0.0
-41.0 -93.0 0.0
-41.0 -91.0 0.0
-41.0 -89.0 2.4912805181863477E-4
-41.0 -87.0 4.982561036372695E-4
-41.0 -85.0 9.96512207274539E-4
-41.0 -83.0 9.96512207274539E-4
-41.0 -81.0 0.001245640259093174
-41.0 -79.0 0.001245640259093174
-41.0 -77.0 0.0014947683109118087
-41.0 -75.0 0.002242152466367713
-41.0 -73.0 0.0037369207772795215
-41.0 -71.0 0.004235176880916791
-41.0 -69.0 0.006726457399103139
-41.0 -67.0 0.01195814648729447
-41.0 -65.0 0.01669157947184853
-41.0 -63.0 0.024414549078226207
-41.0 -61.0 0.03587443946188341
-41.0 -59.0 0.05555555555555555
-41.0 -57.0 0.07747882411559541
-41.0 -55.0 0.09491778774289986
-41.0 -53.0 0.11509715994020926
-41.0 -51.0 0.12979571499750872
-41.0 -49.0 0.14150473343298456
-41.0 -47.0 0.13702042850024912
-41.0 -45.0 0.1245640259093174
-41.0 -43.0 0.10687593423019431
-41.0 -41.0 0.08495266567015446
-41.0 -39.0 0.06651718983557549
-41.0 -37.0 0.0401096163428002
-41.0 -35.0 0.026158445440956652
-41.0 -33.0 0.018435475834578975
-41.0 -31.0 0.012954658694569009
-41.0 -29.0 0.007972097658196313
-41.0 -27.0 0.004235176880916791
-41.0 -25.0 0.0037369207772795215
-41.0 -23.0 0.002491280518186348
-41.0 -21.0 0.0014947683109118087
-41.0 -19.0 0.001245640259093174
-41.0 -17.0 0.001245640259093174
-41.0 -15.0 9.96512207274539E-4
-41.0 -13.0 4.982561036372695E-4
-41.0 -11.0 2.4912805181863477E-4
-41.0 -9.0 0.0
-41.0 -7.0 0.0
-41.0 -5.0 0.0
-41.0 -3.0 0.0
-41.0 -1.0 0.0
-41.0 1.0 0.0
-41.0 3.0 0.0
-41.0 5.0 0.0
-41.0 7.0 0.0
-41.0 9.0 0.0
-41.0 11.0 0.0
-41.0 13.0 0.0
-41.0 15.0 0.0
-41.0 17.0 0.0
-41.0 19.0 0.0
-41.0 21.0 0.0
-41.0 23.0 0.0
-41.0 25.0 0.0
-41.0 27.0 0.0
-41.0 29.0 0.0
-41.0 31.0 0.0
-41.0 33.0 0.0
-41.0 35.0 0.0
-41.0 37.0 0.0
-41.0 39.0 0.0
-41.0 41.0 0.0
-41.0 43.0 0.0
-41.0 45.0 0.0
-41.0 47.0 0.0
-41.0 49.0 0.0
-41.0 51.0 0.0
-41.0 53.0 0.0
-41.0 55.0 0.0
-41.0 57.0 0.0
-41.0 59.0 0.0
-41.0 61.0 0.0
-41.0 63.0 0.0
-41.0 65.0 0.0
-41.0 67.0 0.0
-41.0 69.0 0.0
-41.0 71.0 0.0
-41.0 73.0 0.0
-41.0 75.0 0.0
-41.0 77.0 0.0
-41.0 79.0 0.0
-41.0 81.0 0.0
-41.0 83.0 0.0
-41.0 85.0 0.0
-41.0 87.0 0.0
-41.0 89.0 2.4912805181863477E-4
-41.0 91.0 4.982561036372695E-4
-41.0 93.0 9.96512207274539E-4
-41.0 95.0 9.96512207274539E-4
-41.0 97.0 0.001245640259093174
-41.0 99.0 0.001245640259093174
-41.0 101.0 0.001245640259093174
-41.0 103.0 0.0014947683109118087
-41.0 105.0 0.002242152466367713
-41.0 107.0 0.0029895366218236174
-41.0 109.0 0.0037369207772795215
-41.0 111.0 0.004235176880916791
-41.0 113.0 0.0064773293472845045
-41.0 115.0 0.009217737917289488
-41.0 117.0 0.01245640259093174
-41.0 119.0 0.015445939212755356
-41.0 121.0 0.018933731938216243
-41.0 123.0 0.022172396611858495
-41.0 125.0 0.02391629297458894
-41.0 127.0 0.026158445440956652
-41.0 129.0 0.02665670154459392
-41.0 131.0 0.026158445440956652
-41.0 133.0 0.02491280518186348
-41.0 135.0 0.0229197807673144
-41.0 137.0 0.02092675635276532
-41.0 139.0 0.017937219730941704
-41.0 141.0 0.015445939212755356
-41.0 143.0 0.013702042850024913
-41.0 145.0 0.01195814648729447
-41.0 147.0 0.009217737917289488
-41.0 149.0 0.007473841554559043
-41.0 151.0 0.0057299451918286
-41.0 153.0 0.004235176880916791
-41.0 155.0 0.004235176880916791
-41.0 157.0 0.0037369207772795215
-41.0 159.0 0.002491280518186348
-41.0 161.0 0.002242152466367713
-41.0 163.0 0.0014947683109118087
-41.0 165.0 0.001245640259093174
-41.0 167.0 0.001245640259093174
-41.0 169.0 0.001245640259093174
-41.0 171.0 9.96512207274539E-4
-41.0 173.0 4.982561036372695E-4
-41.0 175.0 2.4912805181863477E-4
-41.0 177.0 0.0
-41.0 179.0 0.0
-39.0 -179.0 0.0
-39.0 -177.0 0.0
-39.0 -175.0 0.0
-39.0 -173.0 0.0
-39.0 -171.0 0.0
-39.0 -169.0 0.0
-39.0 -167.0 0.0
-39.0 -165.0 0.0
-39.0 -163.0 0.0
-39.0 -161.0 0.0
-39.0 -159.0 0.0
-39.0 -157.0 0.0
-39.0 -155.0 0.0
-39.0 -153.0 0.0
-39.0 -151.0 0.0
-39.0 -149.0 0.0
-39.0 -147.0 0.0
-39.0 -145.0 0.0
-39.0 -143.0 0.0
-39.0 -141.0 0.0
-39.0 -139.0 0.0
-39.0 -137.0 0.0
-39.0 -135.0 0.0
-39.0 -133.0 0.0
-39.0 -131.0 0.0
-39.0 -129.0 0.0
-39.0 -127.0 0.0
-39.0 -125.0 0.0
-39.0 -123.0 0.0
-39.0 -121.0 0.0
-39.0 -119.0 0.0
-39.0 -117.0 0.0
-39.0 -115.0 0.0
-39.0 -113.0 0.0
-39.0 -111.0 0.0
-39.0 -109.0 0.0
-39.0 -107.0 0.0
-39.0 -105.0 0.0
-39.0 -103.0 0.0
-39.0 -101.0 0.0
-39.0 -99.0 0.0
-39.0 -97.0 0.0
-39.0 -95.0 0.0
-39.0 -93.0 0.0
-39.0 -91.0 0.0
-39.0 -89.0 2.4912805181863477E-4
-39.0 -87.0 4.982561036372695E-4
-39.0 -85.0 9.96512207274539E-4
-39.0 -83.0 9.96512207274539E-4
-39.0 -81.0 0.001245640259093174
-39.0 -79.0 0.001245640259093174
-39.0 -77.0 0.0014947683109118087
-39.0 -75.0 0.002242152466367713
-39.0 -73.0 0.0029895366218236174
-39.0 -71.0 0.0037369207772795215
-39.0 -69.0 0.00523168908819133
-39.0 -67.0 0.008470353761833582
-39.0 -65.0 0.013702042850024913
-39.0 -63.0 0.01943198804185351
-39.0 -61.0 0.025411061285500747
-39.0 -59.0 0.0343796711509716
-39.0 -57.0 0.047583457897359245
-39.0 -55.0 0.06626806178375685
-39.0 -53.0 0.07673143996013951
-39.0 -51.0 0.08370702541106129
-39.0 -49.0 0.08669656203288491
-39.0 -47.0 0.08445440956651719
-39.0 -45.0 0.0794718485301445
-39.0 -43.0 0.06925759840558046
-39.0 -41.0 0.0515695067264574
-39.0 -39.0 0.0343796711509716
-39.0 -37.0 0.02391629297458894
-39.0 -35.0 0.01768809167912307
-39.0 -33.0 0.01245640259093174
-39.0 -31.0 0.007722969606377678
-39.0 -29.0 0.004235176880916791
-39.0 -27.0 0.0037369207772795215
-39.0 -25.0 0.002491280518186348
-39.0 -23.0 0.0017438963627304435
-39.0 -21.0 0.001245640259093174
-39.0 -19.0 0.001245640259093174
-39.0 -17.0 9.96512207274539E-4
-39.0 -15.0 9.96512207274539E-4
-39.0 -13.0 2.4912805181863477E-4
-39.0 -11.0 0.0
-39.0 -9.0 0.0
-39.0 -7.0 0.0
-39.0 -5.0 0.0
-39.0 -3.0 0.0
-39.0 -1.0 0.0
-39.0 1.0 0.0
-39.0 3.0 0.0
-39.0 5.0 0.0
-39.0 7.0 0.0
-39.0 9.0 0.0
-39.0 11.0 0.0
-39.0 13.0 0.0
-39.0 15.0 0.0
-39.0 17.0 0.0
-39.0 19.0 0.0
-39.0 21.0 0.0
-39.0 23.0 0.0
-39.0 25.0 0.0
-39.0 27.0 0.0
-39.0 29.0 0.0
-39.0 31.0 0.0
-39.0 33.0 0.0
-39.0 35.0 0.0
-39.0 37.0 0.0
-39.0 39.0 0.0
-39.0 41.0 0.0
-39.0 43.0 0.0
-39.0 45.0 0.0
-39.0 47.0 0.0
-39.0 49.0 0.0
-39.0 51.0 0.0
-39.0 53.0 0.0
-39.0 55.0 0.0
-39.0 57.0 0.0
-39.0 59.0 0.0
-39.0 61.0 0.0
-39.0 63.0 0.0
-39.0 65.0 0.0
-39.0 67.0 0.0
-39.0 69.0 0.0
-39.0 71.0 0.0
-39.0 73.0 0.0
-39.0 75.0 0.0
-39.0 77.0 0.0
-39.0 79.0 0.0
-39.0 81.0 0.0
-39.0 83.0 0.0
-39.0 85.0 0.0
-39.0 87.0 0.0
-39.0 89.0 0.0
-39.0 91.0 2.4912805181863477E-4
-39.0 93.0 4.982561036372695E-4
-39.0 95.0 9.96512207274539E-4
-39.0 97.0 0.001245640259093174
-39.0 99.0 0.001245640259093174
-39.0 101.0 0.001245640259093174
-39.0 103.0 0.001245640259093174
-39.0 105.0 0.0017438963627304435
-39.0 107.0 0.002242152466367713
-39.0 109.0 0.0029895366218236174
-39.0 111.0 0.0037369207772795215
-39.0 113.0 0.004235176880916791
-39.0 115.0 0.00523168908819133
-39.0 117.0 0.006975585450921774
-39.0 119.0 0.008968609865470852
-39.0 121.0 0.01195814648729447
-39.0 123.0 0.013203786746387643
-39.0 125.0 0.014200298953662182
-39.0 127.0 0.015445939212755356
-39.0 129.0 0.015944195316392625
-39.0 131.0 0.015445939212755356
-39.0 133.0 0.014947683109118086
-39.0 135.0 0.013702042850024913
-39.0 137.0 0.01245640259093174
-39.0 139.0 0.0114598903836572
-39.0 141.0 0.009217737917289488
-39.0 143.0 0.007722969606377678
-39.0 145.0 0.0064773293472845045
-39.0 147.0 0.00523168908819133
-39.0 149.0 0.004235176880916791
-39.0 151.0 0.004235176880916791
-39.0 153.0 0.0037369207772795215
-39.0 155.0 0.003487792725460887
-39.0 157.0 0.002491280518186348
-39.0 159.0 0.002242152466367713
-39.0 161.0 0.0014947683109118087
-39.0 163.0 0.001245640259093174
-39.0 165.0 0.001245640259093174
-39.0 167.0 0.001245640259093174
-39.0 169.0 9.96512207274539E-4
-39.0 171.0 4.982561036372695E-4
-39.0 173.0 2.4912805181863477E-4
-39.0 175.0 0.0
-39.0 177.0 0.0
-39.0 179.0 0.0
-37.0 -179.0 0.0
-37.0 -177.0 0.0
-37.0 -175.0 0.0
-37.0 -173.0 0.0
-37.0 -171.0 0.0
-37.0 -169.0 0.0
-37.0 -167.0 0.0
-37.0 -165.0 0.0
-37.0 -163.0 0.0
-37.0 -161.0 0.0
-37.0 -159.0 0.0
-37.0 -157.0 0.0
-37.0 -155.0 0.0
-37.0 -153.0 0.0
-37.0 -151.0 0.0
-37.0 -149.0 0.0
-37.0 -147.0 0.0
-37.0 -145.0 0.0
-37.0 -143.0 0.0
-37.0 -141.0 0.0
-37.0 -139.0 0.0
-37.0 -137.0 0.0
-37.0 -135.0 0.0
-37.0 -133.0 0.0
-37.0 -131.0 0.0
-37.0 -129.0 0.0
-37.0 -127.0 0.0
-37.0 -125.0 0.0
-37.0 -123.0 0.0
-37.0 -121.0 0.0
-37.0 -119.0 0.0
-37.0 -117.0 0.0
-37.0 -115.0 0.0
-37.0 -113.0 0.0
-37.0 -111.0 0.0
-37.0 -109.0 0.0
-37.0 -107.0 0.0
-37.0 -105.0 0.0
-37.0 -103.0 0.0
-37.0 -101.0 0.0
-37.0 -99.0 0.0
-37.0 -97.0 0.0
-37.0 -95.0 0.0
-37.0 -93.0 0.0
-37.0 -91.0 0.0
-37.0 -89.0 2.4912805181863477E-4
-37.0 -87.0 4.982561036372695E-4
-37.0 -85.0 9.96512207274539E-4
-37.0 -83.0 9.96512207274539E-4
-37.0 -81.0 0.001245640259093174
-37.0 -79.0 0.001245640259093174
-37.0 -77.0 0.001245640259093174
-37.0 -75.0 0.002242152466367713
-37.0 -73.0 0.002491280518186348
-37.0 -71.0 0.0037369207772795215
-37.0 -69.0 0.004235176880916791
-37.0 -67.0 0.0064773293472845045
-37.0 -65.0 0.010712506228201295
-37.0 -63.0 0.013951170901843548
-37.0 -61.0 0.01868460388639761
-37.0 -59.0 0.023667164922770306
-37.0 -57.0 0.02914798206278027
-37.0 -55.0 0.03687095166915795
-37.0 -53.0 0.04210264075734928
-37.0 -51.0 0.048829098156452415
-37.0 -49.0 0.051818634778276036
-37.0 -47.0 0.048829098156452415
-37.0 -45.0 0.041355256601893375
-37.0 -43.0 0.0343796711509716
-37.0 -41.0 0.026407573492775286
-37.0 -39.0 0.021674140508221227
-37.0 -37.0 0.015196811160936722
-37.0 -35.0 0.01195814648729447
-37.0 -33.0 0.006975585450921774
-37.0 -31.0 0.004235176880916791
-37.0 -29.0 0.0037369207772795215
-37.0 -27.0 0.002491280518186348
-37.0 -25.0 0.0017438963627304435
-37.0 -23.0 0.001245640259093174
-37.0 -21.0 0.001245640259093174
-37.0 -19.0 9.96512207274539E-4
-37.0 -17.0 9.96512207274539E-4
-37.0 -15.0 4.982561036372695E-4
-37.0 -13.0 0.0
-37.0 -11.0 0.0
-37.0 -9.0 0.0
-37.0 -7.0 0.0
-37.0 -5.0 0.0
-37.0 -3.0 0.0
-37.0 -1.0 0.0
-37.0 1.0 0.0
-37.0 3.0 0.0
-37.0 5.0 0.0
-37.0 7.0 0.0
-37.0 9.0 0.0
-37.0 11.0 0.0
-37.0 13.0 0.0
-37.0 15.0 0.0
-37.0 17.0 0.0
-37.0 19.0 0.0
-37.0 21.0 0.0
-37.0 23.0 0.0
-37.0 25.0 0.0
-37.0 27.0 0.0
-37.0 29.0 0.0
-37.0 31.0 0.0
-37.0 33.0 0.0
-37.0 35.0 0.0
-37.0 37.0 0.0
-37.0 39.0 0.0
-37.0 41.0 0.0
-37.0 43.0 0.0
-37.0 45.0 0.0
-37.0 47.0 0.0
-37.0 49.0 0.0
-37.0 51.0 0.0
-37.0 53.0 0.0
-37.0 55.0 0.0
-37.0 57.0 0.0
-37.0 59.0 0.0
-37.0 61.0 0.0
-37.0 63.0 0.0
-37.0 65.0 0.0
-37.0 67.0 0.0
-37.0 69.0 0.0
-37.0 71.0 0.0
-37.0 73.0 0.0
-37.0 75.0 0.0
-37.0 77.0 0.0
-37.0 79.0 0.0
-37.0 81.0 0.0
-37.0 83.0 0.0
-37.0 85.0 0.0
-37.0 87.0 0.0
-37.0 89.0 0.0
-37.0 91.0 2.4912805181863477E-4
-37.0 93.0 4.982561036372695E-4
-37.0 95.0 9.96512207274539E-4
-37.0 97.0 9.96512207274539E-4
-37.0 99.0 0.001245640259093174
-37.0 101.0 0.001245640259093174
-37.0 103.0 0.001245640259093174
-37.0 105.0 0.0014947683109118087
-37.0 107.0 0.0017438963627304435
-37.0 109.0 0.002242152466367713
-37.0 111.0 0.002491280518186348
-37.0 113.0 0.0037369207772795215
-37.0 115.0 0.0037369207772795215
-37.0 117.0 0.004235176880916791
-37.0 119.0 0.004235176880916791
-37.0 121.0 0.00523168908819133
-37.0 123.0 0.0064773293472845045
-37.0 125.0 0.007224713502740409
-37.0 127.0 0.008221225710014948
-37.0 129.0 0.008221225710014948
-37.0 131.0 0.008221225710014948
-37.0 133.0 0.008221225710014948
-37.0 135.0 0.007224713502740409
-37.0 137.0 0.0064773293472845045
-37.0 139.0 0.00523168908819133
-37.0 141.0 0.004235176880916791
-37.0 143.0 0.004235176880916791
-37.0 145.0 0.004235176880916791
-37.0 147.0 0.0037369207772795215
-37.0 149.0 0.0037369207772795215
-37.0 151.0 0.0029895366218236174
-37.0 153.0 0.002491280518186348
-37.0 155.0 0.002242152466367713
-37.0 157.0 0.0017438963627304435
-37.0 159.0 0.001245640259093174
-37.0 161.0 0.001245640259093174
-37.0 163.0 0.001245640259093174
-37.0 165.0 9.96512207274539E-4
-37.0 167.0 9.96512207274539E-4
-37.0 169.0 4.982561036372695E-4
-37.0 171.0 0.0
-37.0 173.0 0.0
-37.0 175.0 0.0
-37.0 177.0 0.0
-37.0 179.0 0.0
-35.0 -179.0 0.0
-35.0 -177.0 0.0
-35.0 -175.0 0.0
-35.0 -173.0 0.0
-35.0 -171.0 0.0
-35.0 -169.0 0.0
-35.0 -167.0 0.0
-35.0 -165.0 0.0
-35.0 -163.0 0.0
-35.0 -161.0 0.0
-35.0 -159.0 0.0
-35.0 -157.0 0.0
-35.0 -155.0 0.0
-35.0 -153.0 0.0
-35.0 -151.0 0.0
-35.0 -149.0 0.0
-35.0 -147.0 0.0
-35.0 -145.0 0.0
-35.0 -143.0 0.0
-35.0 -141.0 0.0
-35.0 -139.0 0.0
-35.0 -137.0 0.0
-35.0 -135.0 0.0
-35.0 -133.0 0.0
-35.0 -131.0 0.0
-35.0 -129.0 0.0
-35.0 -127.0 0.0
-35.0 -125.0 0.0
-35.0 -123.0 0.0
-35.0 -121.0 0.0
-35.0 -119.0 0.0
-35.0 -117.0 0.0
-35.0 -115.0 0.0
-35.0 -113.0 0.0
-35.0 -111.0 0.0
-35.0 -109.0 0.0
-35.0 -107.0 0.0
-35.0 -105.0 0.0
-35.0 -103.0 0.0
-35.0 -101.0 0.0
-35.0 -99.0 0.0
-35.0 -97.0 0.0
-35.0 -95.0 0.0
-35.0 -93.0 0.0
-35.0 -91.0 0.0
-35.0 -89.0 0.0
-35.0 -87.0 4.982561036372695E-4
-35.0 -85.0 9.96512207274539E-4
-35.0 -83.0 9.96512207274539E-4
-35.0 -81.0 0.001245640259093174
-35.0 -79.0 0.001245640259093174
-35.0 -77.0 0.001245640259093174
-35.0 -75.0 0.0014947683109118087
-35.0 -73.0 0.002242152466367713
-35.0 -71.0 0.0029895366218236174
-35.0 -69.0 0.0037369207772795215
-35.0 -67.0 0.004235176880916791
-35.0 -65.0 0.006975585450921774
-35.0 -63.0 0.01096163428001993
-35.0 -61.0 0.013702042850024913
-35.0 -59.0 0.01669157947184853
-35.0 -57.0 0.021175884404583956
-35.0 -55.0 0.023667164922770306
-35.0 -53.0 0.02566018933731938
-35.0 -51.0 0.026905829596412557
-35.0 -49.0 0.026905829596412557
-35.0 -47.0 0.02566018933731938
-35.0 -45.0 0.023667164922770306
-35.0 -43.0 0.02042850024912805
-35.0 -41.0 0.01619332336821126
-35.0 -39.0 0.01245640259093174
-35.0 -37.0 0.008968609865470852
-35.0 -35.0 0.0057299451918286
-35.0 -33.0 0.004235176880916791
-35.0 -31.0 0.0037369207772795215
-35.0 -29.0 0.002491280518186348
-35.0 -27.0 0.0014947683109118087
-35.0 -25.0 0.001245640259093174
-35.0 -23.0 0.001245640259093174
-35.0 -21.0 9.96512207274539E-4
-35.0 -19.0 9.96512207274539E-4
-35.0 -17.0 4.982561036372695E-4
-35.0 -15.0 0.0
-35.0 -13.0 0.0
-35.0 -11.0 0.0
-35.0 -9.0 0.0
-35.0 -7.0 0.0
-35.0 -5.0 0.0
-35.0 -3.0 0.0
-35.0 -1.0 0.0
-35.0 1.0 0.0
-35.0 3.0 0.0
-35.0 5.0 0.0
-35.0 7.0 0.0
-35.0 9.0 0.0
-35.0 11.0 0.0
-35.0 13.0 0.0
-35.0 15.0 0.0
-35.0 17.0 0.0
-35.0 19.0 0.0
-35.0 21.0 0.0
-35.0 23.0 0.0
-35.0 25.0 0.0
-35.0 27.0 0.0
-35.0 29.0 0.0
-35.0 31.0 0.0
-35.0 33.0 0.0
-35.0 35.0 0.0
-35.0 37.0 0.0
-35.0 39.0 0.0
-35.0 41.0 0.0
-35.0 43.0 0.0
-35.0 45.0 0.0
-35.0 47.0 0.0
-35.0 49.0 0.0
-35.0 51.0 0.0
-35.0 53.0 0.0
-35.0 55.0 0.0
-35.0 57.0 0.0
-35.0 59.0 0.0
-35.0 61.0 0.0
-35.0 63.0 0.0
-35.0 65.0 0.0
-35.0 67.0 0.0
-35.0 69.0 0.0
-35.0 71.0 0.0
-35.0 73.0 0.0
-35.0 75.0 0.0
-35.0 77.0 0.0
-35.0 79.0 0.0
-35.0 81.0 0.0
-35.0 83.0 0.0
-35.0 85.0 0.0
-35.0 87.0 0.0
-35.0 89.0 0.0
-35.0 91.0 0.0
-35.0 93.0 2.4912805181863477E-4
-35.0 95.0 4.982561036372695E-4
-35.0 97.0 9.96512207274539E-4
-35.0 99.0 9.96512207274539E-4
-35.0 101.0 0.001245640259093174
-35.0 103.0 0.001245640259093174
-35.0 105.0 0.001245640259093174
-35.0 107.0 0.001245640259093174
-35.0 109.0 0.0014947683109118087
-35.0 111.0 0.002242152466367713
-35.0 113.0 0.002491280518186348
-35.0 115.0 0.002491280518186348
-35.0 117.0 0.0037369207772795215
-35.0 119.0 0.0037369207772795215
-35.0 121.0 0.0037369207772795215
-35.0 123.0 0.0037369207772795215
-35.0 125.0 0.004235176880916791
-35.0 127.0 0.004235176880916791
-35.0 129.0 0.004235176880916791
-35.0 131.0 0.004235176880916791
-35.0 133.0 0.004235176880916791
-35.0 135.0 0.004235176880916791
-35.0 137.0 0.003986048829098156
-35.0 139.0 0.0037369207772795215
-35.0 141.0 0.0037369207772795215
-35.0 143.0 0.0037369207772795215
-35.0 145.0 0.0029895366218236174
-35.0 147.0 0.002491280518186348
-35.0 149.0 0.002242152466367713
-35.0 151.0 0.002242152466367713
-35.0 153.0 0.0017438963627304435
-35.0 155.0 0.0014947683109118087
-35.0 157.0 0.001245640259093174
-35.0 159.0 0.001245640259093174
-35.0 161.0 0.001245640259093174
-35.0 163.0 9.96512207274539E-4
-35.0 165.0 9.96512207274539E-4
-35.0 167.0 4.982561036372695E-4
-35.0 169.0 0.0
-35.0 171.0 0.0
-35.0 173.0 0.0
-35.0 175.0 0.0
-35.0 177.0 0.0
-35.0 179.0 0.0
-33.0 -179.0 0.0
-33.0 -177.0 0.0
-33.0 -175.0 0.0
-33.0 -173.0 0.0
-33.0 -171.0 0.0
-33.0 -169.0 0.0
-33.0 -167.0 0.0
-33.0 -165.0 0.0
-33.0 -163.0 0.0
-33.0 -161.0 0.0
-33.0 -159.0 0.0
-33.0 -157.0 0.0
-33.0 -155.0 0.0
-33.0 -153.0 0.0
-33.0 -151.0 0.0
-33.0 -149.0 0.0
-33.0 -147.0 0.0
-33.0 -145.0 0.0
-33.0 -143.0 0.0
-33.0 -141.0 0.0
-33.0 -139.0 0.0
-33.0 -137.0 0.0
-33.0 -135.0 0.0
-33.0 -133.0 0.0
-33.0 -131.0 0.0
-33.0 -129.0 0.0
-33.0 -127.0 0.0
-33.0 -125.0 0.0
-33.0 -123.0 0.0
-33.0 -121.0 0.0
-33.0 -119.0 0.0
-33.0 -117.0 0.0
-33.0 -115.0 0.0
-33.0 -113.0 0.0
-33.0 -111.0 0.0
-33.0 -109.0 0.0
-33.0 -107.0 0.0
-33.0 -105.0 0.0
-33.0 -103.0 0.0
-33.0 -101.0 0.0
-33.0 -99.0 0.0
-33.0 -97.0 0.0
-33.0 -95.0 0.0
-33.0 -93.0 0.0
-33.0 -91.0 0.0
-33.0 -89.0 0.0
-33.0 -87.0 4.982561036372695E-4
-33.0 -85.0 9.96512207274539E-4
-33.0 -83.0 9.96512207274539E-4
-33.0 -81.0 9.96512207274539E-4
-33.0 -79.0 0.001245640259093174
-33.0 -77.0 0.001245640259093174
-33.0 -75.0 0.001245640259093174
-33.0 -73.0 0.002242152466367713
-33.0 -71.0 0.002491280518186348
-33.0 -69.0 0.0037369207772795215
-33.0 -67.0 0.0037369207772795215
-33.0 -65.0 0.004235176880916791
-33.0 -63.0 0.0064773293472845045
-33.0 -61.0 0.008968609865470852
-33.0 -59.0 0.01195814648729447
-33.0 -57.0 0.013702042850024913
-33.0 -55.0 0.015196811160936722
-33.0 -53.0 0.01669157947184853
-33.0 -51.0 0.016940707523667164
-33.0 -49.0 0.01669157947184853
-33.0 -47.0 0.015944195316392625
-33.0 -45.0 0.013951170901843548
-33.0 -43.0 0.01245640259093174
-33.0 -41.0 0.009217737917289488
-33.0 -39.0 0.006726457399103139
-33.0 -37.0 0.004235176880916791
-33.0 -35.0 0.0037369207772795215
-33.0 -33.0 0.0032386646736422523
-33.0 -31.0 0.002242152466367713
-33.0 -29.0 0.0014947683109118087
-33.0 -27.0 0.001245640259093174
-33.0 -25.0 0.001245640259093174
-33.0 -23.0 9.96512207274539E-4
-33.0 -21.0 9.96512207274539E-4
-33.0 -19.0 4.982561036372695E-4
-33.0 -17.0 0.0
-33.0 -15.0 0.0
-33.0 -13.0 0.0
-33.0 -11.0 0.0
-33.0 -9.0 0.0
-33.0 -7.0 0.0
-33.0 -5.0 0.0
-33.0 -3.0 0.0
-33.0 -1.0 0.0
-33.0 1.0 0.0
-33.0 3.0 0.0
-33.0 5.0 0.0
-33.0 7.0 0.0
-33.0 9.0 0.0
-33.0 11.0 0.0
-33.0 13.0 0.0
-33.0 15.0 0.0
-33.0 17.0 0.0
-33.0 19.0 0.0
-33.0 21.0 0.0
-33.0 23.0 0.0
-33.0 25.0 0.0
-33.0 27.0 0.0
-33.0 29.0 0.0
-33.0 31.0 0.0
-33.0 33.0 0.0
-33.0 35.0 0.0
-33.0 37.0 0.0
-33.0 39.0 0.0
-33.0 41.0 0.0
-33.0 43.0 0.0
-33.0 45.0 0.0
-33.0 47.0 0.0
-33.0 49.0 0.0
-33.0 51.0 0.0
-33.0 53.0 0.0
-33.0 55.0 0.0
-33.0 57.0 0.0
-33.0 59.0 0.0
-33.0 61.0 0.0
-33.0 63.0 0.0
-33.0 65.0 0.0
-33.0 67.0 0.0
-33.0 69.0 0.0
-33.0 71.0 0.0
-33.0 73.0 0.0
-33.0 75.0 0.0
-33.0 77.0 0.0
-33.0 79.0 0.0
-33.0 81.0 0.0
-33.0 83.0 0.0
-33.0 85.0 0.0
-33.0 87.0 0.0
-33.0 89.0 0.0
-33.0 91.0 0.0
-33.0 93.0 2.4912805181863477E-4
-33.0 95.0 4.982561036372695E-4
-33.0 97.0 9.96512207274539E-4
-33.0 99.0 9.96512207274539E-4
-33.0 101.0 9.96512207274539E-4
-33.0 103.0 0.001245640259093174
-33.0 105.0 0.001245640259093174
-33.0 107.0 0.001245640259093174
-33.0 109.0 0.001245640259093174
-33.0 111.0 0.0014947683109118087
-33.0 113.0 0.0017438963627304435
-33.0 115.0 0.002242152466367713
-33.0 117.0 0.002242152466367713
-33.0 119.0 0.002491280518186348
-33.0 121.0 0.002491280518186348
-33.0 123.0 0.002491280518186348
-33.0 125.0 0.002491280518186348
-33.0 127.0 0.0029895366218236174
-33.0 129.0 0.0029895366218236174
-33.0 131.0 0.0029895366218236174
-33.0 133.0 0.0029895366218236174
-33.0 135.0 0.0029895366218236174
-33.0 137.0 0.002491280518186348
-33.0 139.0 0.002491280518186348
-33.0 141.0 0.002491280518186348
-33.0 143.0 0.002242152466367713
-33.0 145.0 0.002242152466367713
-33.0 147.0 0.001993024414549078
-33.0 149.0 0.0014947683109118087
-33.0 151.0 0.001245640259093174
-33.0 153.0 0.001245640259093174
-33.0 155.0 0.001245640259093174
-33.0 157.0 0.001245640259093174
-33.0 159.0 0.001245640259093174
-33.0 161.0 9.96512207274539E-4
-33.0 163.0 4.982561036372695E-4
-33.0 165.0 2.4912805181863477E-4
-33.0 167.0 0.0
-33.0 169.0 0.0
-33.0 171.0 0.0
-33.0 173.0 0.0
-33.0 175.0 0.0
-33.0 177.0 0.0
-33.0 179.0 0.0
-31.0 -179.0 0.0
-31.0 -177.0 0.0
-31.0 -175.0 0.0
-31.0 -173.0 0.0
-31.0 -171.0 0.0
-31.0 -169.0 0.0
-31.0 -167.0 0.0
-31.0 -165.0 0.0
-31.0 -163.0 0.0
-31.0 -161.0 0.0
-31.0 -159.0 0.0
-31.0 -157.0 0.0
-31.0 -155.0 0.0
-31.0 -153.0 0.0
-31.0 -151.0 0.0
-31.0 -149.0 0.0
-31.0 -147.0 0.0
-31.0 -145.0 0.0
-31.0 -143.0 0.0
-31.0 -141.0 0.0
-31.0 -139.0 0.0
-31.0 -137.0 0.0
-31.0 -135.0 0.0
-31.0 -133.0 0.0
-31.0 -131.0 0.0
-31.0 -129.0 0.0
-31.0 -127.0 0.0
-31.0 -125.0 0.0
-31.0 -123.0 0.0
-31.0 -121.0 0.0
-31.0 -119.0 0.0
-31.0 -117.0 0.0
-31.0 -115.0 0.0
-31.0 -113.0 0.0
-31.0 -111.0 0.0
-31.0 -109.0 0.0
-31.0 -107.0 0.0
-31.0 -105.0 0.0
-31.0 -103.0 0.0
-31.0 -101.0 0.0
-31.0 -99.0 0.0
-31.0 -97.0 0.0
-31.0 -95.0 0.0
-31.0 -93.0 0.0
-31.0 -91.0 0.0
-31.0 -89.0 0.0
-31.0 -87.0 4.982561036372695E-4
-31.0 -85.0 9.96512207274539E-4
-31.0 -83.0 9.96512207274539E-4
-31.0 -81.0 9.96512207274539E-4
-31.0 -79.0 0.001245640259093174
-31.0 -77.0 0.001245640259093174
-31.0 -75.0 0.001245640259093174
-31.0 -73.0 0.0014947683109118087
-31.0 -71.0 0.002242152466367713
-31.0 -69.0 0.002491280518186348
-31.0 -67.0 0.0037369207772795215
-31.0 -65.0 0.0037369207772795215
-31.0 -63.0 0.004235176880916791
-31.0 -61.0 0.00523168908819133
-31.0 -59.0 0.006975585450921774
-31.0 -57.0 0.008221225710014948
-31.0 -55.0 0.009715994020926755
-31.0 -53.0 0.011210762331838564
-31.0 -51.0 0.011210762331838564
-31.0 -49.0 0.011210762331838564
-31.0 -47.0 0.009217737917289488
-31.0 -45.0 0.007722969606377678
-31.0 -43.0 0.00622820129546587
-31.0 -41.0 0.004235176880916791
-31.0 -39.0 0.004235176880916791
-31.0 -37.0 0.0037369207772795215
-31.0 -35.0 0.002491280518186348
-31.0 -33.0 0.002242152466367713
-31.0 -31.0 0.0014947683109118087
-31.0 -29.0 0.001245640259093174
-31.0 -27.0 0.001245640259093174
-31.0 -25.0 9.96512207274539E-4
-31.0 -23.0 9.96512207274539E-4
-31.0 -21.0 2.4912805181863477E-4
-31.0 -19.0 0.0
-31.0 -17.0 0.0
-31.0 -15.0 0.0
-31.0 -13.0 0.0
-31.0 -11.0 0.0
-31.0 -9.0 0.0
-31.0 -7.0 0.0
-31.0 -5.0 0.0
-31.0 -3.0 0.0
-31.0 -1.0 0.0
-31.0 1.0 0.0
-31.0 3.0 0.0
-31.0 5.0 0.0
-31.0 7.0 0.0
-31.0 9.0 0.0
-31.0 11.0 0.0
-31.0 13.0 0.0
-31.0 15.0 0.0
-31.0 17.0 0.0
-31.0 19.0 0.0
-31.0 21.0 0.0
-31.0 23.0 0.0
-31.0 25.0 0.0
-31.0 27.0 0.0
-31.0 29.0 0.0
-31.0 31.0 0.0
-31.0 33.0 0.0
-31.0 35.0 0.0
-31.0 37.0 0.0
-31.0 39.0 0.0
-31.0 41.0 0.0
-31.0 43.0 0.0
-31.0 45.0 0.0
-31.0 47.0 0.0
-31.0 49.0 0.0
-31.0 51.0 0.0
-31.0 53.0 0.0
-31.0 55.0 0.0
-31.0 57.0 0.0
-31.0 59.0 0.0
-31.0 61.0 0.0
-31.0 63.0 0.0
-31.0 65.0 0.0
-31.0 67.0 0.0
-31.0 69.0 0.0
-31.0 71.0 0.0
-31.0 73.0 0.0
-31.0 75.0 0.0
-31.0 77.0 0.0
-31.0 79.0 0.0
-31.0 81.0 0.0
-31.0 83.0 0.0
-31.0 85.0 0.0
-31.0 87.0 0.0
-31.0 89.0 0.0
-31.0 91.0 0.0
-31.0 93.0 0.0
-31.0 95.0 2.4912805181863477E-4
-31.0 97.0 4.982561036372695E-4
-31.0 99.0 9.96512207274539E-4
-31.0 101.0 9.96512207274539E-4
-31.0 103.0 9.96512207274539E-4
-31.0 105.0 0.001245640259093174
-31.0 107.0 0.001245640259093174
-31.0 109.0 0.001245640259093174
-31.0 111.0 0.001245640259093174
-31.0 113.0 0.001245640259093174
-31.0 115.0 0.0014947683109118087
-31.0 117.0 0.0014947683109118087
-31.0 119.0 0.0017438963627304435
-31.0 121.0 0.002242152466367713
-31.0 123.0 0.002242152466367713
-31.0 125.0 0.002242152466367713
-31.0 127.0 0.002242152466367713
-31.0 129.0 0.002242152466367713
-31.0 131.0 0.002242152466367713
-31.0 133.0 0.002242152466367713
-31.0 135.0 0.002242152466367713
-31.0 137.0 0.0017438963627304435
-31.0 139.0 0.0014947683109118087
-31.0 141.0 0.0014947683109118087
-31.0 143.0 0.0014947683109118087
-31.0 145.0 0.001245640259093174
-31.0 147.0 0.001245640259093174
-31.0 149.0 0.001245640259093174
-31.0 151.0 0.001245640259093174
-31.0 153.0 0.001245640259093174
-31.0 155.0 0.001245640259093174
-31.0 157.0 9.96512207274539E-4
-31.0 159.0 9.96512207274539E-4
-31.0 161.0 4.982561036372695E-4
-31.0 163.0 0.0
-31.0 165.0 0.0
-31.0 167.0 0.0
-31.0 169.0 0.0
-31.0 171.0 0.0
-31.0 173.0 0.0
-31.0 175.0 0.0
-31.0 177.0 0.0
-31.0 179.0 0.0
-29.0 -179.0 0.0
-29.0 -177.0 0.0
-29.0 -175.0 0.0
-29.0 -173.0 0.0
-29.0 -171.0 0.0
-29.0 -169.0 0.0
-29.0 -167.0 0.0
-29.0 -165.0 0.0
-29.0 -163.0 0.0
-29.0 -161.0 0.0
-29.0 -159.0 0.0
-29.0 -157.0 0.0
-29.0 -155.0 0.0
-29.0 -153.0 0.0
-29.0 -151.0 0.0
-29.0 -149.0 0.0
-29.0 -147.0 0.0
-29.0 -145.0 0.0
-29.0 -143.0 0.0
-29.0 -141.0 0.0
-29.0 -139.0 0.0
-29.0 -137.0 0.0
-29.0 -135.0 0.0
-29.0 -133.0 0.0
-29.0 -131.0 0.0
-29.0 -129.0 0.0
-29.0 -127.0 0.0
-29.0 -125.0 0.0
-29.0 -123.0 0.0
-29.0 -121.0 0.0
-29.0 -119.0 0.0
-29.0 -117.0 0.0
-29.0 -115.0 0.0
-29.0 -113.0 0.0
-29.0 -111.0 0.0
-29.0 -109.0 0.0
-29.0 -107.0 0.0
-29.0 -105.0 0.0
-29.0 -103.0 0.0
-29.0 -101.0 0.0
-29.0 -99.0 0.0
-29.0 -97.0 0.0
-29.0 -95.0 0.0
-29.0 -93.0 0.0
-29.0 -91.0 0.0
-29.0 -89.0 0.0
-29.0 -87.0 2.4912805181863477E-4
-29.0 -85.0 4.982561036372695E-4
-29.0 -83.0 9.96512207274539E-4
-29.0 -81.0 9.96512207274539E-4
-29.0 -79.0 0.001245640259093174
-29.0 -77.0 0.001245640259093174
-29.0 -75.0 0.001245640259093174
-29.0 -73.0 0.001245640259093174
-29.0 -71.0 0.0014947683109118087
-29.0 -69.0 0.002242152466367713
-29.0 -67.0 0.002491280518186348
-29.0 -65.0 0.0037369207772795215
-29.0 -63.0 0.0037369207772795215
-29.0 -61.0 0.004235176880916791
-29.0 -59.0 0.004235176880916791
-29.0 -57.0 0.004733432984554061
-29.0 -55.0 0.00523168908819133
-29.0 -53.0 0.0057299451918286
-29.0 -51.0 0.0057299451918286
-29.0 -49.0 0.00523168908819133
-29.0 -47.0 0.004733432984554061
-29.0 -45.0 0.004235176880916791
-29.0 -43.0 0.004235176880916791
-29.0 -41.0 0.0037369207772795215
-29.0 -39.0 0.0029895366218236174
-29.0 -37.0 0.002242152466367713
-29.0 -35.0 0.0017438963627304435
-29.0 -33.0 0.001245640259093174
-29.0 -31.0 0.001245640259093174
-29.0 -29.0 0.001245640259093174
-29.0 -27.0 9.96512207274539E-4
-29.0 -25.0 4.982561036372695E-4
-29.0 -23.0 0.0
-29.0 -21.0 0.0
-29.0 -19.0 0.0
-29.0 -17.0 0.0
-29.0 -15.0 0.0
-29.0 -13.0 0.0
-29.0 -11.0 0.0
-29.0 -9.0 0.0
-29.0 -7.0 0.0
-29.0 -5.0 0.0
-29.0 -3.0 0.0
-29.0 -1.0 0.0
-29.0 1.0 0.0
-29.0 3.0 0.0
-29.0 5.0 0.0
-29.0 7.0 0.0
-29.0 9.0 0.0
-29.0 11.0 0.0
-29.0 13.0 0.0
-29.0 15.0 0.0
-29.0 17.0 0.0
-29.0 19.0 0.0
-29.0 21.0 0.0
-29.0 23.0 0.0
-29.0 25.0 0.0
-29.0 27.0 0.0
-29.0 29.0 0.0
-29.0 31.0 0.0
-29.0 33.0 0.0
-29.0 35.0 0.0
-29.0 37.0 0.0
-29.0 39.0 0.0
-29.0 41.0 0.0
-29.0 43.0 0.0
-29.0 45.0 0.0
-29.0 47.0 0.0
-29.0 49.0 0.0
-29.0 51.0 0.0
-29.0 53.0 0.0
-29.0 55.0 0.0
-29.0 57.0 0.0
-29.0 59.0 0.0
-29.0 61.0 0.0
-29.0 63.0 0.0
-29.0 65.0 0.0
-29.0 67.0 0.0
-29.0 69.0 0.0
-29.0 71.0 0.0
-29.0 73.0 0.0
-29.0 75.0 0.0
-29.0 77.0 0.0
-29.0 79.0 0.0
-29.0 81.0 0.0
-29.0 83.0 0.0
-29.0 85.0 0.0
-29.0 87.0 0.0
-29.0 89.0 0.0
-29.0 91.0 0.0
-29.0 93.0 0.0
-29.0 95.0 0.0
-29.0 97.0 2.4912805181863477E-4
-29.0 99.0 4.982561036372695E-4
-29.0 101.0 9.96512207274539E-4
-29.0 103.0 9.96512207274539E-4
-29.0 105.0 9.96512207274539E-4
-29.0 107.0 0.001245640259093174
-29.0 109.0 0.001245640259093174
-29.0 111.0 0.001245640259093174
-29.0 113.0 0.001245640259093174
-29.0 115.0 0.001245640259093174
-29.0 117.0 0.001245640259093174
-29.0 119.0 0.001245640259093174
-29.0 121.0 0.001245640259093174
-29.0 123.0 0.001245640259093174
-29.0 125.0 0.001245640259093174
-29.0 127.0 0.001245640259093174
-29.0 129.0 0.001245640259093174
-29.0 131.0 0.001245640259093174
-29.0 133.0 0.001245640259093174
-29.0 135.0 0.001245640259093174
-29.0 137.0 0.001245640259093174
-29.0 139.0 0.001245640259093174
-29.0 141.0 0.001245640259093174
-29.0 143.0 0.001245640259093174
-29.0 145.0 0.001245640259093174
-29.0 147.0 0.001245640259093174
-29.0 149.0 0.001245640259093174
-29.0 151.0 9.96512207274539E-4
-29.0 153.0 9.96512207274539E-4
-29.0 155.0 9.96512207274539E-4
-29.0 157.0 4.982561036372695E-4
-29.0 159.0 0.0
-29.0 161.0 0.0
-29.0 163.0 0.0
-29.0 165.0 0.0
-29.0 167.0 0.0
-29.0 169.0 0.0
-29.0 171.0 0.0
-29.0 173.0 0.0
-29.0 175.0 0.0
-29.0 177.0 0.0
-29.0 179.0 0.0
-27.0 -179.0 0.0
-27.0 -177.0 0.0
-27.0 -175.0 0.0
-27.0 -173.0 0.0
-27.0 -171.0 0.0
-27.0 -169.0 0.0
-27.0 -167.0 0.0
-27.0 -165.0 0.0
-27.0 -163.0 0.0
-27.0 -161.0 0.0
-27.0 -159.0 0.0
-27.0 -157.0 0.0
-27.0 -155.0 0.0
-27.0 -153.0 0.0
-27.0 -151.0 0.0
-27.0 -149.0 0.0
-27.0 -147.0 0.0
-27.0 -145.0 0.0
-27.0 -143.0 0.0
-27.0 -141.0 0.0
-27.0 -139.0 0.0
-27.0 -137.0 0.0
-27.0 -135.0 0.0
-27.0 -133.0 0.0
-27.0 -131.0 0.0
-27.0 -129.0 0.0
-27.0 -127.0 0.0
-27.0 -125.0 0.0
-27.0 -123.0 0.0
-27.0 -121.0 0.0
-27.0 -119.0 0.0
-27.0 -117.0 0.0
-27.0 -115.0 0.0
-27.0 -113.0 0.0
-27.0 -111.0 0.0
-27.0 -109.0 0.0
-27.0 -107.0 0.0
-27.0 -105.0 0.0
-27.0 -103.0 0.0
-27.0 -101.0 0.0
-27.0 -99.0 0.0
-27.0 -97.0 0.0
-27.0 -95.0 0.0
-27.0 -93.0 0.0
-27.0 -91.0 0.0
-27.0 -89.0 0.0
-27.0 -87.0 0.0
-27.0 -85.0 4.982561036372695E-4
-27.0 -83.0 9.96512207274539E-4
-27.0 -81.0 9.96512207274539E-4
-27.0 -79.0 9.96512207274539E-4
-27.0 -77.0 0.001245640259093174
-27.0 -75.0 0.001245640259093174
-27.0 -73.0 0.001245640259093174
-27.0 -71.0 0.001245640259093174
-27.0 -69.0 0.0014947683109118087
-27.0 -67.0 0.002242152466367713
-27.0 -65.0 0.002491280518186348
-27.0 -63.0 0.0029895366218236174
-27.0 -61.0 0.0037369207772795215
-27.0 -59.0 0.0037369207772795215
-27.0 -57.0 0.0037369207772795215
-27.0 -55.0 0.003986048829098156
-27.0 -53.0 0.004235176880916791
-27.0 -51.0 0.004235176880916791
-27.0 -49.0 0.0037369207772795215
-27.0 -47.0 0.0037369207772795215
-27.0 -45.0 0.0037369207772795215
-27.0 -43.0 0.0029895366218236174
-27.0 -41.0 0.002491280518186348
-27.0 -39.0 0.002242152466367713
-27.0 -37.0 0.0014947683109118087
-27.0 -35.0 0.001245640259093174
-27.0 -33.0 0.001245640259093174
-27.0 -31.0 0.001245640259093174
-27.0 -29.0 9.96512207274539E-4
-27.0 -27.0 4.982561036372695E-4
-27.0 -25.0 0.0
-27.0 -23.0 0.0
-27.0 -21.0 0.0
-27.0 -19.0 0.0
-27.0 -17.0 0.0
-27.0 -15.0 0.0
-27.0 -13.0 0.0
-27.0 -11.0 0.0
-27.0 -9.0 0.0
-27.0 -7.0 0.0
-27.0 -5.0 0.0
-27.0 -3.0 0.0
-27.0 -1.0 0.0
-27.0 1.0 0.0
-27.0 3.0 0.0
-27.0 5.0 0.0
-27.0 7.0 0.0
-27.0 9.0 0.0
-27.0 11.0 0.0
-27.0 13.0 0.0
-27.0 15.0 0.0
-27.0 17.0 0.0
-27.0 19.0 0.0
-27.0 21.0 0.0
-27.0 23.0 0.0
-27.0 25.0 0.0
-27.0 27.0 0.0
-27.0 29.0 0.0
-27.0 31.0 0.0
-27.0 33.0 0.0
-27.0 35.0 0.0
-27.0 37.0 0.0
-27.0 39.0 0.0
-27.0 41.0 0.0
-27.0 43.0 0.0
-27.0 45.0 0.0
-27.0 47.0 0.0
-27.0 49.0 0.0
-27.0 51.0 0.0
-27.0 53.0 0.0
-27.0 55.0 0.0
-27.0 57.0 0.0
-27.0 59.0 0.0
-27.0 61.0 0.0
-27.0 63.0 0.0
-27.0 65.0 0.0
-27.0 67.0 0.0
-27.0 69.0 0.0
-27.0 71.0 0.0
-27.0 73.0 0.0
-27.0 75.0 0.0
-27.0 77.0 0.0
-27.0 79.0 0.0
-27.0 81.0 0.0
-27.0 83.0 0.0
-27.0 85.0 0.0
-27.0 87.0 0.0
-27.0 89.0 0.0
-27.0 91.0 0.0
-27.0 93.0 0.0
-27.0 95.0 0.0
-27.0 97.0 0.0
-27.0 99.0 2.4912805181863477E-4
-27.0 101.0 4.982561036372695E-4
-27.0 103.0 7.473841554559044E-4
-27.0 105.0 9.96512207274539E-4
-27.0 107.0 9.96512207274539E-4
-27.0 109.0 9.96512207274539E-4
-27.0 111.0 0.001245640259093174
-27.0 113.0 0.001245640259093174
-27.0 115.0 0.001245640259093174
-27.0 117.0 0.001245640259093174
-27.0 119.0 0.001245640259093174
-27.0 121.0 0.001245640259093174
-27.0 123.0 0.001245640259093174
-27.0 125.0 0.001245640259093174
-27.0 127.0 0.001245640259093174
-27.0 129.0 0.001245640259093174
-27.0 131.0 0.001245640259093174
-27.0 133.0 0.001245640259093174
-27.0 135.0 0.001245640259093174
-27.0 137.0 0.001245640259093174
-27.0 139.0 0.001245640259093174
-27.0 141.0 0.001245640259093174
-27.0 143.0 0.001245640259093174
-27.0 145.0 9.96512207274539E-4
-27.0 147.0 9.96512207274539E-4
-27.0 149.0 9.96512207274539E-4
-27.0 151.0 9.96512207274539E-4
-27.0 153.0 4.982561036372695E-4
-27.0 155.0 2.4912805181863477E-4
-27.0 157.0 0.0
-27.0 159.0 0.0
-27.0 161.0 0.0
-27.0 163.0 0.0
-27.0 165.0 0.0
-27.0 167.0 0.0
-27.0 169.0 0.0
-27.0 171.0 0.0
-27.0 173.0 0.0
-27.0 175.0 0.0
-27.0 177.0 0.0
-27.0 179.0 0.0
-25.0 -179.0 0.0
-25.0 -177.0 0.0
-25.0 -175.0 0.0
-25.0 -173.0 0.0
-25.0 -171.0 0.0
-25.0 -169.0 0.0
-25.0 -167.0 0.0
-25.0 -165.0 0.0
-25.0 -163.0 0.0
-25.0 -161.0 0.0
-25.0 -159.0 0.0
-25.0 -157.0 0.0
-25.0 -155.0 0.0
-25.0 -153.0 0.0
-25.0 -151.0 0.0
-25.0 -149.0 0.0
-25.0 -147.0 0.0
-25.0 -145.0 0.0
-25.0 -143.0 0.0
-25.0 -141.0 0.0
-25.0 -139.0 0.0
-25.0 -137.0 0.0
-25.0 -135.0 0.0
-25.0 -133.0 0.0
-25.0 -131.0 0.0
-25.0 -129.0 0.0
-25.0 -127.0 0.0
-25.0 -125.0 0.0
-25.0 -123.0 0.0
-25.0 -121.0 0.0
-25.0 -119.0 0.0
-25.0 -117.0 0.0
-25.0 -115.0 0.0
-25.0 -113.0 0.0
-25.0 -111.0 0.0
-25.0 -109.0 0.0
-25.0 -107.0 0.0
-25.0 -105.0 0.0
-25.0 -103.0 0.0
-25.0 -101.0 0.0
-25.0 -99.0 0.0
-25.0 -97.0 0.0
-25.0 -95.0 0.0
-25.0 -93.0 0.0
-25.0 -91.0 0.0
-25.0 -89.0 0.0
-25.0 -87.0 0.0
-25.0 -85.0 2.4912805181863477E-4
-25.0 -83.0 4.982561036372695E-4
-25.0 -81.0 9.96512207274539E-4
-25.0 -79.0 9.96512207274539E-4
-25.0 -77.0 9.96512207274539E-4
-25.0 -75.0 0.001245640259093174
-25.0 -73.0 0.001245640259093174
-25.0 -71.0 0.001245640259093174
-25.0 -69.0 0.001245640259093174
-25.0 -67.0 0.0014947683109118087
-25.0 -65.0 0.002242152466367713
-25.0 -63.0 0.002242152466367713
-25.0 -61.0 0.002491280518186348
-25.0 -59.0 0.002491280518186348
-25.0 -57.0 0.0029895366218236174
-25.0 -55.0 0.0029895366218236174
-25.0 -53.0 0.003487792725460887
-25.0 -51.0 0.0029895366218236174
-25.0 -49.0 0.0029895366218236174
-25.0 -47.0 0.002491280518186348
-25.0 -45.0 0.002242152466367713
-25.0 -43.0 0.002242152466367713
-25.0 -41.0 0.0014947683109118087
-25.0 -39.0 0.001245640259093174
-25.0 -37.0 0.001245640259093174
-25.0 -35.0 0.001245640259093174
-25.0 -33.0 0.001245640259093174
-25.0 -31.0 9.96512207274539E-4
-25.0 -29.0 4.982561036372695E-4
-25.0 -27.0 0.0
-25.0 -25.0 0.0
-25.0 -23.0 0.0
-25.0 -21.0 0.0
-25.0 -19.0 0.0
-25.0 -17.0 0.0
-25.0 -15.0 0.0
-25.0 -13.0 0.0
-25.0 -11.0 0.0
-25.0 -9.0 0.0
-25.0 -7.0 0.0
-25.0 -5.0 0.0
-25.0 -3.0 0.0
-25.0 -1.0 0.0
-25.0 1.0 0.0
-25.0 3.0 0.0
-25.0 5.0 0.0
-25.0 7.0 0.0
-25.0 9.0 0.0
-25.0 11.0 0.0
-25.0 13.0 0.0
-25.0 15.0 0.0
-25.0 17.0 0.0
-25.0 19.0 0.0
-25.0 21.0 0.0
-25.0 23.0 0.0
-25.0 25.0 0.0
-25.0 27.0 0.0
-25.0 29.0 0.0
-25.0 31.0 0.0
-25.0 33.0 0.0
-25.0 35.0 0.0
-25.0 37.0 0.0
-25.0 39.0 0.0
-25.0 41.0 0.0
-25.0 43.0 0.0
-25.0 45.0 0.0
-25.0 47.0 0.0
-25.0 49.0 0.0
-25.0 51.0 0.0
-25.0 53.0 0.0
-25.0 55.0 0.0
-25.0 57.0 0.0
-25.0 59.0 0.0
-25.0 61.0 0.0
-25.0 63.0 0.0
-25.0 65.0 0.0
-25.0 67.0 0.0
-25.0 69.0 0.0
-25.0 71.0 0.0
-25.0 73.0 0.0
-25.0 75.0 0.0
-25.0 77.0 0.0
-25.0 79.0 0.0
-25.0 81.0 0.0
-25.0 83.0 0.0
-25.0 85.0 0.0
-25.0 87.0 0.0
-25.0 89.0 0.0
-25.0 91.0 0.0
-25.0 93.0 0.0
-25.0 95.0 0.0
-25.0 97.0 0.0
-25.0 99.0 0.0
-25.0 101.0 2.4912805181863477E-4
-25.0 103.0 4.982561036372695E-4
-25.0 105.0 4.982561036372695E-4
-25.0 107.0 9.96512207274539E-4
-25.0 109.0 9.96512207274539E-4
-25.0 111.0 9.96512207274539E-4
-25.0 113.0 9.96512207274539E-4
-25.0 115.0 9.96512207274539E-4
-25.0 117.0 9.96512207274539E-4
-25.0 119.0 9.96512207274539E-4
-25.0 121.0 0.001245640259093174
-25.0 123.0 0.001245640259093174
-25.0 125.0 0.001245640259093174
-25.0 127.0 0.001245640259093174
-25.0 129.0 9.96512207274539E-4
-25.0 131.0 9.96512207274539E-4
-25.0 133.0 9.96512207274539E-4
-25.0 135.0 9.96512207274539E-4
-25.0 137.0 9.96512207274539E-4
-25.0 139.0 9.96512207274539E-4
-25.0 141.0 9.96512207274539E-4
-25.0 143.0 9.96512207274539E-4
-25.0 145.0 9.96512207274539E-4
-25.0 147.0 4.982561036372695E-4
-25.0 149.0 4.982561036372695E-4
-25.0 151.0 2.4912805181863477E-4
-25.0 153.0 0.0
-25.0 155.0 0.0
-25.0 157.0 0.0
-25.0 159.0 0.0
-25.0 161.0 0.0
-25.0 163.0 0.0
-25.0 165.0 0.0
-25.0 167.0 0.0
-25.0 169.0 0.0
-25.0 171.0 0.0
-25.0 173.0 0.0
-25.0 175.0 0.0
-25.0 177.0 0.0
-25.0 179.0 0.0
-23.0 -179.0 0.0
-23.0 -177.0 0.0
-23.0 -175.0 0.0
-23.0 -173.0 0.0
-23.0 -171.0 0.0
-23.0 -169.0 0.0
-23.0 -167.0 0.0
-23.0 -165.0 0.0
-23.0 -163.0 0.0
-23.0 -161.0 0.0
-23.0 -159.0 0.0
-23.0 -157.0 0.0
-23.0 -155.0 0.0
-23.0 -153.0 0.0
-23.0 -151.0 0.0
-23.0 -149.0 0.0
-23.0 -147.0 0.0
-23.0 -145.0 0.0
-23.0 -143.0 0.0
-23.0 -141.0 0.0
-23.0 -139.0 0.0
-23.0 -137.0 0.0
-23.0 -135.0 0.0
-23.0 -133.0 0.0
-23.0 -131.0 0.0
-23.0 -129.0 0.0
-23.0 -127.0 0.0
-23.0 -125.0 0.0
-23.0 -123.0 0.0
-23.0 -121.0 0.0
-23.0 -119.0 0.0
-23.0 -117.0 0.0
-23.0 -115.0 0.0
-23.0 -113.0 0.0
-23.0 -111.0 0.0
-23.0 -109.0 0.0
-23.0 -107.0 0.0
-23.0 -105.0 0.0
-23.0 -103.0 0.0
-23.0 -101.0 0.0
-23.0 -99.0 0.0
-23.0 -97.0 0.0
-23.0 -95.0 0.0
-23.0 -93.0 0.0
-23.0 -91.0 0.0
-23.0 -89.0 0.0
-23.0 -87.0 0.0
-23.0 -85.0 0.0
-23.0 -83.0 4.982561036372695E-4
-23.0 -81.0 9.96512207274539E-4
-23.0 -79.0 9.96512207274539E-4
-23.0 -77.0 9.96512207274539E-4
-23.0 -75.0 0.001245640259093174
-23.0 -73.0 0.001245640259093174
-23.0 -71.0 0.001245640259093174
-23.0 -69.0 0.001245640259093174
-23.0 -67.0 0.001245640259093174
-23.0 -65.0 0.001245640259093174
-23.0 -63.0 0.0014947683109118087
-23.0 -61.0 0.002242152466367713
-23.0 -59.0 0.002242152466367713
-23.0 -57.0 0.002242152466367713
-23.0 -55.0 0.002242152466367713
-23.0 -53.0 0.002242152466367713
-23.0 -51.0 0.002242152466367713
-23.0 -49.0 0.002242152466367713
-23.0 -47.0 0.002242152466367713
-23.0 -45.0 0.0014947683109118087
-23.0 -43.0 0.0014947683109118087
-23.0 -41.0 0.001245640259093174
-23.0 -39.0 0.001245640259093174
-23.0 -37.0 0.001245640259093174
-23.0 -35.0 9.96512207274539E-4
-23.0 -33.0 9.96512207274539E-4
-23.0 -31.0 4.982561036372695E-4
-23.0 -29.0 0.0
-23.0 -27.0 0.0
-23.0 -25.0 0.0
-23.0 -23.0 0.0
-23.0 -21.0 0.0
-23.0 -19.0 0.0
-23.0 -17.0 0.0
-23.0 -15.0 0.0
-23.0 -13.0 0.0
-23.0 -11.0 0.0
-23.0 -9.0 0.0
-23.0 -7.0 0.0
-23.0 -5.0 0.0
-23.0 -3.0 0.0
-23.0 -1.0 0.0
-23.0 1.0 0.0
-23.0 3.0 0.0
-23.0 5.0 0.0
-23.0 7.0 0.0
-23.0 9.0 0.0
-23.0 11.0 0.0
-23.0 13.0 0.0
-23.0 15.0 0.0
-23.0 17.0 0.0
-23.0 19.0 0.0
-23.0 21.0 0.0
-23.0 23.0 0.0
-23.0 25.0 0.0
-23.0 27.0 0.0
-23.0 29.0 0.0
-23.0 31.0 0.0
-23.0 33.0 0.0
-23.0 35.0 0.0
-23.0 37.0 0.0
-23.0 39.0 0.0
-23.0 41.0 0.0
-23.0 43.0 0.0
-23.0 45.0 0.0
-23.0 47.0 0.0
-23.0 49.0 0.0
-23.0 51.0 0.0
-23.0 53.0 0.0
-23.0 55.0 0.0
-23.0 57.0 0.0
-23.0 59.0 0.0
-23.0 61.0 0.0
-23.0 63.0 0.0
-23.0 65.0 0.0
-23.0 67.0 0.0
-23.0 69.0 0.0
-23.0 71.0 0.0
-23.0 73.0 0.0
-23.0 75.0 0.0
-23.0 77.0 0.0
-23.0 79.0 0.0
-23.0 81.0 0.0
-23.0 83.0 0.0
-23.0 85.0 0.0
-23.0 87.0 0.0
-23.0 89.0 0.0
-23.0 91.0 0.0
-23.0 93.0 0.0
-23.0 95.0 0.0
-23.0 97.0 0.0
-23.0 99.0 0.0
-23.0 101.0 0.0
-23.0 103.0 0.0
-23.0 105.0 2.4912805181863477E-4
-23.0 107.0 4.982561036372695E-4
-23.0 109.0 4.982561036372695E-4
-23.0 111.0 4.982561036372695E-4
-23.0 113.0 9.96512207274539E-4
-23.0 115.0 9.96512207274539E-4
-23.0 117.0 9.96512207274539E-4
-23.0 119.0 9.96512207274539E-4
-23.0 121.0 9.96512207274539E-4
-23.0 123.0 9.96512207274539E-4
-23.0 125.0 9.96512207274539E-4
-23.0 127.0 9.96512207274539E-4
-23.0 129.0 9.96512207274539E-4
-23.0 131.0 9.96512207274539E-4
-23.0 133.0 9.96512207274539E-4
-23.0 135.0 9.96512207274539E-4
-23.0 137.0 9.96512207274539E-4
-23.0 139.0 4.982561036372695E-4
-23.0 141.0 4.982561036372695E-4
-23.0 143.0 4.982561036372695E-4
-23.0 145.0 2.4912805181863477E-4
-23.0 147.0 0.0
-23.0 149.0 0.0
-23.0 151.0 0.0
-23.0 153.0 0.0
-23.0 155.0 0.0
-23.0 157.0 0.0
-23.0 159.0 0.0
-23.0 161.0 0.0
-23.0 163.0 0.0
-23.0 165.0 0.0
-23.0 167.0 0.0
-23.0 169.0 0.0
-23.0 171.0 0.0
-23.0 173.0 0.0
-23.0 175.0 0.0
-23.0 177.0 0.0
-23.0 179.0 0.0
-21.0 -179.0 0.0
-21.0 -177.0 0.0
-21.0 -175.0 0.0
-21.0 -173.0 0.0
-21.0 -171.0 0.0
-21.0 -169.0 0.0
-21.0 -167.0 0.0
-21.0 -165.0 0.0
-21.0 -163.0 0.0
-21.0 -161.0 0.0
-21.0 -159.0 0.0
-21.0 -157.0 0.0
-21.0 -155.0 0.0
-21.0 -153.0 0.0
-21.0 -151.0 0.0
-21.0 -149.0 0.0
-21.0 -147.0 0.0
-21.0 -145.0 0.0
-21.0 -143.0 0.0
-21.0 -141.0 0.0
-21.0 -139.0 0.0
-21.0 -137.0 0.0
-21.0 -135.0 0.0
-21.0 -133.0 0.0
-21.0 -131.0 0.0
-21.0 -129.0 0.0
-21.0 -127.0 0.0
-21.0 -125.0 0.0
-21.0 -123.0 0.0
-21.0 -121.0 0.0
-21.0 -119.0 0.0
-21.0 -117.0 0.0
-21.0 -115.0 0.0
-21.0 -113.0 0.0
-21.0 -111.0 0.0
-21.0 -109.0 0.0
-21.0 -107.0 0.0
-21.0 -105.0 0.0
-21.0 -103.0 0.0
-21.0 -101.0 0.0
-21.0 -99.0 0.0
-21.0 -97.0 0.0
-21.0 -95.0 0.0
-21.0 -93.0 0.0
-21.0 -91.0 0.0
-21.0 -89.0 0.0
-21.0 -87.0 0.0
-21.0 -85.0 0.0
-21.0 -83.0 2.4912805181863477E-4
-21.0 -81.0 4.982561036372695E-4
-21.0 -79.0 9.96512207274539E-4
-21.0 -77.0 9.96512207274539E-4
-21.0 -75.0 9.96512207274539E-4
-21.0 -73.0 0.001245640259093174
-21.0 -71.0 0.001245640259093174
-21.0 -69.0 0.001245640259093174
-21.0 -67.0 0.001245640259093174
-21.0 -65.0 0.001245640259093174
-21.0 -63.0 0.001245640259093174
-21.0 -61.0 0.001245640259093174
-21.0 -59.0 0.0014947683109118087
-21.0 -57.0 0.0014947683109118087
-21.0 -55.0 0.0014947683109118087
-21.0 -53.0 0.0014947683109118087
-21.0 -51.0 0.0014947683109118087
-21.0 -49.0 0.0014947683109118087
-21.0 -47.0 0.001245640259093174
-21.0 -45.0 0.001245640259093174
-21.0 -43.0 0.001245640259093174
-21.0 -41.0 0.001245640259093174
-21.0 -39.0 0.001245640259093174
-21.0 -37.0 9.96512207274539E-4
-21.0 -35.0 9.96512207274539E-4
-21.0 -33.0 4.982561036372695E-4
-21.0 -31.0 0.0
-21.0 -29.0 0.0
-21.0 -27.0 0.0
-21.0 -25.0 0.0
-21.0 -23.0 0.0
-21.0 -21.0 0.0
-21.0 -19.0 0.0
-21.0 -17.0 0.0
-21.0 -15.0 0.0
-21.0 -13.0 0.0
-21.0 -11.0 0.0
-21.0 -9.0 0.0
-21.0 -7.0 0.0
-21.0 -5.0 0.0
-21.0 -3.0 0.0
-21.0 -1.0 0.0
-21.0 1.0 0.0
-21.0 3.0 0.0
-21.0 5.0 0.0
-21.0 7.0 0.0
-21.0 9.0 0.0
-21.0 11.0 0.0
-21.0 13.0 0.0
-21.0 15.0 0.0
-21.0 17.0 0.0
-21.0 19.0 0.0
-21.0 21.0 0.0
-21.0 23.0 0.0
-21.0 25.0 0.0
-21.0 27.0 0.0
-21.0 29.0 0.0
-21.0 31.0 0.0
-21.0 33.0 0.0
-21.0 35.0 0.0
-21.0 37.0 0.0
-21.0 39.0 0.0
-21.0 41.0 0.0
-21.0 43.0 0.0
-21.0 45.0 0.0
-21.0 47.0 0.0
-21.0 49.0 0.0
-21.0 51.0 0.0
-21.0 53.0 0.0
-21.0 55.0 0.0
-21.0 57.0 0.0
-21.0 59.0 0.0
-21.0 61.0 0.0
-21.0 63.0 0.0
-21.0 65.0 0.0
-21.0 67.0 0.0
-21.0 69.0 0.0
-21.0 71.0 0.0
-21.0 73.0 0.0
-21.0 75.0 0.0
-21.0 77.0 0.0
-21.0 79.0 0.0
-21.0 81.0 0.0
-21.0 83.0 0.0
-21.0 85.0 0.0
-21.0 87.0 0.0
-21.0 89.0 0.0
-21.0 91.0 0.0
-21.0 93.0 0.0
-21.0 95.0 0.0
-21.0 97.0 0.0
-21.0 99.0 0.0
-21.0 101.0 0.0
-21.0 103.0 0.0
-21.0 105.0 0.0
-21.0 107.0 0.0
-21.0 109.0 2.4912805181863477E-4
-21.0 111.0 2.4912805181863477E-4
-21.0 113.0 4.982561036372695E-4
-21.0 115.0 4.982561036372695E-4
-21.0 117.0 4.982561036372695E-4
-21.0 119.0 4.982561036372695E-4
-21.0 121.0 4.982561036372695E-4
-21.0 123.0 4.982561036372695E-4
-21.0 125.0 4.982561036372695E-4
-21.0 127.0 4.982561036372695E-4
-21.0 129.0 4.982561036372695E-4
-21.0 131.0 4.982561036372695E-4
-21.0 133.0 4.982561036372695E-4
-21.0 135.0 2.4912805181863477E-4
-21.0 137.0 2.4912805181863477E-4
-21.0 139.0 0.0
-21.0 141.0 0.0
-21.0 143.0 0.0
-21.0 145.0 0.0
-21.0 147.0 0.0
-21.0 149.0 0.0
-21.0 151.0 0.0
-21.0 153.0 0.0
-21.0 155.0 0.0
-21.0 157.0 0.0
-21.0 159.0 0.0
-21.0 161.0 0.0
-21.0 163.0 0.0
-21.0 165.0 0.0
-21.0 167.0 0.0
-21.0 169.0 0.0
-21.0 171.0 0.0
-21.0 173.0 0.0
-21.0 175.0 0.0
-21.0 177.0 0.0
-21.0 179.0 0.0
-19.0 -179.0 0.0
-19.0 -177.0 0.0
-19.0 -175.0 0.0
-19.0 -173.0 0.0
-19.0 -171.0 0.0
-19.0 -169.0 0.0
-19.0 -167.0 0.0
-19.0 -165.0 0.0
-19.0 -163.0 0.0
-19.0 -161.0 0.0
-19.0 -159.0 0.0
-19.0 -157.0 0.0
-19.0 -155.0 0.0
-19.0 -153.0 0.0
-19.0 -151.0 0.0
-19.0 -149.0 0.0
-19.0 -147.0 0.0
-19.0 -145.0 0.0
-19.0 -143.0 0.0
-19.0 -141.0 0.0
-19.0 -139.0 0.0
-19.0 -137.0 0.0
-19.0 -135.0 0.0
-19.0 -133.0 0.0
-19.0 -131.0 0.0
-19.0 -129.0 0.0
-19.0 -127.0 0.0
-19.0 -125.0 0.0
-19.0 -123.0 0.0
-19.0 -121.0 0.0
-19.0 -119.0 0.0
-19.0 -117.0 0.0
-19.0 -115.0 0.0
-19.0 -113.0 0.0
-19.0 -111.0 0.0
-19.0 -109.0 0.0
-19.0 -107.0 0.0
-19.0 -105.0 0.0
-19.0 -103.0 0.0
-19.0 -101.0 0.0
-19.0 -99.0 0.0
-19.0 -97.0 0.0
-19.0 -95.0 0.0
-19.0 -93.0 0.0
-19.0 -91.0 0.0
-19.0 -89.0 0.0
-19.0 -87.0 0.0
-19.0 -85.0 0.0
-19.0 -83.0 0.0
-19.0 -81.0 2.4912805181863477E-4
-19.0 -79.0 4.982561036372695E-4
-19.0 -77.0 9.96512207274539E-4
-19.0 -75.0 9.96512207274539E-4
-19.0 -73.0 9.96512207274539E-4
-19.0 -71.0 0.001245640259093174
-19.0 -69.0 0.001245640259093174
-19.0 -67.0 0.001245640259093174
-19.0 -65.0 0.001245640259093174
-19.0 -63.0 0.001245640259093174
-19.0 -61.0 0.001245640259093174
-19.0 -59.0 0.001245640259093174
-19.0 -57.0 0.001245640259093174
-19.0 -55.0 0.001245640259093174
-19.0 -53.0 0.001245640259093174
-19.0 -51.0 0.001245640259093174
-19.0 -49.0 0.001245640259093174
-19.0 -47.0 0.001245640259093174
-19.0 -45.0 0.001245640259093174
-19.0 -43.0 0.001245640259093174
-19.0 -41.0 0.001245640259093174
-19.0 -39.0 9.96512207274539E-4
-19.0 -37.0 9.96512207274539E-4
-19.0 -35.0 4.982561036372695E-4
-19.0 -33.0 0.0
-19.0 -31.0 0.0
-19.0 -29.0 0.0
-19.0 -27.0 0.0
-19.0 -25.0 0.0
-19.0 -23.0 0.0
-19.0 -21.0 0.0
-19.0 -19.0 0.0
-19.0 -17.0 0.0
-19.0 -15.0 0.0
-19.0 -13.0 0.0
-19.0 -11.0 0.0
-19.0 -9.0 0.0
-19.0 -7.0 0.0
-19.0 -5.0 0.0
-19.0 -3.0 0.0
-19.0 -1.0 0.0
-19.0 1.0 0.0
-19.0 3.0 0.0
-19.0 5.0 0.0
-19.0 7.0 0.0
-19.0 9.0 0.0
-19.0 11.0 0.0
-19.0 13.0 0.0
-19.0 15.0 0.0
-19.0 17.0 0.0
-19.0 19.0 0.0
-19.0 21.0 0.0
-19.0 23.0 0.0
-19.0 25.0 0.0
-19.0 27.0 0.0
-19.0 29.0 0.0
-19.0 31.0 0.0
-19.0 33.0 0.0
-19.0 35.0 0.0
-19.0 37.0 0.0
-19.0 39.0 0.0
-19.0 41.0 0.0
-19.0 43.0 0.0
-19.0 45.0 0.0
-19.0 47.0 0.0
-19.0 49.0 0.0
-19.0 51.0 0.0
-19.0 53.0 0.0
-19.0 55.0 0.0
-19.0 57.0 0.0
-19.0 59.0 0.0
-19.0 61.0 0.0
-19.0 63.0 0.0
-19.0 65.0 0.0
-19.0 67.0 0.0
-19.0 69.0 0.0
-19.0 71.0 0.0
-19.0 73.0 0.0
-19.0 75.0 0.0
-19.0 77.0 0.0
-19.0 79.0 0.0
-19.0 81.0 0.0
-19.0 83.0 0.0
-19.0 85.0 0.0
-19.0 87.0 0.0
-19.0 89.0 0.0
-19.0 91.0 0.0
-19.0 93.0 0.0
-19.0 95.0 0.0
-19.0 97.0 0.0
-19.0 99.0 0.0
-19.0 101.0 0.0
-19.0 103.0 0.0
-19.0 105.0 0.0
-19.0 107.0 0.0
-19.0 109.0 0.0
-19.0 111.0 0.0
-19.0 113.0 0.0
-19.0 115.0 0.0
-19.0 117.0 0.0
-19.0 119.0 0.0
-19.0 121.0 0.0
-19.0 123.0 0.0
-19.0 125.0 0.0
-19.0 127.0 0.0
-19.0 129.0 0.0
-19.0 131.0 0.0
-19.0 133.0 0.0
-19.0 135.0 0.0
-19.0 137.0 0.0
-19.0 139.0 0.0
-19.0 141.0 0.0
-19.0 143.0 0.0
-19.0 145.0 0.0
-19.0 147.0 0.0
-19.0 149.0 0.0
-19.0 151.0 0.0
-19.0 153.0 0.0
-19.0 155.0 0.0
-19.0 157.0 0.0
-19.0 159.0 0.0
-19.0 161.0 0.0
-19.0 163.0 0.0
-19.0 165.0 0.0
-19.0 167.0 0.0
-19.0 169.0 0.0
-19.0 171.0 0.0
-19.0 173.0 0.0
-19.0 175.0 0.0
-19.0 177.0 0.0
-19.0 179.0 0.0
-17.0 -179.0 0.0
-17.0 -177.0 0.0
-17.0 -175.0 0.0
-17.0 -173.0 0.0
-17.0 -171.0 0.0
-17.0 -169.0 0.0
-17.0 -167.0 0.0
-17.0 -165.0 0.0
-17.0 -163.0 0.0
-17.0 -161.0 0.0
-17.0 -159.0 0.0
-17.0 -157.0 0.0
-17.0 -155.0 0.0
-17.0 -153.0 0.0
-17.0 -151.0 0.0
-17.0 -149.0 0.0
-17.0 -147.0 0.0
-17.0 -145.0 0.0
-17.0 -143.0 0.0
-17.0 -141.0 0.0
-17.0 -139.0 0.0
-17.0 -137.0 0.0
-17.0 -135.0 0.0
-17.0 -133.0 0.0
-17.0 -131.0 0.0
-17.0 -129.0 0.0
-17.0 -127.0 0.0
-17.0 -125.0 0.0
-17.0 -123.0 0.0
-17.0 -121.0 0.0
-17.0 -119.0 0.0
-17.0 -117.0 0.0
-17.0 -115.0 0.0
-17.0 -113.0 0.0
-17.0 -111.0 0.0
-17.0 -109.0 0.0
-17.0 -107.0 0.0
-17.0 -105.0 0.0
-17.0 -103.0 0.0
-17.0 -101.0 0.0
-17.0 -99.0 0.0
-17.0 -97.0 0.0
-17.0 -95.0 0.0
-17.0 -93.0 0.0
-17.0 -91.0 0.0
-17.0 -89.0 0.0
-17.0 -87.0 0.0
-17.0 -85.0 0.0
-17.0 -83.0 0.0
-17.0 -81.0 0.0
-17.0 -79.0 2.4912805181863477E-4
-17.0 -77.0 4.982561036372695E-4
-17.0 -75.0 9.96512207274539E-4
-17.0 -73.0 9.96512207274539E-4
-17.0 -71.0 9.96512207274539E-4
-17.0 -69.0 9.96512207274539E-4
-17.0 -67.0 0.001245640259093174
-17.0 -65.0 0.001245640259093174
-17.0 -63.0 0.001245640259093174
-17.0 -61.0 0.001245640259093174
-17.0 -59.0 0.001245640259093174
-17.0 -57.0 0.001245640259093174
-17.0 -55.0 0.001245640259093174
-17.0 -53.0 0.001245640259093174
-17.0 -51.0 0.001245640259093174
-17.0 -49.0 0.001245640259093174
-17.0 -47.0 0.001245640259093174
-17.0 -45.0 0.001245640259093174
-17.0 -43.0 9.96512207274539E-4
-17.0 -41.0 9.96512207274539E-4
-17.0 -39.0 9.96512207274539E-4
-17.0 -37.0 4.982561036372695E-4
-17.0 -35.0 0.0
-17.0 -33.0 0.0
-17.0 -31.0 0.0
-17.0 -29.0 0.0
-17.0 -27.0 0.0
-17.0 -25.0 0.0
-17.0 -23.0 0.0
-17.0 -21.0 0.0
-17.0 -19.0 0.0
-17.0 -17.0 0.0
-17.0 -15.0 0.0
-17.0 -13.0 0.0
-17.0 -11.0 0.0
-17.0 -9.0 0.0
-17.0 -7.0 0.0
-17.0 -5.0 0.0
-17.0 -3.0 0.0
-17.0 -1.0 0.0
-17.0 1.0 0.0
-17.0 3.0 0.0
-17.0 5.0 0.0
-17.0 7.0 0.0
-17.0 9.0 0.0
-17.0 11.0 0.0
-17.0 13.0 0.0
-17.0 15.0 0.0
-17.0 17.0 0.0
-17.0 19.0 0.0
-17.0 21.0 0.0
-17.0 23.0 0.0
-17.0 25.0 0.0
-17.0 27.0 0.0
-17.0 29.0 0.0
-17.0 31.0 0.0
-17.0 33.0 0.0
-17.0 35.0 0.0
-17.0 37.0 0.0
-17.0 39.0 0.0
-17.0 41.0 0.0
-17.0 43.0 0.0
-17.0 45.0 0.0
-17.0 47.0 0.0
-17.0 49.0 0.0
-17.0 51.0 0.0
-17.0 53.0 0.0
-17.0 55.0 0.0
-17.0 57.0 0.0
-17.0 59.0 0.0
-17.0 61.0 0.0
-17.0 63.0 0.0
-17.0 65.0 0.0
-17.0 67.0 0.0
-17.0 69.0 0.0
-17.0 71.0 0.0
-17.0 73.0 0.0
-17.0 75.0 0.0
-17.0 77.0 0.0
-17.0 79.0 0.0
-17.0 81.0 0.0
-17.0 83.0 0.0
-17.0 85.0 0.0
-17.0 87.0 0.0
-17.0 89.0 0.0
-17.0 91.0 0.0
-17.0 93.0 0.0
-17.0 95.0 0.0
-17.0 97.0 0.0
-17.0 99.0 0.0
-17.0 101.0 0.0
-17.0 103.0 0.0
-17.0 105.0 0.0
-17.0 107.0 0.0
-17.0 109.0 0.0
-17.0 111.0 0.0
-17.0 113.0 0.0
-17.0 115.0 0.0
-17.0 117.0 0.0
-17.0 119.0 0.0
-17.0 121.0 0.0
-17.0 123.0 0.0
-17.0 125.0 0.0
-17.0 127.0 0.0
-17.0 129.0 0.0
-17.0 131.0 0.0
-17.0 133.0 0.0
-17.0 135.0 0.0
-17.0 137.0 0.0
-17.0 139.0 0.0
-17.0 141.0 0.0
-17.0 143.0 0.0
-17.0 145.0 0.0
-17.0 147.0 0.0
-17.0 149.0 0.0
-17.0 151.0 0.0
-17.0 153.0 0.0
-17.0 155.0 0.0
-17.0 157.0 0.0
-17.0 159.0 0.0
-17.0 161.0 0.0
-17.0 163.0 0.0
-17.0 165.0 0.0
-17.0 167.0 0.0
-17.0 169.0 0.0
-17.0 171.0 0.0
-17.0 173.0 0.0
-17.0 175.0 0.0
-17.0 177.0 0.0
-17.0 179.0 0.0
-15.0 -179.0 0.0
-15.0 -177.0 0.0
-15.0 -175.0 0.0
-15.0 -173.0 0.0
-15.0 -171.0 0.0
-15.0 -169.0 0.0
-15.0 -167.0 0.0
-15.0 -165.0 0.0
-15.0 -163.0 0.0
-15.0 -161.0 0.0
-15.0 -159.0 0.0
-15.0 -157.0 0.0
-15.0 -155.0 0.0
-15.0 -153.0 0.0
-15.0 -151.0 0.0
-15.0 -149.0 0.0
-15.0 -147.0 0.0
-15.0 -145.0 0.0
-15.0 -143.0 0.0
-15.0 -141.0 0.0
-15.0 -139.0 0.0
-15.0 -137.0 0.0
-15.0 -135.0 0.0
-15.0 -133.0 0.0
-15.0 -131.0 0.0
-15.0 -129.0 0.0
-15.0 -127.0 0.0
-15.0 -125.0 0.0
-15.0 -123.0 0.0
-15.0 -121.0 0.0
-15.0 -119.0 0.0
-15.0 -117.0 0.0
-15.0 -115.0 0.0
-15.0 -113.0 0.0
-15.0 -111.0 0.0
-15.0 -109.0 0.0
-15.0 -107.0 0.0
-15.0 -105.0 0.0
-15.0 -103.0 0.0
-15.0 -101.0 0.0
-15.0 -99.0 0.0
-15.0 -97.0 0.0
-15.0 -95.0 0.0
-15.0 -93.0 0.0
-15.0 -91.0 0.0
-15.0 -89.0 0.0
-15.0 -87.0 0.0
-15.0 -85.0 0.0
-15.0 -83.0 0.0
-15.0 -81.0 0.0
-15.0 -79.0 0.0
-15.0 -77.0 2.4912805181863477E-4
-15.0 -75.0 4.982561036372695E-4
-15.0 -73.0 9.96512207274539E-4
-15.0 -71.0 9.96512207274539E-4
-15.0 -69.0 9.96512207274539E-4
-15.0 -67.0 9.96512207274539E-4
-15.0 -65.0 9.96512207274539E-4
-15.0 -63.0 0.001245640259093174
-15.0 -61.0 0.001245640259093174
-15.0 -59.0 0.001245640259093174
-15.0 -57.0 0.001245640259093174
-15.0 -55.0 0.001245640259093174
-15.0 -53.0 0.001245640259093174
-15.0 -51.0 0.001245640259093174
-15.0 -49.0 0.001245640259093174
-15.0 -47.0 9.96512207274539E-4
-15.0 -45.0 9.96512207274539E-4
-15.0 -43.0 9.96512207274539E-4
-15.0 -41.0 4.982561036372695E-4
-15.0 -39.0 2.4912805181863477E-4
-15.0 -37.0 0.0
-15.0 -35.0 0.0
-15.0 -33.0 0.0
-15.0 -31.0 0.0
-15.0 -29.0 0.0
-15.0 -27.0 0.0
-15.0 -25.0 0.0
-15.0 -23.0 0.0
-15.0 -21.0 0.0
-15.0 -19.0 0.0
-15.0 -17.0 0.0
-15.0 -15.0 0.0
-15.0 -13.0 0.0
-15.0 -11.0 0.0
-15.0 -9.0 0.0
-15.0 -7.0 0.0
-15.0 -5.0 0.0
-15.0 -3.0 0.0
-15.0 -1.0 0.0
-15.0 1.0 0.0
-15.0 3.0 0.0
-15.0 5.0 0.0
-15.0 7.0 0.0
-15.0 9.0 0.0
-15.0 11.0 0.0
-15.0 13.0 0.0
-15.0 15.0 0.0
-15.0 17.0 0.0
-15.0 19.0 0.0
-15.0 21.0 0.0
-15.0 23.0 0.0
-15.0 25.0 0.0
-15.0 27.0 0.0
-15.0 29.0 0.0
-15.0 31.0 0.0
-15.0 33.0 0.0
-15.0 35.0 0.0
-15.0 37.0 0.0
-15.0 39.0 0.0
-15.0 41.0 0.0
-15.0 43.0 0.0
-15.0 45.0 0.0
-15.0 47.0 0.0
-15.0 49.0 0.0
-15.0 51.0 0.0
-15.0 53.0 0.0
-15.0 55.0 0.0
-15.0 57.0 0.0
-15.0 59.0 0.0
-15.0 61.0 0.0
-15.0 63.0 0.0
-15.0 65.0 0.0
-15.0 67.0 0.0
-15.0 69.0 0.0
-15.0 71.0 0.0
-15.0 73.0 0.0
-15.0 75.0 0.0
-15.0 77.0 0.0
-15.0 79.0 0.0
-15.0 81.0 0.0
-15.0 83.0 0.0
-15.0 85.0 0.0
-15.0 87.0 0.0
-15.0 89.0 0.0
-15.0 91.0 0.0
-15.0 93.0 0.0
-15.0 95.0 0.0
-15.0 97.0 0.0
-15.0 99.0 0.0
-15.0 101.0 0.0
-15.0 103.0 0.0
-15.0 105.0 0.0
-15.0 107.0 0.0
-15.0 109.0 0.0
-15.0 111.0 0.0
-15.0 113.0 0.0
-15.0 115.0 0.0
-15.0 117.0 0.0
-15.0 119.0 0.0
-15.0 121.0 0.0
-15.0 123.0 0.0
-15.0 125.0 0.0
-15.0 127.0 0.0
-15.0 129.0 0.0
-15.0 131.0 0.0
-15.0 133.0 0.0
-15.0 135.0 0.0
-15.0 137.0 0.0
-15.0 139.0 0.0
-15.0 141.0 0.0
-15.0 143.0 0.0
-15.0 145.0 0.0
-15.0 147.0 0.0
-15.0 149.0 0.0
-15.0 151.0 0.0
-15.0 153.0 0.0
-15.0 155.0 0.0
-15.0 157.0 0.0
-15.0 159.0 0.0
-15.0 161.0 0.0
-15.0 163.0 0.0
-15.0 165.0 0.0
-15.0 167.0 0.0
-15.0 169.0 0.0
-15.0 171.0 0.0
-15.0 173.0 0.0
-15.0 175.0 0.0
-15.0 177.0 0.0
-15.0 179.0 0.0
-13.0 -179.0 0.0
-13.0 -177.0 0.0
-13.0 -175.0 0.0
-13.0 -173.0 0.0
-13.0 -171.0 0.0
-13.0 -169.0 0.0
-13.0 -167.0 0.0
-13.0 -165.0 0.0
-13.0 -163.0 0.0
-13.0 -161.0 0.0
-13.0 -159.0 0.0
-13.0 -157.0 0.0
-13.0 -155.0 0.0
-13.0 -153.0 0.0
-13.0 -151.0 0.0
-13.0 -149.0 0.0
-13.0 -147.0 0.0
-13.0 -145.0 0.0
-13.0 -143.0 0.0
-13.0 -141.0 0.0
-13.0 -139.0 0.0
-13.0 -137.0 0.0
-13.0 -135.0 0.0
-13.0 -133.0 0.0
-13.0 -131.0 0.0
-13.0 -129.0 0.0
-13.0 -127.0 0.0
-13.0 -125.0 0.0
-13.0 -123.0 0.0
-13.0 -121.0 0.0
-13.0 -119.0 0.0
-13.0 -117.0 0.0
-13.0 -115.0 0.0
-13.0 -113.0 0.0
-13.0 -111.0 0.0
-13.0 -109.0 0.0
-13.0 -107.0 0.0
-13.0 -105.0 0.0
-13.0 -103.0 0.0
-13.0 -101.0 0.0
-13.0 -99.0 0.0
-13.0 -97.0 0.0
-13.0 -95.0 0.0
-13.0 -93.0 0.0
-13.0 -91.0 0.0
-13.0 -89.0 0.0
-13.0 -87.0 0.0
-13.0 -85.0 0.0
-13.0 -83.0 0.0
-13.0 -81.0 0.0
-13.0 -79.0 0.0
-13.0 -77.0 0.0
-13.0 -75.0 2.4912805181863477E-4
-13.0 -73.0 4.982561036372695E-4
-13.0 -71.0 4.982561036372695E-4
-13.0 -69.0 9.96512207274539E-4
-13.0 -67.0 9.96512207274539E-4
-13.0 -65.0 9.96512207274539E-4
-13.0 -63.0 9.96512207274539E-4
-13.0 -61.0 9.96512207274539E-4
-13.0 -59.0 9.96512207274539E-4
-13.0 -57.0 9.96512207274539E-4
-13.0 -55.0 9.96512207274539E-4
-13.0 -53.0 9.96512207274539E-4
-13.0 -51.0 9.96512207274539E-4
-13.0 -49.0 9.96512207274539E-4
-13.0 -47.0 9.96512207274539E-4
-13.0 -45.0 4.982561036372695E-4
-13.0 -43.0 4.982561036372695E-4
-13.0 -41.0 0.0
-13.0 -39.0 0.0
-13.0 -37.0 0.0
-13.0 -35.0 0.0
-13.0 -33.0 0.0
-13.0 -31.0 0.0
-13.0 -29.0 0.0
-13.0 -27.0 0.0
-13.0 -25.0 0.0
-13.0 -23.0 0.0
-13.0 -21.0 0.0
-13.0 -19.0 0.0
-13.0 -17.0 0.0
-13.0 -15.0 0.0
-13.0 -13.0 0.0
-13.0 -11.0 0.0
-13.0 -9.0 0.0
-13.0 -7.0 0.0
-13.0 -5.0 0.0
-13.0 -3.0 0.0
-13.0 -1.0 0.0
-13.0 1.0 0.0
-13.0 3.0 0.0
-13.0 5.0 0.0
-13.0 7.0 0.0
-13.0 9.0 0.0
-13.0 11.0 0.0
-13.0 13.0 0.0
-13.0 15.0 0.0
-13.0 17.0 0.0
-13.0 19.0 0.0
-13.0 21.0 0.0
-13.0 23.0 0.0
-13.0 25.0 0.0
-13.0 27.0 0.0
-13.0 29.0 0.0
-13.0 31.0 0.0
-13.0 33.0 0.0
-13.0 35.0 0.0
-13.0 37.0 0.0
-13.0 39.0 0.0
-13.0 41.0 0.0
-13.0 43.0 0.0
-13.0 45.0 0.0
-13.0 47.0 0.0
-13.0 49.0 0.0
-13.0 51.0 0.0
-13.0 53.0 0.0
-13.0 55.0 0.0
-13.0 57.0 0.0
-13.0 59.0 0.0
-13.0 61.0 0.0
-13.0 63.0 0.0
-13.0 65.0 0.0
-13.0 67.0 0.0
-13.0 69.0 0.0
-13.0 71.0 0.0
-13.0 73.0 0.0
-13.0 75.0 0.0
-13.0 77.0 0.0
-13.0 79.0 0.0
-13.0 81.0 0.0
-13.0 83.0 0.0
-13.0 85.0 0.0
-13.0 87.0 0.0
-13.0 89.0 0.0
-13.0 91.0 0.0
-13.0 93.0 0.0
-13.0 95.0 0.0
-13.0 97.0 0.0
-13.0 99.0 0.0
-13.0 101.0 0.0
-13.0 103.0 0.0
-13.0 105.0 0.0
-13.0 107.0 0.0
-13.0 109.0 0.0
-13.0 111.0 0.0
-13.0 113.0 0.0
-13.0 115.0 0.0
-13.0 117.0 0.0
-13.0 119.0 0.0
-13.0 121.0 0.0
-13.0 123.0 0.0
-13.0 125.0 0.0
-13.0 127.0 0.0
-13.0 129.0 0.0
-13.0 131.0 0.0
-13.0 133.0 0.0
-13.0 135.0 0.0
-13.0 137.0 0.0
-13.0 139.0 0.0
-13.0 141.0 0.0
-13.0 143.0 0.0
-13.0 145.0 0.0
-13.0 147.0 0.0
-13.0 149.0 0.0
-13.0 151.0 0.0
-13.0 153.0 0.0
-13.0 155.0 0.0
-13.0 157.0 0.0
-13.0 159.0 0.0
-13.0 161.0 0.0
-13.0 163.0 0.0
-13.0 165.0 0.0
-13.0 167.0 0.0
-13.0 169.0 0.0
-13.0 171.0 0.0
-13.0 173.0 0.0
-13.0 175.0 0.0
-13.0 177.0 0.0
-13.0 179.0 0.0
-11.0 -179.0 0.0
-11.0 -177.0 0.0
-11.0 -175.0 0.0
-11.0 -173.0 0.0
-11.0 -171.0 0.0
-11.0 -169.0 0.0
-11.0 -167.0 0.0
-11.0 -165.0 0.0
-11.0 -163.0 0.0
-11.0 -161.0 0.0
-11.0 -159.0 0.0
-11.0 -157.0 0.0
-11.0 -155.0 0.0
-11.0 -153.0 0.0
-11.0 -151.0 0.0
-11.0 -149.0 0.0
-11.0 -147.0 0.0
-11.0 -145.0 0.0
-11.0 -143.0 0.0
-11.0 -141.0 0.0
-11.0 -139.0 0.0
-11.0 -137.0 0.0
-11.0 -135.0 0.0
-11.0 -133.0 0.0
-11.0 -131.0 0.0
-11.0 -129.0 0.0
-11.0 -127.0 0.0
-11.0 -125.0 0.0
-11.0 -123.0 0.0
-11.0 -121.0 0.0
-11.0 -119.0 0.0
-11.0 -117.0 0.0
-11.0 -115.0 0.0
-11.0 -113.0 0.0
-11.0 -111.0 0.0
-11.0 -109.0 0.0
-11.0 -107.0 0.0
-11.0 -105.0 0.0
-11.0 -103.0 0.0
-11.0 -101.0 0.0
-11.0 -99.0 0.0
-11.0 -97.0 0.0
-11.0 -95.0 0.0
-11.0 -93.0 0.0
-11.0 -91.0 0.0
-11.0 -89.0 0.0
-11.0 -87.0 0.0
-11.0 -85.0 0.0
-11.0 -83.0 0.0
-11.0 -81.0 0.0
-11.0 -79.0 0.0
-11.0 -77.0 0.0
-11.0 -75.0 0.0
-11.0 -73.0 0.0
-11.0 -71.0 2.4912805181863477E-4
-11.0 -69.0 2.4912805181863477E-4
-11.0 -67.0 4.982561036372695E-4
-11.0 -65.0 4.982561036372695E-4
-11.0 -63.0 4.982561036372695E-4
-11.0 -61.0 9.96512207274539E-4
-11.0 -59.0 9.96512207274539E-4
-11.0 -57.0 9.96512207274539E-4
-11.0 -55.0 9.96512207274539E-4
-11.0 -53.0 9.96512207274539E-4
-11.0 -51.0 4.982561036372695E-4
-11.0 -49.0 4.982561036372695E-4
-11.0 -47.0 4.982561036372695E-4
-11.0 -45.0 0.0
-11.0 -43.0 0.0
-11.0 -41.0 0.0
-11.0 -39.0 0.0
-11.0 -37.0 0.0
-11.0 -35.0 0.0
-11.0 -33.0 0.0
-11.0 -31.0 0.0
-11.0 -29.0 0.0
-11.0 -27.0 0.0
-11.0 -25.0 0.0
-11.0 -23.0 0.0
-11.0 -21.0 0.0
-11.0 -19.0 0.0
-11.0 -17.0 0.0
-11.0 -15.0 0.0
-11.0 -13.0 0.0
-11.0 -11.0 0.0
-11.0 -9.0 0.0
-11.0 -7.0 0.0
-11.0 -5.0 0.0
-11.0 -3.0 0.0
-11.0 -1.0 0.0
-11.0 1.0 0.0
-11.0 3.0 0.0
-11.0 5.0 0.0
-11.0 7.0 0.0
-11.0 9.0 0.0
-11.0 11.0 0.0
-11.0 13.0 0.0
-11.0 15.0 0.0
-11.0 17.0 0.0
-11.0 19.0 0.0
-11.0 21.0 0.0
-11.0 23.0 0.0
-11.0 25.0 0.0
-11.0 27.0 0.0
-11.0 29.0 0.0
-11.0 31.0 0.0
-11.0 33.0 0.0
-11.0 35.0 0.0
-11.0 37.0 0.0
-11.0 39.0 0.0
-11.0 41.0 0.0
-11.0 43.0 0.0
-11.0 45.0 0.0
-11.0 47.0 0.0
-11.0 49.0 0.0
-11.0 51.0 0.0
-11.0 53.0 0.0
-11.0 55.0 0.0
-11.0 57.0 0.0
-11.0 59.0 0.0
-11.0 61.0 0.0
-11.0 63.0 0.0
-11.0 65.0 0.0
-11.0 67.0 0.0
-11.0 69.0 0.0
-11.0 71.0 0.0
-11.0 73.0 0.0
-11.0 75.0 0.0
-11.0 77.0 0.0
-11.0 79.0 0.0
-11.0 81.0 0.0
-11.0 83.0 0.0
-11.0 85.0 0.0
-11.0 87.0 0.0
-11.0 89.0 0.0
-11.0 91.0 0.0
-11.0 93.0 0.0
-11.0 95.0 0.0
-11.0 97.0 0.0
-11.0 99.0 0.0
-11.0 101.0 0.0
-11.0 103.0 0.0
-11.0 105.0 0.0
-11.0 107.0 0.0
-11.0 109.0 0.0
-11.0 111.0 0.0
-11.0 113.0 0.0
-11.0 115.0 0.0
-11.0 117.0 0.0
-11.0 119.0 0.0
-11.0 121.0 0.0
-11.0 123.0 0.0
-11.0 125.0 0.0
-11.0 127.0 0.0
-11.0 129.0 0.0
-11.0 131.0 0.0
-11.0 133.0 0.0
-11.0 135.0 0.0
-11.0 137.0 0.0
-11.0 139.0 0.0
-11.0 141.0 0.0
-11.0 143.0 0.0
-11.0 145.0 0.0
-11.0 147.0 0.0
-11.0 149.0 0.0
-11.0 151.0 0.0
-11.0 153.0 0.0
-11.0 155.0 0.0
-11.0 157.0 0.0
-11.0 159.0 0.0
-11.0 161.0 0.0
-11.0 163.0 0.0
-11.0 165.0 0.0
-11.0 167.0 0.0
-11.0 169.0 0.0
-11.0 171.0 0.0
-11.0 173.0 0.0
-11.0 175.0 0.0
-11.0 177.0 0.0
-11.0 179.0 0.0
-9.0 -179.0 0.0
-9.0 -177.0 0.0
-9.0 -175.0 0.0
-9.0 -173.0 0.0
-9.0 -171.0 0.0
-9.0 -169.0 0.0
-9.0 -167.0 0.0
-9.0 -165.0 0.0
-9.0 -163.0 0.0
-9.0 -161.0 0.0
-9.0 -159.0 0.0
-9.0 -157.0 0.0
-9.0 -155.0 0.0
-9.0 -153.0 0.0
-9.0 -151.0 0.0
-9.0 -149.0 0.0
-9.0 -147.0 0.0
-9.0 -145.0 0.0
-9.0 -143.0 0.0
-9.0 -141.0 0.0
-9.0 -139.0 0.0
-9.0 -137.0 0.0
-9.0 -135.0 0.0
-9.0 -133.0 0.0
-9.0 -131.0 0.0
-9.0 -129.0 0.0
-9.0 -127.0 0.0
-9.0 -125.0 0.0
-9.0 -123.0 0.0
-9.0 -121.0 0.0
-9.0 -119.0 0.0
-9.0 -117.0 0.0
-9.0 -115.0 0.0
-9.0 -113.0 0.0
-9.0 -111.0 0.0
-9.0 -109.0 0.0
-9.0 -107.0 0.0
-9.0 -105.0 0.0
-9.0 -103.0 0.0
-9.0 -101.0 0.0
-9.0 -99.0 0.0
-9.0 -97.0 0.0
-9.0 -95.0 0.0
-9.0 -93.0 0.0
-9.0 -91.0 0.0
-9.0 -89.0 0.0
-9.0 -87.0 0.0
-9.0 -85.0 0.0
-9.0 -83.0 0.0
-9.0 -81.0 0.0
-9.0 -79.0 0.0
-9.0 -77.0 0.0
-9.0 -75.0 0.0
-9.0 -73.0 0.0
-9.0 -71.0 0.0
-9.0 -69.0 0.0
-9.0 -67.0 0.0
-9.0 -65.0 2.4912805181863477E-4
-9.0 -63.0 2.4912805181863477E-4
-9.0 -61.0 2.4912805181863477E-4
-9.0 -59.0 2.4912805181863477E-4
-9.0 -57.0 2.4912805181863477E-4
-9.0 -55.0 2.4912805181863477E-4
-9.0 -53.0 2.4912805181863477E-4
-9.0 -51.0 0.0
-9.0 -49.0 0.0
-9.0 -47.0 0.0
-9.0 -45.0 0.0
-9.0 -43.0 0.0
-9.0 -41.0 0.0
-9.0 -39.0 0.0
-9.0 -37.0 0.0
-9.0 -35.0 0.0
-9.0 -33.0 0.0
-9.0 -31.0 0.0
-9.0 -29.0 0.0
-9.0 -27.0 0.0
-9.0 -25.0 0.0
-9.0 -23.0 0.0
-9.0 -21.0 0.0
-9.0 -19.0 0.0
-9.0 -17.0 0.0
-9.0 -15.0 0.0
-9.0 -13.0 0.0
-9.0 -11.0 0.0
-9.0 -9.0 0.0
-9.0 -7.0 0.0
-9.0 -5.0 0.0
-9.0 -3.0 0.0
-9.0 -1.0 0.0
-9.0 1.0 0.0
-9.0 3.0 0.0
-9.0 5.0 0.0
-9.0 7.0 0.0
-9.0 9.0 0.0
-9.0 11.0 0.0
-9.0 13.0 0.0
-9.0 15.0 0.0
-9.0 17.0 0.0
-9.0 19.0 0.0
-9.0 21.0 0.0
-9.0 23.0 0.0
-9.0 25.0 0.0
-9.0 27.0 0.0
-9.0 29.0 0.0
-9.0 31.0 0.0
-9.0 33.0 0.0
-9.0 35.0 0.0
-9.0 37.0 0.0
-9.0 39.0 0.0
-9.0 41.0 0.0
-9.0 43.0 0.0
-9.0 45.0 0.0
-9.0 47.0 0.0
-9.0 49.0 0.0
-9.0 51.0 0.0
-9.0 53.0 0.0
-9.0 55.0 0.0
-9.0 57.0 0.0
-9.0 59.0 0.0
-9.0 61.0 0.0
-9.0 63.0 0.0
-9.0 65.0 0.0
-9.0 67.0 0.0
-9.0 69.0 0.0
-9.0 71.0 0.0
-9.0 73.0 0.0
-9.0 75.0 0.0
-9.0 77.0 0.0
-9.0 79.0 0.0
-9.0 81.0 0.0
-9.0 83.0 0.0
-9.0 85.0 0.0
-9.0 87.0 0.0
-9.0 89.0 0.0
-9.0 91.0 0.0
-9.0 93.0 0.0
-9.0 95.0 0.0
-9.0 97.0 0.0
-9.0 99.0 0.0
-9.0 101.0 0.0
-9.0 103.0 0.0
-9.0 105.0 0.0
-9.0 107.0 0.0
-9.0 109.0 0.0
-9.0 111.0 0.0
-9.0 113.0 0.0
-9.0 115.0 0.0
-9.0 117.0 0.0
-9.0 119.0 0.0
-9.0 121.0 0.0
-9.0 123.0 0.0
-9.0 125.0 0.0
-9.0 127.0 0.0
-9.0 129.0 0.0
-9.0 131.0 0.0
-9.0 133.0 0.0
-9.0 135.0 0.0
-9.0 137.0 0.0
-9.0 139.0 0.0
-9.0 141.0 0.0
-9.0 143.0 0.0
-9.0 145.0 0.0
-9.0 147.0 0.0
-9.0 149.0 0.0
-9.0 151.0 0.0
-9.0 153.0 0.0
-9.0 155.0 0.0
-9.0 157.0 0.0
-9.0 159.0 0.0
-9.0 161.0 0.0
-9.0 163.0 0.0
-9.0 165.0 0.0
-9.0 167.0 0.0
-9.0 169.0 0.0
-9.0 171.0 0.0
-9.0 173.0 0.0
-9.0 175.0 0.0
-9.0 177.0 0.0
-9.0 179.0 0.0
-7.0 -179.0 0.0
-7.0 -177.0 0.0
-7.0 -175.0 0.0
-7.0 -173.0 0.0
-7.0 -171.0 0.0
-7.0 -169.0 0.0
-7.0 -167.0 0.0
-7.0 -165.0 0.0
-7.0 -163.0 0.0
-7.0 -161.0 0.0
-7.0 -159.0 0.0
-7.0 -157.0 0.0
-7.0 -155.0 0.0
-7.0 -153.0 0.0
-7.0 -151.0 0.0
-7.0 -149.0 0.0
-7.0 -147.0 0.0
-7.0 -145.0 0.0
-7.0 -143.0 0.0
-7.0 -141.0 0.0
-7.0 -139.0 0.0
-7.0 -137.0 0.0
-7.0 -135.0 0.0
-7.0 -133.0 0.0
-7.0 -131.0 0.0
-7.0 -129.0 0.0
-7.0 -127.0 0.0
-7.0 -125.0 0.0
-7.0 -123.0 0.0
-7.0 -121.0 0.0
-7.0 -119.0 0.0
-7.0 -117.0 0.0
-7.0 -115.0 0.0
-7.0 -113.0 0.0
-7.0 -111.0 0.0
-7.0 -109.0 0.0
-7.0 -107.0 0.0
-7.0 -105.0 0.0
-7.0 -103.0 0.0
-7.0 -101.0 0.0
-7.0 -99.0 0.0
-7.0 -97.0 0.0
-7.0 -95.0 0.0
-7.0 -93.0 0.0
-7.0 -91.0 0.0
-7.0 -89.0 0.0
-7.0 -87.0 0.0
-7.0 -85.0 0.0
-7.0 -83.0 0.0
-7.0 -81.0 0.0
-7.0 -79.0 0.0
-7.0 -77.0 0.0
-7.0 -75.0 0.0
-7.0 -73.0 0.0
-7.0 -71.0 0.0
-7.0 -69.0 0.0
-7.0 -67.0 0.0
-7.0 -65.0 0.0
-7.0 -63.0 0.0
-7.0 -61.0 0.0
-7.0 -59.0 0.0
-7.0 -57.0 0.0
-7.0 -55.0 0.0
-7.0 -53.0 0.0
-7.0 -51.0 0.0
-7.0 -49.0 0.0
-7.0 -47.0 0.0
-7.0 -45.0 0.0
-7.0 -43.0 0.0
-7.0 -41.0 0.0
-7.0 -39.0 0.0
-7.0 -37.0 0.0
-7.0 -35.0 0.0
-7.0 -33.0 0.0
-7.0 -31.0 0.0
-7.0 -29.0 0.0
-7.0 -27.0 0.0
-7.0 -25.0 0.0
-7.0 -23.0 0.0
-7.0 -21.0 0.0
-7.0 -19.0 0.0
-7.0 -17.0 0.0
-7.0 -15.0 0.0
-7.0 -13.0 0.0
-7.0 -11.0 0.0
-7.0 -9.0 0.0
-7.0 -7.0 0.0
-7.0 -5.0 0.0
-7.0 -3.0 0.0
-7.0 -1.0 0.0
-7.0 1.0 0.0
-7.0 3.0 0.0
-7.0 5.0 0.0
-7.0 7.0 0.0
-7.0 9.0 0.0
-7.0 11.0 0.0
-7.0 13.0 0.0
-7.0 15.0 0.0
-7.0 17.0 0.0
-7.0 19.0 0.0
-7.0 21.0 0.0
-7.0 23.0 0.0
-7.0 25.0 0.0
-7.0 27.0 0.0
-7.0 29.0 0.0
-7.0 31.0 0.0
-7.0 33.0 0.0
-7.0 35.0 0.0
-7.0 37.0 0.0
-7.0 39.0 0.0
-7.0 41.0 0.0
-7.0 43.0 0.0
-7.0 45.0 0.0
-7.0 47.0 0.0
-7.0 49.0 0.0
-7.0 51.0 0.0
-7.0 53.0 0.0
-7.0 55.0 0.0
-7.0 57.0 0.0
-7.0 59.0 0.0
-7.0 61.0 0.0
-7.0 63.0 0.0
-7.0 65.0 0.0
-7.0 67.0 0.0
-7.0 69.0 0.0
-7.0 71.0 0.0
-7.0 73.0 0.0
-7.0 75.0 0.0
-7.0 77.0 0.0
-7.0 79.0 0.0
-7.0 81.0 0.0
-7.0 83.0 0.0
-7.0 85.0 0.0
-7.0 87.0 0.0
-7.0 89.0 0.0
-7.0 91.0 0.0
-7.0 93.0 0.0
-7.0 95.0 0.0
-7.0 97.0 0.0
-7.0 99.0 0.0
-7.0 101.0 0.0
-7.0 103.0 0.0
-7.0 105.0 0.0
-7.0 107.0 0.0
-7.0 109.0 0.0
-7.0 111.0 0.0
-7.0 113.0 0.0
-7.0 115.0 0.0
-7.0 117.0 0.0
-7.0 119.0 0.0
-7.0 121.0 0.0
-7.0 123.0 0.0
-7.0 125.0 0.0
-7.0 127.0 0.0
-7.0 129.0 0.0
-7.0 131.0 0.0
-7.0 133.0 0.0
-7.0 135.0 0.0
-7.0 137.0 0.0
-7.0 139.0 0.0
-7.0 141.0 0.0
-7.0 143.0 0.0
-7.0 145.0 0.0
-7.0 147.0 0.0
-7.0 149.0 0.0
-7.0 151.0 0.0
-7.0 153.0 0.0
-7.0 155.0 0.0
-7.0 157.0 0.0
-7.0 159.0 0.0
-7.0 161.0 0.0
-7.0 163.0 0.0
-7.0 165.0 0.0
-7.0 167.0 0.0
-7.0 169.0 0.0
-7.0 171.0 0.0
-7.0 173.0 0.0
-7.0 175.0 0.0
-7.0 177.0 0.0
-7.0 179.0 0.0
-5.0 -179.0 0.0
-5.0 -177.0 0.0
-5.0 -175.0 0.0
-5.0 -173.0 0.0
-5.0 -171.0 0.0
-5.0 -169.0 0.0
-5.0 -167.0 0.0
-5.0 -165.0 0.0
-5.0 -163.0 0.0
-5.0 -161.0 0.0
-5.0 -159.0 0.0
-5.0 -157.0 0.0
-5.0 -155.0 0.0
-5.0 -153.0 0.0
-5.0 -151.0 0.0
-5.0 -149.0 0.0
-5.0 -147.0 0.0
-5.0 -145.0 0.0
-5.0 -143.0 0.0
-5.0 -141.0 0.0
-5.0 -139.0 0.0
-5.0 -137.0 0.0
-5.0 -135.0 0.0
-5.0 -133.0 0.0
-5.0 -131.0 0.0
-5.0 -129.0 0.0
-5.0 -127.0 0.0
-5.0 -125.0 0.0
-5.0 -123.0 0.0
-5.0 -121.0 0.0
-5.0 -119.0 0.0
-5.0 -117.0 0.0
-5.0 -115.0 0.0
-5.0 -113.0 0.0
-5.0 -111.0 0.0
-5.0 -109.0 0.0
-5.0 -107.0 0.0
-5.0 -105.0 0.0
-5.0 -103.0 0.0
-5.0 -101.0 0.0
-5.0 -99.0 0.0
-5.0 -97.0 0.0
-5.0 -95.0 0.0
-5.0 -93.0 0.0
-5.0 -91.0 0.0
-5.0 -89.0 0.0
-5.0 -87.0 0.0
-5.0 -85.0 0.0
-5.0 -83.0 0.0
-5.0 -81.0 0.0
-5.0 -79.0 0.0
-5.0 -77.0 0.0
-5.0 -75.0 0.0
-5.0 -73.0 0.0
-5.0 -71.0 0.0
-5.0 -69.0 0.0
-5.0 -67.0 0.0
-5.0 -65.0 0.0
-5.0 -63.0 0.0
-5.0 -61.0 0.0
-5.0 -59.0 0.0
-5.0 -57.0 0.0
-5.0 -55.0 0.0
-5.0 -53.0 0.0
-5.0 -51.0 0.0
-5.0 -49.0 0.0
-5.0 -47.0 0.0
-5.0 -45.0 0.0
-5.0 -43.0 0.0
-5.0 -41.0 0.0
-5.0 -39.0 0.0
-5.0 -37.0 0.0
-5.0 -35.0 0.0
-5.0 -33.0 0.0
-5.0 -31.0 0.0
-5.0 -29.0 0.0
-5.0 -27.0 0.0
-5.0 -25.0 0.0
-5.0 -23.0 0.0
-5.0 -21.0 0.0
-5.0 -19.0 0.0
-5.0 -17.0 0.0
-5.0 -15.0 0.0
-5.0 -13.0 0.0
-5.0 -11.0 0.0
-5.0 -9.0 0.0
-5.0 -7.0 0.0
-5.0 -5.0 0.0
-5.0 -3.0 0.0
-5.0 -1.0 0.0
-5.0 1.0 0.0
-5.0 3.0 0.0
-5.0 5.0 0.0
-5.0 7.0 0.0
-5.0 9.0 0.0
-5.0 11.0 0.0
-5.0 13.0 0.0
-5.0 15.0 0.0
-5.0 17.0 0.0
-5.0 19.0 0.0
-5.0 21.0 0.0
-5.0 23.0 0.0
-5.0 25.0 0.0
-5.0 27.0 0.0
-5.0 29.0 0.0
-5.0 31.0 0.0
-5.0 33.0 0.0
-5.0 35.0 0.0
-5.0 37.0 0.0
-5.0 39.0 0.0
-5.0 41.0 0.0
-5.0 43.0 0.0
-5.0 45.0 0.0
-5.0 47.0 0.0
-5.0 49.0 0.0
-5.0 51.0 0.0
-5.0 53.0 0.0
-5.0 55.0 0.0
-5.0 57.0 0.0
-5.0 59.0 0.0
-5.0 61.0 0.0
-5.0 63.0 0.0
-5.0 65.0 0.0
-5.0 67.0 0.0
-5.0 69.0 0.0
-5.0 71.0 0.0
-5.0 73.0 0.0
-5.0 75.0 0.0
-5.0 77.0 0.0
-5.0 79.0 0.0
-5.0 81.0 0.0
-5.0 83.0 0.0
-5.0 85.0 0.0
-5.0 87.0 0.0
-5.0 89.0 0.0
-5.0 91.0 0.0
-5.0 93.0 0.0
-5.0 95.0 0.0
-5.0 97.0 0.0
-5.0 99.0 0.0
-5.0 101.0 0.0
-5.0 103.0 0.0
-5.0 105.0 0.0
-5.0 107.0 0.0
-5.0 109.0 0.0
-5.0 111.0 0.0
-5.0 113.0 0.0
-5.0 115.0 0.0
-5.0 117.0 0.0
-5.0 119.0 0.0
-5.0 121.0 0.0
-5.0 123.0 0.0
-5.0 125.0 0.0
-5.0 127.0 0.0
-5.0 129.0 0.0
-5.0 131.0 0.0
-5.0 133.0 0.0
-5.0 135.0 0.0
-5.0 137.0 0.0
-5.0 139.0 0.0
-5.0 141.0 0.0
-5.0 143.0 0.0
-5.0 145.0 0.0
-5.0 147.0 0.0
-5.0 149.0 0.0
-5.0 151.0 0.0
-5.0 153.0 0.0
-5.0 155.0 0.0
-5.0 157.0 0.0
-5.0 159.0 0.0
-5.0 161.0 0.0
-5.0 163.0 0.0
-5.0 165.0 0.0
-5.0 167.0 0.0
-5.0 169.0 0.0
-5.0 171.0 0.0
-5.0 173.0 0.0
-5.0 175.0 0.0
-5.0 177.0 0.0
-5.0 179.0 0.0
-3.0 -179.0 0.0
-3.0 -177.0 0.0
-3.0 -175.0 0.0
-3.0 -173.0 0.0
-3.0 -171.0 0.0
-3.0 -169.0 0.0
-3.0 -167.0 0.0
-3.0 -165.0 0.0
-3.0 -163.0 0.0
-3.0 -161.0 0.0
-3.0 -159.0 0.0
-3.0 -157.0 0.0
-3.0 -155.0 0.0
-3.0 -153.0 0.0
-3.0 -151.0 0.0
-3.0 -149.0 0.0
-3.0 -147.0 0.0
-3.0 -145.0 0.0
-3.0 -143.0 0.0
-3.0 -141.0 0.0
-3.0 -139.0 0.0
-3.0 -137.0 0.0
-3.0 -135.0 0.0
-3.0 -133.0 0.0
-3.0 -131.0 0.0
-3.0 -129.0 0.0
-3.0 -127.0 0.0
-3.0 -125.0 0.0
-3.0 -123.0 0.0
-3.0 -121.0 0.0
-3.0 -119.0 0.0
-3.0 -117.0 0.0
-3.0 -115.0 0.0
-3.0 -113.0 0.0
-3.0 -111.0 0.0
-3.0 -109.0 0.0
-3.0 -107.0 0.0
-3.0 -105.0 0.0
-3.0 -103.0 0.0
-3.0 -101.0 0.0
-3.0 -99.0 0.0
-3.0 -97.0 0.0
-3.0 -95.0 0.0
-3.0 -93.0 0.0
-3.0 -91.0 0.0
-3.0 -89.0 0.0
-3.0 -87.0 0.0
-3.0 -85.0 0.0
-3.0 -83.0 0.0
-3.0 -81.0 0.0
-3.0 -79.0 0.0
-3.0 -77.0 0.0
-3.0 -75.0 0.0
-3.0 -73.0 0.0
-3.0 -71.0 0.0
-3.0 -69.0 0.0
-3.0 -67.0 0.0
-3.0 -65.0 0.0
-3.0 -63.0 0.0
-3.0 -61.0 0.0
-3.0 -59.0 0.0
-3.0 -57.0 0.0
-3.0 -55.0 0.0
-3.0 -53.0 0.0
-3.0 -51.0 0.0
-3.0 -49.0 0.0
-3.0 -47.0 0.0
-3.0 -45.0 0.0
-3.0 -43.0 0.0
-3.0 -41.0 0.0
-3.0 -39.0 0.0
-3.0 -37.0 0.0
-3.0 -35.0 0.0
-3.0 -33.0 0.0
-3.0 -31.0 0.0
-3.0 -29.0 0.0
-3.0 -27.0 0.0
-3.0 -25.0 0.0
-3.0 -23.0 0.0
-3.0 -21.0 0.0
-3.0 -19.0 0.0
-3.0 -17.0 0.0
-3.0 -15.0 0.0
-3.0 -13.0 0.0
-3.0 -11.0 0.0
-3.0 -9.0 0.0
-3.0 -7.0 0.0
-3.0 -5.0 0.0
-3.0 -3.0 0.0
-3.0 -1.0 0.0
-3.0 1.0 0.0
-3.0 3.0 0.0
-3.0 5.0 0.0
-3.0 7.0 0.0
-3.0 9.0 0.0
-3.0 11.0 0.0
-3.0 13.0 0.0
-3.0 15.0 0.0
-3.0 17.0 0.0
-3.0 19.0 0.0
-3.0 21.0 0.0
-3.0 23.0 0.0
-3.0 25.0 0.0
-3.0 27.0 0.0
-3.0 29.0 0.0
-3.0 31.0 0.0
-3.0 33.0 0.0
-3.0 35.0 0.0
-3.0 37.0 0.0
-3.0 39.0 0.0
-3.0 41.0 0.0
-3.0 43.0 0.0
-3.0 45.0 0.0
-3.0 47.0 0.0
-3.0 49.0 0.0
-3.0 51.0 0.0
-3.0 53.0 0.0
-3.0 55.0 0.0
-3.0 57.0 0.0
-3.0 59.0 0.0
-3.0 61.0 0.0
-3.0 63.0 0.0
-3.0 65.0 0.0
-3.0 67.0 0.0
-3.0 69.0 0.0
-3.0 71.0 0.0
-3.0 73.0 0.0
-3.0 75.0 0.0
-3.0 77.0 0.0
-3.0 79.0 0.0
-3.0 81.0 0.0
-3.0 83.0 0.0
-3.0 85.0 0.0
-3.0 87.0 0.0
-3.0 89.0 0.0
-3.0 91.0 0.0
-3.0 93.0 0.0
-3.0 95.0 0.0
-3.0 97.0 0.0
-3.0 99.0 0.0
-3.0 101.0 0.0
-3.0 103.0 0.0
-3.0 105.0 0.0
-3.0 107.0 0.0
-3.0 109.0 0.0
-3.0 111.0 0.0
-3.0 113.0 0.0
-3.0 115.0 0.0
-3.0 117.0 0.0
-3.0 119.0 0.0
-3.0 121.0 0.0
-3.0 123.0 0.0
-3.0 125.0 0.0
-3.0 127.0 0.0
-3.0 129.0 0.0
-3.0 131.0 0.0
-3.0 133.0 0.0
-3.0 135.0 0.0
-3.0 137.0 0.0
-3.0 139.0 0.0
-3.0 141.0 0.0
-3.0 143.0 0.0
-3.0 145.0 0.0
-3.0 147.0 0.0
-3.0 149.0 0.0
-3.0 151.0 0.0
-3.0 153.0 0.0
-3.0 155.0 0.0
-3.0 157.0 0.0
-3.0 159.0 0.0
-3.0 161.0 0.0
-3.0 163.0 0.0
-3.0 165.0 0.0
-3.0 167.0 0.0
-3.0 169.0 0.0
-3.0 171.0 0.0
-3.0 173.0 0.0
-3.0 175.0 0.0
-3.0 177.0 0.0
-3.0 179.0 0.0
-1.0 -179.0 0.0
-1.0 -177.0 0.0
-1.0 -175.0 0.0
-1.0 -173.0 0.0
-1.0 -171.0 0.0
-1.0 -169.0 0.0
-1.0 -167.0 0.0
-1.0 -165.0 0.0
-1.0 -163.0 0.0
-1.0 -161.0 0.0
-1.0 -159.0 0.0
-1.0 -157.0 0.0
-1.0 -155.0 0.0
-1.0 -153.0 0.0
-1.0 -151.0 0.0
-1.0 -149.0 0.0
-1.0 -147.0 0.0
-1.0 -145.0 0.0
-1.0 -143.0 0.0
-1.0 -141.0 0.0
-1.0 -139.0 0.0
-1.0 -137.0 0.0
-1.0 -135.0 0.0
-1.0 -133.0 0.0
-1.0 -131.0 0.0
-1.0 -129.0 0.0
-1.0 -127.0 0.0
-1.0 -125.0 0.0
-1.0 -123.0 0.0
-1.0 -121.0 0.0
-1.0 -119.0 0.0
-1.0 -117.0 0.0
-1.0 -115.0 0.0
-1.0 -113.0 0.0
-1.0 -111.0 0.0
-1.0 -109.0 0.0
-1.0 -107.0 0.0
-1.0 -105.0 0.0
-1.0 -103.0 0.0
-1.0 -101.0 0.0
-1.0 -99.0 0.0
-1.0 -97.0 0.0
-1.0 -95.0 0.0
-1.0 -93.0 0.0
-1.0 -91.0 0.0
-1.0 -89.0 0.0
-1.0 -87.0 0.0
-1.0 -85.0 0.0
-1.0 -83.0 0.0
-1.0 -81.0 0.0
-1.0 -79.0 0.0
-1.0 -77.0 0.0
-1.0 -75.0 0.0
-1.0 -73.0 0.0
-1.0 -71.0 0.0
-1.0 -69.0 0.0
-1.0 -67.0 0.0
-1.0 -65.0 0.0
-1.0 -63.0 0.0
-1.0 -61.0 0.0
-1.0 -59.0 0.0
-1.0 -57.0 0.0
-1.0 -55.0 0.0
-1.0 -53.0 0.0
-1.0 -51.0 0.0
-1.0 -49.0 0.0
-1.0 -47.0 0.0
-1.0 -45.0 0.0
-1.0 -43.0 0.0
-1.0 -41.0 0.0
-1.0 -39.0 0.0
-1.0 -37.0 0.0
-1.0 -35.0 0.0
-1.0 -33.0 0.0
-1.0 -31.0 0.0
-1.0 -29.0 0.0
-1.0 -27.0 0.0
-1.0 -25.0 0.0
-1.0 -23.0 0.0
-1.0 -21.0 0.0
-1.0 -19.0 0.0
-1.0 -17.0 0.0
-1.0 -15.0 0.0
-1.0 -13.0 0.0
-1.0 -11.0 0.0
-1.0 -9.0 0.0
-1.0 -7.0 0.0
-1.0 -5.0 0.0
-1.0 -3.0 0.0
-1.0 -1.0 0.0
-1.0 1.0 0.0
-1.0 3.0 0.0
-1.0 5.0 0.0
-1.0 7.0 0.0
-1.0 9.0 0.0
-1.0 11.0 0.0
-1.0 13.0 0.0
-1.0 15.0 0.0
-1.0 17.0 0.0
-1.0 19.0 0.0
-1.0 21.0 0.0
-1.0 23.0 0.0
-1.0 25.0 0.0
-1.0 27.0 0.0
-1.0 29.0 0.0
-1.0 31.0 0.0
-1.0 33.0 0.0
-1.0 35.0 0.0
-1.0 37.0 0.0
-1.0 39.0 0.0
-1.0 41.0 0.0
-1.0 43.0 0.0
-1.0 45.0 0.0
-1.0 47.0 0.0
-1.0 49.0 0.0
-1.0 51.0 0.0
-1.0 53.0 0.0
-1.0 55.0 0.0
-1.0 57.0 0.0
-1.0 59.0 0.0
-1.0 61.0 0.0
-1.0 63.0 0.0
-1.0 65.0 0.0
-1.0 67.0 0.0
-1.0 69.0 0.0
-1.0 71.0 0.0
-1.0 73.0 0.0
-1.0 75.0 0.0
-1.0 77.0 0.0
-1.0 79.0 0.0
-1.0 81.0 0.0
-1.0 83.0 0.0
-1.0 85.0 0.0
-1.0 87.0 0.0
-1.0 89.0 0.0
-1.0 91.0 0.0
-1.0 93.0 0.0
-1.0 95.0 0.0
-1.0 97.0 0.0
-1.0 99.0 0.0
-1.0 101.0 0.0
-1.0 103.0 0.0
-1.0 105.0 0.0
-1.0 107.0 0.0
-1.0 109.0 0.0
-1.0 111.0 0.0
-1.0 113.0 0.0
-1.0 115.0 0.0
-1.0 117.0 0.0
-1.0 119.0 0.0
-1.0 121.0 0.0
-1.0 123.0 0.0
-1.0 125.0 0.0
-1.0 127.0 0.0
-1.0 129.0 0.0
-1.0 131.0 0.0
-1.0 133.0 0.0
-1.0 135.0 0.0
-1.0 137.0 0.0
-1.0 139.0 0.0
-1.0 141.0 0.0
-1.0 143.0 0.0
-1.0 145.0 0.0
-1.0 147.0 0.0
-1.0 149.0 0.0
-1.0 151.0 0.0
-1.0 153.0 0.0
-1.0 155.0 0.0
-1.0 157.0 0.0
-1.0 159.0 0.0
-1.0 161.0 0.0
-1.0 163.0 0.0
-1.0 165.0 0.0
-1.0 167.0 0.0
-1.0 169.0 0.0
-1.0 171.0 0.0
-1.0 173.0 0.0
-1.0 175.0 0.0
-1.0 177.0 0.0
-1.0 179.0 0.0
1.0 -179.0 0.0
1.0 -177.0 0.0
1.0 -175.0 0.0
1.0 -173.0 0.0
1.0 -171.0 0.0
1.0 -169.0 0.0
1.0 -167.0 0.0
1.0 -165.0 0.0
1.0 -163.0 0.0
1.0 -161.0 0.0
1.0 -159.0 0.0
1.0 -157.0 0.0
1.0 -155.0 0.0
1.0 -153.0 0.0
1.0 -151.0 0.0
1.0 -149.0 0.0
1.0 -147.0 0.0
1.0 -145.0 0.0
1.0 -143.0 0.0
1.0 -141.0 0.0
1.0 -139.0 0.0
1.0 -137.0 0.0
1.0 -135.0 0.0
1.0 -133.0 0.0
1.0 -131.0 0.0
1.0 -129.0 0.0
1.0 -127.0 0.0
1.0 -125.0 0.0
[truncated: 295,260 more chars]
