# Supplementary material for: Funneling modulatory peptide design with generative models: Discovery and characterization of disruptors of calcineurin protein-protein interactions
Source: PLoS Comput Biol. 2023 Feb 2;19(2):e1010874. doi: 10.1371/journal.pcbi.1010874 (PMC9928118; doi:10.1371/journal.pcbi.1010874)
Supplement: S5 Data — (ZIP) [file pcbi.1010874.s013.zip › PepCrawler/Libs/rama500-gly-sym-nosec.data]

# Table name/description: "Top500 Glycine (sym, no repet sec struct) B<30"
# Number of dimensions: 2
# For each dimension, 1 to 2: lower_bound  upper_bound  number_of_bins  wrapping
#   x1: -180.0 180.0 180 true
#   x2: -180.0 180.0 180 true
# List of table coordinates and values. (Value is last number on each line.)
-179.0 -179.0 0.19482120838471023
-179.0 -177.0 0.19112207151664612
-179.0 -175.0 0.18557336621454995
-179.0 -173.0 0.17899712289354705
-179.0 -171.0 0.1693382655158241
-179.0 -169.0 0.1611179613645705
-179.0 -167.0 0.14817098232634607
-179.0 -165.0 0.13008631319358815
-179.0 -163.0 0.11467324290998766
-179.0 -161.0 0.10172626387176326
-179.0 -159.0 0.09042334566378955
-179.0 -157.0 0.07809288943690916
-179.0 -155.0 0.0694615700780929
-179.0 -153.0 0.06370735717221537
-179.0 -151.0 0.057747636662556515
-179.0 -149.0 0.05240443896424168
-179.0 -147.0 0.0468557336621455
-179.0 -145.0 0.04089601315248664
-179.0 -143.0 0.0365803534730785
-179.0 -141.0 0.030415125359638306
-179.0 -139.0 0.02651048088779285
-179.0 -137.0 0.02240032881216605
-179.0 -135.0 0.01993423756678997
-179.0 -133.0 0.018084669132757913
-179.0 -131.0 0.015824085491163174
-179.0 -129.0 0.013152486642005754
-179.0 -127.0 0.010480887792848335
-179.0 -125.0 0.009658857377722976
-179.0 -123.0 0.007809288943690916
-179.0 -121.0 0.007192766132346897
-179.0 -119.0 0.006370735717221537
-179.0 -117.0 0.005137690094533498
-179.0 -115.0 0.005137690094533498
-179.0 -113.0 0.004726674886970818
-179.0 -111.0 0.004110152075626798
-179.0 -109.0 0.004110152075626798
-179.0 -107.0 0.0036991368680641184
-179.0 -105.0 0.002877106452938759
-179.0 -103.0 0.0026715988491574187
-179.0 -101.0 0.0026715988491574187
-179.0 -99.0 0.002260583641594739
-179.0 -97.0 0.002055076037813399
-179.0 -95.0 0.0018495684340320592
-179.0 -93.0 0.0016440608302507192
-179.0 -91.0 0.0014385532264693795
-179.0 -89.0 0.0014385532264693795
-179.0 -87.0 0.0010275380189066995
-179.0 -85.0 6.165228113440197E-4
-179.0 -83.0 6.165228113440197E-4
-179.0 -81.0 6.165228113440197E-4
-179.0 -79.0 6.165228113440197E-4
-179.0 -77.0 6.165228113440197E-4
-179.0 -75.0 6.165228113440197E-4
-179.0 -73.0 6.165228113440197E-4
-179.0 -71.0 6.165228113440197E-4
-179.0 -69.0 6.165228113440197E-4
-179.0 -67.0 6.165228113440197E-4
-179.0 -65.0 6.165228113440197E-4
-179.0 -63.0 6.165228113440197E-4
-179.0 -61.0 6.165228113440197E-4
-179.0 -59.0 6.165228113440197E-4
-179.0 -57.0 6.165228113440197E-4
-179.0 -55.0 6.165228113440197E-4
-179.0 -53.0 6.165228113440197E-4
-179.0 -51.0 6.165228113440197E-4
-179.0 -49.0 6.165228113440197E-4
-179.0 -47.0 6.165228113440197E-4
-179.0 -45.0 6.165228113440197E-4
-179.0 -43.0 6.165228113440197E-4
-179.0 -41.0 6.165228113440197E-4
-179.0 -39.0 6.165228113440197E-4
-179.0 -37.0 6.165228113440197E-4
-179.0 -35.0 6.165228113440197E-4
-179.0 -33.0 6.165228113440197E-4
-179.0 -31.0 6.165228113440197E-4
-179.0 -29.0 6.165228113440197E-4
-179.0 -27.0 6.165228113440197E-4
-179.0 -25.0 6.165228113440197E-4
-179.0 -23.0 6.165228113440197E-4
-179.0 -21.0 6.165228113440197E-4
-179.0 -19.0 6.165228113440197E-4
-179.0 -17.0 6.165228113440197E-4
-179.0 -15.0 6.165228113440197E-4
-179.0 -13.0 6.165228113440197E-4
-179.0 -11.0 6.165228113440197E-4
-179.0 -9.0 6.165228113440197E-4
-179.0 -7.0 6.165228113440197E-4
-179.0 -5.0 0.0010275380189066995
-179.0 -3.0 0.0010275380189066995
-179.0 -1.0 0.0010275380189066995
-179.0 1.0 0.0010275380189066995
-179.0 3.0 0.0010275380189066995
-179.0 5.0 0.0010275380189066995
-179.0 7.0 0.0010275380189066995
-179.0 9.0 6.165228113440197E-4
-179.0 11.0 6.165228113440197E-4
-179.0 13.0 6.165228113440197E-4
-179.0 15.0 6.165228113440197E-4
-179.0 17.0 6.165228113440197E-4
-179.0 19.0 6.165228113440197E-4
-179.0 21.0 6.165228113440197E-4
-179.0 23.0 6.165228113440197E-4
-179.0 25.0 6.165228113440197E-4
-179.0 27.0 6.165228113440197E-4
-179.0 29.0 6.165228113440197E-4
-179.0 31.0 6.165228113440197E-4
-179.0 33.0 6.165228113440197E-4
-179.0 35.0 6.165228113440197E-4
-179.0 37.0 6.165228113440197E-4
-179.0 39.0 6.165228113440197E-4
-179.0 41.0 6.165228113440197E-4
-179.0 43.0 6.165228113440197E-4
-179.0 45.0 6.165228113440197E-4
-179.0 47.0 6.165228113440197E-4
-179.0 49.0 6.165228113440197E-4
-179.0 51.0 6.165228113440197E-4
-179.0 53.0 6.165228113440197E-4
-179.0 55.0 6.165228113440197E-4
-179.0 57.0 6.165228113440197E-4
-179.0 59.0 6.165228113440197E-4
-179.0 61.0 6.165228113440197E-4
-179.0 63.0 6.165228113440197E-4
-179.0 65.0 6.165228113440197E-4
-179.0 67.0 6.165228113440197E-4
-179.0 69.0 6.165228113440197E-4
-179.0 71.0 6.165228113440197E-4
-179.0 73.0 6.165228113440197E-4
-179.0 75.0 6.165228113440197E-4
-179.0 77.0 6.165228113440197E-4
-179.0 79.0 6.165228113440197E-4
-179.0 81.0 6.165228113440197E-4
-179.0 83.0 6.165228113440197E-4
-179.0 85.0 6.165228113440197E-4
-179.0 87.0 6.165228113440197E-4
-179.0 89.0 0.0012330456226880395
-179.0 91.0 0.0014385532264693795
-179.0 93.0 0.0014385532264693795
-179.0 95.0 0.0016440608302507192
-179.0 97.0 0.0018495684340320592
-179.0 99.0 0.002055076037813399
-179.0 101.0 0.0026715988491574187
-179.0 103.0 0.0026715988491574187
-179.0 105.0 0.002877106452938759
-179.0 107.0 0.0030826140567200987
-179.0 109.0 0.004110152075626798
-179.0 111.0 0.004110152075626798
-179.0 113.0 0.004315659679408138
-179.0 115.0 0.005137690094533498
-179.0 117.0 0.005137690094533498
-179.0 119.0 0.005754212905877518
-179.0 121.0 0.007192766132346897
-179.0 123.0 0.007809288943690916
-179.0 125.0 0.009042334566378957
-179.0 127.0 0.010069872585285656
-179.0 129.0 0.012535963830661735
-179.0 131.0 0.015824085491163174
-179.0 133.0 0.018084669132757913
-179.0 135.0 0.02013974517057131
-179.0 137.0 0.02260583641594739
-179.0 139.0 0.02692149609535553
-179.0 141.0 0.031237155774763666
-179.0 143.0 0.03740238388820386
-179.0 145.0 0.041512535963830664
-179.0 147.0 0.04706124126592684
-179.0 149.0 0.053226469379367036
-179.0 151.0 0.058364159473900536
-179.0 153.0 0.06411837237977805
-179.0 155.0 0.06966707768187423
-179.0 157.0 0.07870941224825319
-179.0 159.0 0.09145088368269626
-179.0 161.0 0.10234278668310727
-179.0 163.0 0.1159062885326757
-179.0 165.0 0.13070283600493218
-179.0 167.0 0.14837648993012742
-179.0 169.0 0.1611179613645705
-179.0 171.0 0.1693382655158241
-179.0 173.0 0.17899712289354705
-179.0 175.0 0.18557336621454995
-179.0 177.0 0.19132757912042744
-179.0 179.0 0.19482120838471023
-177.0 -179.0 0.19317714755445953
-177.0 -177.0 0.18988902589395806
-177.0 -175.0 0.18516235100698725
-177.0 -173.0 0.17858610768598437
-177.0 -171.0 0.1685162351006987
-177.0 -169.0 0.15988491574188246
-177.0 -167.0 0.14755445951500207
-177.0 -165.0 0.1292642827784628
-177.0 -163.0 0.11385121249486231
-177.0 -161.0 0.10172626387176326
-177.0 -159.0 0.09021783806000822
-177.0 -157.0 0.07809288943690916
-177.0 -155.0 0.06925606247431156
-177.0 -153.0 0.06370735717221537
-177.0 -151.0 0.057747636662556515
-177.0 -149.0 0.05219893136046034
-177.0 -147.0 0.0468557336621455
-177.0 -145.0 0.04089601315248664
-177.0 -143.0 0.035758323057953144
-177.0 -141.0 0.030004110152075627
-177.0 -139.0 0.02609946568023017
-177.0 -137.0 0.02240032881216605
-177.0 -135.0 0.01993423756678997
-177.0 -133.0 0.018084669132757913
-177.0 -131.0 0.015824085491163174
-177.0 -129.0 0.013152486642005754
-177.0 -127.0 0.010480887792848335
-177.0 -125.0 0.009864364981504316
-177.0 -123.0 0.008014796547472256
-177.0 -121.0 0.007192766132346897
-177.0 -119.0 0.006370735717221537
-177.0 -117.0 0.005137690094533498
-177.0 -115.0 0.005137690094533498
-177.0 -113.0 0.004932182490752158
-177.0 -111.0 0.004110152075626798
-177.0 -109.0 0.004110152075626798
-177.0 -107.0 0.004110152075626798
-177.0 -105.0 0.0030826140567200987
-177.0 -103.0 0.002877106452938759
-177.0 -101.0 0.0026715988491574187
-177.0 -99.0 0.0026715988491574187
-177.0 -97.0 0.002055076037813399
-177.0 -95.0 0.0018495684340320592
-177.0 -93.0 0.0018495684340320592
-177.0 -91.0 0.0014385532264693795
-177.0 -89.0 0.0014385532264693795
-177.0 -87.0 0.0012330456226880395
-177.0 -85.0 0.0010275380189066995
-177.0 -83.0 6.165228113440197E-4
-177.0 -81.0 6.165228113440197E-4
-177.0 -79.0 6.165228113440197E-4
-177.0 -77.0 6.165228113440197E-4
-177.0 -75.0 6.165228113440197E-4
-177.0 -73.0 6.165228113440197E-4
-177.0 -71.0 6.165228113440197E-4
-177.0 -69.0 6.165228113440197E-4
-177.0 -67.0 6.165228113440197E-4
-177.0 -65.0 6.165228113440197E-4
-177.0 -63.0 6.165228113440197E-4
-177.0 -61.0 6.165228113440197E-4
-177.0 -59.0 6.165228113440197E-4
-177.0 -57.0 6.165228113440197E-4
-177.0 -55.0 6.165228113440197E-4
-177.0 -53.0 4.110152075626798E-4
-177.0 -51.0 4.110152075626798E-4
-177.0 -49.0 4.110152075626798E-4
-177.0 -47.0 4.110152075626798E-4
-177.0 -45.0 4.110152075626798E-4
-177.0 -43.0 4.110152075626798E-4
-177.0 -41.0 4.110152075626798E-4
-177.0 -39.0 4.110152075626798E-4
-177.0 -37.0 4.110152075626798E-4
-177.0 -35.0 4.110152075626798E-4
-177.0 -33.0 4.110152075626798E-4
-177.0 -31.0 4.110152075626798E-4
-177.0 -29.0 6.165228113440197E-4
-177.0 -27.0 6.165228113440197E-4
-177.0 -25.0 6.165228113440197E-4
-177.0 -23.0 6.165228113440197E-4
-177.0 -21.0 6.165228113440197E-4
-177.0 -19.0 6.165228113440197E-4
-177.0 -17.0 6.165228113440197E-4
-177.0 -15.0 6.165228113440197E-4
-177.0 -13.0 6.165228113440197E-4
-177.0 -11.0 6.165228113440197E-4
-177.0 -9.0 6.165228113440197E-4
-177.0 -7.0 8.220304151253596E-4
-177.0 -5.0 0.0010275380189066995
-177.0 -3.0 0.0012330456226880395
-177.0 -1.0 0.0012330456226880395
-177.0 1.0 0.0012330456226880395
-177.0 3.0 0.0012330456226880395
-177.0 5.0 0.0012330456226880395
-177.0 7.0 0.0012330456226880395
-177.0 9.0 0.0010275380189066995
-177.0 11.0 0.0010275380189066995
-177.0 13.0 0.0010275380189066995
-177.0 15.0 6.165228113440197E-4
-177.0 17.0 6.165228113440197E-4
-177.0 19.0 6.165228113440197E-4
-177.0 21.0 6.165228113440197E-4
-177.0 23.0 6.165228113440197E-4
-177.0 25.0 6.165228113440197E-4
-177.0 27.0 6.165228113440197E-4
-177.0 29.0 6.165228113440197E-4
-177.0 31.0 6.165228113440197E-4
-177.0 33.0 6.165228113440197E-4
-177.0 35.0 6.165228113440197E-4
-177.0 37.0 6.165228113440197E-4
-177.0 39.0 6.165228113440197E-4
-177.0 41.0 6.165228113440197E-4
-177.0 43.0 6.165228113440197E-4
-177.0 45.0 6.165228113440197E-4
-177.0 47.0 6.165228113440197E-4
-177.0 49.0 6.165228113440197E-4
-177.0 51.0 6.165228113440197E-4
-177.0 53.0 6.165228113440197E-4
-177.0 55.0 6.165228113440197E-4
-177.0 57.0 6.165228113440197E-4
-177.0 59.0 6.165228113440197E-4
-177.0 61.0 6.165228113440197E-4
-177.0 63.0 6.165228113440197E-4
-177.0 65.0 6.165228113440197E-4
-177.0 67.0 6.165228113440197E-4
-177.0 69.0 6.165228113440197E-4
-177.0 71.0 6.165228113440197E-4
-177.0 73.0 6.165228113440197E-4
-177.0 75.0 6.165228113440197E-4
-177.0 77.0 6.165228113440197E-4
-177.0 79.0 6.165228113440197E-4
-177.0 81.0 6.165228113440197E-4
-177.0 83.0 6.165228113440197E-4
-177.0 85.0 6.165228113440197E-4
-177.0 87.0 6.165228113440197E-4
-177.0 89.0 6.165228113440197E-4
-177.0 91.0 0.0012330456226880395
-177.0 93.0 0.0014385532264693795
-177.0 95.0 0.0014385532264693795
-177.0 97.0 0.0016440608302507192
-177.0 99.0 0.0018495684340320592
-177.0 101.0 0.002055076037813399
-177.0 103.0 0.0026715988491574187
-177.0 105.0 0.0026715988491574187
-177.0 107.0 0.002877106452938759
-177.0 109.0 0.0036991368680641184
-177.0 111.0 0.004110152075626798
-177.0 113.0 0.004110152075626798
-177.0 115.0 0.004932182490752158
-177.0 117.0 0.005137690094533498
-177.0 119.0 0.005343197698314837
-177.0 121.0 0.006987258528565557
-177.0 123.0 0.007603781339909577
-177.0 125.0 0.008836826962597617
-177.0 127.0 0.010069872585285656
-177.0 129.0 0.012330456226880395
-177.0 131.0 0.015824085491163174
-177.0 133.0 0.01829017673653925
-177.0 135.0 0.02013974517057131
-177.0 137.0 0.02322235922729141
-177.0 139.0 0.027538018906699546
-177.0 141.0 0.032675709001233046
-177.0 143.0 0.03822441430332922
-177.0 145.0 0.04254007398273736
-177.0 147.0 0.0478832716810522
-177.0 149.0 0.05363748458692972
-177.0 151.0 0.05898068228524456
-177.0 153.0 0.06452938758734073
-177.0 155.0 0.07007809288943691
-177.0 157.0 0.07891491985203453
-177.0 159.0 0.0926839293053843
-177.0 161.0 0.10337032470201397
-177.0 163.0 0.1163173037402384
-177.0 165.0 0.13111385121249486
-177.0 167.0 0.14837648993012742
-177.0 169.0 0.1611179613645705
-177.0 171.0 0.16872174270448007
-177.0 173.0 0.17858610768598437
-177.0 175.0 0.18516235100698725
-177.0 177.0 0.18988902589395806
-177.0 179.0 0.19317714755445953
-175.0 -179.0 0.19112207151664612
-175.0 -177.0 0.18824496506370736
-175.0 -175.0 0.1843403205918619
-175.0 -173.0 0.17755856966707767
-175.0 -171.0 0.16810521989313604
-175.0 -169.0 0.15803534730785038
-175.0 -167.0 0.146013152486642
-175.0 -165.0 0.1282367447595561
-175.0 -163.0 0.11385121249486231
-175.0 -161.0 0.10172626387176326
-175.0 -159.0 0.09001233045622688
-175.0 -157.0 0.07809288943690916
-175.0 -155.0 0.0694615700780929
-175.0 -153.0 0.06370735717221537
-175.0 -151.0 0.057747636662556515
-175.0 -149.0 0.05240443896424168
-175.0 -147.0 0.0468557336621455
-175.0 -145.0 0.04089601315248664
-175.0 -143.0 0.035758323057953144
-175.0 -141.0 0.03020961775585697
-175.0 -139.0 0.026304973284011508
-175.0 -137.0 0.02240032881216605
-175.0 -135.0 0.02013974517057131
-175.0 -133.0 0.01829017673653925
-175.0 -131.0 0.016029593094944512
-175.0 -129.0 0.013357994245787094
-175.0 -127.0 0.011097410604192354
-175.0 -125.0 0.009864364981504316
-175.0 -123.0 0.008220304151253596
-175.0 -121.0 0.007192766132346897
-175.0 -119.0 0.006370735717221537
-175.0 -117.0 0.005137690094533498
-175.0 -115.0 0.005137690094533498
-175.0 -113.0 0.004932182490752158
-175.0 -111.0 0.004315659679408138
-175.0 -109.0 0.004110152075626798
-175.0 -107.0 0.004110152075626798
-175.0 -105.0 0.0034936292642827787
-175.0 -103.0 0.002877106452938759
-175.0 -101.0 0.002877106452938759
-175.0 -99.0 0.0026715988491574187
-175.0 -97.0 0.0026715988491574187
-175.0 -95.0 0.002055076037813399
-175.0 -93.0 0.0018495684340320592
-175.0 -91.0 0.0016440608302507192
-175.0 -89.0 0.0014385532264693795
-175.0 -87.0 0.0014385532264693795
-175.0 -85.0 0.0012330456226880395
-175.0 -83.0 6.165228113440197E-4
-175.0 -81.0 6.165228113440197E-4
-175.0 -79.0 6.165228113440197E-4
-175.0 -77.0 6.165228113440197E-4
-175.0 -75.0 6.165228113440197E-4
-175.0 -73.0 6.165228113440197E-4
-175.0 -71.0 6.165228113440197E-4
-175.0 -69.0 6.165228113440197E-4
-175.0 -67.0 6.165228113440197E-4
-175.0 -65.0 6.165228113440197E-4
-175.0 -63.0 6.165228113440197E-4
-175.0 -61.0 4.110152075626798E-4
-175.0 -59.0 4.110152075626798E-4
-175.0 -57.0 4.110152075626798E-4
-175.0 -55.0 4.110152075626798E-4
-175.0 -53.0 4.110152075626798E-4
-175.0 -51.0 2.055076037813399E-4
-175.0 -49.0 2.055076037813399E-4
-175.0 -47.0 0.0
-175.0 -45.0 0.0
-175.0 -43.0 0.0
-175.0 -41.0 2.055076037813399E-4
-175.0 -39.0 2.055076037813399E-4
-175.0 -37.0 2.055076037813399E-4
-175.0 -35.0 4.110152075626798E-4
-175.0 -33.0 4.110152075626798E-4
-175.0 -31.0 4.110152075626798E-4
-175.0 -29.0 4.110152075626798E-4
-175.0 -27.0 6.165228113440197E-4
-175.0 -25.0 6.165228113440197E-4
-175.0 -23.0 6.165228113440197E-4
-175.0 -21.0 6.165228113440197E-4
-175.0 -19.0 6.165228113440197E-4
-175.0 -17.0 6.165228113440197E-4
-175.0 -15.0 6.165228113440197E-4
-175.0 -13.0 6.165228113440197E-4
-175.0 -11.0 6.165228113440197E-4
-175.0 -9.0 0.0010275380189066995
-175.0 -7.0 0.0010275380189066995
-175.0 -5.0 0.0012330456226880395
-175.0 -3.0 0.0012330456226880395
-175.0 -1.0 0.0014385532264693795
-175.0 1.0 0.0014385532264693795
-175.0 3.0 0.0014385532264693795
-175.0 5.0 0.0014385532264693795
-175.0 7.0 0.0014385532264693795
-175.0 9.0 0.0014385532264693795
-175.0 11.0 0.0014385532264693795
-175.0 13.0 0.0014385532264693795
-175.0 15.0 0.0014385532264693795
-175.0 17.0 0.0014385532264693795
-175.0 19.0 0.0012330456226880395
-175.0 21.0 0.0012330456226880395
-175.0 23.0 0.0012330456226880395
-175.0 25.0 0.0012330456226880395
-175.0 27.0 0.0012330456226880395
-175.0 29.0 0.0012330456226880395
-175.0 31.0 0.0012330456226880395
-175.0 33.0 0.0012330456226880395
-175.0 35.0 0.0012330456226880395
-175.0 37.0 0.0012330456226880395
-175.0 39.0 0.0012330456226880395
-175.0 41.0 0.0012330456226880395
-175.0 43.0 0.0012330456226880395
-175.0 45.0 0.0012330456226880395
-175.0 47.0 0.0012330456226880395
-175.0 49.0 0.0012330456226880395
-175.0 51.0 0.0012330456226880395
-175.0 53.0 0.0012330456226880395
-175.0 55.0 0.0012330456226880395
-175.0 57.0 0.0010275380189066995
-175.0 59.0 0.0010275380189066995
-175.0 61.0 6.165228113440197E-4
-175.0 63.0 6.165228113440197E-4
-175.0 65.0 6.165228113440197E-4
-175.0 67.0 6.165228113440197E-4
-175.0 69.0 6.165228113440197E-4
-175.0 71.0 6.165228113440197E-4
-175.0 73.0 6.165228113440197E-4
-175.0 75.0 6.165228113440197E-4
-175.0 77.0 6.165228113440197E-4
-175.0 79.0 6.165228113440197E-4
-175.0 81.0 6.165228113440197E-4
-175.0 83.0 6.165228113440197E-4
-175.0 85.0 6.165228113440197E-4
-175.0 87.0 6.165228113440197E-4
-175.0 89.0 6.165228113440197E-4
-175.0 91.0 6.165228113440197E-4
-175.0 93.0 0.0012330456226880395
-175.0 95.0 0.0014385532264693795
-175.0 97.0 0.0014385532264693795
-175.0 99.0 0.0018495684340320592
-175.0 101.0 0.0018495684340320592
-175.0 103.0 0.002055076037813399
-175.0 105.0 0.0026715988491574187
-175.0 107.0 0.002877106452938759
-175.0 109.0 0.0030826140567200987
-175.0 111.0 0.004110152075626798
-175.0 113.0 0.004110152075626798
-175.0 115.0 0.004521167283189478
-175.0 117.0 0.005137690094533498
-175.0 119.0 0.005137690094533498
-175.0 121.0 0.006370735717221537
-175.0 123.0 0.007398273736128237
-175.0 125.0 0.008631319358816275
-175.0 127.0 0.010069872585285656
-175.0 129.0 0.012124948623099055
-175.0 131.0 0.015824085491163174
-175.0 133.0 0.01829017673653925
-175.0 135.0 0.020345252774352653
-175.0 137.0 0.02404438964241677
-175.0 139.0 0.02877106452938759
-175.0 141.0 0.03308672420879573
-175.0 143.0 0.03884093711467324
-175.0 145.0 0.043773119605425403
-175.0 147.0 0.04911631730374024
-175.0 149.0 0.054048499794492395
-175.0 151.0 0.05939169749280723
-175.0 153.0 0.06514591039868475
-175.0 155.0 0.07131113851212495
-175.0 157.0 0.0803534730785039
-175.0 159.0 0.09350595972050967
-175.0 161.0 0.10378133990957665
-175.0 163.0 0.1163173037402384
-175.0 165.0 0.13111385121249486
-175.0 167.0 0.14817098232634607
-175.0 169.0 0.15926839293053843
-175.0 171.0 0.1683107274969174
-175.0 173.0 0.17796958487464037
-175.0 175.0 0.1843403205918619
-175.0 177.0 0.1884504726674887
-175.0 179.0 0.19132757912042744
-173.0 -179.0 0.1884504726674887
-173.0 -177.0 0.18557336621454995
-173.0 -175.0 0.1826962597616112
-173.0 -173.0 0.17570900123304561
-173.0 -171.0 0.16666666666666666
-173.0 -169.0 0.15741882449650638
-173.0 -167.0 0.14591039868475134
-173.0 -165.0 0.12803123715577477
-173.0 -163.0 0.11385121249486231
-173.0 -161.0 0.10172626387176326
-173.0 -159.0 0.08980682285244554
-173.0 -157.0 0.07809288943690916
-173.0 -155.0 0.0694615700780929
-173.0 -153.0 0.06411837237977805
-173.0 -151.0 0.0581586518701192
-173.0 -149.0 0.052609946568023015
-173.0 -147.0 0.0468557336621455
-173.0 -145.0 0.04089601315248664
-173.0 -143.0 0.0365803534730785
-173.0 -141.0 0.030620632963419648
-173.0 -139.0 0.026715988491574187
-173.0 -137.0 0.02322235922729141
-173.0 -135.0 0.020345252774352653
-173.0 -133.0 0.018495684340320593
-173.0 -131.0 0.016235100698725854
-173.0 -129.0 0.013974517057131115
-173.0 -127.0 0.011302918207973694
-173.0 -125.0 0.010069872585285656
-173.0 -123.0 0.008425811755034936
-173.0 -121.0 0.007192766132346897
-173.0 -119.0 0.006370735717221537
-173.0 -117.0 0.005343197698314837
-173.0 -115.0 0.005137690094533498
-173.0 -113.0 0.005137690094533498
-173.0 -111.0 0.004315659679408138
-173.0 -109.0 0.004110152075626798
-173.0 -107.0 0.004110152075626798
-173.0 -105.0 0.0036991368680641184
-173.0 -103.0 0.0030826140567200987
-173.0 -101.0 0.002877106452938759
-173.0 -99.0 0.0026715988491574187
-173.0 -97.0 0.0026715988491574187
-173.0 -95.0 0.002055076037813399
-173.0 -93.0 0.002055076037813399
-173.0 -91.0 0.0018495684340320592
-173.0 -89.0 0.0014385532264693795
-173.0 -87.0 0.0014385532264693795
-173.0 -85.0 0.0012330456226880395
-173.0 -83.0 0.0010275380189066995
-173.0 -81.0 6.165228113440197E-4
-173.0 -79.0 6.165228113440197E-4
-173.0 -77.0 6.165228113440197E-4
-173.0 -75.0 6.165228113440197E-4
-173.0 -73.0 6.165228113440197E-4
-173.0 -71.0 6.165228113440197E-4
-173.0 -69.0 6.165228113440197E-4
-173.0 -67.0 6.165228113440197E-4
-173.0 -65.0 4.110152075626798E-4
-173.0 -63.0 4.110152075626798E-4
-173.0 -61.0 4.110152075626798E-4
-173.0 -59.0 4.110152075626798E-4
-173.0 -57.0 0.0
-173.0 -55.0 0.0
-173.0 -53.0 0.0
-173.0 -51.0 0.0
-173.0 -49.0 0.0
-173.0 -47.0 0.0
-173.0 -45.0 0.0
-173.0 -43.0 0.0
-173.0 -41.0 0.0
-173.0 -39.0 0.0
-173.0 -37.0 0.0
-173.0 -35.0 0.0
-173.0 -33.0 2.055076037813399E-4
-173.0 -31.0 4.110152075626798E-4
-173.0 -29.0 4.110152075626798E-4
-173.0 -27.0 6.165228113440197E-4
-173.0 -25.0 6.165228113440197E-4
-173.0 -23.0 6.165228113440197E-4
-173.0 -21.0 6.165228113440197E-4
-173.0 -19.0 6.165228113440197E-4
-173.0 -17.0 6.165228113440197E-4
-173.0 -15.0 6.165228113440197E-4
-173.0 -13.0 6.165228113440197E-4
-173.0 -11.0 0.0010275380189066995
-173.0 -9.0 0.0012330456226880395
-173.0 -7.0 0.0014385532264693795
-173.0 -5.0 0.0014385532264693795
-173.0 -3.0 0.0014385532264693795
-173.0 -1.0 0.0014385532264693795
-173.0 1.0 0.0014385532264693795
-173.0 3.0 0.0014385532264693795
-173.0 5.0 0.0014385532264693795
-173.0 7.0 0.0014385532264693795
-173.0 9.0 0.0014385532264693795
-173.0 11.0 0.0014385532264693795
-173.0 13.0 0.0014385532264693795
-173.0 15.0 0.0014385532264693795
-173.0 17.0 0.0016440608302507192
-173.0 19.0 0.0016440608302507192
-173.0 21.0 0.0016440608302507192
-173.0 23.0 0.0014385532264693795
-173.0 25.0 0.0014385532264693795
-173.0 27.0 0.0014385532264693795
-173.0 29.0 0.0014385532264693795
-173.0 31.0 0.0016440608302507192
-173.0 33.0 0.0016440608302507192
-173.0 35.0 0.0016440608302507192
-173.0 37.0 0.0016440608302507192
-173.0 39.0 0.0016440608302507192
-173.0 41.0 0.0014385532264693795
-173.0 43.0 0.0014385532264693795
-173.0 45.0 0.0014385532264693795
-173.0 47.0 0.0014385532264693795
-173.0 49.0 0.0014385532264693795
-173.0 51.0 0.0014385532264693795
-173.0 53.0 0.0014385532264693795
-173.0 55.0 0.0014385532264693795
-173.0 57.0 0.0014385532264693795
-173.0 59.0 0.0014385532264693795
-173.0 61.0 0.0012330456226880395
-173.0 63.0 0.0010275380189066995
-173.0 65.0 0.0010275380189066995
-173.0 67.0 6.165228113440197E-4
-173.0 69.0 6.165228113440197E-4
-173.0 71.0 6.165228113440197E-4
-173.0 73.0 6.165228113440197E-4
-173.0 75.0 6.165228113440197E-4
-173.0 77.0 6.165228113440197E-4
-173.0 79.0 6.165228113440197E-4
-173.0 81.0 6.165228113440197E-4
-173.0 83.0 6.165228113440197E-4
-173.0 85.0 6.165228113440197E-4
-173.0 87.0 6.165228113440197E-4
-173.0 89.0 6.165228113440197E-4
-173.0 91.0 6.165228113440197E-4
-173.0 93.0 6.165228113440197E-4
-173.0 95.0 0.0012330456226880395
-173.0 97.0 0.0014385532264693795
-173.0 99.0 0.0014385532264693795
-173.0 101.0 0.0018495684340320592
-173.0 103.0 0.002055076037813399
-173.0 105.0 0.002260583641594739
-173.0 107.0 0.0026715988491574187
-173.0 109.0 0.002877106452938759
-173.0 111.0 0.0032881216605014385
-173.0 113.0 0.004110152075626798
-173.0 115.0 0.004315659679408138
-173.0 117.0 0.005137690094533498
-173.0 119.0 0.005137690094533498
-173.0 121.0 0.006370735717221537
-173.0 123.0 0.007192766132346897
-173.0 125.0 0.008631319358816275
-173.0 127.0 0.010069872585285656
-173.0 129.0 0.012124948623099055
-173.0 131.0 0.015824085491163174
-173.0 133.0 0.01829017673653925
-173.0 135.0 0.020345252774352653
-173.0 137.0 0.024866420057542128
-173.0 139.0 0.029182079736950268
-173.0 141.0 0.03390875462392109
-173.0 143.0 0.03986847513357994
-173.0 145.0 0.04521167283189478
-173.0 147.0 0.049732840115084255
-173.0 149.0 0.05507603781339909
-173.0 151.0 0.06103575832305795
-173.0 153.0 0.06720098643649815
-173.0 155.0 0.07254418413481299
-173.0 157.0 0.08199753390875462
-173.0 159.0 0.093711467324291
-173.0 161.0 0.10439786272092068
-173.0 163.0 0.1163173037402384
-173.0 165.0 0.13070283600493218
-173.0 167.0 0.14714344430743936
-173.0 169.0 0.15782983970406905
-173.0 171.0 0.166872174270448
-173.0 173.0 0.17570900123304561
-173.0 175.0 0.1833127825729552
-173.0 177.0 0.18557336621454995
-173.0 179.0 0.1884504726674887
-171.0 -179.0 0.18557336621454995
-171.0 -177.0 0.1843403205918619
-171.0 -175.0 0.1802301685162351
-171.0 -173.0 0.17324290998766953
-171.0 -171.0 0.16522811344019728
-171.0 -169.0 0.15515824085491164
-171.0 -167.0 0.1446773530620633
-171.0 -165.0 0.1272092067406494
-171.0 -163.0 0.11344019728729964
-171.0 -161.0 0.10152075626798192
-171.0 -159.0 0.0896013152486642
-171.0 -157.0 0.07788738183312782
-171.0 -155.0 0.0694615700780929
-171.0 -153.0 0.06411837237977805
-171.0 -151.0 0.058569667077681874
-171.0 -149.0 0.053226469379367036
-171.0 -147.0 0.04726674886970818
-171.0 -145.0 0.041718043567612
-171.0 -143.0 0.03740238388820386
-171.0 -141.0 0.031442663378545004
-171.0 -139.0 0.027538018906699546
-171.0 -137.0 0.02363337443485409
-171.0 -135.0 0.02055076037813399
-171.0 -133.0 0.019317714755445952
-171.0 -131.0 0.017057131113851213
-171.0 -129.0 0.014591039868475134
-171.0 -127.0 0.011508425811755036
-171.0 -125.0 0.010069872585285656
-171.0 -123.0 0.008631319358816275
-171.0 -121.0 0.007192766132346897
-171.0 -119.0 0.006370735717221537
-171.0 -117.0 0.005343197698314837
-171.0 -115.0 0.005137690094533498
-171.0 -113.0 0.005137690094533498
-171.0 -111.0 0.004521167283189478
-171.0 -109.0 0.004110152075626798
-171.0 -107.0 0.004110152075626798
-171.0 -105.0 0.004110152075626798
-171.0 -103.0 0.0032881216605014385
-171.0 -101.0 0.0030826140567200987
-171.0 -99.0 0.002877106452938759
-171.0 -97.0 0.0026715988491574187
-171.0 -95.0 0.0026715988491574187
-171.0 -93.0 0.002055076037813399
-171.0 -91.0 0.0018495684340320592
-171.0 -89.0 0.0016440608302507192
-171.0 -87.0 0.0014385532264693795
-171.0 -85.0 0.0014385532264693795
-171.0 -83.0 0.0012330456226880395
-171.0 -81.0 6.165228113440197E-4
-171.0 -79.0 6.165228113440197E-4
-171.0 -77.0 6.165228113440197E-4
-171.0 -75.0 6.165228113440197E-4
-171.0 -73.0 6.165228113440197E-4
-171.0 -71.0 6.165228113440197E-4
-171.0 -69.0 6.165228113440197E-4
-171.0 -67.0 4.110152075626798E-4
-171.0 -65.0 4.110152075626798E-4
-171.0 -63.0 4.110152075626798E-4
-171.0 -61.0 0.0
-171.0 -59.0 0.0
-171.0 -57.0 0.0
-171.0 -55.0 0.0
-171.0 -53.0 0.0
-171.0 -51.0 0.0
-171.0 -49.0 0.0
-171.0 -47.0 0.0
-171.0 -45.0 0.0
-171.0 -43.0 0.0
-171.0 -41.0 0.0
-171.0 -39.0 0.0
-171.0 -37.0 0.0
-171.0 -35.0 0.0
-171.0 -33.0 2.055076037813399E-4
-171.0 -31.0 4.110152075626798E-4
-171.0 -29.0 4.110152075626798E-4
-171.0 -27.0 6.165228113440197E-4
-171.0 -25.0 6.165228113440197E-4
-171.0 -23.0 6.165228113440197E-4
-171.0 -21.0 6.165228113440197E-4
-171.0 -19.0 6.165228113440197E-4
-171.0 -17.0 6.165228113440197E-4
-171.0 -15.0 6.165228113440197E-4
-171.0 -13.0 0.0010275380189066995
-171.0 -11.0 0.0012330456226880395
-171.0 -9.0 0.0014385532264693795
-171.0 -7.0 0.0014385532264693795
-171.0 -5.0 0.0014385532264693795
-171.0 -3.0 0.0016440608302507192
-171.0 -1.0 0.0018495684340320592
-171.0 1.0 0.0018495684340320592
-171.0 3.0 0.0018495684340320592
-171.0 5.0 0.0018495684340320592
-171.0 7.0 0.0018495684340320592
-171.0 9.0 0.0018495684340320592
-171.0 11.0 0.0018495684340320592
-171.0 13.0 0.002055076037813399
-171.0 15.0 0.002055076037813399
-171.0 17.0 0.002055076037813399
-171.0 19.0 0.002055076037813399
-171.0 21.0 0.002055076037813399
-171.0 23.0 0.002055076037813399
-171.0 25.0 0.002055076037813399
-171.0 27.0 0.002055076037813399
-171.0 29.0 0.002055076037813399
-171.0 31.0 0.002055076037813399
-171.0 33.0 0.002055076037813399
-171.0 35.0 0.002055076037813399
-171.0 37.0 0.002055076037813399
-171.0 39.0 0.002055076037813399
-171.0 41.0 0.002055076037813399
-171.0 43.0 0.002055076037813399
-171.0 45.0 0.0018495684340320592
-171.0 47.0 0.0018495684340320592
-171.0 49.0 0.0018495684340320592
-171.0 51.0 0.0018495684340320592
-171.0 53.0 0.0016440608302507192
-171.0 55.0 0.0014385532264693795
-171.0 57.0 0.0014385532264693795
-171.0 59.0 0.0014385532264693795
-171.0 61.0 0.0014385532264693795
-171.0 63.0 0.0014385532264693795
-171.0 65.0 0.0012330456226880395
-171.0 67.0 0.0010275380189066995
-171.0 69.0 6.165228113440197E-4
-171.0 71.0 6.165228113440197E-4
-171.0 73.0 6.165228113440197E-4
-171.0 75.0 6.165228113440197E-4
-171.0 77.0 6.165228113440197E-4
-171.0 79.0 6.165228113440197E-4
-171.0 81.0 6.165228113440197E-4
-171.0 83.0 6.165228113440197E-4
-171.0 85.0 6.165228113440197E-4
-171.0 87.0 6.165228113440197E-4
-171.0 89.0 6.165228113440197E-4
-171.0 91.0 6.165228113440197E-4
-171.0 93.0 6.165228113440197E-4
-171.0 95.0 6.165228113440197E-4
-171.0 97.0 0.0010275380189066995
-171.0 99.0 0.0014385532264693795
-171.0 101.0 0.0014385532264693795
-171.0 103.0 0.0018495684340320592
-171.0 105.0 0.002055076037813399
-171.0 107.0 0.0026715988491574187
-171.0 109.0 0.0026715988491574187
-171.0 111.0 0.0030826140567200987
-171.0 113.0 0.004110152075626798
-171.0 115.0 0.004110152075626798
-171.0 117.0 0.004932182490752158
-171.0 119.0 0.005137690094533498
-171.0 121.0 0.006370735717221537
-171.0 123.0 0.007192766132346897
-171.0 125.0 0.008631319358816275
-171.0 127.0 0.010069872585285656
-171.0 129.0 0.012124948623099055
-171.0 131.0 0.016029593094944512
-171.0 133.0 0.01870119194410193
-171.0 135.0 0.02055076037813399
-171.0 137.0 0.024866420057542128
-171.0 139.0 0.029798602548294285
-171.0 141.0 0.03534730785039047
-171.0 143.0 0.04089601315248664
-171.0 145.0 0.04644471845458282
-171.0 147.0 0.05076037813399096
-171.0 149.0 0.056925606247431156
-171.0 151.0 0.062063296341964655
-171.0 153.0 0.06761200164406082
-171.0 155.0 0.07418824496506371
-171.0 157.0 0.08384710234278668
-171.0 159.0 0.0957665433621044
-171.0 161.0 0.10521989313604603
-171.0 163.0 0.11672831894780107
-171.0 165.0 0.13008631319358815
-171.0 167.0 0.14591039868475134
-171.0 169.0 0.15577476366625564
-171.0 171.0 0.16522811344019728
-171.0 173.0 0.1730374023838882
-171.0 175.0 0.17981915330867243
-171.0 177.0 0.1843403205918619
-171.0 179.0 0.18557336621454995
-169.0 -179.0 0.1843403205918619
-169.0 -177.0 0.18146321413892313
-169.0 -175.0 0.1781750924784217
-169.0 -173.0 0.17180435676120018
-169.0 -171.0 0.1642005754212906
-169.0 -169.0 0.15454171804356762
-169.0 -167.0 0.14241676942046855
-169.0 -165.0 0.12597616111796137
-169.0 -163.0 0.11241265926839293
-169.0 -161.0 0.10090423345663789
-169.0 -159.0 0.08919030004110153
-169.0 -157.0 0.07788738183312782
-169.0 -155.0 0.0694615700780929
-169.0 -153.0 0.06452938758734073
-169.0 -151.0 0.05877517468146321
-169.0 -149.0 0.05363748458692972
-169.0 -147.0 0.04767776407727086
-169.0 -145.0 0.04254007398273736
-169.0 -143.0 0.03822441430332922
-169.0 -141.0 0.032675709001233046
-169.0 -139.0 0.02836004932182491
-169.0 -137.0 0.024866420057542128
-169.0 -135.0 0.02055076037813399
-169.0 -133.0 0.01952322235922729
-169.0 -131.0 0.017468146321413892
-169.0 -129.0 0.015002055076037813
-169.0 -127.0 0.011713933415536375
-169.0 -125.0 0.010069872585285656
-169.0 -123.0 0.008631319358816275
-169.0 -121.0 0.007192766132346897
-169.0 -119.0 0.006370735717221537
-169.0 -117.0 0.005343197698314837
-169.0 -115.0 0.005137690094533498
-169.0 -113.0 0.005137690094533498
-169.0 -111.0 0.004726674886970818
-169.0 -109.0 0.004110152075626798
-169.0 -107.0 0.004110152075626798
-169.0 -105.0 0.004110152075626798
-169.0 -103.0 0.0036991368680641184
-169.0 -101.0 0.0030826140567200987
-169.0 -99.0 0.002877106452938759
-169.0 -97.0 0.0026715988491574187
-169.0 -95.0 0.0026715988491574187
-169.0 -93.0 0.002260583641594739
-169.0 -91.0 0.002055076037813399
-169.0 -89.0 0.0018495684340320592
-169.0 -87.0 0.0014385532264693795
-169.0 -85.0 0.0014385532264693795
-169.0 -83.0 0.0012330456226880395
-169.0 -81.0 6.165228113440197E-4
-169.0 -79.0 6.165228113440197E-4
-169.0 -77.0 6.165228113440197E-4
-169.0 -75.0 6.165228113440197E-4
-169.0 -73.0 6.165228113440197E-4
-169.0 -71.0 6.165228113440197E-4
-169.0 -69.0 4.110152075626798E-4
-169.0 -67.0 4.110152075626798E-4
-169.0 -65.0 4.110152075626798E-4
-169.0 -63.0 0.0
-169.0 -61.0 0.0
-169.0 -59.0 0.0
-169.0 -57.0 0.0
-169.0 -55.0 0.0
-169.0 -53.0 0.0
-169.0 -51.0 0.0
-169.0 -49.0 0.0
-169.0 -47.0 0.0
-169.0 -45.0 0.0
-169.0 -43.0 0.0
-169.0 -41.0 0.0
-169.0 -39.0 0.0
-169.0 -37.0 0.0
-169.0 -35.0 0.0
-169.0 -33.0 4.110152075626798E-4
-169.0 -31.0 4.110152075626798E-4
-169.0 -29.0 4.110152075626798E-4
-169.0 -27.0 6.165228113440197E-4
-169.0 -25.0 6.165228113440197E-4
-169.0 -23.0 6.165228113440197E-4
-169.0 -21.0 6.165228113440197E-4
-169.0 -19.0 6.165228113440197E-4
-169.0 -17.0 8.220304151253596E-4
-169.0 -15.0 0.0012330456226880395
-169.0 -13.0 0.0014385532264693795
-169.0 -11.0 0.0014385532264693795
-169.0 -9.0 0.0014385532264693795
-169.0 -7.0 0.0016440608302507192
-169.0 -5.0 0.0018495684340320592
-169.0 -3.0 0.0018495684340320592
-169.0 -1.0 0.002055076037813399
-169.0 1.0 0.002055076037813399
-169.0 3.0 0.002055076037813399
-169.0 5.0 0.002055076037813399
-169.0 7.0 0.002260583641594739
-169.0 9.0 0.0026715988491574187
-169.0 11.0 0.0026715988491574187
-169.0 13.0 0.0026715988491574187
-169.0 15.0 0.0026715988491574187
-169.0 17.0 0.0026715988491574187
-169.0 19.0 0.0026715988491574187
-169.0 21.0 0.0026715988491574187
-169.0 23.0 0.0026715988491574187
-169.0 25.0 0.0026715988491574187
-169.0 27.0 0.0026715988491574187
-169.0 29.0 0.0026715988491574187
-169.0 31.0 0.0026715988491574187
-169.0 33.0 0.0026715988491574187
-169.0 35.0 0.0026715988491574187
-169.0 37.0 0.0026715988491574187
-169.0 39.0 0.0026715988491574187
-169.0 41.0 0.0026715988491574187
-169.0 43.0 0.0026715988491574187
-169.0 45.0 0.002466091245376079
-169.0 47.0 0.002055076037813399
-169.0 49.0 0.002055076037813399
-169.0 51.0 0.002055076037813399
-169.0 53.0 0.0018495684340320592
-169.0 55.0 0.0018495684340320592
-169.0 57.0 0.0018495684340320592
-169.0 59.0 0.0016440608302507192
-169.0 61.0 0.0014385532264693795
-169.0 63.0 0.0014385532264693795
-169.0 65.0 0.0014385532264693795
-169.0 67.0 0.0012330456226880395
-169.0 69.0 8.220304151253596E-4
-169.0 71.0 6.165228113440197E-4
-169.0 73.0 6.165228113440197E-4
-169.0 75.0 6.165228113440197E-4
-169.0 77.0 6.165228113440197E-4
-169.0 79.0 6.165228113440197E-4
-169.0 81.0 6.165228113440197E-4
-169.0 83.0 6.165228113440197E-4
-169.0 85.0 6.165228113440197E-4
-169.0 87.0 6.165228113440197E-4
-169.0 89.0 6.165228113440197E-4
-169.0 91.0 6.165228113440197E-4
-169.0 93.0 6.165228113440197E-4
-169.0 95.0 6.165228113440197E-4
-169.0 97.0 6.165228113440197E-4
-169.0 99.0 0.0010275380189066995
-169.0 101.0 0.0014385532264693795
-169.0 103.0 0.0014385532264693795
-169.0 105.0 0.0018495684340320592
-169.0 107.0 0.002055076037813399
-169.0 109.0 0.0026715988491574187
-169.0 111.0 0.002877106452938759
-169.0 113.0 0.0032881216605014385
-169.0 115.0 0.004110152075626798
-169.0 117.0 0.004521167283189478
-169.0 119.0 0.005137690094533498
-169.0 121.0 0.005754212905877518
-169.0 123.0 0.007192766132346897
-169.0 125.0 0.008631319358816275
-169.0 127.0 0.010069872585285656
-169.0 129.0 0.012124948623099055
-169.0 131.0 0.016029593094944512
-169.0 133.0 0.019317714755445952
-169.0 135.0 0.02055076037813399
-169.0 137.0 0.02548294286888615
-169.0 139.0 0.030004110152075627
-169.0 141.0 0.036374845869297165
-169.0 143.0 0.04110152075626798
-169.0 145.0 0.04706124126592684
-169.0 147.0 0.053226469379367036
-169.0 149.0 0.058364159473900536
-169.0 151.0 0.06370735717221537
-169.0 153.0 0.06863953966296753
-169.0 155.0 0.07583230579531443
-169.0 157.0 0.08610768598438143
-169.0 159.0 0.0967940813810111
-169.0 161.0 0.10665844636251541
-169.0 163.0 0.11693382655158241
-169.0 165.0 0.12967529798602548
-169.0 167.0 0.14549938347718866
-169.0 169.0 0.15515824085491164
-169.0 171.0 0.1637895602137279
-169.0 173.0 0.17077681874229347
-169.0 175.0 0.177147554459515
-169.0 177.0 0.1812577065351418
-169.0 179.0 0.18413481298808057
-167.0 -179.0 0.18105219893136046
-167.0 -177.0 0.17858610768598437
-167.0 -175.0 0.1755034936292643
-167.0 -173.0 0.1685162351006987
-167.0 -171.0 0.16255651459103987
-167.0 -169.0 0.15269214960953556
-167.0 -167.0 0.14097821619399917
-167.0 -165.0 0.12412659268392931
-167.0 -163.0 0.11200164406083025
-167.0 -161.0 0.10090423345663789
-167.0 -159.0 0.08898479243732019
-167.0 -157.0 0.07727085902178381
-167.0 -155.0 0.0694615700780929
-167.0 -153.0 0.06452938758734073
-167.0 -151.0 0.05898068228524456
-167.0 -149.0 0.05363748458692972
-167.0 -147.0 0.04849979449239622
-167.0 -145.0 0.04254007398273736
-167.0 -143.0 0.03884093711467324
-167.0 -141.0 0.03308672420879573
-167.0 -139.0 0.029182079736950268
-167.0 -137.0 0.024866420057542128
-167.0 -135.0 0.02178380600082203
-167.0 -133.0 0.01952322235922729
-167.0 -131.0 0.018084669132757913
-167.0 -129.0 0.015824085491163174
-167.0 -127.0 0.012124948623099055
-167.0 -125.0 0.010069872585285656
-167.0 -123.0 0.008631319358816275
-167.0 -121.0 0.007398273736128237
-167.0 -119.0 0.006576243321002877
-167.0 -117.0 0.005343197698314837
-167.0 -115.0 0.005137690094533498
-167.0 -113.0 0.005137690094533498
-167.0 -111.0 0.004726674886970818
-167.0 -109.0 0.004110152075626798
-167.0 -107.0 0.004110152075626798
-167.0 -105.0 0.004110152075626798
-167.0 -103.0 0.004110152075626798
-167.0 -101.0 0.0032881216605014385
-167.0 -99.0 0.0030826140567200987
-167.0 -97.0 0.002877106452938759
-167.0 -95.0 0.0026715988491574187
-167.0 -93.0 0.0026715988491574187
-167.0 -91.0 0.002055076037813399
-167.0 -89.0 0.0018495684340320592
-167.0 -87.0 0.0016440608302507192
-167.0 -85.0 0.0014385532264693795
-167.0 -83.0 0.0014385532264693795
-167.0 -81.0 0.0010275380189066995
-167.0 -79.0 6.165228113440197E-4
-167.0 -77.0 6.165228113440197E-4
-167.0 -75.0 6.165228113440197E-4
-167.0 -73.0 6.165228113440197E-4
-167.0 -71.0 6.165228113440197E-4
-167.0 -69.0 4.110152075626798E-4
-167.0 -67.0 4.110152075626798E-4
-167.0 -65.0 0.0
-167.0 -63.0 0.0
-167.0 -61.0 0.0
-167.0 -59.0 0.0
-167.0 -57.0 0.0
-167.0 -55.0 0.0
-167.0 -53.0 0.0
-167.0 -51.0 0.0
-167.0 -49.0 0.0
-167.0 -47.0 0.0
-167.0 -45.0 0.0
-167.0 -43.0 0.0
-167.0 -41.0 0.0
-167.0 -39.0 0.0
-167.0 -37.0 0.0
-167.0 -35.0 0.0
-167.0 -33.0 4.110152075626798E-4
-167.0 -31.0 4.110152075626798E-4
-167.0 -29.0 6.165228113440197E-4
-167.0 -27.0 6.165228113440197E-4
-167.0 -25.0 6.165228113440197E-4
-167.0 -23.0 6.165228113440197E-4
-167.0 -21.0 6.165228113440197E-4
-167.0 -19.0 0.0010275380189066995
-167.0 -17.0 0.0012330456226880395
-167.0 -15.0 0.0014385532264693795
-167.0 -13.0 0.0014385532264693795
-167.0 -11.0 0.0016440608302507192
-167.0 -9.0 0.0018495684340320592
-167.0 -7.0 0.0018495684340320592
-167.0 -5.0 0.002055076037813399
-167.0 -3.0 0.002055076037813399
-167.0 -1.0 0.0026715988491574187
-167.0 1.0 0.0026715988491574187
-167.0 3.0 0.0026715988491574187
-167.0 5.0 0.0026715988491574187
-167.0 7.0 0.0026715988491574187
-167.0 9.0 0.002877106452938759
-167.0 11.0 0.002877106452938759
-167.0 13.0 0.002877106452938759
-167.0 15.0 0.0030826140567200987
-167.0 17.0 0.0030826140567200987
-167.0 19.0 0.0030826140567200987
-167.0 21.0 0.0030826140567200987
-167.0 23.0 0.0030826140567200987
-167.0 25.0 0.0030826140567200987
-167.0 27.0 0.0032881216605014385
-167.0 29.0 0.0032881216605014385
-167.0 31.0 0.0032881216605014385
-167.0 33.0 0.0032881216605014385
-167.0 35.0 0.0030826140567200987
-167.0 37.0 0.0030826140567200987
-167.0 39.0 0.0030826140567200987
-167.0 41.0 0.002877106452938759
-167.0 43.0 0.002877106452938759
-167.0 45.0 0.0026715988491574187
-167.0 47.0 0.0026715988491574187
-167.0 49.0 0.0026715988491574187
-167.0 51.0 0.0026715988491574187
-167.0 53.0 0.002055076037813399
-167.0 55.0 0.002055076037813399
-167.0 57.0 0.0018495684340320592
-167.0 59.0 0.0018495684340320592
-167.0 61.0 0.0016440608302507192
-167.0 63.0 0.0014385532264693795
-167.0 65.0 0.0014385532264693795
-167.0 67.0 0.0012330456226880395
-167.0 69.0 0.0010275380189066995
-167.0 71.0 6.165228113440197E-4
-167.0 73.0 6.165228113440197E-4
-167.0 75.0 6.165228113440197E-4
-167.0 77.0 6.165228113440197E-4
-167.0 79.0 6.165228113440197E-4
-167.0 81.0 6.165228113440197E-4
-167.0 83.0 6.165228113440197E-4
-167.0 85.0 4.110152075626798E-4
-167.0 87.0 4.110152075626798E-4
-167.0 89.0 4.110152075626798E-4
-167.0 91.0 6.165228113440197E-4
-167.0 93.0 6.165228113440197E-4
-167.0 95.0 6.165228113440197E-4
-167.0 97.0 6.165228113440197E-4
-167.0 99.0 6.165228113440197E-4
-167.0 101.0 0.0010275380189066995
-167.0 103.0 0.0014385532264693795
-167.0 105.0 0.0014385532264693795
-167.0 107.0 0.0018495684340320592
-167.0 109.0 0.002055076037813399
-167.0 111.0 0.0026715988491574187
-167.0 113.0 0.0030826140567200987
-167.0 115.0 0.004110152075626798
-167.0 117.0 0.004315659679408138
-167.0 119.0 0.005137690094533498
-167.0 121.0 0.005343197698314837
-167.0 123.0 0.007192766132346897
-167.0 125.0 0.008425811755034936
-167.0 127.0 0.010069872585285656
-167.0 129.0 0.012330456226880395
-167.0 131.0 0.016235100698725854
-167.0 133.0 0.019317714755445952
-167.0 135.0 0.02157829839704069
-167.0 137.0 0.02609946568023017
-167.0 139.0 0.030620632963419648
-167.0 141.0 0.0376078914919852
-167.0 143.0 0.04254007398273736
-167.0 145.0 0.04870530209617756
-167.0 147.0 0.054048499794492395
-167.0 149.0 0.05939169749280723
-167.0 151.0 0.06514591039868475
-167.0 153.0 0.07048910809699958
-167.0 155.0 0.07809288943690916
-167.0 157.0 0.08898479243732019
-167.0 159.0 0.09905466502260583
-167.0 161.0 0.10748047677764078
-167.0 163.0 0.11713933415536375
-167.0 165.0 0.12967529798602548
-167.0 167.0 0.14385532264693793
-167.0 169.0 0.15269214960953556
-167.0 171.0 0.16193999177969584
-167.0 173.0 0.16769420468557336
-167.0 175.0 0.17385943279901356
-167.0 177.0 0.17838060008220305
-167.0 179.0 0.1808466913275791
-165.0 -179.0 0.17776407727085902
-165.0 -177.0 0.17570900123304561
-165.0 -175.0 0.17221537196876285
-165.0 -173.0 0.16666666666666666
-165.0 -171.0 0.1611179613645705
-165.0 -169.0 0.15002055076037812
-165.0 -167.0 0.13871763255240444
-165.0 -165.0 0.12268803945745993
-165.0 -163.0 0.11097410604192355
-165.0 -161.0 0.10028771064529388
-165.0 -159.0 0.08816276202219482
-165.0 -157.0 0.07706535141800247
-165.0 -155.0 0.06925606247431156
-165.0 -153.0 0.06452938758734073
-165.0 -151.0 0.059186189889025895
-165.0 -149.0 0.05384299219071106
-165.0 -147.0 0.04870530209617756
-165.0 -145.0 0.043773119605425403
-165.0 -143.0 0.03904644471845458
-165.0 -141.0 0.03390875462392109
-165.0 -139.0 0.029798602548294285
-165.0 -137.0 0.02609946568023017
-165.0 -135.0 0.02240032881216605
-165.0 -133.0 0.02013974517057131
-165.0 -131.0 0.01829017673653925
-165.0 -129.0 0.016029593094944512
-165.0 -127.0 0.013152486642005754
-165.0 -125.0 0.010480887792848335
-165.0 -123.0 0.008836826962597617
-165.0 -121.0 0.007603781339909577
-165.0 -119.0 0.006987258528565557
-165.0 -117.0 0.005343197698314837
-165.0 -115.0 0.005137690094533498
-165.0 -113.0 0.005137690094533498
-165.0 -111.0 0.004932182490752158
-165.0 -109.0 0.004315659679408138
-165.0 -107.0 0.004110152075626798
-165.0 -105.0 0.004110152075626798
-165.0 -103.0 0.004110152075626798
-165.0 -101.0 0.0036991368680641184
-165.0 -99.0 0.0030826140567200987
-165.0 -97.0 0.002877106452938759
-165.0 -95.0 0.0026715988491574187
-165.0 -93.0 0.0026715988491574187
-165.0 -91.0 0.002260583641594739
-165.0 -89.0 0.002055076037813399
-165.0 -87.0 0.0018495684340320592
-165.0 -85.0 0.0014385532264693795
-165.0 -83.0 0.0014385532264693795
-165.0 -81.0 0.0012330456226880395
-165.0 -79.0 6.165228113440197E-4
-165.0 -77.0 6.165228113440197E-4
-165.0 -75.0 6.165228113440197E-4
-165.0 -73.0 6.165228113440197E-4
-165.0 -71.0 6.165228113440197E-4
-165.0 -69.0 4.110152075626798E-4
-165.0 -67.0 4.110152075626798E-4
-165.0 -65.0 0.0
-165.0 -63.0 0.0
-165.0 -61.0 0.0
-165.0 -59.0 0.0
-165.0 -57.0 0.0
-165.0 -55.0 0.0
-165.0 -53.0 0.0
-165.0 -51.0 0.0
-165.0 -49.0 0.0
-165.0 -47.0 0.0
-165.0 -45.0 0.0
-165.0 -43.0 0.0
-165.0 -41.0 0.0
-165.0 -39.0 0.0
-165.0 -37.0 0.0
-165.0 -35.0 4.110152075626798E-4
-165.0 -33.0 4.110152075626798E-4
-165.0 -31.0 6.165228113440197E-4
-165.0 -29.0 6.165228113440197E-4
-165.0 -27.0 6.165228113440197E-4
-165.0 -25.0 6.165228113440197E-4
-165.0 -23.0 6.165228113440197E-4
-165.0 -21.0 0.0010275380189066995
-165.0 -19.0 0.0014385532264693795
-165.0 -17.0 0.0014385532264693795
-165.0 -15.0 0.0014385532264693795
-165.0 -13.0 0.0018495684340320592
-165.0 -11.0 0.0018495684340320592
-165.0 -9.0 0.002055076037813399
-165.0 -7.0 0.002260583641594739
-165.0 -5.0 0.0026715988491574187
-165.0 -3.0 0.0026715988491574187
-165.0 -1.0 0.0026715988491574187
-165.0 1.0 0.002877106452938759
-165.0 3.0 0.002877106452938759
-165.0 5.0 0.0030826140567200987
-165.0 7.0 0.0032881216605014385
-165.0 9.0 0.0036991368680641184
-165.0 11.0 0.004110152075626798
-165.0 13.0 0.004110152075626798
-165.0 15.0 0.004110152075626798
-165.0 17.0 0.004110152075626798
-165.0 19.0 0.004110152075626798
-165.0 21.0 0.004110152075626798
-165.0 23.0 0.004110152075626798
-165.0 25.0 0.004110152075626798
-165.0 27.0 0.004110152075626798
-165.0 29.0 0.004110152075626798
-165.0 31.0 0.004110152075626798
-165.0 33.0 0.004110152075626798
-165.0 35.0 0.004110152075626798
-165.0 37.0 0.004110152075626798
-165.0 39.0 0.004110152075626798
-165.0 41.0 0.004110152075626798
-165.0 43.0 0.003904644471845458
-165.0 45.0 0.0030826140567200987
-165.0 47.0 0.002877106452938759
-165.0 49.0 0.002877106452938759
-165.0 51.0 0.0026715988491574187
-165.0 53.0 0.0026715988491574187
-165.0 55.0 0.0026715988491574187
-165.0 57.0 0.002055076037813399
-165.0 59.0 0.002055076037813399
-165.0 61.0 0.0018495684340320592
-165.0 63.0 0.0016440608302507192
-165.0 65.0 0.0014385532264693795
-165.0 67.0 0.0014385532264693795
-165.0 69.0 0.0012330456226880395
-165.0 71.0 6.165228113440197E-4
-165.0 73.0 6.165228113440197E-4
-165.0 75.0 6.165228113440197E-4
-165.0 77.0 6.165228113440197E-4
-165.0 79.0 6.165228113440197E-4
-165.0 81.0 6.165228113440197E-4
-165.0 83.0 4.110152075626798E-4
-165.0 85.0 4.110152075626798E-4
-165.0 87.0 4.110152075626798E-4
-165.0 89.0 4.110152075626798E-4
-165.0 91.0 4.110152075626798E-4
-165.0 93.0 4.110152075626798E-4
-165.0 95.0 6.165228113440197E-4
-165.0 97.0 6.165228113440197E-4
-165.0 99.0 6.165228113440197E-4
-165.0 101.0 6.165228113440197E-4
-165.0 103.0 0.0012330456226880395
-165.0 105.0 0.0014385532264693795
-165.0 107.0 0.0016440608302507192
-165.0 109.0 0.002055076037813399
-165.0 111.0 0.0026715988491574187
-165.0 113.0 0.002877106452938759
-165.0 115.0 0.0036991368680641184
-165.0 117.0 0.004110152075626798
-165.0 119.0 0.005137690094533498
-165.0 121.0 0.005343197698314837
-165.0 123.0 0.007192766132346897
-165.0 125.0 0.008220304151253596
-165.0 127.0 0.010069872585285656
-165.0 129.0 0.012535963830661735
-165.0 131.0 0.016235100698725854
-165.0 133.0 0.019317714755445952
-165.0 135.0 0.02178380600082203
-165.0 137.0 0.026715988491574187
-165.0 139.0 0.03247020139745171
-165.0 141.0 0.038635429510891904
-165.0 143.0 0.04418413481298808
-165.0 145.0 0.049732840115084255
-165.0 147.0 0.055692560624743113
-165.0 149.0 0.06185778873818331
-165.0 151.0 0.06761200164406082
-165.0 153.0 0.07254418413481299
-165.0 155.0 0.08138101109741061
-165.0 157.0 0.09145088368269626
-165.0 159.0 0.10090423345663789
-165.0 161.0 0.10871352240032882
-165.0 163.0 0.11816687217427045
-165.0 165.0 0.12967529798602548
-165.0 167.0 0.14221126181668722
-165.0 169.0 0.1508425811755035
-165.0 171.0 0.15926839293053843
-165.0 173.0 0.16522811344019728
-165.0 175.0 0.17077681874229347
-165.0 177.0 0.17509247842170161
-165.0 179.0 0.177147554459515
-163.0 -179.0 0.17385943279901356
-163.0 -177.0 0.17221537196876285
-163.0 -175.0 0.1685162351006987
-163.0 -173.0 0.16440608302507193
-163.0 -171.0 0.15782983970406905
-163.0 -169.0 0.14837648993012742
-163.0 -167.0 0.13501849568434032
-163.0 -165.0 0.12124948623099055
-163.0 -163.0 0.10994656802301685
-163.0 -161.0 0.09946568023016851
-163.0 -159.0 0.08775174681463214
-163.0 -157.0 0.07665433621043978
-163.0 -155.0 0.06884504726674887
-163.0 -153.0 0.06452938758734073
-163.0 -151.0 0.059186189889025895
-163.0 -149.0 0.054048499794492395
-163.0 -147.0 0.04911631730374024
-163.0 -145.0 0.04459515002055076
-163.0 -143.0 0.03986847513357994
-163.0 -141.0 0.03473078503904645
-163.0 -139.0 0.03020961775585697
-163.0 -137.0 0.026715988491574187
-163.0 -135.0 0.02342786683107275
-163.0 -133.0 0.020345252774352653
-163.0 -131.0 0.019317714755445952
-163.0 -129.0 0.017057131113851213
-163.0 -127.0 0.013974517057131115
-163.0 -125.0 0.010686395396629675
-163.0 -123.0 0.009658857377722976
-163.0 -121.0 0.007809288943690916
-163.0 -119.0 0.007192766132346897
-163.0 -117.0 0.005754212905877518
-163.0 -115.0 0.005137690094533498
-163.0 -113.0 0.005137690094533498
-163.0 -111.0 0.004932182490752158
-163.0 -109.0 0.004521167283189478
-163.0 -107.0 0.004110152075626798
-163.0 -105.0 0.004110152075626798
-163.0 -103.0 0.004110152075626798
-163.0 -101.0 0.004110152075626798
-163.0 -99.0 0.0032881216605014385
-163.0 -97.0 0.0030826140567200987
-163.0 -95.0 0.002877106452938759
-163.0 -93.0 0.0026715988491574187
-163.0 -91.0 0.0026715988491574187
-163.0 -89.0 0.002055076037813399
-163.0 -87.0 0.0018495684340320592
-163.0 -85.0 0.0016440608302507192
-163.0 -83.0 0.0014385532264693795
-163.0 -81.0 0.0014385532264693795
-163.0 -79.0 0.0010275380189066995
-163.0 -77.0 6.165228113440197E-4
-163.0 -75.0 6.165228113440197E-4
-163.0 -73.0 6.165228113440197E-4
-163.0 -71.0 6.165228113440197E-4
-163.0 -69.0 4.110152075626798E-4
-163.0 -67.0 2.055076037813399E-4
-163.0 -65.0 0.0
-163.0 -63.0 0.0
-163.0 -61.0 0.0
-163.0 -59.0 0.0
-163.0 -57.0 0.0
-163.0 -55.0 0.0
-163.0 -53.0 0.0
-163.0 -51.0 0.0
-163.0 -49.0 0.0
-163.0 -47.0 0.0
-163.0 -45.0 0.0
-163.0 -43.0 0.0
-163.0 -41.0 0.0
-163.0 -39.0 0.0
-163.0 -37.0 4.110152075626798E-4
-163.0 -35.0 4.110152075626798E-4
-163.0 -33.0 6.165228113440197E-4
-163.0 -31.0 6.165228113440197E-4
-163.0 -29.0 6.165228113440197E-4
-163.0 -27.0 6.165228113440197E-4
-163.0 -25.0 6.165228113440197E-4
-163.0 -23.0 0.0012330456226880395
-163.0 -21.0 0.0014385532264693795
-163.0 -19.0 0.0014385532264693795
-163.0 -17.0 0.0016440608302507192
-163.0 -15.0 0.0018495684340320592
-163.0 -13.0 0.002055076037813399
-163.0 -11.0 0.002260583641594739
-163.0 -9.0 0.0026715988491574187
-163.0 -7.0 0.0026715988491574187
-163.0 -5.0 0.002877106452938759
-163.0 -3.0 0.002877106452938759
-163.0 -1.0 0.0030826140567200987
-163.0 1.0 0.0036991368680641184
-163.0 3.0 0.004110152075626798
-163.0 5.0 0.004110152075626798
-163.0 7.0 0.004110152075626798
-163.0 9.0 0.004110152075626798
-163.0 11.0 0.004110152075626798
-163.0 13.0 0.004315659679408138
-163.0 15.0 0.004521167283189478
-163.0 17.0 0.004932182490752158
-163.0 19.0 0.004932182490752158
-163.0 21.0 0.005137690094533498
-163.0 23.0 0.005137690094533498
-163.0 25.0 0.005137690094533498
-163.0 27.0 0.005137690094533498
-163.0 29.0 0.005137690094533498
-163.0 31.0 0.005137690094533498
-163.0 33.0 0.005137690094533498
-163.0 35.0 0.005137690094533498
-163.0 37.0 0.005137690094533498
-163.0 39.0 0.004932182490752158
-163.0 41.0 0.004315659679408138
-163.0 43.0 0.004110152075626798
-163.0 45.0 0.004110152075626798
-163.0 47.0 0.004110152075626798
-163.0 49.0 0.0032881216605014385
-163.0 51.0 0.002877106452938759
-163.0 53.0 0.002877106452938759
-163.0 55.0 0.0026715988491574187
-163.0 57.0 0.0026715988491574187
-163.0 59.0 0.002055076037813399
-163.0 61.0 0.002055076037813399
-163.0 63.0 0.0018495684340320592
-163.0 65.0 0.0014385532264693795
-163.0 67.0 0.0014385532264693795
-163.0 69.0 0.0012330456226880395
-163.0 71.0 6.165228113440197E-4
-163.0 73.0 6.165228113440197E-4
-163.0 75.0 6.165228113440197E-4
-163.0 77.0 6.165228113440197E-4
-163.0 79.0 6.165228113440197E-4
-163.0 81.0 4.110152075626798E-4
-163.0 83.0 4.110152075626798E-4
-163.0 85.0 2.055076037813399E-4
-163.0 87.0 0.0
-163.0 89.0 0.0
-163.0 91.0 2.055076037813399E-4
-163.0 93.0 4.110152075626798E-4
-163.0 95.0 4.110152075626798E-4
-163.0 97.0 6.165228113440197E-4
-163.0 99.0 6.165228113440197E-4
-163.0 101.0 6.165228113440197E-4
-163.0 103.0 6.165228113440197E-4
-163.0 105.0 0.0012330456226880395
-163.0 107.0 0.0014385532264693795
-163.0 109.0 0.0018495684340320592
-163.0 111.0 0.002055076037813399
-163.0 113.0 0.0026715988491574187
-163.0 115.0 0.0030826140567200987
-163.0 117.0 0.004110152075626798
-163.0 119.0 0.004932182490752158
-163.0 121.0 0.005137690094533498
-163.0 123.0 0.006987258528565557
-163.0 125.0 0.008014796547472256
-163.0 127.0 0.010069872585285656
-163.0 129.0 0.012946979038224414
-163.0 131.0 0.016235100698725854
-163.0 133.0 0.01952322235922729
-163.0 135.0 0.02219482120838471
-163.0 137.0 0.027538018906699546
-163.0 139.0 0.032881216605014384
-163.0 141.0 0.03945745992601726
-163.0 143.0 0.04541718043567612
-163.0 145.0 0.05076037813399096
-163.0 147.0 0.056925606247431156
-163.0 149.0 0.06288532675709001
-163.0 151.0 0.06822852445540485
-163.0 153.0 0.07439375256884505
-163.0 155.0 0.08364159473900534
-163.0 157.0 0.09350595972050967
-163.0 159.0 0.10172626387176326
-163.0 161.0 0.11076859843814221
-163.0 163.0 0.11878339498561447
-163.0 165.0 0.1292642827784628
-163.0 167.0 0.1415947390053432
-163.0 169.0 0.14940402794903412
-163.0 171.0 0.15721331689272502
-163.0 173.0 0.16337854500616522
-163.0 175.0 0.16728318947801069
-163.0 177.0 0.17139334155363747
-163.0 179.0 0.17324290998766953
-161.0 -179.0 0.1699547883271681
-161.0 -177.0 0.1685162351006987
-161.0 -175.0 0.1658446362515413
-161.0 -173.0 0.1621454993834772
-161.0 -171.0 0.15515824085491164
-161.0 -169.0 0.14652692149609536
-161.0 -167.0 0.1327579120427456
-161.0 -165.0 0.11878339498561447
-161.0 -163.0 0.10830250719276613
-161.0 -161.0 0.0988491574188245
-161.0 -159.0 0.08713522400328812
-161.0 -157.0 0.0762433210028771
-161.0 -155.0 0.06884504726674887
-161.0 -153.0 0.06411837237977805
-161.0 -151.0 0.059186189889025895
-161.0 -149.0 0.054048499794492395
-161.0 -147.0 0.04932182490752158
-161.0 -145.0 0.04500616522811344
-161.0 -143.0 0.04089601315248664
-161.0 -141.0 0.035758323057953144
-161.0 -139.0 0.031237155774763666
-161.0 -137.0 0.027743526510480888
-161.0 -135.0 0.02466091245376079
-161.0 -133.0 0.02055076037813399
-161.0 -131.0 0.01952322235922729
-161.0 -129.0 0.017468146321413892
-161.0 -127.0 0.014591039868475134
-161.0 -125.0 0.011508425811755036
-161.0 -123.0 0.010069872585285656
-161.0 -121.0 0.008014796547472256
-161.0 -119.0 0.007192766132346897
-161.0 -117.0 0.006370735717221537
-161.0 -115.0 0.005137690094533498
-161.0 -113.0 0.005137690094533498
-161.0 -111.0 0.005137690094533498
-161.0 -109.0 0.004726674886970818
-161.0 -107.0 0.004315659679408138
-161.0 -105.0 0.004110152075626798
-161.0 -103.0 0.004110152075626798
-161.0 -101.0 0.004110152075626798
-161.0 -99.0 0.0036991368680641184
-161.0 -97.0 0.0030826140567200987
-161.0 -95.0 0.002877106452938759
-161.0 -93.0 0.0026715988491574187
-161.0 -91.0 0.0026715988491574187
-161.0 -89.0 0.002055076037813399
-161.0 -87.0 0.002055076037813399
-161.0 -85.0 0.0018495684340320592
-161.0 -83.0 0.0014385532264693795
-161.0 -81.0 0.0014385532264693795
-161.0 -79.0 0.0010275380189066995
-161.0 -77.0 6.165228113440197E-4
-161.0 -75.0 6.165228113440197E-4
-161.0 -73.0 6.165228113440197E-4
-161.0 -71.0 6.165228113440197E-4
-161.0 -69.0 4.110152075626798E-4
-161.0 -67.0 2.055076037813399E-4
-161.0 -65.0 0.0
-161.0 -63.0 0.0
-161.0 -61.0 0.0
-161.0 -59.0 0.0
-161.0 -57.0 0.0
-161.0 -55.0 0.0
-161.0 -53.0 0.0
-161.0 -51.0 0.0
-161.0 -49.0 0.0
-161.0 -47.0 0.0
-161.0 -45.0 0.0
-161.0 -43.0 0.0
-161.0 -41.0 4.110152075626798E-4
-161.0 -39.0 4.110152075626798E-4
-161.0 -37.0 6.165228113440197E-4
-161.0 -35.0 6.165228113440197E-4
-161.0 -33.0 6.165228113440197E-4
-161.0 -31.0 6.165228113440197E-4
-161.0 -29.0 6.165228113440197E-4
-161.0 -27.0 0.0010275380189066995
-161.0 -25.0 0.0012330456226880395
-161.0 -23.0 0.0014385532264693795
-161.0 -21.0 0.0016440608302507192
-161.0 -19.0 0.0018495684340320592
-161.0 -17.0 0.002055076037813399
-161.0 -15.0 0.002055076037813399
-161.0 -13.0 0.0026715988491574187
-161.0 -11.0 0.0026715988491574187
-161.0 -9.0 0.002877106452938759
-161.0 -7.0 0.0030826140567200987
-161.0 -5.0 0.0034936292642827787
-161.0 -3.0 0.004110152075626798
-161.0 -1.0 0.004110152075626798
-161.0 1.0 0.004110152075626798
-161.0 3.0 0.004110152075626798
-161.0 5.0 0.004521167283189478
-161.0 7.0 0.004932182490752158
-161.0 9.0 0.005137690094533498
-161.0 11.0 0.005137690094533498
-161.0 13.0 0.005137690094533498
-161.0 15.0 0.005137690094533498
-161.0 17.0 0.005137690094533498
-161.0 19.0 0.005343197698314837
-161.0 21.0 0.005343197698314837
-161.0 23.0 0.005754212905877518
-161.0 25.0 0.006165228113440197
-161.0 27.0 0.006370735717221537
-161.0 29.0 0.006370735717221537
-161.0 31.0 0.006370735717221537
-161.0 33.0 0.005959720509658858
-161.0 35.0 0.005343197698314837
-161.0 37.0 0.005343197698314837
-161.0 39.0 0.005137690094533498
-161.0 41.0 0.005137690094533498
-161.0 43.0 0.005137690094533498
-161.0 45.0 0.004932182490752158
-161.0 47.0 0.004110152075626798
-161.0 49.0 0.004110152075626798
-161.0 51.0 0.004110152075626798
-161.0 53.0 0.0030826140567200987
-161.0 55.0 0.002877106452938759
-161.0 57.0 0.0026715988491574187
-161.0 59.0 0.0026715988491574187
-161.0 61.0 0.002055076037813399
-161.0 63.0 0.0018495684340320592
-161.0 65.0 0.0016440608302507192
-161.0 67.0 0.0014385532264693795
-161.0 69.0 0.0012330456226880395
-161.0 71.0 8.220304151253596E-4
-161.0 73.0 6.165228113440197E-4
-161.0 75.0 6.165228113440197E-4
-161.0 77.0 6.165228113440197E-4
-161.0 79.0 6.165228113440197E-4
-161.0 81.0 4.110152075626798E-4
-161.0 83.0 2.055076037813399E-4
-161.0 85.0 0.0
-161.0 87.0 0.0
-161.0 89.0 0.0
-161.0 91.0 0.0
-161.0 93.0 0.0
-161.0 95.0 2.055076037813399E-4
-161.0 97.0 4.110152075626798E-4
-161.0 99.0 6.165228113440197E-4
-161.0 101.0 6.165228113440197E-4
-161.0 103.0 6.165228113440197E-4
-161.0 105.0 6.165228113440197E-4
-161.0 107.0 0.0014385532264693795
-161.0 109.0 0.0016440608302507192
-161.0 111.0 0.002055076037813399
-161.0 113.0 0.0026715988491574187
-161.0 115.0 0.002877106452938759
-161.0 117.0 0.004110152075626798
-161.0 119.0 0.004521167283189478
-161.0 121.0 0.005137690094533498
-161.0 123.0 0.006576243321002877
-161.0 125.0 0.007809288943690916
-161.0 127.0 0.010069872585285656
-161.0 129.0 0.012741471434443074
-161.0 131.0 0.016646115906288533
-161.0 133.0 0.01952322235922729
-161.0 135.0 0.02240032881216605
-161.0 137.0 0.028154541718043567
-161.0 139.0 0.03329223181257707
-161.0 141.0 0.04089601315248664
-161.0 143.0 0.0468557336621455
-161.0 145.0 0.053226469379367036
-161.0 147.0 0.05877517468146321
-161.0 149.0 0.06452938758734073
-161.0 151.0 0.06925606247431156
-161.0 153.0 0.0762433210028771
-161.0 155.0 0.08569667077681874
-161.0 157.0 0.09556103575832306
-161.0 159.0 0.10234278668310727
-161.0 161.0 0.11159062885326756
-161.0 163.0 0.11878339498561447
-161.0 165.0 0.12885326757090013
-161.0 167.0 0.14015618577887382
-161.0 169.0 0.14837648993012742
-161.0 171.0 0.15515824085491164
-161.0 173.0 0.16152897657213316
-161.0 175.0 0.16522811344019728
-161.0 177.0 0.16810521989313604
-161.0 179.0 0.1693382655158241
-159.0 -179.0 0.16728318947801069
-159.0 -177.0 0.16543362104397863
-159.0 -175.0 0.1637895602137279
-159.0 -173.0 0.1586518701191944
-159.0 -171.0 0.15207562679819153
-159.0 -169.0 0.14447184545828196
-159.0 -167.0 0.1302918207973695
-159.0 -165.0 0.11796136457048911
-159.0 -163.0 0.10748047677764078
-159.0 -161.0 0.09720509658857378
-159.0 -159.0 0.0865187011919441
-159.0 -157.0 0.07583230579531443
-159.0 -155.0 0.06863953966296753
-159.0 -153.0 0.06391286477599671
-159.0 -151.0 0.05898068228524456
-159.0 -149.0 0.054048499794492395
-159.0 -147.0 0.04952733251130292
-159.0 -145.0 0.04521167283189478
-159.0 -143.0 0.04089601315248664
-159.0 -141.0 0.03740238388820386
-159.0 -139.0 0.032675709001233046
-159.0 -137.0 0.029182079736950268
-159.0 -135.0 0.02507192766132347
-159.0 -133.0 0.02178380600082203
-159.0 -131.0 0.01993423756678997
-159.0 -129.0 0.018084669132757913
-159.0 -127.0 0.015824085491163174
-159.0 -125.0 0.012535963830661735
-159.0 -123.0 0.010069872585285656
-159.0 -121.0 0.008631319358816275
-159.0 -119.0 0.007398273736128237
-159.0 -117.0 0.006370735717221537
-159.0 -115.0 0.005343197698314837
-159.0 -113.0 0.005137690094533498
-159.0 -111.0 0.005137690094533498
-159.0 -109.0 0.004932182490752158
-159.0 -107.0 0.004521167283189478
-159.0 -105.0 0.004110152075626798
-159.0 -103.0 0.004110152075626798
-159.0 -101.0 0.004110152075626798
-159.0 -99.0 0.004110152075626798
-159.0 -97.0 0.0032881216605014385
-159.0 -95.0 0.002877106452938759
-159.0 -93.0 0.002877106452938759
-159.0 -91.0 0.0026715988491574187
-159.0 -89.0 0.0026715988491574187
-159.0 -87.0 0.002055076037813399
-159.0 -85.0 0.0018495684340320592
-159.0 -83.0 0.0016440608302507192
-159.0 -81.0 0.0014385532264693795
-159.0 -79.0 0.0012330456226880395
-159.0 -77.0 6.165228113440197E-4
-159.0 -75.0 6.165228113440197E-4
-159.0 -73.0 6.165228113440197E-4
-159.0 -71.0 6.165228113440197E-4
-159.0 -69.0 4.110152075626798E-4
-159.0 -67.0 4.110152075626798E-4
-159.0 -65.0 0.0
-159.0 -63.0 0.0
-159.0 -61.0 0.0
-159.0 -59.0 0.0
-159.0 -57.0 0.0
-159.0 -55.0 0.0
-159.0 -53.0 0.0
-159.0 -51.0 0.0
-159.0 -49.0 0.0
-159.0 -47.0 0.0
-159.0 -45.0 4.110152075626798E-4
-159.0 -43.0 4.110152075626798E-4
-159.0 -41.0 6.165228113440197E-4
-159.0 -39.0 6.165228113440197E-4
-159.0 -37.0 6.165228113440197E-4
-159.0 -35.0 6.165228113440197E-4
-159.0 -33.0 6.165228113440197E-4
-159.0 -31.0 6.165228113440197E-4
-159.0 -29.0 0.0012330456226880395
-159.0 -27.0 0.0014385532264693795
-159.0 -25.0 0.0014385532264693795
-159.0 -23.0 0.0018495684340320592
-159.0 -21.0 0.0018495684340320592
-159.0 -19.0 0.002055076037813399
-159.0 -17.0 0.0026715988491574187
-159.0 -15.0 0.0026715988491574187
-159.0 -13.0 0.002877106452938759
-159.0 -11.0 0.0030826140567200987
-159.0 -9.0 0.0036991368680641184
-159.0 -7.0 0.004110152075626798
-159.0 -5.0 0.004110152075626798
-159.0 -3.0 0.004110152075626798
-159.0 -1.0 0.004726674886970818
-159.0 1.0 0.005137690094533498
-159.0 3.0 0.005137690094533498
-159.0 5.0 0.005137690094533498
-159.0 7.0 0.005137690094533498
-159.0 9.0 0.005343197698314837
-159.0 11.0 0.006165228113440197
-159.0 13.0 0.006370735717221537
-159.0 15.0 0.006987258528565557
-159.0 17.0 0.007192766132346897
-159.0 19.0 0.007192766132346897
-159.0 21.0 0.007192766132346897
-159.0 23.0 0.007398273736128237
-159.0 25.0 0.007398273736128237
-159.0 27.0 0.007603781339909577
-159.0 29.0 0.007398273736128237
-159.0 31.0 0.007398273736128237
-159.0 33.0 0.007192766132346897
-159.0 35.0 0.007192766132346897
-159.0 37.0 0.007192766132346897
-159.0 39.0 0.006781750924784217
-159.0 41.0 0.006370735717221537
-159.0 43.0 0.005343197698314837
-159.0 45.0 0.005137690094533498
-159.0 47.0 0.005137690094533498
-159.0 49.0 0.004521167283189478
-159.0 51.0 0.004110152075626798
-159.0 53.0 0.004110152075626798
-159.0 55.0 0.0030826140567200987
-159.0 57.0 0.002877106452938759
-159.0 59.0 0.0026715988491574187
-159.0 61.0 0.002260583641594739
-159.0 63.0 0.002055076037813399
-159.0 65.0 0.0018495684340320592
-159.0 67.0 0.0014385532264693795
-159.0 69.0 0.0014385532264693795
-159.0 71.0 0.0010275380189066995
-159.0 73.0 6.165228113440197E-4
-159.0 75.0 6.165228113440197E-4
-159.0 77.0 6.165228113440197E-4
-159.0 79.0 4.110152075626798E-4
-159.0 81.0 4.110152075626798E-4
-159.0 83.0 0.0
-159.0 85.0 0.0
-159.0 87.0 0.0
-159.0 89.0 0.0
-159.0 91.0 0.0
-159.0 93.0 0.0
-159.0 95.0 0.0
-159.0 97.0 2.055076037813399E-4
-159.0 99.0 4.110152075626798E-4
-159.0 101.0 6.165228113440197E-4
-159.0 103.0 6.165228113440197E-4
-159.0 105.0 6.165228113440197E-4
-159.0 107.0 0.0012330456226880395
-159.0 109.0 0.0014385532264693795
-159.0 111.0 0.0018495684340320592
-159.0 113.0 0.002466091245376079
-159.0 115.0 0.002877106452938759
-159.0 117.0 0.004110152075626798
-159.0 119.0 0.004315659679408138
-159.0 121.0 0.005137690094533498
-159.0 123.0 0.006370735717221537
-159.0 125.0 0.007809288943690916
-159.0 127.0 0.010069872585285656
-159.0 129.0 0.012124948623099055
-159.0 131.0 0.016646115906288533
-159.0 133.0 0.01952322235922729
-159.0 135.0 0.02322235922729141
-159.0 137.0 0.029182079736950268
-159.0 139.0 0.0345252774352651
-159.0 141.0 0.04089601315248664
-159.0 143.0 0.04726674886970818
-159.0 145.0 0.05363748458692972
-159.0 147.0 0.059186189889025895
-159.0 149.0 0.06514591039868475
-159.0 151.0 0.07028360049321825
-159.0 153.0 0.07788738183312782
-159.0 155.0 0.08692971639950678
-159.0 157.0 0.09658857377722976
-159.0 159.0 0.10337032470201397
-159.0 161.0 0.11200164406083025
-159.0 163.0 0.11878339498561447
-159.0 165.0 0.1282367447595561
-159.0 167.0 0.1389231401561858
-159.0 169.0 0.14755445951500207
-159.0 171.0 0.15269214960953556
-159.0 173.0 0.15803534730785038
-159.0 175.0 0.16255651459103987
-159.0 177.0 0.16522811344019728
-159.0 179.0 0.166872174270448
-157.0 -179.0 0.16440608302507193
-157.0 -177.0 0.16358405260994657
-157.0 -175.0 0.16152897657213316
-157.0 -173.0 0.15515824085491164
-157.0 -171.0 0.14858199753390874
-157.0 -169.0 0.14097821619399917
-157.0 -167.0 0.1282367447595561
-157.0 -165.0 0.11652281134401973
-157.0 -163.0 0.10645293875873407
-157.0 -161.0 0.0967940813810111
-157.0 -159.0 0.0854911631730374
-157.0 -157.0 0.07542129058775175
-157.0 -155.0 0.06863953966296753
-157.0 -153.0 0.06370735717221537
-157.0 -151.0 0.05877517468146321
-157.0 -149.0 0.054048499794492395
-157.0 -147.0 0.04952733251130292
-157.0 -145.0 0.04541718043567612
-157.0 -143.0 0.04089601315248664
-157.0 -141.0 0.03822441430332922
-157.0 -139.0 0.03329223181257707
-157.0 -137.0 0.029798602548294285
-157.0 -135.0 0.02609946568023017
-157.0 -133.0 0.02322235922729141
-157.0 -131.0 0.020345252774352653
-157.0 -129.0 0.019317714755445952
-157.0 -127.0 0.017057131113851213
-157.0 -125.0 0.013974517057131115
-157.0 -123.0 0.011097410604192354
-157.0 -121.0 0.009864364981504316
-157.0 -119.0 0.007809288943690916
-157.0 -117.0 0.007192766132346897
-157.0 -115.0 0.006370735717221537
-157.0 -113.0 0.005137690094533498
-157.0 -111.0 0.005137690094533498
-157.0 -109.0 0.005137690094533498
-157.0 -107.0 0.004932182490752158
-157.0 -105.0 0.004315659679408138
-157.0 -103.0 0.004110152075626798
-157.0 -101.0 0.004110152075626798
-157.0 -99.0 0.004110152075626798
-157.0 -97.0 0.0036991368680641184
-157.0 -95.0 0.0030826140567200987
-157.0 -93.0 0.002877106452938759
-157.0 -91.0 0.0026715988491574187
-157.0 -89.0 0.0026715988491574187
-157.0 -87.0 0.002055076037813399
-157.0 -85.0 0.002055076037813399
-157.0 -83.0 0.0018495684340320592
-157.0 -81.0 0.0014385532264693795
-157.0 -79.0 0.0014385532264693795
-157.0 -77.0 0.0010275380189066995
-157.0 -75.0 6.165228113440197E-4
-157.0 -73.0 6.165228113440197E-4
-157.0 -71.0 6.165228113440197E-4
-157.0 -69.0 4.110152075626798E-4
-157.0 -67.0 4.110152075626798E-4
-157.0 -65.0 0.0
-157.0 -63.0 0.0
-157.0 -61.0 0.0
-157.0 -59.0 0.0
-157.0 -57.0 0.0
-157.0 -55.0 0.0
-157.0 -53.0 0.0
-157.0 -51.0 0.0
-157.0 -49.0 4.110152075626798E-4
-157.0 -47.0 4.110152075626798E-4
-157.0 -45.0 6.165228113440197E-4
-157.0 -43.0 6.165228113440197E-4
-157.0 -41.0 6.165228113440197E-4
-157.0 -39.0 6.165228113440197E-4
-157.0 -37.0 6.165228113440197E-4
-157.0 -35.0 0.0010275380189066995
-157.0 -33.0 0.0012330456226880395
-157.0 -31.0 0.0014385532264693795
-157.0 -29.0 0.0014385532264693795
-157.0 -27.0 0.0016440608302507192
-157.0 -25.0 0.0018495684340320592
-157.0 -23.0 0.002055076037813399
-157.0 -21.0 0.0026715988491574187
-157.0 -19.0 0.0026715988491574187
-157.0 -17.0 0.002877106452938759
-157.0 -15.0 0.0030826140567200987
-157.0 -13.0 0.0036991368680641184
-157.0 -11.0 0.004110152075626798
-157.0 -9.0 0.004110152075626798
-157.0 -7.0 0.004315659679408138
-157.0 -5.0 0.004932182490752158
-157.0 -3.0 0.005137690094533498
-157.0 -1.0 0.005137690094533498
-157.0 1.0 0.005343197698314837
-157.0 3.0 0.006370735717221537
-157.0 5.0 0.006576243321002877
-157.0 7.0 0.007192766132346897
-157.0 9.0 0.007192766132346897
-157.0 11.0 0.007809288943690916
-157.0 13.0 0.008014796547472256
-157.0 15.0 0.008631319358816275
-157.0 17.0 0.008836826962597617
-157.0 19.0 0.009658857377722976
-157.0 21.0 0.009658857377722976
-157.0 23.0 0.009864364981504316
-157.0 25.0 0.009864364981504316
-157.0 27.0 0.009864364981504316
-157.0 29.0 0.009864364981504316
-157.0 31.0 0.009658857377722976
-157.0 33.0 0.009247842170160296
-157.0 35.0 0.008631319358816275
-157.0 37.0 0.008425811755034936
-157.0 39.0 0.007809288943690916
-157.0 41.0 0.007192766132346897
-157.0 43.0 0.007192766132346897
-157.0 45.0 0.006370735717221537
-157.0 47.0 0.005137690094533498
-157.0 49.0 0.005137690094533498
-157.0 51.0 0.004726674886970818
-157.0 53.0 0.004110152075626798
-157.0 55.0 0.004110152075626798
-157.0 57.0 0.0030826140567200987
-157.0 59.0 0.0026715988491574187
-157.0 61.0 0.0026715988491574187
-157.0 63.0 0.002055076037813399
-157.0 65.0 0.0018495684340320592
-157.0 67.0 0.0014385532264693795
-157.0 69.0 0.0014385532264693795
-157.0 71.0 0.0010275380189066995
-157.0 73.0 6.165228113440197E-4
-157.0 75.0 6.165228113440197E-4
-157.0 77.0 6.165228113440197E-4
-157.0 79.0 4.110152075626798E-4
-157.0 81.0 2.055076037813399E-4
-157.0 83.0 0.0
-157.0 85.0 0.0
-157.0 87.0 0.0
-157.0 89.0 0.0
-157.0 91.0 0.0
-157.0 93.0 0.0
-157.0 95.0 0.0
-157.0 97.0 0.0
-157.0 99.0 4.110152075626798E-4
-157.0 101.0 4.110152075626798E-4
-157.0 103.0 6.165228113440197E-4
-157.0 105.0 6.165228113440197E-4
-157.0 107.0 8.220304151253596E-4
-157.0 109.0 0.0014385532264693795
-157.0 111.0 0.0018495684340320592
-157.0 113.0 0.002055076037813399
-157.0 115.0 0.0026715988491574187
-157.0 117.0 0.0034936292642827787
-157.0 119.0 0.004110152075626798
-157.0 121.0 0.005137690094533498
-157.0 123.0 0.006370735717221537
-157.0 125.0 0.007809288943690916
-157.0 127.0 0.009864364981504316
-157.0 129.0 0.012124948623099055
-157.0 131.0 0.016235100698725854
-157.0 133.0 0.01952322235922729
-157.0 135.0 0.02322235922729141
-157.0 137.0 0.029182079736950268
-157.0 139.0 0.035552815454171806
-157.0 141.0 0.041512535963830664
-157.0 143.0 0.04808877928483354
-157.0 145.0 0.05425400739827373
-157.0 147.0 0.06021372790793259
-157.0 149.0 0.06617344841759146
-157.0 151.0 0.07131113851212495
-157.0 153.0 0.07850390464447185
-157.0 155.0 0.08775174681463214
-157.0 157.0 0.09658857377722976
-157.0 159.0 0.10337032470201397
-157.0 161.0 0.11138512124948623
-157.0 163.0 0.11816687217427045
-157.0 165.0 0.12762022194821207
-157.0 167.0 0.13625154130702835
-157.0 169.0 0.14591039868475134
-157.0 171.0 0.15002055076037812
-157.0 173.0 0.15515824085491164
-157.0 175.0 0.16091245376078914
-157.0 177.0 0.16255651459103987
-157.0 179.0 0.1642005754212906
-155.0 -179.0 0.16173448417591452
-155.0 -177.0 0.16091245376078914
-155.0 -175.0 0.15721331689272502
-155.0 -173.0 0.15228113440197288
-155.0 -171.0 0.14714344430743936
-155.0 -169.0 0.13707357172215373
-155.0 -167.0 0.12597616111796137
-155.0 -165.0 0.11508425811755035
-155.0 -163.0 0.10480887792848335
-155.0 -161.0 0.09617755856966707
-155.0 -159.0 0.08487464036169338
-155.0 -157.0 0.07501027538018906
-155.0 -155.0 0.06843403205918619
-155.0 -153.0 0.06370735717221537
-155.0 -151.0 0.05898068228524456
-155.0 -149.0 0.054048499794492395
-155.0 -147.0 0.04952733251130292
-155.0 -145.0 0.04644471845458282
-155.0 -143.0 0.041512535963830664
-155.0 -141.0 0.03884093711467324
-155.0 -139.0 0.034319769831483764
-155.0 -137.0 0.030415125359638306
-155.0 -135.0 0.027538018906699546
-155.0 -133.0 0.024455404849979448
-155.0 -131.0 0.02096177558569667
-155.0 -129.0 0.01952322235922729
-155.0 -127.0 0.018084669132757913
-155.0 -125.0 0.015207562679819153
-155.0 -123.0 0.012124948623099055
-155.0 -121.0 0.010069872585285656
-155.0 -119.0 0.008631319358816275
-155.0 -117.0 0.007398273736128237
-155.0 -115.0 0.006987258528565557
-155.0 -113.0 0.005343197698314837
-155.0 -111.0 0.005137690094533498
-155.0 -109.0 0.005137690094533498
-155.0 -107.0 0.005137690094533498
-155.0 -105.0 0.004726674886970818
-155.0 -103.0 0.004315659679408138
-155.0 -101.0 0.004110152075626798
-155.0 -99.0 0.004110152075626798
-155.0 -97.0 0.004110152075626798
-155.0 -95.0 0.0032881216605014385
-155.0 -93.0 0.002877106452938759
-155.0 -91.0 0.002877106452938759
-155.0 -89.0 0.0026715988491574187
-155.0 -87.0 0.0026715988491574187
-155.0 -85.0 0.002055076037813399
-155.0 -83.0 0.0018495684340320592
-155.0 -81.0 0.0016440608302507192
-155.0 -79.0 0.0014385532264693795
-155.0 -77.0 0.0012330456226880395
-155.0 -75.0 6.165228113440197E-4
-155.0 -73.0 6.165228113440197E-4
-155.0 -71.0 6.165228113440197E-4
-155.0 -69.0 6.165228113440197E-4
-155.0 -67.0 4.110152075626798E-4
-155.0 -65.0 4.110152075626798E-4
-155.0 -63.0 0.0
-155.0 -61.0 0.0
-155.0 -59.0 0.0
-155.0 -57.0 0.0
-155.0 -55.0 2.055076037813399E-4
-155.0 -53.0 4.110152075626798E-4
-155.0 -51.0 4.110152075626798E-4
-155.0 -49.0 6.165228113440197E-4
-155.0 -47.0 6.165228113440197E-4
-155.0 -45.0 6.165228113440197E-4
-155.0 -43.0 6.165228113440197E-4
-155.0 -41.0 6.165228113440197E-4
-155.0 -39.0 0.0012330456226880395
-155.0 -37.0 0.0014385532264693795
-155.0 -35.0 0.0014385532264693795
-155.0 -33.0 0.0016440608302507192
-155.0 -31.0 0.0018495684340320592
-155.0 -29.0 0.0018495684340320592
-155.0 -27.0 0.002055076037813399
-155.0 -25.0 0.0026715988491574187
-155.0 -23.0 0.0026715988491574187
-155.0 -21.0 0.0026715988491574187
-155.0 -19.0 0.002877106452938759
-155.0 -17.0 0.0034936292642827787
-155.0 -15.0 0.004110152075626798
-155.0 -13.0 0.004110152075626798
-155.0 -11.0 0.004521167283189478
-155.0 -9.0 0.005137690094533498
-155.0 -7.0 0.005137690094533498
-155.0 -5.0 0.005137690094533498
-155.0 -3.0 0.006370735717221537
-155.0 -1.0 0.006987258528565557
-155.0 1.0 0.007192766132346897
-155.0 3.0 0.007809288943690916
-155.0 5.0 0.008425811755034936
-155.0 7.0 0.008836826962597617
-155.0 9.0 0.009864364981504316
-155.0 11.0 0.010069872585285656
-155.0 13.0 0.010480887792848335
-155.0 15.0 0.011302918207973694
-155.0 17.0 0.011713933415536375
-155.0 19.0 0.012124948623099055
-155.0 21.0 0.012124948623099055
-155.0 23.0 0.012330456226880395
-155.0 25.0 0.012124948623099055
-155.0 27.0 0.012124948623099055
-155.0 29.0 0.011713933415536375
-155.0 31.0 0.011508425811755036
-155.0 33.0 0.010686395396629675
-155.0 35.0 0.010480887792848335
-155.0 37.0 0.010069872585285656
-155.0 39.0 0.009658857377722976
-155.0 41.0 0.008631319358816275
-155.0 43.0 0.007809288943690916
-155.0 45.0 0.007192766132346897
-155.0 47.0 0.006370735717221537
-155.0 49.0 0.005343197698314837
-155.0 51.0 0.005137690094533498
-155.0 53.0 0.004521167283189478
-155.0 55.0 0.004110152075626798
-155.0 57.0 0.0036991368680641184
-155.0 59.0 0.002877106452938759
-155.0 61.0 0.0026715988491574187
-155.0 63.0 0.002055076037813399
-155.0 65.0 0.0018495684340320592
-155.0 67.0 0.0016440608302507192
-155.0 69.0 0.0014385532264693795
-155.0 71.0 0.0010275380189066995
-155.0 73.0 6.165228113440197E-4
-155.0 75.0 6.165228113440197E-4
-155.0 77.0 6.165228113440197E-4
-155.0 79.0 4.110152075626798E-4
-155.0 81.0 0.0
-155.0 83.0 0.0
-155.0 85.0 0.0
-155.0 87.0 0.0
-155.0 89.0 0.0
-155.0 91.0 0.0
-155.0 93.0 0.0
-155.0 95.0 0.0
-155.0 97.0 0.0
-155.0 99.0 0.0
-155.0 101.0 4.110152075626798E-4
-155.0 103.0 6.165228113440197E-4
-155.0 105.0 6.165228113440197E-4
-155.0 107.0 6.165228113440197E-4
-155.0 109.0 0.0014385532264693795
-155.0 111.0 0.0016440608302507192
-155.0 113.0 0.002055076037813399
-155.0 115.0 0.0026715988491574187
-155.0 117.0 0.0030826140567200987
-155.0 119.0 0.004110152075626798
-155.0 121.0 0.005137690094533498
-155.0 123.0 0.005548705302096177
-155.0 125.0 0.007398273736128237
-155.0 127.0 0.009658857377722976
-155.0 129.0 0.011713933415536375
-155.0 131.0 0.016235100698725854
-155.0 133.0 0.01952322235922729
-155.0 135.0 0.02322235922729141
-155.0 137.0 0.029387587340731606
-155.0 139.0 0.035758323057953144
-155.0 141.0 0.04212905877517468
-155.0 143.0 0.04870530209617756
-155.0 145.0 0.054665022605836416
-155.0 147.0 0.06103575832305795
-155.0 149.0 0.06658446362515413
-155.0 151.0 0.0721331689272503
-155.0 153.0 0.07870941224825319
-155.0 155.0 0.08775174681463214
-155.0 157.0 0.09658857377722976
-155.0 159.0 0.10234278668310727
-155.0 161.0 0.11035758323057954
-155.0 163.0 0.11693382655158241
-155.0 165.0 0.12494862309905466
-155.0 167.0 0.1327579120427456
-155.0 169.0 0.14221126181668722
-155.0 171.0 0.14837648993012742
-155.0 173.0 0.15228113440197288
-155.0 175.0 0.15659679408138102
-155.0 177.0 0.15988491574188246
-155.0 179.0 0.16173448417591452
-153.0 -179.0 0.15741882449650638
-153.0 -177.0 0.15515824085491164
-153.0 -175.0 0.15371968762844226
-153.0 -173.0 0.14858199753390874
-153.0 -171.0 0.1436498150431566
-153.0 -169.0 0.1327579120427456
-153.0 -167.0 0.12289354706124127
-153.0 -165.0 0.11385121249486231
-153.0 -163.0 0.10378133990957665
-153.0 -161.0 0.09556103575832306
-153.0 -159.0 0.08425811755034936
-153.0 -157.0 0.07501027538018906
-153.0 -155.0 0.06843403205918619
-153.0 -153.0 0.06370735717221537
-153.0 -151.0 0.059186189889025895
-153.0 -149.0 0.054665022605836416
-153.0 -147.0 0.05014385532264694
-153.0 -145.0 0.0468557336621455
-153.0 -143.0 0.04254007398273736
-153.0 -141.0 0.03945745992601726
-153.0 -139.0 0.035758323057953144
-153.0 -137.0 0.03247020139745171
-153.0 -135.0 0.029182079736950268
-153.0 -133.0 0.02527743526510481
-153.0 -131.0 0.02240032881216605
-153.0 -129.0 0.02013974517057131
-153.0 -127.0 0.018495684340320593
-153.0 -125.0 0.01685162351006987
-153.0 -123.0 0.013974517057131115
-153.0 -121.0 0.011302918207973694
-153.0 -119.0 0.010069872585285656
-153.0 -117.0 0.008425811755034936
-153.0 -115.0 0.007192766132346897
-153.0 -113.0 0.006370735717221537
-153.0 -111.0 0.005343197698314837
-153.0 -109.0 0.005137690094533498
-153.0 -107.0 0.005137690094533498
-153.0 -105.0 0.005137690094533498
-153.0 -103.0 0.004726674886970818
-153.0 -101.0 0.004110152075626798
-153.0 -99.0 0.004110152075626798
-153.0 -97.0 0.004110152075626798
-153.0 -95.0 0.003904644471845458
-153.0 -93.0 0.0030826140567200987
-153.0 -91.0 0.002877106452938759
-153.0 -89.0 0.0026715988491574187
-153.0 -87.0 0.0026715988491574187
-153.0 -85.0 0.002055076037813399
-153.0 -83.0 0.002055076037813399
-153.0 -81.0 0.0018495684340320592
-153.0 -79.0 0.0014385532264693795
-153.0 -77.0 0.0014385532264693795
-153.0 -75.0 0.0010275380189066995
-153.0 -73.0 6.165228113440197E-4
-153.0 -71.0 6.165228113440197E-4
-153.0 -69.0 6.165228113440197E-4
-153.0 -67.0 6.165228113440197E-4
-153.0 -65.0 4.110152075626798E-4
-153.0 -63.0 4.110152075626798E-4
-153.0 -61.0 4.110152075626798E-4
-153.0 -59.0 4.110152075626798E-4
-153.0 -57.0 4.110152075626798E-4
-153.0 -55.0 6.165228113440197E-4
-153.0 -53.0 6.165228113440197E-4
-153.0 -51.0 6.165228113440197E-4
-153.0 -49.0 6.165228113440197E-4
-153.0 -47.0 6.165228113440197E-4
-153.0 -45.0 0.0010275380189066995
-153.0 -43.0 0.0014385532264693795
-153.0 -41.0 0.0014385532264693795
-153.0 -39.0 0.0014385532264693795
-153.0 -37.0 0.0018495684340320592
-153.0 -35.0 0.0018495684340320592
-153.0 -33.0 0.002055076037813399
-153.0 -31.0 0.002055076037813399
-153.0 -29.0 0.0026715988491574187
-153.0 -27.0 0.0026715988491574187
-153.0 -25.0 0.002877106452938759
-153.0 -23.0 0.002877106452938759
-153.0 -21.0 0.0032881216605014385
-153.0 -19.0 0.004110152075626798
-153.0 -17.0 0.004110152075626798
-153.0 -15.0 0.004315659679408138
-153.0 -13.0 0.005137690094533498
-153.0 -11.0 0.005137690094533498
-153.0 -9.0 0.005343197698314837
-153.0 -7.0 0.006370735717221537
-153.0 -5.0 0.007192766132346897
-153.0 -3.0 0.007809288943690916
-153.0 -1.0 0.008631319358816275
-153.0 1.0 0.009658857377722976
-153.0 3.0 0.010069872585285656
-153.0 5.0 0.010686395396629675
-153.0 7.0 0.011713933415536375
-153.0 9.0 0.013152486642005754
-153.0 11.0 0.014591039868475134
-153.0 13.0 0.015824085491163174
-153.0 15.0 0.016235100698725854
-153.0 17.0 0.017057131113851213
-153.0 19.0 0.017057131113851213
-153.0 21.0 0.017057131113851213
-153.0 23.0 0.017057131113851213
-153.0 25.0 0.017057131113851213
-153.0 27.0 0.016440608302507192
-153.0 29.0 0.016029593094944512
-153.0 31.0 0.015207562679819153
-153.0 33.0 0.014591039868475134
-153.0 35.0 0.013152486642005754
-153.0 37.0 0.011919441019317715
-153.0 39.0 0.010686395396629675
-153.0 41.0 0.010069872585285656
-153.0 43.0 0.009658857377722976
-153.0 45.0 0.008220304151253596
-153.0 47.0 0.007192766132346897
-153.0 49.0 0.006370735717221537
-153.0 51.0 0.005137690094533498
-153.0 53.0 0.005137690094533498
-153.0 55.0 0.004315659679408138
-153.0 57.0 0.004110152075626798
-153.0 59.0 0.0030826140567200987
-153.0 61.0 0.0026715988491574187
-153.0 63.0 0.0026715988491574187
-153.0 65.0 0.002055076037813399
-153.0 67.0 0.0016440608302507192
-153.0 69.0 0.0014385532264693795
-153.0 71.0 0.0010275380189066995
-153.0 73.0 6.165228113440197E-4
-153.0 75.0 6.165228113440197E-4
-153.0 77.0 4.110152075626798E-4
-153.0 79.0 4.110152075626798E-4
-153.0 81.0 0.0
-153.0 83.0 0.0
-153.0 85.0 0.0
-153.0 87.0 0.0
-153.0 89.0 0.0
-153.0 91.0 0.0
-153.0 93.0 0.0
-153.0 95.0 0.0
-153.0 97.0 0.0
-153.0 99.0 0.0
-153.0 101.0 4.110152075626798E-4
-153.0 103.0 6.165228113440197E-4
-153.0 105.0 6.165228113440197E-4
-153.0 107.0 6.165228113440197E-4
-153.0 109.0 0.0012330456226880395
-153.0 111.0 0.0014385532264693795
-153.0 113.0 0.0018495684340320592
-153.0 115.0 0.0026715988491574187
-153.0 117.0 0.002877106452938759
-153.0 119.0 0.004110152075626798
-153.0 121.0 0.004932182490752158
-153.0 123.0 0.005343197698314837
-153.0 125.0 0.007192766132346897
-153.0 127.0 0.009247842170160296
-153.0 129.0 0.011508425811755036
-153.0 131.0 0.016029593094944512
-153.0 133.0 0.01952322235922729
-153.0 135.0 0.02322235922729141
-153.0 137.0 0.029387587340731606
-153.0 139.0 0.035758323057953144
-153.0 141.0 0.04212905877517468
-153.0 143.0 0.04849979449239622
-153.0 145.0 0.05445951500205508
-153.0 147.0 0.060624743115495275
-153.0 149.0 0.0663789560213728
-153.0 151.0 0.07172215371968763
-153.0 153.0 0.07850390464447185
-153.0 155.0 0.08713522400328812
-153.0 157.0 0.0957665433621044
-153.0 159.0 0.10172626387176326
-153.0 161.0 0.10809699958898479
-153.0 163.0 0.11549527332511303
-153.0 165.0 0.12248253185367859
-153.0 167.0 0.12967529798602548
-153.0 169.0 0.1374845869297164
-153.0 171.0 0.14549938347718866
-153.0 173.0 0.14858199753390874
-153.0 175.0 0.15269214960953556
-153.0 177.0 0.15515824085491164
-153.0 179.0 0.1570078092889437
-151.0 -179.0 0.15269214960953556
-151.0 -177.0 0.1514591039868475
-151.0 -175.0 0.14899301274147145
-151.0 -173.0 0.14591039868475134
-151.0 -171.0 0.13933415536374846
-151.0 -169.0 0.12988080558980683
-151.0 -167.0 0.12063296341964652
-151.0 -165.0 0.11241265926839293
-151.0 -163.0 0.10337032470201397
-151.0 -161.0 0.09515002055076038
-151.0 -159.0 0.08425811755034936
-151.0 -157.0 0.07501027538018906
-151.0 -155.0 0.06863953966296753
-151.0 -153.0 0.06432387998355939
-151.0 -151.0 0.059186189889025895
-151.0 -149.0 0.054870530209617754
-151.0 -147.0 0.05076037813399096
-151.0 -145.0 0.04726674886970818
-151.0 -143.0 0.043773119605425403
-151.0 -141.0 0.040690505548705305
-151.0 -139.0 0.0376078914919852
-151.0 -137.0 0.03329223181257707
-151.0 -135.0 0.029798602548294285
-151.0 -133.0 0.026715988491574187
-151.0 -131.0 0.02383888203863543
-151.0 -129.0 0.02055076037813399
-151.0 -127.0 0.01952322235922729
-151.0 -125.0 0.018084669132757913
-151.0 -123.0 0.015824085491163174
-151.0 -121.0 0.013152486642005754
-151.0 -119.0 0.010480887792848335
-151.0 -117.0 0.009658857377722976
-151.0 -115.0 0.007809288943690916
-151.0 -113.0 0.007192766132346897
-151.0 -111.0 0.006370735717221537
-151.0 -109.0 0.005343197698314837
-151.0 -107.0 0.005137690094533498
-151.0 -105.0 0.005137690094533498
-151.0 -103.0 0.005137690094533498
-151.0 -101.0 0.004521167283189478
-151.0 -99.0 0.004110152075626798
-151.0 -97.0 0.004110152075626798
-151.0 -95.0 0.004110152075626798
-151.0 -93.0 0.0036991368680641184
-151.0 -91.0 0.0030826140567200987
-151.0 -89.0 0.002877106452938759
-151.0 -87.0 0.0026715988491574187
-151.0 -85.0 0.0026715988491574187
-151.0 -83.0 0.002055076037813399
-151.0 -81.0 0.0018495684340320592
-151.0 -79.0 0.0016440608302507192
-151.0 -77.0 0.0014385532264693795
-151.0 -75.0 0.0012330456226880395
-151.0 -73.0 6.165228113440197E-4
-151.0 -71.0 6.165228113440197E-4
-151.0 -69.0 6.165228113440197E-4
-151.0 -67.0 6.165228113440197E-4
-151.0 -65.0 6.165228113440197E-4
-151.0 -63.0 6.165228113440197E-4
-151.0 -61.0 6.165228113440197E-4
-151.0 -59.0 6.165228113440197E-4
-151.0 -57.0 6.165228113440197E-4
-151.0 -55.0 6.165228113440197E-4
-151.0 -53.0 6.165228113440197E-4
-151.0 -51.0 6.165228113440197E-4
-151.0 -49.0 0.0012330456226880395
-151.0 -47.0 0.0014385532264693795
-151.0 -45.0 0.0014385532264693795
-151.0 -43.0 0.0016440608302507192
-151.0 -41.0 0.0018495684340320592
-151.0 -39.0 0.002055076037813399
-151.0 -37.0 0.002055076037813399
-151.0 -35.0 0.0026715988491574187
-151.0 -33.0 0.0026715988491574187
-151.0 -31.0 0.0026715988491574187
-151.0 -29.0 0.002877106452938759
-151.0 -27.0 0.0030826140567200987
-151.0 -25.0 0.0034936292642827787
-151.0 -23.0 0.004110152075626798
-151.0 -21.0 0.004110152075626798
-151.0 -19.0 0.004110152075626798
-151.0 -17.0 0.004932182490752158
-151.0 -15.0 0.005137690094533498
-151.0 -13.0 0.005137690094533498
-151.0 -11.0 0.006370735717221537
-151.0 -9.0 0.007192766132346897
-151.0 -7.0 0.007809288943690916
-151.0 -5.0 0.008836826962597617
-151.0 -3.0 0.010069872585285656
-151.0 -1.0 0.011097410604192354
-151.0 1.0 0.012946979038224414
-151.0 3.0 0.014591039868475134
-151.0 5.0 0.016029593094944512
-151.0 7.0 0.01726263871763255
-151.0 9.0 0.01829017673653925
-151.0 11.0 0.019317714755445952
-151.0 13.0 0.01952322235922729
-151.0 15.0 0.02013974517057131
-151.0 17.0 0.020345252774352653
-151.0 19.0 0.020345252774352653
-151.0 21.0 0.020345252774352653
-151.0 23.0 0.02013974517057131
-151.0 25.0 0.01952322235922729
-151.0 27.0 0.01952322235922729
-151.0 29.0 0.019317714755445952
-151.0 31.0 0.01829017673653925
-151.0 33.0 0.017468146321413892
-151.0 35.0 0.016235100698725854
-151.0 37.0 0.015207562679819153
-151.0 39.0 0.013563501849568433
-151.0 41.0 0.011713933415536375
-151.0 43.0 0.010480887792848335
-151.0 45.0 0.009864364981504316
-151.0 47.0 0.008425811755034936
-151.0 49.0 0.007192766132346897
-151.0 51.0 0.006370735717221537
-151.0 53.0 0.005137690094533498
-151.0 55.0 0.004932182490752158
-151.0 57.0 0.004110152075626798
-151.0 59.0 0.0034936292642827787
-151.0 61.0 0.002877106452938759
-151.0 63.0 0.0026715988491574187
-151.0 65.0 0.002055076037813399
-151.0 67.0 0.0016440608302507192
-151.0 69.0 0.0014385532264693795
-151.0 71.0 8.220304151253596E-4
-151.0 73.0 6.165228113440197E-4
-151.0 75.0 6.165228113440197E-4
-151.0 77.0 4.110152075626798E-4
-151.0 79.0 2.055076037813399E-4
-151.0 81.0 0.0
-151.0 83.0 0.0
-151.0 85.0 0.0
-151.0 87.0 0.0
-151.0 89.0 0.0
-151.0 91.0 0.0
-151.0 93.0 0.0
-151.0 95.0 0.0
-151.0 97.0 0.0
-151.0 99.0 0.0
-151.0 101.0 4.110152075626798E-4
-151.0 103.0 6.165228113440197E-4
-151.0 105.0 6.165228113440197E-4
-151.0 107.0 6.165228113440197E-4
-151.0 109.0 0.0012330456226880395
-151.0 111.0 0.0014385532264693795
-151.0 113.0 0.0018495684340320592
-151.0 115.0 0.0026715988491574187
-151.0 117.0 0.002877106452938759
-151.0 119.0 0.004110152075626798
-151.0 121.0 0.004932182490752158
-151.0 123.0 0.005137690094533498
-151.0 125.0 0.007192766132346897
-151.0 127.0 0.008631319358816275
-151.0 129.0 0.011097410604192354
-151.0 131.0 0.015618577887381833
-151.0 133.0 0.019317714755445952
-151.0 135.0 0.02260583641594739
-151.0 137.0 0.029182079736950268
-151.0 139.0 0.035552815454171806
-151.0 141.0 0.041512535963830664
-151.0 143.0 0.0478832716810522
-151.0 145.0 0.054048499794492395
-151.0 147.0 0.060008220304151254
-151.0 149.0 0.06555692560624743
-151.0 151.0 0.07048910809699958
-151.0 153.0 0.07727085902178381
-151.0 155.0 0.08569667077681874
-151.0 157.0 0.09350595972050967
-151.0 159.0 0.10090423345663789
-151.0 161.0 0.10645293875873407
-151.0 163.0 0.11302918207973695
-151.0 165.0 0.11816687217427045
-151.0 167.0 0.1255651459103987
-151.0 169.0 0.1319358816276202
-151.0 171.0 0.13933415536374846
-151.0 173.0 0.14549938347718866
-151.0 175.0 0.14837648993012742
-151.0 177.0 0.15002055076037812
-151.0 179.0 0.15228113440197288
-149.0 -179.0 0.14837648993012742
-149.0 -177.0 0.14837648993012742
-149.0 -175.0 0.1461159062885327
-149.0 -173.0 0.14221126181668722
-149.0 -171.0 0.1344019728729963
-149.0 -169.0 0.12803123715577477
-149.0 -167.0 0.11878339498561447
-149.0 -165.0 0.11200164406083025
-149.0 -163.0 0.10234278668310727
-149.0 -161.0 0.09432799013563502
-149.0 -159.0 0.08487464036169338
-149.0 -157.0 0.07542129058775175
-149.0 -155.0 0.06884504726674887
-149.0 -153.0 0.06473489519112208
-149.0 -151.0 0.060624743115495275
-149.0 -149.0 0.055692560624743113
-149.0 -147.0 0.05219893136046034
-149.0 -145.0 0.04849979449239622
-149.0 -143.0 0.04521167283189478
-149.0 -141.0 0.04089601315248664
-149.0 -139.0 0.03884093711467324
-149.0 -137.0 0.0345252774352651
-149.0 -135.0 0.031237155774763666
-149.0 -133.0 0.028976572133168926
-149.0 -131.0 0.02527743526510481
-149.0 -129.0 0.02240032881216605
-149.0 -127.0 0.020345252774352653
-149.0 -125.0 0.019317714755445952
-149.0 -123.0 0.017057131113851213
-149.0 -121.0 0.014591039868475134
-149.0 -119.0 0.011713933415536375
-149.0 -117.0 0.010069872585285656
-149.0 -115.0 0.008836826962597617
-149.0 -113.0 0.007809288943690916
-149.0 -111.0 0.007192766132346897
-149.0 -109.0 0.006370735717221537
-149.0 -107.0 0.005343197698314837
-149.0 -105.0 0.005137690094533498
-149.0 -103.0 0.005137690094533498
-149.0 -101.0 0.004932182490752158
-149.0 -99.0 0.004521167283189478
-149.0 -97.0 0.004110152075626798
-149.0 -95.0 0.004110152075626798
-149.0 -93.0 0.004110152075626798
-149.0 -91.0 0.0032881216605014385
-149.0 -89.0 0.002877106452938759
-149.0 -87.0 0.0026715988491574187
-149.0 -85.0 0.0026715988491574187
-149.0 -83.0 0.002260583641594739
-149.0 -81.0 0.002055076037813399
-149.0 -79.0 0.0018495684340320592
-149.0 -77.0 0.0014385532264693795
-149.0 -75.0 0.0014385532264693795
-149.0 -73.0 0.0010275380189066995
-149.0 -71.0 6.165228113440197E-4
-149.0 -69.0 6.165228113440197E-4
-149.0 -67.0 6.165228113440197E-4
-149.0 -65.0 6.165228113440197E-4
-149.0 -63.0 6.165228113440197E-4
-149.0 -61.0 6.165228113440197E-4
-149.0 -59.0 6.165228113440197E-4
-149.0 -57.0 6.165228113440197E-4
-149.0 -55.0 6.165228113440197E-4
-149.0 -53.0 0.0012330456226880395
-149.0 -51.0 0.0014385532264693795
-149.0 -49.0 0.0014385532264693795
-149.0 -47.0 0.0018495684340320592
-149.0 -45.0 0.0018495684340320592
-149.0 -43.0 0.002055076037813399
-149.0 -41.0 0.0026715988491574187
-149.0 -39.0 0.0026715988491574187
-149.0 -37.0 0.0026715988491574187
-149.0 -35.0 0.002877106452938759
-149.0 -33.0 0.0030826140567200987
-149.0 -31.0 0.0030826140567200987
-149.0 -29.0 0.003904644471845458
-149.0 -27.0 0.004110152075626798
-149.0 -25.0 0.004110152075626798
-149.0 -23.0 0.004110152075626798
-149.0 -21.0 0.004932182490752158
-149.0 -19.0 0.005137690094533498
-149.0 -17.0 0.005137690094533498
-149.0 -15.0 0.006370735717221537
-149.0 -13.0 0.007192766132346897
-149.0 -11.0 0.007809288943690916
-149.0 -9.0 0.008836826962597617
-149.0 -7.0 0.010069872585285656
-149.0 -5.0 0.011508425811755036
-149.0 -3.0 0.013974517057131115
-149.0 -1.0 0.016029593094944512
-149.0 1.0 0.018084669132757913
-149.0 3.0 0.019317714755445952
-149.0 5.0 0.02013974517057131
-149.0 7.0 0.02055076037813399
-149.0 9.0 0.02240032881216605
-149.0 11.0 0.02383888203863543
-149.0 13.0 0.024866420057542128
-149.0 15.0 0.02527743526510481
-149.0 17.0 0.025893958076448828
-149.0 19.0 0.025893958076448828
-149.0 21.0 0.02527743526510481
-149.0 23.0 0.024866420057542128
-149.0 25.0 0.02383888203863543
-149.0 27.0 0.02240032881216605
-149.0 29.0 0.02157829839704069
-149.0 31.0 0.020345252774352653
-149.0 33.0 0.01952322235922729
-149.0 35.0 0.01911220715166461
-149.0 37.0 0.017879161528976572
-149.0 39.0 0.016235100698725854
-149.0 41.0 0.014591039868475134
-149.0 43.0 0.012124948623099055
-149.0 45.0 0.010480887792848335
-149.0 47.0 0.009658857377722976
-149.0 49.0 0.007809288943690916
-149.0 51.0 0.007192766132346897
-149.0 53.0 0.005343197698314837
-149.0 55.0 0.005137690094533498
-149.0 57.0 0.004110152075626798
-149.0 59.0 0.004110152075626798
-149.0 61.0 0.002877106452938759
-149.0 63.0 0.0026715988491574187
-149.0 65.0 0.002055076037813399
-149.0 67.0 0.0016440608302507192
-149.0 69.0 0.0014385532264693795
-149.0 71.0 6.165228113440197E-4
-149.0 73.0 6.165228113440197E-4
-149.0 75.0 6.165228113440197E-4
-149.0 77.0 4.110152075626798E-4
-149.0 79.0 0.0
-149.0 81.0 0.0
-149.0 83.0 0.0
-149.0 85.0 0.0
-149.0 87.0 0.0
-149.0 89.0 0.0
-149.0 91.0 0.0
-149.0 93.0 0.0
-149.0 95.0 0.0
-149.0 97.0 0.0
-149.0 99.0 0.0
-149.0 101.0 2.055076037813399E-4
-149.0 103.0 4.110152075626798E-4
-149.0 105.0 6.165228113440197E-4
-149.0 107.0 6.165228113440197E-4
-149.0 109.0 0.0012330456226880395
-149.0 111.0 0.0014385532264693795
-149.0 113.0 0.0018495684340320592
-149.0 115.0 0.0026715988491574187
-149.0 117.0 0.002877106452938759
-149.0 119.0 0.004110152075626798
-149.0 121.0 0.004521167283189478
-149.0 123.0 0.005137690094533498
-149.0 125.0 0.006987258528565557
-149.0 127.0 0.008631319358816275
-149.0 129.0 0.010480887792848335
-149.0 131.0 0.015002055076037813
-149.0 133.0 0.019317714755445952
-149.0 135.0 0.02219482120838471
-149.0 137.0 0.02836004932182491
-149.0 139.0 0.0345252774352651
-149.0 141.0 0.04089601315248664
-149.0 143.0 0.04726674886970818
-149.0 145.0 0.05363748458692972
-149.0 147.0 0.059186189889025895
-149.0 149.0 0.06473489519112208
-149.0 151.0 0.0694615700780929
-149.0 153.0 0.07583230579531443
-149.0 155.0 0.08364159473900534
-149.0 157.0 0.09145088368269626
-149.0 159.0 0.09782161939991779
-149.0 161.0 0.10337032470201397
-149.0 163.0 0.1091245376078915
-149.0 165.0 0.11467324290998766
-149.0 167.0 0.12001644060830251
-149.0 169.0 0.12679819153308672
-149.0 171.0 0.13234689683518291
-149.0 173.0 0.13871763255240444
-149.0 175.0 0.14303329223181258
-149.0 177.0 0.1461159062885327
-149.0 179.0 0.14817098232634607
-147.0 -179.0 0.1446773530620633
-147.0 -177.0 0.1446773530620633
-147.0 -175.0 0.14241676942046855
-147.0 -173.0 0.1391286477599671
-147.0 -171.0 0.1327579120427456
-147.0 -169.0 0.1265926839293054
-147.0 -167.0 0.11816687217427045
-147.0 -165.0 0.11117961364570489
-147.0 -163.0 0.10213727907932593
-147.0 -161.0 0.09515002055076038
-147.0 -159.0 0.08508014796547472
-147.0 -157.0 0.07583230579531443
-147.0 -155.0 0.0694615700780929
-147.0 -153.0 0.06514591039868475
-147.0 -151.0 0.061241265926839296
-147.0 -149.0 0.056925606247431156
-147.0 -147.0 0.05363748458692972
-147.0 -145.0 0.04952733251130292
-147.0 -143.0 0.0468557336621455
-147.0 -141.0 0.04254007398273736
-147.0 -139.0 0.04027949034114262
-147.0 -137.0 0.03678586107685984
-147.0 -135.0 0.03308672420879573
-147.0 -133.0 0.029798602548294285
-147.0 -131.0 0.027332511302918208
-147.0 -129.0 0.024866420057542128
-147.0 -127.0 0.02178380600082203
-147.0 -125.0 0.01972872996300863
-147.0 -123.0 0.01829017673653925
-147.0 -121.0 0.016235100698725854
-147.0 -119.0 0.013974517057131115
-147.0 -117.0 0.011508425811755036
-147.0 -115.0 0.010069872585285656
-147.0 -113.0 0.008631319358816275
-147.0 -111.0 0.007398273736128237
-147.0 -109.0 0.007192766132346897
-147.0 -107.0 0.006370735717221537
-147.0 -105.0 0.005343197698314837
-147.0 -103.0 0.005137690094533498
-147.0 -101.0 0.005137690094533498
-147.0 -99.0 0.005137690094533498
-147.0 -97.0 0.004521167283189478
-147.0 -95.0 0.004110152075626798
-147.0 -93.0 0.004110152075626798
-147.0 -91.0 0.004110152075626798
-147.0 -89.0 0.0030826140567200987
-147.0 -87.0 0.002877106452938759
-147.0 -85.0 0.0026715988491574187
-147.0 -83.0 0.0026715988491574187
-147.0 -81.0 0.002055076037813399
-147.0 -79.0 0.0018495684340320592
-147.0 -77.0 0.0016440608302507192
-147.0 -75.0 0.0014385532264693795
-147.0 -73.0 0.0014385532264693795
-147.0 -71.0 0.0012330456226880395
-147.0 -69.0 0.0010275380189066995
-147.0 -67.0 6.165228113440197E-4
-147.0 -65.0 6.165228113440197E-4
-147.0 -63.0 6.165228113440197E-4
-147.0 -61.0 0.0010275380189066995
-147.0 -59.0 0.0012330456226880395
-147.0 -57.0 0.0014385532264693795
-147.0 -55.0 0.0014385532264693795
-147.0 -53.0 0.0014385532264693795
-147.0 -51.0 0.0018495684340320592
-147.0 -49.0 0.002055076037813399
-147.0 -47.0 0.002055076037813399
-147.0 -45.0 0.0026715988491574187
-147.0 -43.0 0.0026715988491574187
-147.0 -41.0 0.002877106452938759
-147.0 -39.0 0.002877106452938759
-147.0 -37.0 0.0030826140567200987
-147.0 -35.0 0.0036991368680641184
-147.0 -33.0 0.004110152075626798
-147.0 -31.0 0.004110152075626798
-147.0 -29.0 0.004110152075626798
-147.0 -27.0 0.004110152075626798
-147.0 -25.0 0.004726674886970818
-147.0 -23.0 0.005137690094533498
-147.0 -21.0 0.005137690094533498
-147.0 -19.0 0.005343197698314837
-147.0 -17.0 0.006987258528565557
-147.0 -15.0 0.007398273736128237
-147.0 -13.0 0.008631319358816275
-147.0 -11.0 0.010069872585285656
-147.0 -9.0 0.011508425811755036
-147.0 -7.0 0.014180024660912454
-147.0 -5.0 0.016646115906288533
-147.0 -3.0 0.01829017673653925
-147.0 -1.0 0.01952322235922729
-147.0 1.0 0.020756267981915332
-147.0 3.0 0.02342786683107275
-147.0 5.0 0.02548294286888615
-147.0 7.0 0.027538018906699546
-147.0 9.0 0.029387587340731606
-147.0 11.0 0.030004110152075627
-147.0 13.0 0.031237155774763666
-147.0 15.0 0.03247020139745171
-147.0 17.0 0.03247020139745171
-147.0 19.0 0.03226469379367036
-147.0 21.0 0.030620632963419648
-147.0 23.0 0.029798602548294285
-147.0 25.0 0.029182079736950268
-147.0 27.0 0.027538018906699546
-147.0 29.0 0.02548294286888615
-147.0 31.0 0.02404438964241677
-147.0 33.0 0.02178380600082203
-147.0 35.0 0.020345252774352653
-147.0 37.0 0.01952322235922729
-147.0 39.0 0.01829017673653925
-147.0 41.0 0.01685162351006987
-147.0 43.0 0.014591039868475134
-147.0 45.0 0.011919441019317715
-147.0 47.0 0.010069872585285656
-147.0 49.0 0.008631319358816275
-147.0 51.0 0.007398273736128237
-147.0 53.0 0.006370735717221537
-147.0 55.0 0.005137690094533498
-147.0 57.0 0.004726674886970818
-147.0 59.0 0.004110152075626798
-147.0 61.0 0.002877106452938759
-147.0 63.0 0.0026715988491574187
-147.0 65.0 0.002055076037813399
-147.0 67.0 0.0016440608302507192
-147.0 69.0 0.0014385532264693795
-147.0 71.0 6.165228113440197E-4
-147.0 73.0 6.165228113440197E-4
-147.0 75.0 6.165228113440197E-4
-147.0 77.0 4.110152075626798E-4
-147.0 79.0 0.0
-147.0 81.0 0.0
-147.0 83.0 0.0
-147.0 85.0 0.0
-147.0 87.0 0.0
-147.0 89.0 0.0
-147.0 91.0 0.0
-147.0 93.0 0.0
-147.0 95.0 0.0
-147.0 97.0 0.0
-147.0 99.0 0.0
-147.0 101.0 4.110152075626798E-4
-147.0 103.0 6.165228113440197E-4
-147.0 105.0 6.165228113440197E-4
-147.0 107.0 6.165228113440197E-4
-147.0 109.0 0.0012330456226880395
-147.0 111.0 0.0014385532264693795
-147.0 113.0 0.0018495684340320592
-147.0 115.0 0.002260583641594739
-147.0 117.0 0.002877106452938759
-147.0 119.0 0.004110152075626798
-147.0 121.0 0.004315659679408138
-147.0 123.0 0.005137690094533498
-147.0 125.0 0.006576243321002877
-147.0 127.0 0.008014796547472256
-147.0 129.0 0.010069872585285656
-147.0 131.0 0.014591039868475134
-147.0 133.0 0.01829017673653925
-147.0 135.0 0.02178380600082203
-147.0 137.0 0.027538018906699546
-147.0 139.0 0.03329223181257707
-147.0 141.0 0.04089601315248664
-147.0 143.0 0.0468557336621455
-147.0 145.0 0.052609946568023015
-147.0 147.0 0.05795314426633785
-147.0 149.0 0.06350184956843404
-147.0 151.0 0.06843403205918619
-147.0 153.0 0.07418824496506371
-147.0 155.0 0.08138101109741061
-147.0 157.0 0.08836826962597616
-147.0 159.0 0.0957665433621044
-147.0 161.0 0.10090423345663789
-147.0 163.0 0.10521989313604603
-147.0 165.0 0.11117961364570489
-147.0 167.0 0.11611179613645704
-147.0 169.0 0.12042745581586518
-147.0 171.0 0.1265926839293054
-147.0 173.0 0.13070283600493218
-147.0 175.0 0.13501849568434032
-147.0 177.0 0.14015618577887382
-147.0 179.0 0.14282778462803122
-145.0 -179.0 0.13933415536374846
-145.0 -177.0 0.14015618577887382
-145.0 -175.0 0.1391286477599671
-145.0 -173.0 0.135429510891903
-145.0 -171.0 0.13090834360871353
-145.0 -169.0 0.12494862309905466
-145.0 -167.0 0.11713933415536375
-145.0 -165.0 0.11117961364570489
-145.0 -163.0 0.10234278668310727
-145.0 -161.0 0.0957665433621044
-145.0 -159.0 0.08590217838060009
-145.0 -157.0 0.07665433621043978
-145.0 -155.0 0.07028360049321825
-145.0 -153.0 0.06720098643649815
-145.0 -151.0 0.06226880394574599
-145.0 -149.0 0.05877517468146321
-145.0 -147.0 0.054870530209617754
-145.0 -145.0 0.0509658857377723
-145.0 -143.0 0.0478832716810522
-145.0 -141.0 0.04521167283189478
-145.0 -139.0 0.04110152075626798
-145.0 -137.0 0.03884093711467324
-145.0 -135.0 0.03534730785039047
-145.0 -133.0 0.03247020139745171
-145.0 -131.0 0.029387587340731606
-145.0 -129.0 0.02651048088779285
-145.0 -127.0 0.02363337443485409
-145.0 -125.0 0.02055076037813399
-145.0 -123.0 0.01952322235922729
-145.0 -121.0 0.018084669132757913
-145.0 -119.0 0.016029593094944512
-145.0 -117.0 0.013152486642005754
-145.0 -115.0 0.010891903000411015
-145.0 -113.0 0.010069872585285656
-145.0 -111.0 0.008631319358816275
-145.0 -109.0 0.007398273736128237
-145.0 -107.0 0.007192766132346897
-145.0 -105.0 0.006370735717221537
-145.0 -103.0 0.005343197698314837
-145.0 -101.0 0.005137690094533498
-145.0 -99.0 0.005137690094533498
-145.0 -97.0 0.005137690094533498
-145.0 -95.0 0.004521167283189478
-145.0 -93.0 0.004110152075626798
-145.0 -91.0 0.004110152075626798
-145.0 -89.0 0.004110152075626798
-145.0 -87.0 0.0030826140567200987
-145.0 -85.0 0.002877106452938759
-145.0 -83.0 0.0026715988491574187
-145.0 -81.0 0.0026715988491574187
-145.0 -79.0 0.002055076037813399
-145.0 -77.0 0.0018495684340320592
-145.0 -75.0 0.0016440608302507192
-145.0 -73.0 0.0014385532264693795
-145.0 -71.0 0.0014385532264693795
-145.0 -69.0 0.0014385532264693795
-145.0 -67.0 0.0014385532264693795
-145.0 -65.0 0.0014385532264693795
-145.0 -63.0 0.0014385532264693795
-145.0 -61.0 0.0014385532264693795
-145.0 -59.0 0.0014385532264693795
-145.0 -57.0 0.0016440608302507192
-145.0 -55.0 0.0018495684340320592
-145.0 -53.0 0.002055076037813399
-145.0 -51.0 0.002260583641594739
-145.0 -49.0 0.0026715988491574187
-145.0 -47.0 0.0026715988491574187
-145.0 -45.0 0.002877106452938759
-145.0 -43.0 0.0030826140567200987
-145.0 -41.0 0.0034936292642827787
-145.0 -39.0 0.004110152075626798
-145.0 -37.0 0.004110152075626798
-145.0 -35.0 0.004110152075626798
-145.0 -33.0 0.004110152075626798
-145.0 -31.0 0.004315659679408138
-145.0 -29.0 0.004932182490752158
-145.0 -27.0 0.005137690094533498
-145.0 -25.0 0.005137690094533498
-145.0 -23.0 0.005137690094533498
-145.0 -21.0 0.006370735717221537
-145.0 -19.0 0.007192766132346897
-145.0 -17.0 0.008014796547472256
-145.0 -15.0 0.009658857377722976
-145.0 -13.0 0.010480887792848335
-145.0 -11.0 0.013152486642005754
-145.0 -9.0 0.016029593094944512
-145.0 -7.0 0.01829017673653925
-145.0 -5.0 0.02013974517057131
-145.0 -3.0 0.02178380600082203
-145.0 -1.0 0.024866420057542128
-145.0 1.0 0.027743526510480888
-145.0 3.0 0.029798602548294285
-145.0 5.0 0.032675709001233046
-145.0 7.0 0.0345252774352651
-145.0 9.0 0.0365803534730785
-145.0 11.0 0.038429921907110566
-145.0 13.0 0.03884093711467324
-145.0 15.0 0.03904644471845458
-145.0 17.0 0.03904644471845458
-145.0 19.0 0.03884093711467324
-145.0 21.0 0.03801890669954788
-145.0 23.0 0.03596383066173448
-145.0 25.0 0.034114262227702426
-145.0 27.0 0.032675709001233046
-145.0 29.0 0.029798602548294285
-145.0 31.0 0.02794903411426223
-145.0 33.0 0.02527743526510481
-145.0 35.0 0.02322235922729141
-145.0 37.0 0.02055076037813399
-145.0 39.0 0.01952322235922729
-145.0 41.0 0.01829017673653925
-145.0 43.0 0.016235100698725854
-145.0 45.0 0.013974517057131115
-145.0 47.0 0.011097410604192354
-145.0 49.0 0.009864364981504316
-145.0 51.0 0.007809288943690916
-145.0 53.0 0.006987258528565557
-145.0 55.0 0.005137690094533498
-145.0 57.0 0.004932182490752158
-145.0 59.0 0.004110152075626798
-145.0 61.0 0.0030826140567200987
-145.0 63.0 0.0026715988491574187
-145.0 65.0 0.002055076037813399
-145.0 67.0 0.0016440608302507192
-145.0 69.0 0.0014385532264693795
-145.0 71.0 6.165228113440197E-4
-145.0 73.0 6.165228113440197E-4
-145.0 75.0 6.165228113440197E-4
-145.0 77.0 4.110152075626798E-4
-145.0 79.0 0.0
-145.0 81.0 0.0
-145.0 83.0 0.0
-145.0 85.0 0.0
-145.0 87.0 0.0
-145.0 89.0 0.0
-145.0 91.0 0.0
-145.0 93.0 0.0
-145.0 95.0 0.0
-145.0 97.0 0.0
-145.0 99.0 0.0
-145.0 101.0 4.110152075626798E-4
-145.0 103.0 6.165228113440197E-4
-145.0 105.0 6.165228113440197E-4
-145.0 107.0 6.165228113440197E-4
-145.0 109.0 0.0012330456226880395
-145.0 111.0 0.0014385532264693795
-145.0 113.0 0.0018495684340320592
-145.0 115.0 0.002260583641594739
-145.0 117.0 0.002877106452938759
-145.0 119.0 0.004110152075626798
-145.0 121.0 0.004110152075626798
-145.0 123.0 0.005137690094533498
-145.0 125.0 0.006370735717221537
-145.0 127.0 0.007809288943690916
-145.0 129.0 0.010069872585285656
-145.0 131.0 0.013563501849568433
-145.0 133.0 0.018084669132757913
-145.0 135.0 0.02055076037813399
-145.0 137.0 0.02651048088779285
-145.0 139.0 0.032675709001233046
-145.0 141.0 0.03945745992601726
-145.0 143.0 0.04541718043567612
-145.0 145.0 0.05076037813399096
-145.0 147.0 0.056925606247431156
-145.0 149.0 0.062063296341964655
-145.0 151.0 0.06761200164406082
-145.0 153.0 0.07233867653103165
-145.0 155.0 0.07809288943690916
-145.0 157.0 0.08528565556925606
-145.0 159.0 0.09247842170160296
-145.0 161.0 0.09699958898479244
-145.0 163.0 0.10172626387176326
-145.0 165.0 0.10665844636251541
-145.0 167.0 0.11200164406083025
-145.0 169.0 0.11611179613645704
-145.0 171.0 0.11878339498561447
-145.0 173.0 0.12474311549527332
-145.0 175.0 0.1292642827784628
-145.0 177.0 0.1327579120427456
-145.0 179.0 0.13686806411837238
-143.0 -179.0 0.13419646526921497
-143.0 -177.0 0.13584052609946567
-143.0 -175.0 0.13584052609946567
-143.0 -173.0 0.13399095766543362
-143.0 -171.0 0.13008631319358815
-143.0 -169.0 0.12474311549527332
-143.0 -167.0 0.11734484175914509
-143.0 -165.0 0.11200164406083025
-143.0 -163.0 0.10357583230579531
-143.0 -161.0 0.09658857377722976
-143.0 -159.0 0.08713522400328812
-143.0 -157.0 0.07809288943690916
-143.0 -155.0 0.07233867653103165
-143.0 -153.0 0.06761200164406082
-143.0 -151.0 0.06411837237977805
-143.0 -149.0 0.06021372790793259
-143.0 -147.0 0.056925606247431156
-143.0 -145.0 0.05363748458692972
-143.0 -143.0 0.0499383477188656
-143.0 -141.0 0.04706124126592684
-143.0 -139.0 0.04418413481298808
-143.0 -137.0 0.04089601315248664
-143.0 -135.0 0.038429921907110566
-143.0 -133.0 0.034319769831483764
-143.0 -131.0 0.031031648170982327
-143.0 -129.0 0.029182079736950268
-143.0 -127.0 0.02609946568023017
-143.0 -125.0 0.02322235922729141
-143.0 -123.0 0.02055076037813399
-143.0 -121.0 0.01952322235922729
-143.0 -119.0 0.018084669132757913
-143.0 -117.0 0.015824085491163174
-143.0 -115.0 0.013152486642005754
-143.0 -113.0 0.010686395396629675
-143.0 -111.0 0.010069872585285656
-143.0 -109.0 0.008631319358816275
-143.0 -107.0 0.007809288943690916
-143.0 -105.0 0.007192766132346897
-143.0 -103.0 0.006370735717221537
-143.0 -101.0 0.005754212905877518
-143.0 -99.0 0.005137690094533498
-143.0 -97.0 0.005137690094533498
-143.0 -95.0 0.005137690094533498
-143.0 -93.0 0.004726674886970818
-143.0 -91.0 0.004110152075626798
-143.0 -89.0 0.004110152075626798
-143.0 -87.0 0.004110152075626798
-143.0 -85.0 0.0030826140567200987
-143.0 -83.0 0.002877106452938759
-143.0 -81.0 0.0026715988491574187
-143.0 -79.0 0.002260583641594739
-143.0 -77.0 0.002055076037813399
-143.0 -75.0 0.0018495684340320592
-143.0 -73.0 0.0018495684340320592
-143.0 -71.0 0.0016440608302507192
-143.0 -69.0 0.0014385532264693795
-143.0 -67.0 0.0014385532264693795
-143.0 -65.0 0.0016440608302507192
-143.0 -63.0 0.0018495684340320592
-143.0 -61.0 0.0018495684340320592
-143.0 -59.0 0.002055076037813399
-143.0 -57.0 0.002055076037813399
-143.0 -55.0 0.0026715988491574187
-143.0 -53.0 0.0026715988491574187
-143.0 -51.0 0.0026715988491574187
-143.0 -49.0 0.002877106452938759
-143.0 -47.0 0.0030826140567200987
-143.0 -45.0 0.0036991368680641184
-143.0 -43.0 0.004110152075626798
-143.0 -41.0 0.004110152075626798
-143.0 -39.0 0.004110152075626798
-143.0 -37.0 0.004315659679408138
-143.0 -35.0 0.004726674886970818
-143.0 -33.0 0.004932182490752158
-143.0 -31.0 0.005137690094533498
-143.0 -29.0 0.005137690094533498
-143.0 -27.0 0.005137690094533498
-143.0 -25.0 0.005959720509658858
-143.0 -23.0 0.006987258528565557
-143.0 -21.0 0.007603781339909577
-143.0 -19.0 0.008631319358816275
-143.0 -17.0 0.010069872585285656
-143.0 -15.0 0.011713933415536375
-143.0 -13.0 0.015002055076037813
-143.0 -11.0 0.017673653925195234
-143.0 -9.0 0.01952322235922729
-143.0 -7.0 0.02157829839704069
-143.0 -5.0 0.024866420057542128
-143.0 -3.0 0.02877106452938759
-143.0 -1.0 0.031442663378545004
-143.0 1.0 0.0345252774352651
-143.0 3.0 0.038429921907110566
-143.0 5.0 0.04048499794492396
-143.0 7.0 0.04130702836004932
-143.0 9.0 0.042951089190300044
-143.0 11.0 0.0448006576243321
-143.0 13.0 0.04521167283189478
-143.0 15.0 0.04521167283189478
-143.0 17.0 0.04500616522811344
-143.0 19.0 0.04397862720920674
-143.0 21.0 0.04254007398273736
-143.0 23.0 0.04089601315248664
-143.0 25.0 0.0396629675297986
-143.0 27.0 0.03801890669954788
-143.0 29.0 0.0345252774352651
-143.0 31.0 0.03164817098232635
-143.0 33.0 0.029182079736950268
-143.0 35.0 0.02609946568023017
-143.0 37.0 0.02342786683107275
-143.0 39.0 0.02055076037813399
-143.0 41.0 0.01952322235922729
-143.0 43.0 0.018084669132757913
-143.0 45.0 0.015618577887381833
-143.0 47.0 0.012124948623099055
-143.0 49.0 0.010069872585285656
-143.0 51.0 0.008631319358816275
-143.0 53.0 0.007192766132346897
-143.0 55.0 0.005343197698314837
-143.0 57.0 0.005137690094533498
-143.0 59.0 0.004110152075626798
-143.0 61.0 0.0030826140567200987
-143.0 63.0 0.0026715988491574187
-143.0 65.0 0.002055076037813399
-143.0 67.0 0.0016440608302507192
-143.0 69.0 0.0012330456226880395
-143.0 71.0 6.165228113440197E-4
-143.0 73.0 6.165228113440197E-4
-143.0 75.0 6.165228113440197E-4
-143.0 77.0 2.055076037813399E-4
-143.0 79.0 0.0
-143.0 81.0 0.0
-143.0 83.0 0.0
-143.0 85.0 0.0
-143.0 87.0 0.0
-143.0 89.0 0.0
-143.0 91.0 0.0
-143.0 93.0 0.0
-143.0 95.0 0.0
-143.0 97.0 0.0
-143.0 99.0 0.0
-143.0 101.0 4.110152075626798E-4
-143.0 103.0 6.165228113440197E-4
-143.0 105.0 6.165228113440197E-4
-143.0 107.0 6.165228113440197E-4
-143.0 109.0 0.0012330456226880395
-143.0 111.0 0.0014385532264693795
-143.0 113.0 0.0018495684340320592
-143.0 115.0 0.002260583641594739
-143.0 117.0 0.0026715988491574187
-143.0 119.0 0.0036991368680641184
-143.0 121.0 0.004110152075626798
-143.0 123.0 0.005137690094533498
-143.0 125.0 0.006370735717221537
-143.0 127.0 0.007603781339909577
-143.0 129.0 0.010069872585285656
-143.0 131.0 0.013152486642005754
-143.0 133.0 0.01726263871763255
-143.0 135.0 0.020345252774352653
-143.0 137.0 0.02507192766132347
-143.0 139.0 0.030620632963419648
-143.0 141.0 0.038429921907110566
-143.0 143.0 0.04418413481298808
-143.0 145.0 0.04952733251130292
-143.0 147.0 0.054870530209617754
-143.0 149.0 0.06103575832305795
-143.0 151.0 0.06555692560624743
-143.0 153.0 0.06966707768187423
-143.0 155.0 0.0752157829839704
-143.0 157.0 0.08179202630497329
-143.0 159.0 0.08795725441841348
-143.0 161.0 0.09350595972050967
-143.0 163.0 0.0988491574188245
-143.0 165.0 0.10172626387176326
-143.0 167.0 0.10686395396629675
-143.0 169.0 0.11200164406083025
-143.0 171.0 0.1159062885326757
-143.0 173.0 0.11878339498561447
-143.0 175.0 0.12412659268392931
-143.0 177.0 0.12844225236333745
-143.0 179.0 0.1319358816276202
-141.0 -179.0 0.13152486642005753
-141.0 -177.0 0.13296341964652691
-141.0 -175.0 0.13399095766543362
-141.0 -173.0 0.1327579120427456
-141.0 -171.0 0.13008631319358815
-141.0 -169.0 0.12515413070283601
-141.0 -167.0 0.11857788738183313
-141.0 -165.0 0.11261816687217427
-141.0 -163.0 0.10460337032470202
-141.0 -161.0 0.09741060419235512
-141.0 -159.0 0.08939580764488286
-141.0 -157.0 0.08076448828606658
-141.0 -155.0 0.07418824496506371
-141.0 -153.0 0.06863953966296753
-141.0 -151.0 0.06555692560624743
-141.0 -149.0 0.06226880394574599
-141.0 -147.0 0.05898068228524456
-141.0 -145.0 0.05528154541718044
-141.0 -143.0 0.053226469379367036
-141.0 -141.0 0.04952733251130292
-141.0 -139.0 0.0468557336621455
-141.0 -137.0 0.04336210439786272
-141.0 -135.0 0.04089601315248664
-141.0 -133.0 0.03801890669954788
-141.0 -131.0 0.03390875462392109
-141.0 -129.0 0.030620632963419648
-141.0 -127.0 0.029182079736950268
-141.0 -125.0 0.02548294286888615
-141.0 -123.0 0.02322235922729141
-141.0 -121.0 0.020345252774352653
-141.0 -119.0 0.019317714755445952
-141.0 -117.0 0.017468146321413892
-141.0 -115.0 0.015207562679819153
-141.0 -113.0 0.013152486642005754
-141.0 -111.0 0.010686395396629675
-141.0 -109.0 0.010069872585285656
-141.0 -107.0 0.008836826962597617
-141.0 -105.0 0.007809288943690916
-141.0 -103.0 0.007192766132346897
-141.0 -101.0 0.006987258528565557
-141.0 -99.0 0.006370735717221537
-141.0 -97.0 0.005343197698314837
-141.0 -95.0 0.005137690094533498
-141.0 -93.0 0.005137690094533498
-141.0 -91.0 0.004932182490752158
-141.0 -89.0 0.004110152075626798
-141.0 -87.0 0.004110152075626798
-141.0 -85.0 0.004110152075626798
-141.0 -83.0 0.0030826140567200987
-141.0 -81.0 0.002877106452938759
-141.0 -79.0 0.0026715988491574187
-141.0 -77.0 0.0026715988491574187
-141.0 -75.0 0.002055076037813399
-141.0 -73.0 0.002055076037813399
-141.0 -71.0 0.0018495684340320592
-141.0 -69.0 0.0018495684340320592
-141.0 -67.0 0.0018495684340320592
-141.0 -65.0 0.002055076037813399
-141.0 -63.0 0.002055076037813399
-141.0 -61.0 0.002260583641594739
-141.0 -59.0 0.0026715988491574187
-141.0 -57.0 0.0026715988491574187
-141.0 -55.0 0.002877106452938759
-141.0 -53.0 0.002877106452938759
-141.0 -51.0 0.0030826140567200987
-141.0 -49.0 0.004110152075626798
-141.0 -47.0 0.004110152075626798
-141.0 -45.0 0.004110152075626798
-141.0 -43.0 0.004110152075626798
-141.0 -41.0 0.004521167283189478
-141.0 -39.0 0.004932182490752158
-141.0 -37.0 0.005137690094533498
-141.0 -35.0 0.005137690094533498
-141.0 -33.0 0.005137690094533498
-141.0 -31.0 0.005137690094533498
-141.0 -29.0 0.005343197698314837
-141.0 -27.0 0.006370735717221537
-141.0 -25.0 0.007192766132346897
-141.0 -23.0 0.008014796547472256
-141.0 -21.0 0.009658857377722976
-141.0 -19.0 0.010686395396629675
-141.0 -17.0 0.013357994245787094
-141.0 -15.0 0.016235100698725854
-141.0 -13.0 0.018495684340320593
-141.0 -11.0 0.020345252774352653
-141.0 -9.0 0.02342786683107275
-141.0 -7.0 0.027538018906699546
-141.0 -5.0 0.030620632963419648
-141.0 -3.0 0.035552815454171806
-141.0 -1.0 0.039251952322235925
-141.0 1.0 0.041512535963830664
-141.0 3.0 0.04500616522811344
-141.0 5.0 0.0468557336621455
-141.0 7.0 0.04849979449239622
-141.0 9.0 0.04952733251130292
-141.0 11.0 0.0499383477188656
-141.0 13.0 0.050349362926428276
-141.0 15.0 0.050349362926428276
-141.0 17.0 0.0499383477188656
-141.0 19.0 0.04932182490752158
-141.0 21.0 0.04767776407727086
-141.0 23.0 0.04644471845458282
-141.0 25.0 0.04418413481298808
-141.0 27.0 0.04110152075626798
-141.0 29.0 0.039251952322235925
-141.0 31.0 0.035758323057953144
-141.0 33.0 0.032675709001233046
-141.0 35.0 0.029387587340731606
-141.0 37.0 0.02609946568023017
-141.0 39.0 0.02322235922729141
-141.0 41.0 0.020345252774352653
-141.0 43.0 0.019317714755445952
-141.0 45.0 0.017057131113851213
-141.0 47.0 0.013563501849568433
-141.0 49.0 0.010480887792848335
-141.0 51.0 0.008836826962597617
-141.0 53.0 0.007192766132346897
-141.0 55.0 0.005343197698314837
-141.0 57.0 0.005137690094533498
-141.0 59.0 0.004110152075626798
-141.0 61.0 0.0030826140567200987
-141.0 63.0 0.0026715988491574187
-141.0 65.0 0.002055076037813399
-141.0 67.0 0.0014385532264693795
-141.0 69.0 0.0012330456226880395
-141.0 71.0 6.165228113440197E-4
-141.0 73.0 6.165228113440197E-4
-141.0 75.0 4.110152075626798E-4
-141.0 77.0 0.0
-141.0 79.0 0.0
-141.0 81.0 0.0
-141.0 83.0 0.0
-141.0 85.0 0.0
-141.0 87.0 0.0
-141.0 89.0 0.0
-141.0 91.0 0.0
-141.0 93.0 0.0
-141.0 95.0 0.0
-141.0 97.0 0.0
-141.0 99.0 2.055076037813399E-4
-141.0 101.0 4.110152075626798E-4
-141.0 103.0 6.165228113440197E-4
-141.0 105.0 6.165228113440197E-4
-141.0 107.0 6.165228113440197E-4
-141.0 109.0 0.0012330456226880395
-141.0 111.0 0.0014385532264693795
-141.0 113.0 0.0018495684340320592
-141.0 115.0 0.002466091245376079
-141.0 117.0 0.0026715988491574187
-141.0 119.0 0.0036991368680641184
-141.0 121.0 0.004110152075626798
-141.0 123.0 0.005137690094533498
-141.0 125.0 0.005548705302096177
-141.0 127.0 0.007192766132346897
-141.0 129.0 0.009658857377722976
-141.0 131.0 0.011919441019317715
-141.0 133.0 0.016440608302507192
-141.0 135.0 0.01952322235922729
-141.0 137.0 0.02404438964241677
-141.0 139.0 0.029798602548294285
-141.0 141.0 0.0365803534730785
-141.0 143.0 0.04254007398273736
-141.0 145.0 0.04849979449239622
-141.0 147.0 0.054048499794492395
-141.0 149.0 0.059186189889025895
-141.0 151.0 0.06391286477599671
-141.0 153.0 0.06802301685162351
-141.0 155.0 0.07254418413481299
-141.0 157.0 0.07788738183312782
-141.0 159.0 0.08405260994656802
-141.0 161.0 0.0896013152486642
-141.0 163.0 0.09453349773941636
-141.0 165.0 0.09926017262638717
-141.0 167.0 0.10213727907932593
-141.0 169.0 0.10706946157007809
-141.0 171.0 0.11220715166461159
-141.0 173.0 0.11611179613645704
-141.0 175.0 0.11981093300452117
-141.0 177.0 0.12474311549527332
-141.0 179.0 0.12844225236333745
-139.0 -179.0 0.12967529798602548
-139.0 -177.0 0.13234689683518291
-139.0 -175.0 0.13296341964652691
-139.0 -173.0 0.1327579120427456
-139.0 -171.0 0.13070283600493218
-139.0 -169.0 0.1272092067406494
-139.0 -167.0 0.12063296341964652
-139.0 -165.0 0.11426222770242499
-139.0 -163.0 0.10748047677764078
-139.0 -161.0 0.10090423345663789
-139.0 -159.0 0.09350595972050967
-139.0 -157.0 0.08425811755034936
-139.0 -155.0 0.07685984381422113
-139.0 -153.0 0.0721331689272503
-139.0 -151.0 0.06761200164406082
-139.0 -149.0 0.06452938758734073
-139.0 -147.0 0.061241265926839296
-139.0 -145.0 0.0581586518701192
-139.0 -143.0 0.054870530209617754
-139.0 -141.0 0.05240443896424168
-139.0 -139.0 0.04952733251130292
-139.0 -137.0 0.0468557336621455
-139.0 -135.0 0.04336210439786272
-139.0 -133.0 0.04089601315248664
-139.0 -131.0 0.03801890669954788
-139.0 -129.0 0.03390875462392109
-139.0 -127.0 0.030620632963419648
-139.0 -125.0 0.028976572133168926
-139.0 -123.0 0.02548294286888615
-139.0 -121.0 0.02240032881216605
-139.0 -119.0 0.020345252774352653
-139.0 -117.0 0.019317714755445952
-139.0 -115.0 0.017468146321413892
-139.0 -113.0 0.015618577887381833
-139.0 -111.0 0.013152486642005754
-139.0 -109.0 0.011508425811755036
-139.0 -107.0 0.010069872585285656
-139.0 -105.0 0.009658857377722976
-139.0 -103.0 0.008425811755034936
-139.0 -101.0 0.007398273736128237
-139.0 -99.0 0.007192766132346897
-139.0 -97.0 0.006370735717221537
-139.0 -95.0 0.005343197698314837
-139.0 -93.0 0.005137690094533498
-139.0 -91.0 0.005137690094533498
-139.0 -89.0 0.004932182490752158
-139.0 -87.0 0.004315659679408138
-139.0 -85.0 0.004110152075626798
-139.0 -83.0 0.004110152075626798
-139.0 -81.0 0.0030826140567200987
-139.0 -79.0 0.002877106452938759
-139.0 -77.0 0.0026715988491574187
-139.0 -75.0 0.0026715988491574187
-139.0 -73.0 0.0026715988491574187
-139.0 -71.0 0.0026715988491574187
-139.0 -69.0 0.002466091245376079
-139.0 -67.0 0.0026715988491574187
-139.0 -65.0 0.0026715988491574187
-139.0 -63.0 0.0026715988491574187
-139.0 -61.0 0.0026715988491574187
-139.0 -59.0 0.002877106452938759
-139.0 -57.0 0.002877106452938759
-139.0 -55.0 0.0032881216605014385
-139.0 -53.0 0.004110152075626798
-139.0 -51.0 0.004110152075626798
-139.0 -49.0 0.004110152075626798
-139.0 -47.0 0.004110152075626798
-139.0 -45.0 0.004521167283189478
-139.0 -43.0 0.004932182490752158
-139.0 -41.0 0.005137690094533498
-139.0 -39.0 0.005137690094533498
-139.0 -37.0 0.005137690094533498
-139.0 -35.0 0.005137690094533498
-139.0 -33.0 0.005343197698314837
-139.0 -31.0 0.006370735717221537
-139.0 -29.0 0.007192766132346897
-139.0 -27.0 0.007603781339909577
-139.0 -25.0 0.008631319358816275
-139.0 -23.0 0.010069872585285656
-139.0 -21.0 0.011713933415536375
-139.0 -19.0 0.015002055076037813
-139.0 -17.0 0.017673653925195234
-139.0 -15.0 0.01952322235922729
-139.0 -13.0 0.02178380600082203
-139.0 -11.0 0.02507192766132347
-139.0 -9.0 0.029387587340731606
-139.0 -7.0 0.03329223181257707
-139.0 -5.0 0.03884093711467324
-139.0 -3.0 0.04212905877517468
-139.0 -1.0 0.04623921085080148
-139.0 1.0 0.04870530209617756
-139.0 3.0 0.050349362926428276
-139.0 5.0 0.053431976983148374
-139.0 7.0 0.05425400739827373
-139.0 9.0 0.05528154541718044
-139.0 11.0 0.056103575832305796
-139.0 13.0 0.056309083436087135
-139.0 15.0 0.055692560624743113
-139.0 17.0 0.05507603781339909
-139.0 19.0 0.054048499794492395
-139.0 21.0 0.053226469379367036
-139.0 23.0 0.050349362926428276
-139.0 25.0 0.04849979449239622
-139.0 27.0 0.04623921085080148
-139.0 29.0 0.04254007398273736
-139.0 31.0 0.03986847513357994
-139.0 33.0 0.036374845869297165
-139.0 35.0 0.032675709001233046
-139.0 37.0 0.029182079736950268
-139.0 39.0 0.02507192766132347
-139.0 41.0 0.02178380600082203
-139.0 43.0 0.01952322235922729
-139.0 45.0 0.018084669132757913
-139.0 47.0 0.015002055076037813
-139.0 49.0 0.011302918207973694
-139.0 51.0 0.009658857377722976
-139.0 53.0 0.007398273736128237
-139.0 55.0 0.005959720509658858
-139.0 57.0 0.005137690094533498
-139.0 59.0 0.004110152075626798
-139.0 61.0 0.0030826140567200987
-139.0 63.0 0.0026715988491574187
-139.0 65.0 0.002055076037813399
-139.0 67.0 0.0014385532264693795
-139.0 69.0 0.0012330456226880395
-139.0 71.0 6.165228113440197E-4
-139.0 73.0 6.165228113440197E-4
-139.0 75.0 4.110152075626798E-4
-139.0 77.0 0.0
-139.0 79.0 0.0
-139.0 81.0 0.0
-139.0 83.0 0.0
-139.0 85.0 0.0
-139.0 87.0 0.0
-139.0 89.0 0.0
-139.0 91.0 0.0
-139.0 93.0 0.0
-139.0 95.0 0.0
-139.0 97.0 0.0
-139.0 99.0 4.110152075626798E-4
-139.0 101.0 6.165228113440197E-4
-139.0 103.0 6.165228113440197E-4
-139.0 105.0 6.165228113440197E-4
-139.0 107.0 6.165228113440197E-4
-139.0 109.0 0.0014385532264693795
-139.0 111.0 0.0014385532264693795
-139.0 113.0 0.0018495684340320592
-139.0 115.0 0.0026715988491574187
-139.0 117.0 0.002877106452938759
-139.0 119.0 0.0036991368680641184
-139.0 121.0 0.004110152075626798
-139.0 123.0 0.005137690094533498
-139.0 125.0 0.005343197698314837
-139.0 127.0 0.007192766132346897
-139.0 129.0 0.008836826962597617
-139.0 131.0 0.011302918207973694
-139.0 133.0 0.015824085491163174
-139.0 135.0 0.019317714755445952
-139.0 137.0 0.02240032881216605
-139.0 139.0 0.028976572133168926
-139.0 141.0 0.0345252774352651
-139.0 143.0 0.04089601315248664
-139.0 145.0 0.0468557336621455
-139.0 147.0 0.05240443896424168
-139.0 149.0 0.05733662145499383
-139.0 151.0 0.062063296341964655
-139.0 153.0 0.06720098643649815
-139.0 155.0 0.07007809288943691
-139.0 157.0 0.07501027538018906
-139.0 159.0 0.0803534730785039
-139.0 161.0 0.08590217838060009
-139.0 163.0 0.09042334566378955
-139.0 165.0 0.0957665433621044
-139.0 167.0 0.10008220304151254
-139.0 169.0 0.10337032470201397
-139.0 171.0 0.10748047677764078
-139.0 173.0 0.11344019728729964
-139.0 175.0 0.11693382655158241
-139.0 177.0 0.12186600904233456
-139.0 179.0 0.12679819153308672
-137.0 -179.0 0.12844225236333745
-137.0 -177.0 0.1317303740238389
-137.0 -175.0 0.13399095766543362
-137.0 -173.0 0.13419646526921497
-137.0 -171.0 0.1327579120427456
-137.0 -169.0 0.1292642827784628
-137.0 -167.0 0.12392108508014797
-137.0 -165.0 0.11713933415536375
-137.0 -163.0 0.11200164406083025
-137.0 -161.0 0.10398684751335799
-137.0 -159.0 0.09720509658857378
-137.0 -157.0 0.08980682285244554
-137.0 -155.0 0.08199753390875462
-137.0 -153.0 0.07542129058775175
-137.0 -151.0 0.07048910809699958
-137.0 -149.0 0.06761200164406082
-137.0 -147.0 0.06411837237977805
-137.0 -145.0 0.061241265926839296
-137.0 -143.0 0.058364159473900536
-137.0 -141.0 0.054870530209617754
-137.0 -139.0 0.052609946568023015
-137.0 -137.0 0.04952733251130292
-137.0 -135.0 0.0468557336621455
-137.0 -133.0 0.043773119605425403
-137.0 -131.0 0.04089601315248664
-137.0 -129.0 0.03822441430332922
-137.0 -127.0 0.034319769831483764
-137.0 -125.0 0.030620632963419648
-137.0 -123.0 0.028976572133168926
-137.0 -121.0 0.02548294286888615
-137.0 -119.0 0.02260583641594739
-137.0 -117.0 0.020345252774352653
-137.0 -115.0 0.019317714755445952
-137.0 -113.0 0.018084669132757913
-137.0 -111.0 0.016029593094944512
-137.0 -109.0 0.014180024660912454
-137.0 -107.0 0.011919441019317715
-137.0 -105.0 0.010480887792848335
-137.0 -103.0 0.010069872585285656
-137.0 -101.0 0.008631319358816275
-137.0 -99.0 0.007809288943690916
-137.0 -97.0 0.007192766132346897
-137.0 -95.0 0.006987258528565557
-137.0 -93.0 0.006370735717221537
-137.0 -91.0 0.005137690094533498
-137.0 -89.0 0.005137690094533498
-137.0 -87.0 0.005137690094533498
-137.0 -85.0 0.004521167283189478
-137.0 -83.0 0.004110152075626798
-137.0 -81.0 0.004110152075626798
-137.0 -79.0 0.0034936292642827787
-137.0 -77.0 0.002877106452938759
-137.0 -75.0 0.002877106452938759
-137.0 -73.0 0.0026715988491574187
-137.0 -71.0 0.0026715988491574187
-137.0 -69.0 0.0026715988491574187
-137.0 -67.0 0.0026715988491574187
-137.0 -65.0 0.002877106452938759
-137.0 -63.0 0.002877106452938759
-137.0 -61.0 0.0030826140567200987
-137.0 -59.0 0.0036991368680641184
-137.0 -57.0 0.004110152075626798
-137.0 -55.0 0.004110152075626798
-137.0 -53.0 0.004110152075626798
-137.0 -51.0 0.004110152075626798
-137.0 -49.0 0.004521167283189478
-137.0 -47.0 0.004932182490752158
-137.0 -45.0 0.005137690094533498
-137.0 -43.0 0.005137690094533498
-137.0 -41.0 0.005137690094533498
-137.0 -39.0 0.005343197698314837
-137.0 -37.0 0.005754212905877518
-137.0 -35.0 0.006370735717221537
-137.0 -33.0 0.007192766132346897
-137.0 -31.0 0.007192766132346897
-137.0 -29.0 0.008014796547472256
-137.0 -27.0 0.009658857377722976
-137.0 -25.0 0.010480887792848335
-137.0 -23.0 0.013152486642005754
-137.0 -21.0 0.016029593094944512
-137.0 -19.0 0.01829017673653925
-137.0 -17.0 0.020345252774352653
-137.0 -15.0 0.02322235922729141
-137.0 -13.0 0.027332511302918208
-137.0 -11.0 0.031237155774763666
-137.0 -9.0 0.0365803534730785
-137.0 -7.0 0.04089601315248664
-137.0 -5.0 0.04541718043567612
-137.0 -3.0 0.04932182490752158
-137.0 -1.0 0.052609946568023015
-137.0 1.0 0.054870530209617754
-137.0 3.0 0.05733662145499383
-137.0 5.0 0.059186189889025895
-137.0 7.0 0.06103575832305795
-137.0 9.0 0.06185778873818331
-137.0 11.0 0.06185778873818331
-137.0 13.0 0.06185778873818331
-137.0 15.0 0.06185778873818331
-137.0 17.0 0.06083025071927661
-137.0 19.0 0.059186189889025895
-137.0 21.0 0.057131113851212494
-137.0 23.0 0.054870530209617754
-137.0 25.0 0.05281545417180436
-137.0 27.0 0.04952733251130292
-137.0 29.0 0.0468557336621455
-137.0 31.0 0.04254007398273736
-137.0 33.0 0.03945745992601726
-137.0 35.0 0.035552815454171806
-137.0 37.0 0.031237155774763666
-137.0 39.0 0.027743526510480888
-137.0 41.0 0.02404438964241677
-137.0 43.0 0.020345252774352653
-137.0 45.0 0.018906699547883273
-137.0 47.0 0.016029593094944512
-137.0 49.0 0.011919441019317715
-137.0 51.0 0.009864364981504316
-137.0 53.0 0.007603781339909577
-137.0 55.0 0.006370735717221537
-137.0 57.0 0.005137690094533498
-137.0 59.0 0.004110152075626798
-137.0 61.0 0.0030826140567200987
-137.0 63.0 0.0026715988491574187
-137.0 65.0 0.002055076037813399
-137.0 67.0 0.0014385532264693795
-137.0 69.0 0.0010275380189066995
-137.0 71.0 6.165228113440197E-4
-137.0 73.0 6.165228113440197E-4
-137.0 75.0 4.110152075626798E-4
-137.0 77.0 0.0
-137.0 79.0 0.0
-137.0 81.0 0.0
-137.0 83.0 0.0
-137.0 85.0 0.0
-137.0 87.0 0.0
-137.0 89.0 0.0
-137.0 91.0 0.0
-137.0 93.0 0.0
-137.0 95.0 0.0
-137.0 97.0 2.055076037813399E-4
-137.0 99.0 4.110152075626798E-4
-137.0 101.0 6.165228113440197E-4
-137.0 103.0 6.165228113440197E-4
-137.0 105.0 6.165228113440197E-4
-137.0 107.0 0.0010275380189066995
-137.0 109.0 0.0014385532264693795
-137.0 111.0 0.0016440608302507192
-137.0 113.0 0.002055076037813399
-137.0 115.0 0.0026715988491574187
-137.0 117.0 0.002877106452938759
-137.0 119.0 0.0034936292642827787
-137.0 121.0 0.004110152075626798
-137.0 123.0 0.004932182490752158
-137.0 125.0 0.005137690094533498
-137.0 127.0 0.007192766132346897
-137.0 129.0 0.008631319358816275
-137.0 131.0 0.010480887792848335
-137.0 133.0 0.014591039868475134
-137.0 135.0 0.01829017673653925
-137.0 137.0 0.02055076037813399
-137.0 139.0 0.026715988491574187
-137.0 141.0 0.032881216605014384
-137.0 143.0 0.0396629675297986
-137.0 145.0 0.04541718043567612
-137.0 147.0 0.050349362926428276
-137.0 149.0 0.055692560624743113
-137.0 151.0 0.060624743115495275
-137.0 153.0 0.06452938758734073
-137.0 155.0 0.06843403205918619
-137.0 157.0 0.07254418413481299
-137.0 159.0 0.07706535141800247
-137.0 161.0 0.08199753390875462
-137.0 163.0 0.08713522400328812
-137.0 165.0 0.09247842170160296
-137.0 167.0 0.09658857377722976
-137.0 169.0 0.10090423345663789
-137.0 171.0 0.10480887792848335
-137.0 173.0 0.11076859843814221
-137.0 175.0 0.11549527332511303
-137.0 177.0 0.11878339498561447
-137.0 179.0 0.12453760789149199
-135.0 -179.0 0.12844225236333745
-135.0 -177.0 0.1327579120427456
-135.0 -175.0 0.13584052609946567
-135.0 -173.0 0.13727907932593506
-135.0 -171.0 0.1364570489108097
-135.0 -169.0 0.1327579120427456
-135.0 -167.0 0.12844225236333745
-135.0 -165.0 0.12268803945745993
-135.0 -163.0 0.1163173037402384
-135.0 -161.0 0.11035758323057954
-135.0 -159.0 0.10234278668310727
-135.0 -157.0 0.0967940813810111
-135.0 -155.0 0.08898479243732019
-135.0 -153.0 0.08179202630497329
-135.0 -151.0 0.07542129058775175
-135.0 -149.0 0.07069461570078094
-135.0 -147.0 0.06761200164406082
-135.0 -145.0 0.06452938758734073
-135.0 -143.0 0.06185778873818331
-135.0 -141.0 0.05877517468146321
-135.0 -139.0 0.055692560624743113
-135.0 -137.0 0.053226469379367036
-135.0 -135.0 0.04952733251130292
-135.0 -133.0 0.0468557336621455
-135.0 -131.0 0.043773119605425403
-135.0 -129.0 0.04089601315248664
-135.0 -127.0 0.03822441430332922
-135.0 -125.0 0.034319769831483764
-135.0 -123.0 0.031237155774763666
-135.0 -121.0 0.029182079736950268
-135.0 -119.0 0.02609946568023017
-135.0 -117.0 0.02322235922729141
-135.0 -115.0 0.02055076037813399
-135.0 -113.0 0.01952322235922729
-135.0 -111.0 0.01829017673653925
-135.0 -109.0 0.017057131113851213
-135.0 -107.0 0.015207562679819153
-135.0 -105.0 0.013152486642005754
-135.0 -103.0 0.011097410604192354
-135.0 -101.0 0.010069872585285656
-135.0 -99.0 0.009453349773941636
-135.0 -97.0 0.008220304151253596
-135.0 -95.0 0.007398273736128237
-135.0 -93.0 0.007192766132346897
-135.0 -91.0 0.006370735717221537
-135.0 -89.0 0.005343197698314837
-135.0 -87.0 0.005137690094533498
-135.0 -85.0 0.005137690094533498
-135.0 -83.0 0.004932182490752158
-135.0 -81.0 0.004110152075626798
-135.0 -79.0 0.004110152075626798
-135.0 -77.0 0.004110152075626798
-135.0 -75.0 0.0036991368680641184
-135.0 -73.0 0.0030826140567200987
-135.0 -71.0 0.0030826140567200987
-135.0 -69.0 0.0030826140567200987
-135.0 -67.0 0.0030826140567200987
-135.0 -65.0 0.0036991368680641184
-135.0 -63.0 0.004110152075626798
-135.0 -61.0 0.004110152075626798
-135.0 -59.0 0.004110152075626798
-135.0 -57.0 0.004110152075626798
-135.0 -55.0 0.004110152075626798
-135.0 -53.0 0.004521167283189478
-135.0 -51.0 0.004932182490752158
-135.0 -49.0 0.005137690094533498
-135.0 -47.0 0.005137690094533498
-135.0 -45.0 0.005137690094533498
-135.0 -43.0 0.005343197698314837
-135.0 -41.0 0.005959720509658858
-135.0 -39.0 0.006370735717221537
-135.0 -37.0 0.007192766132346897
-135.0 -35.0 0.007192766132346897
-135.0 -33.0 0.007809288943690916
-135.0 -31.0 0.008631319358816275
-135.0 -29.0 0.010069872585285656
-135.0 -27.0 0.011302918207973694
-135.0 -25.0 0.014180024660912454
-135.0 -23.0 0.017057131113851213
-135.0 -21.0 0.01952322235922729
-135.0 -19.0 0.02137279079325935
-135.0 -17.0 0.024866420057542128
-135.0 -15.0 0.029182079736950268
-135.0 -13.0 0.03329223181257707
-135.0 -11.0 0.03884093711467324
-135.0 -9.0 0.042951089190300044
-135.0 -7.0 0.04726674886970818
-135.0 -5.0 0.051993423756678994
-135.0 -3.0 0.055692560624743113
-135.0 -1.0 0.059186189889025895
-135.0 1.0 0.06185778873818331
-135.0 3.0 0.06411837237977805
-135.0 5.0 0.06555692560624743
-135.0 7.0 0.06720098643649815
-135.0 9.0 0.06761200164406082
-135.0 11.0 0.06761200164406082
-135.0 13.0 0.06761200164406082
-135.0 15.0 0.06720098643649815
-135.0 17.0 0.06514591039868475
-135.0 19.0 0.06370735717221537
-135.0 21.0 0.06185778873818331
-135.0 23.0 0.059186189889025895
-135.0 25.0 0.05672009864364982
-135.0 27.0 0.05363748458692972
-135.0 29.0 0.049732840115084255
-135.0 31.0 0.04665022605836416
-135.0 33.0 0.04254007398273736
-135.0 35.0 0.03884093711467324
-135.0 37.0 0.03390875462392109
-135.0 39.0 0.029798602548294285
-135.0 41.0 0.02609946568023017
-135.0 43.0 0.02178380600082203
-135.0 45.0 0.01952322235922729
-135.0 47.0 0.017057131113851213
-135.0 49.0 0.013152486642005754
-135.0 51.0 0.010069872585285656
-135.0 53.0 0.007809288943690916
-135.0 55.0 0.006370735717221537
-135.0 57.0 0.005137690094533498
-135.0 59.0 0.004110152075626798
-135.0 61.0 0.0030826140567200987
-135.0 63.0 0.0026715988491574187
-135.0 65.0 0.0018495684340320592
-135.0 67.0 0.0014385532264693795
-135.0 69.0 0.0010275380189066995
-135.0 71.0 6.165228113440197E-4
-135.0 73.0 6.165228113440197E-4
-135.0 75.0 4.110152075626798E-4
-135.0 77.0 0.0
-135.0 79.0 0.0
-135.0 81.0 0.0
-135.0 83.0 0.0
-135.0 85.0 0.0
-135.0 87.0 0.0
-135.0 89.0 0.0
-135.0 91.0 0.0
-135.0 93.0 0.0
-135.0 95.0 0.0
-135.0 97.0 4.110152075626798E-4
-135.0 99.0 6.165228113440197E-4
-135.0 101.0 6.165228113440197E-4
-135.0 103.0 6.165228113440197E-4
-135.0 105.0 6.165228113440197E-4
-135.0 107.0 0.0012330456226880395
-135.0 109.0 0.0014385532264693795
-135.0 111.0 0.0018495684340320592
-135.0 113.0 0.002055076037813399
-135.0 115.0 0.0026715988491574187
-135.0 117.0 0.002877106452938759
-135.0 119.0 0.0036991368680641184
-135.0 121.0 0.004110152075626798
-135.0 123.0 0.004932182490752158
-135.0 125.0 0.005137690094533498
-135.0 127.0 0.006987258528565557
-135.0 129.0 0.008014796547472256
-135.0 131.0 0.010069872585285656
-135.0 133.0 0.013152486642005754
-135.0 135.0 0.01726263871763255
-135.0 137.0 0.02013974517057131
-135.0 139.0 0.024866420057542128
-135.0 141.0 0.030620632963419648
-135.0 143.0 0.038429921907110566
-135.0 145.0 0.043773119605425403
-135.0 147.0 0.04932182490752158
-135.0 149.0 0.054048499794492395
-135.0 151.0 0.05898068228524456
-135.0 153.0 0.06288532675709001
-135.0 155.0 0.06761200164406082
-135.0 157.0 0.07028360049321825
-135.0 159.0 0.07439375256884505
-135.0 161.0 0.07870941224825319
-135.0 163.0 0.08405260994656802
-135.0 165.0 0.08898479243732019
-135.0 167.0 0.09391697492807234
-135.0 169.0 0.09926017262638717
-135.0 171.0 0.10357583230579531
-135.0 173.0 0.10830250719276613
-135.0 175.0 0.11385121249486231
-135.0 177.0 0.11837237977805179
-135.0 179.0 0.12330456226880394
-133.0 -179.0 0.12967529798602548
-133.0 -177.0 0.13419646526921497
-133.0 -175.0 0.1391286477599671
-133.0 -173.0 0.1415947390053432
-133.0 -171.0 0.1415947390053432
-133.0 -169.0 0.13974517057131114
-133.0 -167.0 0.13501849568434032
-133.0 -165.0 0.13008631319358815
-133.0 -163.0 0.12330456226880394
-133.0 -161.0 0.11693382655158241
-133.0 -159.0 0.11076859843814221
-133.0 -157.0 0.10357583230579531
-133.0 -155.0 0.09720509658857378
-133.0 -153.0 0.09001233045622688
-133.0 -151.0 0.08364159473900534
-133.0 -149.0 0.0762433210028771
-133.0 -147.0 0.07233867653103165
-133.0 -145.0 0.06802301685162351
-133.0 -143.0 0.06514591039868475
-133.0 -141.0 0.062063296341964655
-133.0 -139.0 0.059186189889025895
-133.0 -137.0 0.055692560624743113
-133.0 -135.0 0.053226469379367036
-133.0 -133.0 0.04952733251130292
-133.0 -131.0 0.0468557336621455
-133.0 -129.0 0.04356761200164406
-133.0 -127.0 0.04089601315248664
-133.0 -125.0 0.038429921907110566
-133.0 -123.0 0.0345252774352651
-133.0 -121.0 0.03164817098232635
-133.0 -119.0 0.029182079736950268
-133.0 -117.0 0.02609946568023017
-133.0 -115.0 0.02363337443485409
-133.0 -113.0 0.02096177558569667
-133.0 -111.0 0.02013974517057131
-133.0 -109.0 0.019317714755445952
-133.0 -107.0 0.017673653925195234
-133.0 -105.0 0.016029593094944512
-133.0 -103.0 0.013974517057131115
-133.0 -101.0 0.011919441019317715
-133.0 -99.0 0.010480887792848335
-133.0 -97.0 0.010069872585285656
-133.0 -95.0 0.008631319358816275
-133.0 -93.0 0.007809288943690916
-133.0 -91.0 0.007192766132346897
-133.0 -89.0 0.006987258528565557
-133.0 -87.0 0.006370735717221537
-133.0 -85.0 0.005137690094533498
-133.0 -83.0 0.005137690094533498
-133.0 -81.0 0.005137690094533498
-133.0 -79.0 0.004521167283189478
-133.0 -77.0 0.004110152075626798
-133.0 -75.0 0.004110152075626798
-133.0 -73.0 0.004110152075626798
-133.0 -71.0 0.004110152075626798
-133.0 -69.0 0.004110152075626798
-133.0 -67.0 0.004110152075626798
-133.0 -65.0 0.004110152075626798
-133.0 -63.0 0.004110152075626798
-133.0 -61.0 0.004110152075626798
-133.0 -59.0 0.004315659679408138
-133.0 -57.0 0.004726674886970818
-133.0 -55.0 0.004932182490752158
-133.0 -53.0 0.005137690094533498
-133.0 -51.0 0.005137690094533498
-133.0 -49.0 0.005137690094533498
-133.0 -47.0 0.005343197698314837
-133.0 -45.0 0.005959720509658858
-133.0 -43.0 0.006370735717221537
-133.0 -41.0 0.006987258528565557
-133.0 -39.0 0.007192766132346897
-133.0 -37.0 0.007809288943690916
-133.0 -35.0 0.008425811755034936
-133.0 -33.0 0.009658857377722976
-133.0 -31.0 0.010069872585285656
-133.0 -29.0 0.011919441019317715
-133.0 -27.0 0.015207562679819153
-133.0 -25.0 0.018084669132757913
-133.0 -23.0 0.01993423756678997
-133.0 -21.0 0.02240032881216605
-133.0 -19.0 0.026715988491574187
-133.0 -17.0 0.030620632963419648
-133.0 -15.0 0.035758323057953144
-133.0 -13.0 0.04089601315248664
-133.0 -11.0 0.04541718043567612
-133.0 -9.0 0.049732840115084255
-133.0 -7.0 0.054665022605836416
-133.0 -5.0 0.05898068228524456
-133.0 -3.0 0.06247431154952733
-133.0 -1.0 0.0659679408138101
-133.0 1.0 0.06822852445540485
-133.0 3.0 0.07028360049321825
-133.0 5.0 0.07233867653103165
-133.0 7.0 0.07377722975750103
-133.0 9.0 0.07418824496506371
-133.0 11.0 0.07398273736128237
-133.0 13.0 0.073160706946157
-133.0 15.0 0.07233867653103165
-133.0 17.0 0.06987258528565557
-133.0 19.0 0.06822852445540485
-133.0 21.0 0.06658446362515413
-133.0 23.0 0.06350184956843404
-133.0 25.0 0.06103575832305795
-133.0 27.0 0.056925606247431156
-133.0 29.0 0.05363748458692972
-133.0 31.0 0.04952733251130292
-133.0 33.0 0.0458281956432388
-133.0 35.0 0.04089601315248664
-133.0 37.0 0.0376078914919852
-133.0 39.0 0.032675709001233046
-133.0 41.0 0.028154541718043567
-133.0 43.0 0.02383888203863543
-133.0 45.0 0.020345252774352653
-133.0 47.0 0.018084669132757913
-133.0 49.0 0.014180024660912454
-133.0 51.0 0.010069872585285656
-133.0 53.0 0.008014796547472256
-133.0 55.0 0.006370735717221537
-133.0 57.0 0.005137690094533498
-133.0 59.0 0.004110152075626798
-133.0 61.0 0.0030826140567200987
-133.0 63.0 0.0026715988491574187
-133.0 65.0 0.0018495684340320592
-133.0 67.0 0.0014385532264693795
-133.0 69.0 8.220304151253596E-4
-133.0 71.0 6.165228113440197E-4
-133.0 73.0 6.165228113440197E-4
-133.0 75.0 2.055076037813399E-4
-133.0 77.0 0.0
-133.0 79.0 0.0
-133.0 81.0 0.0
-133.0 83.0 0.0
-133.0 85.0 0.0
-133.0 87.0 0.0
-133.0 89.0 0.0
-133.0 91.0 0.0
-133.0 93.0 0.0
-133.0 95.0 0.0
-133.0 97.0 4.110152075626798E-4
-133.0 99.0 6.165228113440197E-4
-133.0 101.0 6.165228113440197E-4
-133.0 103.0 6.165228113440197E-4
-133.0 105.0 6.165228113440197E-4
-133.0 107.0 0.0014385532264693795
-133.0 109.0 0.0014385532264693795
-133.0 111.0 0.0018495684340320592
-133.0 113.0 0.002055076037813399
-133.0 115.0 0.0026715988491574187
-133.0 117.0 0.002877106452938759
-133.0 119.0 0.0036991368680641184
-133.0 121.0 0.004110152075626798
-133.0 123.0 0.004932182490752158
-133.0 125.0 0.005137690094533498
-133.0 127.0 0.006370735717221537
-133.0 129.0 0.007809288943690916
-133.0 131.0 0.009864364981504316
-133.0 133.0 0.011713933415536375
-133.0 135.0 0.016029593094944512
-133.0 137.0 0.01952322235922729
-133.0 139.0 0.02322235922729141
-133.0 141.0 0.029387587340731606
-133.0 143.0 0.035758323057953144
-133.0 145.0 0.04130702836004932
-133.0 147.0 0.04726674886970818
-133.0 149.0 0.052609946568023015
-133.0 151.0 0.056925606247431156
-133.0 153.0 0.06185778873818331
-133.0 155.0 0.06514591039868475
-133.0 157.0 0.06863953966296753
-133.0 159.0 0.07274969173859433
-133.0 161.0 0.07706535141800247
-133.0 163.0 0.08199753390875462
-133.0 165.0 0.08775174681463214
-133.0 167.0 0.09350595972050967
-133.0 169.0 0.09843814221126182
-133.0 171.0 0.10254829428688861
-133.0 173.0 0.10768598438142211
-133.0 175.0 0.11385121249486231
-133.0 177.0 0.11816687217427045
-133.0 179.0 0.12392108508014797
-131.0 -179.0 0.13234689683518291
-131.0 -177.0 0.1389231401561858
-131.0 -175.0 0.14303329223181258
-131.0 -173.0 0.14591039868475134
-131.0 -171.0 0.14714344430743936
-131.0 -169.0 0.146321413892314
-131.0 -167.0 0.14508836826962598
-131.0 -165.0 0.14097821619399917
-131.0 -163.0 0.13357994245787094
-131.0 -161.0 0.12762022194821207
-131.0 -159.0 0.11878339498561447
-131.0 -157.0 0.1132346896835183
-131.0 -155.0 0.10583641594739006
-131.0 -153.0 0.10028771064529388
-131.0 -151.0 0.09350595972050967
-131.0 -149.0 0.0854911631730374
-131.0 -147.0 0.07809288943690916
-131.0 -145.0 0.07295519934237567
-131.0 -143.0 0.06863953966296753
-131.0 -141.0 0.06555692560624743
-131.0 -139.0 0.06226880394574599
-131.0 -137.0 0.059186189889025895
-131.0 -135.0 0.055692560624743113
-131.0 -133.0 0.052609946568023015
-131.0 -131.0 0.04952733251130292
-131.0 -129.0 0.04665022605836416
-131.0 -127.0 0.04336210439786272
-131.0 -125.0 0.04089601315248664
-131.0 -123.0 0.038429921907110566
-131.0 -121.0 0.0345252774352651
-131.0 -119.0 0.03247020139745171
-131.0 -117.0 0.029387587340731606
-131.0 -115.0 0.026715988491574187
-131.0 -113.0 0.02466091245376079
-131.0 -111.0 0.02178380600082203
-131.0 -109.0 0.020345252774352653
-131.0 -107.0 0.01952322235922729
-131.0 -105.0 0.01829017673653925
-131.0 -103.0 0.017057131113851213
-131.0 -101.0 0.015002055076037813
-131.0 -99.0 0.013152486642005754
-131.0 -97.0 0.011302918207973694
-131.0 -95.0 0.010069872585285656
-131.0 -93.0 0.009658857377722976
-131.0 -91.0 0.008631319358816275
-131.0 -89.0 0.007809288943690916
-131.0 -87.0 0.007192766132346897
-131.0 -85.0 0.006370735717221537
-131.0 -83.0 0.005343197698314837
-131.0 -81.0 0.005137690094533498
-131.0 -79.0 0.005137690094533498
-131.0 -77.0 0.004932182490752158
-131.0 -75.0 0.004726674886970818
-131.0 -73.0 0.004315659679408138
-131.0 -71.0 0.004315659679408138
-131.0 -69.0 0.004315659679408138
-131.0 -67.0 0.004315659679408138
-131.0 -65.0 0.004521167283189478
-131.0 -63.0 0.004726674886970818
-131.0 -61.0 0.004932182490752158
-131.0 -59.0 0.005137690094533498
-131.0 -57.0 0.005137690094533498
-131.0 -55.0 0.005137690094533498
-131.0 -53.0 0.005137690094533498
-131.0 -51.0 0.005137690094533498
-131.0 -49.0 0.005548705302096177
-131.0 -47.0 0.006370735717221537
-131.0 -45.0 0.006987258528565557
-131.0 -43.0 0.007192766132346897
-131.0 -41.0 0.007398273736128237
-131.0 -39.0 0.008014796547472256
-131.0 -37.0 0.008836826962597617
-131.0 -35.0 0.010069872585285656
-131.0 -33.0 0.010686395396629675
-131.0 -31.0 0.013152486642005754
-131.0 -29.0 0.016029593094944512
-131.0 -27.0 0.01829017673653925
-131.0 -25.0 0.020345252774352653
-131.0 -23.0 0.02404438964241677
-131.0 -21.0 0.028976572133168926
-131.0 -19.0 0.032881216605014384
-131.0 -17.0 0.038429921907110566
-131.0 -15.0 0.04254007398273736
-131.0 -13.0 0.04706124126592684
-131.0 -11.0 0.051993423756678994
-131.0 -9.0 0.056925606247431156
-131.0 -7.0 0.06165228113440197
-131.0 -5.0 0.06555692560624743
-131.0 -3.0 0.06863953966296753
-131.0 -1.0 0.07295519934237567
-131.0 1.0 0.0762433210028771
-131.0 3.0 0.07891491985203453
-131.0 5.0 0.08199753390875462
-131.0 7.0 0.08364159473900534
-131.0 9.0 0.08405260994656802
-131.0 11.0 0.08364159473900534
-131.0 13.0 0.08199753390875462
-131.0 15.0 0.07891491985203453
-131.0 17.0 0.07665433621043978
-131.0 19.0 0.07398273736128237
-131.0 21.0 0.07028360049321825
-131.0 23.0 0.06761200164406082
-131.0 25.0 0.06452938758734073
-131.0 27.0 0.061241265926839296
-131.0 29.0 0.056925606247431156
-131.0 31.0 0.053431976983148374
-131.0 33.0 0.04870530209617756
-131.0 35.0 0.04459515002055076
-131.0 37.0 0.03986847513357994
-131.0 39.0 0.0345252774352651
-131.0 41.0 0.029798602548294285
-131.0 43.0 0.02548294286888615
-131.0 45.0 0.02116728318947801
-131.0 47.0 0.019317714755445952
-131.0 49.0 0.015207562679819153
-131.0 51.0 0.010686395396629675
-131.0 53.0 0.008631319358816275
-131.0 55.0 0.006576243321002877
-131.0 57.0 0.005137690094533498
-131.0 59.0 0.004110152075626798
-131.0 61.0 0.0030826140567200987
-131.0 63.0 0.0026715988491574187
-131.0 65.0 0.0018495684340320592
-131.0 67.0 0.0014385532264693795
-131.0 69.0 8.220304151253596E-4
-131.0 71.0 6.165228113440197E-4
-131.0 73.0 6.165228113440197E-4
-131.0 75.0 0.0
-131.0 77.0 0.0
-131.0 79.0 0.0
-131.0 81.0 0.0
-131.0 83.0 0.0
-131.0 85.0 0.0
-131.0 87.0 0.0
-131.0 89.0 0.0
-131.0 91.0 0.0
-131.0 93.0 0.0
-131.0 95.0 4.110152075626798E-4
-131.0 97.0 4.110152075626798E-4
-131.0 99.0 6.165228113440197E-4
-131.0 101.0 6.165228113440197E-4
-131.0 103.0 6.165228113440197E-4
-131.0 105.0 0.0010275380189066995
-131.0 107.0 0.0014385532264693795
-131.0 109.0 0.0014385532264693795
-131.0 111.0 0.0018495684340320592
-131.0 113.0 0.002055076037813399
-131.0 115.0 0.0026715988491574187
-131.0 117.0 0.002877106452938759
-131.0 119.0 0.003904644471845458
-131.0 121.0 0.004110152075626798
-131.0 123.0 0.004932182490752158
-131.0 125.0 0.005137690094533498
-131.0 127.0 0.006370735717221537
-131.0 129.0 0.007398273736128237
-131.0 131.0 0.008836826962597617
-131.0 133.0 0.010686395396629675
-131.0 135.0 0.015002055076037813
-131.0 137.0 0.01829017673653925
-131.0 139.0 0.02157829839704069
-131.0 141.0 0.027538018906699546
-131.0 143.0 0.03329223181257707
-131.0 145.0 0.04048499794492396
-131.0 147.0 0.04623921085080148
-131.0 149.0 0.050349362926428276
-131.0 151.0 0.05528154541718044
-131.0 153.0 0.060008220304151254
-131.0 155.0 0.06411837237977805
-131.0 157.0 0.06761200164406082
-131.0 159.0 0.07172215371968763
-131.0 161.0 0.07583230579531443
-131.0 163.0 0.08138101109741061
-131.0 165.0 0.08692971639950678
-131.0 167.0 0.09350595972050967
-131.0 169.0 0.09905466502260583
-131.0 171.0 0.10357583230579531
-131.0 173.0 0.10974106041923551
-131.0 175.0 0.11487875051376902
-131.0 177.0 0.12001644060830251
-131.0 179.0 0.12679819153308672
-129.0 -179.0 0.1374845869297164
-129.0 -177.0 0.1446773530620633
-129.0 -175.0 0.14817098232634607
-129.0 -173.0 0.1498150431565968
-129.0 -171.0 0.15125359638306618
-129.0 -169.0 0.15166461159062886
-129.0 -167.0 0.1508425811755035
-129.0 -165.0 0.14858199753390874
-129.0 -163.0 0.146321413892314
-129.0 -161.0 0.14097821619399917
-129.0 -159.0 0.1317303740238389
-129.0 -157.0 0.12330456226880394
-129.0 -155.0 0.1163173037402384
-129.0 -153.0 0.10871352240032882
-129.0 -151.0 0.10172626387176326
-129.0 -149.0 0.09597205096588574
-129.0 -147.0 0.08775174681463214
-129.0 -145.0 0.07912042745581586
-129.0 -143.0 0.07377722975750103
-129.0 -141.0 0.06884504726674887
-129.0 -139.0 0.06576243321002877
-129.0 -137.0 0.062063296341964655
-129.0 -135.0 0.05898068228524456
-129.0 -133.0 0.054870530209617754
-129.0 -131.0 0.051993423756678994
-129.0 -129.0 0.04911631730374024
-129.0 -127.0 0.04644471845458282
-129.0 -125.0 0.042951089190300044
-129.0 -123.0 0.04089601315248664
-129.0 -121.0 0.038429921907110566
-129.0 -119.0 0.03534730785039047
-129.0 -117.0 0.032675709001233046
-129.0 -115.0 0.029798602548294285
-129.0 -113.0 0.027538018906699546
-129.0 -111.0 0.02507192766132347
-129.0 -109.0 0.02322235922729141
-129.0 -107.0 0.02055076037813399
-129.0 -105.0 0.02013974517057131
-129.0 -103.0 0.019317714755445952
-129.0 -101.0 0.017879161528976572
-129.0 -99.0 0.016029593094944512
-129.0 -97.0 0.013974517057131115
-129.0 -95.0 0.011919441019317715
-129.0 -93.0 0.010480887792848335
-129.0 -91.0 0.010069872585285656
-129.0 -89.0 0.008836826962597617
-129.0 -87.0 0.008014796547472256
-129.0 -85.0 0.007398273736128237
-129.0 -83.0 0.007192766132346897
-129.0 -81.0 0.006370735717221537
-129.0 -79.0 0.005343197698314837
-129.0 -77.0 0.005137690094533498
-129.0 -75.0 0.005137690094533498
-129.0 -73.0 0.005137690094533498
-129.0 -71.0 0.005137690094533498
-129.0 -69.0 0.005137690094533498
-129.0 -67.0 0.005137690094533498
-129.0 -65.0 0.005137690094533498
-129.0 -63.0 0.005137690094533498
-129.0 -61.0 0.005137690094533498
-129.0 -59.0 0.005137690094533498
-129.0 -57.0 0.005137690094533498
-129.0 -55.0 0.005343197698314837
-129.0 -53.0 0.005548705302096177
-129.0 -51.0 0.006370735717221537
-129.0 -49.0 0.006781750924784217
-129.0 -47.0 0.007192766132346897
-129.0 -45.0 0.007192766132346897
-129.0 -43.0 0.007809288943690916
-129.0 -41.0 0.008631319358816275
-129.0 -39.0 0.009658857377722976
-129.0 -37.0 0.010069872585285656
-129.0 -35.0 0.011508425811755036
-129.0 -33.0 0.013974517057131115
-129.0 -31.0 0.01685162351006987
-129.0 -29.0 0.019317714755445952
-129.0 -27.0 0.02055076037813399
-129.0 -25.0 0.024866420057542128
-129.0 -23.0 0.029798602548294285
-129.0 -21.0 0.0345252774352651
-129.0 -19.0 0.03986847513357994
-129.0 -17.0 0.04500616522811344
-129.0 -15.0 0.04932182490752158
-129.0 -13.0 0.054048499794492395
-129.0 -11.0 0.059186189889025895
-129.0 -9.0 0.06370735717221537
-129.0 -7.0 0.06822852445540485
-129.0 -5.0 0.073160706946157
-129.0 -3.0 0.07850390464447185
-129.0 -1.0 0.08405260994656802
-129.0 1.0 0.08898479243732019
-129.0 3.0 0.09330045211672831
-129.0 5.0 0.09535552815454172
-129.0 7.0 0.09658857377722976
-129.0 9.0 0.09658857377722976
-129.0 11.0 0.0957665433621044
-129.0 13.0 0.09350595972050967
-129.0 15.0 0.09042334566378955
-129.0 17.0 0.08692971639950678
-129.0 19.0 0.0824085491163173
-129.0 21.0 0.07727085902178381
-129.0 23.0 0.073160706946157
-129.0 25.0 0.06863953966296753
-129.0 27.0 0.06514591039868475
-129.0 29.0 0.061241265926839296
-129.0 31.0 0.05651459103986847
-129.0 33.0 0.05158240854911632
-129.0 35.0 0.04706124126592684
-129.0 37.0 0.04212905877517468
-129.0 39.0 0.03801890669954788
-129.0 41.0 0.03247020139745171
-129.0 43.0 0.027538018906699546
-129.0 45.0 0.02240032881216605
-129.0 47.0 0.01952322235922729
-129.0 49.0 0.016235100698725854
-129.0 51.0 0.011508425811755036
-129.0 53.0 0.008631319358816275
-129.0 55.0 0.006987258528565557
-129.0 57.0 0.005137690094533498
-129.0 59.0 0.004110152075626798
-129.0 61.0 0.0032881216605014385
-129.0 63.0 0.0026715988491574187
-129.0 65.0 0.002055076037813399
-129.0 67.0 0.0014385532264693795
-129.0 69.0 0.0010275380189066995
-129.0 71.0 6.165228113440197E-4
-129.0 73.0 6.165228113440197E-4
-129.0 75.0 0.0
-129.0 77.0 0.0
-129.0 79.0 0.0
-129.0 81.0 0.0
-129.0 83.0 0.0
-129.0 85.0 0.0
-129.0 87.0 0.0
-129.0 89.0 0.0
-129.0 91.0 0.0
-129.0 93.0 0.0
-129.0 95.0 4.110152075626798E-4
-129.0 97.0 6.165228113440197E-4
-129.0 99.0 6.165228113440197E-4
-129.0 101.0 6.165228113440197E-4
-129.0 103.0 6.165228113440197E-4
-129.0 105.0 0.0012330456226880395
-129.0 107.0 0.0014385532264693795
-129.0 109.0 0.0016440608302507192
-129.0 111.0 0.0018495684340320592
-129.0 113.0 0.002260583641594739
-129.0 115.0 0.0026715988491574187
-129.0 117.0 0.002877106452938759
-129.0 119.0 0.004110152075626798
-129.0 121.0 0.004110152075626798
-129.0 123.0 0.004932182490752158
-129.0 125.0 0.005137690094533498
-129.0 127.0 0.006370735717221537
-129.0 129.0 0.007192766132346897
-129.0 131.0 0.008631319358816275
-129.0 133.0 0.010069872585285656
-129.0 135.0 0.013357994245787094
-129.0 137.0 0.017673653925195234
-129.0 139.0 0.020345252774352653
-129.0 141.0 0.02548294286888615
-129.0 143.0 0.03164817098232635
-129.0 145.0 0.03884093711467324
-129.0 147.0 0.04459515002055076
-129.0 149.0 0.04952733251130292
-129.0 151.0 0.054048499794492395
-129.0 153.0 0.05898068228524456
-129.0 155.0 0.06309083436087136
-129.0 157.0 0.06761200164406082
-129.0 159.0 0.07069461570078094
-129.0 161.0 0.07542129058775175
-129.0 163.0 0.08138101109741061
-129.0 165.0 0.08775174681463214
-129.0 167.0 0.09432799013563502
-129.0 169.0 0.10090423345663789
-129.0 171.0 0.10645293875873407
-129.0 173.0 0.11302918207973695
-129.0 175.0 0.11734484175914509
-129.0 177.0 0.12412659268392931
-129.0 179.0 0.13070283600493218
-127.0 -179.0 0.14570489108096998
-127.0 -177.0 0.14858199753390874
-127.0 -175.0 0.15269214960953556
-127.0 -173.0 0.15515824085491164
-127.0 -171.0 0.15782983970406905
-127.0 -169.0 0.15824085491163173
-127.0 -167.0 0.15885737772297576
-127.0 -165.0 0.15803534730785038
-127.0 -163.0 0.15515824085491164
-127.0 -161.0 0.15166461159062886
-127.0 -159.0 0.1477599671187834
-127.0 -157.0 0.13974517057131114
-127.0 -155.0 0.12967529798602548
-127.0 -153.0 0.12104397862720921
-127.0 -151.0 0.11385121249486231
-127.0 -149.0 0.10480887792848335
-127.0 -147.0 0.09782161939991779
-127.0 -145.0 0.08939580764488286
-127.0 -143.0 0.08096999588984792
-127.0 -141.0 0.07398273736128237
-127.0 -139.0 0.06863953966296753
-127.0 -137.0 0.06514591039868475
-127.0 -135.0 0.06185778873818331
-127.0 -133.0 0.057747636662556515
-127.0 -131.0 0.05425400739827373
-127.0 -129.0 0.05076037813399096
-127.0 -127.0 0.04849979449239622
-127.0 -125.0 0.04644471845458282
-127.0 -123.0 0.0427455815865187
-127.0 -121.0 0.04089601315248664
-127.0 -119.0 0.038635429510891904
-127.0 -117.0 0.035758323057953144
-127.0 -115.0 0.03308672420879573
-127.0 -113.0 0.03020961775585697
-127.0 -111.0 0.029182079736950268
-127.0 -109.0 0.02609946568023017
-127.0 -107.0 0.024455404849979448
-127.0 -105.0 0.02219482120838471
-127.0 -103.0 0.020345252774352653
-127.0 -101.0 0.01952322235922729
-127.0 -99.0 0.01829017673653925
-127.0 -97.0 0.017057131113851213
-127.0 -95.0 0.015002055076037813
-127.0 -93.0 0.013152486642005754
-127.0 -91.0 0.011097410604192354
-127.0 -89.0 0.010069872585285656
-127.0 -87.0 0.009658857377722976
-127.0 -85.0 0.008631319358816275
-127.0 -83.0 0.007809288943690916
-127.0 -81.0 0.007192766132346897
-127.0 -79.0 0.006987258528565557
-127.0 -77.0 0.006370735717221537
-127.0 -75.0 0.005343197698314837
-127.0 -73.0 0.005137690094533498
-127.0 -71.0 0.005137690094533498
-127.0 -69.0 0.005137690094533498
-127.0 -67.0 0.005137690094533498
-127.0 -65.0 0.005137690094533498
-127.0 -63.0 0.005137690094533498
-127.0 -61.0 0.005343197698314837
-127.0 -59.0 0.005343197698314837
-127.0 -57.0 0.005959720509658858
-127.0 -55.0 0.006370735717221537
-127.0 -53.0 0.006576243321002877
-127.0 -51.0 0.007192766132346897
-127.0 -49.0 0.007192766132346897
-127.0 -47.0 0.007398273736128237
-127.0 -45.0 0.008014796547472256
-127.0 -43.0 0.008631319358816275
-127.0 -41.0 0.009864364981504316
-127.0 -39.0 0.010480887792848335
-127.0 -37.0 0.011919441019317715
-127.0 -35.0 0.014796547472256474
-127.0 -33.0 0.017057131113851213
-127.0 -31.0 0.01952322235922729
-127.0 -29.0 0.02157829839704069
-127.0 -27.0 0.02609946568023017
-127.0 -25.0 0.03020961775585697
-127.0 -23.0 0.036374845869297165
-127.0 -21.0 0.04089601315248664
-127.0 -19.0 0.04665022605836416
-127.0 -17.0 0.05076037813399096
-127.0 -15.0 0.056103575832305796
-127.0 -13.0 0.06165228113440197
-127.0 -11.0 0.06720098643649815
-127.0 -9.0 0.07151664611590629
-127.0 -7.0 0.07788738183312782
-127.0 -5.0 0.08569667077681874
-127.0 -3.0 0.09350595972050967
-127.0 -1.0 0.0988491574188245
-127.0 1.0 0.10172626387176326
-127.0 3.0 0.10501438553226469
-127.0 5.0 0.10748047677764078
-127.0 7.0 0.10871352240032882
-127.0 9.0 0.10891903000411016
-127.0 11.0 0.10748047677764078
-127.0 13.0 0.10583641594739006
-127.0 15.0 0.10234278668310727
-127.0 17.0 0.10008220304151254
-127.0 19.0 0.09515002055076038
-127.0 21.0 0.08877928483353884
-127.0 23.0 0.08179202630497329
-127.0 25.0 0.07501027538018906
-127.0 27.0 0.0694615700780929
-127.0 29.0 0.06514591039868475
-127.0 31.0 0.060624743115495275
-127.0 33.0 0.054870530209617754
-127.0 35.0 0.0499383477188656
-127.0 37.0 0.04521167283189478
-127.0 39.0 0.04027949034114262
-127.0 41.0 0.034319769831483764
-127.0 43.0 0.029182079736950268
-127.0 45.0 0.02424989724619811
-127.0 47.0 0.02013974517057131
-127.0 49.0 0.017057131113851213
-127.0 51.0 0.012124948623099055
-127.0 53.0 0.009453349773941636
-127.0 55.0 0.007192766132346897
-127.0 57.0 0.005137690094533498
-127.0 59.0 0.004315659679408138
-127.0 61.0 0.0034936292642827787
-127.0 63.0 0.0026715988491574187
-127.0 65.0 0.002055076037813399
-127.0 67.0 0.0014385532264693795
-127.0 69.0 0.0012330456226880395
-127.0 71.0 6.165228113440197E-4
-127.0 73.0 6.165228113440197E-4
-127.0 75.0 2.055076037813399E-4
-127.0 77.0 0.0
-127.0 79.0 0.0
-127.0 81.0 0.0
-127.0 83.0 0.0
-127.0 85.0 0.0
-127.0 87.0 0.0
-127.0 89.0 0.0
-127.0 91.0 0.0
-127.0 93.0 2.055076037813399E-4
-127.0 95.0 4.110152075626798E-4
-127.0 97.0 6.165228113440197E-4
-127.0 99.0 6.165228113440197E-4
-127.0 101.0 6.165228113440197E-4
-127.0 103.0 0.0010275380189066995
-127.0 105.0 0.0014385532264693795
-127.0 107.0 0.0014385532264693795
-127.0 109.0 0.0018495684340320592
-127.0 111.0 0.002055076037813399
-127.0 113.0 0.0026715988491574187
-127.0 115.0 0.0026715988491574187
-127.0 117.0 0.0030826140567200987
-127.0 119.0 0.004110152075626798
-127.0 121.0 0.004110152075626798
-127.0 123.0 0.004932182490752158
-127.0 125.0 0.005137690094533498
-127.0 127.0 0.006370735717221537
-127.0 129.0 0.007192766132346897
-127.0 131.0 0.008425811755034936
-127.0 133.0 0.010069872585285656
-127.0 135.0 0.012741471434443074
-127.0 137.0 0.017057131113851213
-127.0 139.0 0.01952322235922729
-127.0 141.0 0.024455404849979448
-127.0 143.0 0.029798602548294285
-127.0 145.0 0.0376078914919852
-127.0 147.0 0.04254007398273736
-127.0 149.0 0.04849979449239622
-127.0 151.0 0.05363748458692972
-127.0 153.0 0.058364159473900536
-127.0 155.0 0.06247431154952733
-127.0 157.0 0.06740649404027949
-127.0 159.0 0.07069461570078094
-127.0 161.0 0.07583230579531443
-127.0 163.0 0.0824085491163173
-127.0 165.0 0.08980682285244554
-127.0 167.0 0.09699958898479244
-127.0 169.0 0.10337032470201397
-127.0 171.0 0.11035758323057954
-127.0 173.0 0.1163173037402384
-127.0 175.0 0.12289354706124127
-127.0 177.0 0.13008631319358815
-127.0 179.0 0.13789560213727908
-125.0 -179.0 0.1508425811755035
-125.0 -177.0 0.15515824085491164
-125.0 -175.0 0.16050143855322646
-125.0 -173.0 0.16255651459103987
-125.0 -171.0 0.1642005754212906
-125.0 -169.0 0.16522811344019728
-125.0 -167.0 0.1658446362515413
-125.0 -165.0 0.1658446362515413
-125.0 -163.0 0.16522811344019728
-125.0 -161.0 0.16296752979860255
-125.0 -159.0 0.15926839293053843
-125.0 -157.0 0.15371968762844226
-125.0 -155.0 0.14817098232634607
-125.0 -153.0 0.1389231401561858
-125.0 -151.0 0.12782572955199342
-125.0 -149.0 0.11693382655158241
-125.0 -147.0 0.10809699958898479
-125.0 -145.0 0.10028771064529388
-125.0 -143.0 0.09021783806000822
-125.0 -141.0 0.08076448828606658
-125.0 -139.0 0.073160706946157
-125.0 -137.0 0.06802301685162351
-125.0 -135.0 0.06452938758734073
-125.0 -133.0 0.060624743115495275
-125.0 -131.0 0.056925606247431156
-125.0 -129.0 0.05384299219071106
-125.0 -127.0 0.050349362926428276
-125.0 -125.0 0.04829428688861488
-125.0 -123.0 0.04623921085080148
-125.0 -121.0 0.04336210439786272
-125.0 -119.0 0.04089601315248664
-125.0 -117.0 0.03904644471845458
-125.0 -115.0 0.0365803534730785
-125.0 -113.0 0.03370324702013974
-125.0 -111.0 0.03164817098232635
-125.0 -109.0 0.029798602548294285
-125.0 -107.0 0.027538018906699546
-125.0 -105.0 0.02527743526510481
-125.0 -103.0 0.02342786683107275
-125.0 -101.0 0.02137279079325935
-125.0 -99.0 0.02013974517057131
-125.0 -97.0 0.019317714755445952
-125.0 -95.0 0.017468146321413892
-125.0 -93.0 0.015824085491163174
-125.0 -91.0 0.013563501849568433
-125.0 -89.0 0.011508425811755036
-125.0 -87.0 0.010480887792848335
-125.0 -85.0 0.010069872585285656
-125.0 -83.0 0.008836826962597617
-125.0 -81.0 0.008014796547472256
-125.0 -79.0 0.007398273736128237
-125.0 -77.0 0.007192766132346897
-125.0 -75.0 0.006987258528565557
-125.0 -73.0 0.006370735717221537
-125.0 -71.0 0.006370735717221537
-125.0 -69.0 0.005959720509658858
-125.0 -67.0 0.005754212905877518
-125.0 -65.0 0.005959720509658858
-125.0 -63.0 0.006370735717221537
-125.0 -61.0 0.006370735717221537
-125.0 -59.0 0.006370735717221537
-125.0 -57.0 0.006987258528565557
-125.0 -55.0 0.007192766132346897
-125.0 -53.0 0.007192766132346897
-125.0 -51.0 0.007398273736128237
-125.0 -49.0 0.007809288943690916
-125.0 -47.0 0.008631319358816275
-125.0 -45.0 0.009042334566378957
-125.0 -43.0 0.010069872585285656
-125.0 -41.0 0.010480887792848335
-125.0 -39.0 0.012535963830661735
-125.0 -37.0 0.015207562679819153
-125.0 -35.0 0.017673653925195234
-125.0 -33.0 0.01952322235922729
-125.0 -31.0 0.02178380600082203
-125.0 -29.0 0.02609946568023017
-125.0 -27.0 0.030620632963419648
-125.0 -25.0 0.0376078914919852
-125.0 -23.0 0.04254007398273736
-125.0 -21.0 0.04767776407727086
-125.0 -19.0 0.05363748458692972
-125.0 -17.0 0.05877517468146321
-125.0 -15.0 0.06370735717221537
-125.0 -13.0 0.06863953966296753
-125.0 -11.0 0.07542129058775175
-125.0 -9.0 0.08446362515413071
-125.0 -7.0 0.09350595972050967
-125.0 -5.0 0.10152075626798192
-125.0 -3.0 0.10748047677764078
-125.0 -1.0 0.11385121249486231
-125.0 1.0 0.11796136457048911
-125.0 3.0 0.12248253185367859
-125.0 5.0 0.12638717632552404
-125.0 7.0 0.1282367447595561
-125.0 9.0 0.1282367447595561
-125.0 11.0 0.12679819153308672
-125.0 13.0 0.1230990546650226
-125.0 15.0 0.11878339498561447
-125.0 17.0 0.11385121249486231
-125.0 19.0 0.10789149198520345
-125.0 21.0 0.10172626387176326
-125.0 23.0 0.09515002055076038
-125.0 25.0 0.08569667077681874
-125.0 27.0 0.07644882860665844
-125.0 29.0 0.06966707768187423
-125.0 31.0 0.06452938758734073
-125.0 33.0 0.059186189889025895
-125.0 35.0 0.05363748458692972
-125.0 37.0 0.0478832716810522
-125.0 39.0 0.04233456637895602
-125.0 41.0 0.03740238388820386
-125.0 43.0 0.03020961775585697
-125.0 45.0 0.02527743526510481
-125.0 47.0 0.020345252774352653
-125.0 49.0 0.018084669132757913
-125.0 51.0 0.013152486642005754
-125.0 53.0 0.009864364981504316
-125.0 55.0 0.007192766132346897
-125.0 57.0 0.005137690094533498
-125.0 59.0 0.004315659679408138
-125.0 61.0 0.003904644471845458
-125.0 63.0 0.0026715988491574187
-125.0 65.0 0.002055076037813399
-125.0 67.0 0.0016440608302507192
-125.0 69.0 0.0012330456226880395
-125.0 71.0 6.165228113440197E-4
-125.0 73.0 6.165228113440197E-4
-125.0 75.0 4.110152075626798E-4
-125.0 77.0 0.0
-125.0 79.0 0.0
-125.0 81.0 0.0
-125.0 83.0 0.0
-125.0 85.0 0.0
-125.0 87.0 0.0
-125.0 89.0 0.0
-125.0 91.0 0.0
-125.0 93.0 4.110152075626798E-4
-125.0 95.0 6.165228113440197E-4
-125.0 97.0 6.165228113440197E-4
-125.0 99.0 6.165228113440197E-4
-125.0 101.0 0.0010275380189066995
-125.0 103.0 0.0014385532264693795
-125.0 105.0 0.0014385532264693795
-125.0 107.0 0.0018495684340320592
-125.0 109.0 0.002055076037813399
-125.0 111.0 0.002260583641594739
-125.0 113.0 0.0026715988491574187
-125.0 115.0 0.002877106452938759
-125.0 117.0 0.0036991368680641184
-125.0 119.0 0.004110152075626798
-125.0 121.0 0.004315659679408138
-125.0 123.0 0.005137690094533498
-125.0 125.0 0.005137690094533498
-125.0 127.0 0.006370735717221537
-125.0 129.0 0.007192766132346897
-125.0 131.0 0.008425811755034936
-125.0 133.0 0.010069872585285656
-125.0 135.0 0.011919441019317715
-125.0 137.0 0.016029593094944512
-125.0 139.0 0.01952322235922729
-125.0 141.0 0.02322235922729141
-125.0 143.0 0.029387587340731606
-125.0 145.0 0.035758323057953144
-125.0 147.0 0.04130702836004932
-125.0 149.0 0.04726674886970818
-125.0 151.0 0.053226469379367036
-125.0 153.0 0.057747636662556515
-125.0 155.0 0.06247431154952733
-125.0 157.0 0.06761200164406082
-125.0 159.0 0.07172215371968763
-125.0 161.0 0.07727085902178381
-125.0 163.0 0.08528565556925606
-125.0 165.0 0.09350595972050967
-125.0 167.0 0.10090423345663789
-125.0 169.0 0.10748047677764078
-125.0 171.0 0.11446773530620633
-125.0 173.0 0.12186600904233456
-125.0 175.0 0.13008631319358815
-125.0 177.0 0.1391286477599671
-125.0 179.0 0.146321413892314
-123.0 -179.0 0.15926839293053843
-123.0 -177.0 0.1637895602137279
-123.0 -175.0 0.1658446362515413
-123.0 -173.0 0.1683107274969174
-123.0 -171.0 0.17118783394985615
-123.0 -169.0 0.17262638717632553
-123.0 -167.0 0.17447595561035759
-123.0 -165.0 0.1755034936292643
-123.0 -163.0 0.1755034936292643
-123.0 -161.0 0.17324290998766953
-123.0 -159.0 0.17118783394985615
-123.0 -157.0 0.16707768187422933
-123.0 -155.0 0.16255651459103987
-123.0 -153.0 0.15515824085491164
-123.0 -151.0 0.14755445951500207
-123.0 -149.0 0.13399095766543362
-123.0 -147.0 0.12145499383477189
-123.0 -145.0 0.11117961364570489
-123.0 -143.0 0.10090423345663789
-123.0 -141.0 0.09001233045622688
-123.0 -139.0 0.07891491985203453
-123.0 -137.0 0.07233867653103165
-123.0 -135.0 0.06761200164406082
-123.0 -133.0 0.06309083436087136
-123.0 -131.0 0.059186189889025895
-123.0 -129.0 0.056309083436087135
-123.0 -127.0 0.05363748458692972
-123.0 -125.0 0.050349362926428276
-123.0 -123.0 0.04849979449239622
-123.0 -121.0 0.04644471845458282
-123.0 -119.0 0.04397862720920674
-123.0 -117.0 0.04110152075626798
-123.0 -115.0 0.03986847513357994
-123.0 -113.0 0.03822441430332922
-123.0 -111.0 0.03534730785039047
-123.0 -109.0 0.032881216605014384
-123.0 -107.0 0.03020961775585697
-123.0 -105.0 0.029182079736950268
-123.0 -103.0 0.02651048088779285
-123.0 -101.0 0.024866420057542128
-123.0 -99.0 0.02198931360460337
-123.0 -97.0 0.020345252774352653
-123.0 -95.0 0.01952322235922729
-123.0 -93.0 0.018084669132757913
-123.0 -91.0 0.016235100698725854
-123.0 -89.0 0.014385532264693794
-123.0 -87.0 0.012124948623099055
-123.0 -85.0 0.010891903000411015
-123.0 -83.0 0.010069872585285656
-123.0 -81.0 0.009658857377722976
-123.0 -79.0 0.008631319358816275
-123.0 -77.0 0.007809288943690916
-123.0 -75.0 0.007398273736128237
-123.0 -73.0 0.007192766132346897
-123.0 -71.0 0.007192766132346897
-123.0 -69.0 0.006987258528565557
-123.0 -67.0 0.006987258528565557
-123.0 -65.0 0.006987258528565557
-123.0 -63.0 0.007192766132346897
-123.0 -61.0 0.007192766132346897
-123.0 -59.0 0.007192766132346897
-123.0 -57.0 0.007192766132346897
-123.0 -55.0 0.007398273736128237
-123.0 -53.0 0.007809288943690916
-123.0 -51.0 0.008014796547472256
-123.0 -49.0 0.008631319358816275
-123.0 -47.0 0.009658857377722976
-123.0 -45.0 0.010069872585285656
-123.0 -43.0 0.010686395396629675
-123.0 -41.0 0.013152486642005754
-123.0 -39.0 0.015618577887381833
-123.0 -37.0 0.018084669132757913
-123.0 -35.0 0.01952322235922729
-123.0 -33.0 0.02178380600082203
-123.0 -31.0 0.02651048088779285
-123.0 -29.0 0.031237155774763666
-123.0 -27.0 0.03801890669954788
-123.0 -25.0 0.04254007398273736
-123.0 -23.0 0.048910809699958896
-123.0 -21.0 0.05425400739827373
-123.0 -19.0 0.06021372790793259
-123.0 -17.0 0.06617344841759146
-123.0 -15.0 0.07233867653103165
-123.0 -13.0 0.08076448828606658
-123.0 -11.0 0.09247842170160296
-123.0 -9.0 0.10152075626798192
-123.0 -7.0 0.11056309083436087
-123.0 -5.0 0.11816687217427045
-123.0 -3.0 0.1282367447595561
-123.0 -1.0 0.13666255651459103
-123.0 1.0 0.14508836826962598
-123.0 3.0 0.14837648993012742
-123.0 5.0 0.1514591039868475
-123.0 7.0 0.15371968762844226
-123.0 9.0 0.15454171804356762
-123.0 11.0 0.15371968762844226
-123.0 13.0 0.1504315659679408
-123.0 15.0 0.14755445951500207
-123.0 17.0 0.13974517057131114
-123.0 19.0 0.1292642827784628
-123.0 21.0 0.11878339498561447
-123.0 23.0 0.10933004521167283
-123.0 25.0 0.10028771064529388
-123.0 27.0 0.08898479243732019
-123.0 29.0 0.07727085902178381
-123.0 31.0 0.06884504726674887
-123.0 33.0 0.06309083436087136
-123.0 35.0 0.056925606247431156
-123.0 37.0 0.05076037813399096
-123.0 39.0 0.04541718043567612
-123.0 41.0 0.039251952322235925
-123.0 43.0 0.032675709001233046
-123.0 45.0 0.026715988491574187
-123.0 47.0 0.02157829839704069
-123.0 49.0 0.01829017673653925
-123.0 51.0 0.013974517057131115
-123.0 53.0 0.010069872585285656
-123.0 55.0 0.007398273736128237
-123.0 57.0 0.005343197698314837
-123.0 59.0 0.004726674886970818
-123.0 61.0 0.004110152075626798
-123.0 63.0 0.002877106452938759
-123.0 65.0 0.0026715988491574187
-123.0 67.0 0.0018495684340320592
-123.0 69.0 0.0014385532264693795
-123.0 71.0 6.165228113440197E-4
-123.0 73.0 6.165228113440197E-4
-123.0 75.0 4.110152075626798E-4
-123.0 77.0 0.0
-123.0 79.0 0.0
-123.0 81.0 0.0
-123.0 83.0 0.0
-123.0 85.0 0.0
-123.0 87.0 0.0
-123.0 89.0 0.0
-123.0 91.0 4.110152075626798E-4
-123.0 93.0 6.165228113440197E-4
-123.0 95.0 6.165228113440197E-4
-123.0 97.0 6.165228113440197E-4
-123.0 99.0 6.165228113440197E-4
-123.0 101.0 0.0012330456226880395
-123.0 103.0 0.0014385532264693795
-123.0 105.0 0.0016440608302507192
-123.0 107.0 0.0018495684340320592
-123.0 109.0 0.002055076037813399
-123.0 111.0 0.0026715988491574187
-123.0 113.0 0.0026715988491574187
-123.0 115.0 0.0030826140567200987
-123.0 117.0 0.004110152075626798
-123.0 119.0 0.004110152075626798
-123.0 121.0 0.004521167283189478
-123.0 123.0 0.005137690094533498
-123.0 125.0 0.005137690094533498
-123.0 127.0 0.006370735717221537
-123.0 129.0 0.007192766132346897
-123.0 131.0 0.008425811755034936
-123.0 133.0 0.010069872585285656
-123.0 135.0 0.011919441019317715
-123.0 137.0 0.016029593094944512
-123.0 139.0 0.01952322235922729
-123.0 141.0 0.02322235922729141
-123.0 143.0 0.029182079736950268
-123.0 145.0 0.03534730785039047
-123.0 147.0 0.04089601315248664
-123.0 149.0 0.04706124126592684
-123.0 151.0 0.053226469379367036
-123.0 153.0 0.05795314426633785
-123.0 155.0 0.06288532675709001
-123.0 157.0 0.06761200164406082
-123.0 159.0 0.07295519934237567
-123.0 161.0 0.07912042745581586
-123.0 163.0 0.08898479243732019
-123.0 165.0 0.09720509658857378
-123.0 167.0 0.10460337032470202
-123.0 169.0 0.11344019728729964
-123.0 171.0 0.12063296341964652
-123.0 173.0 0.12967529798602548
-123.0 175.0 0.14015618577887382
-123.0 177.0 0.14837648993012742
-123.0 179.0 0.15371968762844226
-121.0 -179.0 0.16646115906288533
-121.0 -177.0 0.17077681874229347
-121.0 -175.0 0.17385943279901356
-121.0 -173.0 0.176531031648171
-121.0 -171.0 0.17879161528976573
-121.0 -169.0 0.1812577065351418
-121.0 -167.0 0.18413481298808057
-121.0 -165.0 0.18454582819564325
-121.0 -163.0 0.1853678586107686
-121.0 -161.0 0.1853678586107686
-121.0 -159.0 0.18454582819564325
-121.0 -157.0 0.1818742293464858
-121.0 -155.0 0.17735306206329635
-121.0 -153.0 0.16954377311960542
-121.0 -151.0 0.16255651459103987
-121.0 -149.0 0.1524866420057542
-121.0 -147.0 0.1405672009864365
-121.0 -145.0 0.12412659268392931
-121.0 -143.0 0.11220715166461159
-121.0 -141.0 0.10090423345663789
-121.0 -139.0 0.08898479243732019
-121.0 -137.0 0.07829839704069051
-121.0 -135.0 0.07131113851212495
-121.0 -133.0 0.06720098643649815
-121.0 -131.0 0.06247431154952733
-121.0 -129.0 0.059186189889025895
-121.0 -127.0 0.056309083436087135
-121.0 -125.0 0.054048499794492395
-121.0 -123.0 0.0509658857377723
-121.0 -121.0 0.04932182490752158
-121.0 -119.0 0.04706124126592684
-121.0 -117.0 0.04521167283189478
-121.0 -115.0 0.04254007398273736
-121.0 -113.0 0.04089601315248664
-121.0 -111.0 0.03884093711467324
-121.0 -109.0 0.0365803534730785
-121.0 -107.0 0.03329223181257707
-121.0 -105.0 0.03164817098232635
-121.0 -103.0 0.029798602548294285
-121.0 -101.0 0.027538018906699546
-121.0 -99.0 0.024866420057542128
-121.0 -97.0 0.02322235922729141
-121.0 -95.0 0.02055076037813399
-121.0 -93.0 0.01952322235922729
-121.0 -91.0 0.01829017673653925
-121.0 -89.0 0.017057131113851213
-121.0 -87.0 0.015002055076037813
-121.0 -85.0 0.013152486642005754
-121.0 -83.0 0.011508425811755036
-121.0 -81.0 0.010480887792848335
-121.0 -79.0 0.010069872585285656
-121.0 -77.0 0.009453349773941636
-121.0 -75.0 0.008631319358816275
-121.0 -73.0 0.007809288943690916
-121.0 -71.0 0.007809288943690916
-121.0 -69.0 0.007398273736128237
-121.0 -67.0 0.007398273736128237
-121.0 -65.0 0.007398273736128237
-121.0 -63.0 0.007398273736128237
-121.0 -61.0 0.007398273736128237
-121.0 -59.0 0.007809288943690916
-121.0 -57.0 0.007809288943690916
-121.0 -55.0 0.008014796547472256
-121.0 -53.0 0.008631319358816275
-121.0 -51.0 0.009042334566378957
-121.0 -49.0 0.009864364981504316
-121.0 -47.0 0.010069872585285656
-121.0 -45.0 0.011097410604192354
-121.0 -43.0 0.013152486642005754
-121.0 -41.0 0.015207562679819153
-121.0 -39.0 0.018084669132757913
-121.0 -37.0 0.01952322235922729
-121.0 -35.0 0.02178380600082203
-121.0 -33.0 0.02609946568023017
-121.0 -31.0 0.030620632963419648
-121.0 -29.0 0.03801890669954788
-121.0 -27.0 0.04254007398273736
-121.0 -25.0 0.04911631730374024
-121.0 -23.0 0.054870530209617754
-121.0 -21.0 0.061241265926839296
-121.0 -19.0 0.06761200164406082
-121.0 -17.0 0.07439375256884505
-121.0 -15.0 0.08590217838060009
-121.0 -13.0 0.0988491574188245
-121.0 -11.0 0.1091245376078915
-121.0 -9.0 0.12063296341964652
-121.0 -7.0 0.13399095766543362
-121.0 -5.0 0.14755445951500207
-121.0 -3.0 0.15515824085491164
-121.0 -1.0 0.16255651459103987
-121.0 1.0 0.16728318947801069
-121.0 3.0 0.17221537196876285
-121.0 5.0 0.17570900123304561
-121.0 7.0 0.1781750924784217
-121.0 9.0 0.17899712289354705
-121.0 11.0 0.17879161528976573
-121.0 13.0 0.176531031648171
-121.0 15.0 0.17242087957254418
-121.0 17.0 0.16646115906288533
-121.0 19.0 0.15988491574188246
-121.0 21.0 0.14837648993012742
-121.0 23.0 0.1327579120427456
-121.0 25.0 0.11693382655158241
-121.0 27.0 0.10357583230579531
-121.0 29.0 0.09103986847513358
-121.0 31.0 0.07706535141800247
-121.0 33.0 0.06802301685162351
-121.0 35.0 0.06165228113440197
-121.0 37.0 0.054665022605836416
-121.0 39.0 0.0478832716810522
-121.0 41.0 0.04089601315248664
-121.0 43.0 0.0345252774352651
-121.0 45.0 0.02877106452938759
-121.0 47.0 0.02240032881216605
-121.0 49.0 0.019317714755445952
-121.0 51.0 0.015002055076037813
-121.0 53.0 0.010069872585285656
-121.0 55.0 0.007809288943690916
-121.0 57.0 0.005548705302096177
-121.0 59.0 0.005137690094533498
-121.0 61.0 0.004110152075626798
-121.0 63.0 0.0030826140567200987
-121.0 65.0 0.0026715988491574187
-121.0 67.0 0.002055076037813399
-121.0 69.0 0.0014385532264693795
-121.0 71.0 0.0012330456226880395
-121.0 73.0 6.165228113440197E-4
-121.0 75.0 6.165228113440197E-4
-121.0 77.0 4.110152075626798E-4
-121.0 79.0 0.0
-121.0 81.0 0.0
-121.0 83.0 0.0
-121.0 85.0 0.0
-121.0 87.0 0.0
-121.0 89.0 4.110152075626798E-4
-121.0 91.0 6.165228113440197E-4
-121.0 93.0 6.165228113440197E-4
-121.0 95.0 6.165228113440197E-4
-121.0 97.0 6.165228113440197E-4
-121.0 99.0 0.0012330456226880395
-121.0 101.0 0.0014385532264693795
-121.0 103.0 0.0016440608302507192
-121.0 105.0 0.0018495684340320592
-121.0 107.0 0.002055076037813399
-121.0 109.0 0.0026715988491574187
-121.0 111.0 0.0026715988491574187
-121.0 113.0 0.002877106452938759
-121.0 115.0 0.0036991368680641184
-121.0 117.0 0.004110152075626798
-121.0 119.0 0.004110152075626798
-121.0 121.0 0.004932182490752158
-121.0 123.0 0.005137690094533498
-121.0 125.0 0.005343197698314837
-121.0 127.0 0.006987258528565557
-121.0 129.0 0.007398273736128237
-121.0 131.0 0.008631319358816275
-121.0 133.0 0.010069872585285656
-121.0 135.0 0.012535963830661735
-121.0 137.0 0.016235100698725854
-121.0 139.0 0.01952322235922729
-121.0 141.0 0.02322235922729141
-121.0 143.0 0.029182079736950268
-121.0 145.0 0.03534730785039047
-121.0 147.0 0.04089601315248664
-121.0 149.0 0.04726674886970818
-121.0 151.0 0.053431976983148374
-121.0 153.0 0.05898068228524456
-121.0 155.0 0.06411837237977805
-121.0 157.0 0.06863953966296753
-121.0 159.0 0.07501027538018906
-121.0 161.0 0.08384710234278668
-121.0 163.0 0.09350595972050967
-121.0 165.0 0.10172626387176326
-121.0 167.0 0.11076859843814221
-121.0 169.0 0.11878339498561447
-121.0 171.0 0.1292642827784628
-121.0 173.0 0.14097821619399917
-121.0 175.0 0.14858199753390874
-121.0 177.0 0.15515824085491164
-121.0 179.0 0.16235100698725852
-119.0 -179.0 0.1755034936292643
-119.0 -177.0 0.17879161528976573
-119.0 -175.0 0.1818742293464858
-119.0 -173.0 0.18454582819564325
-119.0 -171.0 0.18577887381833127
-119.0 -169.0 0.18968351829017674
-119.0 -167.0 0.1935881627620222
-119.0 -165.0 0.19584874640361694
-119.0 -163.0 0.19749280723386764
-119.0 -161.0 0.197698314837649
-119.0 -159.0 0.197698314837649
-119.0 -157.0 0.19687628442252364
-119.0 -155.0 0.19338265515824085
-119.0 -153.0 0.18557336621454995
-119.0 -151.0 0.17838060008220305
-119.0 -149.0 0.16748869708179204
-119.0 -147.0 0.15680230168516235
-119.0 -145.0 0.14282778462803122
-119.0 -143.0 0.12412659268392931
-119.0 -141.0 0.11076859843814221
-119.0 -139.0 0.09946568023016851
-119.0 -137.0 0.08775174681463214
-119.0 -135.0 0.07706535141800247
-119.0 -133.0 0.07028360049321825
-119.0 -131.0 0.06699547883271681
-119.0 -129.0 0.06247431154952733
-119.0 -127.0 0.05939169749280723
-119.0 -125.0 0.056925606247431156
-119.0 -123.0 0.054870530209617754
-119.0 -121.0 0.053226469379367036
-119.0 -119.0 0.0499383477188656
-119.0 -117.0 0.0478832716810522
-119.0 -115.0 0.04623921085080148
-119.0 -113.0 0.043773119605425403
-119.0 -111.0 0.04089601315248664
-119.0 -109.0 0.03945745992601726
-119.0 -107.0 0.0376078914919852
-119.0 -105.0 0.0345252774352651
-119.0 -103.0 0.032675709001233046
-119.0 -101.0 0.029798602548294285
-119.0 -99.0 0.028154541718043567
-119.0 -97.0 0.025893958076448828
-119.0 -95.0 0.02322235922729141
-119.0 -93.0 0.02055076037813399
-119.0 -91.0 0.01952322235922729
-119.0 -89.0 0.01829017673653925
-119.0 -87.0 0.017057131113851213
-119.0 -85.0 0.015207562679819153
-119.0 -83.0 0.013357994245787094
-119.0 -81.0 0.011919441019317715
-119.0 -79.0 0.010686395396629675
-119.0 -77.0 0.010069872585285656
-119.0 -75.0 0.009864364981504316
-119.0 -73.0 0.009042334566378957
-119.0 -71.0 0.008631319358816275
-119.0 -69.0 0.008425811755034936
-119.0 -67.0 0.008014796547472256
-119.0 -65.0 0.008014796547472256
-119.0 -63.0 0.008014796547472256
-119.0 -61.0 0.008014796547472256
-119.0 -59.0 0.008425811755034936
-119.0 -57.0 0.008631319358816275
-119.0 -55.0 0.008836826962597617
-119.0 -53.0 0.009658857377722976
-119.0 -51.0 0.010069872585285656
-119.0 -49.0 0.010069872585285656
-119.0 -47.0 0.011097410604192354
-119.0 -45.0 0.012946979038224414
-119.0 -43.0 0.015002055076037813
-119.0 -41.0 0.017468146321413892
-119.0 -39.0 0.01952322235922729
-119.0 -37.0 0.02178380600082203
-119.0 -35.0 0.02609946568023017
-119.0 -33.0 0.030004110152075627
-119.0 -31.0 0.0365803534730785
-119.0 -29.0 0.04212905877517468
-119.0 -27.0 0.04849979449239622
-119.0 -25.0 0.054665022605836416
-119.0 -23.0 0.061241265926839296
-119.0 -21.0 0.06761200164406082
-119.0 -19.0 0.07583230579531443
-119.0 -17.0 0.0896013152486642
-119.0 -15.0 0.10234278668310727
-119.0 -13.0 0.11672831894780107
-119.0 -11.0 0.1327579120427456
-119.0 -9.0 0.1498150431565968
-119.0 -7.0 0.16255651459103987
-119.0 -5.0 0.17180435676120018
-119.0 -3.0 0.18105219893136046
-119.0 -1.0 0.18598438142211263
-119.0 1.0 0.19482120838471023
-119.0 3.0 0.19749280723386764
-119.0 5.0 0.20016440608302508
-119.0 7.0 0.2024249897246198
-119.0 9.0 0.20406905055487054
-119.0 11.0 0.20427455815865186
-119.0 13.0 0.20324702013974516
-119.0 15.0 0.20016440608302508
-119.0 17.0 0.19687628442252364
-119.0 19.0 0.1884504726674887
-119.0 21.0 0.1781750924784217
-119.0 23.0 0.16440608302507193
-119.0 25.0 0.14837648993012742
-119.0 27.0 0.12474311549527332
-119.0 29.0 0.10645293875873407
-119.0 31.0 0.09042334566378955
-119.0 33.0 0.0752157829839704
-119.0 35.0 0.0663789560213728
-119.0 37.0 0.058569667077681874
-119.0 39.0 0.050349362926428276
-119.0 41.0 0.04418413481298808
-119.0 43.0 0.0376078914919852
-119.0 45.0 0.029798602548294285
-119.0 47.0 0.02363337443485409
-119.0 49.0 0.01952322235922729
-119.0 51.0 0.015824085491163174
-119.0 53.0 0.010480887792848335
-119.0 55.0 0.008014796547472256
-119.0 57.0 0.006370735717221537
-119.0 59.0 0.005137690094533498
-119.0 61.0 0.004110152075626798
-119.0 63.0 0.0036991368680641184
-119.0 65.0 0.002877106452938759
-119.0 67.0 0.0026715988491574187
-119.0 69.0 0.0018495684340320592
-119.0 71.0 0.0014385532264693795
-119.0 73.0 6.165228113440197E-4
-119.0 75.0 6.165228113440197E-4
-119.0 77.0 6.165228113440197E-4
-119.0 79.0 4.110152075626798E-4
-119.0 81.0 2.055076037813399E-4
-119.0 83.0 0.0
-119.0 85.0 4.110152075626798E-4
-119.0 87.0 4.110152075626798E-4
-119.0 89.0 6.165228113440197E-4
-119.0 91.0 6.165228113440197E-4
-119.0 93.0 6.165228113440197E-4
-119.0 95.0 6.165228113440197E-4
-119.0 97.0 0.0012330456226880395
-119.0 99.0 0.0014385532264693795
-119.0 101.0 0.0018495684340320592
-119.0 103.0 0.0018495684340320592
-119.0 105.0 0.002055076037813399
-119.0 107.0 0.0026715988491574187
-119.0 109.0 0.0026715988491574187
-119.0 111.0 0.002877106452938759
-119.0 113.0 0.0034936292642827787
-119.0 115.0 0.004110152075626798
-119.0 117.0 0.004110152075626798
-119.0 119.0 0.004726674886970818
-119.0 121.0 0.005137690094533498
-119.0 123.0 0.005137690094533498
-119.0 125.0 0.006370735717221537
-119.0 127.0 0.007192766132346897
-119.0 129.0 0.007809288943690916
-119.0 131.0 0.009658857377722976
-119.0 133.0 0.010480887792848335
-119.0 135.0 0.013357994245787094
-119.0 137.0 0.017057131113851213
-119.0 139.0 0.01952322235922729
-119.0 141.0 0.02383888203863543
-119.0 143.0 0.029387587340731606
-119.0 145.0 0.035758323057953144
-119.0 147.0 0.04130702836004932
-119.0 149.0 0.0478832716810522
-119.0 151.0 0.054048499794492395
-119.0 153.0 0.05939169749280723
-119.0 155.0 0.06514591039868475
-119.0 157.0 0.07069461570078094
-119.0 159.0 0.07850390464447185
-119.0 161.0 0.08898479243732019
-119.0 163.0 0.09905466502260583
-119.0 165.0 0.10748047677764078
-119.0 167.0 0.11672831894780107
-119.0 169.0 0.1282367447595561
-119.0 171.0 0.14097821619399917
-119.0 173.0 0.14960953555281545
-119.0 175.0 0.15782983970406905
-119.0 177.0 0.16461159062885328
-119.0 179.0 0.16913275791204274
-117.0 -179.0 0.18413481298808057
-117.0 -177.0 0.18557336621454995
-117.0 -175.0 0.18968351829017674
-117.0 -173.0 0.19317714755445953
-117.0 -171.0 0.19584874640361694
-117.0 -169.0 0.19810933004521167
-117.0 -167.0 0.2007809288943691
-117.0 -165.0 0.20448006576243322
-117.0 -163.0 0.20776818742293465
-117.0 -161.0 0.2106452938758734
-117.0 -159.0 0.21187833949856144
-117.0 -157.0 0.20941224825318536
-117.0 -155.0 0.20632963419646527
-117.0 -153.0 0.20057542129058775
-117.0 -151.0 0.19564323879983558
-117.0 -149.0 0.1843403205918619
-117.0 -147.0 0.17139334155363747
-117.0 -145.0 0.15782983970406905
-117.0 -143.0 0.14221126181668722
-117.0 -141.0 0.12248253185367859
-117.0 -139.0 0.10830250719276613
-117.0 -137.0 0.09720509658857378
-117.0 -135.0 0.08590217838060009
-117.0 -133.0 0.0762433210028771
-117.0 -131.0 0.07007809288943691
-117.0 -129.0 0.06720098643649815
-117.0 -127.0 0.06350184956843404
-117.0 -125.0 0.06103575832305795
-117.0 -123.0 0.058569667077681874
-117.0 -121.0 0.055692560624743113
-117.0 -119.0 0.05384299219071106
-117.0 -117.0 0.05076037813399096
-117.0 -115.0 0.04911631730374024
-117.0 -113.0 0.0468557336621455
-117.0 -111.0 0.04459515002055076
-117.0 -109.0 0.04130702836004932
-117.0 -107.0 0.03986847513357994
-117.0 -105.0 0.038429921907110566
-117.0 -103.0 0.035552815454171806
-117.0 -101.0 0.032881216605014384
-117.0 -99.0 0.03020961775585697
-117.0 -97.0 0.028976572133168926
-117.0 -95.0 0.02609946568023017
-117.0 -93.0 0.02342786683107275
-117.0 -91.0 0.02055076037813399
-117.0 -89.0 0.01952322235922729
-117.0 -87.0 0.01829017673653925
-117.0 -85.0 0.017057131113851213
-117.0 -83.0 0.015824085491163174
-117.0 -81.0 0.013974517057131115
-117.0 -79.0 0.012124948623099055
-117.0 -77.0 0.011302918207973694
-117.0 -75.0 0.010480887792848335
-117.0 -73.0 0.010069872585285656
-117.0 -71.0 0.009864364981504316
-117.0 -69.0 0.009658857377722976
-117.0 -67.0 0.009042334566378957
-117.0 -65.0 0.008836826962597617
-117.0 -63.0 0.008836826962597617
-117.0 -61.0 0.008836826962597617
-117.0 -59.0 0.009453349773941636
-117.0 -57.0 0.009658857377722976
-117.0 -55.0 0.009864364981504316
-117.0 -53.0 0.010069872585285656
-117.0 -51.0 0.010480887792848335
-117.0 -49.0 0.011302918207973694
-117.0 -47.0 0.012741471434443074
-117.0 -45.0 0.014591039868475134
-117.0 -43.0 0.017057131113851213
-117.0 -41.0 0.019317714755445952
-117.0 -39.0 0.02055076037813399
-117.0 -37.0 0.024866420057542128
-117.0 -35.0 0.029798602548294285
-117.0 -33.0 0.03514180024660912
-117.0 -31.0 0.04089601315248664
-117.0 -29.0 0.04706124126592684
-117.0 -27.0 0.05363748458692972
-117.0 -25.0 0.06021372790793259
-117.0 -23.0 0.06761200164406082
-117.0 -21.0 0.07583230579531443
-117.0 -19.0 0.09042334566378955
-117.0 -17.0 0.1060419235511714
-117.0 -15.0 0.12289354706124127
-117.0 -13.0 0.14591039868475134
-117.0 -11.0 0.16255651459103987
-117.0 -9.0 0.176531031648171
-117.0 -7.0 0.1884504726674887
-117.0 -5.0 0.19831483764899302
-117.0 -3.0 0.20674064940402795
-117.0 -1.0 0.2147554459515002
-117.0 1.0 0.2209206740649404
-117.0 3.0 0.22441430332922319
-117.0 5.0 0.22749691738594327
-117.0 7.0 0.22934648581997533
-117.0 9.0 0.23201808466913276
-117.0 11.0 0.23242909987669544
-117.0 13.0 0.2316070694615701
-117.0 15.0 0.2281134401972873
-117.0 17.0 0.22441430332922319
-117.0 19.0 0.21742704480065764
-117.0 21.0 0.20632963419646527
-117.0 23.0 0.19482120838471023
-117.0 25.0 0.17570900123304561
-117.0 27.0 0.15515824085491164
-117.0 29.0 0.1282367447595561
-117.0 31.0 0.10521989313604603
-117.0 33.0 0.08775174681463214
-117.0 35.0 0.07233867653103165
-117.0 37.0 0.06247431154952733
-117.0 39.0 0.05425400739827373
-117.0 41.0 0.0468557336621455
-117.0 43.0 0.039251952322235925
-117.0 45.0 0.031237155774763666
-117.0 47.0 0.024866420057542128
-117.0 49.0 0.02013974517057131
-117.0 51.0 0.016646115906288533
-117.0 53.0 0.011508425811755036
-117.0 55.0 0.008631319358816275
-117.0 57.0 0.007192766132346897
-117.0 59.0 0.005137690094533498
-117.0 61.0 0.004932182490752158
-117.0 63.0 0.004110152075626798
-117.0 65.0 0.0030826140567200987
-117.0 67.0 0.0026715988491574187
-117.0 69.0 0.002055076037813399
-117.0 71.0 0.0018495684340320592
-117.0 73.0 0.0014385532264693795
-117.0 75.0 6.165228113440197E-4
-117.0 77.0 6.165228113440197E-4
-117.0 79.0 6.165228113440197E-4
-117.0 81.0 6.165228113440197E-4
-117.0 83.0 6.165228113440197E-4
-117.0 85.0 6.165228113440197E-4
-117.0 87.0 6.165228113440197E-4
-117.0 89.0 6.165228113440197E-4
-117.0 91.0 6.165228113440197E-4
-117.0 93.0 0.0010275380189066995
-117.0 95.0 0.0014385532264693795
-117.0 97.0 0.0014385532264693795
-117.0 99.0 0.0018495684340320592
-117.0 101.0 0.002055076037813399
-117.0 103.0 0.002260583641594739
-117.0 105.0 0.0026715988491574187
-117.0 107.0 0.0026715988491574187
-117.0 109.0 0.002877106452938759
-117.0 111.0 0.0036991368680641184
-117.0 113.0 0.004110152075626798
-117.0 115.0 0.004110152075626798
-117.0 117.0 0.004521167283189478
-117.0 119.0 0.005137690094533498
-117.0 121.0 0.005137690094533498
-117.0 123.0 0.005548705302096177
-117.0 125.0 0.006987258528565557
-117.0 127.0 0.007398273736128237
-117.0 129.0 0.008631319358816275
-117.0 131.0 0.010069872585285656
-117.0 133.0 0.011508425811755036
-117.0 135.0 0.015002055076037813
-117.0 137.0 0.018084669132757913
-117.0 139.0 0.020345252774352653
-117.0 141.0 0.024866420057542128
-117.0 143.0 0.029798602548294285
-117.0 145.0 0.036991368680641186
-117.0 147.0 0.04254007398273736
-117.0 149.0 0.04932182490752158
-117.0 151.0 0.054870530209617754
-117.0 153.0 0.06165228113440197
-117.0 155.0 0.06761200164406082
-117.0 157.0 0.07398273736128237
-117.0 159.0 0.08364159473900534
-117.0 161.0 0.09535552815454172
-117.0 163.0 0.10398684751335799
-117.0 165.0 0.11426222770242499
-117.0 167.0 0.12618166872174272
-117.0 169.0 0.13974517057131114
-117.0 171.0 0.1498150431565968
-117.0 173.0 0.15926839293053843
-117.0 175.0 0.1658446362515413
-117.0 177.0 0.17242087957254418
-117.0 179.0 0.17858610768598437
-115.0 -179.0 0.1915330867242088
-115.0 -177.0 0.19584874640361694
-115.0 -175.0 0.19749280723386764
-115.0 -173.0 0.19934237566789972
-115.0 -171.0 0.20221948212083848
-115.0 -169.0 0.20674064940402795
-115.0 -167.0 0.2120838471023428
-115.0 -165.0 0.2168105219893136
-115.0 -163.0 0.22133168927250307
-115.0 -161.0 0.22277024249897245
-115.0 -159.0 0.22441430332922319
-115.0 -157.0 0.22359227291409783
-115.0 -155.0 0.22153719687628443
-115.0 -153.0 0.21660501438553226
-115.0 -151.0 0.20776818742293465
-115.0 -149.0 0.19831483764899302
-115.0 -147.0 0.18557336621454995
-115.0 -145.0 0.17180435676120018
-115.0 -143.0 0.15577476366625564
-115.0 -141.0 0.1391286477599671
-115.0 -139.0 0.11878339498561447
-115.0 -137.0 0.10665844636251541
-115.0 -135.0 0.09617755856966707
-115.0 -133.0 0.08487464036169338
-115.0 -131.0 0.07583230579531443
-115.0 -129.0 0.07028360049321825
-115.0 -127.0 0.06761200164406082
-115.0 -125.0 0.06452938758734073
-115.0 -123.0 0.062063296341964655
-115.0 -121.0 0.05939169749280723
-115.0 -119.0 0.056925606247431156
-115.0 -117.0 0.05425400739827373
-115.0 -115.0 0.05158240854911632
-115.0 -113.0 0.04952733251130292
-115.0 -111.0 0.0468557336621455
-115.0 -109.0 0.04500616522811344
-115.0 -107.0 0.04192355117139334
-115.0 -105.0 0.04048499794492396
-115.0 -103.0 0.038429921907110566
-115.0 -101.0 0.035552815454171806
-115.0 -99.0 0.03308672420879573
-115.0 -97.0 0.03020961775585697
-115.0 -95.0 0.028565556925606247
-115.0 -93.0 0.02548294286888615
-115.0 -91.0 0.02322235922729141
-115.0 -89.0 0.02055076037813399
-115.0 -87.0 0.01952322235922729
-115.0 -85.0 0.01829017673653925
-115.0 -83.0 0.017057131113851213
-115.0 -81.0 0.015824085491163174
-115.0 -79.0 0.014180024660912454
-115.0 -77.0 0.012946979038224414
-115.0 -75.0 0.011508425811755036
-115.0 -73.0 0.010686395396629675
-115.0 -71.0 0.010069872585285656
-115.0 -69.0 0.010069872585285656
-115.0 -67.0 0.010069872585285656
-115.0 -65.0 0.010069872585285656
-115.0 -63.0 0.010069872585285656
-115.0 -61.0 0.010069872585285656
-115.0 -59.0 0.010069872585285656
-115.0 -57.0 0.010069872585285656
-115.0 -55.0 0.010069872585285656
-115.0 -53.0 0.010480887792848335
-115.0 -51.0 0.011508425811755036
-115.0 -49.0 0.012741471434443074
-115.0 -47.0 0.014591039868475134
-115.0 -45.0 0.016235100698725854
-115.0 -43.0 0.01829017673653925
-115.0 -41.0 0.020345252774352653
-115.0 -39.0 0.02404438964241677
-115.0 -37.0 0.029182079736950268
-115.0 -35.0 0.03329223181257707
-115.0 -33.0 0.0396629675297986
-115.0 -31.0 0.04541718043567612
-115.0 -29.0 0.051171393341553635
-115.0 -27.0 0.05877517468146321
-115.0 -25.0 0.06555692560624743
-115.0 -23.0 0.07418824496506371
-115.0 -21.0 0.08898479243732019
-115.0 -19.0 0.10583641594739006
-115.0 -17.0 0.12679819153308672
-115.0 -15.0 0.1514591039868475
-115.0 -13.0 0.17159884915741883
-115.0 -11.0 0.1890669954788327
-115.0 -9.0 0.2024249897246198
-115.0 -7.0 0.21639950678175093
-115.0 -5.0 0.22667488697081792
-115.0 -3.0 0.23653925195232223
-115.0 -1.0 0.24270448006576242
-115.0 1.0 0.24825318536785862
-115.0 3.0 0.2542129058775175
-115.0 5.0 0.2575010275380189
-115.0 7.0 0.26037813399095766
-115.0 9.0 0.26202219482120837
-115.0 11.0 0.2622277024249897
-115.0 13.0 0.26202219482120837
-115.0 15.0 0.25873407316070696
-115.0 17.0 0.2538018906699548
-115.0 19.0 0.24496506370735718
-115.0 21.0 0.23468968351829017
-115.0 23.0 0.22071516646115907
-115.0 25.0 0.20098643649815043
-115.0 27.0 0.1808466913275791
-115.0 29.0 0.15515824085491164
-115.0 31.0 0.12351006987258528
-115.0 33.0 0.10152075626798192
-115.0 35.0 0.08138101109741061
-115.0 37.0 0.06761200164406082
-115.0 39.0 0.05795314426633785
-115.0 41.0 0.04952733251130292
-115.0 43.0 0.04089601315248664
-115.0 45.0 0.03329223181257707
-115.0 47.0 0.02609946568023017
-115.0 49.0 0.020345252774352653
-115.0 51.0 0.017673653925195234
-115.0 53.0 0.013152486642005754
-115.0 55.0 0.009864364981504316
-115.0 57.0 0.007398273736128237
-115.0 59.0 0.006165228113440197
-115.0 61.0 0.005137690094533498
-115.0 63.0 0.004315659679408138
-115.0 65.0 0.004110152075626798
-115.0 67.0 0.0030826140567200987
-115.0 69.0 0.0026715988491574187
-115.0 71.0 0.002055076037813399
-115.0 73.0 0.0018495684340320592
-115.0 75.0 0.0014385532264693795
-115.0 77.0 0.0012330456226880395
-115.0 79.0 6.165228113440197E-4
-115.0 81.0 6.165228113440197E-4
-115.0 83.0 6.165228113440197E-4
-115.0 85.0 6.165228113440197E-4
-115.0 87.0 6.165228113440197E-4
-115.0 89.0 6.165228113440197E-4
-115.0 91.0 0.0012330456226880395
-115.0 93.0 0.0014385532264693795
-115.0 95.0 0.0016440608302507192
-115.0 97.0 0.0018495684340320592
-115.0 99.0 0.002055076037813399
-115.0 101.0 0.0026715988491574187
-115.0 103.0 0.0026715988491574187
-115.0 105.0 0.002877106452938759
-115.0 107.0 0.0030826140567200987
-115.0 109.0 0.004110152075626798
-115.0 111.0 0.004110152075626798
-115.0 113.0 0.004110152075626798
-115.0 115.0 0.004521167283189478
-115.0 117.0 0.005137690094533498
-115.0 119.0 0.005137690094533498
-115.0 121.0 0.005343197698314837
-115.0 123.0 0.006370735717221537
-115.0 125.0 0.007192766132346897
-115.0 127.0 0.008014796547472256
-115.0 129.0 0.009658857377722976
-115.0 131.0 0.010480887792848335
-115.0 133.0 0.013152486642005754
-115.0 135.0 0.016235100698725854
-115.0 137.0 0.019317714755445952
-115.0 139.0 0.02157829839704069
-115.0 141.0 0.02609946568023017
-115.0 143.0 0.031237155774763666
-115.0 145.0 0.038429921907110566
-115.0 147.0 0.0448006576243321
-115.0 149.0 0.050349362926428276
-115.0 151.0 0.056925606247431156
-115.0 153.0 0.06350184956843404
-115.0 155.0 0.0690505548705302
-115.0 157.0 0.07788738183312782
-115.0 159.0 0.0896013152486642
-115.0 161.0 0.10090423345663789
-115.0 163.0 0.11200164406083025
-115.0 165.0 0.12268803945745993
-115.0 167.0 0.13727907932593506
-115.0 169.0 0.1498150431565968
-115.0 171.0 0.1611179613645705
-115.0 173.0 0.16769420468557336
-115.0 175.0 0.17570900123304561
-115.0 177.0 0.18207973695026716
-115.0 179.0 0.18577887381833127
-113.0 -179.0 0.1987258528565557
-113.0 -177.0 0.2013974517057131
-113.0 -175.0 0.20530209617755857
-113.0 -173.0 0.20838471023427868
-113.0 -171.0 0.21331689272503082
-113.0 -169.0 0.21742704480065764
-113.0 -167.0 0.22235922729140978
-113.0 -165.0 0.22749691738594327
-113.0 -163.0 0.2332511302918208
-113.0 -161.0 0.23674475955610358
-113.0 -159.0 0.23818331278257296
-113.0 -157.0 0.2379778051787916
-113.0 -155.0 0.23612823674475955
-113.0 -153.0 0.22893547061241265
-113.0 -151.0 0.22235922729140978
-113.0 -149.0 0.2131113851212495
-113.0 -147.0 0.19934237566789972
-113.0 -145.0 0.18516235100698725
-113.0 -143.0 0.1685162351006987
-113.0 -141.0 0.15269214960953556
-113.0 -139.0 0.1327579120427456
-113.0 -137.0 0.1163173037402384
-113.0 -135.0 0.10357583230579531
-113.0 -133.0 0.09350595972050967
-113.0 -131.0 0.08364159473900534
-113.0 -129.0 0.07583230579531443
-113.0 -127.0 0.07131113851212495
-113.0 -125.0 0.06802301685162351
-113.0 -123.0 0.06555692560624743
-113.0 -121.0 0.06288532675709001
-113.0 -119.0 0.060624743115495275
-113.0 -117.0 0.057747636662556515
-113.0 -115.0 0.054870530209617754
-113.0 -113.0 0.051993423756678994
-113.0 -111.0 0.04952733251130292
-113.0 -109.0 0.0468557336621455
-113.0 -107.0 0.04459515002055076
-113.0 -105.0 0.04130702836004932
-113.0 -103.0 0.03986847513357994
-113.0 -101.0 0.03801890669954788
-113.0 -99.0 0.03473078503904645
-113.0 -97.0 0.032675709001233046
-113.0 -95.0 0.029798602548294285
-113.0 -93.0 0.027538018906699546
-113.0 -91.0 0.024866420057542128
-113.0 -89.0 0.02240032881216605
-113.0 -87.0 0.020345252774352653
-113.0 -85.0 0.01952322235922729
-113.0 -83.0 0.01829017673653925
-113.0 -81.0 0.017057131113851213
-113.0 -79.0 0.015824085491163174
-113.0 -77.0 0.014180024660912454
-113.0 -75.0 0.013152486642005754
-113.0 -73.0 0.011713933415536375
-113.0 -71.0 0.011302918207973694
-113.0 -69.0 0.010480887792848335
-113.0 -67.0 0.010480887792848335
-113.0 -65.0 0.010069872585285656
-113.0 -63.0 0.010069872585285656
-113.0 -61.0 0.010069872585285656
-113.0 -59.0 0.010480887792848335
-113.0 -57.0 0.010480887792848335
-113.0 -55.0 0.011097410604192354
-113.0 -53.0 0.011713933415536375
-113.0 -51.0 0.013152486642005754
-113.0 -49.0 0.014385532264693794
-113.0 -47.0 0.016029593094944512
-113.0 -45.0 0.018084669132757913
-113.0 -43.0 0.01993423756678997
-113.0 -41.0 0.02301685162351007
-113.0 -39.0 0.027538018906699546
-113.0 -37.0 0.03247020139745171
-113.0 -35.0 0.038429921907110566
-113.0 -33.0 0.04336210439786272
-113.0 -31.0 0.04952733251130292
-113.0 -29.0 0.055692560624743113
-113.0 -27.0 0.06309083436087136
-113.0 -25.0 0.07069461570078094
-113.0 -23.0 0.08487464036169338
-113.0 -21.0 0.1019317714755446
-113.0 -19.0 0.12412659268392931
-113.0 -17.0 0.15371968762844226
-113.0 -15.0 0.17735306206329635
-113.0 -13.0 0.197698314837649
-113.0 -11.0 0.21598849157418826
-113.0 -9.0 0.23057953144266338
-113.0 -7.0 0.2441430332922318
-113.0 -5.0 0.25709001233045625
-113.0 -3.0 0.26839293053842994
-113.0 -1.0 0.2784628031237156
-113.0 1.0 0.2862720920674065
-113.0 3.0 0.2899712289354706
-113.0 5.0 0.292642827784628
-113.0 7.0 0.2955199342375668
-113.0 9.0 0.2965474722564735
-113.0 11.0 0.2981915330867242
-113.0 13.0 0.29675297986025484
-113.0 15.0 0.2934648581997534
-113.0 17.0 0.2893547061241266
-113.0 19.0 0.2784628031237156
-113.0 21.0 0.2622277024249897
-113.0 23.0 0.24496506370735718
-113.0 25.0 0.2264693793670366
-113.0 27.0 0.2024249897246198
-113.0 29.0 0.177147554459515
-113.0 31.0 0.14837648993012742
-113.0 33.0 0.11508425811755035
-113.0 35.0 0.09350595972050967
-113.0 37.0 0.07254418413481299
-113.0 39.0 0.06185778873818331
-113.0 41.0 0.05219893136046034
-113.0 43.0 0.043773119605425403
-113.0 45.0 0.035552815454171806
-113.0 47.0 0.028154541718043567
-113.0 49.0 0.02178380600082203
-113.0 51.0 0.018495684340320593
-113.0 53.0 0.015002055076037813
-113.0 55.0 0.010480887792848335
-113.0 57.0 0.008631319358816275
-113.0 59.0 0.007192766132346897
-113.0 61.0 0.005343197698314837
-113.0 63.0 0.005137690094533498
-113.0 65.0 0.004521167283189478
-113.0 67.0 0.004110152075626798
-113.0 69.0 0.0032881216605014385
-113.0 71.0 0.002877106452938759
-113.0 73.0 0.0026715988491574187
-113.0 75.0 0.0018495684340320592
-113.0 77.0 0.0016440608302507192
-113.0 79.0 0.0014385532264693795
-113.0 81.0 0.0012330456226880395
-113.0 83.0 0.0012330456226880395
-113.0 85.0 0.0012330456226880395
-113.0 87.0 0.0014385532264693795
-113.0 89.0 0.0014385532264693795
-113.0 91.0 0.0014385532264693795
-113.0 93.0 0.0018495684340320592
-113.0 95.0 0.002055076037813399
-113.0 97.0 0.002260583641594739
-113.0 99.0 0.0026715988491574187
-113.0 101.0 0.0026715988491574187
-113.0 103.0 0.002877106452938759
-113.0 105.0 0.0032881216605014385
-113.0 107.0 0.004110152075626798
-113.0 109.0 0.004110152075626798
-113.0 111.0 0.004110152075626798
-113.0 113.0 0.004726674886970818
-113.0 115.0 0.005137690094533498
-113.0 117.0 0.005137690094533498
-113.0 119.0 0.005343197698314837
-113.0 121.0 0.006370735717221537
-113.0 123.0 0.007192766132346897
-113.0 125.0 0.007809288943690916
-113.0 127.0 0.009247842170160296
-113.0 129.0 0.010069872585285656
-113.0 131.0 0.012124948623099055
-113.0 133.0 0.015207562679819153
-113.0 135.0 0.018084669132757913
-113.0 137.0 0.02013974517057131
-113.0 139.0 0.02322235922729141
-113.0 141.0 0.028154541718043567
-113.0 143.0 0.03329223181257707
-113.0 145.0 0.040073982737361284
-113.0 147.0 0.04644471845458282
-113.0 149.0 0.053226469379367036
-113.0 151.0 0.059186189889025895
-113.0 153.0 0.06576243321002877
-113.0 155.0 0.07254418413481299
-113.0 157.0 0.08364159473900534
-113.0 159.0 0.09638306617344841
-113.0 161.0 0.10686395396629675
-113.0 163.0 0.11816687217427045
-113.0 165.0 0.1327579120427456
-113.0 167.0 0.14837648993012742
-113.0 169.0 0.1611179613645705
-113.0 171.0 0.16872174270448007
-113.0 173.0 0.17838060008220305
-113.0 175.0 0.18516235100698725
-113.0 177.0 0.19173859432799015
-113.0 179.0 0.19687628442252364
-111.0 -179.0 0.20838471023427868
-111.0 -177.0 0.21228935470612412
-111.0 -175.0 0.21557747636662555
-111.0 -173.0 0.21886559802712702
-111.0 -171.0 0.22277024249897245
-111.0 -169.0 0.2281134401972873
-111.0 -167.0 0.2353062063296342
-111.0 -165.0 0.24085491163173037
-111.0 -163.0 0.24558158651870118
-111.0 -161.0 0.25092478421701603
-111.0 -159.0 0.2531853678586108
-111.0 -157.0 0.25297986025482944
-111.0 -155.0 0.24928072338676532
-111.0 -153.0 0.2441430332922318
-111.0 -151.0 0.23674475955610358
-111.0 -149.0 0.22564734895191121
-111.0 -147.0 0.21331689272503082
-111.0 -145.0 0.197698314837649
-111.0 -143.0 0.1812577065351418
-111.0 -141.0 0.16440608302507193
-111.0 -139.0 0.14817098232634607
-111.0 -137.0 0.12762022194821207
-111.0 -135.0 0.11261816687217427
-111.0 -133.0 0.10152075626798192
-111.0 -131.0 0.09145088368269626
-111.0 -129.0 0.08220304151253596
-111.0 -127.0 0.07583230579531443
-111.0 -125.0 0.0721331689272503
-111.0 -123.0 0.06843403205918619
-111.0 -121.0 0.0663789560213728
-111.0 -119.0 0.06309083436087136
-111.0 -117.0 0.060624743115495275
-111.0 -115.0 0.05733662145499383
-111.0 -113.0 0.05425400739827373
-111.0 -111.0 0.0509658857377723
-111.0 -109.0 0.04870530209617756
-111.0 -107.0 0.04644471845458282
-111.0 -105.0 0.04336210439786272
-111.0 -103.0 0.04089601315248664
-111.0 -101.0 0.03904644471845458
-111.0 -99.0 0.036991368680641186
-111.0 -97.0 0.03390875462392109
-111.0 -95.0 0.031237155774763666
-111.0 -93.0 0.029182079736950268
-111.0 -91.0 0.02651048088779285
-111.0 -89.0 0.02424989724619811
-111.0 -87.0 0.02178380600082203
-111.0 -85.0 0.02013974517057131
-111.0 -83.0 0.019317714755445952
-111.0 -81.0 0.018084669132757913
-111.0 -79.0 0.01685162351006987
-111.0 -77.0 0.015207562679819153
-111.0 -75.0 0.014180024660912454
-111.0 -73.0 0.013152486642005754
-111.0 -71.0 0.012124948623099055
-111.0 -69.0 0.011508425811755036
-111.0 -67.0 0.011302918207973694
-111.0 -65.0 0.011097410604192354
-111.0 -63.0 0.011097410604192354
-111.0 -61.0 0.011097410604192354
-111.0 -59.0 0.011302918207973694
-111.0 -57.0 0.011508425811755036
-111.0 -55.0 0.012124948623099055
-111.0 -53.0 0.013152486642005754
-111.0 -51.0 0.014591039868475134
-111.0 -49.0 0.016029593094944512
-111.0 -47.0 0.018084669132757913
-111.0 -45.0 0.01952322235922729
-111.0 -43.0 0.02178380600082203
-111.0 -41.0 0.02609946568023017
-111.0 -39.0 0.03020961775585697
-111.0 -37.0 0.0365803534730785
-111.0 -35.0 0.04089601315248664
-111.0 -33.0 0.04726674886970818
-111.0 -31.0 0.05384299219071106
-111.0 -29.0 0.060624743115495275
-111.0 -27.0 0.06781750924784218
-111.0 -25.0 0.07891491985203453
-111.0 -23.0 0.09843814221126182
-111.0 -21.0 0.11878339498561447
-111.0 -19.0 0.1508425811755035
-111.0 -17.0 0.17858610768598437
-111.0 -15.0 0.20221948212083848
-111.0 -13.0 0.22420879572544183
-111.0 -11.0 0.24270448006576242
-111.0 -9.0 0.261200164406083
-111.0 -7.0 0.281134401972873
-111.0 -5.0 0.29243732018084667
-111.0 -3.0 0.3049732840115084
-111.0 -1.0 0.3183312782572955
-111.0 1.0 0.32675709001233044
-111.0 3.0 0.3362104397862721
-111.0 5.0 0.34175914508836824
-111.0 7.0 0.34895191122071517
-111.0 9.0 0.353062063296342
-111.0 11.0 0.3553226469379367
-111.0 13.0 0.35121249486230993
-111.0 15.0 0.3429921907110563
-111.0 17.0 0.3306617344841759
-111.0 19.0 0.31381011097410605
-111.0 21.0 0.2928483353884094
-111.0 23.0 0.2735306206329634
-111.0 25.0 0.24743115495273324
-111.0 27.0 0.22420879572544183
-111.0 29.0 0.19749280723386764
-111.0 31.0 0.16543362104397863
-111.0 33.0 0.1313193588162762
-111.0 35.0 0.10213727907932593
-111.0 37.0 0.07891491985203453
-111.0 39.0 0.06535141800246609
-111.0 41.0 0.054870530209617754
-111.0 43.0 0.04644471845458282
-111.0 45.0 0.038429921907110566
-111.0 47.0 0.029798602548294285
-111.0 49.0 0.02383888203863543
-111.0 51.0 0.01952322235922729
-111.0 53.0 0.017057131113851213
-111.0 55.0 0.013152486642005754
-111.0 57.0 0.010069872585285656
-111.0 59.0 0.008425811755034936
-111.0 61.0 0.007192766132346897
-111.0 63.0 0.005959720509658858
-111.0 65.0 0.005137690094533498
-111.0 67.0 0.004932182490752158
-111.0 69.0 0.004110152075626798
-111.0 71.0 0.004110152075626798
-111.0 73.0 0.002877106452938759
-111.0 75.0 0.0026715988491574187
-111.0 77.0 0.002055076037813399
-111.0 79.0 0.002055076037813399
-111.0 81.0 0.0018495684340320592
-111.0 83.0 0.0016440608302507192
-111.0 85.0 0.0016440608302507192
-111.0 87.0 0.0018495684340320592
-111.0 89.0 0.0018495684340320592
-111.0 91.0 0.002055076037813399
-111.0 93.0 0.002055076037813399
-111.0 95.0 0.0026715988491574187
-111.0 97.0 0.0026715988491574187
-111.0 99.0 0.002877106452938759
-111.0 101.0 0.0030826140567200987
-111.0 103.0 0.0036991368680641184
-111.0 105.0 0.004110152075626798
-111.0 107.0 0.004110152075626798
-111.0 109.0 0.004315659679408138
-111.0 111.0 0.004932182490752158
-111.0 113.0 0.005137690094533498
-111.0 115.0 0.005137690094533498
-111.0 117.0 0.005343197698314837
-111.0 119.0 0.006370735717221537
-111.0 121.0 0.007192766132346897
-111.0 123.0 0.007809288943690916
-111.0 125.0 0.008836826962597617
-111.0 127.0 0.010069872585285656
-111.0 129.0 0.011508425811755036
-111.0 131.0 0.014591039868475134
-111.0 133.0 0.017057131113851213
-111.0 135.0 0.01952322235922729
-111.0 137.0 0.02157829839704069
-111.0 139.0 0.02548294286888615
-111.0 141.0 0.029798602548294285
-111.0 143.0 0.036374845869297165
-111.0 145.0 0.04192355117139334
-111.0 147.0 0.04870530209617756
-111.0 149.0 0.054870530209617754
-111.0 151.0 0.06185778873818331
-111.0 153.0 0.06822852445540485
-111.0 155.0 0.07665433621043978
-111.0 157.0 0.08939580764488286
-111.0 159.0 0.10172626387176326
-111.0 161.0 0.11385121249486231
-111.0 163.0 0.1282367447595561
-111.0 165.0 0.146321413892314
-111.0 167.0 0.15906288532675708
-111.0 169.0 0.16954377311960542
-111.0 171.0 0.1812577065351418
-111.0 173.0 0.18968351829017674
-111.0 175.0 0.19687628442252364
-111.0 177.0 0.20016440608302508
-111.0 179.0 0.20448006576243322
-109.0 -179.0 0.22030415125359637
-109.0 -177.0 0.22235922729140978
-109.0 -175.0 0.22585285655569257
-109.0 -173.0 0.22893547061241265
-109.0 -171.0 0.23612823674475955
-109.0 -169.0 0.24106041923551172
-109.0 -167.0 0.24722564734895192
-109.0 -165.0 0.25606247431154955
-109.0 -163.0 0.26202219482120837
-109.0 -161.0 0.2677764077270859
-109.0 -159.0 0.27065351418002465
-109.0 -157.0 0.270242498972462
-109.0 -155.0 0.2667488697081792
-109.0 -153.0 0.25873407316070696
-109.0 -151.0 0.2486642005754213
-109.0 -149.0 0.23818331278257296
-109.0 -147.0 0.22441430332922319
-109.0 -145.0 0.20838471023427868
-109.0 -143.0 0.1935881627620222
-109.0 -141.0 0.17447595561035759
-109.0 -139.0 0.15782983970406905
-109.0 -137.0 0.13933415536374846
-109.0 -135.0 0.11878339498561447
-109.0 -133.0 0.10748047677764078
-109.0 -131.0 0.09741060419235512
-109.0 -129.0 0.08898479243732019
-109.0 -127.0 0.08138101109741061
-109.0 -125.0 0.07542129058775175
-109.0 -123.0 0.0721331689272503
-109.0 -121.0 0.06843403205918619
-109.0 -119.0 0.06617344841759146
-109.0 -117.0 0.06267981915330867
-109.0 -115.0 0.05939169749280723
-109.0 -113.0 0.05672009864364982
-109.0 -111.0 0.05363748458692972
-109.0 -109.0 0.0499383477188656
-109.0 -107.0 0.04726674886970818
-109.0 -105.0 0.04500616522811344
-109.0 -103.0 0.04192355117139334
-109.0 -101.0 0.04048499794492396
-109.0 -99.0 0.038429921907110566
-109.0 -97.0 0.03534730785039047
-109.0 -95.0 0.032675709001233046
-109.0 -93.0 0.029798602548294285
-109.0 -91.0 0.027743526510480888
-109.0 -89.0 0.024866420057542128
-109.0 -87.0 0.02260583641594739
-109.0 -85.0 0.02055076037813399
-109.0 -83.0 0.01952322235922729
-109.0 -81.0 0.01829017673653925
-109.0 -79.0 0.017468146321413892
-109.0 -77.0 0.016235100698725854
-109.0 -75.0 0.015207562679819153
-109.0 -73.0 0.014180024660912454
-109.0 -71.0 0.013152486642005754
-109.0 -69.0 0.012946979038224414
-109.0 -67.0 0.012124948623099055
-109.0 -65.0 0.011919441019317715
-109.0 -63.0 0.011919441019317715
-109.0 -61.0 0.011919441019317715
-109.0 -59.0 0.012124948623099055
-109.0 -57.0 0.013152486642005754
-109.0 -55.0 0.013974517057131115
-109.0 -53.0 0.015002055076037813
-109.0 -51.0 0.016235100698725854
-109.0 -49.0 0.018084669132757913
-109.0 -47.0 0.01952322235922729
-109.0 -45.0 0.02055076037813399
-109.0 -43.0 0.024866420057542128
-109.0 -41.0 0.029593094944512947
-109.0 -39.0 0.0345252774352651
-109.0 -37.0 0.04048499794492396
-109.0 -35.0 0.04541718043567612
-109.0 -33.0 0.05076037813399096
-109.0 -31.0 0.057747636662556515
-109.0 -29.0 0.06514591039868475
-109.0 -27.0 0.07418824496506371
-109.0 -25.0 0.09309494451294698
-109.0 -23.0 0.11344019728729964
-109.0 -21.0 0.146321413892314
-109.0 -19.0 0.17632552404438964
-109.0 -17.0 0.20427455815865186
-109.0 -15.0 0.22975750102753803
-109.0 -13.0 0.2542129058775175
-109.0 -11.0 0.28031237155774763
-109.0 -9.0 0.29675297986025484
-109.0 -7.0 0.3205918618988903
-109.0 -5.0 0.3409371146732429
-109.0 -3.0 0.36128236744759556
-109.0 -1.0 0.3791615289765721
-109.0 1.0 0.39066995478832717
-109.0 3.0 0.3995067817509248
-109.0 5.0 0.40793259350595973
-109.0 7.0 0.41368680641183725
-109.0 9.0 0.4196465269214961
-109.0 11.0 0.4210850801479655
-109.0 13.0 0.417796958487464
-109.0 15.0 0.4083436087135224
-109.0 17.0 0.3925195232223592
-109.0 19.0 0.36950267159884914
-109.0 21.0 0.3347718865598027
-109.0 23.0 0.3002466091245376
-109.0 25.0 0.2735306206329634
-109.0 27.0 0.24270448006576242
-109.0 29.0 0.21393341553637485
-109.0 31.0 0.1818742293464858
-109.0 33.0 0.14837648993012742
-109.0 35.0 0.11241265926839293
-109.0 37.0 0.08734073160706946
-109.0 39.0 0.06843403205918619
-109.0 41.0 0.057747636662556515
-109.0 43.0 0.0478832716810522
-109.0 45.0 0.04048499794492396
-109.0 47.0 0.032675709001233046
-109.0 49.0 0.02609946568023017
-109.0 51.0 0.02055076037813399
-109.0 53.0 0.018495684340320593
-109.0 55.0 0.015824085491163174
-109.0 57.0 0.012124948623099055
-109.0 59.0 0.010069872585285656
-109.0 61.0 0.008631319358816275
-109.0 63.0 0.007398273736128237
-109.0 65.0 0.006576243321002877
-109.0 67.0 0.005343197698314837
-109.0 69.0 0.005137690094533498
-109.0 71.0 0.004521167283189478
-109.0 73.0 0.004110152075626798
-109.0 75.0 0.0036991368680641184
-109.0 77.0 0.002877106452938759
-109.0 79.0 0.0026715988491574187
-109.0 81.0 0.0026715988491574187
-109.0 83.0 0.0026715988491574187
-109.0 85.0 0.002260583641594739
-109.0 87.0 0.002466091245376079
-109.0 89.0 0.0026715988491574187
-109.0 91.0 0.0026715988491574187
-109.0 93.0 0.0026715988491574187
-109.0 95.0 0.002877106452938759
-109.0 97.0 0.0030826140567200987
-109.0 99.0 0.0036991368680641184
-109.0 101.0 0.004110152075626798
-109.0 103.0 0.004110152075626798
-109.0 105.0 0.004110152075626798
-109.0 107.0 0.004726674886970818
-109.0 109.0 0.005137690094533498
-109.0 111.0 0.005137690094533498
-109.0 113.0 0.005137690094533498
-109.0 115.0 0.005959720509658858
-109.0 117.0 0.006987258528565557
-109.0 119.0 0.007192766132346897
-109.0 121.0 0.007809288943690916
-109.0 123.0 0.009042334566378957
-109.0 125.0 0.010069872585285656
-109.0 127.0 0.011508425811755036
-109.0 129.0 0.013974517057131115
-109.0 131.0 0.01685162351006987
-109.0 133.0 0.019317714755445952
-109.0 135.0 0.020345252774352653
-109.0 137.0 0.02404438964241677
-109.0 139.0 0.02836004932182491
-109.0 141.0 0.03308672420879573
-109.0 143.0 0.03904644471845458
-109.0 145.0 0.04521167283189478
-109.0 147.0 0.0509658857377723
-109.0 149.0 0.057747636662556515
-109.0 151.0 0.06473489519112208
-109.0 153.0 0.07233867653103165
-109.0 155.0 0.08261405672009864
-109.0 157.0 0.09658857377722976
-109.0 159.0 0.10830250719276613
-109.0 161.0 0.12268803945745993
-109.0 163.0 0.14221126181668722
-109.0 165.0 0.1570078092889437
-109.0 167.0 0.16892725030826142
-109.0 169.0 0.18372379778051787
-109.0 171.0 0.19482120838471023
-109.0 173.0 0.20016440608302508
-109.0 175.0 0.20674064940402795
-109.0 177.0 0.2127003699136868
-109.0 179.0 0.21701602959309493
-107.0 -179.0 0.23201808466913276
-107.0 -177.0 0.23592272914097823
-107.0 -175.0 0.23838882038635428
-107.0 -173.0 0.24270448006576242
-107.0 -171.0 0.24804767776407727
-107.0 -169.0 0.2568845047266749
-107.0 -167.0 0.2648993012741471
-107.0 -165.0 0.27414714344430746
-107.0 -163.0 0.28277846280312374
-107.0 -161.0 0.2872996300863132
-107.0 -159.0 0.2893547061241266
-107.0 -157.0 0.28914919852034526
-107.0 -155.0 0.28565556925606245
-107.0 -153.0 0.27538018906699546
-107.0 -151.0 0.2626387176325524
-107.0 -149.0 0.24928072338676532
-107.0 -147.0 0.23612823674475955
-107.0 -145.0 0.2192766132346897
-107.0 -143.0 0.2007809288943691
-107.0 -141.0 0.1843403205918619
-107.0 -139.0 0.16522811344019728
-107.0 -137.0 0.14837648993012742
-107.0 -135.0 0.12803123715577477
-107.0 -133.0 0.11385121249486231
-107.0 -131.0 0.1019317714755446
-107.0 -129.0 0.09391697492807234
-107.0 -127.0 0.08590217838060009
-107.0 -125.0 0.07891491985203453
-107.0 -123.0 0.07439375256884505
-107.0 -121.0 0.07069461570078094
-107.0 -119.0 0.06761200164406082
-107.0 -117.0 0.06473489519112208
-107.0 -115.0 0.06185778873818331
-107.0 -113.0 0.0581586518701192
-107.0 -111.0 0.054870530209617754
-107.0 -109.0 0.0509658857377723
-107.0 -107.0 0.04849979449239622
-107.0 -105.0 0.0458281956432388
-107.0 -103.0 0.04254007398273736
-107.0 -101.0 0.04089601315248664
-107.0 -99.0 0.038635429510891904
-107.0 -97.0 0.035758323057953144
-107.0 -95.0 0.03329223181257707
-107.0 -93.0 0.030415125359638306
-107.0 -91.0 0.028976572133168926
-107.0 -89.0 0.02609946568023017
-107.0 -87.0 0.02342786683107275
-107.0 -85.0 0.02116728318947801
-107.0 -83.0 0.02013974517057131
-107.0 -81.0 0.019317714755445952
-107.0 -79.0 0.018084669132757913
-107.0 -77.0 0.017057131113851213
-107.0 -75.0 0.015824085491163174
-107.0 -73.0 0.015002055076037813
-107.0 -71.0 0.014180024660912454
-107.0 -69.0 0.013563501849568433
-107.0 -67.0 0.013152486642005754
-107.0 -65.0 0.013152486642005754
-107.0 -63.0 0.013152486642005754
-107.0 -61.0 0.013152486642005754
-107.0 -59.0 0.013974517057131115
-107.0 -57.0 0.014591039868475134
-107.0 -55.0 0.015824085491163174
-107.0 -53.0 0.017057131113851213
-107.0 -51.0 0.018084669132757913
-107.0 -49.0 0.01952322235922729
-107.0 -47.0 0.02055076037813399
-107.0 -45.0 0.02404438964241677
-107.0 -43.0 0.028976572133168926
-107.0 -41.0 0.03329223181257707
-107.0 -39.0 0.03904644471845458
-107.0 -37.0 0.04397862720920674
-107.0 -35.0 0.04952733251130292
-107.0 -33.0 0.05528154541718044
-107.0 -31.0 0.06226880394574599
-107.0 -29.0 0.07007809288943691
-107.0 -27.0 0.08528565556925606
-107.0 -25.0 0.10583641594739006
-107.0 -23.0 0.13584052609946567
-107.0 -21.0 0.16954377311960542
-107.0 -19.0 0.20221948212083848
-107.0 -17.0 0.23366214549938347
-107.0 -15.0 0.2622277024249897
-107.0 -13.0 0.2922318125770654
-107.0 -11.0 0.322235922729141
-107.0 -9.0 0.35511713933415534
-107.0 -7.0 0.385121249486231
-107.0 -5.0 0.40361693382655156
-107.0 -3.0 0.4217016029593095
-107.0 -1.0 0.4375256884504727
-107.0 1.0 0.45745992601726265
-107.0 3.0 0.47184545828195645
-107.0 5.0 0.48479243732018085
-107.0 7.0 0.4973284011508426
-107.0 9.0 0.5088368269625976
-107.0 11.0 0.5119194410193177
-107.0 13.0 0.5045211672831895
-107.0 15.0 0.48479243732018085
-107.0 17.0 0.45879572544184133
-107.0 19.0 0.4237566789971229
-107.0 21.0 0.38902589395807646
-107.0 23.0 0.34052609946568024
-107.0 25.0 0.29572544184134814
-107.0 27.0 0.26140567200986436
-107.0 29.0 0.22749691738594327
-107.0 31.0 0.19584874640361694
-107.0 33.0 0.15803534730785038
-107.0 35.0 0.11878339498561447
-107.0 37.0 0.09350595972050967
-107.0 39.0 0.07131113851212495
-107.0 41.0 0.05939169749280723
-107.0 43.0 0.0499383477188656
-107.0 45.0 0.041718043567612
-107.0 47.0 0.0345252774352651
-107.0 49.0 0.028976572133168926
-107.0 51.0 0.02342786683107275
-107.0 53.0 0.02013974517057131
-107.0 55.0 0.018084669132757913
-107.0 57.0 0.015824085491163174
-107.0 59.0 0.013152486642005754
-107.0 61.0 0.010480887792848335
-107.0 63.0 0.009658857377722976
-107.0 65.0 0.008014796547472256
-107.0 67.0 0.007192766132346897
-107.0 69.0 0.006370735717221537
-107.0 71.0 0.005137690094533498
-107.0 73.0 0.005137690094533498
-107.0 75.0 0.004315659679408138
-107.0 77.0 0.004110152075626798
-107.0 79.0 0.004110152075626798
-107.0 81.0 0.0030826140567200987
-107.0 83.0 0.002877106452938759
-107.0 85.0 0.002877106452938759
-107.0 87.0 0.002877106452938759
-107.0 89.0 0.002877106452938759
-107.0 91.0 0.0030826140567200987
-107.0 93.0 0.0032881216605014385
-107.0 95.0 0.004110152075626798
-107.0 97.0 0.004110152075626798
-107.0 99.0 0.004110152075626798
-107.0 101.0 0.004110152075626798
-107.0 103.0 0.004521167283189478
-107.0 105.0 0.004932182490752158
-107.0 107.0 0.005137690094533498
-107.0 109.0 0.005137690094533498
-107.0 111.0 0.005343197698314837
-107.0 113.0 0.006370735717221537
-107.0 115.0 0.006987258528565557
-107.0 117.0 0.007192766132346897
-107.0 119.0 0.008014796547472256
-107.0 121.0 0.009453349773941636
-107.0 123.0 0.010069872585285656
-107.0 125.0 0.011508425811755036
-107.0 127.0 0.013563501849568433
-107.0 129.0 0.016235100698725854
-107.0 131.0 0.01829017673653925
-107.0 133.0 0.02013974517057131
-107.0 135.0 0.02301685162351007
-107.0 137.0 0.026715988491574187
-107.0 139.0 0.030620632963419648
-107.0 141.0 0.0365803534730785
-107.0 143.0 0.04192355117139334
-107.0 145.0 0.04808877928483354
-107.0 147.0 0.054665022605836416
-107.0 149.0 0.061446773530620634
-107.0 151.0 0.06781750924784218
-107.0 153.0 0.0762433210028771
-107.0 155.0 0.09001233045622688
-107.0 157.0 0.10337032470201397
-107.0 159.0 0.11693382655158241
-107.0 161.0 0.13584052609946567
-107.0 163.0 0.15413070283600494
-107.0 165.0 0.1683107274969174
-107.0 167.0 0.18413481298808057
-107.0 169.0 0.1962597616111796
-107.0 171.0 0.20509658857377722
-107.0 173.0 0.21393341553637485
-107.0 175.0 0.22133168927250307
-107.0 177.0 0.2254418413481299
-107.0 179.0 0.2281134401972873
-105.0 -179.0 0.24558158651870118
-105.0 -177.0 0.2486642005754213
-105.0 -175.0 0.2538018906699548
-105.0 -173.0 0.25873407316070696
-105.0 -171.0 0.2671598849157419
-105.0 -169.0 0.2759967118783395
-105.0 -167.0 0.28668310727496915
-105.0 -165.0 0.292642827784628
-105.0 -163.0 0.2992190711056309
-105.0 -161.0 0.30517879161528977
-105.0 -159.0 0.3078503904644472
-105.0 -157.0 0.30517879161528977
-105.0 -155.0 0.29778051787916154
-105.0 -153.0 0.2899712289354706
-105.0 -151.0 0.2782572955199342
-105.0 -149.0 0.261200164406083
-105.0 -147.0 0.2441430332922318
-105.0 -145.0 0.22729140978216195
-105.0 -143.0 0.20879572544184136
-105.0 -141.0 0.1915330867242088
-105.0 -139.0 0.17159884915741883
-105.0 -137.0 0.15371968762844226
-105.0 -135.0 0.1333744348540896
-105.0 -133.0 0.11693382655158241
-105.0 -131.0 0.10665844636251541
-105.0 -129.0 0.09782161939991779
-105.0 -127.0 0.08980682285244554
-105.0 -125.0 0.08281956432387998
-105.0 -123.0 0.07706535141800247
-105.0 -121.0 0.07295519934237567
-105.0 -119.0 0.06884504726674887
-105.0 -117.0 0.0663789560213728
-105.0 -115.0 0.06247431154952733
-105.0 -113.0 0.059186189889025895
-105.0 -111.0 0.055692560624743113
-105.0 -109.0 0.05240443896424168
-105.0 -107.0 0.04932182490752158
-105.0 -105.0 0.04644471845458282
-105.0 -103.0 0.04254007398273736
-105.0 -101.0 0.04089601315248664
-105.0 -99.0 0.03884093711467324
-105.0 -97.0 0.035758323057953144
-105.0 -95.0 0.03329223181257707
-105.0 -93.0 0.030620632963419648
-105.0 -91.0 0.029182079736950268
-105.0 -89.0 0.02609946568023017
-105.0 -87.0 0.02404438964241677
-105.0 -85.0 0.02178380600082203
-105.0 -83.0 0.020345252774352653
-105.0 -81.0 0.01952322235922729
-105.0 -79.0 0.01829017673653925
-105.0 -77.0 0.017057131113851213
-105.0 -75.0 0.016235100698725854
-105.0 -73.0 0.015824085491163174
-105.0 -71.0 0.015002055076037813
-105.0 -69.0 0.014591039868475134
-105.0 -67.0 0.014180024660912454
-105.0 -65.0 0.014180024660912454
-105.0 -63.0 0.014385532264693794
-105.0 -61.0 0.014591039868475134
-105.0 -59.0 0.015207562679819153
-105.0 -57.0 0.016029593094944512
-105.0 -55.0 0.017057131113851213
-105.0 -53.0 0.01829017673653925
-105.0 -51.0 0.01952322235922729
-105.0 -49.0 0.02055076037813399
-105.0 -47.0 0.02342786683107275
-105.0 -45.0 0.027538018906699546
-105.0 -43.0 0.03247020139745171
-105.0 -41.0 0.03822441430332922
-105.0 -39.0 0.04254007398273736
-105.0 -37.0 0.04726674886970818
-105.0 -35.0 0.05363748458692972
-105.0 -33.0 0.060008220304151254
-105.0 -31.0 0.06761200164406082
-105.0 -29.0 0.07850390464447185
-105.0 -27.0 0.09905466502260583
-105.0 -25.0 0.12351006987258528
-105.0 -23.0 0.1621454993834772
-105.0 -21.0 0.19749280723386764
-105.0 -19.0 0.23057953144266338
-105.0 -17.0 0.2657213316892725
-105.0 -15.0 0.2996300863131936
-105.0 -13.0 0.34258117550349365
-105.0 -11.0 0.38902589395807646
-105.0 -9.0 0.417796958487464
-105.0 -7.0 0.448623099054665
-105.0 -5.0 0.47554459515002057
-105.0 -3.0 0.5002055076037814
-105.0 -1.0 0.5236333744348541
-105.0 1.0 0.5419235511713933
-105.0 3.0 0.5571311138512125
-105.0 5.0 0.5626798191533087
-105.0 7.0 0.5676120016440608
-105.0 9.0 0.5711056309083437
-105.0 11.0 0.5723386765310317
-105.0 13.0 0.5682285244554048
-105.0 15.0 0.5618577887381833
-105.0 17.0 0.540484997944924
-105.0 19.0 0.4919852034525277
-105.0 21.0 0.4360871352240033
-105.0 23.0 0.3882038635429511
-105.0 25.0 0.32552404438964244
-105.0 27.0 0.2815454171804357
-105.0 29.0 0.23982737361282366
-105.0 31.0 0.20263049732840116
-105.0 33.0 0.16522811344019728
-105.0 35.0 0.12474311549527332
-105.0 37.0 0.09658857377722976
-105.0 39.0 0.073160706946157
-105.0 41.0 0.06165228113440197
-105.0 43.0 0.051171393341553635
-105.0 45.0 0.04397862720920674
-105.0 47.0 0.0376078914919852
-105.0 49.0 0.03020961775585697
-105.0 51.0 0.02609946568023017
-105.0 53.0 0.02198931360460337
-105.0 55.0 0.02013974517057131
-105.0 57.0 0.01829017673653925
-105.0 59.0 0.016235100698725854
-105.0 61.0 0.014180024660912454
-105.0 63.0 0.011713933415536375
-105.0 65.0 0.010069872585285656
-105.0 67.0 0.009658857377722976
-105.0 69.0 0.007809288943690916
-105.0 71.0 0.007192766132346897
-105.0 73.0 0.005959720509658858
-105.0 75.0 0.005137690094533498
-105.0 77.0 0.005137690094533498
-105.0 79.0 0.004521167283189478
-105.0 81.0 0.004110152075626798
-105.0 83.0 0.004110152075626798
-105.0 85.0 0.004110152075626798
-105.0 87.0 0.004110152075626798
-105.0 89.0 0.004110152075626798
-105.0 91.0 0.004110152075626798
-105.0 93.0 0.004110152075626798
-105.0 95.0 0.004110152075626798
-105.0 97.0 0.004110152075626798
-105.0 99.0 0.004521167283189478
-105.0 101.0 0.004932182490752158
-105.0 103.0 0.005137690094533498
-105.0 105.0 0.005137690094533498
-105.0 107.0 0.005137690094533498
-105.0 109.0 0.005343197698314837
-105.0 111.0 0.006370735717221537
-105.0 113.0 0.007192766132346897
-105.0 115.0 0.007398273736128237
-105.0 117.0 0.008220304151253596
-105.0 119.0 0.009658857377722976
-105.0 121.0 0.010069872585285656
-105.0 123.0 0.011508425811755036
-105.0 125.0 0.013563501849568433
-105.0 127.0 0.016029593094944512
-105.0 129.0 0.01829017673653925
-105.0 131.0 0.01972872996300863
-105.0 133.0 0.02198931360460337
-105.0 135.0 0.02609946568023017
-105.0 137.0 0.029798602548294285
-105.0 139.0 0.0345252774352651
-105.0 141.0 0.04048499794492396
-105.0 143.0 0.04644471845458282
-105.0 145.0 0.051993423756678994
-105.0 147.0 0.058364159473900536
-105.0 149.0 0.06494040279490342
-105.0 151.0 0.07233867653103165
-105.0 153.0 0.08425811755034936
-105.0 155.0 0.09926017262638717
-105.0 157.0 0.11344019728729964
-105.0 159.0 0.1302918207973695
-105.0 161.0 0.15022605836415948
-105.0 163.0 0.16666666666666666
-105.0 165.0 0.18372379778051787
-105.0 167.0 0.19749280723386764
-105.0 169.0 0.20838471023427868
-105.0 171.0 0.22030415125359637
-105.0 173.0 0.22749691738594327
-105.0 175.0 0.23571722153719687
-105.0 177.0 0.23982737361282366
-105.0 179.0 0.24270448006576242
-103.0 -179.0 0.2636662556514591
-103.0 -177.0 0.26839293053842994
-103.0 -175.0 0.27332511302918205
-103.0 -173.0 0.281134401972873
-103.0 -171.0 0.2885326757090012
-103.0 -169.0 0.2955199342375668
-103.0 -167.0 0.3060008220304151
-103.0 -165.0 0.3187422934648582
-103.0 -163.0 0.32675709001233044
-103.0 -161.0 0.3333333333333333
-103.0 -159.0 0.33436087135224
-103.0 -157.0 0.3286066584463625
-103.0 -155.0 0.3193588162762022
-103.0 -153.0 0.3033292231812577
-103.0 -151.0 0.28976572133168926
-103.0 -149.0 0.27270859021783805
-103.0 -147.0 0.25256884504726673
-103.0 -145.0 0.23468968351829017
-103.0 -143.0 0.21598849157418826
-103.0 -141.0 0.19687628442252364
-103.0 -139.0 0.17632552404438964
-103.0 -137.0 0.15782983970406905
-103.0 -135.0 0.1391286477599671
-103.0 -133.0 0.12001644060830251
-103.0 -131.0 0.10871352240032882
-103.0 -129.0 0.10090423345663789
-103.0 -127.0 0.09288943690916564
-103.0 -125.0 0.08487464036169338
-103.0 -123.0 0.07870941224825319
-103.0 -121.0 0.07418824496506371
-103.0 -119.0 0.06966707768187423
-103.0 -117.0 0.06720098643649815
-103.0 -115.0 0.06309083436087136
-103.0 -113.0 0.05939169749280723
-103.0 -111.0 0.055692560624743113
-103.0 -109.0 0.052609946568023015
-103.0 -107.0 0.04932182490752158
-103.0 -105.0 0.04644471845458282
-103.0 -103.0 0.04254007398273736
-103.0 -101.0 0.04089601315248664
-103.0 -99.0 0.038429921907110566
-103.0 -97.0 0.035552815454171806
-103.0 -95.0 0.03308672420879573
-103.0 -93.0 0.03020961775585697
-103.0 -91.0 0.029182079736950268
-103.0 -89.0 0.02609946568023017
-103.0 -87.0 0.02383888203863543
-103.0 -85.0 0.02178380600082203
-103.0 -83.0 0.020345252774352653
-103.0 -81.0 0.01952322235922729
-103.0 -79.0 0.01829017673653925
-103.0 -77.0 0.017468146321413892
-103.0 -75.0 0.01685162351006987
-103.0 -73.0 0.015824085491163174
-103.0 -71.0 0.015207562679819153
-103.0 -69.0 0.015207562679819153
-103.0 -67.0 0.015002055076037813
-103.0 -65.0 0.015002055076037813
-103.0 -63.0 0.015207562679819153
-103.0 -61.0 0.015824085491163174
-103.0 -59.0 0.016235100698725854
-103.0 -57.0 0.017468146321413892
-103.0 -55.0 0.01829017673653925
-103.0 -53.0 0.01952322235922729
-103.0 -51.0 0.02055076037813399
-103.0 -49.0 0.02342786683107275
-103.0 -47.0 0.026715988491574187
-103.0 -45.0 0.030620632963419648
-103.0 -43.0 0.036374845869297165
-103.0 -41.0 0.04089601315248664
-103.0 -39.0 0.04665022605836416
-103.0 -37.0 0.05137690094533498
-103.0 -35.0 0.057747636662556515
-103.0 -33.0 0.06514591039868475
-103.0 -31.0 0.07418824496506371
-103.0 -29.0 0.09186189889025893
-103.0 -27.0 0.11385121249486231
-103.0 -25.0 0.1498150431565968
-103.0 -23.0 0.18557336621454995
-103.0 -21.0 0.22277024249897245
-103.0 -19.0 0.261200164406083
-103.0 -17.0 0.301685162351007
-103.0 -15.0 0.35552815454171804
-103.0 -13.0 0.4058775174681463
-103.0 -11.0 0.45273325113029184
-103.0 -9.0 0.4919852034525277
-103.0 -7.0 0.5304151253596383
-103.0 -5.0 0.5565145910398684
-103.0 -3.0 0.5647348951911221
-103.0 -1.0 0.5729551993423757
-103.0 1.0 0.5805589806822853
-103.0 3.0 0.5893958076448829
-103.0 5.0 0.5972050965885738
-103.0 7.0 0.6060419235511714
-103.0 9.0 0.6103575832305795
-103.0 11.0 0.6101520756267982
-103.0 13.0 0.6050143855322647
-103.0 15.0 0.5912453760789149
-103.0 17.0 0.5756267981915331
-103.0 19.0 0.5569256062474311
-103.0 21.0 0.4936292642827785
-103.0 23.0 0.4219071105630908
-103.0 25.0 0.35758323057953145
-103.0 27.0 0.2934648581997534
-103.0 29.0 0.24804767776407727
-103.0 31.0 0.20941224825318536
-103.0 33.0 0.16872174270448007
-103.0 35.0 0.12782572955199342
-103.0 37.0 0.09720509658857378
-103.0 39.0 0.07377722975750103
-103.0 41.0 0.06185778873818331
-103.0 43.0 0.053226469379367036
-103.0 45.0 0.04541718043567612
-103.0 47.0 0.03904644471845458
-103.0 49.0 0.03308672420879573
-103.0 51.0 0.029182079736950268
-103.0 53.0 0.024866420057542128
-103.0 55.0 0.02178380600082203
-103.0 57.0 0.02013974517057131
-103.0 59.0 0.019317714755445952
-103.0 61.0 0.017673653925195234
-103.0 63.0 0.015824085491163174
-103.0 65.0 0.013563501849568433
-103.0 67.0 0.011508425811755036
-103.0 69.0 0.010069872585285656
-103.0 71.0 0.008631319358816275
-103.0 73.0 0.007398273736128237
-103.0 75.0 0.006987258528565557
-103.0 77.0 0.005343197698314837
-103.0 79.0 0.005137690094533498
-103.0 81.0 0.005137690094533498
-103.0 83.0 0.004932182490752158
-103.0 85.0 0.004726674886970818
-103.0 87.0 0.004521167283189478
-103.0 89.0 0.004315659679408138
-103.0 91.0 0.004521167283189478
-103.0 93.0 0.004726674886970818
-103.0 95.0 0.004932182490752158
-103.0 97.0 0.005137690094533498
-103.0 99.0 0.005137690094533498
-103.0 101.0 0.005137690094533498
-103.0 103.0 0.005137690094533498
-103.0 105.0 0.005343197698314837
-103.0 107.0 0.006370735717221537
-103.0 109.0 0.006987258528565557
-103.0 111.0 0.007192766132346897
-103.0 113.0 0.007809288943690916
-103.0 115.0 0.008631319358816275
-103.0 117.0 0.009658857377722976
-103.0 119.0 0.010069872585285656
-103.0 121.0 0.011508425811755036
-103.0 123.0 0.013357994245787094
-103.0 125.0 0.016029593094944512
-103.0 127.0 0.018084669132757913
-103.0 129.0 0.01952322235922729
-103.0 131.0 0.02178380600082203
-103.0 133.0 0.02527743526510481
-103.0 135.0 0.029387587340731606
-103.0 137.0 0.03329223181257707
-103.0 139.0 0.03904644471845458
-103.0 141.0 0.0448006576243321
-103.0 143.0 0.049732840115084255
-103.0 145.0 0.055692560624743113
-103.0 147.0 0.06226880394574599
-103.0 149.0 0.06863953966296753
-103.0 151.0 0.07891491985203453
-103.0 153.0 0.09432799013563502
-103.0 155.0 0.10850801479654747
-103.0 157.0 0.1265926839293054
-103.0 159.0 0.14837648993012742
-103.0 161.0 0.16522811344019728
-103.0 163.0 0.18310727496917387
-103.0 165.0 0.19749280723386764
-103.0 167.0 0.21187833949856144
-103.0 169.0 0.22379778051787916
-103.0 171.0 0.23551171393341552
-103.0 173.0 0.24290998766954378
-103.0 175.0 0.25092478421701603
-103.0 177.0 0.2568845047266749
-103.0 179.0 0.261200164406083
-101.0 -179.0 0.28709412248253185
-101.0 -177.0 0.2899712289354706
-101.0 -175.0 0.2934648581997534
-101.0 -173.0 0.3012741471434443
-101.0 -171.0 0.312577065351418
-101.0 -169.0 0.32408549116317303
-101.0 -167.0 0.3386765310316482
-101.0 -165.0 0.3499794492396219
-101.0 -163.0 0.35984381422112616
-101.0 -161.0 0.363337443485409
-101.0 -159.0 0.3621043978627209
-101.0 -157.0 0.35244554048499793
-101.0 -155.0 0.3386765310316482
-101.0 -153.0 0.31956432387998357
-101.0 -151.0 0.29675297986025484
-101.0 -149.0 0.2815454171804357
-101.0 -147.0 0.25832305795314425
-101.0 -145.0 0.2390053431976983
-101.0 -143.0 0.21968762844225237
-101.0 -141.0 0.19852034525277434
-101.0 -139.0 0.17858610768598437
-101.0 -137.0 0.15926839293053843
-101.0 -135.0 0.14097821619399917
-101.0 -133.0 0.12166050143855323
-101.0 -131.0 0.11035758323057954
-101.0 -129.0 0.10090423345663789
-101.0 -127.0 0.09350595972050967
-101.0 -125.0 0.08528565556925606
-101.0 -123.0 0.07870941224825319
-101.0 -121.0 0.07418824496506371
-101.0 -119.0 0.06966707768187423
-101.0 -117.0 0.06720098643649815
-101.0 -115.0 0.06288532675709001
-101.0 -113.0 0.059186189889025895
-101.0 -111.0 0.055692560624743113
-101.0 -109.0 0.051993423756678994
-101.0 -107.0 0.04870530209617756
-101.0 -105.0 0.04541718043567612
-101.0 -103.0 0.041718043567612
-101.0 -101.0 0.03945745992601726
-101.0 -99.0 0.0376078914919852
-101.0 -97.0 0.034319769831483764
-101.0 -95.0 0.032675709001233046
-101.0 -93.0 0.029798602548294285
-101.0 -91.0 0.028154541718043567
-101.0 -89.0 0.02548294286888615
-101.0 -87.0 0.02342786683107275
-101.0 -85.0 0.02157829839704069
-101.0 -83.0 0.02013974517057131
-101.0 -81.0 0.01952322235922729
-101.0 -79.0 0.01829017673653925
-101.0 -77.0 0.017468146321413892
-101.0 -75.0 0.01685162351006987
-101.0 -73.0 0.016029593094944512
-101.0 -71.0 0.015824085491163174
-101.0 -69.0 0.015824085491163174
-101.0 -67.0 0.015824085491163174
-101.0 -65.0 0.015824085491163174
-101.0 -63.0 0.016235100698725854
-101.0 -61.0 0.017057131113851213
-101.0 -59.0 0.018084669132757913
-101.0 -57.0 0.018495684340320593
-101.0 -55.0 0.01952322235922729
-101.0 -53.0 0.02055076037813399
-101.0 -51.0 0.02342786683107275
-101.0 -49.0 0.02651048088779285
-101.0 -47.0 0.029798602548294285
-101.0 -45.0 0.0345252774352651
-101.0 -43.0 0.04048499794492396
-101.0 -41.0 0.04541718043567612
-101.0 -39.0 0.05014385532264694
-101.0 -37.0 0.056309083436087135
-101.0 -35.0 0.06309083436087136
-101.0 -33.0 0.07069461570078094
-101.0 -31.0 0.08487464036169338
-101.0 -29.0 0.10419235511713934
-101.0 -27.0 0.13399095766543362
-101.0 -25.0 0.17221537196876285
-101.0 -23.0 0.21085080147965474
-101.0 -21.0 0.24886970817920262
-101.0 -19.0 0.2934648581997534
-101.0 -17.0 0.3520345252774353
-101.0 -15.0 0.41101520756267984
-101.0 -13.0 0.4712289354706124
-101.0 -11.0 0.5265104808877928
-101.0 -9.0 0.5608302507192766
-101.0 -7.0 0.5731607069461571
-101.0 -5.0 0.5836415947390053
-101.0 -3.0 0.5945334977394163
-101.0 -1.0 0.6070694615700781
-101.0 1.0 0.6200164406083025
-101.0 3.0 0.6300863131935882
-101.0 5.0 0.6407727085902178
-101.0 7.0 0.6483764899301274
-101.0 9.0 0.6533086724208795
-101.0 11.0 0.6506370735717222
-101.0 13.0 0.6413892314015619
-101.0 15.0 0.6265926839293053
-101.0 17.0 0.601520756267982
-101.0 19.0 0.5764488286066585
-101.0 21.0 0.5419235511713933
-101.0 23.0 0.45745992601726265
-101.0 25.0 0.3824496506370736
-101.0 27.0 0.30558980682285247
-101.0 29.0 0.25565145910398684
-101.0 31.0 0.21352240032881217
-101.0 33.0 0.1703658035347308
-101.0 35.0 0.12762022194821207
-101.0 37.0 0.09658857377722976
-101.0 39.0 0.07295519934237567
-101.0 41.0 0.06185778873818331
-101.0 43.0 0.05363748458692972
-101.0 45.0 0.04644471845458282
-101.0 47.0 0.04089601315248664
-101.0 49.0 0.035552815454171806
-101.0 51.0 0.030620632963419648
-101.0 53.0 0.028154541718043567
-101.0 55.0 0.024866420057542128
-101.0 57.0 0.02240032881216605
-101.0 59.0 0.02055076037813399
-101.0 61.0 0.01952322235922729
-101.0 63.0 0.018495684340320593
-101.0 65.0 0.017057131113851213
-101.0 67.0 0.015207562679819153
-101.0 69.0 0.013152486642005754
-101.0 71.0 0.010480887792848335
-101.0 73.0 0.009658857377722976
-101.0 75.0 0.008014796547472256
-101.0 77.0 0.007192766132346897
-101.0 79.0 0.006781750924784217
-101.0 81.0 0.005754212905877518
-101.0 83.0 0.005137690094533498
-101.0 85.0 0.005137690094533498
-101.0 87.0 0.005137690094533498
-101.0 89.0 0.005137690094533498
-101.0 91.0 0.005137690094533498
-101.0 93.0 0.005137690094533498
-101.0 95.0 0.005137690094533498
-101.0 97.0 0.005137690094533498
-101.0 99.0 0.005137690094533498
-101.0 101.0 0.005343197698314837
-101.0 103.0 0.006165228113440197
-101.0 105.0 0.006370735717221537
-101.0 107.0 0.007192766132346897
-101.0 109.0 0.007192766132346897
-101.0 111.0 0.007809288943690916
-101.0 113.0 0.008631319358816275
-101.0 115.0 0.009864364981504316
-101.0 117.0 0.010069872585285656
-101.0 119.0 0.011508425811755036
-101.0 121.0 0.013563501849568433
-101.0 123.0 0.015824085491163174
-101.0 125.0 0.018084669132757913
-101.0 127.0 0.01952322235922729
-101.0 129.0 0.02178380600082203
-101.0 131.0 0.024866420057542128
-101.0 133.0 0.029182079736950268
-101.0 135.0 0.03308672420879573
-101.0 137.0 0.038635429510891904
-101.0 139.0 0.04254007398273736
-101.0 141.0 0.04870530209617756
-101.0 143.0 0.05425400739827373
-101.0 145.0 0.06103575832305795
-101.0 147.0 0.06761200164406082
-101.0 149.0 0.07583230579531443
-101.0 151.0 0.09042334566378955
-101.0 153.0 0.10521989313604603
-101.0 155.0 0.12268803945745993
-101.0 157.0 0.146321413892314
-101.0 159.0 0.16440608302507193
-101.0 161.0 0.1818742293464858
-101.0 163.0 0.19810933004521167
-101.0 165.0 0.21352240032881217
-101.0 167.0 0.2270859021783806
-101.0 169.0 0.24023838882038637
-101.0 171.0 0.25154130702836003
-101.0 173.0 0.26202219482120837
-101.0 175.0 0.2712700369913687
-101.0 177.0 0.2782572955199342
-101.0 179.0 0.2838060008220304
-99.0 -179.0 0.31011097410604194
-99.0 -177.0 0.31792026304973287
-99.0 -175.0 0.32408549116317303
-99.0 -173.0 0.3360049321824908
-99.0 -171.0 0.3477188655980271
-99.0 -169.0 0.3631319358816276
-99.0 -167.0 0.3775174681463214
-99.0 -165.0 0.3873818331278257
-99.0 -163.0 0.39108096999588987
-99.0 -161.0 0.39108096999588987
-99.0 -159.0 0.3882038635429511
-99.0 -157.0 0.3769009453349774
-99.0 -155.0 0.35552815454171804
-99.0 -153.0 0.3310727496917386
-99.0 -151.0 0.3060008220304151
-99.0 -149.0 0.28668310727496915
-99.0 -147.0 0.26202219482120837
-99.0 -145.0 0.24085491163173037
-99.0 -143.0 0.22133168927250307
-99.0 -141.0 0.19934237566789972
-99.0 -139.0 0.17879161528976573
-99.0 -137.0 0.15906288532675708
-99.0 -135.0 0.14036169338265517
-99.0 -133.0 0.12104397862720921
-99.0 -131.0 0.10891903000411016
-99.0 -129.0 0.10090423345663789
-99.0 -127.0 0.09247842170160296
-99.0 -125.0 0.08405260994656802
-99.0 -123.0 0.07788738183312782
-99.0 -121.0 0.07295519934237567
-99.0 -119.0 0.06863953966296753
-99.0 -117.0 0.06576243321002877
-99.0 -115.0 0.062063296341964655
-99.0 -113.0 0.05877517468146321
-99.0 -111.0 0.054870530209617754
-99.0 -109.0 0.050349362926428276
-99.0 -107.0 0.04726674886970818
-99.0 -105.0 0.04397862720920674
-99.0 -103.0 0.04089601315248664
-99.0 -101.0 0.038429921907110566
-99.0 -99.0 0.035552815454171806
-99.0 -97.0 0.032881216605014384
-99.0 -95.0 0.030415125359638306
-99.0 -93.0 0.029182079736950268
-99.0 -91.0 0.026715988491574187
-99.0 -89.0 0.024866420057542128
-99.0 -87.0 0.02240032881216605
-99.0 -85.0 0.02055076037813399
-99.0 -83.0 0.01972872996300863
-99.0 -81.0 0.019317714755445952
-99.0 -79.0 0.018084669132757913
-99.0 -77.0 0.01726263871763255
-99.0 -75.0 0.01685162351006987
-99.0 -73.0 0.016029593094944512
-99.0 -71.0 0.015824085491163174
-99.0 -69.0 0.015824085491163174
-99.0 -67.0 0.016029593094944512
-99.0 -65.0 0.016646115906288533
-99.0 -63.0 0.017057131113851213
-99.0 -61.0 0.018084669132757913
-99.0 -59.0 0.01911220715166461
-99.0 -57.0 0.01952322235922729
-99.0 -55.0 0.02055076037813399
-99.0 -53.0 0.02322235922729141
-99.0 -51.0 0.02609946568023017
-99.0 -49.0 0.029798602548294285
-99.0 -47.0 0.03329223181257707
-99.0 -45.0 0.03904644471845458
-99.0 -43.0 0.04438964241676942
-99.0 -41.0 0.04952733251130292
-99.0 -39.0 0.054870530209617754
-99.0 -37.0 0.06185778873818331
-99.0 -35.0 0.06863953966296753
-99.0 -33.0 0.0793259350595972
-99.0 -31.0 0.0988491574188245
-99.0 -29.0 0.12104397862720921
-99.0 -27.0 0.15988491574188246
-99.0 -25.0 0.19687628442252364
-99.0 -23.0 0.23612823674475955
-99.0 -21.0 0.2825729551993424
-99.0 -19.0 0.33785450061652283
-99.0 -17.0 0.40731607069461573
-99.0 -15.0 0.47554459515002057
-99.0 -13.0 0.5445951500205508
-99.0 -11.0 0.5709001233045623
-99.0 -9.0 0.5879572544184135
-99.0 -7.0 0.6052198931360461
-99.0 -5.0 0.6212494862309905
-99.0 -3.0 0.6339909576654337
-99.0 -1.0 0.6467324290998767
-99.0 1.0 0.6617344841759145
-99.0 3.0 0.677764077270859
-99.0 5.0 0.6876284422523633
-99.0 7.0 0.6958487464036169
-99.0 9.0 0.6979038224414303
-99.0 11.0 0.6919441019317715
-99.0 13.0 0.6789971228935471
-99.0 15.0 0.6526921496095356
-99.0 17.0 0.6265926839293053
-99.0 19.0 0.5914508836826963
-99.0 21.0 0.5620632963419646
-99.0 23.0 0.4796547472256473
-99.0 25.0 0.3935470612412659
-99.0 27.0 0.311960542540074
-99.0 29.0 0.2568845047266749
-99.0 31.0 0.21228935470612412
-99.0 33.0 0.16728318947801069
-99.0 35.0 0.12268803945745993
-99.0 37.0 0.09350595972050967
-99.0 39.0 0.07131113851212495
-99.0 41.0 0.061241265926839296
-99.0 43.0 0.05363748458692972
-99.0 45.0 0.0468557336621455
-99.0 47.0 0.04089601315248664
-99.0 49.0 0.03801890669954788
-99.0 51.0 0.03329223181257707
-99.0 53.0 0.030004110152075627
-99.0 55.0 0.028154541718043567
-99.0 57.0 0.02609946568023017
-99.0 59.0 0.02383888203863543
-99.0 61.0 0.02178380600082203
-99.0 63.0 0.020345252774352653
-99.0 65.0 0.01952322235922729
-99.0 67.0 0.018084669132757913
-99.0 69.0 0.016235100698725854
-99.0 71.0 0.013974517057131115
-99.0 73.0 0.011508425811755036
-99.0 75.0 0.010069872585285656
-99.0 77.0 0.008836826962597617
-99.0 79.0 0.007809288943690916
-99.0 81.0 0.007192766132346897
-99.0 83.0 0.006987258528565557
-99.0 85.0 0.006370735717221537
-99.0 87.0 0.005959720509658858
-99.0 89.0 0.005343197698314837
-99.0 91.0 0.005343197698314837
-99.0 93.0 0.005343197698314837
-99.0 95.0 0.005343197698314837
-99.0 97.0 0.005959720509658858
-99.0 99.0 0.006370735717221537
-99.0 101.0 0.006370735717221537
-99.0 103.0 0.007192766132346897
-99.0 105.0 0.007192766132346897
-99.0 107.0 0.007603781339909577
-99.0 109.0 0.008014796547472256
-99.0 111.0 0.008836826962597617
-99.0 113.0 0.010069872585285656
-99.0 115.0 0.010480887792848335
-99.0 117.0 0.011713933415536375
-99.0 119.0 0.013974517057131115
-99.0 121.0 0.016029593094944512
-99.0 123.0 0.018084669132757913
-99.0 125.0 0.01952322235922729
-99.0 127.0 0.02116728318947801
-99.0 129.0 0.024866420057542128
-99.0 131.0 0.029182079736950268
-99.0 133.0 0.032881216605014384
-99.0 135.0 0.038429921907110566
-99.0 137.0 0.04233456637895602
-99.0 139.0 0.04726674886970818
-99.0 141.0 0.05363748458692972
-99.0 143.0 0.059186189889025895
-99.0 145.0 0.06576243321002877
-99.0 147.0 0.07377722975750103
-99.0 149.0 0.08775174681463214
-99.0 151.0 0.10213727907932593
-99.0 153.0 0.11878339498561447
-99.0 155.0 0.14508836826962598
-99.0 157.0 0.1637895602137279
-99.0 159.0 0.18290176736539251
-99.0 161.0 0.1987258528565557
-99.0 163.0 0.21598849157418826
-99.0 165.0 0.2301685162351007
-99.0 167.0 0.24455404849979448
-99.0 169.0 0.25873407316070696
-99.0 171.0 0.27332511302918205
-99.0 173.0 0.28565556925606245
-99.0 175.0 0.29243732018084667
-99.0 177.0 0.29736950267159884
-99.0 179.0 0.30415125359638306
-97.0 -179.0 0.344636251541307
-97.0 -177.0 0.35408960131524864
-97.0 -175.0 0.3637484586929716
-97.0 -173.0 0.3783394985614468
-97.0 -171.0 0.3892314015618578
-97.0 -169.0 0.3995067817509248
-97.0 -167.0 0.40793259350595973
-97.0 -165.0 0.4118372379778052
-97.0 -163.0 0.4134812988080559
-97.0 -161.0 0.4103986847513358
-97.0 -159.0 0.4027949034114262
-97.0 -157.0 0.39005343197698317
-97.0 -155.0 0.3690916563912865
-97.0 -153.0 0.3386765310316482
-97.0 -151.0 0.31011097410604194
-97.0 -149.0 0.2872996300863132
-97.0 -147.0 0.26202219482120837
-97.0 -145.0 0.2404438964241677
-97.0 -143.0 0.21968762844225237
-97.0 -141.0 0.19810933004521167
-97.0 -139.0 0.176531031648171
-97.0 -137.0 0.15680230168516235
-97.0 -135.0 0.1364570489108097
-97.0 -133.0 0.11816687217427045
-97.0 -131.0 0.10686395396629675
-97.0 -129.0 0.09720509658857378
-97.0 -127.0 0.08898479243732019
-97.0 -125.0 0.08138101109741061
-97.0 -123.0 0.0752157829839704
-97.0 -121.0 0.07069461570078094
-97.0 -119.0 0.06761200164406082
-97.0 -117.0 0.06411837237977805
-97.0 -115.0 0.06083025071927661
-97.0 -113.0 0.056925606247431156
-97.0 -111.0 0.053431976983148374
-97.0 -109.0 0.04932182490752158
-97.0 -107.0 0.04562268803945746
-97.0 -105.0 0.04130702836004932
-97.0 -103.0 0.03904644471845458
-97.0 -101.0 0.035758323057953144
-97.0 -99.0 0.03308672420879573
-97.0 -97.0 0.030620632963419648
-97.0 -95.0 0.029182079736950268
-97.0 -93.0 0.027332511302918208
-97.0 -91.0 0.02507192766132347
-97.0 -89.0 0.02322235922729141
-97.0 -87.0 0.02157829839704069
-97.0 -85.0 0.020345252774352653
-97.0 -83.0 0.01952322235922729
-97.0 -81.0 0.018495684340320593
-97.0 -79.0 0.018084669132757913
-97.0 -77.0 0.017057131113851213
-97.0 -75.0 0.016235100698725854
-97.0 -73.0 0.016029593094944512
-97.0 -71.0 0.015824085491163174
-97.0 -69.0 0.016029593094944512
-97.0 -67.0 0.016235100698725854
-97.0 -65.0 0.017057131113851213
-97.0 -63.0 0.018084669132757913
-97.0 -61.0 0.01911220715166461
-97.0 -59.0 0.01952322235922729
-97.0 -57.0 0.02055076037813399
-97.0 -55.0 0.02322235922729141
-97.0 -53.0 0.02609946568023017
-97.0 -51.0 0.029798602548294285
-97.0 -49.0 0.03329223181257707
-97.0 -47.0 0.03884093711467324
-97.0 -45.0 0.04336210439786272
-97.0 -43.0 0.048910809699958896
-97.0 -41.0 0.05425400739827373
-97.0 -39.0 0.06103575832305795
-97.0 -37.0 0.06761200164406082
-97.0 -35.0 0.07727085902178381
-97.0 -33.0 0.09535552815454172
-97.0 -31.0 0.11446773530620633
-97.0 -29.0 0.14837648993012742
-97.0 -27.0 0.1843403205918619
-97.0 -25.0 0.22133168927250307
-97.0 -23.0 0.2622277024249897
-97.0 -21.0 0.3162762022194821
-97.0 -19.0 0.39128647759967117
-97.0 -17.0 0.46711878339498564
-97.0 -15.0 0.5482942868886149
-97.0 -13.0 0.5770653514180024
-97.0 -11.0 0.5994656802301686
-97.0 -9.0 0.6245376078914919
-97.0 -7.0 0.6407727085902178
-97.0 -5.0 0.6588573777229757
-97.0 -3.0 0.6781750924784217
-97.0 -1.0 0.6921496095355528
-97.0 1.0 0.7102342786683107
-97.0 3.0 0.7287299630086314
-97.0 5.0 0.742498972461981
-97.0 7.0 0.749691738594328
-97.0 9.0 0.7472256473489519
-97.0 11.0 0.7346896835182902
-97.0 13.0 0.706124126592684
-97.0 15.0 0.6779695848746403
-97.0 17.0 0.6403616933826551
-97.0 19.0 0.6031648170982327
-97.0 21.0 0.5674064940402795
-97.0 23.0 0.49054665022605837
-97.0 25.0 0.39457459926017263
-97.0 27.0 0.3082614056720099
-97.0 29.0 0.25256884504726673
-97.0 31.0 0.20612412659268392
-97.0 33.0 0.16193999177969584
-97.0 35.0 0.11611179613645704
-97.0 37.0 0.08775174681463214
-97.0 39.0 0.06863953966296753
-97.0 41.0 0.05939169749280723
-97.0 43.0 0.053226469379367036
-97.0 45.0 0.0468557336621455
-97.0 47.0 0.04212905877517468
-97.0 49.0 0.03904644471845458
-97.0 51.0 0.035552815454171806
-97.0 53.0 0.032881216605014384
-97.0 55.0 0.03020961775585697
-97.0 57.0 0.029182079736950268
-97.0 59.0 0.026715988491574187
-97.0 61.0 0.024866420057542128
-97.0 63.0 0.02322235922729141
-97.0 65.0 0.020756267981915332
-97.0 67.0 0.01993423756678997
-97.0 69.0 0.018495684340320593
-97.0 71.0 0.017057131113851213
-97.0 73.0 0.014591039868475134
-97.0 75.0 0.011919441019317715
-97.0 77.0 0.010480887792848335
-97.0 79.0 0.009864364981504316
-97.0 81.0 0.008631319358816275
-97.0 83.0 0.007809288943690916
-97.0 85.0 0.007192766132346897
-97.0 87.0 0.007192766132346897
-97.0 89.0 0.006987258528565557
-97.0 91.0 0.006987258528565557
-97.0 93.0 0.006781750924784217
-97.0 95.0 0.006987258528565557
-97.0 97.0 0.006987258528565557
-97.0 99.0 0.007192766132346897
-97.0 101.0 0.007192766132346897
-97.0 103.0 0.007398273736128237
-97.0 105.0 0.007809288943690916
-97.0 107.0 0.008631319358816275
-97.0 109.0 0.009658857377722976
-97.0 111.0 0.010069872585285656
-97.0 113.0 0.010686395396629675
-97.0 115.0 0.012124948623099055
-97.0 117.0 0.014591039868475134
-97.0 119.0 0.016235100698725854
-97.0 121.0 0.018084669132757913
-97.0 123.0 0.01952322235922729
-97.0 125.0 0.02096177558569667
-97.0 127.0 0.024866420057542128
-97.0 129.0 0.029182079736950268
-97.0 131.0 0.032881216605014384
-97.0 133.0 0.038429921907110566
-97.0 135.0 0.04192355117139334
-97.0 137.0 0.0468557336621455
-97.0 139.0 0.05219893136046034
-97.0 141.0 0.057747636662556515
-97.0 143.0 0.06452938758734073
-97.0 145.0 0.0721331689272503
-97.0 147.0 0.08405260994656802
-97.0 149.0 0.10090423345663789
-97.0 151.0 0.11672831894780107
-97.0 153.0 0.14221126181668722
-97.0 155.0 0.1631730374023839
-97.0 157.0 0.1833127825729552
-97.0 159.0 0.19954788327168105
-97.0 161.0 0.21763255240443896
-97.0 163.0 0.2342786683107275
-97.0 165.0 0.2486642005754213
-97.0 167.0 0.26633785450061653
-97.0 169.0 0.2838060008220304
-97.0 171.0 0.2938758734073161
-97.0 173.0 0.3078503904644472
-97.0 175.0 0.3205918618988903
-97.0 177.0 0.33025071927661326
-97.0 179.0 0.3386765310316482
-95.0 -179.0 0.38902589395807646
-95.0 -177.0 0.3937525688450473
-95.0 -175.0 0.40238388820386356
-95.0 -173.0 0.4103986847513358
-95.0 -171.0 0.4204685573366215
-95.0 -169.0 0.42909987669543775
-95.0 -167.0 0.4356761200164406
-95.0 -165.0 0.43732018084669133
-95.0 -163.0 0.4346485819975339
-95.0 -161.0 0.426222770242499
-95.0 -159.0 0.4130702836004932
-95.0 -157.0 0.396013152486642
-95.0 -155.0 0.3738183312782573
-95.0 -153.0 0.3392930538429922
-95.0 -151.0 0.30805589806822853
-95.0 -149.0 0.28565556925606245
-95.0 -147.0 0.2579120427455816
-95.0 -145.0 0.23674475955610358
-95.0 -143.0 0.21598849157418826
-95.0 -141.0 0.19564323879983558
-95.0 -139.0 0.1720098643649815
-95.0 -137.0 0.1514591039868475
-95.0 -135.0 0.13008631319358815
-95.0 -133.0 0.11385121249486231
-95.0 -131.0 0.10213727907932593
-95.0 -129.0 0.09350595972050967
-95.0 -127.0 0.08405260994656802
-95.0 -125.0 0.07685984381422113
-95.0 -123.0 0.07233867653103165
-95.0 -121.0 0.06822852445540485
-95.0 -119.0 0.06514591039868475
-95.0 -117.0 0.06185778873818331
-95.0 -115.0 0.057747636662556515
-95.0 -113.0 0.054048499794492395
-95.0 -111.0 0.05014385532264694
-95.0 -109.0 0.0468557336621455
-95.0 -107.0 0.04254007398273736
-95.0 -105.0 0.03945745992601726
-95.0 -103.0 0.035758323057953144
-95.0 -101.0 0.032881216605014384
-95.0 -99.0 0.03020961775585697
-95.0 -97.0 0.029182079736950268
-95.0 -95.0 0.02692149609535553
-95.0 -93.0 0.024866420057542128
-95.0 -91.0 0.02342786683107275
-95.0 -89.0 0.02178380600082203
-95.0 -87.0 0.020345252774352653
-95.0 -85.0 0.01952322235922729
-95.0 -83.0 0.019317714755445952
-95.0 -81.0 0.018084669132757913
-95.0 -79.0 0.017057131113851213
-95.0 -77.0 0.016235100698725854
-95.0 -75.0 0.015824085491163174
-95.0 -73.0 0.015824085491163174
-95.0 -71.0 0.015824085491163174
-95.0 -69.0 0.016029593094944512
-95.0 -67.0 0.017057131113851213
-95.0 -65.0 0.017879161528976572
-95.0 -63.0 0.01829017673653925
-95.0 -61.0 0.01952322235922729
-95.0 -59.0 0.020345252774352653
-95.0 -57.0 0.02240032881216605
-95.0 -55.0 0.02548294286888615
-95.0 -53.0 0.029387587340731606
-95.0 -51.0 0.03329223181257707
-95.0 -49.0 0.038635429510891904
-95.0 -47.0 0.04254007398273736
-95.0 -45.0 0.04808877928483354
-95.0 -43.0 0.05384299219071106
-95.0 -41.0 0.060008220304151254
-95.0 -39.0 0.06761200164406082
-95.0 -37.0 0.0762433210028771
-95.0 -35.0 0.09350595972050967
-95.0 -33.0 0.11241265926839293
-95.0 -31.0 0.14282778462803122
-95.0 -29.0 0.17447595561035759
-95.0 -27.0 0.20859021783806
-95.0 -25.0 0.2466091245376079
-95.0 -23.0 0.2955199342375668
-95.0 -21.0 0.3711467324290999
-95.0 -19.0 0.44841759145088367
-95.0 -17.0 0.5406905055487053
-95.0 -15.0 0.5776818742293465
-95.0 -13.0 0.6085080147965475
-95.0 -11.0 0.6362515413070283
-95.0 -9.0 0.6609124537607891
-95.0 -7.0 0.6829017673653925
-95.0 -5.0 0.7030415125359638
-95.0 -3.0 0.7274969173859432
-95.0 -1.0 0.7488697081792026
-95.0 1.0 0.7677764077270859
-95.0 3.0 0.7856555692560625
-95.0 5.0 0.7951089190300041
-95.0 7.0 0.7955199342375668
-95.0 9.0 0.7840115084258118
-95.0 11.0 0.7628442252363338
-95.0 13.0 0.7293464858199753
-95.0 15.0 0.6878339498561447
-95.0 17.0 0.6454993834771886
-95.0 19.0 0.6050143855322647
-95.0 21.0 0.5663789560213728
-95.0 23.0 0.48109330045211673
-95.0 25.0 0.38655980271270035
-95.0 27.0 0.29572544184134814
-95.0 29.0 0.2424989724619811
-95.0 31.0 0.19728729963008632
-95.0 33.0 0.15022605836415948
-95.0 35.0 0.10748047677764078
-95.0 37.0 0.08076448828606658
-95.0 39.0 0.06658446362515413
-95.0 41.0 0.057747636662556515
-95.0 43.0 0.051171393341553635
-95.0 45.0 0.0468557336621455
-95.0 47.0 0.04254007398273736
-95.0 49.0 0.03986847513357994
-95.0 51.0 0.03801890669954788
-95.0 53.0 0.0345252774352651
-95.0 55.0 0.032881216605014384
-95.0 57.0 0.030620632963419648
-95.0 59.0 0.029387587340731606
-95.0 61.0 0.027743526510480888
-95.0 63.0 0.02609946568023017
-95.0 65.0 0.02404438964241677
-95.0 67.0 0.02178380600082203
-95.0 69.0 0.02013974517057131
-95.0 71.0 0.019317714755445952
-95.0 73.0 0.017057131113851213
-95.0 75.0 0.015002055076037813
-95.0 77.0 0.012741471434443074
-95.0 79.0 0.010686395396629675
-95.0 81.0 0.010069872585285656
-95.0 83.0 0.009453349773941636
-95.0 85.0 0.008631319358816275
-95.0 87.0 0.007809288943690916
-95.0 89.0 0.007603781339909577
-95.0 91.0 0.007398273736128237
-95.0 93.0 0.007192766132346897
-95.0 95.0 0.007192766132346897
-95.0 97.0 0.007398273736128237
-95.0 99.0 0.007809288943690916
-95.0 101.0 0.007809288943690916
-95.0 103.0 0.008631319358816275
-95.0 105.0 0.009042334566378957
-95.0 107.0 0.010069872585285656
-95.0 109.0 0.010069872585285656
-95.0 111.0 0.011302918207973694
-95.0 113.0 0.013152486642005754
-95.0 115.0 0.015002055076037813
-95.0 117.0 0.017057131113851213
-95.0 119.0 0.01829017673653925
-95.0 121.0 0.01952322235922729
-95.0 123.0 0.02157829839704069
-95.0 125.0 0.024866420057542128
-95.0 127.0 0.029182079736950268
-95.0 129.0 0.03329223181257707
-95.0 131.0 0.038635429510891904
-95.0 133.0 0.04254007398273736
-95.0 135.0 0.04706124126592684
-95.0 137.0 0.051993423756678994
-95.0 139.0 0.05733662145499383
-95.0 141.0 0.06309083436087136
-95.0 143.0 0.06966707768187423
-95.0 145.0 0.08138101109741061
-95.0 147.0 0.09720509658857378
-95.0 149.0 0.11385121249486231
-95.0 151.0 0.13871763255240444
-95.0 153.0 0.16193999177969584
-95.0 155.0 0.18310727496917387
-95.0 157.0 0.20057542129058775
-95.0 159.0 0.2192766132346897
-95.0 161.0 0.23674475955610358
-95.0 163.0 0.2531853678586108
-95.0 165.0 0.27147554459515
-95.0 167.0 0.2895602137279079
-95.0 169.0 0.30517879161528977
-95.0 171.0 0.32470201397451703
-95.0 173.0 0.34155363748458695
-95.0 175.0 0.35922729140978216
-95.0 177.0 0.3738183312782573
-95.0 179.0 0.3810110974106042
-93.0 -179.0 0.42355117139334153
-93.0 -177.0 0.42971639950678175
-93.0 -175.0 0.43711467324291
-93.0 -173.0 0.4465680230168516
-93.0 -171.0 0.4556103575832306
-93.0 -169.0 0.4599260172626387
-93.0 -167.0 0.46280312371557747
-93.0 -165.0 0.4603370324702014
-93.0 -163.0 0.4535552815454172
-93.0 -161.0 0.436498150431566
-93.0 -159.0 0.4186189889025894
-93.0 -157.0 0.39724619810933004
-93.0 -155.0 0.37094122482531855
-93.0 -153.0 0.33436087135224
-93.0 -151.0 0.30045211672831895
-93.0 -149.0 0.2776407727085902
-93.0 -147.0 0.2511302918207974
-93.0 -145.0 0.22831894780106865
-93.0 -143.0 0.20776818742293465
-93.0 -141.0 0.18577887381833127
-93.0 -139.0 0.16502260583641595
-93.0 -137.0 0.14549938347718866
-93.0 -135.0 0.12186600904233456
-93.0 -133.0 0.10748047677764078
-93.0 -131.0 0.09699958898479244
-93.0 -129.0 0.08692971639950678
-93.0 -127.0 0.07809288943690916
-93.0 -125.0 0.07233867653103165
-93.0 -123.0 0.06822852445540485
-93.0 -121.0 0.06514591039868475
-93.0 -119.0 0.06185778873818331
-93.0 -117.0 0.058364159473900536
-93.0 -115.0 0.054870530209617754
-93.0 -113.0 0.050349362926428276
-93.0 -111.0 0.04706124126592684
-93.0 -109.0 0.04336210439786272
-93.0 -107.0 0.03945745992601726
-93.0 -105.0 0.035758323057953144
-93.0 -103.0 0.032675709001233046
-93.0 -101.0 0.029798602548294285
-93.0 -99.0 0.027743526510480888
-93.0 -97.0 0.02609946568023017
-93.0 -95.0 0.02466091245376079
-93.0 -93.0 0.02260583641594739
-93.0 -91.0 0.02116728318947801
-93.0 -89.0 0.020345252774352653
-93.0 -87.0 0.01952322235922729
-93.0 -85.0 0.01911220715166461
-93.0 -83.0 0.018084669132757913
-93.0 -81.0 0.017057131113851213
-93.0 -79.0 0.016029593094944512
-93.0 -77.0 0.015824085491163174
-93.0 -75.0 0.015207562679819153
-93.0 -73.0 0.015207562679819153
-93.0 -71.0 0.015824085491163174
-93.0 -69.0 0.016235100698725854
-93.0 -67.0 0.017057131113851213
-93.0 -65.0 0.018084669132757913
-93.0 -63.0 0.019317714755445952
-93.0 -61.0 0.02013974517057131
-93.0 -59.0 0.02178380600082203
-93.0 -57.0 0.024866420057542128
-93.0 -55.0 0.029182079736950268
-93.0 -53.0 0.03308672420879573
-93.0 -51.0 0.038429921907110566
-93.0 -49.0 0.04254007398273736
-93.0 -47.0 0.0478832716810522
-93.0 -45.0 0.05363748458692972
-93.0 -43.0 0.059186189889025895
-93.0 -41.0 0.06720098643649815
-93.0 -39.0 0.07583230579531443
-93.0 -37.0 0.09330045211672831
-93.0 -35.0 0.11200164406083025
-93.0 -33.0 0.14015618577887382
-93.0 -31.0 0.1693382655158241
-93.0 -29.0 0.20201397451705713
-93.0 -27.0 0.23818331278257296
-93.0 -25.0 0.28503904644471845
-93.0 -23.0 0.344636251541307
-93.0 -21.0 0.4251952322235923
-93.0 -19.0 0.5250719276613235
-93.0 -17.0 0.5770653514180024
-93.0 -15.0 0.6126181668721743
-93.0 -13.0 0.646321413892314
-93.0 -11.0 0.6794081381011098
-93.0 -9.0 0.7044800657624332
-93.0 -7.0 0.7346896835182902
-93.0 -5.0 0.7573982737361282
-93.0 -3.0 0.7813399095766543
-93.0 -1.0 0.8049732840115085
-93.0 1.0 0.8244965063707357
-93.0 3.0 0.8364159473900534
-93.0 5.0 0.8405260994656802
-93.0 7.0 0.83127825729552
-93.0 9.0 0.8127825729551993
-93.0 11.0 0.7780517879161529
-93.0 13.0 0.7373612823674476
-93.0 15.0 0.6878339498561447
-93.0 17.0 0.6409782161939992
-93.0 19.0 0.5951500205507604
-93.0 21.0 0.5591861898890259
-93.0 23.0 0.4562268803945746
-93.0 25.0 0.35861076859843816
-93.0 27.0 0.28298397040690504
-93.0 29.0 0.22749691738594327
-93.0 31.0 0.18207973695026716
-93.0 33.0 0.13399095766543362
-93.0 35.0 0.09843814221126182
-93.0 37.0 0.07398273736128237
-93.0 39.0 0.06309083436087136
-93.0 41.0 0.055692560624743113
-93.0 43.0 0.05014385532264694
-93.0 45.0 0.0468557336621455
-93.0 47.0 0.04254007398273736
-93.0 49.0 0.04089601315248664
-93.0 51.0 0.03884093711467324
-93.0 53.0 0.0365803534730785
-93.0 55.0 0.0345252774352651
-93.0 57.0 0.03308672420879573
-93.0 59.0 0.031237155774763666
-93.0 61.0 0.029798602548294285
-93.0 63.0 0.028565556925606247
-93.0 65.0 0.02609946568023017
-93.0 67.0 0.02404438964241677
-93.0 69.0 0.02178380600082203
-93.0 71.0 0.02013974517057131
-93.0 73.0 0.01911220715166461
-93.0 75.0 0.017057131113851213
-93.0 77.0 0.015207562679819153
-93.0 79.0 0.013152486642005754
-93.0 81.0 0.011302918207973694
-93.0 83.0 0.010069872585285656
-93.0 85.0 0.009864364981504316
-93.0 87.0 0.009042334566378957
-93.0 89.0 0.008631319358816275
-93.0 91.0 0.008220304151253596
-93.0 93.0 0.008014796547472256
-93.0 95.0 0.008014796547472256
-93.0 97.0 0.008014796547472256
-93.0 99.0 0.008631319358816275
-93.0 101.0 0.008836826962597617
-93.0 103.0 0.009864364981504316
-93.0 105.0 0.010069872585285656
-93.0 107.0 0.010480887792848335
-93.0 109.0 0.011713933415536375
-93.0 111.0 0.013563501849568433
-93.0 113.0 0.015618577887381833
-93.0 115.0 0.017057131113851213
-93.0 117.0 0.018495684340320593
-93.0 119.0 0.02013974517057131
-93.0 121.0 0.02178380600082203
-93.0 123.0 0.02527743526510481
-93.0 125.0 0.029387587340731606
-93.0 127.0 0.03390875462392109
-93.0 129.0 0.039251952322235925
-93.0 131.0 0.043773119605425403
-93.0 133.0 0.04808877928483354
-93.0 135.0 0.053226469379367036
-93.0 137.0 0.057747636662556515
-93.0 139.0 0.06309083436087136
-93.0 141.0 0.06884504726674887
-93.0 143.0 0.07870941224825319
-93.0 145.0 0.09535552815454172
-93.0 147.0 0.11200164406083025
-93.0 149.0 0.13399095766543362
-93.0 151.0 0.16009042334566378
-93.0 153.0 0.1812577065351418
-93.0 155.0 0.20057542129058775
-93.0 157.0 0.22133168927250307
-93.0 159.0 0.23818331278257296
-93.0 161.0 0.25626798191533084
-93.0 163.0 0.27579120427455817
-93.0 165.0 0.2928483353884094
-93.0 167.0 0.3150431565967941
-93.0 169.0 0.33908754623921084
-93.0 171.0 0.363337443485409
-93.0 173.0 0.3861487875051377
-93.0 175.0 0.3990957665433621
-93.0 177.0 0.40896013152486643
-93.0 179.0 0.41697492807233866
-91.0 -179.0 0.46568023016851623
-91.0 -177.0 0.469173859432799
-91.0 -175.0 0.4743115495273325
-91.0 -173.0 0.47677764077270857
-91.0 -171.0 0.4790382244143033
-91.0 -169.0 0.4798602548294287
-91.0 -167.0 0.4780106863953966
-91.0 -165.0 0.47184545828195645
-91.0 -163.0 0.458281956432388
-91.0 -161.0 0.43732018084669133
-91.0 -159.0 0.4155363748458693
-91.0 -157.0 0.39108096999588987
-91.0 -155.0 0.35758323057953145
-91.0 -153.0 0.3214138923140156
-91.0 -151.0 0.2916152897657213
-91.0 -149.0 0.2642827784628031
-91.0 -147.0 0.24085491163173037
-91.0 -145.0 0.21968762844225237
-91.0 -143.0 0.19831483764899302
-91.0 -141.0 0.176531031648171
-91.0 -139.0 0.15515824085491164
-91.0 -137.0 0.13111385121249486
-91.0 -135.0 0.11344019728729964
-91.0 -133.0 0.10090423345663789
-91.0 -131.0 0.08898479243732019
-91.0 -129.0 0.07870941224825319
-91.0 -127.0 0.07233867653103165
-91.0 -125.0 0.06761200164406082
-91.0 -123.0 0.06452938758734073
-91.0 -121.0 0.06103575832305795
-91.0 -119.0 0.05733662145499383
-91.0 -117.0 0.054048499794492395
-91.0 -115.0 0.050349362926428276
-91.0 -113.0 0.0468557336621455
-91.0 -111.0 0.04254007398273736
-91.0 -109.0 0.039251952322235925
-91.0 -107.0 0.03473078503904645
-91.0 -105.0 0.031237155774763666
-91.0 -103.0 0.029182079736950268
-91.0 -101.0 0.02609946568023017
-91.0 -99.0 0.024866420057542128
-91.0 -97.0 0.02260583641594739
-91.0 -95.0 0.02178380600082203
-91.0 -93.0 0.020345252774352653
-91.0 -91.0 0.01952322235922729
-91.0 -89.0 0.019317714755445952
-91.0 -87.0 0.01829017673653925
-91.0 -85.0 0.017673653925195234
-91.0 -83.0 0.01685162351006987
-91.0 -81.0 0.015824085491163174
-91.0 -79.0 0.015002055076037813
-91.0 -77.0 0.014591039868475134
-91.0 -75.0 0.014591039868475134
-91.0 -73.0 0.014591039868475134
-91.0 -71.0 0.015207562679819153
-91.0 -69.0 0.016029593094944512
-91.0 -67.0 0.01726263871763255
-91.0 -65.0 0.01829017673653925
-91.0 -63.0 0.01952322235922729
-91.0 -61.0 0.02096177558569667
-91.0 -59.0 0.024866420057542128
-91.0 -57.0 0.028565556925606247
-91.0 -55.0 0.032675709001233046
-91.0 -53.0 0.038429921907110566
-91.0 -51.0 0.04254007398273736
-91.0 -49.0 0.04726674886970818
-91.0 -47.0 0.05363748458692972
-91.0 -45.0 0.059186189889025895
-91.0 -43.0 0.0663789560213728
-91.0 -41.0 0.0752157829839704
-91.0 -39.0 0.09330045211672831
-91.0 -37.0 0.11220715166461159
-91.0 -35.0 0.14138923140156187
-91.0 -33.0 0.16872174270448007
-91.0 -31.0 0.2003699136868064
-91.0 -29.0 0.23468968351829017
-91.0 -27.0 0.2749691738594328
-91.0 -25.0 0.3286066584463625
-91.0 -23.0 0.40896013152486643
-91.0 -21.0 0.5057542129058775
-91.0 -19.0 0.5723386765310317
-91.0 -17.0 0.6117961364570489
-91.0 -15.0 0.6514591039868475
-91.0 -13.0 0.6898890258939581
-91.0 -11.0 0.7281134401972873
-91.0 -9.0 0.759350595972051
-91.0 -7.0 0.7868886148787505
-91.0 -5.0 0.8142211261816688
-91.0 -3.0 0.8362104397862721
-91.0 -1.0 0.8653925195232224
-91.0 1.0 0.8865598027127004
-91.0 3.0 0.8945745992601726
-91.0 5.0 0.8865598027127004
-91.0 7.0 0.8610768598438142
-91.0 9.0 0.8238799835593917
-91.0 11.0 0.7803123715577477
-91.0 13.0 0.7287299630086314
-91.0 15.0 0.6779695848746403
-91.0 17.0 0.6272092067406494
-91.0 19.0 0.5803534730785039
-91.0 21.0 0.522400328812166
-91.0 23.0 0.41224825318536784
-91.0 25.0 0.3212083847102343
-91.0 27.0 0.2575010275380189
-91.0 29.0 0.20838471023427868
-91.0 31.0 0.16276202219482122
-91.0 33.0 0.1159062885326757
-91.0 35.0 0.08692971639950678
-91.0 37.0 0.06822852445540485
-91.0 39.0 0.060008220304151254
-91.0 41.0 0.054048499794492395
-91.0 43.0 0.04932182490752158
-91.0 45.0 0.04623921085080148
-91.0 47.0 0.04254007398273736
-91.0 49.0 0.04089601315248664
-91.0 51.0 0.039251952322235925
-91.0 53.0 0.038429921907110566
-91.0 55.0 0.0365803534730785
-91.0 57.0 0.0345252774352651
-91.0 59.0 0.03329223181257707
-91.0 61.0 0.03164817098232635
-91.0 63.0 0.029798602548294285
-91.0 65.0 0.028154541718043567
-91.0 67.0 0.02609946568023017
-91.0 69.0 0.02342786683107275
-91.0 71.0 0.02096177558569667
-91.0 73.0 0.01952322235922729
-91.0 75.0 0.01829017673653925
-91.0 77.0 0.017057131113851213
-91.0 79.0 0.015002055076037813
-91.0 81.0 0.013152486642005754
-91.0 83.0 0.011508425811755036
-91.0 85.0 0.010480887792848335
-91.0 87.0 0.010069872585285656
-91.0 89.0 0.009864364981504316
-91.0 91.0 0.009453349773941636
-91.0 93.0 0.008836826962597617
-91.0 95.0 0.008836826962597617
-91.0 97.0 0.009042334566378957
-91.0 99.0 0.009658857377722976
-91.0 101.0 0.010069872585285656
-91.0 103.0 0.010480887792848335
-91.0 105.0 0.011302918207973694
-91.0 107.0 0.012330456226880395
-91.0 109.0 0.014180024660912454
-91.0 111.0 0.016029593094944512
-91.0 113.0 0.017673653925195234
-91.0 115.0 0.019317714755445952
-91.0 117.0 0.020345252774352653
-91.0 119.0 0.02240032881216605
-91.0 121.0 0.02609946568023017
-91.0 123.0 0.029798602548294285
-91.0 125.0 0.03534730785039047
-91.0 127.0 0.04048499794492396
-91.0 129.0 0.04521167283189478
-91.0 131.0 0.04952733251130292
-91.0 133.0 0.054048499794492395
-91.0 135.0 0.059186189889025895
-91.0 137.0 0.06411837237977805
-91.0 139.0 0.0694615700780929
-91.0 141.0 0.07870941224825319
-91.0 143.0 0.09350595972050967
-91.0 145.0 0.10891903000411016
-91.0 147.0 0.13070283600493218
-91.0 149.0 0.15721331689272502
-91.0 151.0 0.17899712289354705
-91.0 153.0 0.19954788327168105
-91.0 155.0 0.22133168927250307
-91.0 157.0 0.2390053431976983
-91.0 159.0 0.25770653514180025
-91.0 161.0 0.281134401972873
-91.0 163.0 0.2965474722564735
-91.0 165.0 0.3218249075215783
-91.0 167.0 0.3499794492396219
-91.0 169.0 0.38080558980682283
-91.0 171.0 0.40238388820386356
-91.0 173.0 0.4202630497328401
-91.0 175.0 0.4358816276202219
-91.0 177.0 0.45067817509247843
-91.0 179.0 0.45848746403616936
-89.0 -179.0 0.5014385532264694
-89.0 -177.0 0.5030826140567201
-89.0 -175.0 0.5020550760378134
-89.0 -173.0 0.5
-89.0 -171.0 0.4963008631319359
-89.0 -169.0 0.49054665022605837
-89.0 -167.0 0.4823263460748048
-89.0 -165.0 0.4712289354706124
-89.0 -163.0 0.45499383477188654
-89.0 -161.0 0.4284833538840937
-89.0 -159.0 0.40361693382655156
-89.0 -157.0 0.3769009453349774
-89.0 -155.0 0.33744348540896013
-89.0 -153.0 0.30209617755856966
-89.0 -151.0 0.27743526510480887
-89.0 -149.0 0.24928072338676532
-89.0 -147.0 0.22729140978216195
-89.0 -145.0 0.20612412659268392
-89.0 -143.0 0.18516235100698725
-89.0 -141.0 0.1637895602137279
-89.0 -139.0 0.1415947390053432
-89.0 -137.0 0.11713933415536375
-89.0 -135.0 0.1019317714755446
-89.0 -133.0 0.09001233045622688
-89.0 -131.0 0.07870941224825319
-89.0 -129.0 0.07131113851212495
-89.0 -127.0 0.06720098643649815
-89.0 -125.0 0.06247431154952733
-89.0 -123.0 0.059186189889025895
-89.0 -121.0 0.055692560624743113
-89.0 -119.0 0.052609946568023015
-89.0 -117.0 0.04932182490752158
-89.0 -115.0 0.04623921085080148
-89.0 -113.0 0.041512535963830664
-89.0 -111.0 0.038635429510891904
-89.0 -109.0 0.03329223181257707
-89.0 -107.0 0.029798602548294285
-89.0 -105.0 0.026715988491574187
-89.0 -103.0 0.02466091245376079
-89.0 -101.0 0.02240032881216605
-89.0 -99.0 0.02055076037813399
-89.0 -97.0 0.020345252774352653
-89.0 -95.0 0.01952322235922729
-89.0 -93.0 0.019317714755445952
-89.0 -91.0 0.01829017673653925
-89.0 -89.0 0.017673653925195234
-89.0 -87.0 0.017057131113851213
-89.0 -85.0 0.015824085491163174
-89.0 -83.0 0.015002055076037813
-89.0 -81.0 0.014180024660912454
-89.0 -79.0 0.013357994245787094
-89.0 -77.0 0.013152486642005754
-89.0 -75.0 0.013357994245787094
-89.0 -73.0 0.013974517057131115
-89.0 -71.0 0.015002055076037813
-89.0 -69.0 0.016029593094944512
-89.0 -67.0 0.017673653925195234
-89.0 -65.0 0.019317714755445952
-89.0 -63.0 0.020345252774352653
-89.0 -61.0 0.02322235922729141
-89.0 -59.0 0.027127003699136867
-89.0 -57.0 0.031442663378545004
-89.0 -55.0 0.0376078914919852
-89.0 -53.0 0.04212905877517468
-89.0 -51.0 0.04726674886970818
-89.0 -49.0 0.05363748458692972
-89.0 -47.0 0.059186189889025895
-89.0 -45.0 0.06576243321002877
-89.0 -43.0 0.07418824496506371
-89.0 -41.0 0.09247842170160296
-89.0 -39.0 0.11241265926839293
-89.0 -37.0 0.1426222770242499
-89.0 -35.0 0.17221537196876285
-89.0 -33.0 0.20221948212083848
-89.0 -31.0 0.23612823674475955
-89.0 -29.0 0.27414714344430746
-89.0 -27.0 0.32346896835182903
-89.0 -25.0 0.4001233045622688
-89.0 -23.0 0.48787505137690096
-89.0 -21.0 0.5674064940402795
-89.0 -19.0 0.6072749691738595
-89.0 -17.0 0.6514591039868475
-89.0 -15.0 0.6962597616111796
-89.0 -13.0 0.742498972461981
-89.0 -11.0 0.7803123715577477
-89.0 -9.0 0.8140156185778874
-89.0 -7.0 0.8394985614467735
-89.0 -5.0 0.8732018084669133
-89.0 -3.0 0.9052609946568023
-89.0 -1.0 0.9270448006576243
-89.0 1.0 0.9414303329223181
-89.0 3.0 0.9354706124126593
-89.0 5.0 0.9114262227702425
-89.0 7.0 0.8715577476366626
-89.0 9.0 0.8203863542951089
-89.0 11.0 0.7657213316892725
-89.0 13.0 0.7042745581586519
-89.0 15.0 0.6498150431565968
-89.0 17.0 0.5994656802301686
-89.0 19.0 0.5600082203041512
-89.0 21.0 0.4568434032059186
-89.0 23.0 0.363337443485409
-89.0 25.0 0.2868886148787505
-89.0 27.0 0.2316070694615701
-89.0 29.0 0.18454582819564325
-89.0 31.0 0.1381011097410604
-89.0 33.0 0.10028771064529388
-89.0 35.0 0.07501027538018906
-89.0 37.0 0.06370735717221537
-89.0 39.0 0.056925606247431156
-89.0 41.0 0.0509658857377723
-89.0 43.0 0.04726674886970818
-89.0 45.0 0.04521167283189478
-89.0 47.0 0.04254007398273736
-89.0 49.0 0.04089601315248664
-89.0 51.0 0.03945745992601726
-89.0 53.0 0.038635429510891904
-89.0 55.0 0.0376078914919852
-89.0 57.0 0.035758323057953144
-89.0 59.0 0.034319769831483764
-89.0 61.0 0.032881216605014384
-89.0 63.0 0.030620632963419648
-89.0 65.0 0.029387587340731606
-89.0 67.0 0.027332511302918208
-89.0 69.0 0.024866420057542128
-89.0 71.0 0.02240032881216605
-89.0 73.0 0.020345252774352653
-89.0 75.0 0.01952322235922729
-89.0 77.0 0.018084669132757913
-89.0 79.0 0.016029593094944512
-89.0 81.0 0.014591039868475134
-89.0 83.0 0.013152486642005754
-89.0 85.0 0.011508425811755036
-89.0 87.0 0.010480887792848335
-89.0 89.0 0.010069872585285656
-89.0 91.0 0.010069872585285656
-89.0 93.0 0.010069872585285656
-89.0 95.0 0.010069872585285656
-89.0 97.0 0.010069872585285656
-89.0 99.0 0.010069872585285656
-89.0 101.0 0.010480887792848335
-89.0 103.0 0.011508425811755036
-89.0 105.0 0.013152486642005754
-89.0 107.0 0.015002055076037813
-89.0 109.0 0.016235100698725854
-89.0 111.0 0.018084669132757913
-89.0 113.0 0.01952322235922729
-89.0 115.0 0.02055076037813399
-89.0 117.0 0.02383888203863543
-89.0 119.0 0.027332511302918208
-89.0 121.0 0.031237155774763666
-89.0 123.0 0.0365803534730785
-89.0 125.0 0.04089601315248664
-89.0 127.0 0.04665022605836416
-89.0 129.0 0.05076037813399096
-89.0 131.0 0.055692560624743113
-89.0 133.0 0.06103575832305795
-89.0 135.0 0.06555692560624743
-89.0 137.0 0.07090012330456227
-89.0 139.0 0.08055898068228524
-89.0 141.0 0.09432799013563502
-89.0 143.0 0.10850801479654747
-89.0 145.0 0.12844225236333745
-89.0 147.0 0.15515824085491164
-89.0 149.0 0.17673653925195232
-89.0 151.0 0.19831483764899302
-89.0 153.0 0.21886559802712702
-89.0 155.0 0.238799835593917
-89.0 157.0 0.25832305795314425
-89.0 159.0 0.2821619399917797
-89.0 161.0 0.2996300863131936
-89.0 163.0 0.32675709001233044
-89.0 165.0 0.35861076859843816
-89.0 167.0 0.39025893958076446
-89.0 169.0 0.41368680641183725
-89.0 171.0 0.4375256884504727
-89.0 173.0 0.4619810933004521
-89.0 175.0 0.478216193999178
-89.0 177.0 0.49054665022605837
-89.0 179.0 0.49753390875462394
-87.0 -179.0 0.5281545417180435
-87.0 -177.0 0.5246609124537608
-87.0 -175.0 0.519317714755446
-87.0 -173.0 0.5110974106041923
-87.0 -171.0 0.499383477188656
-87.0 -169.0 0.48684751335799425
-87.0 -167.0 0.4747225647348952
-87.0 -165.0 0.458281956432388
-87.0 -163.0 0.4346485819975339
-87.0 -161.0 0.4103986847513358
-87.0 -159.0 0.3861487875051377
-87.0 -157.0 0.34628031237155776
-87.0 -155.0 0.311960542540074
-87.0 -153.0 0.28565556925606245
-87.0 -151.0 0.2568845047266749
-87.0 -149.0 0.23345663789560214
-87.0 -147.0 0.21187833949856144
-87.0 -145.0 0.18988902589395806
-87.0 -143.0 0.16810521989313604
-87.0 -141.0 0.14796547472256474
-87.0 -139.0 0.12166050143855323
-87.0 -137.0 0.10419235511713934
-87.0 -135.0 0.09083436087135224
-87.0 -133.0 0.07809288943690916
-87.0 -131.0 0.06987258528565557
-87.0 -129.0 0.06514591039868475
-87.0 -127.0 0.06103575832305795
-87.0 -125.0 0.056925606247431156
-87.0 -123.0 0.05363748458692972
-87.0 -121.0 0.04952733251130292
-87.0 -119.0 0.0468557336621455
-87.0 -117.0 0.04336210439786272
-87.0 -115.0 0.04027949034114262
-87.0 -113.0 0.035758323057953144
-87.0 -111.0 0.03164817098232635
-87.0 -109.0 0.028154541718043567
-87.0 -107.0 0.024866420057542128
-87.0 -105.0 0.02178380600082203
-87.0 -103.0 0.020345252774352653
-87.0 -101.0 0.01952322235922729
-87.0 -99.0 0.019317714755445952
-87.0 -97.0 0.01829017673653925
-87.0 -95.0 0.018084669132757913
-87.0 -93.0 0.017057131113851213
-87.0 -91.0 0.016235100698725854
-87.0 -89.0 0.015413070283600493
-87.0 -87.0 0.014591039868475134
-87.0 -85.0 0.013563501849568433
-87.0 -83.0 0.013152486642005754
-87.0 -81.0 0.012124948623099055
-87.0 -79.0 0.011713933415536375
-87.0 -77.0 0.011713933415536375
-87.0 -75.0 0.012124948623099055
-87.0 -73.0 0.013152486642005754
-87.0 -71.0 0.014591039868475134
-87.0 -69.0 0.016029593094944512
-87.0 -67.0 0.018084669132757913
-87.0 -65.0 0.01952322235922729
-87.0 -63.0 0.02137279079325935
-87.0 -61.0 0.024866420057542128
-87.0 -59.0 0.029798602548294285
-87.0 -57.0 0.035758323057953144
-87.0 -55.0 0.04089601315248664
-87.0 -53.0 0.04706124126592684
-87.0 -51.0 0.053226469379367036
-87.0 -49.0 0.05898068228524456
-87.0 -47.0 0.06514591039868475
-87.0 -45.0 0.07418824496506371
-87.0 -43.0 0.09042334566378955
-87.0 -41.0 0.11117961364570489
-87.0 -39.0 0.14282778462803122
-87.0 -37.0 0.17365392519523223
-87.0 -35.0 0.20530209617755857
-87.0 -33.0 0.2379778051787916
-87.0 -31.0 0.27743526510480887
-87.0 -29.0 0.32572955199342374
-87.0 -27.0 0.4001233045622688
-87.0 -25.0 0.48273736128236744
-87.0 -23.0 0.564118372379778
-87.0 -21.0 0.6031648170982327
-87.0 -19.0 0.6481709823263461
-87.0 -17.0 0.697698314837649
-87.0 -15.0 0.7525688450472667
-87.0 -13.0 0.7951089190300041
-87.0 -11.0 0.8298397040690506
-87.0 -9.0 0.8678586107685985
-87.0 -7.0 0.9034114262227703
-87.0 -5.0 0.9323879983559392
-87.0 -3.0 0.9630086313193588
-87.0 -1.0 0.9802712700369913
-87.0 1.0 0.980682285244554
-87.0 3.0 0.9591039868475134
-87.0 5.0 0.9173859432799013
-87.0 7.0 0.8610768598438142
-87.0 9.0 0.801068639539663
-87.0 11.0 0.7371557747636662
-87.0 13.0 0.6742704480065762
-87.0 15.0 0.6193999177969585
-87.0 17.0 0.5709001233045623
-87.0 19.0 0.48581997533908755
-87.0 21.0 0.39005343197698317
-87.0 23.0 0.30312371557747636
-87.0 25.0 0.24722564734895192
-87.0 27.0 0.20119194410193178
-87.0 29.0 0.15577476366625564
-87.0 31.0 0.11117961364570489
-87.0 33.0 0.08364159473900534
-87.0 35.0 0.06761200164406082
-87.0 37.0 0.059186189889025895
-87.0 39.0 0.05363748458692972
-87.0 41.0 0.04932182490752158
-87.0 43.0 0.04644471845458282
-87.0 45.0 0.04336210439786272
-87.0 47.0 0.04089601315248664
-87.0 49.0 0.04089601315248664
-87.0 51.0 0.03945745992601726
-87.0 53.0 0.038635429510891904
-87.0 55.0 0.03801890669954788
-87.0 57.0 0.0365803534730785
-87.0 59.0 0.0345252774352651
-87.0 61.0 0.03329223181257707
-87.0 63.0 0.03164817098232635
-87.0 65.0 0.029798602548294285
-87.0 67.0 0.028154541718043567
-87.0 69.0 0.025893958076448828
-87.0 71.0 0.02342786683107275
-87.0 73.0 0.02055076037813399
-87.0 75.0 0.01952322235922729
-87.0 77.0 0.01829017673653925
-87.0 79.0 0.017057131113851213
-87.0 81.0 0.015618577887381833
-87.0 83.0 0.013974517057131115
-87.0 85.0 0.012124948623099055
-87.0 87.0 0.011508425811755036
-87.0 89.0 0.010480887792848335
-87.0 91.0 0.010069872585285656
-87.0 93.0 0.010069872585285656
-87.0 95.0 0.010069872585285656
-87.0 97.0 0.010480887792848335
-87.0 99.0 0.010686395396629675
-87.0 101.0 0.011713933415536375
-87.0 103.0 0.013357994245787094
-87.0 105.0 0.015207562679819153
-87.0 107.0 0.017057131113851213
-87.0 109.0 0.01829017673653925
-87.0 111.0 0.02013974517057131
-87.0 113.0 0.02178380600082203
-87.0 115.0 0.02527743526510481
-87.0 117.0 0.029387587340731606
-87.0 119.0 0.03329223181257707
-87.0 121.0 0.03904644471845458
-87.0 123.0 0.043773119605425403
-87.0 125.0 0.04870530209617756
-87.0 127.0 0.05363748458692972
-87.0 129.0 0.058364159473900536
-87.0 131.0 0.06288532675709001
-87.0 133.0 0.06761200164406082
-87.0 135.0 0.07377722975750103
-87.0 137.0 0.08364159473900534
-87.0 139.0 0.09658857377722976
-87.0 141.0 0.10974106041923551
-87.0 143.0 0.1282367447595561
-87.0 145.0 0.15269214960953556
-87.0 147.0 0.17447595561035759
-87.0 149.0 0.19708179202630496
-87.0 151.0 0.21742704480065764
-87.0 153.0 0.2379778051787916
-87.0 155.0 0.2579120427455816
-87.0 157.0 0.28277846280312374
-87.0 159.0 0.30209617755856966
-87.0 161.0 0.33025071927661326
-87.0 163.0 0.3631319358816276
-87.0 165.0 0.39395807644882863
-87.0 167.0 0.42293464858199753
-87.0 169.0 0.4551993423756679
-87.0 171.0 0.478832716810522
-87.0 173.0 0.5014385532264694
-87.0 175.0 0.5187011919441019
-87.0 177.0 0.5256884504726674
-87.0 179.0 0.5291820797369503
-85.0 -179.0 0.540484997944924
-85.0 -177.0 0.5326757090012331
-85.0 -175.0 0.5203452527743526
-85.0 -173.0 0.5055487053020962
-85.0 -171.0 0.4876695437731196
-85.0 -169.0 0.47184545828195645
-85.0 -167.0 0.45540484997944924
-85.0 -165.0 0.43238799835593916
-85.0 -163.0 0.40998766954377314
-85.0 -161.0 0.3882038635429511
-85.0 -159.0 0.3510069872585286
-85.0 -157.0 0.3166872174270448
-85.0 -155.0 0.2883271681052199
-85.0 -153.0 0.25935059597205096
-85.0 -151.0 0.23653925195232223
-85.0 -149.0 0.21352240032881217
-85.0 -147.0 0.19173859432799015
-85.0 -145.0 0.1685162351006987
-85.0 -143.0 0.14837648993012742
-85.0 -141.0 0.1230990546650226
-85.0 -139.0 0.10521989313604603
-85.0 -137.0 0.09042334566378955
-85.0 -135.0 0.07665433621043978
-85.0 -133.0 0.06843403205918619
-85.0 -131.0 0.06309083436087136
-85.0 -129.0 0.058364159473900536
-85.0 -127.0 0.054048499794492395
-85.0 -125.0 0.049732840115084255
-85.0 -123.0 0.0468557336621455
-85.0 -121.0 0.04254007398273736
-85.0 -119.0 0.04048499794492396
-85.0 -117.0 0.0365803534730785
-85.0 -115.0 0.032675709001233046
-85.0 -113.0 0.029182079736950268
-85.0 -111.0 0.024866420057542128
-85.0 -109.0 0.02178380600082203
-85.0 -107.0 0.02013974517057131
-85.0 -105.0 0.019317714755445952
-85.0 -103.0 0.018084669132757913
-85.0 -101.0 0.017057131113851213
-85.0 -99.0 0.016029593094944512
-85.0 -97.0 0.015618577887381833
-85.0 -95.0 0.015002055076037813
-85.0 -93.0 0.013974517057131115
-85.0 -91.0 0.013152486642005754
-85.0 -89.0 0.012330456226880395
-85.0 -87.0 0.011713933415536375
-85.0 -85.0 0.011508425811755036
-85.0 -83.0 0.010891903000411015
-85.0 -81.0 0.010480887792848335
-85.0 -79.0 0.010480887792848335
-85.0 -77.0 0.010686395396629675
-85.0 -75.0 0.011508425811755036
-85.0 -73.0 0.012124948623099055
-85.0 -71.0 0.014180024660912454
-85.0 -69.0 0.016235100698725854
-85.0 -67.0 0.01829017673653925
-85.0 -65.0 0.02013974517057131
-85.0 -63.0 0.02322235922729141
-85.0 -61.0 0.027538018906699546
-85.0 -59.0 0.03329223181257707
-85.0 -57.0 0.04048499794492396
-85.0 -55.0 0.04644471845458282
-85.0 -53.0 0.05219893136046034
-85.0 -51.0 0.058364159473900536
-85.0 -49.0 0.06514591039868475
-85.0 -47.0 0.07377722975750103
-85.0 -45.0 0.09042334566378955
-85.0 -43.0 0.11076859843814221
-85.0 -41.0 0.14303329223181258
-85.0 -39.0 0.1755034936292643
-85.0 -37.0 0.20674064940402795
-85.0 -35.0 0.23982737361282366
-85.0 -33.0 0.281134401972873
-85.0 -31.0 0.33045622688039455
-85.0 -29.0 0.40300041101520756
-85.0 -27.0 0.48581997533908755
-85.0 -25.0 0.5630908343608714
-85.0 -23.0 0.5984381422112618
-85.0 -21.0 0.645088368269626
-85.0 -19.0 0.6956432387998356
-85.0 -17.0 0.7544184134812988
-85.0 -15.0 0.8039457459926017
-85.0 -13.0 0.8464858199753391
-85.0 -11.0 0.8894369091656391
-85.0 -9.0 0.9229346485819976
-85.0 -7.0 0.9562268803945746
-85.0 -5.0 0.9819153308672421
-85.0 -3.0 0.9950678175092479
-85.0 -1.0 1.0
-85.0 1.0 0.9905466502260584
-85.0 3.0 0.9529387587340732
-85.0 5.0 0.898479243732018
-85.0 7.0 0.8281956432387998
-85.0 9.0 0.7642827784628031
-85.0 11.0 0.6903000411015208
-85.0 13.0 0.6321413892314015
-85.0 15.0 0.5791204274558158
-85.0 17.0 0.5082203041512536
-85.0 19.0 0.4017673653925195
-85.0 21.0 0.31483764899301275
-85.0 23.0 0.25770653514180025
-85.0 25.0 0.21352240032881217
-85.0 27.0 0.16728318947801069
-85.0 29.0 0.12001644060830251
-85.0 31.0 0.09042334566378955
-85.0 33.0 0.07028360049321825
-85.0 35.0 0.061241265926839296
-85.0 37.0 0.054665022605836416
-85.0 39.0 0.04952733251130292
-85.0 41.0 0.04665022605836416
-85.0 43.0 0.043773119605425403
-85.0 45.0 0.04110152075626798
-85.0 47.0 0.04089601315248664
-85.0 49.0 0.03945745992601726
-85.0 51.0 0.03884093711467324
-85.0 53.0 0.038429921907110566
-85.0 55.0 0.0376078914919852
-85.0 57.0 0.03596383066173448
-85.0 59.0 0.0345252774352651
-85.0 61.0 0.03329223181257707
-85.0 63.0 0.03185367858610769
-85.0 65.0 0.029798602548294285
-85.0 67.0 0.02836004932182491
-85.0 69.0 0.02609946568023017
-85.0 71.0 0.02363337443485409
-85.0 73.0 0.02137279079325935
-85.0 75.0 0.02013974517057131
-85.0 77.0 0.01911220715166461
-85.0 79.0 0.017468146321413892
-85.0 81.0 0.016029593094944512
-85.0 83.0 0.014591039868475134
-85.0 85.0 0.013152486642005754
-85.0 87.0 0.011713933415536375
-85.0 89.0 0.011302918207973694
-85.0 91.0 0.010480887792848335
-85.0 93.0 0.010480887792848335
-85.0 95.0 0.010480887792848335
-85.0 97.0 0.011097410604192354
-85.0 99.0 0.011713933415536375
-85.0 101.0 0.013357994245787094
-85.0 103.0 0.015618577887381833
-85.0 105.0 0.01726263871763255
-85.0 107.0 0.019317714755445952
-85.0 109.0 0.020345252774352653
-85.0 111.0 0.02342786683107275
-85.0 113.0 0.027538018906699546
-85.0 115.0 0.03164817098232635
-85.0 117.0 0.03740238388820386
-85.0 119.0 0.04130702836004932
-85.0 121.0 0.0468557336621455
-85.0 123.0 0.05158240854911632
-85.0 125.0 0.056925606247431156
-85.0 127.0 0.06185778873818331
-85.0 129.0 0.06720098643649815
-85.0 131.0 0.07131113851212495
-85.0 133.0 0.07850390464447185
-85.0 135.0 0.08898479243732019
-85.0 137.0 0.10090423345663789
-85.0 139.0 0.11241265926839293
-85.0 141.0 0.1292642827784628
-85.0 143.0 0.15228113440197288
-85.0 145.0 0.17242087957254418
-85.0 147.0 0.19584874640361694
-85.0 149.0 0.21660501438553226
-85.0 151.0 0.23756678997122893
-85.0 153.0 0.25832305795314425
-85.0 155.0 0.2842170160295931
-85.0 157.0 0.30415125359638306
-85.0 159.0 0.33436087135224
-85.0 161.0 0.3690916563912865
-85.0 163.0 0.3980682285244554
-85.0 165.0 0.4254007398273736
-85.0 167.0 0.45972050965885736
-85.0 169.0 0.4886970817920263
-85.0 171.0 0.5174681463214139
-85.0 173.0 0.5341142622277024
-85.0 175.0 0.5433621043978627
-85.0 177.0 0.5470612412659268
-85.0 179.0 0.5458281956432388
-83.0 -179.0 0.5396629675297986
-83.0 -177.0 0.5246609124537608
-83.0 -175.0 0.5057542129058775
-83.0 -173.0 0.4839704069050555
-83.0 -171.0 0.4648581997533909
-83.0 -169.0 0.4428688861487875
-83.0 -167.0 0.4219071105630908
-83.0 -165.0 0.40197287299630086
-83.0 -163.0 0.3797780517879161
-83.0 -161.0 0.34525277435265106
-83.0 -159.0 0.3140156185778874
-83.0 -157.0 0.2872996300863132
-83.0 -155.0 0.25873407316070696
-83.0 -153.0 0.23612823674475955
-83.0 -151.0 0.21228935470612412
-83.0 -149.0 0.18968351829017674
-83.0 -147.0 0.16666666666666666
-83.0 -145.0 0.146321413892314
-83.0 -143.0 0.12104397862720921
-83.0 -141.0 0.10357583230579531
-83.0 -139.0 0.08898479243732019
-83.0 -137.0 0.07501027538018906
-83.0 -135.0 0.06761200164406082
-83.0 -133.0 0.061241265926839296
-83.0 -131.0 0.05528154541718044
-83.0 -129.0 0.050349362926428276
-83.0 -127.0 0.04665022605836416
-83.0 -125.0 0.04212905877517468
-83.0 -123.0 0.03904644471845458
-83.0 -121.0 0.03534730785039047
-83.0 -119.0 0.03164817098232635
-83.0 -117.0 0.029182079736950268
-83.0 -115.0 0.024866420057542128
-83.0 -113.0 0.02178380600082203
-83.0 -111.0 0.01952322235922729
-83.0 -109.0 0.01829017673653925
-83.0 -107.0 0.01685162351006987
-83.0 -105.0 0.015002055076037813
-83.0 -103.0 0.013974517057131115
-83.0 -101.0 0.013152486642005754
-83.0 -99.0 0.011919441019317715
-83.0 -97.0 0.011508425811755036
-83.0 -95.0 0.011302918207973694
-83.0 -93.0 0.010686395396629675
-83.0 -91.0 0.010480887792848335
-83.0 -89.0 0.010069872585285656
-83.0 -87.0 0.010069872585285656
-83.0 -85.0 0.010069872585285656
-83.0 -83.0 0.010069872585285656
-83.0 -81.0 0.010069872585285656
-83.0 -79.0 0.010069872585285656
-83.0 -77.0 0.010069872585285656
-83.0 -75.0 0.010480887792848335
-83.0 -73.0 0.011713933415536375
-83.0 -71.0 0.013974517057131115
-83.0 -69.0 0.016235100698725854
-83.0 -67.0 0.01829017673653925
-83.0 -65.0 0.020345252774352653
-83.0 -63.0 0.024866420057542128
-83.0 -61.0 0.029798602548294285
-83.0 -59.0 0.03822441430332922
-83.0 -57.0 0.0448006576243321
-83.0 -55.0 0.050349362926428276
-83.0 -53.0 0.05754212905877518
-83.0 -51.0 0.06452938758734073
-83.0 -49.0 0.073160706946157
-83.0 -47.0 0.09042334566378955
-83.0 -45.0 0.11159062885326756
-83.0 -43.0 0.1446773530620633
-83.0 -41.0 0.17591450883682697
-83.0 -39.0 0.20838471023427868
-83.0 -37.0 0.24106041923551172
-83.0 -35.0 0.28277846280312374
-83.0 -33.0 0.33394985614467737
-83.0 -31.0 0.40731607069461573
-83.0 -29.0 0.4886970817920263
-83.0 -27.0 0.564118372379778
-83.0 -25.0 0.5976161117961365
-83.0 -23.0 0.6424167694204685
-83.0 -21.0 0.6917385943279901
-83.0 -19.0 0.7511302918207974
-83.0 -17.0 0.8043567612001644
-83.0 -15.0 0.8551171393341553
-83.0 -13.0 0.9015618577887382
-83.0 -11.0 0.9381422112618167
-83.0 -9.0 0.9693793670365803
-83.0 -7.0 0.989724619810933
-83.0 -5.0 0.9991779695848746
-83.0 -3.0 1.0
-83.0 -1.0 0.9930127414714345
-83.0 1.0 0.9660912453760789
-83.0 3.0 0.9163584052609947
-83.0 5.0 0.8528565556925606
-83.0 7.0 0.7856555692560625
-83.0 9.0 0.7100287710645294
-83.0 11.0 0.643238799835594
-83.0 13.0 0.5871352240032881
-83.0 15.0 0.5203452527743526
-83.0 17.0 0.40567200986436497
-83.0 19.0 0.3183312782572955
-83.0 21.0 0.25935059597205096
-83.0 23.0 0.21660501438553226
-83.0 25.0 0.17242087957254418
-83.0 27.0 0.12762022194821207
-83.0 29.0 0.09535552815454172
-83.0 31.0 0.07254418413481299
-83.0 33.0 0.06226880394574599
-83.0 35.0 0.054870530209617754
-83.0 37.0 0.0499383477188656
-83.0 39.0 0.04644471845458282
-83.0 41.0 0.042951089190300044
-83.0 43.0 0.04089601315248664
-83.0 45.0 0.03986847513357994
-83.0 47.0 0.03884093711467324
-83.0 49.0 0.038429921907110566
-83.0 51.0 0.03801890669954788
-83.0 53.0 0.036991368680641186
-83.0 55.0 0.035758323057953144
-83.0 57.0 0.03514180024660912
-83.0 59.0 0.03370324702013974
-83.0 61.0 0.032881216605014384
-83.0 63.0 0.030620632963419648
-83.0 65.0 0.029798602548294285
-83.0 67.0 0.027743526510480888
-83.0 69.0 0.02548294286888615
-83.0 71.0 0.02342786683107275
-83.0 73.0 0.020756267981915332
-83.0 75.0 0.01952322235922729
-83.0 77.0 0.01870119194410193
-83.0 79.0 0.017468146321413892
-83.0 81.0 0.016029593094944512
-83.0 83.0 0.014591039868475134
-83.0 85.0 0.013152486642005754
-83.0 87.0 0.012124948623099055
-83.0 89.0 0.011508425811755036
-83.0 91.0 0.011097410604192354
-83.0 93.0 0.010686395396629675
-83.0 95.0 0.011302918207973694
-83.0 97.0 0.011713933415536375
-83.0 99.0 0.013152486642005754
-83.0 101.0 0.015207562679819153
-83.0 103.0 0.017057131113851213
-83.0 105.0 0.019317714755445952
-83.0 107.0 0.02055076037813399
-83.0 109.0 0.024866420057542128
-83.0 111.0 0.029182079736950268
-83.0 113.0 0.034114262227702426
-83.0 115.0 0.03986847513357994
-83.0 117.0 0.04541718043567612
-83.0 119.0 0.05014385532264694
-83.0 121.0 0.055692560624743113
-83.0 123.0 0.061241265926839296
-83.0 125.0 0.06720098643649815
-83.0 127.0 0.0721331689272503
-83.0 129.0 0.07850390464447185
-83.0 131.0 0.08775174681463214
-83.0 133.0 0.09699958898479244
-83.0 135.0 0.10665844636251541
-83.0 137.0 0.11713933415536375
-83.0 139.0 0.13419646526921497
-83.0 141.0 0.15433621043978626
-83.0 143.0 0.17262638717632553
-83.0 145.0 0.19543773119605426
-83.0 147.0 0.21537196876284423
-83.0 149.0 0.2373612823674476
-83.0 151.0 0.2589395807644883
-83.0 153.0 0.28668310727496915
-83.0 155.0 0.30867242087957253
-83.0 157.0 0.3397040690505549
-83.0 159.0 0.37669543773119607
-83.0 161.0 0.4027949034114262
-83.0 163.0 0.4305384299219071
-83.0 165.0 0.4638306617344842
-83.0 167.0 0.4928072338676531
-83.0 169.0 0.5217838060008221
-83.0 171.0 0.5392519523222359
-83.0 173.0 0.551993423756679
-83.0 175.0 0.5561035758323057
-83.0 177.0 0.5561035758323057
-83.0 179.0 0.5505548705302096
-81.0 -179.0 0.5246609124537608
-81.0 -177.0 0.5014385532264694
-81.0 -175.0 0.4763666255651459
-81.0 -173.0 0.45478832716810524
-81.0 -171.0 0.4272503082614057
-81.0 -169.0 0.4077270859021784
-81.0 -167.0 0.3882038635429511
-81.0 -165.0 0.3610768598438142
-81.0 -163.0 0.33189478010686396
-81.0 -161.0 0.30374023838882036
-81.0 -159.0 0.2825729551993424
-81.0 -157.0 0.25462392108508014
-81.0 -155.0 0.23057953144266338
-81.0 -153.0 0.2075626798191533
-81.0 -151.0 0.18454582819564325
-81.0 -149.0 0.16193999177969584
-81.0 -147.0 0.1389231401561858
-81.0 -145.0 0.11611179613645704
-81.0 -143.0 0.10069872585285655
-81.0 -141.0 0.08487464036169338
-81.0 -139.0 0.07233867653103165
-81.0 -137.0 0.06452938758734073
-81.0 -135.0 0.058364159473900536
-81.0 -133.0 0.052609946568023015
-81.0 -131.0 0.04706124126592684
-81.0 -129.0 0.04192355117139334
-81.0 -127.0 0.038429921907110566
-81.0 -125.0 0.03329223181257707
-81.0 -123.0 0.029593094944512947
-81.0 -121.0 0.02651048088779285
-81.0 -119.0 0.02342786683107275
-81.0 -117.0 0.02055076037813399
-81.0 -115.0 0.01952322235922729
-81.0 -113.0 0.017468146321413892
-81.0 -111.0 0.015207562679819153
-81.0 -109.0 0.013152486642005754
-81.0 -107.0 0.011508425811755036
-81.0 -105.0 0.010480887792848335
-81.0 -103.0 0.010069872585285656
-81.0 -101.0 0.010069872585285656
-81.0 -99.0 0.009864364981504316
-81.0 -97.0 0.009864364981504316
-81.0 -95.0 0.009658857377722976
-81.0 -93.0 0.009658857377722976
-81.0 -91.0 0.008836826962597617
-81.0 -89.0 0.008836826962597617
-81.0 -87.0 0.008631319358816275
-81.0 -85.0 0.008631319358816275
-81.0 -83.0 0.008631319358816275
-81.0 -81.0 0.008631319358816275
-81.0 -79.0 0.008836826962597617
-81.0 -77.0 0.009658857377722976
-81.0 -75.0 0.010069872585285656
-81.0 -73.0 0.011302918207973694
-81.0 -71.0 0.013563501849568433
-81.0 -69.0 0.016235100698725854
-81.0 -67.0 0.019317714755445952
-81.0 -65.0 0.02157829839704069
-81.0 -63.0 0.02692149609535553
-81.0 -61.0 0.03329223181257707
-81.0 -59.0 0.04089601315248664
-81.0 -57.0 0.04870530209617756
-81.0 -55.0 0.055692560624743113
-81.0 -53.0 0.06350184956843404
-81.0 -51.0 0.07233867653103165
-81.0 -49.0 0.08919030004110153
-81.0 -47.0 0.11076859843814221
-81.0 -45.0 0.1446773530620633
-81.0 -43.0 0.17632552404438964
-81.0 -41.0 0.20776818742293465
-81.0 -39.0 0.24106041923551172
-81.0 -37.0 0.28175092478421704
-81.0 -35.0 0.3321002877106453
-81.0 -33.0 0.4060830250719277
-81.0 -31.0 0.4893136046033703
-81.0 -29.0 0.564118372379778
-81.0 -27.0 0.5974106041923551
-81.0 -25.0 0.6401561857788738
-81.0 -23.0 0.6866009042334567
-81.0 -21.0 0.742498972461981
-81.0 -19.0 0.7979860254829428
-81.0 -17.0 0.8495684340320592
-81.0 -15.0 0.9015618577887382
-81.0 -13.0 0.9414303329223181
-81.0 -11.0 0.9718454582819565
-81.0 -9.0 0.9856144677353063
-81.0 -7.0 0.9923962186600904
-81.0 -5.0 0.9868475133579943
-81.0 -3.0 0.9743115495273326
-81.0 -1.0 0.9465680230168516
-81.0 1.0 0.9083436087135224
-81.0 3.0 0.854911631730374
-81.0 5.0 0.7944923962186601
-81.0 7.0 0.7254418413481298
-81.0 9.0 0.6537196876284422
-81.0 11.0 0.5922729140978216
-81.0 13.0 0.530209617755857
-81.0 15.0 0.4077270859021784
-81.0 17.0 0.31319358816276205
-81.0 19.0 0.2564734895191122
-81.0 21.0 0.2131113851212495
-81.0 23.0 0.17077681874229347
-81.0 25.0 0.1272092067406494
-81.0 27.0 0.0957665433621044
-81.0 29.0 0.07254418413481299
-81.0 31.0 0.06247431154952733
-81.0 33.0 0.054870530209617754
-81.0 35.0 0.04952733251130292
-81.0 37.0 0.0458281956432388
-81.0 39.0 0.04192355117139334
-81.0 41.0 0.040073982737361284
-81.0 43.0 0.038635429510891904
-81.0 45.0 0.03740238388820386
-81.0 47.0 0.03596383066173448
-81.0 49.0 0.035552815454171806
-81.0 51.0 0.03534730785039047
-81.0 53.0 0.0345252774352651
-81.0 55.0 0.034319769831483764
-81.0 57.0 0.03329223181257707
-81.0 59.0 0.032675709001233046
-81.0 61.0 0.031237155774763666
-81.0 63.0 0.029798602548294285
-81.0 65.0 0.029182079736950268
-81.0 67.0 0.026715988491574187
-81.0 69.0 0.024866420057542128
-81.0 71.0 0.02240032881216605
-81.0 73.0 0.02055076037813399
-81.0 75.0 0.01952322235922729
-81.0 77.0 0.01829017673653925
-81.0 79.0 0.017057131113851213
-81.0 81.0 0.015824085491163174
-81.0 83.0 0.014385532264693794
-81.0 85.0 0.013152486642005754
-81.0 87.0 0.011919441019317715
-81.0 89.0 0.011508425811755036
-81.0 91.0 0.011097410604192354
-81.0 93.0 0.011097410604192354
-81.0 95.0 0.011508425811755036
-81.0 97.0 0.012124948623099055
-81.0 99.0 0.014385532264693794
-81.0 101.0 0.016440608302507192
-81.0 103.0 0.018495684340320593
-81.0 105.0 0.02055076037813399
-81.0 107.0 0.024866420057542128
-81.0 109.0 0.029798602548294285
-81.0 111.0 0.03596383066173448
-81.0 113.0 0.041512535963830664
-81.0 115.0 0.0478832716810522
-81.0 117.0 0.054048499794492395
-81.0 119.0 0.05939169749280723
-81.0 121.0 0.06555692560624743
-81.0 123.0 0.0721331689272503
-81.0 125.0 0.07973695026715988
-81.0 127.0 0.09042334566378955
-81.0 129.0 0.10028771064529388
-81.0 131.0 0.10748047677764078
-81.0 133.0 0.11693382655158241
-81.0 135.0 0.12967529798602548
-81.0 137.0 0.146321413892314
-81.0 139.0 0.1611179613645705
-81.0 141.0 0.17632552404438964
-81.0 143.0 0.19584874640361694
-81.0 145.0 0.21537196876284423
-81.0 147.0 0.2369502671598849
-81.0 149.0 0.26037813399095766
-81.0 151.0 0.28750513769009456
-81.0 153.0 0.3140156185778874
-81.0 155.0 0.34689683518290176
-81.0 157.0 0.384504726674887
-81.0 159.0 0.40998766954377314
-81.0 161.0 0.43711467324291
-81.0 163.0 0.46732429099876693
-81.0 165.0 0.49547883271681054
-81.0 167.0 0.5217838060008221
-81.0 169.0 0.5382244143033292
-81.0 171.0 0.5511713933415536
-81.0 173.0 0.5561035758323057
-81.0 175.0 0.5563090834360871
-81.0 177.0 0.5524044389642416
-81.0 179.0 0.5402794903411426
-79.0 -179.0 0.49157418824496507
-79.0 -177.0 0.4658857377722976
-79.0 -175.0 0.4360871352240033
-79.0 -173.0 0.4108096999588985
-79.0 -171.0 0.3904644471845458
-79.0 -169.0 0.363337443485409
-79.0 -167.0 0.3376489930127415
-79.0 -165.0 0.31216605014385534
-79.0 -163.0 0.29140978216193997
-79.0 -161.0 0.2698314837648993
-79.0 -159.0 0.24558158651870118
-79.0 -157.0 0.22318125770653513
-79.0 -155.0 0.19954788327168105
-79.0 -153.0 0.17632552404438964
-79.0 -151.0 0.15228113440197288
-79.0 -149.0 0.12638717632552404
-79.0 -147.0 0.10727496917385944
-79.0 -145.0 0.09350595972050967
-79.0 -143.0 0.07788738183312782
-79.0 -141.0 0.06843403205918619
-79.0 -139.0 0.06185778873818331
-79.0 -137.0 0.054870530209617754
-79.0 -135.0 0.04911631730374024
-79.0 -133.0 0.04254007398273736
-79.0 -131.0 0.038429921907110566
-79.0 -129.0 0.032675709001233046
-79.0 -127.0 0.027743526510480888
-79.0 -125.0 0.02383888203863543
-79.0 -123.0 0.02055076037813399
-79.0 -121.0 0.01952322235922729
-79.0 -119.0 0.018084669132757913
-79.0 -117.0 0.015824085491163174
-79.0 -115.0 0.013357994245787094
-79.0 -113.0 0.011302918207973694
-79.0 -111.0 0.010069872585285656
-79.0 -109.0 0.009658857377722976
-79.0 -107.0 0.008631319358816275
-79.0 -105.0 0.007809288943690916
-79.0 -103.0 0.007809288943690916
-79.0 -101.0 0.007603781339909577
-79.0 -99.0 0.007398273736128237
-79.0 -97.0 0.007398273736128237
-79.0 -95.0 0.007398273736128237
-79.0 -93.0 0.007398273736128237
-79.0 -91.0 0.007398273736128237
-79.0 -89.0 0.007192766132346897
-79.0 -87.0 0.007192766132346897
-79.0 -85.0 0.007398273736128237
-79.0 -83.0 0.007398273736128237
-79.0 -81.0 0.007603781339909577
-79.0 -79.0 0.007809288943690916
-79.0 -77.0 0.008631319358816275
-79.0 -75.0 0.010069872585285656
-79.0 -73.0 0.010686395396629675
-79.0 -71.0 0.013357994245787094
-79.0 -69.0 0.01685162351006987
-79.0 -67.0 0.01952322235922729
-79.0 -65.0 0.02322235922729141
-79.0 -63.0 0.029387587340731606
-79.0 -61.0 0.03801890669954788
-79.0 -59.0 0.04541718043567612
-79.0 -57.0 0.05363748458692972
-79.0 -55.0 0.06165228113440197
-79.0 -53.0 0.07007809288943691
-79.0 -51.0 0.08672420879572544
-79.0 -49.0 0.10748047677764078
-79.0 -47.0 0.14097821619399917
-79.0 -45.0 0.17427044800657623
-79.0 -43.0 0.20674064940402795
-79.0 -41.0 0.2390053431976983
-79.0 -39.0 0.2784628031237156
-79.0 -37.0 0.32572955199342374
-79.0 -35.0 0.39971228935470615
-79.0 -33.0 0.4808877928483354
-79.0 -31.0 0.5620632963419646
-79.0 -29.0 0.5947390053431977
-79.0 -27.0 0.6358405260994657
-79.0 -25.0 0.6812577065351418
-79.0 -23.0 0.7301685162351007
-79.0 -21.0 0.7833949856144677
-79.0 -19.0 0.8329223181257707
-79.0 -17.0 0.887587340731607
-79.0 -15.0 0.9268392930538429
-79.0 -13.0 0.9578709412248253
-79.0 -11.0 0.9741060419235512
-79.0 -9.0 0.9734895191122072
-79.0 -7.0 0.9591039868475134
-79.0 -5.0 0.938347718865598
-79.0 -3.0 0.9108096999588985
-79.0 -1.0 0.8752568845047267
-79.0 1.0 0.8292231812577066
-79.0 3.0 0.7821619399917797
-79.0 5.0 0.7211261816687218
-79.0 7.0 0.656596794081381
-79.0 9.0 0.594944512946979
-79.0 11.0 0.5343197698314838
-79.0 13.0 0.4066995478832717
-79.0 15.0 0.3070283600493218
-79.0 17.0 0.24743115495273324
-79.0 19.0 0.20448006576243322
-79.0 21.0 0.16296752979860255
-79.0 23.0 0.11878339498561447
-79.0 25.0 0.0916563912864776
-79.0 27.0 0.07048910809699958
-79.0 29.0 0.06165228113440197
-79.0 31.0 0.054048499794492395
-79.0 33.0 0.04849979449239622
-79.0 35.0 0.04418413481298808
-79.0 37.0 0.04089601315248664
-79.0 39.0 0.038429921907110566
-79.0 41.0 0.035552815454171806
-79.0 43.0 0.03370324702013974
-79.0 45.0 0.03308672420879573
-79.0 47.0 0.032881216605014384
-79.0 49.0 0.032675709001233046
-79.0 51.0 0.032675709001233046
-79.0 53.0 0.032675709001233046
-79.0 55.0 0.03247020139745171
-79.0 57.0 0.031237155774763666
-79.0 59.0 0.030004110152075627
-79.0 61.0 0.029798602548294285
-79.0 63.0 0.02877106452938759
-79.0 65.0 0.026715988491574187
-79.0 67.0 0.024866420057542128
-79.0 69.0 0.02322235922729141
-79.0 71.0 0.02096177558569667
-79.0 73.0 0.02013974517057131
-79.0 75.0 0.019317714755445952
-79.0 77.0 0.017879161528976572
-79.0 79.0 0.016235100698725854
-79.0 81.0 0.015002055076037813
-79.0 83.0 0.013357994245787094
-79.0 85.0 0.012124948623099055
-79.0 87.0 0.011508425811755036
-79.0 89.0 0.011097410604192354
-79.0 91.0 0.010686395396629675
-79.0 93.0 0.011097410604192354
-79.0 95.0 0.011508425811755036
-79.0 97.0 0.013152486642005754
-79.0 99.0 0.015207562679819153
-79.0 101.0 0.018084669132757913
-79.0 103.0 0.02013974517057131
-79.0 105.0 0.02404438964241677
-79.0 107.0 0.029798602548294285
-79.0 109.0 0.0365803534730785
-79.0 111.0 0.04254007398273736
-79.0 113.0 0.04952733251130292
-79.0 115.0 0.055692560624743113
-79.0 117.0 0.06247431154952733
-79.0 119.0 0.06884504726674887
-79.0 121.0 0.07809288943690916
-79.0 123.0 0.09103986847513358
-79.0 125.0 0.10172626387176326
-79.0 127.0 0.11302918207973695
-79.0 129.0 0.12289354706124127
-79.0 131.0 0.13584052609946567
-79.0 133.0 0.14837648993012742
-79.0 135.0 0.16009042334566378
-79.0 137.0 0.1693382655158241
-79.0 139.0 0.1843403205918619
-79.0 141.0 0.19852034525277434
-79.0 143.0 0.21742704480065764
-79.0 145.0 0.23756678997122893
-79.0 147.0 0.261200164406083
-79.0 149.0 0.2893547061241266
-79.0 151.0 0.3183312782572955
-79.0 153.0 0.35491163173037404
-79.0 155.0 0.39108096999588987
-79.0 157.0 0.41800246609124536
-79.0 159.0 0.44677353062063296
-79.0 161.0 0.4743115495273325
-79.0 163.0 0.4979449239621866
-79.0 165.0 0.5203452527743526
-79.0 167.0 0.5353473078503904
-79.0 169.0 0.5445951500205508
-79.0 171.0 0.5497328401150843
-79.0 173.0 0.5489108096999589
-79.0 175.0 0.5439786272092068
-79.0 177.0 0.5341142622277024
-79.0 179.0 0.5174681463214139
-77.0 -179.0 0.44944512946979037
-77.0 -177.0 0.4202630497328401
-77.0 -175.0 0.3943690916563913
-77.0 -173.0 0.3690916563912865
-77.0 -171.0 0.3382655158240855
-77.0 -169.0 0.31237155774763664
-77.0 -167.0 0.29243732018084667
-77.0 -165.0 0.27435265104808876
-77.0 -163.0 0.2538018906699548
-77.0 -161.0 0.23448417591450885
-77.0 -159.0 0.21352240032881217
-77.0 -157.0 0.18988902589395806
-77.0 -155.0 0.16502260583641595
-77.0 -153.0 0.13933415536374846
-77.0 -151.0 0.11385121249486231
-77.0 -149.0 0.09720509658857378
-77.0 -147.0 0.08220304151253596
-77.0 -145.0 0.07151664611590629
-77.0 -143.0 0.06452938758734073
-77.0 -141.0 0.057747636662556515
-77.0 -139.0 0.05076037813399096
-77.0 -137.0 0.04521167283189478
-77.0 -135.0 0.03904644471845458
-77.0 -133.0 0.032675709001233046
-77.0 -131.0 0.027332511302918208
-77.0 -129.0 0.02240032881216605
-77.0 -127.0 0.01952322235922729
-77.0 -125.0 0.017673653925195234
-77.0 -123.0 0.015207562679819153
-77.0 -121.0 0.012946979038224414
-77.0 -119.0 0.010480887792848335
-77.0 -117.0 0.010069872585285656
-77.0 -115.0 0.008631319358816275
-77.0 -113.0 0.007809288943690916
-77.0 -111.0 0.007192766132346897
-77.0 -109.0 0.006987258528565557
-77.0 -107.0 0.006370735717221537
-77.0 -105.0 0.006370735717221537
-77.0 -103.0 0.005959720509658858
-77.0 -101.0 0.005959720509658858
-77.0 -99.0 0.005959720509658858
-77.0 -97.0 0.006165228113440197
-77.0 -95.0 0.006165228113440197
-77.0 -93.0 0.006370735717221537
-77.0 -91.0 0.006370735717221537
-77.0 -89.0 0.006370735717221537
-77.0 -87.0 0.006370735717221537
-77.0 -85.0 0.006370735717221537
-77.0 -83.0 0.006370735717221537
-77.0 -81.0 0.007192766132346897
-77.0 -79.0 0.007192766132346897
-77.0 -77.0 0.007809288943690916
-77.0 -75.0 0.009658857377722976
-77.0 -73.0 0.010480887792848335
-77.0 -71.0 0.013152486642005754
-77.0 -69.0 0.017057131113851213
-77.0 -67.0 0.01972872996300863
-77.0 -65.0 0.024866420057542128
-77.0 -63.0 0.032675709001233046
-77.0 -61.0 0.04089601315248664
-77.0 -59.0 0.04932182490752158
-77.0 -57.0 0.057747636662556515
-77.0 -55.0 0.06761200164406082
-77.0 -53.0 0.08138101109741061
-77.0 -51.0 0.10254829428688861
-77.0 -49.0 0.1319358816276202
-77.0 -47.0 0.1683107274969174
-77.0 -45.0 0.20201397451705713
-77.0 -43.0 0.23612823674475955
-77.0 -41.0 0.2725030826140567
-77.0 -39.0 0.31812577065351416
-77.0 -37.0 0.38902589395807646
-77.0 -35.0 0.4642416769420469
-77.0 -33.0 0.5565145910398684
-77.0 -31.0 0.5885737772297575
-77.0 -29.0 0.6282367447595562
-77.0 -27.0 0.6699547883271681
-77.0 -25.0 0.7127003699136868
-77.0 -23.0 0.7634607480476777
-77.0 -21.0 0.8113440197287299
-77.0 -19.0 0.8557336621454994
-77.0 -17.0 0.8999177969584875
-77.0 -15.0 0.9270448006576243
-77.0 -13.0 0.9426633785450061
-77.0 -11.0 0.9416358405260995
-77.0 -9.0 0.9245787094122483
-77.0 -7.0 0.9009453349773942
-77.0 -5.0 0.8668310727496917
-77.0 -3.0 0.8296341964652693
-77.0 -1.0 0.7949034114262228
-77.0 1.0 0.7525688450472667
-77.0 3.0 0.6972872996300863
-77.0 5.0 0.6440608302507193
-77.0 7.0 0.5904233456637895
-77.0 9.0 0.5250719276613235
-77.0 11.0 0.3990957665433621
-77.0 13.0 0.2986025482942869
-77.0 15.0 0.2404438964241677
-77.0 17.0 0.19584874640361694
-77.0 19.0 0.1498150431565968
-77.0 21.0 0.10768598438142211
-77.0 23.0 0.08220304151253596
-77.0 25.0 0.06761200164406082
-77.0 27.0 0.058569667077681874
-77.0 29.0 0.0509658857377723
-77.0 31.0 0.04644471845458282
-77.0 33.0 0.04089601315248664
-77.0 35.0 0.038429921907110566
-77.0 37.0 0.0345252774352651
-77.0 39.0 0.03247020139745171
-77.0 41.0 0.030004110152075627
-77.0 43.0 0.029798602548294285
-77.0 45.0 0.029387587340731606
-77.0 47.0 0.029387587340731606
-77.0 49.0 0.029387587340731606
-77.0 51.0 0.029593094944512947
-77.0 53.0 0.029387587340731606
-77.0 55.0 0.029387587340731606
-77.0 57.0 0.029182079736950268
-77.0 59.0 0.028154541718043567
-77.0 61.0 0.027127003699136867
-77.0 63.0 0.02609946568023017
-77.0 65.0 0.024866420057542128
-77.0 67.0 0.02301685162351007
-77.0 69.0 0.020756267981915332
-77.0 71.0 0.02013974517057131
-77.0 73.0 0.019317714755445952
-77.0 75.0 0.018084669132757913
-77.0 77.0 0.016235100698725854
-77.0 79.0 0.015002055076037813
-77.0 81.0 0.013357994245787094
-77.0 83.0 0.012124948623099055
-77.0 85.0 0.011508425811755036
-77.0 87.0 0.010686395396629675
-77.0 89.0 0.010480887792848335
-77.0 91.0 0.010480887792848335
-77.0 93.0 0.010480887792848335
-77.0 95.0 0.011508425811755036
-77.0 97.0 0.013152486642005754
-77.0 99.0 0.016029593094944512
-77.0 101.0 0.01911220715166461
-77.0 103.0 0.02178380600082203
-77.0 105.0 0.028154541718043567
-77.0 107.0 0.0345252774352651
-77.0 109.0 0.04254007398273736
-77.0 111.0 0.04952733251130292
-77.0 113.0 0.056925606247431156
-77.0 115.0 0.06452938758734073
-77.0 117.0 0.07233867653103165
-77.0 119.0 0.08487464036169338
-77.0 121.0 0.0998766954377312
-77.0 123.0 0.11344019728729964
-77.0 125.0 0.1282367447595561
-77.0 127.0 0.14591039868475134
-77.0 129.0 0.15782983970406905
-77.0 131.0 0.166872174270448
-77.0 133.0 0.176531031648171
-77.0 135.0 0.18557336621454995
-77.0 137.0 0.19687628442252364
-77.0 139.0 0.20674064940402795
-77.0 141.0 0.22235922729140978
-77.0 143.0 0.23921085080147966
-77.0 145.0 0.26140567200986436
-77.0 147.0 0.2893547061241266
-77.0 149.0 0.3189478010686395
-77.0 151.0 0.3563501849568434
-77.0 153.0 0.3935470612412659
-77.0 155.0 0.42355117139334153
-77.0 157.0 0.45540484997944924
-77.0 159.0 0.478832716810522
-77.0 161.0 0.5014385532264694
-77.0 163.0 0.5203452527743526
-77.0 165.0 0.5326757090012331
-77.0 167.0 0.5382244143033292
-77.0 169.0 0.540484997944924
-77.0 171.0 0.5369913686806412
-77.0 173.0 0.530209617755857
-77.0 175.0 0.5187011919441019
-77.0 177.0 0.49856144677353065
-77.0 179.0 0.4753390875462392
-75.0 -179.0 0.40238388820386356
-75.0 -177.0 0.3758734073160707
-75.0 -175.0 0.3409371146732429
-75.0 -173.0 0.3136046033703247
-75.0 -171.0 0.2916152897657213
-75.0 -169.0 0.2729140978216194
-75.0 -167.0 0.2538018906699548
-75.0 -165.0 0.2369502671598849
-75.0 -163.0 0.2184545828195643
-75.0 -161.0 0.19831483764899302
-75.0 -159.0 0.17591450883682697
-75.0 -157.0 0.1508425811755035
-75.0 -155.0 0.12186600904233456
-75.0 -153.0 0.10172626387176326
-75.0 -151.0 0.08528565556925606
-75.0 -149.0 0.07254418413481299
-75.0 -147.0 0.06514591039868475
-75.0 -145.0 0.059186189889025895
-75.0 -143.0 0.053226469379367036
-75.0 -141.0 0.0468557336621455
-75.0 -139.0 0.04089601315248664
-75.0 -137.0 0.03390875462392109
-75.0 -135.0 0.028154541718043567
-75.0 -133.0 0.02240032881216605
-75.0 -131.0 0.01952322235922729
-75.0 -129.0 0.016235100698725854
-75.0 -127.0 0.013152486642005754
-75.0 -125.0 0.010069872585285656
-75.0 -123.0 0.009247842170160296
-75.0 -121.0 0.007809288943690916
-75.0 -119.0 0.007192766132346897
-75.0 -117.0 0.006781750924784217
-75.0 -115.0 0.005754212905877518
-75.0 -113.0 0.005137690094533498
-75.0 -111.0 0.005137690094533498
-75.0 -109.0 0.005137690094533498
-75.0 -107.0 0.005137690094533498
-75.0 -105.0 0.004932182490752158
-75.0 -103.0 0.005137690094533498
-75.0 -101.0 0.005137690094533498
-75.0 -99.0 0.005137690094533498
-75.0 -97.0 0.005137690094533498
-75.0 -95.0 0.005137690094533498
-75.0 -93.0 0.005137690094533498
-75.0 -91.0 0.005137690094533498
-75.0 -89.0 0.005137690094533498
-75.0 -87.0 0.005137690094533498
-75.0 -85.0 0.005137690094533498
-75.0 -83.0 0.005137690094533498
-75.0 -81.0 0.005959720509658858
-75.0 -79.0 0.006987258528565557
-75.0 -77.0 0.007398273736128237
-75.0 -75.0 0.008631319358816275
-75.0 -73.0 0.010069872585285656
-75.0 -71.0 0.013152486642005754
-75.0 -69.0 0.017468146321413892
-75.0 -67.0 0.020345252774352653
-75.0 -65.0 0.02692149609535553
-75.0 -63.0 0.035552815454171806
-75.0 -61.0 0.0448006576243321
-75.0 -59.0 0.05363748458692972
-75.0 -57.0 0.06247431154952733
-75.0 -55.0 0.07398273736128237
-75.0 -53.0 0.09638306617344841
-75.0 -51.0 0.12145499383477189
-75.0 -49.0 0.16091245376078914
-75.0 -47.0 0.19584874640361694
-75.0 -45.0 0.22749691738594327
-75.0 -43.0 0.2622277024249897
-75.0 -41.0 0.30312371557747636
-75.0 -39.0 0.37094122482531855
-75.0 -37.0 0.43732018084669133
-75.0 -35.0 0.5312371557747637
-75.0 -33.0 0.5770653514180024
-75.0 -31.0 0.615495273325113
-75.0 -29.0 0.6520756267981915
-75.0 -27.0 0.6921496095355528
-75.0 -25.0 0.738183312782573
-75.0 -23.0 0.7794903411426223
-75.0 -21.0 0.8179202630497329
-75.0 -19.0 0.854911631730374
-75.0 -17.0 0.8840937114673243
-75.0 -15.0 0.9007398273736128
-75.0 -13.0 0.9003288121660501
-75.0 -11.0 0.8865598027127004
-75.0 -9.0 0.8584052609946567
-75.0 -7.0 0.8257295519934238
-75.0 -5.0 0.7916152897657214
-75.0 -3.0 0.7529798602548294
-75.0 -1.0 0.7071516646115906
-75.0 1.0 0.6676942046855734
-75.0 3.0 0.6233045622688039
-75.0 5.0 0.5764488286066585
-75.0 7.0 0.49609535552815454
-75.0 9.0 0.3834771886559803
-75.0 11.0 0.2893547061241266
-75.0 13.0 0.22955199342375668
-75.0 15.0 0.18105219893136046
-75.0 17.0 0.13008631319358815
-75.0 19.0 0.09638306617344841
-75.0 21.0 0.07233867653103165
-75.0 23.0 0.06185778873818331
-75.0 25.0 0.05384299219071106
-75.0 27.0 0.04726674886970818
-75.0 29.0 0.04212905877517468
-75.0 31.0 0.038429921907110566
-75.0 33.0 0.03329223181257707
-75.0 35.0 0.03020961775585697
-75.0 37.0 0.02836004932182491
-75.0 39.0 0.02651048088779285
-75.0 41.0 0.02527743526510481
-75.0 43.0 0.024866420057542128
-75.0 45.0 0.024866420057542128
-75.0 47.0 0.02527743526510481
-75.0 49.0 0.02568845047266749
-75.0 51.0 0.02609946568023017
-75.0 53.0 0.02609946568023017
-75.0 55.0 0.02609946568023017
-75.0 57.0 0.02548294286888615
-75.0 59.0 0.024866420057542128
-75.0 61.0 0.02424989724619811
-75.0 63.0 0.02322235922729141
-75.0 65.0 0.02178380600082203
-75.0 67.0 0.020345252774352653
-75.0 69.0 0.01952322235922729
-75.0 71.0 0.019317714755445952
-75.0 73.0 0.017673653925195234
-75.0 75.0 0.016235100698725854
-75.0 77.0 0.014591039868475134
-75.0 79.0 0.013152486642005754
-75.0 81.0 0.011713933415536375
-75.0 83.0 0.010686395396629675
-75.0 85.0 0.010069872585285656
-75.0 87.0 0.010069872585285656
-75.0 89.0 0.010069872585285656
-75.0 91.0 0.010069872585285656
-75.0 93.0 0.010069872585285656
-75.0 95.0 0.011302918207973694
-75.0 97.0 0.013357994245787094
-75.0 99.0 0.01685162351006987
-75.0 101.0 0.01952322235922729
-75.0 103.0 0.024866420057542128
-75.0 105.0 0.03164817098232635
-75.0 107.0 0.04048499794492396
-75.0 109.0 0.0478832716810522
-75.0 111.0 0.055692560624743113
-75.0 113.0 0.06411837237977805
-75.0 115.0 0.07254418413481299
-75.0 117.0 0.08692971639950678
-75.0 119.0 0.1029593094944513
-75.0 121.0 0.12001644060830251
-75.0 123.0 0.1446773530620633
-75.0 125.0 0.16152897657213316
-75.0 127.0 0.17447595561035759
-75.0 129.0 0.18557336621454995
-75.0 131.0 0.19687628442252364
-75.0 133.0 0.20406905055487054
-75.0 135.0 0.21228935470612412
-75.0 137.0 0.22133168927250307
-75.0 139.0 0.2316070694615701
-75.0 141.0 0.24455404849979448
-75.0 143.0 0.2626387176325524
-75.0 145.0 0.28914919852034526
-75.0 147.0 0.3166872174270448
-75.0 149.0 0.353678586107686
-75.0 151.0 0.39231401561857787
-75.0 153.0 0.42355117139334153
-75.0 155.0 0.4562268803945746
-75.0 157.0 0.4808877928483354
-75.0 159.0 0.5045211672831895
-75.0 161.0 0.5197287299630087
-75.0 163.0 0.5265104808877928
-75.0 165.0 0.532059186189889
-75.0 167.0 0.5297986025482943
-75.0 169.0 0.5236333744348541
-75.0 171.0 0.5139745170571312
-75.0 173.0 0.4952733251130292
-75.0 175.0 0.4753390875462392
-75.0 177.0 0.4551993423756679
-75.0 179.0 0.42560624743115494
-73.0 -179.0 0.3456637895602137
-73.0 -177.0 0.31792026304973287
-73.0 -175.0 0.29243732018084667
-73.0 -173.0 0.27270859021783805
-73.0 -171.0 0.2511302918207974
-73.0 -169.0 0.2342786683107275
-73.0 -167.0 0.21742704480065764
-73.0 -165.0 0.19934237566789972
-73.0 -163.0 0.18105219893136046
-73.0 -161.0 0.15906288532675708
-73.0 -159.0 0.13234689683518291
-73.0 -157.0 0.10809699958898479
-73.0 -155.0 0.09001233045622688
-73.0 -153.0 0.07418824496506371
-73.0 -151.0 0.06555692560624743
-73.0 -149.0 0.059186189889025895
-73.0 -147.0 0.053431976983148374
-73.0 -145.0 0.04706124126592684
-73.0 -143.0 0.04089601315248664
-73.0 -141.0 0.035552815454171806
-73.0 -139.0 0.029387587340731606
-73.0 -137.0 0.02363337443485409
-73.0 -135.0 0.01952322235922729
-73.0 -133.0 0.016646115906288533
-73.0 -131.0 0.012124948623099055
-73.0 -129.0 0.010069872585285656
-73.0 -127.0 0.007809288943690916
-73.0 -125.0 0.007192766132346897
-73.0 -123.0 0.005959720509658858
-73.0 -121.0 0.005137690094533498
-73.0 -119.0 0.005137690094533498
-73.0 -117.0 0.004932182490752158
-73.0 -115.0 0.004315659679408138
-73.0 -113.0 0.004110152075626798
-73.0 -111.0 0.004110152075626798
-73.0 -109.0 0.004110152075626798
-73.0 -107.0 0.004110152075626798
-73.0 -105.0 0.004110152075626798
-73.0 -103.0 0.004110152075626798
-73.0 -101.0 0.004110152075626798
-73.0 -99.0 0.004110152075626798
-73.0 -97.0 0.004110152075626798
-73.0 -95.0 0.004110152075626798
-73.0 -93.0 0.004110152075626798
-73.0 -91.0 0.004110152075626798
-73.0 -89.0 0.004315659679408138
-73.0 -87.0 0.004726674886970818
-73.0 -85.0 0.005137690094533498
-73.0 -83.0 0.005137690094533498
-73.0 -81.0 0.005137690094533498
-73.0 -79.0 0.005754212905877518
-73.0 -77.0 0.007192766132346897
-73.0 -75.0 0.008014796547472256
-73.0 -73.0 0.010069872585285656
-73.0 -71.0 0.013357994245787094
-73.0 -69.0 0.018084669132757913
-73.0 -67.0 0.02178380600082203
-73.0 -65.0 0.029182079736950268
-73.0 -63.0 0.03884093711467324
-73.0 -61.0 0.04726674886970818
-73.0 -59.0 0.056925606247431156
-73.0 -57.0 0.06761200164406082
-73.0 -55.0 0.08364159473900534
-73.0 -53.0 0.10871352240032882
-73.0 -51.0 0.1467324290998767
-73.0 -49.0 0.1812577065351418
-73.0 -47.0 0.2168105219893136
-73.0 -45.0 0.24928072338676532
-73.0 -43.0 0.2899712289354706
-73.0 -41.0 0.34258117550349365
-73.0 -39.0 0.41122071516646114
-73.0 -37.0 0.4938347718865598
-73.0 -35.0 0.5645293875873407
-73.0 -33.0 0.5955610357583231
-73.0 -31.0 0.6341964652692149
-73.0 -29.0 0.6726263871763255
-73.0 -27.0 0.7059186189889026
-73.0 -25.0 0.7464036169338265
-73.0 -23.0 0.7774352651048089
-73.0 -21.0 0.8080558980682285
-73.0 -19.0 0.8275791204274558
-73.0 -17.0 0.842786683107275
-73.0 -15.0 0.8460748047677764
-73.0 -13.0 0.8349773941635841
-73.0 -11.0 0.8166872174270448
-73.0 -9.0 0.7868886148787505
-73.0 -7.0 0.7519523222359227
-73.0 -5.0 0.7067406494040279
-73.0 -3.0 0.6697492807233868
-73.0 -1.0 0.6300863131935882
-73.0 1.0 0.5906288532675709
-73.0 3.0 0.5563090834360871
-73.0 5.0 0.448006576243321
-73.0 7.0 0.3503904644471845
-73.0 9.0 0.2735306206329634
-73.0 11.0 0.21742704480065764
-73.0 13.0 0.16522811344019728
-73.0 15.0 0.11344019728729964
-73.0 17.0 0.08055898068228524
-73.0 19.0 0.06452938758734073
-73.0 21.0 0.054870530209617754
-73.0 23.0 0.04726674886970818
-73.0 25.0 0.04089601315248664
-73.0 27.0 0.037196876284422524
-73.0 29.0 0.032675709001233046
-73.0 31.0 0.029182079736950268
-73.0 33.0 0.02609946568023017
-73.0 35.0 0.02342786683107275
-73.0 37.0 0.02178380600082203
-73.0 39.0 0.02055076037813399
-73.0 41.0 0.020345252774352653
-73.0 43.0 0.020345252774352653
-73.0 45.0 0.02055076037813399
-73.0 47.0 0.020756267981915332
-73.0 49.0 0.02178380600082203
-73.0 51.0 0.02178380600082203
-73.0 53.0 0.02178380600082203
-73.0 55.0 0.02178380600082203
-73.0 57.0 0.02178380600082203
-73.0 59.0 0.02137279079325935
-73.0 61.0 0.02055076037813399
-73.0 63.0 0.020345252774352653
-73.0 65.0 0.01952322235922729
-73.0 67.0 0.019317714755445952
-73.0 69.0 0.018084669132757913
-73.0 71.0 0.017057131113851213
-73.0 73.0 0.015207562679819153
-73.0 75.0 0.013563501849568433
-73.0 77.0 0.011919441019317715
-73.0 79.0 0.010686395396629675
-73.0 81.0 0.010069872585285656
-73.0 83.0 0.010069872585285656
-73.0 85.0 0.009864364981504316
-73.0 87.0 0.009658857377722976
-73.0 89.0 0.009658857377722976
-73.0 91.0 0.009658857377722976
-73.0 93.0 0.010069872585285656
-73.0 95.0 0.010686395396629675
-73.0 97.0 0.013152486642005754
-73.0 99.0 0.017057131113851213
-73.0 101.0 0.020345252774352653
-73.0 103.0 0.027127003699136867
-73.0 105.0 0.035758323057953144
-73.0 107.0 0.04500616522811344
-73.0 109.0 0.053226469379367036
-73.0 111.0 0.06185778873818331
-73.0 113.0 0.06987258528565557
-73.0 115.0 0.08487464036169338
-73.0 117.0 0.10234278668310727
-73.0 119.0 0.12268803945745993
-73.0 121.0 0.14919852034525277
-73.0 123.0 0.16872174270448007
-73.0 125.0 0.18680641183723798
-73.0 127.0 0.20098643649815043
-73.0 129.0 0.2137279079325935
-73.0 131.0 0.22277024249897245
-73.0 133.0 0.23057953144266338
-73.0 135.0 0.23818331278257296
-73.0 137.0 0.24558158651870118
-73.0 139.0 0.25667899712289355
-73.0 141.0 0.2712700369913687
-73.0 143.0 0.2895602137279079
-73.0 145.0 0.312577065351418
-73.0 147.0 0.3454582819564324
-73.0 149.0 0.3871763255240444
-73.0 151.0 0.41574188244965066
-73.0 153.0 0.448006576243321
-73.0 155.0 0.4757501027538019
-73.0 157.0 0.4983559391697493
-73.0 159.0 0.5154130702836005
-73.0 161.0 0.5217838060008221
-73.0 163.0 0.5230168516235101
-73.0 165.0 0.5180846691327579
-73.0 167.0 0.5067817509247842
-73.0 169.0 0.49054665022605837
-73.0 171.0 0.47246198109330045
-73.0 173.0 0.45170571311138513
-73.0 175.0 0.4251952322235923
-73.0 177.0 0.40361693382655156
-73.0 179.0 0.38080558980682283
-71.0 -179.0 0.2934648581997534
-71.0 -177.0 0.27332511302918205
-71.0 -175.0 0.25092478421701603
-71.0 -173.0 0.2322235922729141
-71.0 -171.0 0.21393341553637485
-71.0 -169.0 0.19708179202630496
-71.0 -167.0 0.17838060008220305
-71.0 -165.0 0.16029593094944514
-71.0 -163.0 0.1374845869297164
-71.0 -161.0 0.11385121249486231
-71.0 -159.0 0.09658857377722976
-71.0 -157.0 0.07788738183312782
-71.0 -155.0 0.06761200164406082
-71.0 -153.0 0.059186189889025895
-71.0 -151.0 0.052609946568023015
-71.0 -149.0 0.04644471845458282
-71.0 -147.0 0.04089601315248664
-71.0 -145.0 0.0345252774352651
-71.0 -143.0 0.029387587340731606
-71.0 -141.0 0.02404438964241677
-71.0 -139.0 0.02013974517057131
-71.0 -137.0 0.017057131113851213
-71.0 -135.0 0.012535963830661735
-71.0 -133.0 0.009864364981504316
-71.0 -131.0 0.007809288943690916
-71.0 -129.0 0.006370735717221537
-71.0 -127.0 0.005137690094533498
-71.0 -125.0 0.005137690094533498
-71.0 -123.0 0.004110152075626798
-71.0 -121.0 0.004110152075626798
-71.0 -119.0 0.004110152075626798
-71.0 -117.0 0.0030826140567200987
-71.0 -115.0 0.002877106452938759
-71.0 -113.0 0.0026715988491574187
-71.0 -111.0 0.0026715988491574187
-71.0 -109.0 0.0026715988491574187
-71.0 -107.0 0.0026715988491574187
-71.0 -105.0 0.0026715988491574187
-71.0 -103.0 0.0026715988491574187
-71.0 -101.0 0.0026715988491574187
-71.0 -99.0 0.002877106452938759
-71.0 -97.0 0.002877106452938759
-71.0 -95.0 0.0030826140567200987
-71.0 -93.0 0.0030826140567200987
-71.0 -91.0 0.0036991368680641184
-71.0 -89.0 0.004110152075626798
-71.0 -87.0 0.004110152075626798
-71.0 -85.0 0.004110152075626798
-71.0 -83.0 0.004315659679408138
-71.0 -81.0 0.005137690094533498
-71.0 -79.0 0.005137690094533498
-71.0 -77.0 0.006370735717221537
-71.0 -75.0 0.007809288943690916
-71.0 -73.0 0.010069872585285656
-71.0 -71.0 0.013563501849568433
-71.0 -69.0 0.01829017673653925
-71.0 -67.0 0.02322235922729141
-71.0 -65.0 0.030620632963419648
-71.0 -63.0 0.04089601315248664
-71.0 -61.0 0.050349362926428276
-71.0 -59.0 0.06083025071927661
-71.0 -57.0 0.0721331689272503
-71.0 -55.0 0.09494451294697903
-71.0 -53.0 0.12330456226880394
-71.0 -51.0 0.1642005754212906
-71.0 -49.0 0.1987258528565557
-71.0 -47.0 0.2342786683107275
-71.0 -45.0 0.27147554459515
-71.0 -43.0 0.3166872174270448
-71.0 -41.0 0.38429921907110565
-71.0 -39.0 0.45437731196054254
-71.0 -37.0 0.5392519523222359
-71.0 -35.0 0.5772708590217838
-71.0 -33.0 0.6113851212494862
-71.0 -31.0 0.6436498150431565
-71.0 -29.0 0.6787916152897657
-71.0 -27.0 0.7059186189889026
-71.0 -25.0 0.7371557747636662
-71.0 -23.0 0.759350595972051
-71.0 -21.0 0.7764077270859022
-71.0 -19.0 0.7879161528976573
-71.0 -17.0 0.7922318125770653
-71.0 -15.0 0.7856555692560625
-71.0 -13.0 0.7681874229346486
-71.0 -11.0 0.742498972461981
-71.0 -9.0 0.7059186189889026
-71.0 -7.0 0.6720098643649816
-71.0 -5.0 0.633579942457871
-71.0 -3.0 0.5951500205507604
-71.0 -1.0 0.5632963419646527
-71.0 1.0 0.4839704069050555
-71.0 3.0 0.3941635840526099
-71.0 5.0 0.31134401972872994
-71.0 7.0 0.2531853678586108
-71.0 9.0 0.2013974517057131
-71.0 11.0 0.1498150431565968
-71.0 13.0 0.10090423345663789
-71.0 15.0 0.07007809288943691
-71.0 17.0 0.05733662145499383
-71.0 19.0 0.04726674886970818
-71.0 21.0 0.040073982737361284
-71.0 23.0 0.03329223181257707
-71.0 25.0 0.029182079736950268
-71.0 27.0 0.02548294286888615
-71.0 29.0 0.02260583641594739
-71.0 31.0 0.02055076037813399
-71.0 33.0 0.01952322235922729
-71.0 35.0 0.018495684340320593
-71.0 37.0 0.018084669132757913
-71.0 39.0 0.017673653925195234
-71.0 41.0 0.017468146321413892
-71.0 43.0 0.018084669132757913
-71.0 45.0 0.01829017673653925
-71.0 47.0 0.018495684340320593
-71.0 49.0 0.019317714755445952
-71.0 51.0 0.01952322235922729
-71.0 53.0 0.01952322235922729
-71.0 55.0 0.01952322235922729
-71.0 57.0 0.01952322235922729
-71.0 59.0 0.019317714755445952
-71.0 61.0 0.018495684340320593
-71.0 63.0 0.018084669132757913
-71.0 65.0 0.01726263871763255
-71.0 67.0 0.016235100698725854
-71.0 69.0 0.015207562679819153
-71.0 71.0 0.013563501849568433
-71.0 73.0 0.011919441019317715
-71.0 75.0 0.010686395396629675
-71.0 77.0 0.010069872585285656
-71.0 79.0 0.009864364981504316
-71.0 81.0 0.009042334566378957
-71.0 83.0 0.008631319358816275
-71.0 85.0 0.008425811755034936
-71.0 87.0 0.008014796547472256
-71.0 89.0 0.008014796547472256
-71.0 91.0 0.008631319358816275
-71.0 93.0 0.009658857377722976
-71.0 95.0 0.010069872585285656
-71.0 97.0 0.013152486642005754
-71.0 99.0 0.01726263871763255
-71.0 101.0 0.020756267981915332
-71.0 103.0 0.029387587340731606
-71.0 105.0 0.03904644471845458
-71.0 107.0 0.0478832716810522
-71.0 109.0 0.056925606247431156
-71.0 111.0 0.06658446362515413
-71.0 113.0 0.07788738183312782
-71.0 115.0 0.09782161939991779
-71.0 117.0 0.11734484175914509
-71.0 119.0 0.14837648993012742
-71.0 121.0 0.17180435676120018
-71.0 123.0 0.19564323879983558
-71.0 125.0 0.21228935470612412
-71.0 127.0 0.2270859021783806
-71.0 129.0 0.2390053431976983
-71.0 131.0 0.24804767776407727
-71.0 133.0 0.25770653514180025
-71.0 135.0 0.26633785450061653
-71.0 137.0 0.2745581586518701
-71.0 139.0 0.28565556925606245
-71.0 141.0 0.2934648581997534
-71.0 143.0 0.312577065351418
-71.0 145.0 0.3388820386354295
-71.0 147.0 0.37402383888203866
-71.0 149.0 0.40300041101520756
-71.0 151.0 0.43136046033703246
-71.0 153.0 0.46115906288532676
-71.0 155.0 0.4839704069050555
-71.0 157.0 0.5010275380189066
-71.0 159.0 0.5098643649815043
-71.0 161.0 0.509658857377723
-71.0 163.0 0.5010275380189066
-71.0 165.0 0.4862309905466502
-71.0 167.0 0.4689683518290177
-71.0 169.0 0.44841759145088367
-71.0 171.0 0.4241676942046856
-71.0 173.0 0.40258939580764486
-71.0 175.0 0.3799835593916975
-71.0 177.0 0.34956843403205917
-71.0 179.0 0.3207973695026716
-69.0 -179.0 0.25256884504726673
-69.0 -177.0 0.23201808466913276
-69.0 -175.0 0.2131113851212495
-69.0 -173.0 0.1952322235922729
-69.0 -171.0 0.1740649404027949
-69.0 -169.0 0.15515824085491164
-69.0 -167.0 0.1327579120427456
-69.0 -165.0 0.11385121249486231
-69.0 -163.0 0.09905466502260583
-69.0 -161.0 0.08199753390875462
-69.0 -159.0 0.06884504726674887
-69.0 -157.0 0.061241265926839296
-69.0 -155.0 0.05363748458692972
-69.0 -153.0 0.04644471845458282
-69.0 -151.0 0.039251952322235925
-69.0 -149.0 0.032881216605014384
-69.0 -147.0 0.027743526510480888
-69.0 -145.0 0.02260583641594739
-69.0 -143.0 0.01952322235922729
-69.0 -141.0 0.017057131113851213
-69.0 -139.0 0.012535963830661735
-69.0 -137.0 0.009864364981504316
-69.0 -135.0 0.007398273736128237
-69.0 -133.0 0.006165228113440197
-69.0 -131.0 0.005137690094533498
-69.0 -129.0 0.004315659679408138
-69.0 -127.0 0.004110152075626798
-69.0 -125.0 0.0030826140567200987
-69.0 -123.0 0.002877106452938759
-69.0 -121.0 0.0026715988491574187
-69.0 -119.0 0.002466091245376079
-69.0 -117.0 0.002055076037813399
-69.0 -115.0 0.0018495684340320592
-69.0 -113.0 0.0016440608302507192
-69.0 -111.0 0.0014385532264693795
-69.0 -109.0 0.0014385532264693795
-69.0 -107.0 0.0016440608302507192
-69.0 -105.0 0.0018495684340320592
-69.0 -103.0 0.0018495684340320592
-69.0 -101.0 0.0018495684340320592
-69.0 -99.0 0.002055076037813399
-69.0 -97.0 0.002055076037813399
-69.0 -95.0 0.0026715988491574187
-69.0 -93.0 0.0026715988491574187
-69.0 -91.0 0.0026715988491574187
-69.0 -89.0 0.002877106452938759
-69.0 -87.0 0.0030826140567200987
-69.0 -85.0 0.0036991368680641184
-69.0 -83.0 0.004110152075626798
-69.0 -81.0 0.004315659679408138
-69.0 -79.0 0.005137690094533498
-69.0 -77.0 0.005548705302096177
-69.0 -75.0 0.007398273736128237
-69.0 -73.0 0.010069872585285656
-69.0 -71.0 0.013974517057131115
-69.0 -69.0 0.019317714755445952
-69.0 -67.0 0.024866420057542128
-69.0 -65.0 0.03308672420879573
-69.0 -63.0 0.042951089190300044
-69.0 -61.0 0.05363748458692972
-69.0 -59.0 0.06350184956843404
-69.0 -57.0 0.07685984381422113
-69.0 -55.0 0.1029593094944513
-69.0 -53.0 0.14097821619399917
-69.0 -51.0 0.1781750924784217
-69.0 -49.0 0.21331689272503082
-69.0 -47.0 0.24640361693382656
-69.0 -45.0 0.28914919852034526
-69.0 -43.0 0.34052609946568024
-69.0 -41.0 0.40854911631730373
-69.0 -39.0 0.4829428688861488
-69.0 -37.0 0.5600082203041512
-69.0 -35.0 0.5861076859843815
-69.0 -33.0 0.6179613645704891
-69.0 -31.0 0.6448828606658447
-69.0 -29.0 0.6734484175914509
-69.0 -27.0 0.6921496095355528
-69.0 -25.0 0.7106452938758734
-69.0 -23.0 0.7256473489519112
-69.0 -21.0 0.7326346074804768
-69.0 -19.0 0.7344841759145089
-69.0 -17.0 0.7272914097821619
-69.0 -15.0 0.7120838471023427
-69.0 -13.0 0.6919441019317715
-69.0 -11.0 0.6685162351006987
-69.0 -9.0 0.6352240032881217
-69.0 -7.0 0.6006987258528566
-69.0 -5.0 0.5686395396629675
-69.0 -3.0 0.5098643649815043
-69.0 -1.0 0.41738594327990136
-69.0 1.0 0.3386765310316482
-69.0 3.0 0.27969584874640363
-69.0 5.0 0.23057953144266338
-69.0 7.0 0.18516235100698725
-69.0 9.0 0.13152486642005753
-69.0 11.0 0.08919030004110153
-69.0 13.0 0.06452938758734073
-69.0 15.0 0.05076037813399096
-69.0 17.0 0.04089601315248664
-69.0 19.0 0.031237155774763666
-69.0 21.0 0.02527743526510481
-69.0 23.0 0.02137279079325935
-69.0 25.0 0.01952322235922729
-69.0 27.0 0.01829017673653925
-69.0 29.0 0.017057131113851213
-69.0 31.0 0.015824085491163174
-69.0 33.0 0.014180024660912454
-69.0 35.0 0.013152486642005754
-69.0 37.0 0.012124948623099055
-69.0 39.0 0.012124948623099055
-69.0 41.0 0.012741471434443074
-69.0 43.0 0.013152486642005754
-69.0 45.0 0.013974517057131115
-69.0 47.0 0.015002055076037813
-69.0 49.0 0.015618577887381833
-69.0 51.0 0.015824085491163174
-69.0 53.0 0.016029593094944512
-69.0 55.0 0.016235100698725854
-69.0 57.0 0.016029593094944512
-69.0 59.0 0.015824085491163174
-69.0 61.0 0.015207562679819153
-69.0 63.0 0.014591039868475134
-69.0 65.0 0.013357994245787094
-69.0 67.0 0.012124948623099055
-69.0 69.0 0.011302918207973694
-69.0 71.0 0.010069872585285656
-69.0 73.0 0.010069872585285656
-69.0 75.0 0.009042334566378957
-69.0 77.0 0.008631319358816275
-69.0 79.0 0.007809288943690916
-69.0 81.0 0.007398273736128237
-69.0 83.0 0.007192766132346897
-69.0 85.0 0.007192766132346897
-69.0 87.0 0.007192766132346897
-69.0 89.0 0.007192766132346897
-69.0 91.0 0.007398273736128237
-69.0 93.0 0.008425811755034936
-69.0 95.0 0.010069872585285656
-69.0 97.0 0.011919441019317715
-69.0 99.0 0.01726263871763255
-69.0 101.0 0.02178380600082203
-69.0 103.0 0.030415125359638306
-69.0 105.0 0.04089601315248664
-69.0 107.0 0.050349362926428276
-69.0 109.0 0.06021372790793259
-69.0 111.0 0.06966707768187423
-69.0 113.0 0.08734073160706946
-69.0 115.0 0.10748047677764078
-69.0 117.0 0.13584052609946567
-69.0 119.0 0.16522811344019728
-69.0 121.0 0.19276613234689682
-69.0 123.0 0.21413892314015617
-69.0 125.0 0.23407316070694617
-69.0 127.0 0.24928072338676532
-69.0 129.0 0.2636662556514591
-69.0 131.0 0.2776407727085902
-69.0 133.0 0.2872996300863132
-69.0 135.0 0.2928483353884094
-69.0 137.0 0.2992190711056309
-69.0 139.0 0.30867242087957253
-69.0 141.0 0.3205918618988903
-69.0 143.0 0.3372379778051788
-69.0 145.0 0.3610768598438142
-69.0 147.0 0.38902589395807646
-69.0 149.0 0.41060419235511714
-69.0 151.0 0.4358816276202219
-69.0 153.0 0.46074804767776406
-69.0 155.0 0.4773941635840526
-69.0 157.0 0.4866420057542129
-69.0 159.0 0.48787505137690096
-69.0 161.0 0.4798602548294287
-69.0 163.0 0.46732429099876693
-69.0 165.0 0.4475955610357583
-69.0 167.0 0.42396218660090423
-69.0 169.0 0.40197287299630086
-69.0 171.0 0.3791615289765721
-69.0 173.0 0.3460748047677764
-69.0 175.0 0.3203863542951089
-69.0 177.0 0.2955199342375668
-69.0 179.0 0.27538018906699546
-67.0 -179.0 0.2137279079325935
-67.0 -177.0 0.1935881627620222
-67.0 -175.0 0.1709823263460748
-67.0 -173.0 0.15063707357172215
-67.0 -171.0 0.1282367447595561
-67.0 -169.0 0.11056309083436087
-67.0 -167.0 0.0967940813810111
-67.0 -165.0 0.08199753390875462
-67.0 -163.0 0.07007809288943691
-67.0 -161.0 0.06247431154952733
-67.0 -159.0 0.054870530209617754
-67.0 -157.0 0.04706124126592684
-67.0 -155.0 0.03945745992601726
-67.0 -153.0 0.031237155774763666
-67.0 -151.0 0.024866420057542128
-67.0 -149.0 0.02055076037813399
-67.0 -147.0 0.01829017673653925
-67.0 -145.0 0.015207562679819153
-67.0 -143.0 0.011302918207973694
-67.0 -141.0 0.009042334566378957
-67.0 -139.0 0.007192766132346897
-67.0 -137.0 0.005343197698314837
-67.0 -135.0 0.005137690094533498
-67.0 -133.0 0.004110152075626798
-67.0 -131.0 0.0032881216605014385
-67.0 -129.0 0.0026715988491574187
-67.0 -127.0 0.002260583641594739
-67.0 -125.0 0.002055076037813399
-67.0 -123.0 0.0018495684340320592
-67.0 -121.0 0.0014385532264693795
-67.0 -119.0 0.0014385532264693795
-67.0 -117.0 0.0012330456226880395
-67.0 -115.0 6.165228113440197E-4
-67.0 -113.0 6.165228113440197E-4
-67.0 -111.0 6.165228113440197E-4
-67.0 -109.0 6.165228113440197E-4
-67.0 -107.0 6.165228113440197E-4
-67.0 -105.0 6.165228113440197E-4
-67.0 -103.0 0.0010275380189066995
-67.0 -101.0 0.0012330456226880395
-67.0 -99.0 0.0014385532264693795
-67.0 -97.0 0.0014385532264693795
-67.0 -95.0 0.0016440608302507192
-67.0 -93.0 0.0018495684340320592
-67.0 -91.0 0.002055076037813399
-67.0 -89.0 0.0026715988491574187
-67.0 -87.0 0.0026715988491574187
-67.0 -85.0 0.002877106452938759
-67.0 -83.0 0.0030826140567200987
-67.0 -81.0 0.004110152075626798
-67.0 -79.0 0.004726674886970818
-67.0 -77.0 0.005137690094533498
-67.0 -75.0 0.007192766132346897
-67.0 -73.0 0.009864364981504316
-67.0 -71.0 0.014180024660912454
-67.0 -69.0 0.01952322235922729
-67.0 -67.0 0.02527743526510481
-67.0 -65.0 0.0345252774352651
-67.0 -63.0 0.04541718043567612
-67.0 -61.0 0.054870530209617754
-67.0 -59.0 0.06617344841759146
-67.0 -57.0 0.08281956432387998
-67.0 -55.0 0.11056309083436087
-67.0 -53.0 0.15002055076037812
-67.0 -51.0 0.18618988902589395
-67.0 -49.0 0.22215371968762845
-67.0 -47.0 0.25667899712289355
-67.0 -45.0 0.2965474722564735
-67.0 -43.0 0.3584052609946568
-67.0 -41.0 0.42355117139334153
-67.0 -39.0 0.5010275380189066
-67.0 -37.0 0.5626798191533087
-67.0 -35.0 0.5877517468146322
-67.0 -33.0 0.6144677353062064
-67.0 -31.0 0.6362515413070283
-67.0 -29.0 0.6555692560624743
-67.0 -27.0 0.6715988491574189
-67.0 -25.0 0.6794081381011098
-67.0 -23.0 0.6820797369502671
-67.0 -21.0 0.6794081381011098
-67.0 -19.0 0.6726263871763255
-67.0 -17.0 0.659062885326757
-67.0 -15.0 0.6430332922318126
-67.0 -13.0 0.6259761611179614
-67.0 -11.0 0.5984381422112618
-67.0 -9.0 0.5733662145499383
-67.0 -7.0 0.5328812166050144
-67.0 -5.0 0.4428688861487875
-67.0 -3.0 0.3697081792026305
-67.0 -1.0 0.2955199342375668
-67.0 1.0 0.24558158651870118
-67.0 3.0 0.20550760378133992
-67.0 5.0 0.16255651459103987
-67.0 7.0 0.11241265926839293
-67.0 9.0 0.07644882860665844
-67.0 11.0 0.059186189889025895
-67.0 13.0 0.04623921085080148
-67.0 15.0 0.03329223181257707
-67.0 17.0 0.024866420057542128
-67.0 19.0 0.01952322235922729
-67.0 21.0 0.017057131113851213
-67.0 23.0 0.014591039868475134
-67.0 25.0 0.012124948623099055
-67.0 27.0 0.010686395396629675
-67.0 29.0 0.010069872585285656
-67.0 31.0 0.009864364981504316
-67.0 33.0 0.009453349773941636
-67.0 35.0 0.008836826962597617
-67.0 37.0 0.008631319358816275
-67.0 39.0 0.008836826962597617
-67.0 41.0 0.009658857377722976
-67.0 43.0 0.009864364981504316
-67.0 45.0 0.010069872585285656
-67.0 47.0 0.010069872585285656
-67.0 49.0 0.010480887792848335
-67.0 51.0 0.010686395396629675
-67.0 53.0 0.011302918207973694
-67.0 55.0 0.011302918207973694
-67.0 57.0 0.011302918207973694
-67.0 59.0 0.011097410604192354
-67.0 61.0 0.010480887792848335
-67.0 63.0 0.010069872585285656
-67.0 65.0 0.010069872585285656
-67.0 67.0 0.009864364981504316
-67.0 69.0 0.008836826962597617
-67.0 71.0 0.008220304151253596
-67.0 73.0 0.007809288943690916
-67.0 75.0 0.007192766132346897
-67.0 77.0 0.007192766132346897
-67.0 79.0 0.006781750924784217
-67.0 81.0 0.006370735717221537
-67.0 83.0 0.006370735717221537
-67.0 85.0 0.006165228113440197
-67.0 87.0 0.006370735717221537
-67.0 89.0 0.006370735717221537
-67.0 91.0 0.006987258528565557
-67.0 93.0 0.007398273736128237
-67.0 95.0 0.008631319358816275
-67.0 97.0 0.011097410604192354
-67.0 99.0 0.017057131113851213
-67.0 101.0 0.02178380600082203
-67.0 103.0 0.031237155774763666
-67.0 105.0 0.04212905877517468
-67.0 107.0 0.05240443896424168
-67.0 109.0 0.06226880394574599
-67.0 111.0 0.07377722975750103
-67.0 113.0 0.09391697492807234
-67.0 115.0 0.11672831894780107
-67.0 117.0 0.15002055076037812
-67.0 119.0 0.18105219893136046
-67.0 121.0 0.20684340320591862
-67.0 123.0 0.2307850390464447
-67.0 125.0 0.2521578298397041
-67.0 127.0 0.27270859021783805
-67.0 129.0 0.2893547061241266
-67.0 131.0 0.2986025482942869
-67.0 133.0 0.31134401972872994
-67.0 135.0 0.3212083847102343
-67.0 137.0 0.3284011508425812
-67.0 139.0 0.3366214549938348
-67.0 141.0 0.3429921907110563
-67.0 143.0 0.35593916974928075
-67.0 145.0 0.3750513769009453
-67.0 147.0 0.3925195232223592
-67.0 149.0 0.41019317714755443
-67.0 151.0 0.4284833538840937
-67.0 153.0 0.4465680230168516
-67.0 155.0 0.45807644882860665
-67.0 157.0 0.46074804767776406
-67.0 159.0 0.4566378956021373
-67.0 161.0 0.44163584052609944
-67.0 163.0 0.42355117139334153
-67.0 165.0 0.40238388820386356
-67.0 167.0 0.3797780517879161
-67.0 169.0 0.34628031237155776
-67.0 171.0 0.3193588162762022
-67.0 173.0 0.2934648581997534
-67.0 175.0 0.2745581586518701
-67.0 177.0 0.2533908754623921
-67.0 179.0 0.2342786683107275
-65.0 -179.0 0.1693382655158241
-65.0 -177.0 0.14837648993012742
-65.0 -175.0 0.12268803945745993
-65.0 -173.0 0.1060419235511714
-65.0 -171.0 0.09288943690916564
-65.0 -169.0 0.07788738183312782
-65.0 -167.0 0.06863953966296753
-65.0 -165.0 0.06226880394574599
-65.0 -163.0 0.05528154541718044
-65.0 -161.0 0.04849979449239622
-65.0 -159.0 0.04089601315248664
-65.0 -157.0 0.032675709001233046
-65.0 -155.0 0.024866420057542128
-65.0 -153.0 0.01952322235922729
-65.0 -151.0 0.016235100698725854
-65.0 -149.0 0.012124948623099055
-65.0 -147.0 0.010069872585285656
-65.0 -145.0 0.007809288943690916
-65.0 -143.0 0.006370735717221537
-65.0 -141.0 0.005137690094533498
-65.0 -139.0 0.004315659679408138
-65.0 -137.0 0.004110152075626798
-65.0 -135.0 0.002877106452938759
-65.0 -133.0 0.0026715988491574187
-65.0 -131.0 0.0018495684340320592
-65.0 -129.0 0.0014385532264693795
-65.0 -127.0 0.0012330456226880395
-65.0 -125.0 6.165228113440197E-4
-65.0 -123.0 6.165228113440197E-4
-65.0 -121.0 6.165228113440197E-4
-65.0 -119.0 6.165228113440197E-4
-65.0 -117.0 6.165228113440197E-4
-65.0 -115.0 4.110152075626798E-4
-65.0 -113.0 4.110152075626798E-4
-65.0 -111.0 4.110152075626798E-4
-65.0 -109.0 4.110152075626798E-4
-65.0 -107.0 6.165228113440197E-4
-65.0 -105.0 6.165228113440197E-4
-65.0 -103.0 6.165228113440197E-4
-65.0 -101.0 6.165228113440197E-4
-65.0 -99.0 6.165228113440197E-4
-65.0 -97.0 6.165228113440197E-4
-65.0 -95.0 0.0010275380189066995
-65.0 -93.0 0.0014385532264693795
-65.0 -91.0 0.0014385532264693795
-65.0 -89.0 0.0018495684340320592
-65.0 -87.0 0.002055076037813399
-65.0 -85.0 0.0026715988491574187
-65.0 -83.0 0.0026715988491574187
-65.0 -81.0 0.0032881216605014385
-65.0 -79.0 0.004110152075626798
-65.0 -77.0 0.005137690094533498
-65.0 -75.0 0.006987258528565557
-65.0 -73.0 0.009658857377722976
-65.0 -71.0 0.013974517057131115
-65.0 -69.0 0.01952322235922729
-65.0 -67.0 0.02609946568023017
-65.0 -65.0 0.03596383066173448
-65.0 -63.0 0.0468557336621455
-65.0 -61.0 0.056925606247431156
-65.0 -59.0 0.06761200164406082
-65.0 -57.0 0.08713522400328812
-65.0 -55.0 0.11446773530620633
-65.0 -53.0 0.15515824085491164
-65.0 -51.0 0.1935881627620222
-65.0 -49.0 0.22585285655569257
-65.0 -47.0 0.261200164406083
-65.0 -45.0 0.301685162351007
-65.0 -43.0 0.363337443485409
-65.0 -41.0 0.4251952322235923
-65.0 -39.0 0.5008220304151254
-65.0 -37.0 0.5608302507192766
-65.0 -35.0 0.5828195643238799
-65.0 -33.0 0.6031648170982327
-65.0 -31.0 0.6222770242498973
-65.0 -29.0 0.633579942457871
-65.0 -27.0 0.6387176325524044
-65.0 -25.0 0.6393341553637485
-65.0 -23.0 0.6346074804767776
-65.0 -21.0 0.6272092067406494
-65.0 -19.0 0.614262227702425
-65.0 -17.0 0.5974106041923551
-65.0 -15.0 0.5832305795314426
-65.0 -13.0 0.5655569256062475
-65.0 -11.0 0.530209617755857
-65.0 -9.0 0.45951500205507606
-65.0 -7.0 0.3935470612412659
-65.0 -5.0 0.3232634607480477
-65.0 -3.0 0.27065351418002465
-65.0 -1.0 0.2246198109330045
-65.0 1.0 0.18105219893136046
-65.0 3.0 0.13419646526921497
-65.0 5.0 0.0957665433621044
-65.0 7.0 0.06761200164406082
-65.0 9.0 0.053431976983148374
-65.0 11.0 0.040690505548705305
-65.0 13.0 0.02877106452938759
-65.0 15.0 0.020345252774352653
-65.0 17.0 0.016029593094944512
-65.0 19.0 0.011097410604192354
-65.0 21.0 0.009658857377722976
-65.0 23.0 0.008220304151253596
-65.0 25.0 0.007603781339909577
-65.0 27.0 0.007192766132346897
-65.0 29.0 0.007192766132346897
-65.0 31.0 0.006987258528565557
-65.0 33.0 0.006370735717221537
-65.0 35.0 0.006370735717221537
-65.0 37.0 0.006370735717221537
-65.0 39.0 0.006576243321002877
-65.0 41.0 0.006987258528565557
-65.0 43.0 0.007192766132346897
-65.0 45.0 0.007192766132346897
-65.0 47.0 0.007398273736128237
-65.0 49.0 0.007809288943690916
-65.0 51.0 0.008014796547472256
-65.0 53.0 0.008014796547472256
-65.0 55.0 0.008425811755034936
-65.0 57.0 0.008425811755034936
-65.0 59.0 0.008014796547472256
-65.0 61.0 0.007809288943690916
-65.0 63.0 0.007809288943690916
-65.0 65.0 0.007398273736128237
-65.0 67.0 0.007192766132346897
-65.0 69.0 0.007192766132346897
-65.0 71.0 0.006370735717221537
-65.0 73.0 0.006165228113440197
-65.0 75.0 0.005343197698314837
-65.0 77.0 0.005137690094533498
-65.0 79.0 0.005137690094533498
-65.0 81.0 0.005137690094533498
-65.0 83.0 0.005137690094533498
-65.0 85.0 0.005137690094533498
-65.0 87.0 0.005137690094533498
-65.0 89.0 0.005137690094533498
-65.0 91.0 0.005343197698314837
-65.0 93.0 0.006576243321002877
-65.0 95.0 0.007809288943690916
-65.0 97.0 0.010069872585285656
-65.0 99.0 0.015824085491163174
-65.0 101.0 0.02096177558569667
-65.0 103.0 0.030620632963419648
-65.0 105.0 0.04254007398273736
-65.0 107.0 0.053226469379367036
-65.0 109.0 0.06350184956843404
-65.0 111.0 0.07583230579531443
-65.0 113.0 0.09843814221126182
-65.0 115.0 0.12330456226880394
-65.0 117.0 0.16091245376078914
-65.0 119.0 0.19173859432799015
-65.0 121.0 0.21968762844225237
-65.0 123.0 0.2441430332922318
-65.0 125.0 0.26859843814221124
-65.0 127.0 0.2899712289354706
-65.0 129.0 0.3060008220304151
-65.0 131.0 0.3226469379367037
-65.0 133.0 0.33682696259761613
-65.0 135.0 0.34525277435265106
-65.0 137.0 0.3526510480887793
-65.0 139.0 0.35819975339087545
-65.0 141.0 0.36189889025893957
-65.0 143.0 0.3690916563912865
-65.0 145.0 0.3777229757501028
-65.0 147.0 0.38902589395807646
-65.0 149.0 0.4001233045622688
-65.0 151.0 0.4103986847513358
-65.0 153.0 0.4202630497328401
-65.0 155.0 0.4241676942046856
-65.0 157.0 0.4217016029593095
-65.0 159.0 0.41122071516646114
-65.0 161.0 0.3980682285244554
-65.0 163.0 0.3785450061652281
-65.0 165.0 0.34689683518290176
-65.0 167.0 0.3199753390875462
-65.0 169.0 0.2934648581997534
-65.0 171.0 0.2739416358405261
-65.0 173.0 0.2521578298397041
-65.0 175.0 0.23345663789560214
-65.0 177.0 0.21393341553637485
-65.0 179.0 0.19502671598849158
-63.0 -179.0 0.12042745581586518
-63.0 -177.0 0.10172626387176326
-63.0 -175.0 0.08734073160706946
-63.0 -173.0 0.07398273736128237
-63.0 -171.0 0.0663789560213728
-63.0 -169.0 0.059186189889025895
-63.0 -167.0 0.05363748458692972
-63.0 -165.0 0.04726674886970818
-63.0 -163.0 0.04089601315248664
-63.0 -161.0 0.03329223181257707
-63.0 -159.0 0.02548294286888615
-63.0 -157.0 0.01952322235922729
-63.0 -155.0 0.015618577887381833
-63.0 -153.0 0.010480887792848335
-63.0 -151.0 0.008631319358816275
-63.0 -149.0 0.007192766132346897
-63.0 -147.0 0.005137690094533498
-63.0 -145.0 0.004932182490752158
-63.0 -143.0 0.004110152075626798
-63.0 -141.0 0.0030826140567200987
-63.0 -139.0 0.0026715988491574187
-63.0 -137.0 0.0018495684340320592
-63.0 -135.0 0.0014385532264693795
-63.0 -133.0 0.0010275380189066995
-63.0 -131.0 6.165228113440197E-4
-63.0 -129.0 6.165228113440197E-4
-63.0 -127.0 6.165228113440197E-4
-63.0 -125.0 4.110152075626798E-4
-63.0 -123.0 2.055076037813399E-4
-63.0 -121.0 0.0
-63.0 -119.0 0.0
-63.0 -117.0 0.0
-63.0 -115.0 0.0
-63.0 -113.0 0.0
-63.0 -111.0 0.0
-63.0 -109.0 0.0
-63.0 -107.0 0.0
-63.0 -105.0 0.0
-63.0 -103.0 0.0
-63.0 -101.0 4.110152075626798E-4
-63.0 -99.0 4.110152075626798E-4
-63.0 -97.0 6.165228113440197E-4
-63.0 -95.0 6.165228113440197E-4
-63.0 -93.0 6.165228113440197E-4
-63.0 -91.0 6.165228113440197E-4
-63.0 -89.0 0.0014385532264693795
-63.0 -87.0 0.0014385532264693795
-63.0 -85.0 0.0018495684340320592
-63.0 -83.0 0.002260583641594739
-63.0 -81.0 0.002877106452938759
-63.0 -79.0 0.004110152075626798
-63.0 -77.0 0.005137690094533498
-63.0 -75.0 0.006370735717221537
-63.0 -73.0 0.008631319358816275
-63.0 -71.0 0.013152486642005754
-63.0 -69.0 0.019317714755445952
-63.0 -67.0 0.02609946568023017
-63.0 -65.0 0.0365803534730785
-63.0 -63.0 0.04706124126592684
-63.0 -61.0 0.057747636662556515
-63.0 -59.0 0.06863953966296753
-63.0 -57.0 0.08898479243732019
-63.0 -55.0 0.1163173037402384
-63.0 -53.0 0.1570078092889437
-63.0 -51.0 0.1942046855733662
-63.0 -49.0 0.22564734895191121
-63.0 -47.0 0.2589395807644883
-63.0 -45.0 0.29839704069050554
-63.0 -43.0 0.3567612001644061
-63.0 -41.0 0.41718043567612
-63.0 -39.0 0.48170982326346073
-63.0 -37.0 0.5472667488697082
-63.0 -35.0 0.5704891080969996
-63.0 -33.0 0.5859021783806001
-63.0 -31.0 0.5965885737772297
-63.0 -29.0 0.6050143855322647
-63.0 -27.0 0.6050143855322647
-63.0 -25.0 0.5974106041923551
-63.0 -23.0 0.5893958076448829
-63.0 -21.0 0.5770653514180024
-63.0 -19.0 0.5647348951911221
-63.0 -17.0 0.5419235511713933
-63.0 -15.0 0.4936292642827785
-63.0 -13.0 0.44101931771475544
-63.0 -11.0 0.3935470612412659
-63.0 -9.0 0.3388820386354295
-63.0 -7.0 0.29079325935059597
-63.0 -5.0 0.24702013974517056
-63.0 -3.0 0.20776818742293465
-63.0 -1.0 0.1637895602137279
-63.0 1.0 0.11426222770242499
-63.0 3.0 0.08117550349362926
-63.0 5.0 0.06165228113440197
-63.0 7.0 0.04726674886970818
-63.0 9.0 0.035552815454171806
-63.0 11.0 0.024866420057542128
-63.0 13.0 0.018084669132757913
-63.0 15.0 0.011508425811755036
-63.0 17.0 0.008631319358816275
-63.0 19.0 0.006987258528565557
-63.0 21.0 0.005343197698314837
-63.0 23.0 0.005137690094533498
-63.0 25.0 0.005137690094533498
-63.0 27.0 0.005137690094533498
-63.0 29.0 0.005137690094533498
-63.0 31.0 0.005137690094533498
-63.0 33.0 0.004932182490752158
-63.0 35.0 0.004932182490752158
-63.0 37.0 0.005137690094533498
-63.0 39.0 0.005137690094533498
-63.0 41.0 0.005137690094533498
-63.0 43.0 0.005137690094533498
-63.0 45.0 0.005137690094533498
-63.0 47.0 0.005137690094533498
-63.0 49.0 0.005137690094533498
-63.0 51.0 0.005343197698314837
-63.0 53.0 0.005343197698314837
-63.0 55.0 0.005548705302096177
-63.0 57.0 0.005548705302096177
-63.0 59.0 0.005343197698314837
-63.0 61.0 0.005343197698314837
-63.0 63.0 0.005137690094533498
-63.0 65.0 0.005137690094533498
-63.0 67.0 0.005137690094533498
-63.0 69.0 0.005137690094533498
-63.0 71.0 0.005137690094533498
-63.0 73.0 0.004932182490752158
-63.0 75.0 0.004726674886970818
-63.0 77.0 0.004315659679408138
-63.0 79.0 0.004110152075626798
-63.0 81.0 0.004110152075626798
-63.0 83.0 0.004110152075626798
-63.0 85.0 0.004315659679408138
-63.0 87.0 0.004521167283189478
-63.0 89.0 0.004932182490752158
-63.0 91.0 0.005137690094533498
-63.0 93.0 0.005137690094533498
-63.0 95.0 0.007192766132346897
-63.0 97.0 0.009247842170160296
-63.0 99.0 0.013974517057131115
-63.0 101.0 0.020345252774352653
-63.0 103.0 0.029798602548294285
-63.0 105.0 0.04110152075626798
-63.0 107.0 0.052609946568023015
-63.0 109.0 0.06350184956843404
-63.0 111.0 0.07603781339909577
-63.0 113.0 0.0998766954377312
-63.0 115.0 0.12762022194821207
-63.0 117.0 0.16461159062885328
-63.0 119.0 0.19749280723386764
-63.0 121.0 0.2270859021783806
-63.0 123.0 0.25359638306617344
-63.0 125.0 0.28133990957665433
-63.0 127.0 0.2996300863131936
-63.0 129.0 0.322235922729141
-63.0 131.0 0.34052609946568024
-63.0 133.0 0.35511713933415534
-63.0 135.0 0.363337443485409
-63.0 137.0 0.3697081792026305
-63.0 139.0 0.3711467324290999
-63.0 141.0 0.3697081792026305
-63.0 143.0 0.3690916563912865
-63.0 145.0 0.3703247020139745
-63.0 147.0 0.3744348540896013
-63.0 149.0 0.38080558980682283
-63.0 151.0 0.3873818331278257
-63.0 153.0 0.3892314015618578
-63.0 155.0 0.38861487875051376
-63.0 157.0 0.38018906699547883
-63.0 159.0 0.363337443485409
-63.0 161.0 0.34052609946568024
-63.0 163.0 0.3177147554459515
-63.0 165.0 0.2928483353884094
-63.0 167.0 0.27332511302918205
-63.0 169.0 0.2511302918207974
-63.0 171.0 0.2316070694615701
-63.0 173.0 0.21228935470612412
-63.0 175.0 0.19399917796958488
-63.0 177.0 0.1699547883271681
-63.0 179.0 0.14837648993012742
-61.0 -179.0 0.08487464036169338
-61.0 -177.0 0.07172215371968763
-61.0 -175.0 0.06411837237977805
-61.0 -173.0 0.056925606247431156
-61.0 -171.0 0.050349362926428276
-61.0 -169.0 0.04500616522811344
-61.0 -167.0 0.03904644471845458
-61.0 -165.0 0.032675709001233046
-61.0 -163.0 0.02609946568023017
-61.0 -161.0 0.02013974517057131
-61.0 -159.0 0.016235100698725854
-61.0 -157.0 0.010480887792848335
-61.0 -155.0 0.007809288943690916
-61.0 -153.0 0.006370735717221537
-61.0 -151.0 0.005137690094533498
-61.0 -149.0 0.004110152075626798
-61.0 -147.0 0.0032881216605014385
-61.0 -145.0 0.0026715988491574187
-61.0 -143.0 0.002055076037813399
-61.0 -141.0 0.0014385532264693795
-61.0 -139.0 0.0010275380189066995
-61.0 -137.0 6.165228113440197E-4
-61.0 -135.0 6.165228113440197E-4
-61.0 -133.0 4.110152075626798E-4
-61.0 -131.0 0.0
-61.0 -129.0 0.0
-61.0 -127.0 0.0
-61.0 -125.0 0.0
-61.0 -123.0 0.0
-61.0 -121.0 0.0
-61.0 -119.0 0.0
-61.0 -117.0 0.0
-61.0 -115.0 0.0
-61.0 -113.0 0.0
-61.0 -111.0 0.0
-61.0 -109.0 0.0
-61.0 -107.0 0.0
-61.0 -105.0 0.0
-61.0 -103.0 0.0
-61.0 -101.0 0.0
-61.0 -99.0 0.0
-61.0 -97.0 0.0
-61.0 -95.0 2.055076037813399E-4
-61.0 -93.0 4.110152075626798E-4
-61.0 -91.0 6.165228113440197E-4
-61.0 -89.0 6.165228113440197E-4
-61.0 -87.0 0.0010275380189066995
-61.0 -85.0 0.0014385532264693795
-61.0 -83.0 0.0018495684340320592
-61.0 -81.0 0.0026715988491574187
-61.0 -79.0 0.0030826140567200987
-61.0 -77.0 0.004315659679408138
-61.0 -75.0 0.005343197698314837
-61.0 -73.0 0.008014796547472256
-61.0 -71.0 0.012124948623099055
-61.0 -69.0 0.01870119194410193
-61.0 -67.0 0.02527743526510481
-61.0 -65.0 0.0365803534730785
-61.0 -63.0 0.04706124126592684
-61.0 -61.0 0.057747636662556515
-61.0 -59.0 0.06863953966296753
-61.0 -57.0 0.08898479243732019
-61.0 -55.0 0.11446773530620633
-61.0 -53.0 0.15371968762844226
-61.0 -51.0 0.18721742704480066
-61.0 -49.0 0.22133168927250307
-61.0 -47.0 0.25256884504726673
-61.0 -45.0 0.2905877517468146
-61.0 -43.0 0.3386765310316482
-61.0 -41.0 0.39621866009042334
-61.0 -39.0 0.4531442663378545
-61.0 -37.0 0.5088368269625976
-61.0 -35.0 0.5538429921907111
-61.0 -33.0 0.5655569256062475
-61.0 -31.0 0.5723386765310317
-61.0 -29.0 0.5739827373612824
-61.0 -27.0 0.5704891080969996
-61.0 -25.0 0.5626798191533087
-61.0 -23.0 0.5445951500205508
-61.0 -21.0 0.5051376900945335
-61.0 -19.0 0.45807644882860665
-61.0 -17.0 0.41265926839293054
-61.0 -15.0 0.3771064529387587
-61.0 -13.0 0.3284011508425812
-61.0 -11.0 0.29182079736950267
-61.0 -9.0 0.25832305795314425
-61.0 -7.0 0.22688039457459927
-61.0 -5.0 0.19297163995067818
-61.0 -3.0 0.1504315659679408
-61.0 -1.0 0.10480887792848335
-61.0 1.0 0.07418824496506371
-61.0 3.0 0.057747636662556515
-61.0 5.0 0.04500616522811344
-61.0 7.0 0.03247020139745171
-61.0 9.0 0.02178380600082203
-61.0 11.0 0.016029593094944512
-61.0 13.0 0.010069872585285656
-61.0 15.0 0.007192766132346897
-61.0 17.0 0.005137690094533498
-61.0 19.0 0.004315659679408138
-61.0 21.0 0.004110152075626798
-61.0 23.0 0.004110152075626798
-61.0 25.0 0.004110152075626798
-61.0 27.0 0.004110152075626798
-61.0 29.0 0.004110152075626798
-61.0 31.0 0.003904644471845458
-61.0 33.0 0.0036991368680641184
-61.0 35.0 0.004110152075626798
-61.0 37.0 0.004110152075626798
-61.0 39.0 0.004110152075626798
-61.0 41.0 0.004110152075626798
-61.0 43.0 0.004110152075626798
-61.0 45.0 0.004110152075626798
-61.0 47.0 0.004110152075626798
-61.0 49.0 0.004110152075626798
-61.0 51.0 0.004110152075626798
-61.0 53.0 0.004110152075626798
-61.0 55.0 0.004110152075626798
-61.0 57.0 0.004315659679408138
-61.0 59.0 0.004110152075626798
-61.0 61.0 0.004110152075626798
-61.0 63.0 0.004110152075626798
-61.0 65.0 0.004110152075626798
-61.0 67.0 0.004110152075626798
-61.0 69.0 0.004110152075626798
-61.0 71.0 0.004110152075626798
-61.0 73.0 0.004110152075626798
-61.0 75.0 0.0036991368680641184
-61.0 77.0 0.0032881216605014385
-61.0 79.0 0.0030826140567200987
-61.0 81.0 0.0030826140567200987
-61.0 83.0 0.0032881216605014385
-61.0 85.0 0.0036991368680641184
-61.0 87.0 0.004110152075626798
-61.0 89.0 0.004110152075626798
-61.0 91.0 0.004315659679408138
-61.0 93.0 0.005137690094533498
-61.0 95.0 0.005343197698314837
-61.0 97.0 0.007809288943690916
-61.0 99.0 0.011508425811755036
-61.0 101.0 0.019317714755445952
-61.0 103.0 0.027743526510480888
-61.0 105.0 0.03986847513357994
-61.0 107.0 0.050349362926428276
-61.0 109.0 0.062063296341964655
-61.0 111.0 0.07439375256884505
-61.0 113.0 0.09720509658857378
-61.0 115.0 0.12618166872174272
-61.0 117.0 0.16502260583641595
-61.0 119.0 0.19852034525277434
-61.0 121.0 0.22831894780106865
-61.0 123.0 0.2575010275380189
-61.0 125.0 0.2862720920674065
-61.0 127.0 0.3064118372379778
-61.0 129.0 0.33025071927661326
-61.0 131.0 0.34833538840937117
-61.0 133.0 0.36230990546650227
-61.0 135.0 0.3711467324290999
-61.0 137.0 0.37361282367447596
-61.0 139.0 0.3707357172215372
-61.0 141.0 0.363337443485409
-61.0 143.0 0.3563501849568434
-61.0 145.0 0.3499794492396219
-61.0 147.0 0.3454582819564324
-61.0 149.0 0.344636251541307
-61.0 151.0 0.3429921907110563
-61.0 153.0 0.3407316070694616
-61.0 155.0 0.33436087135224
-61.0 157.0 0.3214138923140156
-61.0 159.0 0.30415125359638306
-61.0 161.0 0.2893547061241266
-61.0 163.0 0.26839293053842994
-61.0 165.0 0.24681463214138924
-61.0 167.0 0.22749691738594327
-61.0 169.0 0.20838471023427868
-61.0 171.0 0.18865598027127004
-61.0 173.0 0.16728318947801069
-61.0 175.0 0.1477599671187834
-61.0 177.0 0.12001644060830251
-61.0 179.0 0.10172626387176326
-59.0 -179.0 0.06288532675709001
-59.0 -177.0 0.055692560624743113
-59.0 -175.0 0.04911631730374024
-59.0 -173.0 0.04254007398273736
-59.0 -171.0 0.0365803534730785
-59.0 -169.0 0.029798602548294285
-59.0 -167.0 0.024866420057542128
-59.0 -165.0 0.02013974517057131
-59.0 -163.0 0.016440608302507192
-59.0 -161.0 0.011302918207973694
-59.0 -159.0 0.008220304151253596
-59.0 -157.0 0.006370735717221537
-59.0 -155.0 0.005137690094533498
-59.0 -153.0 0.004110152075626798
-59.0 -151.0 0.002877106452938759
-59.0 -149.0 0.002055076037813399
-59.0 -147.0 0.0016440608302507192
-59.0 -145.0 0.0012330456226880395
-59.0 -143.0 6.165228113440197E-4
-59.0 -141.0 6.165228113440197E-4
-59.0 -139.0 4.110152075626798E-4
-59.0 -137.0 0.0
-59.0 -135.0 0.0
-59.0 -133.0 0.0
-59.0 -131.0 0.0
-59.0 -129.0 0.0
-59.0 -127.0 0.0
-59.0 -125.0 0.0
-59.0 -123.0 0.0
-59.0 -121.0 0.0
-59.0 -119.0 0.0
-59.0 -117.0 0.0
-59.0 -115.0 0.0
-59.0 -113.0 0.0
-59.0 -111.0 0.0
-59.0 -109.0 0.0
-59.0 -107.0 0.0
-59.0 -105.0 0.0
-59.0 -103.0 0.0
-59.0 -101.0 0.0
-59.0 -99.0 0.0
-59.0 -97.0 0.0
-59.0 -95.0 0.0
-59.0 -93.0 0.0
-59.0 -91.0 2.055076037813399E-4
-59.0 -89.0 6.165228113440197E-4
-59.0 -87.0 6.165228113440197E-4
-59.0 -85.0 6.165228113440197E-4
-59.0 -83.0 0.0014385532264693795
-59.0 -81.0 0.0018495684340320592
-59.0 -79.0 0.0026715988491574187
-59.0 -77.0 0.004110152075626798
-59.0 -75.0 0.005137690094533498
-59.0 -73.0 0.007398273736128237
-59.0 -71.0 0.010686395396629675
-59.0 -69.0 0.018084669132757913
-59.0 -67.0 0.02424989724619811
-59.0 -65.0 0.03473078503904645
-59.0 -63.0 0.04665022605836416
-59.0 -61.0 0.056925606247431156
-59.0 -59.0 0.06802301685162351
-59.0 -57.0 0.08610768598438143
-59.0 -55.0 0.11076859843814221
-59.0 -53.0 0.14652692149609536
-59.0 -51.0 0.17899712289354705
-59.0 -49.0 0.21085080147965474
-59.0 -47.0 0.24085491163173037
-59.0 -45.0 0.27538018906699546
-59.0 -43.0 0.312577065351418
-59.0 -41.0 0.363337443485409
-59.0 -39.0 0.4093711467324291
-59.0 -37.0 0.45499383477188654
-59.0 -35.0 0.48993012741471437
-59.0 -33.0 0.5191122071516646
-59.0 -31.0 0.5283600493218249
-59.0 -29.0 0.5246609124537608
-59.0 -27.0 0.5057542129058775
-59.0 -25.0 0.4743115495273325
-59.0 -23.0 0.4346485819975339
-59.0 -21.0 0.3980682285244554
-59.0 -19.0 0.35511713933415534
-59.0 -17.0 0.3140156185778874
-59.0 -15.0 0.28565556925606245
-59.0 -13.0 0.25565145910398684
-59.0 -11.0 0.22831894780106865
-59.0 -9.0 0.20098643649815043
-59.0 -7.0 0.16954377311960542
-59.0 -5.0 0.1317303740238389
-59.0 -3.0 0.09720509658857378
-59.0 -1.0 0.06966707768187423
-59.0 1.0 0.05528154541718044
-59.0 3.0 0.041718043567612
-59.0 5.0 0.029182079736950268
-59.0 7.0 0.01952322235922729
-59.0 9.0 0.013563501849568433
-59.0 11.0 0.008631319358816275
-59.0 13.0 0.005343197698314837
-59.0 15.0 0.004521167283189478
-59.0 17.0 0.0036991368680641184
-59.0 19.0 0.002877106452938759
-59.0 21.0 0.002877106452938759
-59.0 23.0 0.0026715988491574187
-59.0 25.0 0.0026715988491574187
-59.0 27.0 0.0026715988491574187
-59.0 29.0 0.0026715988491574187
-59.0 31.0 0.0026715988491574187
-59.0 33.0 0.0026715988491574187
-59.0 35.0 0.0026715988491574187
-59.0 37.0 0.0026715988491574187
-59.0 39.0 0.0026715988491574187
-59.0 41.0 0.0026715988491574187
-59.0 43.0 0.0026715988491574187
-59.0 45.0 0.0026715988491574187
-59.0 47.0 0.0026715988491574187
-59.0 49.0 0.0026715988491574187
-59.0 51.0 0.0026715988491574187
-59.0 53.0 0.0026715988491574187
-59.0 55.0 0.0026715988491574187
-59.0 57.0 0.0026715988491574187
-59.0 59.0 0.0026715988491574187
-59.0 61.0 0.0026715988491574187
-59.0 63.0 0.0026715988491574187
-59.0 65.0 0.0026715988491574187
-59.0 67.0 0.0026715988491574187
-59.0 69.0 0.0026715988491574187
-59.0 71.0 0.0026715988491574187
-59.0 73.0 0.0026715988491574187
-59.0 75.0 0.002260583641594739
-59.0 77.0 0.002260583641594739
-59.0 79.0 0.002260583641594739
-59.0 81.0 0.0026715988491574187
-59.0 83.0 0.0026715988491574187
-59.0 85.0 0.0026715988491574187
-59.0 87.0 0.002877106452938759
-59.0 89.0 0.0030826140567200987
-59.0 91.0 0.004110152075626798
-59.0 93.0 0.004110152075626798
-59.0 95.0 0.005137690094533498
-59.0 97.0 0.006987258528565557
-59.0 99.0 0.010069872585285656
-59.0 101.0 0.017057131113851213
-59.0 103.0 0.024455404849979448
-59.0 105.0 0.0365803534730785
-59.0 107.0 0.0478832716810522
-59.0 109.0 0.059186189889025895
-59.0 111.0 0.07069461570078094
-59.0 113.0 0.09350595972050967
-59.0 115.0 0.11878339498561447
-59.0 117.0 0.1611179613645705
-59.0 119.0 0.19687628442252364
-59.0 121.0 0.2270859021783806
-59.0 123.0 0.2554459515002055
-59.0 125.0 0.28545006165228115
-59.0 127.0 0.30456226880394577
-59.0 129.0 0.3273736128236745
-59.0 131.0 0.34484175914508836
-59.0 133.0 0.35819975339087545
-59.0 135.0 0.3631319358816276
-59.0 137.0 0.3627209206740649
-59.0 139.0 0.3563501849568434
-59.0 141.0 0.3454582819564324
-59.0 143.0 0.3362104397862721
-59.0 145.0 0.3242909987669544
-59.0 147.0 0.31586518701191946
-59.0 149.0 0.3078503904644472
-59.0 151.0 0.301685162351007
-59.0 153.0 0.2955199342375668
-59.0 155.0 0.28873818331278256
-59.0 157.0 0.2749691738594328
-59.0 159.0 0.25832305795314425
-59.0 161.0 0.24106041923551172
-59.0 163.0 0.22256473489519113
-59.0 165.0 0.20221948212083848
-59.0 167.0 0.18351829017673654
-59.0 169.0 0.16193999177969584
-59.0 171.0 0.14015618577887382
-59.0 173.0 0.11652281134401973
-59.0 175.0 0.10090423345663789
-59.0 177.0 0.08405260994656802
-59.0 179.0 0.07069461570078094
-57.0 -179.0 0.04849979449239622
-57.0 -177.0 0.04110152075626798
-57.0 -175.0 0.0345252774352651
-57.0 -173.0 0.029182079736950268
-57.0 -171.0 0.02240032881216605
-57.0 -169.0 0.019317714755445952
-57.0 -167.0 0.015824085491163174
-57.0 -165.0 0.011302918207973694
-57.0 -163.0 0.008631319358816275
-57.0 -161.0 0.006781750924784217
-57.0 -159.0 0.005137690094533498
-57.0 -157.0 0.004110152075626798
-57.0 -155.0 0.002877106452938759
-57.0 -153.0 0.002055076037813399
-57.0 -151.0 0.0014385532264693795
-57.0 -149.0 6.165228113440197E-4
-57.0 -147.0 6.165228113440197E-4
-57.0 -145.0 4.110152075626798E-4
-57.0 -143.0 0.0
-57.0 -141.0 0.0
-57.0 -139.0 0.0
-57.0 -137.0 0.0
-57.0 -135.0 0.0
-57.0 -133.0 0.0
-57.0 -131.0 0.0
-57.0 -129.0 0.0
-57.0 -127.0 0.0
-57.0 -125.0 0.0
-57.0 -123.0 0.0
-57.0 -121.0 0.0
-57.0 -119.0 0.0
-57.0 -117.0 0.0
-57.0 -115.0 0.0
-57.0 -113.0 0.0
-57.0 -111.0 0.0
-57.0 -109.0 0.0
-57.0 -107.0 0.0
-57.0 -105.0 0.0
-57.0 -103.0 0.0
-57.0 -101.0 0.0
-57.0 -99.0 0.0
-57.0 -97.0 0.0
-57.0 -95.0 0.0
-57.0 -93.0 0.0
-57.0 -91.0 0.0
-57.0 -89.0 0.0
-57.0 -87.0 4.110152075626798E-4
-57.0 -85.0 6.165228113440197E-4
-57.0 -83.0 6.165228113440197E-4
-57.0 -81.0 0.0014385532264693795
-57.0 -79.0 0.002466091245376079
-57.0 -77.0 0.0034936292642827787
-57.0 -75.0 0.004932182490752158
-57.0 -73.0 0.006781750924784217
-57.0 -71.0 0.010069872585285656
-57.0 -69.0 0.016235100698725854
-57.0 -67.0 0.02178380600082203
-57.0 -65.0 0.032881216605014384
-57.0 -63.0 0.04500616522811344
-57.0 -61.0 0.05507603781339909
-57.0 -59.0 0.06720098643649815
-57.0 -57.0 0.08138101109741061
-57.0 -55.0 0.10357583230579531
-57.0 -53.0 0.1327579120427456
-57.0 -51.0 0.16543362104397863
-57.0 -49.0 0.19708179202630496
-57.0 -47.0 0.22503082614056721
-57.0 -45.0 0.25400739827373614
-57.0 -43.0 0.2872996300863132
-57.0 -41.0 0.3212083847102343
-57.0 -39.0 0.36292642827784627
-57.0 -37.0 0.3970406905055487
-57.0 -35.0 0.4204685573366215
-57.0 -33.0 0.4358816276202219
-57.0 -31.0 0.4391697492807234
-57.0 -29.0 0.43033292231812575
-57.0 -27.0 0.4103986847513358
-57.0 -25.0 0.38697081792026305
-57.0 -23.0 0.34525277435265106
-57.0 -21.0 0.3070283600493218
-57.0 -19.0 0.27969584874640363
-57.0 -17.0 0.24743115495273324
-57.0 -15.0 0.22441430332922319
-57.0 -13.0 0.19934237566789972
-57.0 -11.0 0.17262638717632553
-57.0 -9.0 0.14570489108096998
-57.0 -7.0 0.11159062885326756
-57.0 -5.0 0.08528565556925606
-57.0 -3.0 0.06576243321002877
-57.0 -1.0 0.051993423756678994
-57.0 1.0 0.03904644471845458
-57.0 3.0 0.02609946568023017
-57.0 5.0 0.018084669132757913
-57.0 7.0 0.010686395396629675
-57.0 9.0 0.007398273736128237
-57.0 11.0 0.005137690094533498
-57.0 13.0 0.004110152075626798
-57.0 15.0 0.002877106452938759
-57.0 17.0 0.002466091245376079
-57.0 19.0 0.002055076037813399
-57.0 21.0 0.002055076037813399
-57.0 23.0 0.0018495684340320592
-57.0 25.0 0.0018495684340320592
-57.0 27.0 0.0018495684340320592
-57.0 29.0 0.0018495684340320592
-57.0 31.0 0.0018495684340320592
-57.0 33.0 0.0016440608302507192
-57.0 35.0 0.0016440608302507192
-57.0 37.0 0.0014385532264693795
-57.0 39.0 0.0014385532264693795
-57.0 41.0 0.0014385532264693795
-57.0 43.0 0.0014385532264693795
-57.0 45.0 0.0014385532264693795
-57.0 47.0 0.0014385532264693795
-57.0 49.0 0.0014385532264693795
-57.0 51.0 0.0014385532264693795
-57.0 53.0 0.0014385532264693795
-57.0 55.0 0.0014385532264693795
-57.0 57.0 0.0014385532264693795
-57.0 59.0 0.0014385532264693795
-57.0 61.0 0.0014385532264693795
-57.0 63.0 0.0014385532264693795
-57.0 65.0 0.0014385532264693795
-57.0 67.0 0.0014385532264693795
-57.0 69.0 0.0014385532264693795
-57.0 71.0 0.0014385532264693795
-57.0 73.0 0.0014385532264693795
-57.0 75.0 0.0014385532264693795
-57.0 77.0 0.0014385532264693795
-57.0 79.0 0.0014385532264693795
-57.0 81.0 0.0014385532264693795
-57.0 83.0 0.0018495684340320592
-57.0 85.0 0.002055076037813399
-57.0 87.0 0.002055076037813399
-57.0 89.0 0.0026715988491574187
-57.0 91.0 0.002877106452938759
-57.0 93.0 0.0036991368680641184
-57.0 95.0 0.004110152075626798
-57.0 97.0 0.005137690094533498
-57.0 99.0 0.007809288943690916
-57.0 101.0 0.013152486642005754
-57.0 103.0 0.020345252774352653
-57.0 105.0 0.031237155774763666
-57.0 107.0 0.04397862720920674
-57.0 109.0 0.054870530209617754
-57.0 111.0 0.06740649404027949
-57.0 113.0 0.08405260994656802
-57.0 115.0 0.11117961364570489
-57.0 117.0 0.1498150431565968
-57.0 119.0 0.18577887381833127
-57.0 121.0 0.2192766132346897
-57.0 123.0 0.24640361693382656
-57.0 125.0 0.2745581586518701
-57.0 127.0 0.2955199342375668
-57.0 129.0 0.3166872174270448
-57.0 131.0 0.3316892725030826
-57.0 133.0 0.34114262227702424
-57.0 135.0 0.34422523633374436
-57.0 137.0 0.3413481298808056
-57.0 139.0 0.33456637895602137
-57.0 141.0 0.32244143033292233
-57.0 143.0 0.30867242087957253
-57.0 145.0 0.2955199342375668
-57.0 147.0 0.28750513769009456
-57.0 149.0 0.27743526510480887
-57.0 151.0 0.2675709001233046
-57.0 153.0 0.2568845047266749
-57.0 155.0 0.24455404849979448
-57.0 157.0 0.2307850390464447
-57.0 159.0 0.21516646115906288
-57.0 161.0 0.19687628442252364
-57.0 163.0 0.17385943279901356
-57.0 165.0 0.15166461159062886
-57.0 167.0 0.1272092067406494
-57.0 169.0 0.10768598438142211
-57.0 171.0 0.09391697492807234
-57.0 173.0 0.07891491985203453
-57.0 175.0 0.06863953966296753
-57.0 177.0 0.06226880394574599
-57.0 179.0 0.054870530209617754
-55.0 -179.0 0.03329223181257707
-55.0 -177.0 0.027538018906699546
-55.0 -175.0 0.02178380600082203
-55.0 -173.0 0.01829017673653925
-55.0 -171.0 0.014591039868475134
-55.0 -169.0 0.010480887792848335
-55.0 -167.0 0.008631319358816275
-55.0 -165.0 0.007192766132346897
-55.0 -163.0 0.005137690094533498
-55.0 -161.0 0.004110152075626798
-55.0 -159.0 0.0030826140567200987
-55.0 -157.0 0.0026715988491574187
-55.0 -155.0 0.0014385532264693795
-55.0 -153.0 6.165228113440197E-4
-55.0 -151.0 6.165228113440197E-4
-55.0 -149.0 4.110152075626798E-4
-55.0 -147.0 0.0
-55.0 -145.0 0.0
-55.0 -143.0 0.0
-55.0 -141.0 0.0
-55.0 -139.0 0.0
-55.0 -137.0 0.0
-55.0 -135.0 0.0
-55.0 -133.0 0.0
-55.0 -131.0 0.0
-55.0 -129.0 0.0
-55.0 -127.0 0.0
-55.0 -125.0 0.0
-55.0 -123.0 0.0
-55.0 -121.0 0.0
-55.0 -119.0 0.0
-55.0 -117.0 0.0
-55.0 -115.0 0.0
-55.0 -113.0 0.0
-55.0 -111.0 0.0
-55.0 -109.0 0.0
-55.0 -107.0 0.0
-55.0 -105.0 0.0
-55.0 -103.0 0.0
-55.0 -101.0 0.0
-55.0 -99.0 0.0
-55.0 -97.0 0.0
-55.0 -95.0 0.0
-55.0 -93.0 0.0
-55.0 -91.0 0.0
-55.0 -89.0 0.0
-55.0 -87.0 0.0
-55.0 -85.0 4.110152075626798E-4
-55.0 -83.0 6.165228113440197E-4
-55.0 -81.0 0.0012330456226880395
-55.0 -79.0 0.0018495684340320592
-55.0 -77.0 0.002877106452938759
-55.0 -75.0 0.004110152075626798
-55.0 -73.0 0.005343197698314837
-55.0 -71.0 0.008631319358816275
-55.0 -69.0 0.013974517057131115
-55.0 -67.0 0.020345252774352653
-55.0 -65.0 0.029798602548294285
-55.0 -63.0 0.04110152075626798
-55.0 -61.0 0.053226469379367036
-55.0 -59.0 0.06309083436087136
-55.0 -57.0 0.07501027538018906
-55.0 -55.0 0.09658857377722976
-55.0 -53.0 0.11713933415536375
-55.0 -51.0 0.1498150431565968
-55.0 -49.0 0.1781750924784217
-55.0 -47.0 0.20427455815865186
-55.0 -45.0 0.23057953144266338
-55.0 -43.0 0.2568845047266749
-55.0 -41.0 0.28565556925606245
-55.0 -39.0 0.3078503904644472
-55.0 -37.0 0.33436087135224
-55.0 -35.0 0.35491163173037404
-55.0 -33.0 0.36621454993834773
-55.0 -31.0 0.3647759967118783
-55.0 -29.0 0.35141800246609123
-55.0 -27.0 0.33025071927661326
-55.0 -25.0 0.302301685162351
-55.0 -23.0 0.27969584874640363
-55.0 -21.0 0.24928072338676532
-55.0 -19.0 0.2240032881216605
-55.0 -17.0 0.197698314837649
-55.0 -15.0 0.16954377311960542
-55.0 -13.0 0.1426222770242499
-55.0 -11.0 0.11241265926839293
-55.0 -9.0 0.0916563912864776
-55.0 -7.0 0.07172215371968763
-55.0 -5.0 0.05939169749280723
-55.0 -3.0 0.04726674886970818
-55.0 -1.0 0.0345252774352651
-55.0 1.0 0.02219482120838471
-55.0 3.0 0.015618577887381833
-55.0 5.0 0.009658857377722976
-55.0 7.0 0.006370735717221537
-55.0 9.0 0.004932182490752158
-55.0 11.0 0.0036991368680641184
-55.0 13.0 0.0026715988491574187
-55.0 15.0 0.0018495684340320592
-55.0 17.0 0.0014385532264693795
-55.0 19.0 0.0014385532264693795
-55.0 21.0 0.0014385532264693795
-55.0 23.0 0.0014385532264693795
-55.0 25.0 0.0014385532264693795
-55.0 27.0 0.0012330456226880395
-55.0 29.0 0.0012330456226880395
-55.0 31.0 0.0010275380189066995
-55.0 33.0 0.0010275380189066995
-55.0 35.0 6.165228113440197E-4
-55.0 37.0 6.165228113440197E-4
-55.0 39.0 6.165228113440197E-4
-55.0 41.0 6.165228113440197E-4
-55.0 43.0 6.165228113440197E-4
-55.0 45.0 6.165228113440197E-4
-55.0 47.0 6.165228113440197E-4
-55.0 49.0 6.165228113440197E-4
-55.0 51.0 6.165228113440197E-4
-55.0 53.0 6.165228113440197E-4
-55.0 55.0 6.165228113440197E-4
-55.0 57.0 6.165228113440197E-4
-55.0 59.0 6.165228113440197E-4
-55.0 61.0 6.165228113440197E-4
-55.0 63.0 6.165228113440197E-4
-55.0 65.0 6.165228113440197E-4
-55.0 67.0 6.165228113440197E-4
-55.0 69.0 6.165228113440197E-4
-55.0 71.0 6.165228113440197E-4
-55.0 73.0 6.165228113440197E-4
-55.0 75.0 6.165228113440197E-4
-55.0 77.0 6.165228113440197E-4
-55.0 79.0 6.165228113440197E-4
-55.0 81.0 6.165228113440197E-4
-55.0 83.0 0.0010275380189066995
-55.0 85.0 0.0014385532264693795
-55.0 87.0 0.0014385532264693795
-55.0 89.0 0.0018495684340320592
-55.0 91.0 0.002055076037813399
-55.0 93.0 0.0026715988491574187
-55.0 95.0 0.0034936292642827787
-55.0 97.0 0.004726674886970818
-55.0 99.0 0.006370735717221537
-55.0 101.0 0.010069872585285656
-55.0 103.0 0.017879161528976572
-55.0 105.0 0.02609946568023017
-55.0 107.0 0.03884093711467324
-55.0 109.0 0.0499383477188656
-55.0 111.0 0.06185778873818331
-55.0 113.0 0.07418824496506371
-55.0 115.0 0.0998766954377312
-55.0 117.0 0.13152486642005753
-55.0 119.0 0.17180435676120018
-55.0 121.0 0.20550760378133992
-55.0 123.0 0.2342786683107275
-55.0 125.0 0.25832305795314425
-55.0 127.0 0.2831894780106864
-55.0 129.0 0.29572544184134814
-55.0 131.0 0.30969995889847923
-55.0 133.0 0.3187422934648582
-55.0 135.0 0.31956432387998357
-55.0 137.0 0.3152486642005754
-55.0 139.0 0.3053842992190711
-55.0 141.0 0.2934648581997534
-55.0 143.0 0.28565556925606245
-55.0 145.0 0.26962597616111794
-55.0 147.0 0.25565145910398684
-55.0 149.0 0.24270448006576242
-55.0 151.0 0.23201808466913276
-55.0 153.0 0.22009864364981505
-55.0 155.0 0.20406905055487054
-55.0 157.0 0.18577887381833127
-55.0 159.0 0.16522811344019728
-55.0 161.0 0.1426222770242499
-55.0 163.0 0.11611179613645704
-55.0 165.0 0.0988491574188245
-55.0 167.0 0.08281956432387998
-55.0 169.0 0.07172215371968763
-55.0 171.0 0.06473489519112208
-55.0 173.0 0.05877517468146321
-55.0 175.0 0.053226469379367036
-55.0 177.0 0.0468557336621455
-55.0 179.0 0.04089601315248664
-53.0 -179.0 0.020345252774352653
-53.0 -177.0 0.017468146321413892
-53.0 -175.0 0.013152486642005754
-53.0 -173.0 0.010069872585285656
-53.0 -171.0 0.007809288943690916
-53.0 -169.0 0.006576243321002877
-53.0 -167.0 0.005137690094533498
-53.0 -165.0 0.004521167283189478
-53.0 -163.0 0.004110152075626798
-53.0 -161.0 0.0026715988491574187
-53.0 -159.0 0.002055076037813399
-53.0 -157.0 0.0014385532264693795
-53.0 -155.0 6.165228113440197E-4
-53.0 -153.0 6.165228113440197E-4
-53.0 -151.0 0.0
-53.0 -149.0 0.0
-53.0 -147.0 0.0
-53.0 -145.0 0.0
-53.0 -143.0 0.0
-53.0 -141.0 0.0
-53.0 -139.0 0.0
-53.0 -137.0 0.0
-53.0 -135.0 0.0
-53.0 -133.0 0.0
-53.0 -131.0 0.0
-53.0 -129.0 0.0
-53.0 -127.0 0.0
-53.0 -125.0 0.0
-53.0 -123.0 0.0
-53.0 -121.0 0.0
-53.0 -119.0 0.0
-53.0 -117.0 0.0
-53.0 -115.0 0.0
-53.0 -113.0 0.0
-53.0 -111.0 0.0
-53.0 -109.0 0.0
-53.0 -107.0 0.0
-53.0 -105.0 0.0
-53.0 -103.0 0.0
-53.0 -101.0 0.0
-53.0 -99.0 0.0
-53.0 -97.0 0.0
-53.0 -95.0 0.0
-53.0 -93.0 0.0
-53.0 -91.0 0.0
-53.0 -89.0 0.0
-53.0 -87.0 0.0
-53.0 -85.0 0.0
-53.0 -83.0 4.110152075626798E-4
-53.0 -81.0 6.165228113440197E-4
-53.0 -79.0 0.0014385532264693795
-53.0 -77.0 0.0026715988491574187
-53.0 -75.0 0.004110152075626798
-53.0 -73.0 0.005137690094533498
-53.0 -71.0 0.007192766132346897
-53.0 -69.0 0.010686395396629675
-53.0 -67.0 0.01829017673653925
-53.0 -65.0 0.02609946568023017
-53.0 -63.0 0.038429921907110566
-53.0 -61.0 0.048910809699958896
-53.0 -59.0 0.059186189889025895
-53.0 -57.0 0.06884504726674887
-53.0 -55.0 0.08487464036169338
-53.0 -53.0 0.10378133990957665
-53.0 -51.0 0.12762022194821207
-53.0 -49.0 0.15577476366625564
-53.0 -47.0 0.18105219893136046
-53.0 -45.0 0.20406905055487054
-53.0 -43.0 0.22688039457459927
-53.0 -41.0 0.24640361693382656
-53.0 -39.0 0.26633785450061653
-53.0 -37.0 0.2838060008220304
-53.0 -35.0 0.29182079736950267
-53.0 -33.0 0.2934648581997534
-53.0 -31.0 0.29243732018084667
-53.0 -29.0 0.2858610768598438
-53.0 -27.0 0.2688039457459926
-53.0 -25.0 0.24702013974517056
-53.0 -23.0 0.2264693793670366
-53.0 -21.0 0.20057542129058775
-53.0 -19.0 0.17262638717632553
-53.0 -17.0 0.1446773530620633
-53.0 -15.0 0.11241265926839293
-53.0 -13.0 0.09042334566378955
-53.0 -11.0 0.07254418413481299
-53.0 -9.0 0.062063296341964655
-53.0 -7.0 0.05240443896424168
-53.0 -5.0 0.04089601315248664
-53.0 -3.0 0.029387587340731606
-53.0 -1.0 0.01952322235922729
-53.0 1.0 0.011508425811755036
-53.0 3.0 0.007398273736128237
-53.0 5.0 0.005137690094533498
-53.0 7.0 0.004110152075626798
-53.0 9.0 0.002877106452938759
-53.0 11.0 0.002055076037813399
-53.0 13.0 0.0014385532264693795
-53.0 15.0 0.0012330456226880395
-53.0 17.0 0.0010275380189066995
-53.0 19.0 6.165228113440197E-4
-53.0 21.0 6.165228113440197E-4
-53.0 23.0 6.165228113440197E-4
-53.0 25.0 6.165228113440197E-4
-53.0 27.0 6.165228113440197E-4
-53.0 29.0 6.165228113440197E-4
-53.0 31.0 6.165228113440197E-4
-53.0 33.0 6.165228113440197E-4
-53.0 35.0 6.165228113440197E-4
-53.0 37.0 6.165228113440197E-4
-53.0 39.0 4.110152075626798E-4
-53.0 41.0 4.110152075626798E-4
-53.0 43.0 4.110152075626798E-4
-53.0 45.0 0.0
-53.0 47.0 0.0
-53.0 49.0 0.0
-53.0 51.0 0.0
-53.0 53.0 0.0
-53.0 55.0 0.0
-53.0 57.0 0.0
-53.0 59.0 0.0
-53.0 61.0 0.0
-53.0 63.0 0.0
-53.0 65.0 0.0
-53.0 67.0 0.0
-53.0 69.0 0.0
-53.0 71.0 0.0
-53.0 73.0 0.0
-53.0 75.0 0.0
-53.0 77.0 0.0
-53.0 79.0 4.110152075626798E-4
-53.0 81.0 6.165228113440197E-4
-53.0 83.0 6.165228113440197E-4
-53.0 85.0 6.165228113440197E-4
-53.0 87.0 6.165228113440197E-4
-53.0 89.0 0.0014385532264693795
-53.0 91.0 0.0014385532264693795
-53.0 93.0 0.002055076037813399
-53.0 95.0 0.0026715988491574187
-53.0 97.0 0.004110152075626798
-53.0 99.0 0.005137690094533498
-53.0 101.0 0.007398273736128237
-53.0 103.0 0.013152486642005754
-53.0 105.0 0.020345252774352653
-53.0 107.0 0.030620632963419648
-53.0 109.0 0.043773119605425403
-53.0 111.0 0.054870530209617754
-53.0 113.0 0.06720098643649815
-53.0 115.0 0.08405260994656802
-53.0 117.0 0.11241265926839293
-53.0 119.0 0.15125359638306618
-53.0 121.0 0.18557336621454995
-53.0 123.0 0.21557747636662555
-53.0 125.0 0.2390053431976983
-53.0 127.0 0.25832305795314425
-53.0 129.0 0.2759967118783395
-53.0 131.0 0.28709412248253185
-53.0 133.0 0.2909987669543773
-53.0 135.0 0.2916152897657213
-53.0 137.0 0.2883271681052199
-53.0 139.0 0.281134401972873
-53.0 141.0 0.2675709001233046
-53.0 143.0 0.2533908754623921
-53.0 145.0 0.2390053431976983
-53.0 147.0 0.22523633374434854
-53.0 149.0 0.21167283189478012
-53.0 151.0 0.19708179202630496
-53.0 153.0 0.17981915330867243
-53.0 155.0 0.16152897657213316
-53.0 157.0 0.13522400328812165
-53.0 159.0 0.11076859843814221
-53.0 161.0 0.09247842170160296
-53.0 163.0 0.07418824496506371
-53.0 165.0 0.06514591039868475
-53.0 167.0 0.05877517468146321
-53.0 169.0 0.052609946568023015
-53.0 171.0 0.0468557336621455
-53.0 173.0 0.04089601315248664
-53.0 175.0 0.0365803534730785
-53.0 177.0 0.030004110152075627
-53.0 179.0 0.024866420057542128
-51.0 -179.0 0.010480887792848335
-51.0 -177.0 0.008631319358816275
-51.0 -175.0 0.007192766132346897
-51.0 -173.0 0.005548705302096177
-51.0 -171.0 0.005137690094533498
-51.0 -169.0 0.004315659679408138
-51.0 -167.0 0.004110152075626798
-51.0 -165.0 0.002877106452938759
-51.0 -163.0 0.002055076037813399
-51.0 -161.0 0.0016440608302507192
-51.0 -159.0 0.0010275380189066995
-51.0 -157.0 6.165228113440197E-4
-51.0 -155.0 4.110152075626798E-4
-51.0 -153.0 0.0
-51.0 -151.0 0.0
-51.0 -149.0 0.0
-51.0 -147.0 0.0
-51.0 -145.0 0.0
-51.0 -143.0 0.0
-51.0 -141.0 0.0
-51.0 -139.0 0.0
-51.0 -137.0 0.0
-51.0 -135.0 0.0
-51.0 -133.0 0.0
-51.0 -131.0 0.0
-51.0 -129.0 0.0
-51.0 -127.0 0.0
-51.0 -125.0 0.0
-51.0 -123.0 0.0
-51.0 -121.0 0.0
-51.0 -119.0 0.0
-51.0 -117.0 0.0
-51.0 -115.0 0.0
-51.0 -113.0 0.0
-51.0 -111.0 0.0
-51.0 -109.0 0.0
-51.0 -107.0 0.0
-51.0 -105.0 0.0
-51.0 -103.0 0.0
-51.0 -101.0 0.0
-51.0 -99.0 0.0
-51.0 -97.0 0.0
-51.0 -95.0 0.0
-51.0 -93.0 0.0
-51.0 -91.0 0.0
-51.0 -89.0 0.0
-51.0 -87.0 0.0
-51.0 -85.0 0.0
-51.0 -83.0 0.0
-51.0 -81.0 6.165228113440197E-4
-51.0 -79.0 6.165228113440197E-4
-51.0 -77.0 0.0018495684340320592
-51.0 -75.0 0.002877106452938759
-51.0 -73.0 0.004110152075626798
-51.0 -71.0 0.005343197698314837
-51.0 -69.0 0.009247842170160296
-51.0 -67.0 0.015824085491163174
-51.0 -65.0 0.02178380600082203
-51.0 -63.0 0.032675709001233046
-51.0 -61.0 0.04397862720920674
-51.0 -59.0 0.054048499794492395
-51.0 -57.0 0.06370735717221537
-51.0 -55.0 0.07377722975750103
-51.0 -53.0 0.08980682285244554
-51.0 -51.0 0.10706946157007809
-51.0 -49.0 0.12782572955199342
-51.0 -47.0 0.15269214960953556
-51.0 -45.0 0.17324290998766953
-51.0 -43.0 0.19564323879983558
-51.0 -41.0 0.2120838471023428
-51.0 -39.0 0.2260583641594739
-51.0 -37.0 0.2373612823674476
-51.0 -35.0 0.24270448006576242
-51.0 -33.0 0.24373201808466913
-51.0 -31.0 0.2404438964241677
-51.0 -29.0 0.23099054665022606
-51.0 -27.0 0.21742704480065764
-51.0 -25.0 0.19831483764899302
-51.0 -23.0 0.17509247842170161
-51.0 -21.0 0.14796547472256474
-51.0 -19.0 0.11385121249486231
-51.0 -17.0 0.09288943690916564
-51.0 -15.0 0.07295519934237567
-51.0 -13.0 0.06247431154952733
-51.0 -11.0 0.05363748458692972
-51.0 -9.0 0.0448006576243321
-51.0 -7.0 0.03329223181257707
-51.0 -5.0 0.02322235922729141
-51.0 -3.0 0.016029593094944512
-51.0 -1.0 0.009042334566378957
-51.0 1.0 0.005343197698314837
-51.0 3.0 0.004110152075626798
-51.0 5.0 0.0030826140567200987
-51.0 7.0 0.002260583641594739
-51.0 9.0 0.0014385532264693795
-51.0 11.0 0.0012330456226880395
-51.0 13.0 6.165228113440197E-4
-51.0 15.0 6.165228113440197E-4
-51.0 17.0 6.165228113440197E-4
-51.0 19.0 6.165228113440197E-4
-51.0 21.0 6.165228113440197E-4
-51.0 23.0 6.165228113440197E-4
-51.0 25.0 6.165228113440197E-4
-51.0 27.0 6.165228113440197E-4
-51.0 29.0 6.165228113440197E-4
-51.0 31.0 4.110152075626798E-4
-51.0 33.0 4.110152075626798E-4
-51.0 35.0 0.0
-51.0 37.0 0.0
-51.0 39.0 0.0
-51.0 41.0 0.0
-51.0 43.0 0.0
-51.0 45.0 0.0
-51.0 47.0 0.0
-51.0 49.0 0.0
-51.0 51.0 0.0
-51.0 53.0 0.0
-51.0 55.0 0.0
-51.0 57.0 0.0
-51.0 59.0 0.0
-51.0 61.0 0.0
-51.0 63.0 0.0
-51.0 65.0 0.0
-51.0 67.0 0.0
-51.0 69.0 0.0
-51.0 71.0 0.0
-51.0 73.0 0.0
-51.0 75.0 0.0
-51.0 77.0 0.0
-51.0 79.0 0.0
-51.0 81.0 0.0
-51.0 83.0 0.0
-51.0 85.0 4.110152075626798E-4
-51.0 87.0 6.165228113440197E-4
-51.0 89.0 6.165228113440197E-4
-51.0 91.0 6.165228113440197E-4
-51.0 93.0 0.0014385532264693795
-51.0 95.0 0.0018495684340320592
-51.0 97.0 0.0026715988491574187
-51.0 99.0 0.004110152075626798
-51.0 101.0 0.005343197698314837
-51.0 103.0 0.009658857377722976
-51.0 105.0 0.016235100698725854
-51.0 107.0 0.02363337443485409
-51.0 109.0 0.035758323057953144
-51.0 111.0 0.04706124126592684
-51.0 113.0 0.058364159473900536
-51.0 115.0 0.06987258528565557
-51.0 117.0 0.09350595972050967
-51.0 119.0 0.12104397862720921
-51.0 121.0 0.1611179613645705
-51.0 123.0 0.19091656391286477
-51.0 125.0 0.21516646115906288
-51.0 127.0 0.2342786683107275
-51.0 129.0 0.2466091245376079
-51.0 131.0 0.2568845047266749
-51.0 133.0 0.261200164406083
-51.0 135.0 0.261200164406083
-51.0 137.0 0.25606247431154955
-51.0 139.0 0.2466091245376079
-51.0 141.0 0.23674475955610358
-51.0 143.0 0.22277024249897245
-51.0 145.0 0.2075626798191533
-51.0 147.0 0.19297163995067818
-51.0 149.0 0.17447595561035759
-51.0 151.0 0.15659679408138102
-51.0 153.0 0.1327579120427456
-51.0 155.0 0.11117961364570489
-51.0 157.0 0.09288943690916564
-51.0 159.0 0.07377722975750103
-51.0 161.0 0.06288532675709001
-51.0 163.0 0.054048499794492395
-51.0 165.0 0.0468557336621455
-51.0 167.0 0.04048499794492396
-51.0 169.0 0.03329223181257707
-51.0 171.0 0.029182079736950268
-51.0 173.0 0.024455404849979448
-51.0 175.0 0.020345252774352653
-51.0 177.0 0.01829017673653925
-51.0 179.0 0.015002055076037813
-49.0 -179.0 0.005754212905877518
-49.0 -177.0 0.005137690094533498
-49.0 -175.0 0.004726674886970818
-49.0 -173.0 0.004110152075626798
-49.0 -171.0 0.0032881216605014385
-49.0 -169.0 0.002877106452938759
-49.0 -167.0 0.002260583641594739
-49.0 -165.0 0.0018495684340320592
-49.0 -163.0 0.0014385532264693795
-49.0 -161.0 6.165228113440197E-4
-49.0 -159.0 6.165228113440197E-4
-49.0 -157.0 4.110152075626798E-4
-49.0 -155.0 0.0
-49.0 -153.0 0.0
-49.0 -151.0 0.0
-49.0 -149.0 0.0
-49.0 -147.0 0.0
-49.0 -145.0 0.0
-49.0 -143.0 0.0
-49.0 -141.0 0.0
-49.0 -139.0 0.0
-49.0 -137.0 0.0
-49.0 -135.0 0.0
-49.0 -133.0 0.0
-49.0 -131.0 0.0
-49.0 -129.0 0.0
-49.0 -127.0 0.0
-49.0 -125.0 0.0
-49.0 -123.0 0.0
-49.0 -121.0 0.0
-49.0 -119.0 0.0
-49.0 -117.0 0.0
-49.0 -115.0 0.0
-49.0 -113.0 0.0
-49.0 -111.0 0.0
-49.0 -109.0 0.0
-49.0 -107.0 0.0
-49.0 -105.0 0.0
-49.0 -103.0 0.0
-49.0 -101.0 0.0
-49.0 -99.0 0.0
-49.0 -97.0 0.0
-49.0 -95.0 0.0
-49.0 -93.0 0.0
-49.0 -91.0 0.0
-49.0 -89.0 0.0
-49.0 -87.0 0.0
-49.0 -85.0 0.0
-49.0 -83.0 0.0
-49.0 -81.0 0.0
-49.0 -79.0 6.165228113440197E-4
-49.0 -77.0 0.0014385532264693795
-49.0 -75.0 0.002260583641594739
-49.0 -73.0 0.0036991368680641184
-49.0 -71.0 0.005137690094533498
-49.0 -69.0 0.007192766132346897
-49.0 -67.0 0.011508425811755036
-49.0 -65.0 0.019317714755445952
-49.0 -63.0 0.027127003699136867
-49.0 -61.0 0.038635429510891904
-49.0 -59.0 0.0478832716810522
-49.0 -57.0 0.056925606247431156
-49.0 -55.0 0.06555692560624743
-49.0 -53.0 0.07439375256884505
-49.0 -51.0 0.08898479243732019
-49.0 -49.0 0.10234278668310727
-49.0 -47.0 0.11713933415536375
-49.0 -45.0 0.1385121249486231
-49.0 -43.0 0.15577476366625564
-49.0 -41.0 0.1709823263460748
-49.0 -39.0 0.1843403205918619
-49.0 -37.0 0.19482120838471023
-49.0 -35.0 0.19749280723386764
-49.0 -33.0 0.19728729963008632
-49.0 -31.0 0.19132757912042744
-49.0 -29.0 0.17899712289354705
-49.0 -27.0 0.16337854500616522
-49.0 -25.0 0.1415947390053432
-49.0 -23.0 0.11344019728729964
-49.0 -21.0 0.09247842170160296
-49.0 -19.0 0.07254418413481299
-49.0 -17.0 0.06226880394574599
-49.0 -15.0 0.05363748458692972
-49.0 -13.0 0.04500616522811344
-49.0 -11.0 0.03514180024660912
-49.0 -9.0 0.02548294286888615
-49.0 -7.0 0.01870119194410193
-49.0 -5.0 0.011097410604192354
-49.0 -3.0 0.007192766132346897
-49.0 -1.0 0.004932182490752158
-49.0 1.0 0.0030826140567200987
-49.0 3.0 0.0026715988491574187
-49.0 5.0 0.0016440608302507192
-49.0 7.0 0.0012330456226880395
-49.0 9.0 6.165228113440197E-4
-49.0 11.0 6.165228113440197E-4
-49.0 13.0 6.165228113440197E-4
-49.0 15.0 6.165228113440197E-4
-49.0 17.0 6.165228113440197E-4
-49.0 19.0 4.110152075626798E-4
-49.0 21.0 4.110152075626798E-4
-49.0 23.0 4.110152075626798E-4
-49.0 25.0 4.110152075626798E-4
-49.0 27.0 2.055076037813399E-4
-49.0 29.0 0.0
-49.0 31.0 0.0
-49.0 33.0 0.0
-49.0 35.0 0.0
-49.0 37.0 0.0
-49.0 39.0 0.0
-49.0 41.0 0.0
-49.0 43.0 0.0
-49.0 45.0 0.0
-49.0 47.0 0.0
-49.0 49.0 0.0
-49.0 51.0 0.0
-49.0 53.0 0.0
-49.0 55.0 0.0
-49.0 57.0 0.0
-49.0 59.0 0.0
-49.0 61.0 0.0
-49.0 63.0 0.0
-49.0 65.0 0.0
-49.0 67.0 0.0
-49.0 69.0 0.0
-49.0 71.0 0.0
-49.0 73.0 0.0
-49.0 75.0 0.0
-49.0 77.0 0.0
-49.0 79.0 0.0
-49.0 81.0 0.0
-49.0 83.0 0.0
-49.0 85.0 0.0
-49.0 87.0 0.0
-49.0 89.0 4.110152075626798E-4
-49.0 91.0 6.165228113440197E-4
-49.0 93.0 6.165228113440197E-4
-49.0 95.0 0.0014385532264693795
-49.0 97.0 0.002055076037813399
-49.0 99.0 0.0030826140567200987
-49.0 101.0 0.004932182490752158
-49.0 103.0 0.007192766132346897
-49.0 105.0 0.010480887792848335
-49.0 107.0 0.01829017673653925
-49.0 109.0 0.02651048088779285
-49.0 111.0 0.03884093711467324
-49.0 113.0 0.04932182490752158
-49.0 115.0 0.06021372790793259
-49.0 117.0 0.07295519934237567
-49.0 119.0 0.0967940813810111
-49.0 121.0 0.12392108508014797
-49.0 123.0 0.15824085491163173
-49.0 125.0 0.1843403205918619
-49.0 127.0 0.20263049732840116
-49.0 129.0 0.21763255240443896
-49.0 131.0 0.2264693793670366
-49.0 133.0 0.22872996300863133
-49.0 135.0 0.2281134401972873
-49.0 137.0 0.2240032881216605
-49.0 139.0 0.21598849157418826
-49.0 141.0 0.2024249897246198
-49.0 143.0 0.1884504726674887
-49.0 145.0 0.17118783394985615
-49.0 147.0 0.1535141800246609
-49.0 149.0 0.1302918207973695
-49.0 151.0 0.11076859843814221
-49.0 153.0 0.09350595972050967
-49.0 155.0 0.07542129058775175
-49.0 157.0 0.06452938758734073
-49.0 159.0 0.054870530209617754
-49.0 161.0 0.04644471845458282
-49.0 163.0 0.03740238388820386
-49.0 165.0 0.029182079736950268
-49.0 167.0 0.02198931360460337
-49.0 169.0 0.019317714755445952
-49.0 171.0 0.016440608302507192
-49.0 173.0 0.013152486642005754
-49.0 175.0 0.010480887792848335
-49.0 177.0 0.008631319358816275
-49.0 179.0 0.007192766132346897
-47.0 -179.0 0.004110152075626798
-47.0 -177.0 0.0032881216605014385
-47.0 -175.0 0.002877106452938759
-47.0 -173.0 0.0026715988491574187
-47.0 -171.0 0.002055076037813399
-47.0 -169.0 0.0018495684340320592
-47.0 -167.0 0.0014385532264693795
-47.0 -165.0 6.165228113440197E-4
-47.0 -163.0 6.165228113440197E-4
-47.0 -161.0 4.110152075626798E-4
-47.0 -159.0 0.0
-47.0 -157.0 0.0
-47.0 -155.0 0.0
-47.0 -153.0 0.0
-47.0 -151.0 0.0
-47.0 -149.0 0.0
-47.0 -147.0 0.0
-47.0 -145.0 0.0
-47.0 -143.0 0.0
-47.0 -141.0 0.0
-47.0 -139.0 0.0
-47.0 -137.0 0.0
-47.0 -135.0 0.0
-47.0 -133.0 0.0
-47.0 -131.0 0.0
-47.0 -129.0 0.0
-47.0 -127.0 0.0
-47.0 -125.0 0.0
-47.0 -123.0 0.0
-47.0 -121.0 0.0
-47.0 -119.0 0.0
-47.0 -117.0 0.0
-47.0 -115.0 0.0
-47.0 -113.0 0.0
-47.0 -111.0 0.0
-47.0 -109.0 0.0
-47.0 -107.0 0.0
-47.0 -105.0 0.0
-47.0 -103.0 0.0
-47.0 -101.0 0.0
-47.0 -99.0 0.0
-47.0 -97.0 0.0
-47.0 -95.0 0.0
-47.0 -93.0 0.0
-47.0 -91.0 0.0
-47.0 -89.0 0.0
-47.0 -87.0 0.0
-47.0 -85.0 0.0
-47.0 -83.0 0.0
-47.0 -81.0 0.0
-47.0 -79.0 4.110152075626798E-4
-47.0 -77.0 6.165228113440197E-4
-47.0 -75.0 0.0018495684340320592
-47.0 -73.0 0.0026715988491574187
-47.0 -71.0 0.004110152075626798
-47.0 -69.0 0.005343197698314837
-47.0 -67.0 0.008836826962597617
-47.0 -65.0 0.015207562679819153
-47.0 -63.0 0.02096177558569667
-47.0 -61.0 0.03020961775585697
-47.0 -59.0 0.04089601315248664
-47.0 -57.0 0.04952733251130292
-47.0 -55.0 0.057747636662556515
-47.0 -53.0 0.06494040279490342
-47.0 -51.0 0.07233867653103165
-47.0 -49.0 0.08138101109741061
-47.0 -47.0 0.09350595972050967
-47.0 -45.0 0.10213727907932593
-47.0 -43.0 0.11302918207973695
-47.0 -41.0 0.12268803945745993
-47.0 -39.0 0.1327579120427456
-47.0 -37.0 0.14221126181668722
-47.0 -35.0 0.14508836826962598
-47.0 -33.0 0.14138923140156187
-47.0 -31.0 0.13070283600493218
-47.0 -29.0 0.11693382655158241
-47.0 -27.0 0.10213727907932593
-47.0 -25.0 0.08610768598438143
-47.0 -23.0 0.07048910809699958
-47.0 -21.0 0.06165228113440197
-47.0 -19.0 0.05240443896424168
-47.0 -17.0 0.043773119605425403
-47.0 -15.0 0.034319769831483764
-47.0 -13.0 0.02507192766132347
-47.0 -11.0 0.019317714755445952
-47.0 -9.0 0.013152486642005754
-47.0 -7.0 0.008425811755034936
-47.0 -5.0 0.005137690094533498
-47.0 -3.0 0.004110152075626798
-47.0 -1.0 0.0026715988491574187
-47.0 1.0 0.0016440608302507192
-47.0 3.0 0.0012330456226880395
-47.0 5.0 6.165228113440197E-4
-47.0 7.0 6.165228113440197E-4
-47.0 9.0 6.165228113440197E-4
-47.0 11.0 4.110152075626798E-4
-47.0 13.0 4.110152075626798E-4
-47.0 15.0 2.055076037813399E-4
-47.0 17.0 2.055076037813399E-4
-47.0 19.0 0.0
-47.0 21.0 0.0
-47.0 23.0 0.0
-47.0 25.0 0.0
-47.0 27.0 0.0
-47.0 29.0 0.0
-47.0 31.0 0.0
-47.0 33.0 0.0
-47.0 35.0 0.0
-47.0 37.0 0.0
-47.0 39.0 0.0
-47.0 41.0 0.0
-47.0 43.0 0.0
-47.0 45.0 0.0
-47.0 47.0 0.0
-47.0 49.0 0.0
-47.0 51.0 0.0
-47.0 53.0 0.0
-47.0 55.0 0.0
-47.0 57.0 0.0
-47.0 59.0 0.0
-47.0 61.0 0.0
-47.0 63.0 0.0
-47.0 65.0 0.0
-47.0 67.0 0.0
-47.0 69.0 0.0
-47.0 71.0 0.0
-47.0 73.0 0.0
-47.0 75.0 0.0
-47.0 77.0 0.0
-47.0 79.0 0.0
-47.0 81.0 0.0
-47.0 83.0 0.0
-47.0 85.0 0.0
-47.0 87.0 0.0
-47.0 89.0 0.0
-47.0 91.0 0.0
-47.0 93.0 6.165228113440197E-4
-47.0 95.0 6.165228113440197E-4
-47.0 97.0 0.0014385532264693795
-47.0 99.0 0.002466091245376079
-47.0 101.0 0.004110152075626798
-47.0 103.0 0.005137690094533498
-47.0 105.0 0.007809288943690916
-47.0 107.0 0.011919441019317715
-47.0 109.0 0.01952322235922729
-47.0 111.0 0.028154541718043567
-47.0 113.0 0.039251952322235925
-47.0 115.0 0.04952733251130292
-47.0 117.0 0.06103575832305795
-47.0 119.0 0.07295519934237567
-47.0 121.0 0.09535552815454172
-47.0 123.0 0.11693382655158241
-47.0 125.0 0.1477599671187834
-47.0 127.0 0.16666666666666666
-47.0 129.0 0.1833127825729552
-47.0 131.0 0.19194410193177147
-47.0 133.0 0.19584874640361694
-47.0 135.0 0.19564323879983558
-47.0 137.0 0.187422934648582
-47.0 139.0 0.17838060008220305
-47.0 141.0 0.1648170982326346
-47.0 143.0 0.14837648993012742
-47.0 145.0 0.12679819153308672
-47.0 147.0 0.10768598438142211
-47.0 149.0 0.09350595972050967
-47.0 151.0 0.0762433210028771
-47.0 153.0 0.06617344841759146
-47.0 155.0 0.056925606247431156
-47.0 157.0 0.04726674886970818
-47.0 159.0 0.03884093711467324
-47.0 161.0 0.029182079736950268
-47.0 163.0 0.02055076037813399
-47.0 165.0 0.017057131113851213
-47.0 167.0 0.011508425811755036
-47.0 169.0 0.009658857377722976
-47.0 171.0 0.007809288943690916
-47.0 173.0 0.007192766132346897
-47.0 175.0 0.005343197698314837
-47.0 177.0 0.005137690094533498
-47.0 179.0 0.004315659679408138
-45.0 -179.0 0.002055076037813399
-45.0 -177.0 0.0018495684340320592
-45.0 -175.0 0.0016440608302507192
-45.0 -173.0 0.0014385532264693795
-45.0 -171.0 0.0012330456226880395
-45.0 -169.0 6.165228113440197E-4
-45.0 -167.0 6.165228113440197E-4
-45.0 -165.0 6.165228113440197E-4
-45.0 -163.0 4.110152075626798E-4
-45.0 -161.0 0.0
-45.0 -159.0 0.0
-45.0 -157.0 0.0
-45.0 -155.0 0.0
-45.0 -153.0 0.0
-45.0 -151.0 0.0
-45.0 -149.0 0.0
-45.0 -147.0 0.0
-45.0 -145.0 0.0
-45.0 -143.0 0.0
-45.0 -141.0 0.0
-45.0 -139.0 0.0
-45.0 -137.0 0.0
-45.0 -135.0 0.0
-45.0 -133.0 0.0
-45.0 -131.0 0.0
-45.0 -129.0 0.0
-45.0 -127.0 0.0
-45.0 -125.0 0.0
-45.0 -123.0 0.0
-45.0 -121.0 0.0
-45.0 -119.0 0.0
-45.0 -117.0 0.0
-45.0 -115.0 0.0
-45.0 -113.0 0.0
-45.0 -111.0 0.0
-45.0 -109.0 0.0
-45.0 -107.0 0.0
-45.0 -105.0 0.0
-45.0 -103.0 0.0
-45.0 -101.0 0.0
-45.0 -99.0 0.0
-45.0 -97.0 0.0
-45.0 -95.0 0.0
-45.0 -93.0 0.0
-45.0 -91.0 0.0
-45.0 -89.0 0.0
-45.0 -87.0 0.0
-45.0 -85.0 0.0
-45.0 -83.0 0.0
-45.0 -81.0 0.0
-45.0 -79.0 0.0
-45.0 -77.0 6.165228113440197E-4
-45.0 -75.0 0.0012330456226880395
-45.0 -73.0 0.002055076037813399
-45.0 -71.0 0.0030826140567200987
-45.0 -69.0 0.004932182490752158
-45.0 -67.0 0.007192766132346897
-45.0 -65.0 0.010275380189066995
-45.0 -63.0 0.017879161528976572
-45.0 -61.0 0.02363337443485409
-45.0 -59.0 0.032675709001233046
-45.0 -57.0 0.04089601315248664
-45.0 -55.0 0.04932182490752158
-45.0 -53.0 0.055692560624743113
-45.0 -51.0 0.06185778873818331
-45.0 -49.0 0.06720098643649815
-45.0 -47.0 0.07069461570078094
-45.0 -45.0 0.07583230579531443
-45.0 -43.0 0.08179202630497329
-45.0 -41.0 0.08692971639950678
-45.0 -39.0 0.09042334566378955
-45.0 -37.0 0.09350595972050967
-45.0 -35.0 0.09309494451294698
-45.0 -33.0 0.08898479243732019
-45.0 -31.0 0.08179202630497329
-45.0 -29.0 0.07295519934237567
-45.0 -27.0 0.0659679408138101
-45.0 -25.0 0.058569667077681874
-45.0 -23.0 0.0499383477188656
-45.0 -21.0 0.041718043567612
-45.0 -19.0 0.032881216605014384
-45.0 -17.0 0.02383888203863543
-45.0 -15.0 0.01829017673653925
-45.0 -13.0 0.011713933415536375
-45.0 -11.0 0.008425811755034936
-45.0 -9.0 0.005754212905877518
-45.0 -7.0 0.004315659679408138
-45.0 -5.0 0.002877106452938759
-45.0 -3.0 0.0018495684340320592
-45.0 -1.0 0.0010275380189066995
-45.0 1.0 6.165228113440197E-4
-45.0 3.0 6.165228113440197E-4
-45.0 5.0 4.110152075626798E-4
-45.0 7.0 2.055076037813399E-4
-45.0 9.0 0.0
-45.0 11.0 0.0
-45.0 13.0 0.0
-45.0 15.0 0.0
-45.0 17.0 0.0
-45.0 19.0 0.0
-45.0 21.0 0.0
-45.0 23.0 0.0
-45.0 25.0 0.0
-45.0 27.0 0.0
-45.0 29.0 0.0
-45.0 31.0 0.0
-45.0 33.0 0.0
-45.0 35.0 0.0
-45.0 37.0 0.0
-45.0 39.0 0.0
-45.0 41.0 0.0
-45.0 43.0 0.0
-45.0 45.0 0.0
-45.0 47.0 0.0
-45.0 49.0 0.0
-45.0 51.0 0.0
-45.0 53.0 0.0
-45.0 55.0 0.0
-45.0 57.0 0.0
-45.0 59.0 0.0
-45.0 61.0 0.0
-45.0 63.0 0.0
-45.0 65.0 0.0
-45.0 67.0 0.0
-45.0 69.0 0.0
-45.0 71.0 0.0
-45.0 73.0 0.0
-45.0 75.0 0.0
-45.0 77.0 0.0
-45.0 79.0 0.0
-45.0 81.0 0.0
-45.0 83.0 0.0
-45.0 85.0 0.0
-45.0 87.0 0.0
-45.0 89.0 0.0
-45.0 91.0 0.0
-45.0 93.0 0.0
-45.0 95.0 6.165228113440197E-4
-45.0 97.0 6.165228113440197E-4
-45.0 99.0 0.0016440608302507192
-45.0 101.0 0.0026715988491574187
-45.0 103.0 0.004110152075626798
-45.0 105.0 0.005343197698314837
-45.0 107.0 0.008631319358816275
-45.0 109.0 0.013357994245787094
-45.0 111.0 0.01952322235922729
-45.0 113.0 0.028154541718043567
-45.0 115.0 0.03884093711467324
-45.0 117.0 0.048910809699958896
-45.0 119.0 0.059186189889025895
-45.0 121.0 0.06925606247431156
-45.0 123.0 0.08610768598438143
-45.0 125.0 0.10419235511713934
-45.0 127.0 0.12124948623099055
-45.0 129.0 0.13974517057131114
-45.0 131.0 0.1498150431565968
-45.0 133.0 0.15474722564734894
-45.0 135.0 0.15310316481709824
-45.0 137.0 0.14755445951500207
-45.0 139.0 0.1327579120427456
-45.0 141.0 0.11713933415536375
-45.0 143.0 0.10357583230579531
-45.0 145.0 0.08980682285244554
-45.0 147.0 0.07542129058775175
-45.0 149.0 0.06720098643649815
-45.0 151.0 0.058364159473900536
-45.0 153.0 0.04952733251130292
-45.0 155.0 0.04089601315248664
-45.0 157.0 0.030620632963419648
-45.0 159.0 0.02219482120838471
-45.0 161.0 0.017057131113851213
-45.0 163.0 0.011097410604192354
-45.0 165.0 0.008014796547472256
-45.0 167.0 0.006370735717221537
-45.0 169.0 0.005137690094533498
-45.0 171.0 0.005137690094533498
-45.0 173.0 0.004110152075626798
-45.0 175.0 0.004110152075626798
-45.0 177.0 0.002877106452938759
-45.0 179.0 0.0026715988491574187
-43.0 -179.0 0.0010275380189066995
-43.0 -177.0 6.165228113440197E-4
-43.0 -175.0 6.165228113440197E-4
-43.0 -173.0 6.165228113440197E-4
-43.0 -171.0 6.165228113440197E-4
-43.0 -169.0 6.165228113440197E-4
-43.0 -167.0 4.110152075626798E-4
-43.0 -165.0 0.0
-43.0 -163.0 0.0
-43.0 -161.0 0.0
-43.0 -159.0 0.0
-43.0 -157.0 0.0
-43.0 -155.0 0.0
-43.0 -153.0 0.0
-43.0 -151.0 0.0
-43.0 -149.0 0.0
-43.0 -147.0 0.0
-43.0 -145.0 0.0
-43.0 -143.0 0.0
-43.0 -141.0 0.0
-43.0 -139.0 0.0
-43.0 -137.0 0.0
-43.0 -135.0 0.0
-43.0 -133.0 0.0
-43.0 -131.0 0.0
-43.0 -129.0 0.0
-43.0 -127.0 0.0
-43.0 -125.0 0.0
-43.0 -123.0 0.0
-43.0 -121.0 0.0
-43.0 -119.0 0.0
-43.0 -117.0 0.0
-43.0 -115.0 0.0
-43.0 -113.0 0.0
-43.0 -111.0 0.0
-43.0 -109.0 0.0
-43.0 -107.0 0.0
-43.0 -105.0 0.0
-43.0 -103.0 0.0
-43.0 -101.0 0.0
-43.0 -99.0 0.0
-43.0 -97.0 0.0
-43.0 -95.0 0.0
-43.0 -93.0 0.0
-43.0 -91.0 0.0
-43.0 -89.0 0.0
-43.0 -87.0 0.0
-43.0 -85.0 0.0
-43.0 -83.0 0.0
-43.0 -81.0 0.0
-43.0 -79.0 0.0
-43.0 -77.0 0.0
-43.0 -75.0 6.165228113440197E-4
-43.0 -73.0 0.0014385532264693795
-43.0 -71.0 0.0026715988491574187
-43.0 -69.0 0.004110152075626798
-43.0 -67.0 0.005137690094533498
-43.0 -65.0 0.007809288943690916
-43.0 -63.0 0.011713933415536375
-43.0 -61.0 0.018495684340320593
-43.0 -59.0 0.024866420057542128
-43.0 -57.0 0.032675709001233046
-43.0 -55.0 0.04048499794492396
-43.0 -53.0 0.04665022605836416
-43.0 -51.0 0.0509658857377723
-43.0 -49.0 0.055692560624743113
-43.0 -47.0 0.059186189889025895
-43.0 -45.0 0.06185778873818331
-43.0 -43.0 0.06350184956843404
-43.0 -41.0 0.06473489519112208
-43.0 -39.0 0.06514591039868475
-43.0 -37.0 0.06452938758734073
-43.0 -35.0 0.06309083436087136
-43.0 -33.0 0.06103575832305795
-43.0 -31.0 0.056925606247431156
-43.0 -29.0 0.051993423756678994
-43.0 -27.0 0.04644471845458282
-43.0 -25.0 0.039251952322235925
-43.0 -23.0 0.03020961775585697
-43.0 -21.0 0.02240032881216605
-43.0 -19.0 0.017468146321413892
-43.0 -17.0 0.010686395396629675
-43.0 -15.0 0.007809288943690916
-43.0 -13.0 0.005343197698314837
-43.0 -11.0 0.004315659679408138
-43.0 -9.0 0.0030826140567200987
-43.0 -7.0 0.002055076037813399
-43.0 -5.0 0.0010275380189066995
-43.0 -3.0 6.165228113440197E-4
-43.0 -1.0 4.110152075626798E-4
-43.0 1.0 0.0
-43.0 3.0 0.0
-43.0 5.0 0.0
-43.0 7.0 0.0
-43.0 9.0 0.0
-43.0 11.0 0.0
-43.0 13.0 0.0
-43.0 15.0 0.0
-43.0 17.0 0.0
-43.0 19.0 0.0
-43.0 21.0 0.0
-43.0 23.0 0.0
-43.0 25.0 0.0
-43.0 27.0 0.0
-43.0 29.0 0.0
-43.0 31.0 0.0
-43.0 33.0 0.0
-43.0 35.0 0.0
-43.0 37.0 0.0
-43.0 39.0 0.0
-43.0 41.0 0.0
-43.0 43.0 0.0
-43.0 45.0 0.0
-43.0 47.0 0.0
-43.0 49.0 0.0
-43.0 51.0 0.0
-43.0 53.0 0.0
-43.0 55.0 0.0
-43.0 57.0 0.0
-43.0 59.0 0.0
-43.0 61.0 0.0
-43.0 63.0 0.0
-43.0 65.0 0.0
-43.0 67.0 0.0
-43.0 69.0 0.0
-43.0 71.0 0.0
-43.0 73.0 0.0
-43.0 75.0 0.0
-43.0 77.0 0.0
-43.0 79.0 0.0
-43.0 81.0 0.0
-43.0 83.0 0.0
-43.0 85.0 0.0
-43.0 87.0 0.0
-43.0 89.0 0.0
-43.0 91.0 0.0
-43.0 93.0 0.0
-43.0 95.0 0.0
-43.0 97.0 6.165228113440197E-4
-43.0 99.0 0.0010275380189066995
-43.0 101.0 0.0018495684340320592
-43.0 103.0 0.002877106452938759
-43.0 105.0 0.004521167283189478
-43.0 107.0 0.006370735717221537
-43.0 109.0 0.008836826962597617
-43.0 111.0 0.013974517057131115
-43.0 113.0 0.01952322235922729
-43.0 115.0 0.026715988491574187
-43.0 117.0 0.0365803534730785
-43.0 119.0 0.04665022605836416
-43.0 121.0 0.05528154541718044
-43.0 123.0 0.06452938758734073
-43.0 125.0 0.07336621454993834
-43.0 127.0 0.08590217838060009
-43.0 129.0 0.09720509658857378
-43.0 131.0 0.10357583230579531
-43.0 133.0 0.10727496917385944
-43.0 135.0 0.10645293875873407
-43.0 137.0 0.10172626387176326
-43.0 139.0 0.09391697492807234
-43.0 141.0 0.08364159473900534
-43.0 143.0 0.07254418413481299
-43.0 145.0 0.06514591039868475
-43.0 147.0 0.058364159473900536
-43.0 149.0 0.050349362926428276
-43.0 151.0 0.04254007398273736
-43.0 153.0 0.03390875462392109
-43.0 155.0 0.024866420057542128
-43.0 157.0 0.019317714755445952
-43.0 159.0 0.012124948623099055
-43.0 161.0 0.008631319358816275
-43.0 163.0 0.006370735717221537
-43.0 165.0 0.005137690094533498
-43.0 167.0 0.004110152075626798
-43.0 169.0 0.0036991368680641184
-43.0 171.0 0.002877106452938759
-43.0 173.0 0.0026715988491574187
-43.0 175.0 0.002055076037813399
-43.0 177.0 0.0016440608302507192
-43.0 179.0 0.0014385532264693795
-41.0 -179.0 6.165228113440197E-4
-41.0 -177.0 4.110152075626798E-4
-41.0 -175.0 4.110152075626798E-4
-41.0 -173.0 4.110152075626798E-4
-41.0 -171.0 0.0
-41.0 -169.0 0.0
-41.0 -167.0 0.0
-41.0 -165.0 0.0
-41.0 -163.0 0.0
-41.0 -161.0 0.0
-41.0 -159.0 0.0
-41.0 -157.0 0.0
-41.0 -155.0 0.0
-41.0 -153.0 0.0
-41.0 -151.0 0.0
-41.0 -149.0 0.0
-41.0 -147.0 0.0
-41.0 -145.0 0.0
-41.0 -143.0 0.0
-41.0 -141.0 0.0
-41.0 -139.0 0.0
-41.0 -137.0 0.0
-41.0 -135.0 0.0
-41.0 -133.0 0.0
-41.0 -131.0 0.0
-41.0 -129.0 0.0
-41.0 -127.0 0.0
-41.0 -125.0 0.0
-41.0 -123.0 0.0
-41.0 -121.0 0.0
-41.0 -119.0 0.0
-41.0 -117.0 0.0
-41.0 -115.0 0.0
-41.0 -113.0 0.0
-41.0 -111.0 0.0
-41.0 -109.0 0.0
-41.0 -107.0 0.0
-41.0 -105.0 0.0
-41.0 -103.0 0.0
-41.0 -101.0 0.0
-41.0 -99.0 0.0
-41.0 -97.0 0.0
-41.0 -95.0 0.0
-41.0 -93.0 0.0
-41.0 -91.0 0.0
-41.0 -89.0 0.0
-41.0 -87.0 0.0
-41.0 -85.0 0.0
-41.0 -83.0 0.0
-41.0 -81.0 0.0
-41.0 -79.0 0.0
-41.0 -77.0 0.0
-41.0 -75.0 4.110152075626798E-4
-41.0 -73.0 6.165228113440197E-4
-41.0 -71.0 0.0016440608302507192
-41.0 -69.0 0.0026715988491574187
-41.0 -67.0 0.004110152075626798
-41.0 -65.0 0.005343197698314837
-41.0 -63.0 0.008425811755034936
-41.0 -61.0 0.012946979038224414
-41.0 -59.0 0.018495684340320593
-41.0 -57.0 0.02342786683107275
-41.0 -55.0 0.029798602548294285
-41.0 -53.0 0.0365803534730785
-41.0 -51.0 0.04089601315248664
-41.0 -49.0 0.04521167283189478
-41.0 -47.0 0.04726674886970818
-41.0 -45.0 0.04952733251130292
-41.0 -43.0 0.050349362926428276
-41.0 -41.0 0.050349362926428276
-41.0 -39.0 0.0499383477188656
-41.0 -37.0 0.048910809699958896
-41.0 -35.0 0.04665022605836416
-41.0 -33.0 0.04254007398273736
-41.0 -31.0 0.03884093711467324
-41.0 -29.0 0.032881216605014384
-41.0 -27.0 0.02651048088779285
-41.0 -25.0 0.020345252774352653
-41.0 -23.0 0.016235100698725854
-41.0 -21.0 0.010069872585285656
-41.0 -19.0 0.007398273736128237
-41.0 -17.0 0.005137690094533498
-41.0 -15.0 0.004110152075626798
-41.0 -13.0 0.0030826140567200987
-41.0 -11.0 0.002055076037813399
-41.0 -9.0 0.0014385532264693795
-41.0 -7.0 6.165228113440197E-4
-41.0 -5.0 0.0
-41.0 -3.0 0.0
-41.0 -1.0 0.0
-41.0 1.0 0.0
-41.0 3.0 0.0
-41.0 5.0 0.0
-41.0 7.0 0.0
-41.0 9.0 0.0
-41.0 11.0 0.0
-41.0 13.0 0.0
-41.0 15.0 0.0
-41.0 17.0 0.0
-41.0 19.0 0.0
-41.0 21.0 0.0
-41.0 23.0 0.0
-41.0 25.0 0.0
-41.0 27.0 0.0
-41.0 29.0 0.0
-41.0 31.0 0.0
-41.0 33.0 0.0
-41.0 35.0 0.0
-41.0 37.0 0.0
-41.0 39.0 0.0
-41.0 41.0 0.0
-41.0 43.0 0.0
-41.0 45.0 0.0
-41.0 47.0 0.0
-41.0 49.0 0.0
-41.0 51.0 0.0
-41.0 53.0 0.0
-41.0 55.0 0.0
-41.0 57.0 0.0
-41.0 59.0 0.0
-41.0 61.0 0.0
-41.0 63.0 0.0
-41.0 65.0 0.0
-41.0 67.0 0.0
-41.0 69.0 0.0
-41.0 71.0 0.0
-41.0 73.0 0.0
-41.0 75.0 0.0
-41.0 77.0 0.0
-41.0 79.0 0.0
-41.0 81.0 0.0
-41.0 83.0 0.0
-41.0 85.0 0.0
-41.0 87.0 0.0
-41.0 89.0 0.0
-41.0 91.0 0.0
-41.0 93.0 0.0
-41.0 95.0 0.0
-41.0 97.0 4.110152075626798E-4
-41.0 99.0 6.165228113440197E-4
-41.0 101.0 0.0014385532264693795
-41.0 103.0 0.002260583641594739
-41.0 105.0 0.0036991368680641184
-41.0 107.0 0.005137690094533498
-41.0 109.0 0.006576243321002877
-41.0 111.0 0.009453349773941636
-41.0 113.0 0.013357994245787094
-41.0 115.0 0.019317714755445952
-41.0 117.0 0.024866420057542128
-41.0 119.0 0.032881216605014384
-41.0 121.0 0.041512535963830664
-41.0 123.0 0.04952733251130292
-41.0 125.0 0.056925606247431156
-41.0 127.0 0.06288532675709001
-41.0 129.0 0.06761200164406082
-41.0 131.0 0.07090012330456227
-41.0 133.0 0.07295519934237567
-41.0 135.0 0.07254418413481299
-41.0 137.0 0.06966707768187423
-41.0 139.0 0.06720098643649815
-41.0 141.0 0.06185778873818331
-41.0 143.0 0.055692560624743113
-41.0 145.0 0.049732840115084255
-41.0 147.0 0.04254007398273736
-41.0 149.0 0.035552815454171806
-41.0 151.0 0.027332511302918208
-41.0 153.0 0.02013974517057131
-41.0 155.0 0.014591039868475134
-41.0 157.0 0.009658857377722976
-41.0 159.0 0.006781750924784217
-41.0 161.0 0.005137690094533498
-41.0 163.0 0.004110152075626798
-41.0 165.0 0.002877106452938759
-41.0 167.0 0.0026715988491574187
-41.0 169.0 0.0018495684340320592
-41.0 171.0 0.0014385532264693795
-41.0 173.0 0.0012330456226880395
-41.0 175.0 6.165228113440197E-4
-41.0 177.0 6.165228113440197E-4
-41.0 179.0 6.165228113440197E-4
-39.0 -179.0 0.0
-39.0 -177.0 0.0
-39.0 -175.0 0.0
-39.0 -173.0 0.0
-39.0 -171.0 0.0
-39.0 -169.0 0.0
-39.0 -167.0 0.0
-39.0 -165.0 0.0
-39.0 -163.0 0.0
-39.0 -161.0 0.0
-39.0 -159.0 0.0
-39.0 -157.0 0.0
-39.0 -155.0 0.0
-39.0 -153.0 0.0
-39.0 -151.0 0.0
-39.0 -149.0 0.0
-39.0 -147.0 0.0
-39.0 -145.0 0.0
-39.0 -143.0 0.0
-39.0 -141.0 0.0
-39.0 -139.0 0.0
-39.0 -137.0 0.0
-39.0 -135.0 0.0
-39.0 -133.0 0.0
-39.0 -131.0 0.0
-39.0 -129.0 0.0
-39.0 -127.0 0.0
-39.0 -125.0 0.0
-39.0 -123.0 0.0
-39.0 -121.0 0.0
-39.0 -119.0 0.0
-39.0 -117.0 0.0
-39.0 -115.0 0.0
-39.0 -113.0 0.0
-39.0 -111.0 0.0
-39.0 -109.0 0.0
-39.0 -107.0 0.0
-39.0 -105.0 0.0
-39.0 -103.0 0.0
-39.0 -101.0 0.0
-39.0 -99.0 0.0
-39.0 -97.0 0.0
-39.0 -95.0 0.0
-39.0 -93.0 0.0
-39.0 -91.0 0.0
-39.0 -89.0 0.0
-39.0 -87.0 0.0
-39.0 -85.0 0.0
-39.0 -83.0 0.0
-39.0 -81.0 0.0
-39.0 -79.0 0.0
-39.0 -77.0 0.0
-39.0 -75.0 0.0
[truncated: 508,163 more chars]
