# Supplementary material for: Funneling modulatory peptide design with generative models: Discovery and characterization of disruptors of calcineurin protein-protein interactions
Source: PLoS Comput Biol. 2023 Feb 2;19(2):e1010874. doi: 10.1371/journal.pcbi.1010874 (PMC9928118; doi:10.1371/journal.pcbi.1010874)
Supplement: S5 Data — (ZIP) [file pcbi.1010874.s013.zip › PepCrawler/Libs/bbdep02.May.sortlib]

ARG  -180 -180     6    1 2 2 2  0.222369    64.5  -177.8   178.6  -174.7       8.8    10.8    10.5    17.6
ARG  -180 -180     6    1 2 2 1  0.190575    60.3   177.9   177.5    87.1      11.4    10.4    10.6     9.2
ARG  -180 -180     6    1 2 2 3  0.188392    64.3  -174.0  -175.6   -68.2       7.5     9.9     9.7    22.2
ARG  -180 -180     6    1 2 1 2  0.090980    64.5  -173.5    67.3  -169.8       9.3    13.8    13.3    19.8
ARG  -180 -180     6    1 2 3 2  0.085782    63.5  -177.5   -67.1   172.5      10.7    13.7    12.9    21.2
ARG  -180 -180     6    1 2 1 1  0.051724    61.4   177.0    65.1    83.2      13.5    15.0    11.3    11.9
ARG  -180 -180     6    1 2 3 3  0.048664    62.9   180.0   -69.2   -82.5      10.6    15.6    12.9    12.8
ARG  -180 -180     6    1 2 1 3  0.015778    65.2  -178.3    61.1  -104.5       9.2    11.1    13.3    10.3
ARG  -180 -180     6    1 2 3 1  0.013624    63.9  -171.9   -64.5   103.0      12.9    17.7    16.3    11.6
ARG  -180 -180     6    1 1 2 2  0.010949    51.1    86.5  -177.3   177.7      18.9    13.3    17.0    20.5
ARG  -180 -180     6    1 3 3 2  0.006621    64.0   -77.9   -64.3   170.0      23.3    19.0    11.6    22.1
ARG  -180 -180     6    1 3 2 2  0.006527    57.6   -83.1  -176.1  -178.4      25.1    19.9    13.8    21.2
ARG  -180 -180     6    1 1 1 2  0.006091    59.2    85.4    68.2  -166.5      23.2    16.6    15.4    25.6
ARG  -180 -180     6    1 1 2 3  0.005369    53.5    87.8  -175.9   -81.0      20.2    11.8    17.5    12.2
ARG  -180 -180     6    3 2 2 2  0.005171   -67.7   179.1  -179.0   176.2       9.7    13.3    14.6    21.0
ARG  -180 -180     6    1 3 2 3  0.004781    68.8   -75.6  -177.8   -85.8      21.7    16.4     8.5    13.1
ARG  -180 -180     6    1 1 2 1  0.004102    54.5    86.6   178.2    85.5      19.0    12.9    13.1    12.6
ARG  -180 -180     6    3 2 3 2  0.003136   -66.9   179.5   -67.9   173.2       9.7    14.4    13.7    22.6
ARG  -180 -180     6    1 1 1 1  0.002977    55.4    79.7    62.4    82.3      19.8    16.1    15.0    11.9
ARG  -180 -180     6    1 3 3 3  0.002927    63.8   -78.2   -59.5   -83.3      22.0    18.5     9.1    10.3
ARG  -180 -180     6    3 2 1 2  0.002875   -74.4  -173.0    66.1  -165.5      18.2    21.9    11.4    20.8
ARG  -180 -180     6    3 2 2 3  0.002835   -68.1  -179.7  -176.3   -82.7       9.6    12.7    13.9    11.9
ARG  -180 -180     6    3 2 3 3  0.002512   -68.4  -170.6   -64.5   -85.4      10.6    11.1    13.0    10.5
ARG  -180 -180     6    3 2 2 1  0.002260   -66.9   179.7   178.7    86.7       9.3    13.6    14.6    15.6
ARG  -180 -180     6    1 1 3 2  0.002103    50.0    82.4   -92.5   169.0      23.4    13.6    15.5    21.6
ARG  -180 -180     6    3 2 1 1  0.001846   -66.2   179.5    66.1    84.3      10.5    12.2    11.4    12.1
ARG  -180 -180     6    3 3 2 2  0.001332   -62.7   -72.4  -177.9  -177.8       8.8    15.0    15.0    20.4
ARG  -180 -180     6    2 2 2 2  0.001275  -176.8   176.4   178.8  -179.3       9.6    11.3    14.0    21.4
ARG  -180 -180     6    1 3 1 2  0.001181    63.2   -85.5    80.7  -172.0      22.7    21.4    19.3    22.0
ARG  -180 -180     6    3 3 2 3  0.001114   -63.2   -69.8  -175.2   -87.0       8.0    10.8     8.8    13.2
ARG  -180 -180     6    1 3 1 1  0.001086    65.2   -85.1    84.2    84.5      23.2    20.9    18.8    13.8
ARG  -180 -180     6    1 3 2 1  0.001053    63.6   -78.2  -179.8    85.7      23.8    18.9    16.6    14.3
ARG  -180 -180     6    3 3 3 3  0.000925   -62.8   -68.8   -60.8   -83.5       9.6    12.2     9.5    10.0
ARG  -180 -180     6    2 2 1 2  0.000856  -174.1   176.8    67.8  -167.8      13.6    16.7    13.7    22.5
ARG  -180 -180     6    3 3 3 2  0.000848   -63.6   -67.9   -65.0   169.4      12.9    15.2    12.3    22.2
ARG  -180 -180     6    2 2 3 2  0.000749  -175.4   179.7   -64.9   165.2      14.5    17.4    16.7    23.7
ARG  -180 -180     6    2 2 2 3  0.000745  -177.5   176.5  -177.8   -85.2       9.6    10.8    11.7    11.6
ARG  -180 -180     6    2 2 1 1  0.000718  -177.3   178.6    64.9    80.8       9.5    14.7    13.3    12.5
ARG  -180 -180     6    2 2 3 3  0.000683  -175.7   179.5   -64.9   -82.5      11.5    11.9    12.0    10.7
ARG  -180 -180     6    3 3 2 1  0.000625   -62.6   -68.9   179.4    83.8       9.4    12.4    15.8    14.3
ARG  -180 -180     6    2 2 2 1  0.000588  -176.8   177.6   178.8    85.2      10.2    11.7    15.4    13.7
ARG  -180 -180     6    3 2 3 1  0.000575   -68.9  -175.6   -68.5   102.2      12.3     9.4    15.4    10.1
ARG  -180 -180     6    3 2 1 3  0.000417   -67.2  -178.5    63.1  -101.8       9.7    12.1    19.5    15.4
ARG  -180 -180     6    2 1 2 2  0.000349  -177.0    67.4   177.0   171.0      11.6    14.0    16.0    20.7
ARG  -180 -180     6    1 3 3 1  0.000319    63.6   -77.9   -77.1   102.9      23.8    19.7    21.6    14.2
ARG  -180 -180     6    1 1 1 3  0.000316    54.5    79.4    64.6  -103.2      21.5    17.2    16.6    12.5
ARG  -180 -180     6    1 1 3 3  0.000315    54.5    83.5   -77.1   -84.1      21.5    14.5    19.2    10.7
ARG  -180 -180     6    2 2 3 1  0.000280  -174.4   178.1   -63.4   105.1      14.8    12.8    19.3    13.3
ARG  -180 -180     6    3 1 2 2  0.000273   -85.8    70.4   174.6   179.0      12.6    15.8    13.0    23.2
ARG  -180 -180     6    2 2 1 3  0.000225  -176.7   178.8    63.4  -103.7      13.1    15.2    16.4    10.3
ARG  -180 -180     6    2 1 1 2  0.000214   179.5    65.8    65.3  -170.9      11.3    11.6    11.5    18.6
ARG  -180 -180     6    2 1 2 1  0.000209   179.3    66.2  -178.6    85.1       9.2    11.3     8.4    12.0
ARG  -180 -180     6    3 3 1 2  0.000201   -64.3   -80.3    78.7  -165.9      11.4    17.9    19.3    21.7
ARG  -180 -180     6    3 3 1 1  0.000181   -63.9   -76.1    80.0    79.6      11.1    14.3    15.3    11.9
ARG  -180 -180     6    2 1 2 3  0.000171   178.1    66.9  -178.7   -85.3      10.9    10.9    10.8    12.4
ARG  -180 -180     6    2 1 1 1  0.000148  -176.5    65.8    60.2    80.8      13.7    12.2    12.7    15.8
ARG  -180 -180     6    3 3 3 1  0.000133   -64.9   -74.5   -79.7    95.0      15.0    15.1    20.6    24.6
ARG  -180 -180     6    3 1 2 3  0.000124   -80.8    79.3   177.3   -81.8      15.4    17.9    13.4    13.9
ARG  -180 -180     6    3 1 1 2  0.000121   -83.1    81.9    69.8  -178.0      21.5    22.3    15.1    22.8
ARG  -180 -180     6    1 1 3 1  0.000084    54.5    83.5   -78.4   102.9      21.5    14.5    20.8    14.2
ARG  -180 -180     6    3 1 1 1  0.000071   -79.0    87.7    66.3    84.2      15.9    20.1    21.7    12.8
ARG  -180 -180     6    3 1 2 1  0.000067   -78.6    73.8  -179.4    85.1      19.7    15.9    13.6    16.8
ARG  -180 -180     6    2 1 3 2  0.000065  -175.6    79.6   -90.4   172.4      15.8    16.3    17.2    22.2
ARG  -180 -180     6    2 3 3 2  0.000063  -170.2   -91.1   -67.4   170.0      21.5    15.0    13.7    22.7
ARG  -180 -180     6    2 3 2 2  0.000058  -171.3   -87.2  -179.0  -176.1      19.4    12.2    15.0    16.1
ARG  -180 -180     6    1 3 1 3  0.000057    63.6   -82.1    71.6  -103.2      23.8    19.5    19.4    12.5
ARG  -180 -180     6    2 3 2 3  0.000031  -171.0   -84.3  -176.8   -81.1      15.3    11.6     9.2    11.9
ARG  -180 -180     6    3 3 1 3  0.000027   -62.5   -80.5    71.6  -105.6       9.3    15.3    17.1    11.9
ARG  -180 -180     6    2 3 3 3  0.000027  -165.9   -84.4   -59.4   -82.3      19.0    17.4    10.4    10.5
ARG  -180 -180     6    2 1 3 3  0.000026  -178.7    78.6   -78.3   -84.6       9.9    13.2    15.9    11.1
ARG  -180 -180     6    2 1 1 3  0.000024  -173.6    68.1    67.3  -103.0      13.0    11.0    18.7    11.8
ARG  -180 -180     6    3 1 3 2  0.000018   -85.1    77.1   -91.5   168.7      16.5    15.6    15.3    22.1
ARG  -180 -180     6    2 3 2 1  0.000016  -171.4   -85.4  -174.0    84.2      17.6    10.5    19.3    13.5
ARG  -180 -180     6    3 1 3 3  0.000012   -81.6    78.0   -79.6   -84.1      16.5    16.2    20.0    10.7
ARG  -180 -180     6    3 1 1 3  0.000012   -80.8    86.2    67.4  -101.7      17.2    21.5    18.2    12.9
ARG  -180 -180     6    2 3 3 1  0.000010  -170.0   -92.9   -72.5   104.0      17.5    16.3    21.3    12.6
ARG  -180 -180     6    2 1 3 1  0.000006  -176.1    81.2   -80.9   103.3      14.0    15.7    21.4    13.6
ARG  -180 -180     6    2 3 1 2  0.000005  -166.0   -82.2    78.0  -172.4      22.1    16.5    18.7    22.4
ARG  -180 -180     6    3 1 3 1  0.000002   -82.6    77.9   -78.4   102.9      17.0    17.0    20.8    14.2
ARG  -180 -180     6    2 3 1 1  0.000002  -169.7   -83.6    80.9    82.5      19.6    16.7    16.4    12.8
ARG  -180 -180     6    2 3 1 3  0.000000  -169.7   -83.6    71.6  -103.2      19.6    16.7    19.4    12.5
ARG  -180 -170     2    1 2 2 2  0.261719    65.4  -177.3  -179.9  -171.9       9.4    11.5    10.8    19.2
ARG  -180 -170     2    1 2 2 1  0.133471    64.6   179.4   179.0    86.4       8.3    10.3    12.7    10.8
ARG  -180 -170     2    1 2 2 3  0.130907    64.7  -175.1  -179.1   -77.9       8.6    11.1    10.9    15.9
ARG  -180 -170     2    1 2 1 2  0.106845    64.1  -175.3    67.9  -172.1      10.4    15.0    14.9    21.7
ARG  -180 -170     2    1 2 3 2  0.100741    63.6  -176.8   -66.4   172.6      11.2    13.9    13.4    22.0
ARG  -180 -170     2    1 2 1 1  0.060743    61.9   177.8    64.9    84.2      14.1    15.6    11.9    12.2
ARG  -180 -170     2    1 2 3 3  0.057150    62.9   179.9   -69.2   -82.5      10.6    15.6    12.9    12.8
ARG  -180 -170     2    1 2 1 3  0.018529    65.1  -178.5    61.1  -104.5       9.4    11.3    13.6    10.5
ARG  -180 -170     2    1 2 3 1  0.015999    63.8  -171.9   -64.5   103.0      13.0    17.8    16.4    11.6
ARG  -180 -170     2    1 1 2 2  0.012859    53.0    87.3  -178.1   178.0      19.0    13.7    17.6    21.5
ARG  -180 -170     2    1 3 3 2  0.007776    63.7   -78.1   -64.3   169.9      23.4    19.1    11.7    22.2
ARG  -180 -170     2    3 2 2 2  0.007667   -67.7   179.1  -179.0   176.3       9.7    13.3    14.6    21.0
ARG  -180 -170     2    1 3 2 2  0.007665    57.6   -83.1  -176.1  -178.4      25.1    19.9    13.8    21.2
ARG  -180 -170     2    1 1 1 2  0.007153    59.2    85.4    68.2  -166.2      23.2    16.6    15.4    25.4
ARG  -180 -170     2    1 1 2 3  0.006305    53.5    87.8  -176.0   -81.1      20.2    11.8    17.5    12.2
ARG  -180 -170     2    1 3 2 3  0.005615    68.8   -75.7  -177.8   -85.7      21.8    16.5     8.5    13.1
ARG  -180 -170     2    1 1 2 1  0.004817    54.5    86.6   178.2    85.5      19.0    13.0    13.1    12.6
ARG  -180 -170     2    3 2 3 2  0.004650   -66.9   179.5   -67.9   173.2       9.7    14.4    13.7    22.6
ARG  -180 -170     2    3 2 1 2  0.004263   -68.3  -179.7    65.7  -169.1      14.0    18.1    12.6    21.3
ARG  -180 -170     2    3 2 2 3  0.004204   -68.1  -179.7  -176.3   -82.7       9.6    12.7    13.9    11.9
ARG  -180 -170     2    3 2 3 3  0.003725   -68.4  -170.6   -64.5   -85.4      10.6    11.1    13.0    10.5
ARG  -180 -170     2    1 1 1 1  0.003496    55.4    79.7    62.4    82.3      19.8    16.1    15.0    11.9
ARG  -180 -170     2    1 3 3 3  0.003437    63.8   -78.2   -59.5   -83.3      22.0    18.5     9.1    10.3
ARG  -180 -170     2    3 2 2 1  0.003351   -66.9   179.7   178.7    86.7       9.3    13.6    14.6    15.6
ARG  -180 -170     2    3 2 1 1  0.002736   -66.2   179.5    66.1    84.3      10.5    12.2    11.4    12.1
ARG  -180 -170     2    1 1 3 2  0.002470    50.0    82.4   -92.5   169.0      23.4    13.6    15.5    21.6
ARG  -180 -170     2    3 3 2 2  0.001976   -62.7   -72.4  -177.9  -177.8       8.8    15.0    15.0    20.4
ARG  -180 -170     2    3 3 2 3  0.001652   -63.2   -69.8  -175.2   -87.0       8.0    10.8     8.8    13.2
ARG  -180 -170     2    1 3 1 2  0.001387    63.2   -85.5    80.7  -172.0      22.7    21.4    19.3    22.0
ARG  -180 -170     2    3 3 3 3  0.001371   -62.8   -68.8   -60.8   -83.5       9.6    12.2     9.5    10.0
ARG  -180 -170     2    1 3 1 1  0.001276    65.2   -85.1    84.2    84.5      23.2    20.9    18.8    13.8
ARG  -180 -170     2    3 3 3 2  0.001258   -63.6   -67.9   -65.0   169.4      12.9    15.2    12.3    22.2
ARG  -180 -170     2    1 3 2 1  0.001237    63.6   -78.2  -179.8    85.7      23.8    18.9    16.6    14.3
ARG  -180 -170     2    2 2 2 2  0.001019  -176.9   176.3   178.8  -179.4       9.6    11.3    14.1    21.4
ARG  -180 -170     2    3 3 2 1  0.000926   -62.6   -68.9   179.4    83.8       9.4    12.4    15.8    14.3
ARG  -180 -170     2    3 2 3 1  0.000852   -68.9  -175.6   -68.5   102.2      12.3     9.4    15.4    10.1
ARG  -180 -170     2    2 2 1 2  0.000684  -174.1   176.8    67.8  -167.8      13.6    16.7    13.7    22.5
ARG  -180 -170     2    3 2 1 3  0.000618   -67.2  -178.5    63.1  -101.8       9.7    12.1    19.5    15.4
ARG  -180 -170     2    2 2 3 2  0.000599  -175.4   179.7   -64.8   165.2      14.5    17.5    16.7    23.7
ARG  -180 -170     2    2 2 2 3  0.000596  -177.5   176.5  -177.8   -85.2       9.6    10.8    11.7    11.6
ARG  -180 -170     2    2 2 1 1  0.000574  -177.3   178.6    64.9    80.8       9.5    14.7    13.3    12.5
ARG  -180 -170     2    2 2 3 3  0.000546  -175.6   179.6   -65.0   -82.6      11.4    11.9    12.1    10.7
ARG  -180 -170     2    2 2 2 1  0.000471  -176.8   177.6   178.8    85.2      10.2    11.8    15.4    13.7
ARG  -180 -170     2    3 1 2 2  0.000405   -85.8    70.4   174.6   179.0      12.6    15.8    13.0    23.2
ARG  -180 -170     2    1 3 3 1  0.000375    63.6   -77.9   -77.1   102.9      23.8    19.7    21.6    14.2
ARG  -180 -170     2    1 1 1 3  0.000371    54.5    79.4    64.6  -103.2      21.5    17.2    16.6    12.5
ARG  -180 -170     2    1 1 3 3  0.000370    54.5    83.5   -77.1   -84.1      21.5    14.5    19.2    10.7
ARG  -180 -170     2    3 3 1 2  0.000299   -64.3   -80.3    78.7  -165.9      11.4    17.9    19.3    21.7
ARG  -180 -170     2    2 1 2 2  0.000279  -177.0    67.4   177.0   171.0      11.6    14.0    16.0    20.7
ARG  -180 -170     2    3 3 1 1  0.000268   -63.9   -76.1    80.0    79.6      11.1    14.3    15.3    11.9
ARG  -180 -170     2    2 2 3 1  0.000224  -174.4   178.1   -63.4   105.1      14.8    12.8    19.3    13.3
ARG  -180 -170     2    3 3 3 1  0.000197   -64.9   -74.5   -79.7    95.0      15.0    15.1    20.6    24.6
ARG  -180 -170     2    3 1 2 3  0.000184   -80.8    79.3   177.3   -81.8      15.4    17.9    13.4    13.9
ARG  -180 -170     2    3 1 1 2  0.000180   -83.1    81.9    69.8  -178.0      21.5    22.3    15.1    22.8
ARG  -180 -170     2    2 2 1 3  0.000180  -176.7   178.8    63.4  -103.7      13.1    15.2    16.4    10.3
ARG  -180 -170     2    2 1 1 2  0.000171   179.4    65.8    65.3  -170.9      11.3    11.5    11.5    18.6
ARG  -180 -170     2    2 1 2 1  0.000167   179.3    66.2  -178.6    85.1       9.2    11.3     8.4    12.0
ARG  -180 -170     2    2 1 2 3  0.000137   178.1    66.9  -178.7   -85.3      10.9    10.9    10.8    12.4
ARG  -180 -170     2    2 1 1 1  0.000119  -176.5    65.8    60.2    80.8      13.7    12.2    12.7    15.8
ARG  -180 -170     2    3 1 1 1  0.000105   -79.0    87.7    66.3    84.2      15.9    20.1    21.7    12.8
ARG  -180 -170     2    3 1 2 1  0.000099   -78.6    73.8  -179.4    85.1      19.7    15.9    13.6    16.8
ARG  -180 -170     2    1 1 3 1  0.000098    54.5    83.5   -78.4   102.9      21.5    14.5    20.8    14.2
ARG  -180 -170     2    1 3 1 3  0.000067    63.6   -82.1    71.6  -103.2      23.8    19.5    19.4    12.5
ARG  -180 -170     2    2 1 3 2  0.000052  -175.6    79.6   -90.4   172.4      15.8    16.3    17.2    22.2
ARG  -180 -170     2    2 3 3 2  0.000051  -170.2   -91.1   -67.4   170.0      21.5    15.0    13.7    22.7
ARG  -180 -170     2    2 3 2 2  0.000046  -171.3   -87.2  -179.0  -176.1      19.4    12.2    15.0    16.1
ARG  -180 -170     2    3 3 1 3  0.000040   -62.5   -80.5    71.6  -105.6       9.3    15.3    17.1    11.9
ARG  -180 -170     2    3 1 3 2  0.000027   -85.1    77.1   -91.5   168.7      16.5    15.6    15.3    22.1
ARG  -180 -170     2    2 3 2 3  0.000025  -171.0   -84.3  -176.8   -81.1      15.3    11.6     9.2    11.9
ARG  -180 -170     2    2 3 3 3  0.000022  -165.9   -84.4   -59.4   -82.3      19.0    17.4    10.4    10.5
ARG  -180 -170     2    2 1 3 3  0.000021  -178.7    78.6   -78.3   -84.6       9.9    13.2    15.9    11.1
ARG  -180 -170     2    2 1 1 3  0.000019  -173.6    68.1    67.3  -103.0      13.0    11.0    18.7    11.8
ARG  -180 -170     2    3 1 3 3  0.000017   -81.6    78.0   -79.6   -84.1      16.5    16.2    20.0    10.7
ARG  -180 -170     2    3 1 1 3  0.000017   -80.8    86.2    67.4  -101.7      17.2    21.5    18.2    12.9
ARG  -180 -170     2    2 3 2 1  0.000013  -171.4   -85.4  -174.0    84.2      17.6    10.5    19.3    13.5
ARG  -180 -170     2    2 3 3 1  0.000008  -170.0   -92.9   -72.5   104.0      17.5    16.3    21.3    12.6
ARG  -180 -170     2    2 3 1 2  0.000004  -166.0   -82.2    78.0  -172.4      22.1    16.5    18.7    22.4
ARG  -180 -170     2    2 1 3 1  0.000004  -176.1    81.2   -80.9   103.3      14.0    15.7    21.4    13.6
ARG  -180 -170     2    3 1 3 1  0.000003   -82.6    77.9   -78.4   102.9      17.0    17.0    20.8    14.2
ARG  -180 -170     2    2 3 1 1  0.000002  -169.7   -83.6    80.9    82.5      19.6    16.7    16.4    12.8
ARG  -180 -170     2    2 3 1 3  0.000000  -169.7   -83.6    71.6  -103.2      19.6    16.7    19.4    12.5
ARG  -180 -160     0    1 2 2 2  0.185794    66.2  -177.5  -179.1  -175.5      10.7    13.3    12.4    20.9
ARG  -180 -160     0    1 2 2 1  0.145180    65.3   179.8   178.3    85.9       8.9    11.1    13.7    11.6
ARG  -180 -160     0    1 2 2 3  0.142391    65.5  -175.2  -178.7   -81.0       9.0    11.9    11.8    15.0
ARG  -180 -160     0    1 2 1 2  0.116218    64.1  -175.7    68.0  -172.6      10.6    15.1    15.2    22.0
ARG  -180 -160     0    1 2 3 2  0.109578    63.5  -176.6   -66.5   172.9      11.3    14.1    13.7    22.4
ARG  -180 -160     0    1 2 1 1  0.066072    62.0   177.8    64.9    84.4      14.2    15.7    12.0    12.2
ARG  -180 -160     0    1 2 3 3  0.062163    62.9   179.9   -69.2   -82.5      10.6    15.6    13.0    12.8
ARG  -180 -160     0    1 2 1 3  0.020155    65.1  -178.6    61.1  -104.5       9.4    11.3    13.6    10.5
ARG  -180 -160     0    1 2 3 1  0.017403    63.8  -171.9   -64.5   102.9      13.0    17.8    16.4    11.6
ARG  -180 -160     0    1 1 2 2  0.013987    53.8    87.7  -178.4   178.1      18.9    13.9    17.9    21.9
ARG  -180 -160     0    3 2 2 2  0.010388   -67.7   179.1  -179.0   176.3       9.7    13.3    14.6    21.0
ARG  -180 -160     0    1 3 3 2  0.008458    63.7   -78.1   -64.2   169.9      23.4    19.1    11.7    22.2
ARG  -180 -160     0    1 3 2 2  0.008337    57.6   -83.1  -176.1  -178.4      25.1    19.9    13.8    21.2
ARG  -180 -160     0    1 1 1 2  0.007780    59.2    85.4    68.2  -166.2      23.2    16.6    15.4    25.4
ARG  -180 -160     0    1 1 2 3  0.006858    53.5    87.8  -176.0   -81.1      20.2    11.8    17.5    12.2
ARG  -180 -160     0    3 2 3 2  0.006301   -66.9   179.5   -67.9   173.2       9.7    14.4    13.7    22.6
ARG  -180 -160     0    1 3 2 3  0.006107    68.7   -75.7  -177.8   -85.7      21.8    16.5     8.5    13.1
ARG  -180 -160     0    3 2 1 2  0.005776   -66.8   178.6    65.6  -170.0      12.2    16.6    12.8    21.3
ARG  -180 -160     0    3 2 2 3  0.005695   -68.1  -179.7  -176.3   -82.7       9.6    12.7    13.9    11.9
ARG  -180 -160     0    1 1 2 1  0.005239    54.5    86.6   178.2    85.5      19.0    13.0    13.1    12.6
ARG  -180 -160     0    3 2 3 3  0.005047   -68.4  -170.6   -64.5   -85.4      10.6    11.1    13.0    10.5
ARG  -180 -160     0    3 2 2 1  0.004541   -66.9   179.7   178.7    86.7       9.3    13.6    14.6    15.6
ARG  -180 -160     0    1 1 1 1  0.003803    55.4    79.7    62.4    82.3      19.8    16.1    15.0    11.9
ARG  -180 -160     0    1 3 3 3  0.003739    63.8   -78.2   -59.5   -83.3      22.0    18.5     9.1    10.3
ARG  -180 -160     0    3 2 1 1  0.003708   -66.2   179.5    66.1    84.3      10.5    12.2    11.4    12.1
ARG  -180 -160     0    1 1 3 2  0.002687    50.0    82.4   -92.5   169.0      23.4    13.6    15.5    21.6
ARG  -180 -160     0    3 3 2 2  0.002677   -62.7   -72.4  -177.9  -177.8       8.8    15.0    15.0    20.4
ARG  -180 -160     0    3 3 2 3  0.002238   -63.2   -69.8  -175.2   -87.0       8.0    10.8     8.8    13.2
ARG  -180 -160     0    3 3 3 3  0.001858   -62.8   -68.8   -60.8   -83.5       9.6    12.2     9.5    10.0
ARG  -180 -160     0    3 3 3 2  0.001704   -63.6   -67.9   -65.0   169.4      12.9    15.2    12.3    22.2
ARG  -180 -160     0    1 3 1 2  0.001509    63.2   -85.5    80.7  -172.0      22.7    21.4    19.3    22.0
ARG  -180 -160     0    1 3 1 1  0.001388    65.2   -85.1    84.2    84.5      23.2    20.9    18.8    13.8
ARG  -180 -160     0    1 3 2 1  0.001346    63.6   -78.2  -179.8    85.7      23.8    18.9    16.6    14.3
ARG  -180 -160     0    3 3 2 1  0.001255   -62.6   -68.9   179.4    83.8       9.4    12.4    15.8    14.3
ARG  -180 -160     0    3 2 3 1  0.001154   -68.9  -175.6   -68.5   102.2      12.3     9.4    15.4    10.1
ARG  -180 -160     0    2 2 2 2  0.001140  -176.9   176.3   178.8  -179.4       9.6    11.3    14.1    21.4
ARG  -180 -160     0    3 2 1 3  0.000837   -67.2  -178.5    63.1  -101.8       9.7    12.1    19.5    15.4
ARG  -180 -160     0    2 2 1 2  0.000765  -174.1   176.8    67.8  -167.7      13.6    16.7    13.7    22.5
ARG  -180 -160     0    2 2 3 2  0.000670  -175.4   179.7   -64.8   165.2      14.5    17.5    16.7    23.7
ARG  -180 -160     0    2 2 2 3  0.000666  -177.5   176.5  -177.8   -85.2       9.6    10.8    11.7    11.6
ARG  -180 -160     0    2 2 1 1  0.000642  -177.3   178.6    64.9    80.8       9.5    14.7    13.3    12.5
ARG  -180 -160     0    2 2 3 3  0.000610  -175.6   179.6   -65.0   -82.6      11.4    11.9    12.1    10.8
ARG  -180 -160     0    3 1 2 2  0.000549   -85.8    70.4   174.6   179.0      12.6    15.8    13.0    23.2
ARG  -180 -160     0    2 2 2 1  0.000526  -176.8   177.6   178.8    85.2      10.2    11.8    15.4    13.7
ARG  -180 -160     0    1 3 3 1  0.000407    63.6   -77.9   -77.1   102.9      23.8    19.7    21.6    14.2
ARG  -180 -160     0    3 3 1 2  0.000404   -64.3   -80.3    78.7  -165.9      11.4    17.9    19.3    21.7
ARG  -180 -160     0    1 1 1 3  0.000404    54.5    79.4    64.6  -103.2      21.5    17.2    16.6    12.5
ARG  -180 -160     0    1 1 3 3  0.000403    54.5    83.5   -77.1   -84.1      21.5    14.5    19.2    10.7
ARG  -180 -160     0    3 3 1 1  0.000363   -63.9   -76.1    80.0    79.6      11.1    14.3    15.3    11.9
ARG  -180 -160     0    2 1 2 2  0.000312  -177.0    67.4   177.0   171.0      11.6    14.0    16.0    20.7
ARG  -180 -160     0    3 3 3 1  0.000268   -64.9   -74.5   -79.7    95.0      15.0    15.1    20.6    24.6
ARG  -180 -160     0    3 1 2 3  0.000250   -80.8    79.3   177.3   -81.8      15.4    17.9    13.4    13.9
ARG  -180 -160     0    2 2 3 1  0.000250  -174.4   178.1   -63.4   105.1      14.8    12.8    19.3    13.3
ARG  -180 -160     0    3 1 1 2  0.000244   -83.1    81.9    69.8  -178.0      21.5    22.3    15.1    22.8
ARG  -180 -160     0    2 2 1 3  0.000201  -176.7   178.8    63.4  -103.7      13.1    15.2    16.4    10.3
ARG  -180 -160     0    2 1 1 2  0.000191   179.4    65.8    65.3  -170.9      11.3    11.5    11.5    18.6
ARG  -180 -160     0    2 1 2 1  0.000187   179.3    66.2  -178.6    85.1       9.2    11.3     8.4    12.0
ARG  -180 -160     0    2 1 2 3  0.000153   178.1    66.9  -178.7   -85.3      10.9    10.9    10.8    12.4
ARG  -180 -160     0    3 1 1 1  0.000142   -79.0    87.7    66.3    84.2      15.9    20.1    21.7    12.8
ARG  -180 -160     0    3 1 2 1  0.000134   -78.6    73.8  -179.4    85.1      19.7    15.9    13.6    16.8
ARG  -180 -160     0    2 1 1 1  0.000132  -176.5    65.8    60.2    80.8      13.7    12.2    12.7    15.8
ARG  -180 -160     0    1 1 3 1  0.000107    54.5    83.5   -78.4   102.9      21.5    14.5    20.8    14.2
ARG  -180 -160     0    1 3 1 3  0.000072    63.6   -82.1    71.6  -103.2      23.8    19.5    19.4    12.5
ARG  -180 -160     0    2 1 3 2  0.000058  -175.6    79.6   -90.4   172.4      15.8    16.3    17.2    22.2
ARG  -180 -160     0    2 3 3 2  0.000057  -170.2   -91.1   -67.4   170.0      21.5    15.0    13.7    22.7
ARG  -180 -160     0    3 3 1 3  0.000054   -62.5   -80.5    71.6  -105.6       9.3    15.3    17.1    11.9
ARG  -180 -160     0    2 3 2 2  0.000052  -171.3   -87.2  -179.0  -176.1      19.4    12.2    15.0    16.1
ARG  -180 -160     0    3 1 3 2  0.000036   -85.1    77.1   -91.5   168.7      16.5    15.6    15.3    22.1
ARG  -180 -160     0    2 3 2 3  0.000028  -171.0   -84.3  -176.8   -81.1      15.3    11.6     9.2    11.9
ARG  -180 -160     0    3 1 1 3  0.000024   -80.8    86.2    67.4  -101.7      17.2    21.5    18.2    12.9
ARG  -180 -160     0    2 3 3 3  0.000024  -165.9   -84.4   -59.4   -82.3      19.0    17.4    10.4    10.5
ARG  -180 -160     0    3 1 3 3  0.000023   -81.6    78.0   -79.6   -84.1      16.5    16.2    20.0    10.7
ARG  -180 -160     0    2 1 3 3  0.000023  -178.7    78.6   -78.3   -84.6       9.9    13.2    15.9    11.1
ARG  -180 -160     0    2 1 1 3  0.000021  -173.6    68.1    67.3  -103.0      13.0    11.0    18.7    11.8
ARG  -180 -160     0    2 3 2 1  0.000015  -171.4   -85.4  -174.0    84.2      17.6    10.5    19.3    13.5
ARG  -180 -160     0    2 3 3 1  0.000009  -170.0   -92.9   -72.5   104.0      17.5    16.3    21.3    12.6
ARG  -180 -160     0    2 3 1 2  0.000005  -166.0   -82.2    78.0  -172.4      22.1    16.5    18.7    22.4
ARG  -180 -160     0    2 1 3 1  0.000005  -176.1    81.2   -80.9   103.3      14.0    15.7    21.4    13.6
ARG  -180 -160     0    3 1 3 1  0.000004   -82.6    77.9   -78.4   102.9      17.0    17.0    20.8    14.2
ARG  -180 -160     0    2 3 1 1  0.000002  -169.7   -83.6    80.9    82.5      19.6    16.7    16.4    12.8
ARG  -180 -160     0    2 3 1 3  0.000000  -169.7   -83.6    71.6  -103.2      19.6    16.7    19.4    12.5
ARG  -180 -150     0    1 2 2 2  0.180284    66.5  -177.6  -178.9  -177.0      11.1    13.9    12.9    21.2
ARG  -180 -150     0    1 2 2 1  0.140875    65.3   180.0   178.0    85.7       9.0    11.2    13.7    11.8
ARG  -180 -150     0    1 2 2 3  0.138168    66.2  -175.2  -177.7   -82.2       9.1    12.5    11.9    15.2
ARG  -180 -150     0    1 2 1 2  0.112772    64.1  -175.8    68.0  -172.6      10.6    15.2    15.3    22.0
ARG  -180 -150     0    1 2 3 2  0.106329    63.4  -176.5   -66.7   173.1      11.4    14.2    13.7    22.5
ARG  -180 -150     0    1 2 1 1  0.064113    62.0   177.8    64.9    84.4      14.2    15.7    12.0    12.2
ARG  -180 -150     0    1 2 3 3  0.060320    62.9   179.9   -69.2   -82.5      10.6    15.6    13.0    12.8
ARG  -180 -150     0    1 2 1 3  0.019557    65.1  -178.6    61.1  -104.5       9.4    11.3    13.6    10.5
ARG  -180 -150     0    1 2 3 1  0.016887    63.8  -171.9   -64.5   102.9      13.0    17.8    16.4    11.6
ARG  -180 -150     0    3 2 2 2  0.013689   -67.7   179.1  -179.0   176.3       9.7    13.3    14.6    21.0
ARG  -180 -150     0    1 1 2 2  0.013572    53.9    87.8  -178.5   178.1      18.9    13.9    18.0    22.0
ARG  -180 -150     0    3 2 3 2  0.008303   -67.0   179.5   -67.9   173.2       9.7    14.4    13.7    22.6
ARG  -180 -150     0    1 3 3 2  0.008207    63.7   -78.1   -64.2   169.9      23.4    19.1    11.7    22.2
ARG  -180 -150     0    1 3 2 2  0.008090    57.6   -83.1  -176.1  -178.4      25.1    19.9    13.8    21.2
ARG  -180 -150     0    3 2 1 2  0.007611   -66.7   178.5    65.6  -170.1      12.0    16.5    12.8    21.3
ARG  -180 -150     0    1 1 1 2  0.007549    59.2    85.4    68.2  -166.2      23.2    16.6    15.4    25.4
ARG  -180 -150     0    3 2 2 3  0.007505   -68.1  -179.7  -176.3   -82.7       9.6    12.7    13.9    11.9
ARG  -180 -150     0    1 1 2 3  0.006654    53.5    87.8  -176.0   -81.1      20.2    11.8    17.5    12.2
ARG  -180 -150     0    3 2 3 3  0.006650   -68.4  -170.6   -64.5   -85.4      10.6    11.1    13.0    10.5
ARG  -180 -150     0    3 2 2 1  0.005984   -66.9   179.7   178.7    86.7       9.3    13.6    14.6    15.6
ARG  -180 -150     0    1 3 2 3  0.005926    68.7   -75.7  -177.8   -85.7      21.8    16.5     8.5    13.1
ARG  -180 -150     0    1 1 2 1  0.005084    54.5    86.6   178.2    85.5      19.0    13.0    13.1    12.6
ARG  -180 -150     0    3 2 1 1  0.004886   -66.2   179.5    66.1    84.3      10.5    12.2    11.4    12.1
ARG  -180 -150     0    1 1 1 1  0.003690    55.4    79.7    62.4    82.3      19.8    16.1    15.0    11.9
ARG  -180 -150     0    1 3 3 3  0.003628    63.8   -78.2   -59.5   -83.3      22.0    18.5     9.1    10.3
ARG  -180 -150     0    3 3 2 2  0.003527   -62.7   -72.4  -177.9  -177.8       8.8    15.0    15.0    20.4
ARG  -180 -150     0    3 3 2 3  0.002949   -63.2   -69.8  -175.2   -87.0       8.0    10.8     8.8    13.2
ARG  -180 -150     0    2 2 2 2  0.002849  -176.9   176.3   178.8  -179.4       9.6    11.3    14.1    21.4
ARG  -180 -150     0    1 1 3 2  0.002607    50.0    82.4   -92.5   169.0      23.4    13.6    15.5    21.6
ARG  -180 -150     0    3 3 3 3  0.002449   -62.8   -68.8   -60.8   -83.5       9.6    12.2     9.5    10.0
ARG  -180 -150     0    3 3 3 2  0.002246   -63.6   -67.9   -65.0   169.4      12.9    15.2    12.3    22.2
ARG  -180 -150     0    2 2 1 2  0.001912  -174.1   176.8    67.8  -167.7      13.6    16.7    13.7    22.5
ARG  -180 -150     0    2 2 3 2  0.001674  -175.4   179.7   -64.8   165.2      14.5    17.5    16.7    23.7
ARG  -180 -150     0    2 2 2 3  0.001666  -177.5   176.5  -177.8   -85.2       9.6    10.8    11.7    11.6
ARG  -180 -150     0    3 3 2 1  0.001654   -62.6   -68.9   179.4    83.8       9.4    12.4    15.8    14.3
ARG  -180 -150     0    2 2 1 1  0.001604  -177.3   178.6    64.9    80.8       9.5    14.7    13.3    12.5
ARG  -180 -150     0    2 2 3 3  0.001525  -175.6   179.6   -65.0   -82.6      11.4    11.9    12.1    10.8
ARG  -180 -150     0    3 2 3 1  0.001521   -68.9  -175.6   -68.5   102.2      12.3     9.4    15.4    10.1
ARG  -180 -150     0    1 3 1 2  0.001464    63.2   -85.5    80.7  -172.0      22.7    21.4    19.3    22.0
ARG  -180 -150     0    1 3 1 1  0.001346    65.2   -85.1    84.2    84.5      23.2    20.9    18.8    13.8
ARG  -180 -150     0    2 2 2 1  0.001315  -176.8   177.6   178.8    85.2      10.2    11.8    15.4    13.7
ARG  -180 -150     0    1 3 2 1  0.001306    63.6   -78.2  -179.8    85.7      23.8    18.9    16.6    14.3
ARG  -180 -150     0    3 2 1 3  0.001103   -67.2  -178.5    63.1  -101.8       9.7    12.1    19.5    15.4
ARG  -180 -150     0    2 1 2 2  0.000779  -177.0    67.4   177.0   171.0      11.6    14.0    16.0    20.7
ARG  -180 -150     0    3 1 2 2  0.000724   -85.8    70.4   174.6   179.0      12.6    15.8    13.0    23.2
ARG  -180 -150     0    2 2 3 1  0.000626  -174.4   178.1   -63.4   105.1      14.8    12.8    19.3    13.3
ARG  -180 -150     0    3 3 1 2  0.000533   -64.3   -80.3    78.7  -165.9      11.4    17.9    19.3    21.7
ARG  -180 -150     0    2 2 1 3  0.000503  -176.7   178.8    63.4  -103.7      13.1    15.2    16.4    10.3
ARG  -180 -150     0    3 3 1 1  0.000478   -63.9   -76.1    80.0    79.6      11.1    14.3    15.3    11.9
ARG  -180 -150     0    2 1 1 2  0.000478   179.4    65.8    65.3  -170.9      11.3    11.5    11.5    18.6
ARG  -180 -150     0    2 1 2 1  0.000466   179.3    66.2  -178.6    85.1       9.2    11.3     8.4    12.0
ARG  -180 -150     0    1 3 3 1  0.000395    63.6   -77.9   -77.1   102.9      23.8    19.7    21.6    14.2
ARG  -180 -150     0    1 1 1 3  0.000392    54.5    79.4    64.6  -103.2      21.5    17.2    16.6    12.5
ARG  -180 -150     0    1 1 3 3  0.000391    54.5    83.5   -77.1   -84.1      21.5    14.5    19.2    10.7
ARG  -180 -150     0    2 1 2 3  0.000382   178.1    66.9  -178.7   -85.3      10.9    10.9    10.8    12.4
ARG  -180 -150     0    3 3 3 1  0.000353   -64.9   -74.5   -79.7    95.0      15.0    15.1    20.6    24.6
ARG  -180 -150     0    2 1 1 1  0.000331  -176.5    65.8    60.2    80.8      13.7    12.2    12.7    15.8
ARG  -180 -150     0    3 1 2 3  0.000329   -80.8    79.3   177.3   -81.8      15.4    17.9    13.4    13.9
ARG  -180 -150     0    3 1 1 2  0.000321   -83.1    81.9    69.8  -178.0      21.5    22.3    15.1    22.8
ARG  -180 -150     0    3 1 1 1  0.000188   -79.0    87.7    66.3    84.2      15.9    20.1    21.7    12.8
ARG  -180 -150     0    3 1 2 1  0.000177   -78.6    73.8  -179.4    85.1      19.7    15.9    13.6    16.8
ARG  -180 -150     0    2 1 3 2  0.000145  -175.6    79.6   -90.4   172.4      15.8    16.3    17.2    22.2
ARG  -180 -150     0    2 3 3 2  0.000141  -170.2   -91.1   -67.4   170.0      21.5    15.0    13.7    22.7
ARG  -180 -150     0    2 3 2 2  0.000129  -171.3   -87.2  -179.0  -176.1      19.4    12.2    15.0    16.1
ARG  -180 -150     0    1 1 3 1  0.000104    54.5    83.5   -78.4   102.9      21.5    14.5    20.8    14.2
ARG  -180 -150     0    3 3 1 3  0.000072   -62.5   -80.5    71.6  -105.6       9.3    15.3    17.1    11.9
ARG  -180 -150     0    1 3 1 3  0.000070    63.6   -82.1    71.6  -103.2      23.8    19.5    19.4    12.5
ARG  -180 -150     0    2 3 2 3  0.000069  -171.0   -84.3  -176.8   -81.1      15.3    11.6     9.2    11.9
ARG  -180 -150     0    2 3 3 3  0.000061  -165.9   -84.4   -59.4   -82.3      19.0    17.4    10.4    10.5
ARG  -180 -150     0    2 1 3 3  0.000059  -178.7    78.6   -78.3   -84.6       9.9    13.2    15.9    11.1
ARG  -180 -150     0    2 1 1 3  0.000053  -173.6    68.1    67.3  -103.0      13.0    11.0    18.7    11.8
ARG  -180 -150     0    3 1 3 2  0.000048   -85.1    77.1   -91.5   168.7      16.5    15.6    15.3    22.1
ARG  -180 -150     0    2 3 2 1  0.000037  -171.4   -85.4  -174.0    84.2      17.6    10.5    19.3    13.5
ARG  -180 -150     0    3 1 3 3  0.000031   -81.6    78.0   -79.6   -84.1      16.5    16.2    20.0    10.7
ARG  -180 -150     0    3 1 1 3  0.000031   -80.8    86.2    67.4  -101.7      17.2    21.5    18.2    12.9
ARG  -180 -150     0    2 3 3 1  0.000022  -170.0   -92.9   -72.5   104.0      17.5    16.3    21.3    12.6
ARG  -180 -150     0    2 3 1 2  0.000012  -166.0   -82.2    78.0  -172.4      22.1    16.5    18.7    22.4
ARG  -180 -150     0    2 1 3 1  0.000012  -176.1    81.2   -80.9   103.3      14.0    15.7    21.4    13.6
ARG  -180 -150     0    3 1 3 1  0.000005   -82.6    77.9   -78.4   102.9      17.0    17.0    20.8    14.2
ARG  -180 -150     0    2 3 1 1  0.000004  -169.7   -83.6    80.9    82.5      19.6    16.7    16.4    12.8
ARG  -180 -150     0    2 3 1 3  0.000001  -169.7   -83.6    71.6  -103.2      19.6    16.7    19.4    12.5
ARG  -180 -140     0    1 2 2 2  0.169339    66.5  -177.6  -178.9  -177.2      11.2    13.9    13.0    21.2
ARG  -180 -140     0    1 2 2 1  0.132322    65.3   180.0   178.0    85.7       9.0    11.2    13.7    11.8
ARG  -180 -140     0    1 2 2 3  0.129780    66.4  -175.2  -177.5   -82.4       9.1    12.6    11.9    15.2
ARG  -180 -140     0    1 2 1 2  0.105925    64.1  -175.8    68.0  -172.6      10.6    15.2    15.3    22.0
ARG  -180 -140     0    1 2 3 2  0.099873    63.4  -176.5   -66.7   173.2      11.4    14.2    13.6    22.5
ARG  -180 -140     0    1 2 1 1  0.060220    62.0   177.8    64.9    84.4      14.2    15.7    12.0    12.2
ARG  -180 -140     0    1 2 3 3  0.056658    62.9   179.9   -69.2   -82.5      10.6    15.6    13.0    12.8
ARG  -180 -140     0    3 2 2 2  0.018408   -67.7   179.1  -179.0   176.3       9.7    13.3    14.6    21.0
ARG  -180 -140     0    1 2 1 3  0.018370    65.1  -178.6    61.1  -104.5       9.4    11.3    13.6    10.5
ARG  -180 -140     0    1 2 3 1  0.015862    63.8  -171.9   -64.5   102.9      13.0    17.8    16.4    11.6
ARG  -180 -140     0    1 1 2 2  0.012748    53.9    87.8  -178.5   178.1      18.9    13.9    18.0    22.0
ARG  -180 -140     0    3 2 3 2  0.011165   -67.0   179.5   -67.9   173.2       9.7    14.4    13.7    22.6
ARG  -180 -140     0    3 2 1 2  0.010235   -66.7   178.5    65.6  -170.1      12.0    16.5    12.8    21.3
ARG  -180 -140     0    3 2 2 3  0.010092   -68.1  -179.7  -176.3   -82.7       9.6    12.7    13.9    11.9
ARG  -180 -140     0    3 2 3 3  0.008943   -68.4  -170.6   -64.5   -85.4      10.6    11.1    13.0    10.5
ARG  -180 -140     0    3 2 2 1  0.008046   -66.9   179.7   178.7    86.7       9.3    13.6    14.6    15.6
ARG  -180 -140     0    2 2 2 2  0.007909  -176.9   176.3   178.8  -179.4       9.6    11.3    14.1    21.4
ARG  -180 -140     0    1 3 3 2  0.007709    63.7   -78.1   -64.2   169.9      23.4    19.1    11.7    22.2
ARG  -180 -140     0    1 3 2 2  0.007599    57.6   -83.1  -176.1  -178.4      25.1    19.9    13.8    21.2
ARG  -180 -140     0    1 1 1 2  0.007091    59.2    85.4    68.2  -166.2      23.2    16.6    15.4    25.4
ARG  -180 -140     0    3 2 1 1  0.006570   -66.2   179.5    66.1    84.3      10.5    12.2    11.4    12.1
ARG  -180 -140     0    1 1 2 3  0.006250    53.5    87.8  -176.0   -81.1      20.2    11.8    17.5    12.2
ARG  -180 -140     0    1 3 2 3  0.005566    68.7   -75.7  -177.8   -85.7      21.8    16.5     8.5    13.1
ARG  -180 -140     0    2 2 1 2  0.005308  -174.1   176.8    67.8  -167.7      13.6    16.7    13.7    22.5
ARG  -180 -140     0    1 1 2 1  0.004775    54.5    86.6   178.2    85.5      19.0    13.0    13.1    12.6
ARG  -180 -140     0    3 3 2 2  0.004743   -62.7   -72.4  -177.9  -177.8       8.8    15.0    15.0    20.4
ARG  -180 -140     0    2 2 3 2  0.004648  -175.4   179.7   -64.8   165.2      14.5    17.5    16.7    23.7
ARG  -180 -140     0    2 2 2 3  0.004625  -177.5   176.5  -177.8   -85.2       9.6    10.8    11.7    11.6
ARG  -180 -140     0    2 2 1 1  0.004453  -177.3   178.6    64.9    80.8       9.5    14.7    13.3    12.5
ARG  -180 -140     0    2 2 3 3  0.004235  -175.6   179.6   -65.0   -82.6      11.4    11.9    12.1    10.8
ARG  -180 -140     0    3 3 2 3  0.003966   -63.2   -69.8  -175.2   -87.0       8.0    10.8     8.8    13.2
ARG  -180 -140     0    2 2 2 1  0.003651  -176.8   177.6   178.8    85.2      10.2    11.8    15.4    13.7
ARG  -180 -140     0    1 1 1 1  0.003466    55.4    79.7    62.4    82.3      19.8    16.1    15.0    11.9
ARG  -180 -140     0    1 3 3 3  0.003408    63.8   -78.2   -59.5   -83.3      22.0    18.5     9.1    10.3
ARG  -180 -140     0    3 3 3 3  0.003293   -62.8   -68.8   -60.8   -83.5       9.6    12.2     9.5    10.0
ARG  -180 -140     0    3 3 3 2  0.003020   -63.6   -67.9   -65.0   169.4      12.9    15.2    12.3    22.2
ARG  -180 -140     0    1 1 3 2  0.002449    50.0    82.4   -92.5   169.0      23.4    13.6    15.5    21.6
ARG  -180 -140     0    3 3 2 1  0.002224   -62.6   -68.9   179.4    83.8       9.4    12.4    15.8    14.3
ARG  -180 -140     0    2 1 2 2  0.002163  -177.0    67.4   177.0   171.0      11.6    14.0    16.0    20.7
ARG  -180 -140     0    3 2 3 1  0.002046   -68.9  -175.6   -68.5   102.2      12.3     9.4    15.4    10.1
ARG  -180 -140     0    2 2 3 1  0.001738  -174.4   178.1   -63.4   105.1      14.8    12.8    19.3    13.3
ARG  -180 -140     0    3 2 1 3  0.001484   -67.2  -178.5    63.1  -101.8       9.7    12.1    19.5    15.4
ARG  -180 -140     0    2 2 1 3  0.001396  -176.7   178.8    63.4  -103.7      13.1    15.2    16.4    10.3
ARG  -180 -140     0    1 3 1 2  0.001375    63.2   -85.5    80.7  -172.0      22.7    21.4    19.3    22.0
ARG  -180 -140     0    2 1 1 2  0.001327   179.4    65.8    65.3  -170.9      11.3    11.5    11.5    18.6
ARG  -180 -140     0    2 1 2 1  0.001295   179.3    66.2  -178.6    85.1       9.2    11.3     8.4    12.0
ARG  -180 -140     0    1 3 1 1  0.001265    65.2   -85.1    84.2    84.5      23.2    20.9    18.8    13.8
ARG  -180 -140     0    1 3 2 1  0.001227    63.6   -78.2  -179.8    85.7      23.8    18.9    16.6    14.3
ARG  -180 -140     0    2 1 2 3  0.001060   178.1    66.9  -178.7   -85.3      10.9    10.9    10.8    12.4
ARG  -180 -140     0    3 1 2 2  0.000973   -85.8    70.4   174.6   179.0      12.6    15.8    13.0    23.2
ARG  -180 -140     0    2 1 1 1  0.000919  -176.5    65.8    60.2    80.8      13.7    12.2    12.7    15.8
ARG  -180 -140     0    3 3 1 2  0.000717   -64.3   -80.3    78.7  -165.9      11.4    17.9    19.3    21.7
ARG  -180 -140     0    3 3 1 1  0.000643   -63.9   -76.1    80.0    79.6      11.1    14.3    15.3    11.9
ARG  -180 -140     0    3 3 3 1  0.000474   -64.9   -74.5   -79.7    95.0      15.0    15.1    20.6    24.6
ARG  -180 -140     0    3 1 2 3  0.000442   -80.8    79.3   177.3   -81.8      15.4    17.9    13.4    13.9
ARG  -180 -140     0    3 1 1 2  0.000432   -83.1    81.9    69.8  -178.0      21.5    22.3    15.1    22.8
ARG  -180 -140     0    2 1 3 2  0.000402  -175.6    79.6   -90.4   172.4      15.8    16.3    17.2    22.2
ARG  -180 -140     0    2 3 3 2  0.000392  -170.2   -91.1   -67.4   170.0      21.5    15.0    13.7    22.7
ARG  -180 -140     0    1 3 3 1  0.000371    63.6   -77.9   -77.1   102.9      23.8    19.7    21.6    14.2
ARG  -180 -140     0    1 1 1 3  0.000368    54.5    79.4    64.6  -103.2      21.5    17.2    16.6    12.5
ARG  -180 -140     0    1 1 3 3  0.000367    54.5    83.5   -77.1   -84.1      21.5    14.5    19.2    10.7
ARG  -180 -140     0    2 3 2 2  0.000359  -171.3   -87.2  -179.0  -176.1      19.4    12.2    15.0    16.1
ARG  -180 -140     0    3 1 1 1  0.000252   -79.0    87.7    66.3    84.2      15.9    20.1    21.7    12.8
ARG  -180 -140     0    3 1 2 1  0.000238   -78.6    73.8  -179.4    85.1      19.7    15.9    13.6    16.8
ARG  -180 -140     0    2 3 2 3  0.000192  -171.0   -84.3  -176.8   -81.1      15.3    11.6     9.2    11.9
ARG  -180 -140     0    2 3 3 3  0.000170  -165.9   -84.4   -59.4   -82.3      19.0    17.4    10.4    10.5
ARG  -180 -140     0    2 1 3 3  0.000163  -178.7    78.6   -78.3   -84.6       9.9    13.2    15.9    11.1
ARG  -180 -140     0    2 1 1 3  0.000148  -173.6    68.1    67.3  -103.0      13.0    11.0    18.7    11.8
ARG  -180 -140     0    2 3 2 1  0.000102  -171.4   -85.4  -174.0    84.2      17.6    10.5    19.3    13.5
ARG  -180 -140     0    1 1 3 1  0.000097    54.5    83.5   -78.4   102.9      21.5    14.5    20.8    14.2
ARG  -180 -140     0    3 3 1 3  0.000096   -62.5   -80.5    71.6  -105.6       9.3    15.3    17.1    11.9
ARG  -180 -140     0    1 3 1 3  0.000066    63.6   -82.1    71.6  -103.2      23.8    19.5    19.4    12.5
ARG  -180 -140     0    3 1 3 2  0.000064   -85.1    77.1   -91.5   168.7      16.5    15.6    15.3    22.1
ARG  -180 -140     0    2 3 3 1  0.000062  -170.0   -92.9   -72.5   104.0      17.5    16.3    21.3    12.6
ARG  -180 -140     0    3 1 3 3  0.000042   -81.6    78.0   -79.6   -84.1      16.5    16.2    20.0    10.7
ARG  -180 -140     0    3 1 1 3  0.000042   -80.8    86.2    67.4  -101.7      17.2    21.5    18.2    12.9
ARG  -180 -140     0    2 1 3 1  0.000034  -176.1    81.2   -80.9   103.3      14.0    15.7    21.4    13.6
ARG  -180 -140     0    2 3 1 2  0.000032  -166.0   -82.2    78.0  -172.4      22.1    16.5    18.7    22.4
ARG  -180 -140     0    2 3 1 1  0.000012  -169.7   -83.6    80.9    82.5      19.6    16.7    16.4    12.8
ARG  -180 -140     0    3 1 3 1  0.000006   -82.6    77.9   -78.4   102.9      17.0    17.0    20.8    14.2
ARG  -180 -140     0    2 3 1 3  0.000003  -169.7   -83.6    71.6  -103.2      19.6    16.7    19.4    12.5
ARG  -180 -130     0    1 2 2 2  0.120863    66.5  -177.6  -178.9  -177.2      11.2    13.9    13.0    21.2
ARG  -180 -130     0    1 2 2 1  0.094443    65.3   180.0   178.0    85.7       9.0    11.2    13.7    11.8
ARG  -180 -130     0    1 2 2 3  0.092628    66.4  -175.2  -177.5   -82.5       9.1    12.6    11.9    15.2
ARG  -180 -130     0    1 2 1 2  0.075602    64.1  -175.8    68.0  -172.6      10.6    15.2    15.3    22.0
ARG  -180 -130     0    1 2 3 2  0.071283    63.3  -176.6   -66.8   173.1      11.4    14.2    13.6    22.4
ARG  -180 -130     0    1 2 1 1  0.042981    62.0   177.8    64.9    84.4      14.2    15.7    12.0    12.2
ARG  -180 -130     0    1 2 3 3  0.040438    62.9   179.9   -69.2   -82.5      10.6    15.6    13.0    12.8
ARG  -180 -130     0    3 2 2 2  0.035626   -67.7   179.1  -179.0   176.3       9.7    13.3    14.6    21.0
ARG  -180 -130     0    2 2 2 2  0.033659  -176.9   176.3   178.8  -179.4       9.6    11.3    14.1    21.4
ARG  -180 -130     0    2 2 1 2  0.022587  -174.1   176.8    67.8  -167.7      13.6    16.7    13.7    22.5
ARG  -180 -130     0    3 2 3 2  0.021609   -67.0   179.5   -67.9   173.2       9.7    14.4    13.7    22.6
ARG  -180 -130     0    3 2 1 2  0.019807   -66.7   178.5    65.6  -170.1      12.0    16.5    12.8    21.3
ARG  -180 -130     0    2 2 3 2  0.019781  -175.4   179.7   -64.8   165.2      14.5    17.5    16.7    23.7
ARG  -180 -130     0    2 2 2 3  0.019680  -177.5   176.5  -177.8   -85.2       9.6    10.8    11.7    11.6
ARG  -180 -130     0    3 2 2 3  0.019532   -68.1  -179.7  -176.3   -82.7       9.6    12.7    13.9    11.9
ARG  -180 -130     0    2 2 1 1  0.018952  -177.3   178.6    64.9    80.8       9.5    14.7    13.3    12.5
ARG  -180 -130     0    2 2 3 3  0.018021  -175.6   179.6   -65.0   -82.6      11.4    11.9    12.1    10.8
ARG  -180 -130     0    3 2 3 3  0.017308   -68.4  -170.6   -64.5   -85.4      10.6    11.1    13.0    10.5
ARG  -180 -130     0    3 2 2 1  0.015572   -66.9   179.7   178.7    86.7       9.3    13.6    14.6    15.6
ARG  -180 -130     0    2 2 2 1  0.015537  -176.8   177.6   178.8    85.2      10.2    11.8    15.4    13.7
ARG  -180 -130     0    1 2 1 3  0.013111    65.1  -178.6    61.1  -104.5       9.4    11.3    13.6    10.5
ARG  -180 -130     0    3 2 1 1  0.012715   -66.2   179.5    66.1    84.3      10.5    12.2    11.4    12.1
ARG  -180 -130     0    1 2 3 1  0.011321    63.8  -171.9   -64.5   102.9      13.0    17.8    16.4    11.6
ARG  -180 -130     0    2 1 2 2  0.009206  -177.0    67.4   177.0   171.0      11.6    14.0    16.0    20.7
ARG  -180 -130     0    3 3 2 2  0.009180   -62.7   -72.4  -177.9  -177.8       8.8    15.0    15.0    20.4
ARG  -180 -130     0    1 1 2 2  0.009099    53.9    87.8  -178.5   178.1      18.9    13.9    18.0    22.0
ARG  -180 -130     0    3 3 2 3  0.007676   -63.2   -69.8  -175.2   -87.0       8.0    10.8     8.8    13.2
ARG  -180 -130     0    2 2 3 1  0.007395  -174.4   178.1   -63.4   105.1      14.8    12.8    19.3    13.3
ARG  -180 -130     0    3 3 3 3  0.006373   -62.8   -68.8   -60.8   -83.5       9.6    12.2     9.5    10.0
ARG  -180 -130     0    2 2 1 3  0.005942  -176.7   178.8    63.4  -103.7      13.1    15.2    16.4    10.3
ARG  -180 -130     0    3 3 3 2  0.005844   -63.6   -67.9   -65.0   169.4      12.9    15.2    12.3    22.2
ARG  -180 -130     0    2 1 1 2  0.005645   179.4    65.8    65.3  -170.9      11.3    11.5    11.5    18.6
ARG  -180 -130     0    2 1 2 1  0.005509   179.3    66.2  -178.6    85.1       9.2    11.3     8.4    12.0
ARG  -180 -130     0    1 3 3 2  0.005502    63.7   -78.1   -64.2   169.9      23.4    19.1    11.7    22.2
ARG  -180 -130     0    1 3 2 2  0.005424    57.6   -83.1  -176.1  -178.4      25.1    19.9    13.8    21.2
ARG  -180 -130     0    1 1 1 2  0.005061    59.2    85.4    68.2  -166.2      23.2    16.6    15.4    25.4
ARG  -180 -130     0    2 1 2 3  0.004511   178.1    66.9  -178.7   -85.3      10.9    10.9    10.8    12.4
ARG  -180 -130     0    1 1 2 3  0.004461    53.5    87.8  -176.0   -81.1      20.2    11.8    17.5    12.2
ARG  -180 -130     0    3 3 2 1  0.004304   -62.6   -68.9   179.4    83.8       9.4    12.4    15.8    14.3
ARG  -180 -130     0    1 3 2 3  0.003973    68.7   -75.7  -177.8   -85.7      21.8    16.5     8.5    13.1
ARG  -180 -130     0    3 2 3 1  0.003959   -68.9  -175.6   -68.5   102.2      12.3     9.4    15.4    10.1
ARG  -180 -130     0    2 1 1 1  0.003913  -176.5    65.8    60.2    80.8      13.7    12.2    12.7    15.8
ARG  -180 -130     0    1 1 2 1  0.003408    54.5    86.6   178.2    85.5      19.0    13.0    13.1    12.6
ARG  -180 -130     0    3 2 1 3  0.002871   -67.2  -178.5    63.1  -101.8       9.7    12.1    19.5    15.4
ARG  -180 -130     0    1 1 1 1  0.002474    55.4    79.7    62.4    82.3      19.8    16.1    15.0    11.9
ARG  -180 -130     0    1 3 3 3  0.002432    63.8   -78.2   -59.5   -83.3      22.0    18.5     9.1    10.3
ARG  -180 -130     0    3 1 2 2  0.001883   -85.8    70.4   174.6   179.0      12.6    15.8    13.0    23.2
ARG  -180 -130     0    1 1 3 2  0.001748    50.0    82.4   -92.5   169.0      23.4    13.6    15.5    21.6
ARG  -180 -130     0    2 1 3 2  0.001712  -175.6    79.6   -90.4   172.4      15.8    16.3    17.2    22.2
ARG  -180 -130     0    2 3 3 2  0.001669  -170.2   -91.1   -67.4   170.0      21.5    15.0    13.7    22.7
ARG  -180 -130     0    2 3 2 2  0.001527  -171.3   -87.2  -179.0  -176.1      19.4    12.2    15.0    16.1
ARG  -180 -130     0    3 3 1 2  0.001387   -64.3   -80.3    78.7  -165.9      11.4    17.9    19.3    21.7
ARG  -180 -130     0    3 3 1 1  0.001244   -63.9   -76.1    80.0    79.6      11.1    14.3    15.3    11.9
ARG  -180 -130     0    1 3 1 2  0.000981    63.2   -85.5    80.7  -172.0      22.7    21.4    19.3    22.0
ARG  -180 -130     0    3 3 3 1  0.000917   -64.9   -74.5   -79.7    95.0      15.0    15.1    20.6    24.6
ARG  -180 -130     0    1 3 1 1  0.000903    65.2   -85.1    84.2    84.5      23.2    20.9    18.8    13.8
ARG  -180 -130     0    1 3 2 1  0.000875    63.6   -78.2  -179.8    85.7      23.8    18.9    16.6    14.3
ARG  -180 -130     0    3 1 2 3  0.000856   -80.8    79.3   177.3   -81.8      15.4    17.9    13.4    13.9
ARG  -180 -130     0    3 1 1 2  0.000835   -83.1    81.9    69.8  -178.0      21.5    22.3    15.1    22.8
ARG  -180 -130     0    2 3 2 3  0.000815  -171.0   -84.3  -176.8   -81.1      15.3    11.6     9.2    11.9
ARG  -180 -130     0    2 3 3 3  0.000721  -165.9   -84.4   -59.4   -82.3      19.0    17.4    10.4    10.5
ARG  -180 -130     0    2 1 3 3  0.000694  -178.7    78.6   -78.3   -84.6       9.9    13.2    15.9    11.1
ARG  -180 -130     0    2 1 1 3  0.000631  -173.6    68.1    67.3  -103.0      13.0    11.0    18.7    11.8
ARG  -180 -130     0    3 1 1 1  0.000488   -79.0    87.7    66.3    84.2      15.9    20.1    21.7    12.8
ARG  -180 -130     0    3 1 2 1  0.000461   -78.6    73.8  -179.4    85.1      19.7    15.9    13.6    16.8
ARG  -180 -130     0    2 3 2 1  0.000432  -171.4   -85.4  -174.0    84.2      17.6    10.5    19.3    13.5
ARG  -180 -130     0    1 3 3 1  0.000265    63.6   -77.9   -77.1   102.9      23.8    19.7    21.6    14.2
ARG  -180 -130     0    2 3 3 1  0.000264  -170.0   -92.9   -72.5   104.0      17.5    16.3    21.3    12.6
ARG  -180 -130     0    1 1 1 3  0.000263    54.5    79.4    64.6  -103.2      21.5    17.2    16.6    12.5
ARG  -180 -130     0    1 1 3 3  0.000262    54.5    83.5   -77.1   -84.1      21.5    14.5    19.2    10.7
ARG  -180 -130     0    3 3 1 3  0.000186   -62.5   -80.5    71.6  -105.6       9.3    15.3    17.1    11.9
ARG  -180 -130     0    2 1 3 1  0.000146  -176.1    81.2   -80.9   103.3      14.0    15.7    21.4    13.6
ARG  -180 -130     0    2 3 1 2  0.000137  -166.0   -82.2    78.0  -172.4      22.1    16.5    18.7    22.4
ARG  -180 -130     0    3 1 3 2  0.000124   -85.1    77.1   -91.5   168.7      16.5    15.6    15.3    22.1
ARG  -180 -130     0    3 1 3 3  0.000081   -81.6    78.0   -79.6   -84.1      16.5    16.2    20.0    10.7
ARG  -180 -130     0    3 1 1 3  0.000081   -80.8    86.2    67.4  -101.7      17.2    21.5    18.2    12.9
ARG  -180 -130     0    1 1 3 1  0.000069    54.5    83.5   -78.4   102.9      21.5    14.5    20.8    14.2
ARG  -180 -130     0    2 3 1 1  0.000052  -169.7   -83.6    80.9    82.5      19.6    16.7    16.4    12.8
ARG  -180 -130     0    1 3 1 3  0.000047    63.6   -82.1    71.6  -103.2      23.8    19.5    19.4    12.5
ARG  -180 -130     0    2 3 1 3  0.000013  -169.7   -83.6    71.6  -103.2      19.6    16.7    19.4    12.5
ARG  -180 -130     0    3 1 3 1  0.000012   -82.6    77.9   -78.4   102.9      17.0    17.0    20.8    14.2
ARG  -180 -120     0    2 2 2 2  0.088134  -176.9   176.3   178.8  -179.4       9.6    11.4    14.1    21.5
ARG  -180 -120     0    2 2 1 2  0.059143  -174.1   176.8    67.8  -167.7      13.6    16.7    13.7    22.5
ARG  -180 -120     0    2 2 3 2  0.051796  -175.4   179.7   -64.8   165.2      14.5    17.5    16.7    23.7
ARG  -180 -120     0    2 2 2 3  0.051531  -177.5   176.5  -177.8   -85.2       9.6    10.8    11.7    11.6
ARG  -180 -120     0    1 2 2 2  0.051323    66.5  -177.6  -178.9  -177.2      11.2    13.9    13.0    21.2
ARG  -180 -120     0    2 2 1 1  0.049624  -177.3   178.6    64.9    80.8       9.5    14.7    13.3    12.5
ARG  -180 -120     0    2 2 3 3  0.047187  -175.6   179.6   -65.0   -82.6      11.4    11.9    12.1    10.8
ARG  -180 -120     0    3 2 2 2  0.040963   -67.7   179.1  -179.0   176.3       9.7    13.3    14.6    21.0
ARG  -180 -120     0    2 2 2 1  0.040683  -176.8   177.6   178.8    85.2      10.2    11.8    15.4    13.7
ARG  -180 -120     0    1 2 2 1  0.040104    65.3   180.0   178.0    85.7       9.0    11.2    13.7    11.8
ARG  -180 -120     0    1 2 2 3  0.039334    66.4  -175.2  -177.5   -82.5       9.1    12.6    11.9    15.2
ARG  -180 -120     0    1 2 1 2  0.032104    64.1  -175.8    68.0  -172.6      10.6    15.2    15.3    22.0
ARG  -180 -120     0    1 2 3 2  0.030270    63.3  -176.6   -66.8   173.1      11.4    14.2    13.6    22.3
ARG  -180 -120     0    3 2 3 2  0.024846   -67.0   179.5   -67.9   173.2       9.7    14.4    13.7    22.6
ARG  -180 -120     0    2 1 2 2  0.024106  -177.0    67.4   177.0   171.0      11.6    14.0    16.0    20.7
ARG  -180 -120     0    3 2 1 2  0.022775   -66.7   178.5    65.6  -170.1      12.0    16.5    12.8    21.3
ARG  -180 -120     0    3 2 2 3  0.022458   -68.1  -179.7  -176.3   -82.7       9.6    12.7    13.9    11.9
ARG  -180 -120     0    3 2 3 3  0.019901   -68.4  -170.6   -64.5   -85.4      10.6    11.1    13.0    10.5
ARG  -180 -120     0    2 2 3 1  0.019364  -174.4   178.1   -63.4   105.1      14.8    12.8    19.3    13.3
ARG  -180 -120     0    1 2 1 1  0.018252    62.0   177.8    64.9    84.4      14.2    15.7    12.0    12.2
ARG  -180 -120     0    3 2 2 1  0.017905   -66.9   179.7   178.7    86.7       9.3    13.6    14.6    15.6
ARG  -180 -120     0    1 2 3 3  0.017172    62.9   179.9   -69.2   -82.5      10.6    15.6    13.0    12.8
ARG  -180 -120     0    2 2 1 3  0.015559  -176.7   178.8    63.4  -103.7      13.1    15.2    16.4    10.3
ARG  -180 -120     0    2 1 1 2  0.014781   179.4    65.8    65.3  -170.9      11.3    11.5    11.5    18.6
ARG  -180 -120     0    3 2 1 1  0.014620   -66.2   179.5    66.1    84.3      10.5    12.2    11.4    12.1
ARG  -180 -120     0    2 1 2 1  0.014425   179.3    66.2  -178.6    85.1       9.2    11.3     8.4    12.0
ARG  -180 -120     0    2 1 2 3  0.011811   178.1    66.9  -178.7   -85.3      10.9    10.9    10.8    12.4
ARG  -180 -120     0    3 3 2 2  0.010555   -62.7   -72.4  -177.9  -177.8       8.8    15.0    15.0    20.4
ARG  -180 -120     0    2 1 1 1  0.010245  -176.5    65.8    60.2    80.8      13.7    12.2    12.7    15.8
ARG  -180 -120     0    3 3 2 3  0.008826   -63.2   -69.8  -175.2   -87.0       8.0    10.8     8.8    13.2
ARG  -180 -120     0    3 3 3 3  0.007327   -62.8   -68.8   -60.8   -83.5       9.6    12.2     9.5    10.0
ARG  -180 -120     0    3 3 3 2  0.006720   -63.6   -67.9   -65.0   169.4      12.9    15.2    12.3    22.2
ARG  -180 -120     0    1 2 1 3  0.005568    65.1  -178.6    61.1  -104.5       9.4    11.3    13.6    10.5
ARG  -180 -120     0    3 3 2 1  0.004949   -62.6   -68.9   179.4    83.8       9.4    12.4    15.8    14.3
ARG  -180 -120     0    1 2 3 1  0.004807    63.8  -171.9   -64.5   102.9      13.0    17.8    16.4    11.6
ARG  -180 -120     0    3 2 3 1  0.004552   -68.9  -175.6   -68.5   102.2      12.3     9.4    15.4    10.1
ARG  -180 -120     0    2 1 3 2  0.004484  -175.6    79.6   -90.4   172.4      15.8    16.3    17.2    22.2
ARG  -180 -120     0    2 3 3 2  0.004370  -170.2   -91.1   -67.4   170.0      21.5    15.0    13.7    22.7
ARG  -180 -120     0    2 3 2 2  0.003998  -171.3   -87.2  -179.0  -176.1      19.4    12.2    15.0    16.1
ARG  -180 -120     0    1 1 2 2  0.003864    53.9    87.8  -178.5   178.1      18.9    13.9    18.0    22.0
ARG  -180 -120     0    3 2 1 3  0.003301   -67.2  -178.5    63.1  -101.8       9.7    12.1    19.5    15.4
ARG  -180 -120     0    1 3 3 2  0.002336    63.7   -78.1   -64.2   169.9      23.4    19.1    11.7    22.2
ARG  -180 -120     0    1 3 2 2  0.002303    57.6   -83.1  -176.1  -178.4      25.1    19.9    13.8    21.2
ARG  -180 -120     0    3 1 2 2  0.002165   -85.8    70.4   174.6   179.0      12.6    15.8    13.0    23.2
ARG  -180 -120     0    1 1 1 2  0.002149    59.2    85.4    68.2  -166.2      23.2    16.6    15.4    25.4
ARG  -180 -120     0    2 3 2 3  0.002134  -171.0   -84.3  -176.8   -81.1      15.3    11.6     9.2    11.9
ARG  -180 -120     0    1 1 2 3  0.001894    53.5    87.8  -176.0   -81.1      20.2    11.8    17.5    12.2
ARG  -180 -120     0    2 3 3 3  0.001889  -165.9   -84.4   -59.4   -82.3      19.0    17.4    10.4    10.5
ARG  -180 -120     0    2 1 3 3  0.001816  -178.7    78.6   -78.3   -84.6       9.9    13.2    15.9    11.1
ARG  -180 -120     0    1 3 2 3  0.001687    68.7   -75.7  -177.8   -85.7      21.8    16.5     8.5    13.1
ARG  -180 -120     0    2 1 1 3  0.001652  -173.6    68.1    67.3  -103.0      13.0    11.0    18.7    11.8
ARG  -180 -120     0    3 3 1 2  0.001595   -64.3   -80.3    78.7  -165.9      11.4    17.9    19.3    21.7
ARG  -180 -120     0    1 1 2 1  0.001447    54.5    86.6   178.2    85.5      19.0    13.0    13.1    12.6
ARG  -180 -120     0    3 3 1 1  0.001430   -63.9   -76.1    80.0    79.6      11.1    14.3    15.3    11.9
ARG  -180 -120     0    2 3 2 1  0.001132  -171.4   -85.4  -174.0    84.2      17.6    10.5    19.3    13.5
ARG  -180 -120     0    3 3 3 1  0.001055   -64.9   -74.5   -79.7    95.0      15.0    15.1    20.6    24.6
ARG  -180 -120     0    1 1 1 1  0.001050    55.4    79.7    62.4    82.3      19.8    16.1    15.0    11.9
ARG  -180 -120     0    1 3 3 3  0.001033    63.8   -78.2   -59.5   -83.3      22.0    18.5     9.1    10.3
ARG  -180 -120     0    3 1 2 3  0.000984   -80.8    79.3   177.3   -81.8      15.4    17.9    13.4    13.9
ARG  -180 -120     0    3 1 1 2  0.000960   -83.1    81.9    69.8  -178.0      21.5    22.3    15.1    22.8
ARG  -180 -120     0    1 1 3 2  0.000742    50.0    82.4   -92.5   169.0      23.4    13.6    15.5    21.6
ARG  -180 -120     0    2 3 3 1  0.000691  -170.0   -92.9   -72.5   104.0      17.5    16.3    21.3    12.6
ARG  -180 -120     0    3 1 1 1  0.000562   -79.0    87.7    66.3    84.2      15.9    20.1    21.7    12.8
ARG  -180 -120     0    3 1 2 1  0.000530   -78.6    73.8  -179.4    85.1      19.7    15.9    13.6    16.8
ARG  -180 -120     0    1 3 1 2  0.000417    63.2   -85.5    80.7  -172.0      22.7    21.4    19.3    22.0
ARG  -180 -120     0    2 1 3 1  0.000383  -176.1    81.2   -80.9   103.3      14.0    15.7    21.4    13.6
ARG  -180 -120     0    1 3 1 1  0.000383    65.2   -85.1    84.2    84.5      23.2    20.9    18.8    13.8
ARG  -180 -120     0    1 3 2 1  0.000372    63.6   -78.2  -179.8    85.7      23.8    18.9    16.6    14.3
ARG  -180 -120     0    2 3 1 2  0.000358  -166.0   -82.2    78.0  -172.4      22.1    16.5    18.7    22.4
ARG  -180 -120     0    3 3 1 3  0.000214   -62.5   -80.5    71.6  -105.6       9.3    15.3    17.1    11.9
ARG  -180 -120     0    3 1 3 2  0.000142   -85.1    77.1   -91.5   168.7      16.5    15.6    15.3    22.1
ARG  -180 -120     0    2 3 1 1  0.000135  -169.7   -83.6    80.9    82.5      19.6    16.7    16.4    12.8
ARG  -180 -120     0    1 3 3 1  0.000113    63.6   -77.9   -77.1   102.9      23.8    19.7    21.6    14.2
ARG  -180 -120     0    1 1 1 3  0.000112    54.5    79.4    64.6  -103.2      21.5    17.2    16.6    12.5
ARG  -180 -120     0    1 1 3 3  0.000111    54.5    83.5   -77.1   -84.1      21.5    14.5    19.2    10.7
ARG  -180 -120     0    3 1 3 3  0.000093   -81.6    78.0   -79.6   -84.1      16.5    16.2    20.0    10.7
ARG  -180 -120     0    3 1 1 3  0.000093   -80.8    86.2    67.4  -101.7      17.2    21.5    18.2    12.9
ARG  -180 -120     0    2 3 1 3  0.000034  -169.7   -83.6    71.6  -103.2      19.6    16.7    19.4    12.5
ARG  -180 -120     0    1 1 3 1  0.000029    54.5    83.5   -78.4   102.9      21.5    14.5    20.8    14.2
ARG  -180 -120     0    1 3 1 3  0.000020    63.6   -82.1    71.6  -103.2      23.8    19.5    19.4    12.5
ARG  -180 -120     0    3 1 3 1  0.000014   -82.6    77.9   -78.4   102.9      17.0    17.0    20.8    14.2
ARG  -180 -110     0    2 2 2 2  0.111956  -176.9   176.2   178.8  -179.5       9.6    11.5    14.1    21.4
ARG  -180 -110     0    2 2 1 2  0.075129  -174.1   176.9    67.8  -167.7      13.6    16.7    13.7    22.5
ARG  -180 -110     0    2 2 3 2  0.065796  -175.4   179.7   -64.8   165.1      14.5    17.4    16.7    23.7
ARG  -180 -110     0    2 2 2 3  0.065459  -177.5   176.5  -177.8   -85.2       9.6    10.8    11.7    11.6
ARG  -180 -110     0    2 2 1 1  0.063037  -177.3   178.6    64.9    80.8       9.5    14.7    13.3    12.5
ARG  -180 -110     0    2 2 3 3  0.059941  -175.6   179.6   -65.0   -82.6      11.4    11.9    12.1    10.8
ARG  -180 -110     0    2 2 2 1  0.051680  -176.8   177.6   178.8    85.2      10.2    11.8    15.4    13.7
ARG  -180 -110     0    3 2 2 2  0.038220   -67.7   179.1  -179.0   176.3       9.7    13.3    14.6    21.0
ARG  -180 -110     0    2 1 2 2  0.030621  -177.0    67.4   177.0   171.0      11.6    14.0    16.0    20.7
ARG  -180 -110     0    1 2 2 2  0.026306    66.5  -177.6  -178.9  -177.2      11.2    13.9    13.0    21.2
ARG  -180 -110     0    2 2 3 1  0.024598  -174.4   178.1   -63.4   105.1      14.8    12.8    19.3    13.3
ARG  -180 -110     0    3 2 3 2  0.023182   -67.0   179.5   -67.9   173.2       9.7    14.4    13.7    22.6
ARG  -180 -110     0    3 2 1 2  0.021250   -66.7   178.5    65.6  -170.1      12.0    16.5    12.8    21.3
ARG  -180 -110     0    3 2 2 3  0.020954   -68.1  -179.7  -176.3   -82.7       9.6    12.7    13.9    11.9
ARG  -180 -110     0    1 2 2 1  0.020555    65.3   180.0   178.0    85.7       9.0    11.2    13.7    11.8
ARG  -180 -110     0    1 2 2 3  0.020160    66.4  -175.2  -177.5   -82.5       9.1    12.6    11.9    15.2
ARG  -180 -110     0    2 2 1 3  0.019764  -176.7   178.8    63.4  -103.7      13.1    15.2    16.4    10.3
ARG  -180 -110     0    2 1 1 2  0.018777   179.4    65.8    65.3  -170.9      11.3    11.5    11.5    18.6
ARG  -180 -110     0    3 2 3 3  0.018568   -68.4  -170.6   -64.5   -85.4      10.6    11.1    13.0    10.5
ARG  -180 -110     0    2 1 2 1  0.018324   179.4    66.2  -178.6    85.1       9.2    11.3     8.4    12.0
ARG  -180 -110     0    3 2 2 1  0.016706   -66.9   179.7   178.7    86.7       9.3    13.6    14.6    15.6
ARG  -180 -110     0    1 2 1 2  0.016455    64.1  -175.8    68.0  -172.6      10.6    15.2    15.3    22.0
ARG  -180 -110     0    1 2 3 2  0.015515    63.3  -176.6   -66.8   173.1      11.4    14.2    13.6    22.3
ARG  -180 -110     0    2 1 2 3  0.015004   178.1    66.9  -178.7   -85.3      10.9    10.9    10.8    12.4
ARG  -180 -110     0    3 2 1 1  0.013641   -66.2   179.5    66.1    84.3      10.5    12.2    11.4    12.1
ARG  -180 -110     0    2 1 1 1  0.013014  -176.5    65.8    60.2    80.8      13.7    12.2    12.7    15.8
ARG  -180 -110     0    3 3 2 2  0.009848   -62.7   -72.4  -177.9  -177.8       8.8    15.0    15.0    20.4
ARG  -180 -110     0    1 2 1 1  0.009355    62.0   177.8    64.9    84.4      14.2    15.7    12.0    12.2
ARG  -180 -110     0    1 2 3 3  0.008801    62.9   179.9   -69.2   -82.5      10.6    15.6    13.0    12.8
ARG  -180 -110     0    3 3 2 3  0.008235   -63.2   -69.8  -175.2   -87.0       8.0    10.8     8.8    13.2
ARG  -180 -110     0    3 3 3 3  0.006837   -62.8   -68.8   -60.8   -83.5       9.6    12.2     9.5    10.0
ARG  -180 -110     0    3 3 3 2  0.006270   -63.6   -67.9   -65.0   169.4      12.9    15.2    12.3    22.2
ARG  -180 -110     0    2 1 3 2  0.005696  -175.6    79.6   -90.4   172.4      15.8    16.3    17.2    22.2
ARG  -180 -110     0    2 3 3 2  0.005551  -170.2   -91.1   -67.4   170.0      21.5    15.0    13.7    22.7
ARG  -180 -110     0    2 3 2 2  0.005078  -171.3   -87.2  -179.0  -176.1      19.4    12.2    15.0    16.1
ARG  -180 -110     0    3 3 2 1  0.004618   -62.6   -68.9   179.4    83.8       9.4    12.4    15.8    14.3
ARG  -180 -110     0    3 2 3 1  0.004247   -68.9  -175.6   -68.5   102.2      12.3     9.4    15.4    10.1
ARG  -180 -110     0    3 2 1 3  0.003080   -67.2  -178.5    63.1  -101.8       9.7    12.1    19.5    15.4
ARG  -180 -110     0    1 2 1 3  0.002854    65.1  -178.6    61.1  -104.5       9.4    11.3    13.6    10.5
ARG  -180 -110     0    2 3 2 3  0.002711  -171.0   -84.3  -176.8   -81.1      15.3    11.6     9.2    11.9
ARG  -180 -110     0    1 2 3 1  0.002464    63.8  -171.9   -64.5   102.9      13.0    17.8    16.4    11.6
ARG  -180 -110     0    2 3 3 3  0.002399  -165.9   -84.4   -59.4   -82.3      19.0    17.4    10.4    10.5
ARG  -180 -110     0    2 1 3 3  0.002307  -178.7    78.6   -78.3   -84.6       9.9    13.2    15.9    11.1
ARG  -180 -110     0    2 1 1 3  0.002099  -173.6    68.1    67.3  -103.0      13.0    11.0    18.7    11.8
ARG  -180 -110     0    3 1 2 2  0.002020   -85.8    70.4   174.6   179.0      12.6    15.8    13.0    23.2
ARG  -180 -110     0    1 1 2 2  0.001980    53.9    87.8  -178.5   178.1      18.9    13.9    18.0    22.0
ARG  -180 -110     0    3 3 1 2  0.001488   -64.3   -80.3    78.7  -165.9      11.4    17.9    19.3    21.7
ARG  -180 -110     0    2 3 2 1  0.001438  -171.4   -85.4  -174.0    84.2      17.6    10.5    19.3    13.5
ARG  -180 -110     0    3 3 1 1  0.001334   -63.9   -76.1    80.0    79.6      11.1    14.3    15.3    11.9
ARG  -180 -110     0    1 3 3 2  0.001198    63.7   -78.1   -64.2   169.9      23.4    19.1    11.7    22.2
ARG  -180 -110     0    1 3 2 2  0.001180    57.6   -83.1  -176.1  -178.4      25.1    19.9    13.8    21.2
ARG  -180 -110     0    1 1 1 2  0.001102    59.2    85.4    68.2  -166.2      23.2    16.6    15.4    25.4
ARG  -180 -110     0    3 3 3 1  0.000984   -64.9   -74.5   -79.7    95.0      15.0    15.1    20.6    24.6
ARG  -180 -110     0    1 1 2 3  0.000971    53.5    87.8  -176.0   -81.1      20.2    11.8    17.5    12.2
ARG  -180 -110     0    3 1 2 3  0.000918   -80.8    79.3   177.3   -81.8      15.4    17.9    13.4    13.9
ARG  -180 -110     0    3 1 1 2  0.000896   -83.1    81.9    69.8  -178.0      21.5    22.3    15.1    22.8
ARG  -180 -110     0    2 3 3 1  0.000878  -170.0   -92.9   -72.5   104.0      17.5    16.3    21.3    12.6
ARG  -180 -110     0    1 3 2 3  0.000865    68.7   -75.7  -177.8   -85.7      21.8    16.5     8.5    13.1
ARG  -180 -110     0    1 1 2 1  0.000742    54.5    86.6   178.2    85.5      19.0    13.0    13.1    12.6
ARG  -180 -110     0    1 1 1 1  0.000538    55.4    79.7    62.4    82.3      19.8    16.1    15.0    11.9
ARG  -180 -110     0    1 3 3 3  0.000529    63.8   -78.2   -59.5   -83.3      22.0    18.5     9.1    10.3
ARG  -180 -110     0    3 1 1 1  0.000524   -79.0    87.7    66.3    84.2      15.9    20.1    21.7    12.8
ARG  -180 -110     0    3 1 2 1  0.000494   -78.6    73.8  -179.4    85.1      19.7    15.9    13.6    16.8
ARG  -180 -110     0    2 1 3 1  0.000487  -176.1    81.2   -80.9   103.3      14.0    15.7    21.4    13.6
ARG  -180 -110     0    2 3 1 2  0.000455  -166.0   -82.2    78.0  -172.4      22.1    16.5    18.7    22.4
ARG  -180 -110     0    1 1 3 2  0.000380    50.0    82.4   -92.5   169.0      23.4    13.6    15.5    21.6
ARG  -180 -110     0    1 3 1 2  0.000214    63.2   -85.5    80.7  -172.0      22.7    21.4    19.3    22.0
ARG  -180 -110     0    3 3 1 3  0.000200   -62.5   -80.5    71.6  -105.6       9.3    15.3    17.1    11.9
ARG  -180 -110     0    1 3 1 1  0.000196    65.2   -85.1    84.2    84.5      23.2    20.9    18.8    13.8
ARG  -180 -110     0    1 3 2 1  0.000191    63.6   -78.2  -179.8    85.7      23.8    18.9    16.6    14.3
ARG  -180 -110     0    2 3 1 1  0.000171  -169.7   -83.6    80.9    82.5      19.6    16.7    16.4    12.8
ARG  -180 -110     0    3 1 3 2  0.000133   -85.1    77.1   -91.5   168.7      16.5    15.6    15.3    22.1
ARG  -180 -110     0    3 1 1 3  0.000087   -80.8    86.2    67.4  -101.7      17.2    21.5    18.2    12.9
ARG  -180 -110     0    3 1 3 3  0.000086   -81.6    78.0   -79.6   -84.1      16.5    16.2    20.0    10.7
ARG  -180 -110     0    1 3 3 1  0.000058    63.6   -77.9   -77.1   102.9      23.8    19.7    21.6    14.2
ARG  -180 -110     0    1 1 3 3  0.000057    54.5    83.5   -77.1   -84.1      21.5    14.5    19.2    10.7
ARG  -180 -110     0    1 1 1 3  0.000057    54.5    79.4    64.6  -103.2      21.5    17.2    16.6    12.5
ARG  -180 -110     0    2 3 1 3  0.000043  -169.7   -83.6    71.6  -103.2      19.6    16.7    19.4    12.5
ARG  -180 -110     0    1 1 3 1  0.000015    54.5    83.5   -78.4   102.9      21.5    14.5    20.8    14.2
ARG  -180 -110     0    3 1 3 1  0.000013   -82.6    77.9   -78.4   102.9      17.0    17.0    20.8    14.2
ARG  -180 -110     0    1 3 1 3  0.000010    63.6   -82.1    71.6  -103.2      23.8    19.5    19.4    12.5
ARG  -180 -100     0    2 2 2 2  0.119212  -176.9   176.2   178.8  -179.4       9.6    11.4    14.1    21.4
ARG  -180 -100     0    2 2 1 2  0.079999  -174.0   177.1    67.8  -167.6      13.6    16.8    13.6    22.4
ARG  -180 -100     0    2 2 3 2  0.070060  -175.3   179.7   -64.7   165.0      14.4    17.4    16.7    23.7
ARG  -180 -100     0    2 2 2 3  0.069702  -177.5   176.5  -177.8   -85.2       9.6    10.8    11.7    11.6
ARG  -180 -100     0    2 2 1 1  0.067123  -177.3   178.6    64.9    80.8       9.5    14.7    13.3    12.5
ARG  -180 -100     0    2 2 3 3  0.063827  -175.6   179.6   -65.0   -82.6      11.4    11.9    12.1    10.8
ARG  -180 -100     0    2 2 2 1  0.055030  -176.8   177.6   178.8    85.2      10.2    11.8    15.4    13.7
ARG  -180 -100     0    2 1 2 2  0.032606  -177.0    67.4   177.0   171.0      11.6    14.0    16.0    20.7
ARG  -180 -100     0    1 2 2 2  0.030338    66.5  -177.6  -178.9  -177.2      11.2    13.9    13.0    21.2
ARG  -180 -100     0    3 2 2 2  0.026413   -67.7   179.1  -179.0   176.3       9.7    13.3    14.6    21.0
ARG  -180 -100     0    2 2 3 1  0.026192  -174.4   178.1   -63.4   105.1      14.8    12.8    19.3    13.3
ARG  -180 -100     0    1 2 2 1  0.023706    65.3   180.0   178.0    85.7       9.0    11.2    13.7    11.8
ARG  -180 -100     0    1 2 2 3  0.023251    66.4  -175.2  -177.5   -82.5       9.1    12.6    11.9    15.2
ARG  -180 -100     0    2 2 1 3  0.021045  -176.7   178.8    63.4  -103.7      13.1    15.2    16.4    10.3
ARG  -180 -100     0    2 1 1 2  0.019994   179.4    65.8    65.3  -170.9      11.3    11.5    11.5    18.6
ARG  -180 -100     0    2 1 2 1  0.019512   179.4    66.2  -178.6    85.1       9.2    11.3     8.4    12.0
ARG  -180 -100     0    1 2 1 2  0.018977    64.1  -175.8    68.0  -172.6      10.6    15.2    15.3    22.0
ARG  -180 -100     0    1 2 3 2  0.017893    63.3  -176.5   -66.7   173.2      11.4    14.2    13.6    22.4
ARG  -180 -100     0    3 2 3 2  0.016020   -67.0   179.5   -67.9   173.2       9.7    14.4    13.7    22.6
ARG  -180 -100     0    2 1 2 3  0.015976   178.1    66.9  -178.7   -85.3      10.9    10.9    10.8    12.4
ARG  -180 -100     0    3 2 1 2  0.014685   -66.7   178.5    65.6  -170.1      12.0    16.5    12.8    21.3
ARG  -180 -100     0    3 2 2 3  0.014481   -68.1  -179.7  -176.3   -82.7       9.6    12.7    13.9    11.9
ARG  -180 -100     0    2 1 1 1  0.013858  -176.5    65.8    60.2    80.8      13.7    12.2    12.7    15.8
ARG  -180 -100     0    3 2 3 3  0.012832   -68.4  -170.6   -64.5   -85.4      10.6    11.1    13.0    10.5
ARG  -180 -100     0    3 2 2 1  0.011545   -66.9   179.7   178.7    86.7       9.3    13.6    14.6    15.6
ARG  -180 -100     0    1 2 1 1  0.010789    62.0   177.8    64.9    84.4      14.2    15.7    12.0    12.2
ARG  -180 -100     0    1 2 3 3  0.010150    62.9   179.9   -69.2   -82.5      10.6    15.6    13.0    12.8
ARG  -180 -100     0    3 2 1 1  0.009427   -66.2   179.5    66.1    84.3      10.5    12.2    11.4    12.1
ARG  -180 -100     0    3 3 2 2  0.006806   -62.7   -72.4  -177.9  -177.8       8.8    15.0    15.0    20.4
ARG  -180 -100     0    2 1 3 2  0.006065  -175.6    79.6   -90.4   172.4      15.8    16.3    17.2    22.2
ARG  -180 -100     0    2 3 3 2  0.005911  -170.2   -91.1   -67.4   170.0      21.5    15.0    13.7    22.7
ARG  -180 -100     0    3 3 2 3  0.005691   -63.2   -69.8  -175.2   -87.0       8.0    10.8     8.8    13.2
ARG  -180 -100     0    2 3 2 2  0.005408  -171.3   -87.2  -179.0  -176.0      19.4    12.3    15.0    16.1
ARG  -180 -100     0    3 3 3 3  0.004725   -62.8   -68.8   -60.8   -83.5       9.6    12.2     9.5    10.0
ARG  -180 -100     0    3 3 3 2  0.004333   -63.6   -67.9   -65.0   169.4      12.9    15.2    12.3    22.2
ARG  -180 -100     0    1 2 1 3  0.003291    65.1  -178.6    61.1  -104.5       9.4    11.3    13.6    10.5
ARG  -180 -100     0    3 3 2 1  0.003191   -62.6   -68.9   179.4    83.8       9.4    12.4    15.8    14.3
ARG  -180 -100     0    3 2 3 1  0.002935   -68.9  -175.6   -68.5   102.2      12.3     9.4    15.4    10.1
ARG  -180 -100     0    2 3 2 3  0.002887  -171.0   -84.3  -176.8   -81.1      15.3    11.6     9.2    11.9
ARG  -180 -100     0    1 2 3 1  0.002842    63.8  -171.8   -64.5   102.9      13.0    17.9    16.4    11.6
ARG  -180 -100     0    2 3 3 3  0.002555  -165.9   -84.4   -59.4   -82.3      19.0    17.4    10.4    10.5
ARG  -180 -100     0    2 1 3 3  0.002457  -178.7    78.6   -78.3   -84.6       9.9    13.2    15.9    11.1
ARG  -180 -100     0    1 1 2 2  0.002284    53.9    87.8  -178.5   178.1      18.9    13.9    18.0    22.0
ARG  -180 -100     0    2 1 1 3  0.002235  -173.6    68.1    67.3  -103.0      13.0    11.0    18.7    11.8
ARG  -180 -100     0    3 2 1 3  0.002129   -67.2  -178.5    63.1  -101.8       9.7    12.1    19.5    15.4
ARG  -180 -100     0    2 3 2 1  0.001532  -171.4   -85.4  -174.0    84.2      17.6    10.5    19.3    13.5
ARG  -180 -100     0    3 1 2 2  0.001396   -85.8    70.4   174.6   179.0      12.6    15.8    13.0    23.2
ARG  -180 -100     0    1 3 3 2  0.001381    63.7   -78.1   -64.2   169.9      23.4    19.1    11.7    22.2
ARG  -180 -100     0    1 3 2 2  0.001361    57.6   -83.1  -176.1  -178.4      25.1    19.9    13.8    21.2
ARG  -180 -100     0    1 1 1 2  0.001270    59.2    85.4    68.2  -166.2      23.2    16.6    15.4    25.4
ARG  -180 -100     0    1 1 2 3  0.001120    53.5    87.8  -176.0   -81.1      20.2    11.8    17.5    12.2
ARG  -180 -100     0    3 3 1 2  0.001028   -64.3   -80.3    78.7  -165.9      11.4    17.9    19.3    21.7
ARG  -180 -100     0    1 3 2 3  0.000997    68.7   -75.7  -177.8   -85.7      21.8    16.5     8.5    13.1
ARG  -180 -100     0    2 3 3 1  0.000935  -170.0   -92.9   -72.5   104.0      17.5    16.3    21.3    12.6
ARG  -180 -100     0    3 3 1 1  0.000922   -63.9   -76.1    80.0    79.6      11.1    14.3    15.3    11.9
ARG  -180 -100     0    1 1 2 1  0.000856    54.5    86.6   178.2    85.5      19.0    13.0    13.1    12.6
ARG  -180 -100     0    3 3 3 1  0.000680   -64.9   -74.5   -79.7    95.0      15.0    15.1    20.6    24.6
ARG  -180 -100     0    3 1 2 3  0.000635   -80.8    79.3   177.3   -81.8      15.4    17.9    13.4    13.9
ARG  -180 -100     0    1 1 1 1  0.000621    55.4    79.7    62.4    82.3      19.8    16.1    15.0    11.9
ARG  -180 -100     0    3 1 1 2  0.000619   -83.1    81.9    69.8  -178.0      21.5    22.3    15.1    22.8
ARG  -180 -100     0    1 3 3 3  0.000610    63.8   -78.2   -59.5   -83.3      22.0    18.5     9.1    10.3
ARG  -180 -100     0    2 1 3 1  0.000518  -176.1    81.2   -80.9   103.3      14.0    15.7    21.4    13.6
ARG  -180 -100     0    2 3 1 2  0.000485  -166.0   -82.2    78.0  -172.4      22.1    16.5    18.7    22.4
ARG  -180 -100     0    1 1 3 2  0.000439    50.0    82.4   -92.5   169.0      23.4    13.6    15.5    21.6
ARG  -180 -100     0    3 1 1 1  0.000362   -79.0    87.7    66.3    84.2      15.9    20.1    21.7    12.8
ARG  -180 -100     0    3 1 2 1  0.000342   -78.6    73.8  -179.4    85.1      19.7    15.9    13.6    16.8
ARG  -180 -100     0    1 3 1 2  0.000246    63.2   -85.5    80.7  -172.0      22.7    21.4    19.3    22.0
ARG  -180 -100     0    1 3 1 1  0.000227    65.2   -85.1    84.2    84.5      23.2    20.9    18.8    13.8
ARG  -180 -100     0    1 3 2 1  0.000220    63.6   -78.2  -179.8    85.7      23.8    18.9    16.6    14.3
ARG  -180 -100     0    2 3 1 1  0.000183  -169.7   -83.6    80.9    82.5      19.6    16.7    16.4    12.8
ARG  -180 -100     0    3 3 1 3  0.000138   -62.5   -80.5    71.6  -105.6       9.3    15.3    17.1    11.9
ARG  -180 -100     0    3 1 3 2  0.000092   -85.1    77.1   -91.5   168.7      16.5    15.6    15.3    22.1
ARG  -180 -100     0    1 3 3 1  0.000067    63.6   -77.9   -77.1   102.9      23.8    19.7    21.6    14.2
ARG  -180 -100     0    1 1 3 3  0.000066    54.5    83.5   -77.1   -84.1      21.5    14.5    19.2    10.7
ARG  -180 -100     0    1 1 1 3  0.000066    54.5    79.4    64.6  -103.2      21.5    17.2    16.6    12.5
ARG  -180 -100     0    3 1 3 3  0.000060   -81.6    78.0   -79.6   -84.1      16.5    16.2    20.0    10.7
ARG  -180 -100     0    3 1 1 3  0.000060   -80.8    86.2    67.4  -101.7      17.2    21.5    18.2    12.9
ARG  -180 -100     0    2 3 1 3  0.000046  -169.7   -83.6    71.6  -103.2      19.6    16.7    19.4    12.5
ARG  -180 -100     0    1 1 3 1  0.000017    54.5    83.5   -78.4   102.9      21.5    14.5    20.8    14.2
ARG  -180 -100     0    1 3 1 3  0.000012    63.6   -82.1    71.6  -103.2      23.8    19.5    19.4    12.5
ARG  -180 -100     0    3 1 3 1  0.000009   -82.6    77.9   -78.4   102.9      17.0    17.0    20.8    14.2
ARG  -180  -90     0    2 2 2 2  0.128574  -176.9   176.3   178.8  -179.4       9.6    11.3    14.1    21.4
ARG  -180  -90     0    2 2 1 2  0.086282  -174.0   177.1    67.8  -167.6      13.6    16.8    13.6    22.4
ARG  -180  -90     0    2 2 3 2  0.075562  -175.4   179.7   -64.7   165.0      14.4    17.4    16.7    23.7
ARG  -180  -90     0    2 2 2 3  0.075176  -177.5   176.5  -177.8   -85.2       9.6    10.8    11.7    11.6
ARG  -180  -90     0    2 2 1 1  0.072394  -177.3   178.6    64.9    80.8       9.5    14.7    13.3    12.5
ARG  -180  -90     0    2 2 3 3  0.068839  -175.6   179.6   -65.0   -82.6      11.4    11.9    12.1    10.8
ARG  -180  -90     0    2 2 2 1  0.059351  -176.8   177.6   178.8    85.2      10.2    11.8    15.4    13.7
ARG  -180  -90     0    2 1 2 2  0.035167  -177.0    67.4   177.0   171.0      11.6    14.0    16.0    20.7
ARG  -180  -90     0    1 2 2 2  0.028724    66.5  -177.6  -178.9  -177.2      11.2    13.9    13.0    21.2
ARG  -180  -90     0    2 2 3 1  0.028249  -174.4   178.1   -63.4   105.1      14.8    12.8    19.3    13.3
ARG  -180  -90     0    2 2 1 3  0.022698  -176.7   178.8    63.4  -103.7      13.1    15.2    16.4    10.3
ARG  -180  -90     0    1 2 2 1  0.022445    65.3   180.0   178.0    85.7       9.0    11.2    13.7    11.8
ARG  -180  -90     0    1 2 2 3  0.022014    66.4  -175.2  -177.5   -82.5       9.1    12.6    11.9    15.2
ARG  -180  -90     0    2 1 1 2  0.021564   179.4    65.8    65.3  -170.9      11.3    11.5    11.5    18.6
ARG  -180  -90     0    2 1 2 1  0.021044   179.3    66.2  -178.6    85.1       9.2    11.3     8.4    12.0
ARG  -180  -90     0    1 2 1 2  0.017968    64.1  -175.8    68.0  -172.6      10.6    15.2    15.3    22.0
ARG  -180  -90     0    3 2 2 2  0.017596   -67.7   179.1  -179.0   176.3       9.7    13.3    14.6    21.0
ARG  -180  -90     0    2 1 2 3  0.017231   178.1    66.9  -178.7   -85.3      10.9    10.9    10.8    12.4
ARG  -180  -90     0    1 2 3 2  0.016941    63.4  -176.5   -66.7   173.2      11.4    14.2    13.7    22.5
ARG  -180  -90     0    2 1 1 1  0.014946  -176.5    65.8    60.2    80.8      13.7    12.2    12.7    15.8
ARG  -180  -90     0    3 2 3 2  0.010673   -66.9   179.5   -67.9   173.2       9.7    14.4    13.7    22.6
ARG  -180  -90     0    1 2 1 1  0.010215    62.0   177.8    64.9    84.4      14.2    15.7    12.0    12.2
ARG  -180  -90     0    3 2 1 2  0.009783   -66.7   178.5    65.6  -170.1      12.0    16.5    12.8    21.3
ARG  -180  -90     0    3 2 2 3  0.009647   -68.1  -179.7  -176.3   -82.7       9.6    12.7    13.9    11.9
ARG  -180  -90     0    1 2 3 3  0.009611    62.9   179.9   -69.2   -82.5      10.6    15.6    13.0    12.8
ARG  -180  -90     0    3 2 3 3  0.008548   -68.4  -170.6   -64.5   -85.4      10.6    11.1    13.0    10.5
ARG  -180  -90     0    3 2 2 1  0.007691   -66.9   179.7   178.7    86.7       9.3    13.6    14.6    15.6
ARG  -180  -90     0    2 1 3 2  0.006541  -175.6    79.6   -90.4   172.4      15.8    16.3    17.2    22.2
ARG  -180  -90     0    2 3 3 2  0.006375  -170.2   -91.1   -67.4   170.0      21.5    15.0    13.7    22.7
ARG  -180  -90     0    3 2 1 1  0.006280   -66.2   179.5    66.1    84.3      10.5    12.2    11.4    12.1
ARG  -180  -90     0    2 3 2 2  0.005832  -171.3   -87.2  -179.0  -176.0      19.4    12.3    15.0    16.1
ARG  -180  -90     0    3 3 2 2  0.004534   -62.7   -72.4  -177.9  -177.8       8.9    15.0    15.0    20.4
ARG  -180  -90     0    3 3 2 3  0.003791   -63.2   -69.8  -175.2   -87.0       8.0    10.8     8.8    13.2
ARG  -180  -90     0    3 3 3 3  0.003148   -62.8   -68.8   -60.8   -83.5       9.6    12.2     9.5    10.0
ARG  -180  -90     0    1 2 1 3  0.003116    65.1  -178.6    61.1  -104.5       9.4    11.3    13.6    10.5
ARG  -180  -90     0    2 3 2 3  0.003114  -171.0   -84.3  -176.8   -81.1      15.3    11.6     9.2    11.9
ARG  -180  -90     0    3 3 3 2  0.002887   -63.6   -67.9   -65.0   169.4      12.9    15.2    12.3    22.2
ARG  -180  -90     0    2 3 3 3  0.002756  -165.9   -84.4   -59.4   -82.3      19.0    17.4    10.4    10.5
ARG  -180  -90     0    1 2 3 1  0.002691    63.7  -171.7   -64.5   102.9      13.0    17.9    16.4    11.6
ARG  -180  -90     0    2 1 3 3  0.002650  -178.7    78.6   -78.3   -84.6       9.9    13.2    15.9    11.1
ARG  -180  -90     0    2 1 1 3  0.002410  -173.6    68.1    67.3  -103.0      13.0    11.0    18.7    11.8
ARG  -180  -90     0    1 1 2 2  0.002162    53.9    87.8  -178.5   178.1      18.9    13.9    18.0    22.0
ARG  -180  -90     0    3 3 2 1  0.002126   -62.6   -68.9   179.4    83.8       9.4    12.4    15.8    14.3
ARG  -180  -90     0    3 2 3 1  0.001955   -68.9  -175.6   -68.5   102.2      12.3     9.4    15.4    10.1
ARG  -180  -90     0    2 3 2 1  0.001652  -171.4   -85.4  -174.0    84.2      17.6    10.5    19.3    13.5
ARG  -180  -90     0    3 2 1 3  0.001418   -67.2  -178.5    63.1  -101.8       9.7    12.1    19.5    15.4
ARG  -180  -90     0    1 3 3 2  0.001308    63.7   -78.1   -64.2   169.9      23.4    19.1    11.7    22.2
ARG  -180  -90     0    1 3 2 2  0.001289    57.6   -83.1  -176.1  -178.4      25.1    19.9    13.8    21.2
ARG  -180  -90     0    1 1 1 2  0.001203    59.2    85.4    68.2  -166.2      23.2    16.6    15.4    25.4
ARG  -180  -90     0    1 1 2 3  0.001060    53.5    87.8  -176.0   -81.1      20.2    11.8    17.5    12.2
ARG  -180  -90     0    2 3 3 1  0.001008  -170.0   -92.9   -72.5   104.0      17.5    16.3    21.3    12.6
ARG  -180  -90     0    1 3 2 3  0.000944    68.7   -75.7  -177.8   -85.7      21.8    16.5     8.5    13.1
ARG  -180  -90     0    3 1 2 2  0.000930   -85.8    70.4   174.6   179.0      12.6    15.8    13.0    23.2
ARG  -180  -90     0    1 1 2 1  0.000810    54.5    86.6   178.2    85.5      19.0    13.0    13.1    12.6
ARG  -180  -90     0    3 3 1 2  0.000685   -64.3   -80.3    78.7  -165.9      11.4    17.9    19.3    21.7
ARG  -180  -90     0    3 3 1 1  0.000614   -63.9   -76.1    80.0    79.6      11.1    14.3    15.3    11.9
ARG  -180  -90     0    1 1 1 1  0.000588    55.4    79.7    62.4    82.3      19.8    16.1    15.0    11.9
ARG  -180  -90     0    1 3 3 3  0.000578    63.8   -78.2   -59.5   -83.3      22.0    18.5     9.1    10.3
ARG  -180  -90     0    2 1 3 1  0.000559  -176.1    81.2   -80.9   103.3      14.0    15.7    21.4    13.6
ARG  -180  -90     0    2 3 1 2  0.000523  -166.0   -82.2    78.0  -172.4      22.1    16.5    18.7    22.4
ARG  -180  -90     0    3 3 3 1  0.000453   -64.9   -74.5   -79.7    95.0      15.0    15.1    20.6    24.6
ARG  -180  -90     0    3 1 2 3  0.000423   -80.8    79.3   177.3   -81.8      15.4    17.9    13.4    13.9
ARG  -180  -90     0    1 1 3 2  0.000415    50.0    82.4   -92.5   169.0      23.4    13.6    15.5    21.6
ARG  -180  -90     0    3 1 1 2  0.000413   -83.1    81.9    69.8  -178.0      21.5    22.3    15.1    22.8
ARG  -180  -90     0    3 1 1 1  0.000241   -79.0    87.7    66.3    84.2      15.9    20.1    21.7    12.8
ARG  -180  -90     0    1 3 1 2  0.000233    63.2   -85.5    80.7  -172.0      22.7    21.4    19.3    22.0
ARG  -180  -90     0    3 1 2 1  0.000228   -78.6    73.8  -179.4    85.1      19.7    15.9    13.6    16.8
ARG  -180  -90     0    1 3 1 1  0.000215    65.2   -85.1    84.2    84.5      23.2    20.9    18.8    13.8
ARG  -180  -90     0    1 3 2 1  0.000208    63.6   -78.2  -179.8    85.7      23.8    18.9    16.6    14.3
ARG  -180  -90     0    2 3 1 1  0.000197  -169.7   -83.6    80.9    82.5      19.6    16.7    16.4    12.8
ARG  -180  -90     0    3 3 1 3  0.000092   -62.5   -80.5    71.6  -105.6       9.3    15.3    17.1    11.9
ARG  -180  -90     0    1 3 3 1  0.000063    63.6   -77.9   -77.1   102.9      23.8    19.7    21.6    14.2
ARG  -180  -90     0    1 1 3 3  0.000062    54.5    83.5   -77.1   -84.1      21.5    14.5    19.2    10.7
ARG  -180  -90     0    1 1 1 3  0.000062    54.5    79.4    64.6  -103.2      21.5    17.2    16.6    12.5
ARG  -180  -90     0    3 1 3 2  0.000061   -85.1    77.1   -91.5   168.7      16.5    15.6    15.3    22.1
ARG  -180  -90     0    2 3 1 3  0.000050  -169.7   -83.6    71.6  -103.2      19.6    16.7    19.4    12.5
ARG  -180  -90     0    3 1 3 3  0.000040   -81.6    78.0   -79.6   -84.1      16.5    16.2    20.0    10.7
ARG  -180  -90     0    3 1 1 3  0.000040   -80.8    86.2    67.4  -101.7      17.2    21.5    18.2    12.9
ARG  -180  -90     0    1 1 3 1  0.000017    54.5    83.5   -78.4   102.9      21.5    14.5    20.8    14.2
ARG  -180  -90     0    1 3 1 3  0.000011    63.6   -82.1    71.6  -103.2      23.8    19.5    19.4    12.5
ARG  -180  -90     0    3 1 3 1  0.000006   -82.6    77.9   -78.4   102.9      17.0    17.0    20.8    14.2
ARG  -180  -80     0    2 2 2 2  0.127332  -176.9   176.3   178.8  -179.4       9.6    11.3    14.1    21.4
ARG  -180  -80     0    2 2 1 2  0.085448  -174.1   176.9    67.8  -167.7      13.6    16.7    13.7    22.5
ARG  -180  -80     0    2 2 3 2  0.074832  -175.4   179.7   -64.8   165.1      14.5    17.4    16.7    23.7
ARG  -180  -80     0    2 2 2 3  0.074450  -177.5   176.5  -177.8   -85.2       9.5    10.8    11.7    11.6
ARG  -180  -80     0    2 2 1 1  0.071695  -177.3   178.6    64.9    80.8       9.5    14.7    13.3    12.5
ARG  -180  -80     0    2 2 3 3  0.068174  -175.6   179.6   -65.0   -82.6      11.4    11.9    12.1    10.8
ARG  -180  -80     0    2 2 2 1  0.058778  -176.8   177.6   178.8    85.2      10.2    11.8    15.4    13.7
ARG  -180  -80     0    1 2 2 2  0.034990    66.5  -177.6  -178.9  -177.2      11.2    13.9    13.0    21.2
ARG  -180  -80     0    2 1 2 2  0.034827  -177.0    67.4   177.0   171.0      11.6    14.0    16.0    20.7
ARG  -180  -80     0    2 2 3 1  0.027976  -174.4   178.1   -63.4   105.1      14.8    12.8    19.3    13.3
ARG  -180  -80     0    1 2 2 1  0.027341    65.3   180.0   178.0    85.7       9.0    11.2    13.7    11.8
ARG  -180  -80     0    1 2 2 3  0.026816    66.4  -175.2  -177.5   -82.5       9.1    12.6    11.9    15.2
ARG  -180  -80     0    2 2 1 3  0.022479  -176.7   178.8    63.4  -103.7      13.1    15.2    16.4    10.3
ARG  -180  -80     0    1 2 1 2  0.021887    64.1  -175.8    68.0  -172.6      10.6    15.2    15.3    22.0
ARG  -180  -80     0    2 1 1 2  0.021356   179.4    65.8    65.3  -170.9      11.3    11.5    11.5    18.6
ARG  -180  -80     0    2 1 2 1  0.020841   179.3    66.2  -178.6    85.1       9.2    11.3     8.4    12.0
ARG  -180  -80     0    1 2 3 2  0.020637    63.4  -176.5   -66.7   173.2      11.4    14.2    13.7    22.5
ARG  -180  -80     0    2 1 2 3  0.017065   178.1    66.9  -178.7   -85.3      10.9    10.9    10.8    12.4
ARG  -180  -80     0    2 1 1 1  0.014802  -176.5    65.8    60.2    80.8      13.7    12.2    12.7    15.8
ARG  -180  -80     0    3 2 2 2  0.013068   -67.7   179.1  -179.0   176.3       9.7    13.3    14.6    21.0
ARG  -180  -80     0    1 2 1 1  0.012443    62.0   177.8    64.9    84.4      14.2    15.7    12.0    12.2
ARG  -180  -80     0    1 2 3 3  0.011707    62.9   179.9   -69.2   -82.5      10.6    15.6    13.0    12.8
ARG  -180  -80     0    3 2 3 2  0.007926   -66.9   179.5   -67.9   173.2       9.7    14.4    13.7    22.6
ARG  -180  -80     0    3 2 1 2  0.007265   -66.7   178.5    65.6  -170.1      12.0    16.5    12.8    21.3
ARG  -180  -80     0    3 2 2 3  0.007164   -68.1  -179.7  -176.3   -82.7       9.6    12.7    13.9    11.9
ARG  -180  -80     0    2 1 3 2  0.006478  -175.6    79.6   -90.4   172.4      15.8    16.3    17.2    22.2
ARG  -180  -80     0    3 2 3 3  0.006348   -68.4  -170.6   -64.5   -85.4      10.6    11.1    13.0    10.5
ARG  -180  -80     0    2 3 3 2  0.006314  -170.2   -91.1   -67.4   170.0      21.5    15.0    13.7    22.7
ARG  -180  -80     0    2 3 2 2  0.005776  -171.3   -87.2  -179.0  -176.1      19.4    12.2    15.0    16.1
ARG  -180  -80     0    3 2 2 1  0.005712   -66.9   179.7   178.7    86.7       9.3    13.6    14.6    15.6
ARG  -180  -80     0    3 2 1 1  0.004664   -66.2   179.5    66.1    84.3      10.5    12.2    11.4    12.1
ARG  -180  -80     0    1 2 1 3  0.003796    65.1  -178.6    61.1  -104.5       9.4    11.3    13.6    10.5
ARG  -180  -80     0    3 3 2 2  0.003367   -62.7   -72.4  -177.9  -177.8       8.9    15.0    15.0    20.4
ARG  -180  -80     0    1 2 3 1  0.003277    63.8  -171.8   -64.5   102.9      13.0    17.9    16.4    11.6
ARG  -180  -80     0    2 3 2 3  0.003083  -171.0   -84.3  -176.8   -81.1      15.3    11.6     9.2    11.9
ARG  -180  -80     0    3 3 2 3  0.002816   -63.2   -69.8  -175.2   -87.0       8.0    10.8     8.8    13.2
ARG  -180  -80     0    2 3 3 3  0.002729  -165.9   -84.4   -59.4   -82.3      19.0    17.4    10.4    10.5
ARG  -180  -80     0    1 1 2 2  0.002634    53.9    87.8  -178.5   178.1      18.9    13.9    18.0    22.0
ARG  -180  -80     0    2 1 3 3  0.002624  -178.7    78.6   -78.3   -84.6       9.9    13.2    15.9    11.1
ARG  -180  -80     0    2 1 1 3  0.002387  -173.6    68.1    67.3  -103.0      13.0    11.0    18.7    11.8
ARG  -180  -80     0    3 3 3 3  0.002338   -62.8   -68.8   -60.8   -83.5       9.6    12.2     9.5    10.0
ARG  -180  -80     0    3 3 3 2  0.002144   -63.6   -67.9   -65.0   169.4      12.9    15.2    12.3    22.2
ARG  -180  -80     0    2 3 2 1  0.001636  -171.4   -85.4  -174.0    84.2      17.6    10.5    19.3    13.5
ARG  -180  -80     0    1 3 3 2  0.001593    63.7   -78.1   -64.2   169.9      23.4    19.1    11.7    22.2
ARG  -180  -80     0    3 3 2 1  0.001579   -62.6   -68.9   179.4    83.8       9.4    12.4    15.8    14.3
ARG  -180  -80     0    1 3 2 2  0.001570    57.6   -83.1  -176.1  -178.4      25.1    19.9    13.8    21.2
ARG  -180  -80     0    1 1 1 2  0.001465    59.2    85.4    68.2  -166.2      23.2    16.6    15.4    25.4
ARG  -180  -80     0    3 2 3 1  0.001452   -68.9  -175.6   -68.5   102.2      12.3     9.4    15.4    10.1
ARG  -180  -80     0    1 1 2 3  0.001292    53.5    87.8  -176.0   -81.1      20.2    11.8    17.5    12.2
ARG  -180  -80     0    1 3 2 3  0.001150    68.7   -75.7  -177.8   -85.7      21.8    16.5     8.5    13.1
ARG  -180  -80     0    3 2 1 3  0.001053   -67.2  -178.5    63.1  -101.8       9.7    12.1    19.5    15.4
ARG  -180  -80     0    2 3 3 1  0.000999  -170.0   -92.9   -72.5   104.0      17.5    16.3    21.3    12.6
ARG  -180  -80     0    1 1 2 1  0.000987    54.5    86.6   178.2    85.5      19.0    13.0    13.1    12.6
ARG  -180  -80     0    1 1 1 1  0.000716    55.4    79.7    62.4    82.3      19.8    16.1    15.0    11.9
ARG  -180  -80     0    1 3 3 3  0.000704    63.8   -78.2   -59.5   -83.3      22.0    18.5     9.1    10.3
ARG  -180  -80     0    3 1 2 2  0.000691   -85.8    70.4   174.6   179.0      12.6    15.8    13.0    23.2
ARG  -180  -80     0    2 1 3 1  0.000553  -176.1    81.2   -80.9   103.3      14.0    15.7    21.4    13.6
ARG  -180  -80     0    2 3 1 2  0.000518  -166.0   -82.2    78.0  -172.4      22.1    16.5    18.7    22.4
ARG  -180  -80     0    3 3 1 2  0.000509   -64.3   -80.3    78.7  -165.9      11.4    17.9    19.3    21.7
ARG  -180  -80     0    1 1 3 2  0.000506    50.0    82.4   -92.5   169.0      23.4    13.6    15.5    21.6
ARG  -180  -80     0    3 3 1 1  0.000456   -63.9   -76.1    80.0    79.6      11.1    14.3    15.3    11.9
ARG  -180  -80     0    3 3 3 1  0.000337   -64.9   -74.5   -79.7    95.0      15.0    15.1    20.6    24.6
ARG  -180  -80     0    3 1 2 3  0.000314   -80.8    79.3   177.3   -81.8      15.4    17.9    13.4    13.9
ARG  -180  -80     0    3 1 1 2  0.000306   -83.1    81.9    69.8  -178.0      21.5    22.3    15.1    22.8
ARG  -180  -80     0    1 3 1 2  0.000284    63.2   -85.5    80.7  -172.0      22.7    21.4    19.3    22.0
ARG  -180  -80     0    1 3 1 1  0.000261    65.2   -85.1    84.2    84.5      23.2    20.9    18.8    13.8
ARG  -180  -80     0    1 3 2 1  0.000253    63.6   -78.2  -179.8    85.7      23.8    18.9    16.6    14.3
ARG  -180  -80     0    2 3 1 1  0.000195  -169.7   -83.6    80.9    82.5      19.6    16.7    16.4    12.8
ARG  -180  -80     0    3 1 1 1  0.000179   -79.0    87.7    66.3    84.2      15.9    20.1    21.7    12.8
ARG  -180  -80     0    3 1 2 1  0.000169   -78.6    73.8  -179.4    85.1      19.7    15.9    13.6    16.8
ARG  -180  -80     0    1 3 3 1  0.000077    63.6   -77.9   -77.1   102.9      23.8    19.7    21.6    14.2
ARG  -180  -80     0    1 1 3 3  0.000076    54.5    83.5   -77.1   -84.1      21.5    14.5    19.2    10.7
ARG  -180  -80     0    1 1 1 3  0.000076    54.5    79.4    64.6  -103.2      21.5    17.2    16.6    12.5
ARG  -180  -80     0    3 3 1 3  0.000068   -62.5   -80.5    71.6  -105.6       9.3    15.3    17.1    11.9
ARG  -180  -80     0    2 3 1 3  0.000049  -169.7   -83.6    71.6  -103.2      19.6    16.7    19.4    12.5
ARG  -180  -80     0    3 1 3 2  0.000045   -85.1    77.1   -91.5   168.7      16.5    15.6    15.3    22.1
ARG  -180  -80     0    3 1 3 3  0.000030   -81.6    78.0   -79.6   -84.1      16.5    16.2    20.0    10.7
ARG  -180  -80     0    3 1 1 3  0.000030   -80.8    86.2    67.4  -101.7      17.2    21.5    18.2    12.9
ARG  -180  -80     0    1 1 3 1  0.000020    54.5    83.5   -78.4   102.9      21.5    14.5    20.8    14.2
ARG  -180  -80     0    1 3 1 3  0.000014    63.6   -82.1    71.6  -103.2      23.8    19.5    19.4    12.5
ARG  -180  -80     0    3 1 3 1  0.000005   -82.6    77.9   -78.4   102.9      17.0    17.0    20.8    14.2
ARG  -180  -70     0    2 2 2 2  0.133285  -176.8   176.3   178.8  -179.5       9.6    11.3    14.1    21.4
ARG  -180  -70     0    2 2 1 2  0.089443  -174.1   176.8    67.8  -167.7      13.6    16.6    13.7    22.5
ARG  -180  -70     0    2 2 3 2  0.078331  -175.4   179.7   -64.8   165.2      14.5    17.5    16.7    23.7
ARG  -180  -70     0    2 2 2 3  0.077931  -177.5   176.5  -177.9   -85.2       9.5    10.8    11.7    11.6
ARG  -180  -70     0    2 2 1 1  0.075047  -177.3   178.6    64.9    80.8       9.5    14.7    13.3    12.5
ARG  -180  -70     0    2 2 3 3  0.071361  -175.6   179.6   -65.0   -82.6      11.4    11.9    12.0    10.7
ARG  -180  -70     0    2 2 2 1  0.061526  -176.8   177.6   178.8    85.2      10.2    11.8    15.4    13.7
ARG  -180  -70     0    2 1 2 2  0.036455  -177.0    67.4   177.0   171.0      11.6    14.0    16.0    20.7
ARG  -180  -70     0    1 2 2 2  0.030721    66.5  -177.6  -178.9  -177.2      11.2    13.9    13.0    21.2
ARG  -180  -70     0    2 2 3 1  0.029284  -174.4   178.1   -63.4   105.1      14.8    12.8    19.3    13.3
ARG  -180  -70     0    1 2 2 1  0.024005    65.3   180.0   178.0    85.7       9.0    11.2    13.7    11.8
ARG  -180  -70     0    1 2 2 3  0.023544    66.4  -175.2  -177.5   -82.5       9.1    12.6    11.9    15.2
ARG  -180  -70     0    2 2 1 3  0.023530  -176.7   178.8    63.4  -103.7      13.1    15.2    16.4    10.3
ARG  -180  -70     0    2 1 1 2  0.022354   179.4    65.8    65.3  -170.9      11.3    11.5    11.5    18.6
ARG  -180  -70     0    2 1 2 1  0.021815   179.3    66.2  -178.6    85.1       9.2    11.3     8.4    12.0
ARG  -180  -70     0    1 2 1 2  0.019216    64.1  -175.8    68.0  -172.6      10.6    15.2    15.3    22.0
ARG  -180  -70     0    1 2 3 2  0.018119    63.4  -176.5   -66.7   173.2      11.4    14.2    13.7    22.5
ARG  -180  -70     0    2 1 2 3  0.017862   178.1    66.9  -178.7   -85.3      10.9    10.9    10.8    12.4
ARG  -180  -70     0    2 1 1 1  0.015494  -176.5    65.8    60.2    80.8      13.7    12.2    12.7    15.8
ARG  -180  -70     0    1 2 1 1  0.010925    62.0   177.8    64.9    84.4      14.2    15.7    12.0    12.2
ARG  -180  -70     0    3 2 2 2  0.010515   -67.7   179.1  -179.0   176.3       9.7    13.3    14.6    21.0
ARG  -180  -70     0    1 2 3 3  0.010279    62.9   179.9   -69.2   -82.5      10.6    15.6    13.0    12.8
ARG  -180  -70     0    2 1 3 2  0.006781  -175.6    79.6   -90.4   172.4      15.8    16.3    17.2    22.2
ARG  -180  -70     0    2 3 3 2  0.006609  -170.2   -91.1   -67.4   170.0      21.5    15.0    13.7    22.7
ARG  -180  -70     0    3 2 3 2  0.006378   -67.0   179.5   -68.0   173.2       9.7    14.4    13.7    22.5
ARG  -180  -70     0    2 3 2 2  0.006046  -171.3   -87.2  -179.0  -176.1      19.4    12.2    15.0    16.0
ARG  -180  -70     0    3 2 1 2  0.005846   -66.7   178.5    65.6  -170.1      12.0    16.5    12.8    21.3
ARG  -180  -70     0    3 2 2 3  0.005765   -68.1  -179.7  -176.3   -82.7       9.6    12.7    13.9    11.9
ARG  -180  -70     0    3 2 3 3  0.005108   -68.4  -170.6   -64.5   -85.4      10.6    11.1    13.0    10.5
ARG  -180  -70     0    3 2 2 1  0.004596   -66.9   179.7   178.7    86.7       9.3    13.6    14.6    15.6
ARG  -180  -70     0    3 2 1 1  0.003753   -66.2   179.5    66.1    84.3      10.5    12.2    11.4    12.1
ARG  -180  -70     0    1 2 1 3  0.003333    65.1  -178.6    61.1  -104.5       9.4    11.3    13.6    10.5
ARG  -180  -70     0    2 3 2 3  0.003228  -171.0   -84.3  -176.8   -81.1      15.3    11.6     9.2    11.9
ARG  -180  -70     0    1 2 3 1  0.002878    63.8  -171.8   -64.5   102.9      13.0    17.8    16.4    11.6
ARG  -180  -70     0    2 3 3 3  0.002857  -165.9   -84.4   -59.4   -82.3      19.0    17.4    10.4    10.5
ARG  -180  -70     0    2 1 3 3  0.002747  -178.7    78.6   -78.3   -84.6       9.9    13.2    15.9    11.1
ARG  -180  -70     0    3 3 2 2  0.002709   -62.7   -72.4  -177.9  -177.8       8.9    15.0    15.0    20.4
ARG  -180  -70     0    2 1 1 3  0.002499  -173.6    68.1    67.3  -103.0      13.0    11.0    18.7    11.8
ARG  -180  -70     0    1 1 2 2  0.002313    53.9    87.8  -178.5   178.1      18.9    13.9    18.0    22.0
ARG  -180  -70     0    3 3 2 3  0.002266   -63.2   -69.8  -175.2   -87.0       8.0    10.8     8.8    13.2
ARG  -180  -70     0    3 3 3 3  0.001881   -62.8   -68.8   -60.8   -83.5       9.6    12.2     9.5    10.0
ARG  -180  -70     0    3 3 3 2  0.001725   -63.6   -67.9   -65.0   169.4      12.9    15.2    12.3    22.2
ARG  -180  -70     0    2 3 2 1  0.001712  -171.4   -85.4  -174.0    84.2      17.6    10.5    19.3    13.5
ARG  -180  -70     0    1 3 3 2  0.001398    63.7   -78.1   -64.2   169.9      23.4    19.1    11.7    22.2
ARG  -180  -70     0    1 3 2 2  0.001379    57.6   -83.1  -176.1  -178.4      25.1    19.9    13.8    21.2
ARG  -180  -70     0    1 1 1 2  0.001286    59.2    85.4    68.2  -166.2      23.2    16.6    15.4    25.4
ARG  -180  -70     0    3 3 2 1  0.001270   -62.6   -68.9   179.4    83.8       9.4    12.4    15.8    14.3
ARG  -180  -70     0    3 2 3 1  0.001168   -68.9  -175.6   -68.5   102.2      12.3     9.4    15.4    10.1
ARG  -180  -70     0    1 1 2 3  0.001134    53.5    87.8  -176.0   -81.1      20.2    11.8    17.5    12.2
ARG  -180  -70     0    2 3 3 1  0.001045  -170.0   -92.9   -72.5   104.0      17.5    16.3    21.3    12.6
ARG  -180  -70     0    1 3 2 3  0.001010    68.7   -75.7  -177.8   -85.7      21.8    16.5     8.5    13.1
ARG  -180  -70     0    1 1 2 1  0.000866    54.5    86.6   178.2    85.5      19.0    13.0    13.1    12.6
ARG  -180  -70     0    3 2 1 3  0.000847   -67.2  -178.5    63.1  -101.8       9.7    12.1    19.5    15.4
ARG  -180  -70     0    1 1 1 1  0.000629    55.4    79.7    62.4    82.3      19.8    16.1    15.0    11.9
ARG  -180  -70     0    1 3 3 3  0.000618    63.8   -78.2   -59.5   -83.3      22.0    18.5     9.1    10.3
ARG  -180  -70     0    2 1 3 1  0.000579  -176.1    81.2   -80.9   103.3      14.0    15.7    21.4    13.6
ARG  -180  -70     0    3 1 2 2  0.000556   -85.8    70.4   174.6   179.0      12.6    15.8    13.0    23.2
ARG  -180  -70     0    2 3 1 2  0.000542  -166.0   -82.2    78.0  -172.4      22.1    16.5    18.7    22.4
ARG  -180  -70     0    1 1 3 2  0.000444    50.0    82.4   -92.5   169.0      23.4    13.6    15.5    21.6
ARG  -180  -70     0    3 3 1 2  0.000409   -64.3   -80.3    78.7  -165.9      11.4    17.9    19.3    21.7
ARG  -180  -70     0    3 3 1 1  0.000367   -63.9   -76.1    80.0    79.6      11.1    14.3    15.3    11.9
ARG  -180  -70     0    3 3 3 1  0.000271   -64.9   -74.5   -79.7    95.0      15.0    15.1    20.6    24.6
ARG  -180  -70     0    3 1 2 3  0.000253   -80.8    79.3   177.3   -81.8      15.4    17.9    13.4    13.9
ARG  -180  -70     0    1 3 1 2  0.000249    63.2   -85.5    80.7  -172.0      22.7    21.4    19.3    22.0
ARG  -180  -70     0    3 1 1 2  0.000247   -83.1    81.9    69.8  -178.0      21.5    22.3    15.1    22.8
ARG  -180  -70     0    1 3 1 1  0.000229    65.2   -85.1    84.2    84.5      23.2    20.9    18.8    13.8
ARG  -180  -70     0    1 3 2 1  0.000223    63.6   -78.2  -179.8    85.7      23.8    18.9    16.6    14.3
ARG  -180  -70     0    2 3 1 1  0.000204  -169.7   -83.6    80.9    82.5      19.6    16.7    16.4    12.8
ARG  -180  -70     0    3 1 1 1  0.000144   -79.0    87.7    66.3    84.2      15.9    20.1    21.7    12.8
ARG  -180  -70     0    3 1 2 1  0.000136   -78.6    73.8  -179.4    85.1      19.7    15.9    13.6    16.8
ARG  -180  -70     0    1 3 3 1  0.000067    63.6   -77.9   -77.1   102.9      23.8    19.7    21.6    14.2
ARG  -180  -70     0    1 1 3 3  0.000067    54.5    83.5   -77.1   -84.1      21.5    14.5    19.2    10.7
ARG  -180  -70     0    1 1 1 3  0.000067    54.5    79.4    64.6  -103.2      21.5    17.2    16.6    12.5
ARG  -180  -70     0    3 3 1 3  0.000055   -62.5   -80.5    71.6  -105.6       9.3    15.3    17.1    11.9
ARG  -180  -70     0    2 3 1 3  0.000051  -169.7   -83.6    71.6  -103.2      19.6    16.7    19.4    12.5
ARG  -180  -70     0    3 1 3 2  0.000037   -85.1    77.1   -91.5   168.7      16.5    15.6    15.3    22.1
ARG  -180  -70     0    3 1 3 3  0.000024   -81.6    78.0   -79.6   -84.1      16.5    16.2    20.0    10.7
ARG  -180  -70     0    3 1 1 3  0.000024   -80.8    86.2    67.4  -101.7      17.2    21.5    18.2    12.9
ARG  -180  -70     0    1 1 3 1  0.000018    54.5    83.5   -78.4   102.9      21.5    14.5    20.8    14.2
ARG  -180  -70     0    1 3 1 3  0.000012    63.6   -82.1    71.6  -103.2      23.8    19.5    19.4    12.5
ARG  -180  -70     0    3 1 3 1  0.000004   -82.6    77.9   -78.4   102.9      17.0    17.0    20.8    14.2
ARG  -180  -60     0    2 2 2 2  0.127394  -176.8   176.3   178.8  -179.6       9.6    11.3    14.0    21.4
ARG  -180  -60     0    2 2 1 2  0.085490  -174.2   176.8    67.9  -167.2      13.6    16.5    13.6    22.8
ARG  -180  -60     0    2 2 3 2  0.074869  -175.4   179.7   -64.8   165.2      14.5    17.4    16.7    23.7
ARG  -180  -60     0    2 2 2 3  0.074486  -177.5   176.5  -177.9   -85.2       9.5    10.7    11.7    11.6
ARG  -180  -60     0    2 2 1 1  0.071730  -177.3   178.6    64.9    80.9       9.5    14.7    13.3    12.5
ARG  -180  -60     0    2 2 3 3  0.068207  -175.6   179.5   -65.0   -82.5      11.4    11.9    12.0    10.7
ARG  -180  -60     0    2 2 2 1  0.058807  -176.8   177.6   178.8    85.2      10.2    11.7    15.4    13.7
ARG  -180  -60     0    1 2 2 2  0.035722    66.5  -177.6  -178.9  -177.2      11.2    13.9    13.0    21.2
ARG  -180  -60     0    2 1 2 2  0.034844  -177.0    67.4   177.0   171.0      11.6    14.0    15.9    20.7
ARG  -180  -60     0    2 2 3 1  0.027990  -174.4   178.1   -63.4   105.1      14.8    12.8    19.3    13.3
ARG  -180  -60     0    1 2 2 1  0.027913    65.3   180.0   178.0    85.7       9.0    11.2    13.7    11.8
ARG  -180  -60     0    1 2 2 3  0.027377    66.4  -175.2  -177.5   -82.5       9.1    12.6    11.9    15.2
ARG  -180  -60     0    2 2 1 3  0.022490  -176.7   178.8    63.4  -103.7      13.1    15.2    16.4    10.3
ARG  -180  -60     0    1 2 1 2  0.022345    64.1  -175.8    68.0  -172.6      10.6    15.2    15.3    22.0
ARG  -180  -60     0    2 1 1 2  0.021366   179.5    65.8    65.3  -170.9      11.3    11.5    11.5    18.6
ARG  -180  -60     0    1 2 3 2  0.021068    63.4  -176.5   -66.7   173.2      11.4    14.2    13.6    22.5
ARG  -180  -60     0    2 1 2 1  0.020851   179.3    66.2  -178.6    85.1       9.2    11.3     8.4    12.0
ARG  -180  -60     0    2 1 2 3  0.017073   178.1    66.9  -178.7   -85.3      10.9    10.9    10.8    12.4
ARG  -180  -60     0    2 1 1 1  0.014809  -176.5    65.8    60.2    80.8      13.7    12.2    12.7    15.8
ARG  -180  -60     0    1 2 1 1  0.012704    62.0   177.8    64.9    84.4      14.2    15.7    12.0    12.2
ARG  -180  -60     0    3 2 2 2  0.012309   -67.7   179.1  -179.0   176.3       9.7    13.3    14.6    21.0
ARG  -180  -60     0    1 2 3 3  0.011952    62.9   179.9   -69.2   -82.5      10.6    15.6    13.0    12.8
ARG  -180  -60     0    3 2 3 2  0.007466   -67.0   179.4   -68.0   173.2       9.7    14.5    13.7    22.5
ARG  -180  -60     0    3 2 1 2  0.006844   -66.7   178.5    65.6  -170.1      12.0    16.5    12.8    21.3
ARG  -180  -60     0    3 2 2 3  0.006748   -68.1  -179.7  -176.3   -82.7       9.6    12.7    13.9    11.9
ARG  -180  -60     0    2 1 3 2  0.006481  -175.6    79.6   -90.4   172.4      15.8    16.3    17.2    22.2
ARG  -180  -60     0    2 3 3 2  0.006317  -170.2   -91.1   -67.4   170.0      21.5    15.0    13.7    22.7
ARG  -180  -60     0    3 2 3 3  0.005980   -68.4  -170.6   -64.5   -85.4      10.6    11.1    13.0    10.5
ARG  -180  -60     0    2 3 2 2  0.005779  -171.3   -87.3  -179.0  -176.2      19.3    12.2    14.9    16.0
ARG  -180  -60     0    3 2 2 1  0.005380   -66.9   179.7   178.7    86.7       9.3    13.6    14.6    15.6
ARG  -180  -60     0    3 2 1 1  0.004393   -66.2   179.5    66.1    84.3      10.5    12.2    11.4    12.1
ARG  -180  -60     0    1 2 1 3  0.003875    65.1  -178.6    61.1  -104.5       9.4    11.3    13.6    10.5
ARG  -180  -60     0    1 2 3 1  0.003346    63.8  -171.9   -64.5   102.9      13.0    17.8    16.4    11.6
ARG  -180  -60     0    3 3 2 2  0.003172   -62.7   -72.4  -177.9  -177.8       8.8    15.0    15.0    20.4
ARG  -180  -60     0    2 3 2 3  0.003085  -171.0   -84.3  -176.8   -81.1      15.3    11.6     9.2    11.9
ARG  -180  -60     0    2 3 3 3  0.002730  -165.9   -84.4   -59.4   -82.3      19.0    17.4    10.4    10.5
ARG  -180  -60     0    1 1 2 2  0.002689    53.9    87.8  -178.5   178.1      18.9    13.9    18.0    22.0
ARG  -180  -60     0    3 3 2 3  0.002652   -63.2   -69.8  -175.2   -87.0       8.0    10.8     8.8    13.2
ARG  -180  -60     0    2 1 3 3  0.002626  -178.7    78.6   -78.3   -84.6       9.9    13.2    15.9    11.1
ARG  -180  -60     0    2 1 1 3  0.002388  -173.6    68.1    67.3  -103.0      13.0    11.0    18.7    11.8
ARG  -180  -60     0    3 3 3 3  0.002202   -62.8   -68.8   -60.8   -83.5       9.6    12.2     9.5    10.0
ARG  -180  -60     0    3 3 3 2  0.002019   -63.6   -67.9   -65.0   169.4      12.9    15.2    12.3    22.2
ARG  -180  -60     0    2 3 2 1  0.001637  -171.4   -85.4  -174.0    84.2      17.6    10.5    19.3    13.5
ARG  -180  -60     0    1 3 3 2  0.001626    63.7   -78.1   -64.2   169.9      23.4    19.1    11.7    22.2
ARG  -180  -60     0    1 3 2 2  0.001603    57.5   -83.2  -176.0  -178.4      25.1    19.9    13.8    21.2
ARG  -180  -60     0    1 1 1 2  0.001496    59.2    85.4    68.2  -166.2      23.2    16.6    15.4    25.4
ARG  -180  -60     0    3 3 2 1  0.001487   -62.6   -68.9   179.4    83.8       9.4    12.4    15.8    14.3
ARG  -180  -60     0    3 2 3 1  0.001368   -68.9  -175.6   -68.5   102.2      12.3     9.4    15.4    10.1
ARG  -180  -60     0    1 1 2 3  0.001319    53.5    87.8  -176.0   -81.1      20.2    11.8    17.5    12.2
ARG  -180  -60     0    1 3 2 3  0.001174    68.8   -75.7  -177.8   -85.7      21.8    16.5     8.5    13.0
ARG  -180  -60     0    1 1 2 1  0.001007    54.5    86.6   178.2    85.5      19.0    13.0    13.1    12.6
ARG  -180  -60     0    2 3 3 1  0.000999  -170.0   -92.9   -72.5   104.0      17.5    16.3    21.3    12.6
ARG  -180  -60     0    3 2 1 3  0.000992   -67.2  -178.5    63.1  -101.8       9.7    12.1    19.5    15.4
ARG  -180  -60     0    1 1 1 1  0.000731    55.4    79.7    62.4    82.3      19.8    16.1    15.0    11.9
ARG  -180  -60     0    1 3 3 3  0.000719    63.8   -78.2   -59.5   -83.3      22.0    18.5     9.1    10.3
ARG  -180  -60     0    3 1 2 2  0.000651   -85.8    70.4   174.6   179.0      12.6    15.8    13.0    23.2
ARG  -180  -60     0    2 1 3 1  0.000554  -176.1    81.2   -80.9   103.3      14.0    15.7    21.4    13.6
ARG  -180  -60     0    2 3 1 2  0.000518  -166.0   -82.2    78.0  -172.4      22.1    16.5    18.7    22.4
ARG  -180  -60     0    1 1 3 2  0.000517    50.0    82.4   -92.5   169.0      23.4    13.6    15.5    21.6
ARG  -180  -60     0    3 3 1 2  0.000479   -64.3   -80.3    78.7  -165.9      11.4    17.9    19.3    21.7
ARG  -180  -60     0    3 3 1 1  0.000430   -63.9   -76.1    80.0    79.6      11.1    14.3    15.3    11.9
ARG  -180  -60     0    3 3 3 1  0.000317   -64.9   -74.5   -79.7    95.0      15.0    15.1    20.6    24.6
ARG  -180  -60     0    3 1 2 3  0.000296   -80.8    79.3   177.3   -81.8      15.4    17.9    13.4    13.9
ARG  -180  -60     0    1 3 1 2  0.000290    63.2   -85.5    80.7  -172.0      22.7    21.4    19.3    22.0
ARG  -180  -60     0    3 1 1 2  0.000289   -83.1    82.0    69.8  -177.9      21.5    22.3    15.1    22.8
ARG  -180  -60     0    1 3 1 1  0.000267    65.2   -85.1    84.2    84.5      23.2    20.9    18.8    13.8
ARG  -180  -60     0    1 3 2 1  0.000259    63.6   -78.2  -179.8    85.7      23.8    18.9    16.6    14.3
ARG  -180  -60     0    2 3 1 1  0.000195  -169.7   -83.6    80.9    82.5      19.6    16.7    16.4    12.8
ARG  -180  -60     0    3 1 1 1  0.000169   -79.0    87.7    66.3    84.2      15.9    20.1    21.7    12.8
ARG  -180  -60     0    3 1 2 1  0.000159   -78.6    73.8  -179.4    85.1      19.7    15.9    13.6    16.8
ARG  -180  -60     0    1 3 3 1  0.000078    63.6   -77.9   -77.1   102.9      23.8    19.7    21.6    14.2
ARG  -180  -60     0    1 1 1 3  0.000078    54.5    79.4    64.6  -103.2      21.5    17.2    16.6    12.5
ARG  -180  -60     0    1 1 3 3  0.000077    54.5    83.5   -77.1   -84.1      21.5    14.5    19.2    10.7
ARG  -180  -60     0    3 3 1 3  0.000064   -62.5   -80.5    71.6  -105.6       9.3    15.3    17.1    11.9
ARG  -180  -60     0    2 3 1 3  0.000049  -169.7   -83.6    71.6  -103.2      19.6    16.7    19.4    12.5
ARG  -180  -60     0    3 1 3 2  0.000043   -85.1    77.1   -91.5   168.7      16.5    15.6    15.3    22.1
ARG  -180  -60     0    3 1 3 3  0.000028   -81.6    78.0   -79.6   -84.1      16.5    16.2    20.0    10.7
ARG  -180  -60     0    3 1 1 3  0.000028   -80.8    86.2    67.4  -101.7      17.2    21.5    18.2    12.9
ARG  -180  -60     0    1 1 3 1  0.000021    54.5    83.5   -78.4   102.9      21.5    14.5    20.8    14.2
ARG  -180  -60     0    1 3 1 3  0.000014    63.6   -82.1    71.6  -103.2      23.8    19.5    19.4    12.5
ARG  -180  -60     0    3 1 3 1  0.000004   -82.6    77.9   -78.4   102.9      17.0    17.0    20.8    14.2
ARG  -180  -50     0    2 2 2 2  0.104562  -176.7   176.3   178.7  -179.6       9.6    11.3    14.0    21.4
ARG  -180  -50     0    2 2 1 2  0.070168  -174.2   176.7    68.1  -166.4      13.4    16.3    13.5    22.9
ARG  -180  -50     0    2 2 3 2  0.061450  -175.4   179.7   -64.9   165.2      14.4    17.4    16.6    23.6
ARG  -180  -50     0    2 2 2 3  0.061136  -177.4   176.5  -177.8   -85.1       9.5    10.7    11.7    11.5
ARG  -180  -50     0    1 2 2 2  0.059099    66.5  -177.6  -178.9  -177.2      11.1    13.9    12.9    21.1
ARG  -180  -50     0    2 2 1 1  0.058874  -177.4   178.5    64.8    80.9       9.5    14.7    13.3    12.6
ARG  -180  -50     0    2 2 3 3  0.055983  -175.6   179.4   -65.0   -82.5      11.4    11.9    12.0    10.7
ARG  -180  -50     0    2 2 2 1  0.048267  -176.8   177.5   178.8    85.2      10.2    11.7    15.4    13.7
ARG  -180  -50     0    1 2 2 1  0.046180    65.3   180.0   178.0    85.7       9.0    11.2    13.7    11.7
ARG  -180  -50     0    1 2 2 3  0.045293    66.4  -175.1  -177.5   -82.5       9.1    12.6    11.8    15.2
ARG  -180  -50     0    1 2 1 2  0.036968    64.0  -175.8    68.0  -172.6      10.6    15.1    15.2    22.0
ARG  -180  -50     0    1 2 3 2  0.034856    63.4  -176.6   -66.7   173.2      11.4    14.2    13.6    22.4
ARG  -180  -50     0    2 1 2 2  0.028599  -177.0    67.4   177.0   171.0      11.6    14.0    15.9    20.7
ARG  -180  -50     0    2 2 3 1  0.022974  -174.4   178.1   -63.4   105.1      14.8    12.8    19.3    13.3
ARG  -180  -50     0    1 2 1 1  0.021017    62.0   177.9    64.9    84.4      14.2    15.7    12.0    12.2
ARG  -180  -50     0    1 2 3 3  0.019773    62.9   179.9   -69.2   -82.5      10.6    15.6    13.0    12.8
ARG  -180  -50     0    2 2 1 3  0.018459  -176.7   178.8    63.4  -103.7      13.1    15.2    16.4    10.3
ARG  -180  -50     0    2 1 1 2  0.017537   179.6    65.9    65.3  -170.9      11.4    11.6    11.5    18.5
ARG  -180  -50     0    2 1 2 1  0.017114   179.3    66.2  -178.6    85.1       9.2    11.3     8.4    12.0
ARG  -180  -50     0    3 2 2 2  0.015505   -67.7   179.1  -179.0   176.3       9.7    13.3    14.6    21.0
ARG  -180  -50     0    2 1 2 3  0.014013   178.1    66.9  -178.7   -85.3      10.9    10.9    10.8    12.4
ARG  -180  -50     0    2 1 1 1  0.012155  -176.4    65.8    60.1    80.8      13.7    12.2    12.7    15.8
ARG  -180  -50     0    3 2 3 2  0.009404   -67.1   179.1   -68.2   173.2       9.6    14.7    13.7    22.4
ARG  -180  -50     0    3 2 1 2  0.008620   -66.7   178.5    65.6  -170.1      12.0    16.5    12.8    21.3
ARG  -180  -50     0    3 2 2 3  0.008500   -68.1  -179.7  -176.3   -82.7       9.6    12.7    13.9    11.9
ARG  -180  -50     0    3 2 3 3  0.007532   -68.4  -170.6   -64.5   -85.4      10.6    11.1    13.0    10.5
ARG  -180  -50     0    3 2 2 1  0.006777   -66.9   179.7   178.7    86.7       9.3    13.6    14.6    15.6
ARG  -180  -50     0    1 2 1 3  0.006411    65.1  -178.5    61.1  -104.5       9.4    11.3    13.6    10.5
ARG  -180  -50     0    1 2 3 1  0.005536    63.8  -171.9   -64.5   102.9      13.0    17.8    16.4    11.6
ARG  -180  -50     0    3 2 1 1  0.005534   -66.2   179.5    66.1    84.3      10.5    12.2    11.4    12.1
ARG  -180  -50     0    2 1 3 2  0.005320  -175.6    79.6   -90.4   172.4      15.8    16.3    17.2    22.2
ARG  -180  -50     0    2 3 3 2  0.005185  -170.2   -91.1   -67.4   170.0      21.5    15.0    13.7    22.7
ARG  -180  -50     0    2 3 2 2  0.004743  -171.2   -87.3  -178.9  -176.3      19.2    12.1    14.9    16.0
ARG  -180  -50     0    1 1 2 2  0.004449    53.9    87.8  -178.5   178.1      18.9    13.9    18.0    22.0
ARG  -180  -50     0    3 3 2 2  0.003995   -62.7   -72.4  -177.9  -177.8       8.8    15.0    15.0    20.4
ARG  -180  -50     0    3 3 2 3  0.003341   -63.2   -69.8  -175.2   -87.0       8.0    10.8     8.8    13.2
ARG  -180  -50     0    3 3 3 3  0.002773   -62.8   -68.8   -60.8   -83.5       9.6    12.2     9.5    10.0
ARG  -180  -50     0    1 3 3 2  0.002690    63.7   -78.1   -64.2   169.9      23.4    19.1    11.7    22.2
ARG  -180  -50     0    1 3 2 2  0.002652    57.5   -83.3  -176.0  -178.4      25.1    19.9    13.7    21.1
ARG  -180  -50     0    3 3 3 2  0.002544   -63.6   -67.9   -65.0   169.4      12.9    15.2    12.3    22.2
ARG  -180  -50     0    2 3 2 3  0.002532  -171.0   -84.3  -176.8   -81.1      15.3    11.6     9.2    11.9
ARG  -180  -50     0    1 1 1 2  0.002475    59.2    85.4    68.2  -166.2      23.2    16.6    15.4    25.4
ARG  -180  -50     0    2 3 3 3  0.002241  -165.9   -84.4   -59.4   -82.3      19.0    17.4    10.4    10.5
ARG  -180  -50     0    1 1 2 3  0.002181    53.5    87.8  -176.0   -81.1      20.2    11.8    17.5    12.2
ARG  -180  -50     0    2 1 3 3  0.002155  -178.7    78.6   -78.3   -84.6       9.9    13.2    15.9    11.1
ARG  -180  -50     0    2 1 1 3  0.001960  -173.6    68.1    67.3  -103.0      13.0    11.0    18.7    11.8
ARG  -180  -50     0    1 3 2 3  0.001943    68.8   -75.7  -177.8   -85.7      21.7    16.4     8.5    13.0
ARG  -180  -50     0    3 3 2 1  0.001873   -62.6   -68.9   179.4    83.8       9.4    12.4    15.8    14.3
ARG  -180  -50     0    3 2 3 1  0.001723   -68.9  -175.6   -68.5   102.2      12.3     9.4    15.4    10.1
ARG  -180  -50     0    1 1 2 1  0.001667    54.5    86.6   178.2    85.5      19.0    13.0    13.1    12.6
ARG  -180  -50     0    2 3 2 1  0.001343  -171.4   -85.4  -174.0    84.2      17.6    10.5    19.3    13.5
ARG  -180  -50     0    3 2 1 3  0.001250   -67.2  -178.5    63.1  -101.8       9.7    12.1    19.5    15.4
ARG  -180  -50     0    1 1 1 1  0.001210    55.4    79.7    62.4    82.3      19.8    16.1    15.0    11.9
ARG  -180  -50     0    1 3 3 3  0.001189    63.8   -78.2   -59.5   -83.3      22.0    18.5     9.1    10.3
ARG  -180  -50     0    1 1 3 2  0.000855    50.0    82.4   -92.5   169.0      23.4    13.6    15.5    21.6
ARG  -180  -50     0    3 1 2 2  0.000820   -85.7    70.4   174.6   179.1      12.6    15.8    13.0    23.2
ARG  -180  -50     0    2 3 3 1  0.000820  -170.0   -92.9   -72.5   104.0      17.5    16.3    21.3    12.6
ARG  -180  -50     0    3 3 1 2  0.000604   -64.3   -80.3    78.7  -165.9      11.4    17.9    19.3    21.7
ARG  -180  -50     0    3 3 1 1  0.000541   -63.9   -76.1    80.0    79.6      11.1    14.3    15.3    11.9
ARG  -180  -50     0    1 3 1 2  0.000480    63.2   -85.5    80.7  -172.0      22.7    21.4    19.3    22.0
ARG  -180  -50     0    2 1 3 1  0.000454  -176.1    81.2   -80.9   103.3      14.0    15.7    21.4    13.6
ARG  -180  -50     0    1 3 1 1  0.000441    65.2   -85.1    84.2    84.5      23.2    20.9    18.8    13.8
ARG  -180  -50     0    1 3 2 1  0.000428    63.6   -78.2  -179.8    85.7      23.8    18.9    16.6    14.3
ARG  -180  -50     0    2 3 1 2  0.000425  -166.0   -82.2    78.0  -172.4      22.1    16.5    18.7    22.4
ARG  -180  -50     0    3 3 3 1  0.000399   -64.9   -74.5   -79.7    95.0      15.0    15.1    20.6    24.6
ARG  -180  -50     0    3 1 2 3  0.000373   -80.8    79.3   177.3   -81.8      15.4    17.9    13.4    13.9
ARG  -180  -50     0    3 1 1 2  0.000364   -83.2    83.1    70.4  -176.7      21.1    22.7    15.1    23.2
ARG  -180  -50     0    3 1 1 1  0.000213   -79.0    87.7    66.3    84.2      15.9    20.1    21.7    12.8
ARG  -180  -50     0    3 1 2 1  0.000201   -78.6    73.8  -179.4    85.1      19.7    15.9    13.6    16.8
ARG  -180  -50     0    2 3 1 1  0.000160  -169.7   -83.6    80.9    82.5      19.6    16.7    16.4    12.8
ARG  -180  -50     0    1 3 3 1  0.000130    63.6   -77.9   -77.1   102.9      23.8    19.7    21.6    14.2
ARG  -180  -50     0    1 1 3 3  0.000128    54.5    83.5   -77.1   -84.1      21.5    14.5    19.2    10.7
ARG  -180  -50     0    1 1 1 3  0.000128    54.5    79.4    64.6  -103.2      21.5    17.2    16.6    12.5
ARG  -180  -50     0    3 3 1 3  0.000081   -62.5   -80.5    71.6  -105.6       9.3    15.3    17.1    11.9
ARG  -180  -50     0    3 1 3 2  0.000054   -85.1    77.1   -91.5   168.7      16.5    15.6    15.3    22.1
ARG  -180  -50     0    2 3 1 3  0.000040  -169.7   -83.6    71.6  -103.2      19.6    16.7    19.4    12.5
ARG  -180  -50     0    3 1 3 3  0.000035   -81.6    78.0   -79.6   -84.1      16.5    16.2    20.0    10.7
ARG  -180  -50     0    3 1 1 3  0.000035   -80.8    86.2    67.4  -101.7      17.2    21.5    18.2    12.9
ARG  -180  -50     0    1 1 3 1  0.000034    54.5    83.5   -78.4   102.9      21.5    14.5    20.8    14.2
ARG  -180  -50     0    1 3 1 3  0.000023    63.6   -82.1    71.6  -103.2      23.8    19.5    19.4    12.5
ARG  -180  -50     0    3 1 3 1  0.000005   -82.6    77.9   -78.4   102.9      17.0    17.0    20.8    14.2
ARG  -180  -40     2    3 1 1 2  0.091404   -84.0    89.9    73.5  -169.8      18.7    23.9    14.6    24.5
ARG  -180  -40     2    1 2 2 2  0.085731    66.4  -177.5  -179.0  -177.4      11.0    13.7    12.7    20.9
ARG  -180  -40     2    1 2 2 1  0.066991    65.3   179.9   177.7    85.6       8.7    10.9    13.4    11.5
ARG  -180  -40     2    1 2 2 3  0.065704    66.4  -175.1  -177.4   -82.5       9.0    12.5    11.8    15.1
ARG  -180  -40     2    2 2 2 2  0.061424  -176.7   176.4   178.7  -179.5       9.6    11.2    13.9    21.2
ARG  -180  -40     2    1 2 1 2  0.053627    64.0  -175.9    67.9  -172.7      10.5    14.9    15.0    21.7
ARG  -180  -40     2    1 2 3 2  0.050563    63.3  -176.7   -66.7   173.4      11.3    14.2    13.6    22.4
ARG  -180  -40     2    2 2 1 2  0.041220  -174.2   176.6    68.1  -166.6      13.3    16.3    13.4    22.5
ARG  -180  -40     2    2 2 3 2  0.036099  -175.6   179.6   -65.1   165.4      14.3    17.2    16.5    23.4
ARG  -180  -40     2    2 2 2 3  0.035914  -177.2   176.5  -177.7   -85.1       9.6    10.7    11.7    11.5
ARG  -180  -40     2    2 2 1 1  0.034585  -177.4   178.5    64.8    80.9       9.5    14.7    13.3    12.6
ARG  -180  -40     2    2 2 3 3  0.032887  -175.7   179.2   -65.1   -82.3      11.2    11.9    11.9    10.7
ARG  -180  -40     2    1 2 1 1  0.030488    62.0   178.0    64.9    84.3      14.1    15.7    11.9    12.2
ARG  -180  -40     2    1 2 3 3  0.028684    62.9   179.9   -69.2   -82.5      10.6    15.6    12.9    12.8
ARG  -180  -40     2    2 2 2 1  0.028354  -176.7   177.5   178.8    85.3      10.2    11.7    15.4    13.7
ARG  -180  -40     2    3 2 2 2  0.021090   -67.7   179.1  -179.0   176.3       9.7    13.3    14.6    21.0
ARG  -180  -40     2    2 1 2 2  0.016800  -177.0    67.4   177.0   171.0      11.6    14.0    15.9    20.7
ARG  -180  -40     2    2 2 3 1  0.013496  -174.4   178.1   -63.4   105.1      14.8    12.8    19.3    13.3
ARG  -180  -40     2    3 2 3 2  0.012792   -67.1   179.1   -68.2   173.2       9.6    14.7    13.7    22.4
ARG  -180  -40     2    3 2 1 2  0.011725   -66.7   178.5    65.6  -170.0      12.0    16.5    12.8    21.3
ARG  -180  -40     2    3 2 2 3  0.011562   -68.1  -179.7  -176.3   -82.7       9.6    12.7    13.9    11.9
ARG  -180  -40     2    2 2 1 3  0.010844  -176.7   178.8    63.4  -103.7      13.1    15.2    16.4    10.3
ARG  -180  -40     2    2 1 1 2  0.010302   180.0    66.2    65.2  -170.8      11.7    11.7    11.4    18.4
ARG  -180  -40     2    3 2 3 3  0.010246   -68.4  -170.6   -64.5   -85.4      10.6    11.1    13.0    10.5
ARG  -180  -40     2    2 1 2 1  0.010054   179.4    66.2  -178.6    85.1       9.2    11.4     8.4    12.0
ARG  -180  -40     2    1 2 1 3  0.009300    65.1  -178.5    61.1  -104.5       9.4    11.3    13.6    10.5
ARG  -180  -40     2    3 2 2 1  0.009218   -66.9   179.7   178.7    86.7       9.3    13.6    14.6    15.6
ARG  -180  -40     2    2 1 2 3  0.008232   178.1    66.9  -178.7   -85.3      10.9    10.9    10.8    12.4
ARG  -180  -40     2    1 2 3 1  0.008030    63.8  -171.9   -64.6   102.9      13.0    17.8    16.4    11.6
ARG  -180  -40     2    3 2 1 1  0.007527   -66.2   179.5    66.1    84.3      10.5    12.2    11.4    12.1
ARG  -180  -40     2    2 1 1 1  0.007140  -176.4    65.7    60.1    80.9      13.7    12.2    12.7    15.8
ARG  -180  -40     2    1 1 2 2  0.006454    53.9    87.8  -178.5   178.1      18.9    13.9    18.0    22.0
ARG  -180  -40     2    3 3 2 2  0.005434   -62.7   -72.4  -177.9  -177.8       8.8    15.0    15.0    20.4
ARG  -180  -40     2    3 3 2 3  0.004544   -63.2   -69.8  -175.2   -87.0       8.0    10.8     8.8    13.2
ARG  -180  -40     2    1 3 3 2  0.003903    63.7   -78.1   -64.2   169.9      23.4    19.1    11.7    22.2
ARG  -180  -40     2    1 3 2 2  0.003847    57.6   -83.3  -176.0  -178.4      25.0    19.9    13.7    21.1
ARG  -180  -40     2    3 3 3 3  0.003772   -62.8   -68.8   -60.8   -83.5       9.6    12.2     9.5    10.0
ARG  -180  -40     2    1 1 1 2  0.003590    59.2    85.4    68.2  -166.3      23.2    16.6    15.4    25.5
ARG  -180  -40     2    3 3 3 2  0.003460   -63.6   -67.9   -65.0   169.4      12.9    15.2    12.3    22.2
ARG  -180  -40     2    1 1 2 3  0.003164    53.5    87.8  -176.0   -81.0      20.2    11.8    17.5    12.2
ARG  -180  -40     2    2 1 3 2  0.003125  -175.6    79.6   -90.4   172.4      15.8    16.3    17.2    22.2
ARG  -180  -40     2    2 3 3 2  0.003046  -170.2   -91.1   -67.4   170.0      21.5    15.0    13.7    22.7
ARG  -180  -40     2    1 3 2 3  0.002818    68.9   -75.6  -177.9   -85.7      21.6    16.3     8.4    12.9
ARG  -180  -40     2    2 3 2 2  0.002786  -171.2   -87.3  -178.9  -176.3      19.3    12.2    14.9    16.0
ARG  -180  -40     2    3 3 2 1  0.002548   -62.6   -68.9   179.4    83.8       9.4    12.4    15.8    14.3
ARG  -180  -40     2    1 1 2 1  0.002418    54.5    86.6   178.2    85.5      19.0    13.0    13.1    12.6
ARG  -180  -40     2    3 2 3 1  0.002343   -68.9  -175.6   -68.5   102.2      12.3     9.4    15.4    10.1
ARG  -180  -40     2    1 1 1 1  0.001755    55.4    79.7    62.4    82.3      19.8    16.1    15.0    11.9
ARG  -180  -40     2    1 3 3 3  0.001725    63.8   -78.2   -59.5   -83.3      22.0    18.5     9.1    10.3
ARG  -180  -40     2    3 2 1 3  0.001700   -67.2  -178.5    63.1  -101.8       9.7    12.1    19.5    15.4
ARG  -180  -40     2    2 3 2 3  0.001487  -171.0   -84.3  -176.8   -81.1      15.3    11.6     9.2    11.9
ARG  -180  -40     2    2 3 3 3  0.001316  -165.9   -84.4   -59.4   -82.3      19.0    17.4    10.4    10.5
ARG  -180  -40     2    2 1 3 3  0.001266  -178.7    78.6   -78.3   -84.6       9.9    13.2    15.9    11.1
ARG  -180  -40     2    1 1 3 2  0.001240    50.0    82.4   -92.5   169.0      23.4    13.6    15.5    21.6
ARG  -180  -40     2    2 1 1 3  0.001152  -173.6    68.1    67.3  -103.0      13.0    11.0    18.7    11.8
ARG  -180  -40     2    3 1 2 2  0.001115   -85.7    70.5   174.6   179.1      12.7    15.8    13.0    23.2
ARG  -180  -40     2    3 3 1 2  0.000821   -64.3   -80.3    78.7  -165.9      11.4    17.9    19.3    21.7
ARG  -180  -40     2    2 3 2 1  0.000789  -171.4   -85.4  -174.0    84.2      17.6    10.5    19.3    13.5
ARG  -180  -40     2    3 3 1 1  0.000736   -63.9   -76.1    80.0    79.6      11.1    14.3    15.3    11.9
ARG  -180  -40     2    1 3 1 2  0.000696    63.2   -85.5    80.7  -172.0      22.7    21.4    19.3    22.0
ARG  -180  -40     2    1 3 1 1  0.000640    65.2   -85.1    84.2    84.5      23.2    20.9    18.8    13.8
ARG  -180  -40     2    1 3 2 1  0.000621    63.6   -78.2  -179.8    85.7      23.8    18.9    16.6    14.3
ARG  -180  -40     2    3 3 3 1  0.000543   -64.9   -74.5   -79.7    95.0      15.0    15.1    20.6    24.6
ARG  -180  -40     2    3 1 2 3  0.000507   -80.8    79.3   177.3   -81.8      15.4    17.9    13.4    13.9
ARG  -180  -40     2    2 3 3 1  0.000482  -170.0   -92.9   -72.5   104.0      17.5    16.3    21.3    12.6
ARG  -180  -40     2    3 1 1 1  0.000289   -79.0    87.7    66.3    84.2      15.9    20.1    21.7    12.8
ARG  -180  -40     2    3 1 2 1  0.000273   -78.6    73.8  -179.4    85.1      19.7    15.9    13.6    16.8
ARG  -180  -40     2    2 1 3 1  0.000267  -176.1    81.2   -80.9   103.3      14.0    15.7    21.4    13.6
ARG  -180  -40     2    2 3 1 2  0.000250  -166.0   -82.2    78.0  -172.4      22.1    16.5    18.7    22.4
ARG  -180  -40     2    1 3 3 1  0.000188    63.6   -77.9   -77.1   102.9      23.8    19.7    21.6    14.2
ARG  -180  -40     2    1 1 3 3  0.000186    54.5    83.5   -77.1   -84.1      21.5    14.5    19.2    10.7
ARG  -180  -40     2    1 1 1 3  0.000186    54.5    79.4    64.6  -103.2      21.5    17.2    16.6    12.5
ARG  -180  -40     2    3 3 1 3  0.000110   -62.5   -80.5    71.6  -105.6       9.3    15.3    17.1    11.9
ARG  -180  -40     2    2 3 1 1  0.000094  -169.7   -83.6    80.9    82.5      19.6    16.7    16.4    12.8
ARG  -180  -40     2    3 1 3 2  0.000073   -85.1    77.1   -91.5   168.7      16.5    15.6    15.3    22.1
ARG  -180  -40     2    1 1 3 1  0.000049    54.5    83.5   -78.4   102.9      21.5    14.5    20.8    14.2
ARG  -180  -40     2    3 1 3 3  0.000048   -81.6    78.0   -79.6   -84.1      16.5    16.2    20.0    10.7
ARG  -180  -40     2    3 1 1 3  0.000048   -80.8    86.2    67.4  -101.7      17.2    21.5    18.2    12.9
ARG  -180  -40     2    1 3 1 3  0.000033    63.6   -82.1    71.6  -103.2      23.8    19.5    19.4    12.5
ARG  -180  -40     2    2 3 1 3  0.000024  -169.7   -83.6    71.6  -103.2      19.6    16.7    19.4    12.5
ARG  -180  -40     2    3 1 3 1  0.000007   -82.6    77.9   -78.4   102.9      17.0    17.0    20.8    14.2
ARG  -180  -30     2    1 2 2 2  0.121408    66.1  -177.6  -179.3  -178.3      10.8    13.4    12.5    20.6
ARG  -180  -30     2    1 2 2 1  0.094869    65.4   179.9   177.0    85.5       8.3    10.3    12.9    10.9
ARG  -180  -30     2    1 2 2 3  0.093046    66.3  -175.3  -177.4   -82.3       8.9    12.3    11.7    14.9
ARG  -180  -30     2    3 1 1 2  0.091429   -84.2    92.2    74.6  -167.4      17.8    23.9    14.3    24.4
ARG  -180  -30     2    1 2 1 2  0.075943    64.0  -176.0    67.7  -172.6      10.1    14.5    14.6    21.0
ARG  -180  -30     2    1 2 3 2  0.071604    63.2  -176.8   -66.8   173.6      11.3    14.1    13.5    22.3
ARG  -180  -30     2    1 2 1 1  0.043175    62.0   177.9    65.0    84.1      14.0    15.5    11.8    12.1
ARG  -180  -30     2    1 2 3 3  0.040621    62.9   179.9   -69.2   -82.5      10.6    15.6    13.0    12.8
ARG  -180  -30     2    2 2 2 2  0.030025  -176.6   176.5   178.8  -179.3       9.5    11.2    13.9    21.1
ARG  -180  -30     2    3 2 2 2  0.022162   -67.7   179.1  -179.0   176.3       9.7    13.3    14.6    21.0
ARG  -180  -30     2    2 2 1 2  0.020148  -174.1   176.7    67.9  -167.5      13.4    16.4    13.5    22.2
ARG  -180  -30     2    2 2 3 2  0.017645  -175.6   179.6   -65.2   165.5      14.2    17.1    16.5    23.3
ARG  -180  -30     2    2 2 2 3  0.017555  -177.2   176.5  -177.7   -85.0       9.7    10.7    11.7    11.6
ARG  -180  -30     2    2 2 1 1  0.016905  -177.4   178.5    64.8    80.9       9.5    14.7    13.3    12.6
ARG  -180  -30     2    2 2 3 3  0.016075  -175.8   179.1   -65.1   -82.2      11.2    11.9    11.8    10.7
ARG  -180  -30     2    2 2 2 1  0.013860  -176.7   177.5   178.8    85.3      10.2    11.7    15.4    13.7
ARG  -180  -30     2    3 2 3 2  0.013442   -67.0   179.3   -68.1   173.2       9.6    14.5    13.7    22.5
ARG  -180  -30     2    1 2 1 3  0.013170    65.1  -178.4    61.1  -104.6       9.3    11.2    13.5    10.5
ARG  -180  -30     2    3 2 1 2  0.012321   -66.9   178.7    65.6  -169.9      12.3    16.7    12.8    21.3
ARG  -180  -30     2    3 2 2 3  0.012150   -68.1  -179.7  -176.3   -82.7       9.6    12.7    13.9    11.9
ARG  -180  -30     2    1 2 3 1  0.011372    63.9  -172.0   -64.6   102.9      13.0    17.8    16.4    11.6
ARG  -180  -30     2    3 2 3 3  0.010767   -68.4  -170.6   -64.5   -85.4      10.6    11.1    13.0    10.5
ARG  -180  -30     2    3 2 2 1  0.009687   -66.9   179.7   178.7    86.7       9.3    13.6    14.6    15.6
ARG  -180  -30     2    1 1 2 2  0.009140    53.9    87.7  -178.5   178.1      18.9    13.9    18.0    22.0
ARG  -180  -30     2    2 1 2 2  0.008212  -177.0    67.4   177.0   171.0      11.6    14.0    16.0    20.7
ARG  -180  -30     2    3 2 1 1  0.007910   -66.2   179.5    66.1    84.3      10.5    12.2    11.4    12.1
ARG  -180  -30     2    2 2 3 1  0.006597  -174.4   178.1   -63.4   105.1      14.8    12.8    19.3    13.3
ARG  -180  -30     2    3 3 2 2  0.005711   -62.7   -72.4  -177.9  -177.8       8.8    15.0    15.0    20.4
ARG  -180  -30     2    1 3 3 2  0.005527    63.8   -78.0   -64.3   169.9      23.3    19.1    11.7    22.2
ARG  -180  -30     2    1 3 2 2  0.005448    57.6   -83.2  -176.0  -178.3      25.0    19.8    13.7    21.2
ARG  -180  -30     2    2 2 1 3  0.005300  -176.7   178.8    63.4  -103.7      13.1    15.2    16.4    10.3
ARG  -180  -30     2    1 1 1 2  0.005084    59.2    85.5    68.3  -166.6      23.1    16.6    15.4    25.7
ARG  -180  -30     2    2 1 1 2  0.005036  -179.9    66.3    65.2  -170.8      11.7    11.8    11.4    18.4
ARG  -180  -30     2    2 1 2 1  0.004914   179.4    66.2  -178.6    85.1       9.2    11.4     8.4    12.0
ARG  -180  -30     2    3 3 2 3  0.004775   -63.2   -69.8  -175.2   -87.0       8.0    10.8     8.8    13.2
ARG  -180  -30     2    1 1 2 3  0.004481    53.5    87.8  -175.9   -81.0      20.2    11.8    17.5    12.2
ARG  -180  -30     2    2 1 2 3  0.004024   178.1    66.9  -178.7   -85.3      10.9    10.9    10.8    12.4
ARG  -180  -30     2    1 3 2 3  0.003991    69.0   -75.5  -177.9   -85.8      21.5    16.3     8.4    12.9
ARG  -180  -30     2    3 3 3 3  0.003964   -62.8   -68.8   -60.8   -83.5       9.6    12.2     9.5    10.0
ARG  -180  -30     2    3 3 3 2  0.003636   -63.6   -67.9   -65.0   169.4      12.9    15.2    12.3    22.2
ARG  -180  -30     2    2 1 1 1  0.003490  -176.3    65.7    60.1    80.9      13.8    12.2    12.7    15.8
ARG  -180  -30     2    1 1 2 1  0.003424    54.5    86.6   178.2    85.5      19.0    13.0    13.1    12.6
ARG  -180  -30     2    3 3 2 1  0.002678   -62.6   -68.9   179.4    83.8       9.4    12.4    15.8    14.3
ARG  -180  -30     2    1 1 1 1  0.002485    55.4    79.7    62.4    82.3      19.8    16.1    15.0    11.9
ARG  -180  -30     2    3 2 3 1  0.002463   -68.9  -175.6   -68.5   102.2      12.3     9.4    15.4    10.1
ARG  -180  -30     2    1 3 3 3  0.002443    63.8   -78.2   -59.5   -83.3      22.0    18.5     9.1    10.3
ARG  -180  -30     2    3 2 1 3  0.001786   -67.2  -178.5    63.1  -101.8       9.7    12.1    19.5    15.4
ARG  -180  -30     2    1 1 3 2  0.001756    50.0    82.4   -92.5   169.0      23.4    13.6    15.5    21.6
ARG  -180  -30     2    2 1 3 2  0.001527  -175.6    79.6   -90.4   172.4      15.8    16.3    17.2    22.2
ARG  -180  -30     2    2 3 3 2  0.001489  -170.2   -91.1   -67.4   170.0      21.5    15.0    13.7    22.7
ARG  -180  -30     2    2 3 2 2  0.001362  -171.3   -87.3  -179.0  -176.1      19.4    12.2    14.9    16.0
ARG  -180  -30     2    3 1 2 2  0.001171   -85.7    70.5   174.6   179.1      12.7    15.8    13.0    23.2
ARG  -180  -30     2    1 3 1 2  0.000986    63.2   -85.5    80.7  -172.0      22.7    21.4    19.3    22.0
ARG  -180  -30     2    1 3 1 1  0.000907    65.2   -85.1    84.2    84.5      23.2    20.9    18.8    13.8
ARG  -180  -30     2    1 3 2 1  0.000879    63.6   -78.2  -179.8    85.7      23.8    18.9    16.6    14.3
ARG  -180  -30     2    3 3 1 2  0.000863   -64.3   -80.3    78.7  -165.9      11.4    17.9    19.3    21.7
ARG  -180  -30     2    3 3 1 1  0.000774   -63.9   -76.1    80.0    79.6      11.1    14.3    15.3    11.9
ARG  -180  -30     2    2 3 2 3  0.000727  -171.0   -84.3  -176.8   -81.1      15.3    11.6     9.2    11.9
ARG  -180  -30     2    2 3 3 3  0.000643  -165.9   -84.4   -59.4   -82.3      19.0    17.4    10.4    10.5
ARG  -180  -30     2    2 1 3 3  0.000619  -178.7    78.6   -78.3   -84.6       9.9    13.2    15.9    11.1
ARG  -180  -30     2    3 3 3 1  0.000571   -64.9   -74.5   -79.7    95.0      15.0    15.1    20.6    24.6
ARG  -180  -30     2    2 1 1 3  0.000563  -173.6    68.1    67.3  -103.0      13.0    11.0    18.7    11.8
ARG  -180  -30     2    3 1 2 3  0.000533   -80.8    79.3   177.3   -81.8      15.4    17.9    13.4    13.9
ARG  -180  -30     2    2 3 2 1  0.000386  -171.4   -85.4  -174.0    84.2      17.6    10.5    19.3    13.5
ARG  -180  -30     2    3 1 1 1  0.000304   -79.0    87.7    66.3    84.2      15.9    20.1    21.7    12.8
ARG  -180  -30     2    3 1 2 1  0.000287   -78.6    73.8  -179.4    85.1      19.7    15.9    13.6    16.8
ARG  -180  -30     2    1 3 3 1  0.000266    63.6   -77.9   -77.1   102.9      23.8    19.7    21.6    14.2
ARG  -180  -30     2    1 1 1 3  0.000264    54.5    79.4    64.6  -103.2      21.5    17.2    16.6    12.5
ARG  -180  -30     2    1 1 3 3  0.000263    54.5    83.5   -77.1   -84.1      21.5    14.5    19.2    10.7
ARG  -180  -30     2    2 3 3 1  0.000235  -170.0   -92.9   -72.5   104.0      17.5    16.3    21.3    12.6
ARG  -180  -30     2    2 1 3 1  0.000131  -176.1    81.2   -80.9   103.3      14.0    15.7    21.4    13.6
ARG  -180  -30     2    2 3 1 2  0.000122  -166.0   -82.2    78.0  -172.4      22.1    16.5    18.7    22.4
ARG  -180  -30     2    3 3 1 3  0.000116   -62.5   -80.5    71.6  -105.6       9.3    15.3    17.1    11.9
ARG  -180  -30     2    3 1 3 2  0.000077   -85.1    77.1   -91.5   168.7      16.5    15.6    15.3    22.1
ARG  -180  -30     2    1 1 3 1  0.000070    54.5    83.5   -78.4   102.9      21.5    14.5    20.8    14.2
ARG  -180  -30     2    3 1 3 3  0.000050   -81.6    78.0   -79.6   -84.1      16.5    16.2    20.0    10.7
ARG  -180  -30     2    3 1 1 3  0.000050   -80.8    86.2    67.4  -101.7      17.2    21.5    18.2    12.9
ARG  -180  -30     2    1 3 1 3  0.000047    63.6   -82.1    71.6  -103.2      23.8    19.5    19.4    12.5
ARG  -180  -30     2    2 3 1 1  0.000046  -169.7   -83.6    80.9    82.5      19.6    16.7    16.4    12.8
ARG  -180  -30     2    2 3 1 3  0.000012  -169.7   -83.6    71.6  -103.2      19.6    16.7    19.4    12.5
ARG  -180  -30     2    3 1 3 1  0.000008   -82.6    77.9   -78.4   102.9      17.0    17.0    20.8    14.2
ARG  -180  -20     0    1 2 2 2  0.171039    65.8  -177.8  -179.6  -179.0      10.7    13.1    12.3    20.6
ARG  -180  -20     0    1 2 2 1  0.133650    65.1   179.8   176.6    85.6       8.0    10.0    12.5    10.5
ARG  -180  -20     0    1 2 2 3  0.131083    66.3  -175.3  -177.2   -81.7       8.8    12.2    11.5    15.0
ARG  -180  -20     0    1 2 1 2  0.106989    64.1  -175.6    67.7  -172.3       9.9    14.2    14.3    20.6
ARG  -180  -20     0    1 2 3 2  0.100876    63.3  -176.8   -66.9   173.4      11.2    14.1    13.4    22.1
ARG  -180  -20     0    1 2 1 1  0.060825    61.9   177.6    65.0    83.9      13.9    15.4    11.7    12.0
ARG  -180  -20     0    1 2 3 3  0.057226    62.9   179.9   -69.2   -82.5      10.6    15.6    13.0    12.8
ARG  -180  -20     0    1 2 1 3  0.018554    65.2  -178.4    61.1  -104.6       9.3    11.2    13.4    10.4
ARG  -180  -20     0    1 2 3 1  0.016021    63.9  -172.0   -64.6   102.9      13.0    17.8    16.4    11.6
ARG  -180  -20     0    2 2 2 2  0.014079  -176.7   176.4   178.9  -179.2       9.6    11.2    13.9    21.2
ARG  -180  -20     0    1 1 2 2  0.012876    53.8    87.7  -178.4   178.1      18.9    13.9    17.9    21.9
ARG  -180  -20     0    3 2 2 2  0.009997   -67.7   179.1  -179.0   176.3       9.7    13.3    14.6    21.0
ARG  -180  -20     0    2 2 1 2  0.009448  -174.1   176.7    67.8  -167.9      13.6    16.6    13.6    22.4
ARG  -180  -20     0    2 2 3 2  0.008274  -175.5   179.6   -65.1   165.4      14.3    17.2    16.5    23.4
ARG  -180  -20     0    2 2 2 3  0.008232  -177.4   176.5  -177.8   -85.1       9.6    10.7    11.7    11.6
ARG  -180  -20     0    2 2 1 1  0.007927  -177.3   178.6    64.9    80.9       9.5    14.7    13.3    12.6
ARG  -180  -20     0    1 3 3 2  0.007786    63.8   -78.0   -64.3   169.9      23.3    19.1    11.7    22.1
ARG  -180  -20     0    1 3 2 2  0.007675    57.6   -83.1  -176.1  -178.4      25.1    19.9    13.8    21.2
ARG  -180  -20     0    2 2 3 3  0.007538  -175.8   179.3   -65.0   -82.4      11.4    11.9    11.9    10.7
ARG  -180  -20     0    1 1 1 2  0.007162    59.2    85.5    68.3  -166.7      23.1    16.6    15.4    25.7
ARG  -180  -20     0    2 2 2 1  0.006499  -176.7   177.5   178.8    85.3      10.2    11.7    15.4    13.7
ARG  -180  -20     0    1 1 2 3  0.006313    53.5    87.8  -175.9   -81.0      20.2    11.8    17.5    12.2
ARG  -180  -20     0    3 2 3 2  0.006063   -67.0   179.5   -68.0   173.2       9.7    14.4    13.7    22.5
ARG  -180  -20     0    1 3 2 3  0.005622    69.0   -75.6  -177.9   -85.8      21.6    16.3     8.4    12.9
ARG  -180  -20     0    3 2 1 2  0.005558   -67.7   179.6    65.6  -169.4      13.3    17.6    12.7    21.3
ARG  -180  -20     0    3 2 2 3  0.005481   -68.1  -179.7  -176.3   -82.7       9.6    12.7    13.9    11.9
ARG  -180  -20     0    3 2 3 3  0.004857   -68.4  -170.6   -64.5   -85.4      10.6    11.1    13.0    10.5
ARG  -180  -20     0    1 1 2 1  0.004823    54.5    86.6   178.2    85.5      19.0    13.0    13.1    12.6
ARG  -180  -20     0    3 2 2 1  0.004370   -66.9   179.7   178.7    86.7       9.3    13.6    14.6    15.6
ARG  -180  -20     0    2 1 2 2  0.003851  -177.0    67.4   177.0   171.0      11.6    14.0    16.0    20.7
ARG  -180  -20     0    3 2 1 1  0.003568   -66.2   179.5    66.1    84.3      10.5    12.2    11.4    12.1
ARG  -180  -20     0    1 1 1 1  0.003501    55.4    79.7    62.4    82.3      19.8    16.1    15.0    11.9
ARG  -180  -20     0    1 3 3 3  0.003442    63.8   -78.2   -59.5   -83.3      22.0    18.5     9.1    10.3
ARG  -180  -20     0    2 2 3 1  0.003093  -174.4   178.1   -63.4   105.1      14.8    12.8    19.3    13.3
ARG  -180  -20     0    3 3 2 2  0.002576   -62.7   -72.4  -177.9  -177.8       8.8    15.0    15.0    20.4
ARG  -180  -20     0    2 2 1 3  0.002485  -176.7   178.8    63.4  -103.7      13.1    15.2    16.4    10.3
ARG  -180  -20     0    1 1 3 2  0.002473    50.0    82.4   -92.5   169.0      23.4    13.6    15.5    21.6
ARG  -180  -20     0    2 1 1 2  0.002361   179.8    66.0    65.3  -170.8      11.5    11.7    11.5    18.5
ARG  -180  -20     0    2 1 2 1  0.002304   179.3    66.2  -178.6    85.1       9.2    11.3     8.4    12.0
ARG  -180  -20     0    3 3 2 3  0.002154   -63.2   -69.8  -175.2   -87.0       8.0    10.8     8.8    13.2
ARG  -180  -20     0    2 1 2 3  0.001887   178.1    66.9  -178.7   -85.3      10.9    10.9    10.8    12.4
ARG  -180  -20     0    3 3 3 3  0.001788   -62.8   -68.8   -60.8   -83.5       9.6    12.2     9.5    10.0
ARG  -180  -20     0    3 3 3 2  0.001640   -63.6   -67.9   -65.0   169.4      12.9    15.2    12.3    22.2
ARG  -180  -20     0    2 1 1 1  0.001637  -176.4    65.8    60.1    80.8      13.7    12.2    12.7    15.8
ARG  -180  -20     0    1 3 1 2  0.001389    63.2   -85.5    80.7  -172.0      22.7    21.4    19.3    22.0
ARG  -180  -20     0    1 3 1 1  0.001277    65.2   -85.1    84.2    84.5      23.2    20.9    18.8    13.8
ARG  -180  -20     0    1 3 2 1  0.001239    63.6   -78.2  -179.8    85.7      23.8    18.9    16.6    14.3
ARG  -180  -20     0    3 3 2 1  0.001208   -62.6   -68.9   179.4    83.8       9.4    12.4    15.8    14.3
ARG  -180  -20     0    3 2 3 1  0.001111   -68.9  -175.6   -68.5   102.2      12.3     9.4    15.4    10.1
ARG  -180  -20     0    3 2 1 3  0.000806   -67.2  -178.5    63.1  -101.8       9.7    12.1    19.5    15.4
ARG  -180  -20     0    2 1 3 2  0.000716  -175.6    79.6   -90.4   172.4      15.8    16.3    17.2    22.2
ARG  -180  -20     0    2 3 3 2  0.000698  -170.2   -91.1   -67.4   170.0      21.5    15.0    13.7    22.7
ARG  -180  -20     0    2 3 2 2  0.000639  -171.3   -87.2  -179.0  -176.1      19.4    12.2    15.0    16.1
ARG  -180  -20     0    3 1 2 2  0.000528   -85.7    70.5   174.6   179.1      12.7    15.8    13.0    23.2
ARG  -180  -20     0    3 3 1 2  0.000389   -64.3   -80.3    78.7  -165.9      11.4    17.9    19.3    21.7
ARG  -180  -20     0    1 3 3 1  0.000375    63.6   -77.9   -77.1   102.9      23.8    19.7    21.6    14.2
ARG  -180  -20     0    1 1 1 3  0.000372    54.5    79.4    64.6  -103.2      21.5    17.2    16.6    12.5
ARG  -180  -20     0    1 1 3 3  0.000371    54.5    83.5   -77.1   -84.1      21.5    14.5    19.2    10.7
ARG  -180  -20     0    3 3 1 1  0.000349   -63.9   -76.1    80.0    79.6      11.1    14.3    15.3    11.9
ARG  -180  -20     0    2 3 2 3  0.000341  -171.0   -84.3  -176.8   -81.1      15.3    11.6     9.2    11.9
ARG  -180  -20     0    2 3 3 3  0.000302  -165.9   -84.4   -59.4   -82.3      19.0    17.4    10.4    10.5
ARG  -180  -20     0    2 1 3 3  0.000290  -178.7    78.6   -78.3   -84.6       9.9    13.2    15.9    11.1
ARG  -180  -20     0    2 1 1 3  0.000264  -173.6    68.1    67.3  -103.0      13.0    11.0    18.7    11.8
ARG  -180  -20     0    3 3 3 1  0.000257   -64.9   -74.5   -79.7    95.0      15.0    15.1    20.6    24.6
ARG  -180  -20     0    3 1 2 3  0.000240   -80.8    79.3   177.3   -81.8      15.4    17.9    13.4    13.9
ARG  -180  -20     0    3 1 1 2  0.000234   -83.6    86.3    71.9  -173.4      20.0    23.6    14.9    24.1
ARG  -180  -20     0    2 3 2 1  0.000181  -171.4   -85.4  -174.0    84.2      17.6    10.5    19.3    13.5
ARG  -180  -20     0    3 1 1 1  0.000137   -79.0    87.7    66.3    84.2      15.9    20.1    21.7    12.8
ARG  -180  -20     0    3 1 2 1  0.000129   -78.6    73.8  -179.4    85.1      19.7    15.9    13.6    16.8
ARG  -180  -20     0    2 3 3 1  0.000110  -170.0   -92.9   -72.5   104.0      17.5    16.3    21.3    12.6
ARG  -180  -20     0    1 1 3 1  0.000098    54.5    83.5   -78.4   102.9      21.5    14.5    20.8    14.2
ARG  -180  -20     0    1 3 1 3  0.000067    63.6   -82.1    71.6  -103.2      23.8    19.5    19.4    12.5
ARG  -180  -20     0    2 1 3 1  0.000061  -176.1    81.2   -80.9   103.3      14.0    15.7    21.4    13.6
ARG  -180  -20     0    2 3 1 2  0.000057  -166.0   -82.2    78.0  -172.4      22.1    16.5    18.7    22.4
ARG  -180  -20     0    3 3 1 3  0.000052   -62.5   -80.5    71.6  -105.6       9.3    15.3    17.1    11.9
ARG  -180  -20     0    3 1 3 2  0.000035   -85.1    77.1   -91.5   168.7      16.5    15.6    15.3    22.1
ARG  -180  -20     0    3 1 3 3  0.000023   -81.6    78.0   -79.6   -84.1      16.5    16.2    20.0    10.7
ARG  -180  -20     0    3 1 1 3  0.000023   -80.8    86.2    67.4  -101.7      17.2    21.5    18.2    12.9
ARG  -180  -20     0    2 3 1 1  0.000022  -169.7   -83.6    80.9    82.5      19.6    16.7    16.4    12.8
ARG  -180  -20     0    2 3 1 3  0.000005  -169.7   -83.6    71.6  -103.2      19.6    16.7    19.4    12.5
ARG  -180  -20     0    3 1 3 1  0.000003   -82.6    77.9   -78.4   102.9      17.0    17.0    20.8    14.2
ARG  -180  -10     0    1 2 2 2  0.183870    65.8  -177.9  -179.6  -178.6      10.7    13.2    12.4    20.4
ARG  -180  -10     0    1 2 2 1  0.143677    64.9   179.8   177.0    85.8       8.2    10.2    12.6    10.7
ARG  -180  -10     0    1 2 2 3  0.140917    66.2  -175.1  -177.1   -80.9       8.8    12.1    11.5    15.7
ARG  -180  -10     0    1 2 1 2  0.115015    64.2  -175.3    67.8  -172.1      10.1    14.5    14.5    21.0
ARG  -180  -10     0    1 2 3 2  0.108444    63.3  -176.8   -66.9   173.1      11.2    14.1    13.5    22.1
ARG  -180  -10     0    1 2 1 1  0.065388    61.9   177.5    65.0    84.0      13.9    15.5    11.8    12.1
ARG  -180  -10     0    1 2 3 3  0.061520    62.9   179.9   -69.2   -82.5      10.6    15.6    13.0    12.8
ARG  -180  -10     0    1 2 1 3  0.019946    65.1  -178.4    61.1  -104.6       9.3    11.2    13.5    10.4
ARG  -180  -10     0    1 2 3 1  0.017223    63.9  -171.9   -64.5   102.9      13.0    17.8    16.4    11.6
ARG  -180  -10     0    1 1 2 2  0.013842    53.6    87.6  -178.4   178.1      18.9    13.9    17.9    21.8
ARG  -180  -10     0    1 3 3 2  0.008370    63.8   -78.0   -64.3   169.9      23.3    19.1    11.7    22.1
ARG  -180  -10     0    1 3 2 2  0.008251    57.6   -83.1  -176.1  -178.4      25.1    19.9    13.8    21.2
ARG  -180  -10     0    3 2 2 2  0.007878   -67.7   179.1  -179.0   176.3       9.7    13.3    14.6    21.0
ARG  -180  -10     0    1 1 1 2  0.007700    59.2    85.4    68.2  -166.4      23.2    16.6    15.4    25.6
ARG  -180  -10     0    1 1 2 3  0.006787    53.5    87.8  -175.9   -81.0      20.2    11.8    17.5    12.2
ARG  -180  -10     0    1 3 2 3  0.006044    68.8   -75.6  -177.8   -85.8      21.7    16.4     8.5    13.0
ARG  -180  -10     0    1 1 2 1  0.005185    54.5    86.6   178.2    85.5      19.0    13.0    13.1    12.6
ARG  -180  -10     0    2 2 2 2  0.005054  -176.8   176.4   178.8  -179.3       9.6    11.3    14.0    21.4
ARG  -180  -10     0    3 2 3 2  0.004778   -66.9   179.5   -67.9   173.2       9.7    14.4    13.7    22.6
ARG  -180  -10     0    3 2 1 2  0.004380   -68.1  -179.9    65.7  -169.2      13.8    18.0    12.6    21.3
ARG  -180  -10     0    3 2 2 3  0.004319   -68.1  -179.7  -176.3   -82.7       9.6    12.7    13.9    11.9
ARG  -180  -10     0    3 2 3 3  0.003827   -68.4  -170.6   -64.5   -85.4      10.6    11.1    13.0    10.5
ARG  -180  -10     0    1 1 1 1  0.003763    55.4    79.7    62.4    82.3      19.8    16.1    15.0    11.9
ARG  -180  -10     0    1 3 3 3  0.003700    63.8   -78.2   -59.5   -83.3      22.0    18.5     9.1    10.3
ARG  -180  -10     0    3 2 2 1  0.003443   -66.9   179.7   178.7    86.7       9.3    13.6    14.6    15.6
ARG  -180  -10     0    2 2 1 2  0.003392  -174.1   176.8    67.8  -167.8      13.6    16.7    13.7    22.5
ARG  -180  -10     0    2 2 3 2  0.002970  -175.4   179.7   -64.9   165.2      14.5    17.4    16.7    23.7
ARG  -180  -10     0    2 2 2 3  0.002955  -177.5   176.5  -177.8   -85.2       9.6    10.8    11.7    11.6
ARG  -180  -10     0    2 2 1 1  0.002846  -177.3   178.6    64.9    80.9       9.5    14.7    13.3    12.5
ARG  -180  -10     0    3 2 1 1  0.002811   -66.2   179.5    66.1    84.3      10.5    12.2    11.4    12.1
ARG  -180  -10     0    2 2 3 3  0.002706  -175.7   179.5   -65.0   -82.5      11.5    11.9    12.0    10.7
ARG  -180  -10     0    1 1 3 2  0.002659    50.0    82.4   -92.5   169.0      23.4    13.6    15.5    21.6
ARG  -180  -10     0    2 2 2 1  0.002333  -176.8   177.6   178.8    85.2      10.2    11.7    15.4    13.7
ARG  -180  -10     0    3 3 2 2  0.002030   -62.7   -72.4  -177.9  -177.8       8.8    15.0    15.0    20.4
ARG  -180  -10     0    3 3 2 3  0.001697   -63.2   -69.8  -175.2   -87.0       8.0    10.8     8.8    13.2
ARG  -180  -10     0    1 3 1 2  0.001493    63.2   -85.5    80.7  -172.0      22.7    21.4    19.3    22.0
ARG  -180  -10     0    3 3 3 3  0.001409   -62.8   -68.8   -60.8   -83.5       9.6    12.2     9.5    10.0
ARG  -180  -10     0    2 1 2 2  0.001382  -177.0    67.4   177.0   171.0      11.6    14.0    16.0    20.7
ARG  -180  -10     0    1 3 1 1  0.001373    65.2   -85.1    84.2    84.5      23.2    20.9    18.8    13.8
ARG  -180  -10     0    1 3 2 1  0.001332    63.6   -78.2  -179.8    85.7      23.8    18.9    16.6    14.3
ARG  -180  -10     0    3 3 3 2  0.001292   -63.6   -67.9   -65.0   169.4      12.9    15.2    12.3    22.2
ARG  -180  -10     0    2 2 3 1  0.001110  -174.4   178.1   -63.4   105.1      14.8    12.8    19.3    13.3
ARG  -180  -10     0    3 3 2 1  0.000952   -62.6   -68.9   179.4    83.8       9.4    12.4    15.8    14.3
ARG  -180  -10     0    2 2 1 3  0.000892  -176.7   178.8    63.4  -103.7      13.1    15.2    16.4    10.3
ARG  -180  -10     0    3 2 3 1  0.000875   -68.9  -175.6   -68.5   102.2      12.3     9.4    15.4    10.1
ARG  -180  -10     0    2 1 1 2  0.000848   179.5    65.8    65.3  -170.9      11.3    11.6    11.5    18.6
ARG  -180  -10     0    2 1 2 1  0.000827   179.3    66.2  -178.6    85.1       9.2    11.3     8.4    12.0
ARG  -180  -10     0    2 1 2 3  0.000677   178.1    66.9  -178.7   -85.3      10.9    10.9    10.8    12.4
ARG  -180  -10     0    3 2 1 3  0.000635   -67.2  -178.5    63.1  -101.8       9.7    12.1    19.5    15.4
ARG  -180  -10     0    2 1 1 1  0.000588  -176.5    65.8    60.2    80.8      13.7    12.2    12.7    15.8
ARG  -180  -10     0    3 1 2 2  0.000416   -85.8    70.4   174.6   179.0      12.6    15.8    13.0    23.2
ARG  -180  -10     0    1 3 3 1  0.000403    63.6   -77.9   -77.1   102.9      23.8    19.7    21.6    14.2
ARG  -180  -10     0    1 1 1 3  0.000400    54.5    79.4    64.6  -103.2      21.5    17.2    16.6    12.5
ARG  -180  -10     0    1 1 3 3  0.000399    54.5    83.5   -77.1   -84.1      21.5    14.5    19.2    10.7
ARG  -180  -10     0    3 3 1 2  0.000307   -64.3   -80.3    78.7  -165.9      11.4    17.9    19.3    21.7
ARG  -180  -10     0    3 3 1 1  0.000275   -63.9   -76.1    80.0    79.6      11.1    14.3    15.3    11.9
ARG  -180  -10     0    2 1 3 2  0.000257  -175.6    79.6   -90.4   172.4      15.8    16.3    17.2    22.2
ARG  -180  -10     0    2 3 3 2  0.000251  -170.2   -91.1   -67.4   170.0      21.5    15.0    13.7    22.7
ARG  -180  -10     0    2 3 2 2  0.000229  -171.3   -87.2  -179.0  -176.1      19.4    12.2    15.0    16.1
ARG  -180  -10     0    3 3 3 1  0.000203   -64.9   -74.5   -79.7    95.0      15.0    15.1    20.6    24.6
ARG  -180  -10     0    3 1 2 3  0.000189   -80.8    79.3   177.3   -81.8      15.4    17.9    13.4    13.9
ARG  -180  -10     0    3 1 1 2  0.000185   -83.2    82.6    70.2  -177.2      21.2    22.6    15.1    23.1
ARG  -180  -10     0    2 3 2 3  0.000122  -171.0   -84.3  -176.8   -81.1      15.3    11.6     9.2    11.9
ARG  -180  -10     0    3 1 1 1  0.000108   -79.0    87.7    66.3    84.2      15.9    20.1    21.7    12.8
ARG  -180  -10     0    2 3 3 3  0.000108  -165.9   -84.4   -59.4   -82.3      19.0    17.4    10.4    10.5
ARG  -180  -10     0    1 1 3 1  0.000106    54.5    83.5   -78.4   102.9      21.5    14.5    20.8    14.2
ARG  -180  -10     0    2 1 3 3  0.000104  -178.7    78.6   -78.3   -84.6       9.9    13.2    15.9    11.1
ARG  -180  -10     0    3 1 2 1  0.000102   -78.6    73.8  -179.4    85.1      19.7    15.9    13.6    16.8
ARG  -180  -10     0    2 1 1 3  0.000095  -173.6    68.1    67.3  -103.0      13.0    11.0    18.7    11.8
ARG  -180  -10     0    1 3 1 3  0.000072    63.6   -82.1    71.6  -103.2      23.8    19.5    19.4    12.5
ARG  -180  -10     0    2 3 2 1  0.000065  -171.4   -85.4  -174.0    84.2      17.6    10.5    19.3    13.5
ARG  -180  -10     0    3 3 1 3  0.000041   -62.5   -80.5    71.6  -105.6       9.3    15.3    17.1    11.9
ARG  -180  -10     0    2 3 3 1  0.000040  -170.0   -92.9   -72.5   104.0      17.5    16.3    21.3    12.6
ARG  -180  -10     0    3 1 3 2  0.000027   -85.1    77.1   -91.5   168.7      16.5    15.6    15.3    22.1
ARG  -180  -10     0    2 1 3 1  0.000022  -176.1    81.2   -80.9   103.3      14.0    15.7    21.4    13.6
ARG  -180  -10     0    2 3 1 2  0.000021  -166.0   -82.2    78.0  -172.4      22.1    16.5    18.7    22.4
ARG  -180  -10     0    3 1 3 3  0.000018   -81.6    78.0   -79.6   -84.1      16.5    16.2    20.0    10.7
ARG  -180  -10     0    3 1 1 3  0.000018   -80.8    86.2    67.4  -101.7      17.2    21.5    18.2    12.9
ARG  -180  -10     0    2 3 1 1  0.000008  -169.7   -83.6    80.9    82.5      19.6    16.7    16.4    12.8
ARG  -180  -10     0    3 1 3 1  0.000003   -82.6    77.9   -78.4   102.9      17.0    17.0    20.8    14.2
ARG  -180  -10     0    2 3 1 3  0.000002  -169.7   -83.6    71.6  -103.2      19.6    16.7    19.4    12.5
ARG  -180    0     0    1 2 2 2  0.186381    66.1  -177.9  -179.4  -177.3      10.9    13.5    12.6    20.4
ARG  -180    0     0    1 2 2 1  0.145639    64.8   179.8   177.9    85.9       8.7    10.7    13.1    11.2
ARG  -180    0     0    1 2 2 3  0.142841    66.1  -175.0  -177.3   -80.9       8.9    12.2    11.5    16.1
ARG  -180    0     0    1 2 1 2  0.116586    64.1  -175.4    67.9  -172.2      10.4    15.0    15.0    21.7
ARG  -180    0     0    1 2 3 2  0.109925    63.4  -176.6   -66.8   173.1      11.3    14.2    13.6    22.3
ARG  -180    0     0    1 2 1 1  0.066281    61.9   177.7    64.9    84.2      14.1    15.6    11.9    12.2
ARG  -180    0     0    1 2 3 3  0.062360    62.9   179.9   -69.2   -82.5      10.6    15.6    13.0    12.8
ARG  -180    0     0    1 2 1 3  0.020219    65.1  -178.5    61.1  -104.5       9.4    11.3    13.6    10.5
ARG  -180    0     0    1 2 3 1  0.017458    63.8  -171.9   -64.5   103.0      13.0    17.8    16.4    11.6
ARG  -180    0     0    1 1 2 2  0.014031    53.6    87.6  -178.4   178.1      18.9    13.9    17.9    21.8
ARG  -180    0     0    3 2 2 2  0.008588   -67.7   179.1  -179.0   176.3       9.7    13.3    14.6    21.0
ARG  -180    0     0    1 3 3 2  0.008485    63.7   -78.0   -64.3   169.9      23.3    19.1    11.7    22.2
ARG  -180    0     0    1 3 2 2  0.008364    57.6   -83.1  -176.1  -178.4      25.1    19.9    13.8    21.2
ARG  -180    0     0    1 1 1 2  0.007805    59.2    85.4    68.2  -166.3      23.2    16.6    15.4    25.4
ARG  -180    0     0    1 1 2 3  0.006879    53.5    87.8  -176.0   -81.0      20.2    11.8    17.5    12.2
ARG  -180    0     0    1 3 2 3  0.006127    68.8   -75.7  -177.8   -85.7      21.8    16.5     8.5    13.1
ARG  -180    0     0    1 1 2 1  0.005256    54.5    86.6   178.2    85.5      19.0    13.0    13.1    12.6
ARG  -180    0     0    3 2 3 2  0.005209   -66.9   179.5   -67.9   173.2       9.7    14.4    13.7    22.6
ARG  -180    0     0    3 2 1 2  0.004775   -67.7   179.6    65.6  -169.4      13.3    17.6    12.7    21.3
ARG  -180    0     0    3 2 2 3  0.004708   -68.1  -179.7  -176.3   -82.7       9.6    12.7    13.9    11.9
ARG  -180    0     0    3 2 3 3  0.004172   -68.4  -170.6   -64.5   -85.4      10.6    11.1    13.0    10.5
ARG  -180    0     0    1 1 1 1  0.003815    55.4    79.7    62.4    82.3      19.8    16.1    15.0    11.9
ARG  -180    0     0    3 2 2 1  0.003754   -66.9   179.7   178.7    86.7       9.3    13.6    14.6    15.6
ARG  -180    0     0    1 3 3 3  0.003750    63.8   -78.2   -59.5   -83.3      22.0    18.5     9.1    10.3
ARG  -180    0     0    3 2 1 1  0.003065   -66.2   179.5    66.1    84.3      10.5    12.2    11.4    12.1
ARG  -180    0     0    1 1 3 2  0.002695    50.0    82.4   -92.5   169.0      23.4    13.6    15.5    21.6
ARG  -180    0     0    2 2 2 2  0.002269  -176.9   176.3   178.8  -179.4       9.6    11.3    14.1    21.4
ARG  -180    0     0    3 3 2 2  0.002213   -62.7   -72.4  -177.9  -177.8       8.8    15.0    15.0    20.4
ARG  -180    0     0    3 3 2 3  0.001850   -63.2   -69.8  -175.2   -87.0       8.0    10.8     8.8    13.2
ARG  -180    0     0    3 3 3 3  0.001536   -62.8   -68.8   -60.8   -83.5       9.6    12.2     9.5    10.0
ARG  -180    0     0    2 2 1 2  0.001523  -174.1   176.8    67.8  -167.8      13.6    16.7    13.7    22.5
ARG  -180    0     0    1 3 1 2  0.001513    63.2   -85.5    80.7  -172.0      22.7    21.4    19.3    22.0
ARG  -180    0     0    3 3 3 2  0.001409   -63.6   -67.9   -65.0   169.4      12.9    15.2    12.3    22.2
ARG  -180    0     0    1 3 1 1  0.001392    65.2   -85.1    84.2    84.5      23.2    20.9    18.8    13.8
ARG  -180    0     0    1 3 2 1  0.001350    63.6   -78.2  -179.8    85.7      23.8    18.9    16.6    14.3
ARG  -180    0     0    2 2 3 2  0.001334  -175.4   179.7   -64.8   165.2      14.5    17.5    16.7    23.7
ARG  -180    0     0    2 2 2 3  0.001327  -177.5   176.5  -177.8   -85.2       9.6    10.8    11.7    11.6
ARG  -180    0     0    2 2 1 1  0.001278  -177.3   178.6    64.9    80.8       9.5    14.7    13.3    12.5
ARG  -180    0     0    2 2 3 3  0.001215  -175.6   179.6   -65.0   -82.6      11.4    11.9    12.0    10.7
ARG  -180    0     0    2 2 2 1  0.001048  -176.8   177.6   178.8    85.2      10.2    11.8    15.4    13.7
ARG  -180    0     0    3 3 2 1  0.001038   -62.6   -68.9   179.4    83.8       9.4    12.4    15.8    14.3
ARG  -180    0     0    3 2 3 1  0.000954   -68.9  -175.6   -68.5   102.2      12.3     9.4    15.4    10.1
ARG  -180    0     0    3 2 1 3  0.000692   -67.2  -178.5    63.1  -101.8       9.7    12.1    19.5    15.4
ARG  -180    0     0    2 1 2 2  0.000621  -177.0    67.4   177.0   171.0      11.6    14.0    16.0    20.7
ARG  -180    0     0    2 2 3 1  0.000499  -174.4   178.1   -63.4   105.1      14.8    12.8    19.3    13.3
ARG  -180    0     0    3 1 2 2  0.000454   -85.8    70.4   174.6   179.0      12.6    15.8    13.0    23.2
ARG  -180    0     0    1 3 3 1  0.000409    63.6   -77.9   -77.1   102.9      23.8    19.7    21.6    14.2
ARG  -180    0     0    1 1 1 3  0.000405    54.5    79.4    64.6  -103.2      21.5    17.2    16.6    12.5
ARG  -180    0     0    1 1 3 3  0.000404    54.5    83.5   -77.1   -84.1      21.5    14.5    19.2    10.7
ARG  -180    0     0    2 2 1 3  0.000401  -176.7   178.8    63.4  -103.7      13.1    15.2    16.4    10.3
ARG  -180    0     0    2 1 1 2  0.000381   179.4    65.8    65.3  -170.9      11.3    11.5    11.5    18.6
ARG  -180    0     0    2 1 2 1  0.000371   179.3    66.2  -178.6    85.1       9.2    11.3     8.4    12.0
ARG  -180    0     0    3 3 1 2  0.000334   -64.3   -80.3    78.7  -165.9      11.4    17.9    19.3    21.7
ARG  -180    0     0    2 1 2 3  0.000304   178.1    66.9  -178.7   -85.3      10.9    10.9    10.8    12.4
ARG  -180    0     0    3 3 1 1  0.000300   -63.9   -76.1    80.0    79.6      11.1    14.3    15.3    11.9
ARG  -180    0     0    2 1 1 1  0.000264  -176.5    65.8    60.2    80.8      13.7    12.2    12.7    15.8
ARG  -180    0     0    3 3 3 1  0.000221   -64.9   -74.5   -79.7    95.0      15.0    15.1    20.6    24.6
ARG  -180    0     0    3 1 2 3  0.000206   -80.8    79.3   177.3   -81.8      15.4    17.9    13.4    13.9
ARG  -180    0     0    3 1 1 2  0.000201   -83.1    81.9    69.8  -178.0      21.5    22.3    15.1    22.8
ARG  -180    0     0    3 1 1 1  0.000118   -79.0    87.7    66.3    84.2      15.9    20.1    21.7    12.8
ARG  -180    0     0    2 1 3 2  0.000115  -175.6    79.6   -90.4   172.4      15.8    16.3    17.2    22.2
ARG  -180    0     0    2 3 3 2  0.000113  -170.2   -91.1   -67.4   170.0      21.5    15.0    13.7    22.7
ARG  -180    0     0    3 1 2 1  0.000111   -78.6    73.8  -179.4    85.1      19.7    15.9    13.6    16.8
ARG  -180    0     0    1 1 3 1  0.000107    54.5    83.5   -78.4   102.9      21.5    14.5    20.8    14.2
ARG  -180    0     0    2 3 2 2  0.000103  -171.3   -87.2  -179.0  -176.1      19.4    12.2    15.0    16.1
ARG  -180    0     0    1 3 1 3  0.000073    63.6   -82.1    71.6  -103.2      23.8    19.5    19.4    12.5
ARG  -180    0     0    2 3 2 3  0.000055  -171.0   -84.3  -176.8   -81.1      15.3    11.6     9.2    11.9
ARG  -180    0     0    2 3 3 3  0.000049  -165.9   -84.4   -59.4   -82.3      19.0    17.4    10.4    10.5
ARG  -180    0     0    2 1 3 3  0.000047  -178.7    78.6   -78.3   -84.6       9.9    13.2    15.9    11.1
ARG  -180    0     0    3 3 1 3  0.000045   -62.5   -80.5    71.6  -105.6       9.3    15.3    17.1    11.9
ARG  -180    0     0    2 1 1 3  0.000043  -173.6    68.1    67.3  -103.0      13.0    11.0    18.7    11.8
ARG  -180    0     0    3 1 3 2  0.000030   -85.1    77.1   -91.5   168.7      16.5    15.6    15.3    22.1
ARG  -180    0     0    2 3 2 1  0.000029  -171.4   -85.4  -174.0    84.2      17.6    10.5    19.3    13.5
ARG  -180    0     0    3 1 3 3  0.000019   -81.6    78.0   -79.6   -84.1      16.5    16.2    20.0    10.7
ARG  -180    0     0    3 1 1 3  0.000019   -80.8    86.2    67.4  -101.7      17.2    21.5    18.2    12.9
ARG  -180    0     0    2 3 3 1  0.000018  -170.0   -92.9   -72.5   104.0      17.5    16.3    21.3    12.6
ARG  -180    0     0    2 1 3 1  0.000010  -176.1    81.2   -80.9   103.3      14.0    15.7    21.4    13.6
ARG  -180    0     0    2 3 1 2  0.000009  -166.0   -82.2    78.0  -172.4      22.1    16.5    18.7    22.4
ARG  -180    0     0    3 1 3 1  0.000003   -82.6    77.9   -78.4   102.9      17.0    17.0    20.8    14.2
ARG  -180    0     0    2 3 1 1  0.000003  -169.7   -83.6    80.9    82.5      19.6    16.7    16.4    12.8
ARG  -180    0     0    2 3 1 3  0.000001  -169.7   -83.6    71.6  -103.2      19.6    16.7    19.4    12.5
ARG  -180   10     0    1 2 2 2  0.185158    66.3  -177.7  -179.1  -176.8      11.0    13.7    12.7    20.9
ARG  -180   10     0    1 2 2 1  0.144683    65.2   179.9   178.1    85.8       8.9    11.1    13.6    11.6
ARG  -180   10     0    1 2 2 3  0.141904    66.2  -175.1  -177.6   -81.8       9.0    12.4    11.7    15.4
ARG  -180   10     0    1 2 1 2  0.115821    64.1  -175.7    68.0  -172.5      10.6    15.1    15.2    22.0
ARG  -180   10     0    1 2 3 2  0.109203    63.4  -176.6   -66.7   173.1      11.4    14.2    13.6    22.4
ARG  -180   10     0    1 2 1 1  0.065846    62.0   177.8    64.9    84.4      14.2    15.7    12.0    12.2
ARG  -180   10     0    1 2 3 3  0.061950    62.9   179.9   -69.2   -82.5      10.6    15.6    13.0    12.8
ARG  -180   10     0    1 2 1 3  0.020086    65.1  -178.5    61.1  -104.5       9.4    11.3    13.6    10.5
ARG  -180   10     0    1 2 3 1  0.017343    63.8  -171.9   -64.5   103.0      13.0    17.8    16.4    11.6
ARG  -180   10     0    1 1 2 2  0.013939    53.8    87.7  -178.4   178.1      18.9    13.9    17.9    21.9
ARG  -180   10     0    3 2 2 2  0.010861   -67.7   179.1  -179.0   176.2       9.7    13.3    14.6    21.0
ARG  -180   10     0    1 3 3 2  0.008429    63.7   -78.1   -64.2   169.9      23.4    19.1    11.7    22.2
ARG  -180   10     0    1 3 2 2  0.008309    57.6   -83.1  -176.1  -178.4      25.1    19.9    13.8    21.2
ARG  -180   10     0    1 1 1 2  0.007753    59.2    85.4    68.2  -166.2      23.2    16.6    15.4    25.4
ARG  -180   10     0    1 1 2 3  0.006834    53.5    87.8  -176.0   -81.1      20.2    11.8    17.5    12.2
ARG  -180   10     0    3 2 3 2  0.006588   -66.9   179.5   -67.9   173.2       9.7    14.4    13.7    22.6
ARG  -180   10     0    1 3 2 3  0.006086    68.7   -75.7  -177.8   -85.7      21.8    16.5     8.5    13.1
ARG  -180   10     0    3 2 1 2  0.006039   -66.9   178.7    65.6  -169.9      12.4    16.8    12.8    21.3
ARG  -180   10     0    3 2 2 3  0.005955   -68.1  -179.7  -176.3   -82.7       9.6    12.7    13.9    11.9
ARG  -180   10     0    3 2 3 3  0.005277   -68.4  -170.6   -64.5   -85.4      10.6    11.1    13.0    10.5
ARG  -180   10     0    1 1 2 1  0.005221    54.5    86.6   178.2    85.5      19.0    13.0    13.1    12.6
ARG  -180   10     0    3 2 2 1  0.004748   -66.9   179.7   178.7    86.7       9.3    13.6    14.6    15.6
ARG  -180   10     0    3 2 1 1  0.003876   -66.2   179.5    66.1    84.3      10.5    12.2    11.4    12.1
ARG  -180   10     0    1 1 1 1  0.003790    55.4    79.7    62.4    82.3      19.8    16.1    15.0    11.9
ARG  -180   10     0    1 3 3 3  0.003726    63.8   -78.2   -59.5   -83.3      22.0    18.5     9.1    10.3
ARG  -180   10     0    3 3 2 2  0.002799   -62.7   -72.4  -177.9  -177.8       8.8    15.0    15.0    20.4
ARG  -180   10     0    1 1 3 2  0.002678    50.0    82.4   -92.5   169.0      23.4    13.6    15.5    21.6
ARG  -180   10     0    3 3 2 3  0.002340   -63.2   -69.8  -175.2   -87.0       8.0    10.8     8.8    13.2
ARG  -180   10     0    3 3 3 3  0.001943   -62.8   -68.8   -60.8   -83.5       9.6    12.2     9.5    10.0
ARG  -180   10     0    3 3 3 2  0.001782   -63.6   -67.9   -65.0   169.4      12.9    15.2    12.3    22.2
ARG  -180   10     0    1 3 1 2  0.001504    63.2   -85.5    80.7  -172.0      22.7    21.4    19.3    22.0
ARG  -180   10     0    1 3 1 1  0.001383    65.2   -85.1    84.2    84.5      23.2    20.9    18.8    13.8
ARG  -180   10     0    1 3 2 1  0.001341    63.6   -78.2  -179.8    85.7      23.8    18.9    16.6    14.3
ARG  -180   10     0    3 3 2 1  0.001312   -62.6   -68.9   179.4    83.8       9.4    12.4    15.8    14.3
ARG  -180   10     0    2 2 2 2  0.001253  -176.9   176.3   178.8  -179.4       9.6    11.3    14.1    21.4
ARG  -180   10     0    3 2 3 1  0.001207   -68.9  -175.6   -68.5   102.2      12.3     9.4    15.4    10.1
ARG  -180   10     0    3 2 1 3  0.000875   -67.2  -178.5    63.1  -101.8       9.7    12.1    19.5    15.4
ARG  -180   10     0    2 2 1 2  0.000841  -174.1   176.8    67.8  -167.7      13.6    16.7    13.7    22.5
ARG  -180   10     0    2 2 3 2  0.000736  -175.4   179.7   -64.8   165.2      14.5    17.5    16.7    23.7
ARG  -180   10     0    2 2 2 3  0.000733  -177.5   176.5  -177.8   -85.2       9.6    10.8    11.7    11.6
ARG  -180   10     0    2 2 1 1  0.000706  -177.3   178.6    64.9    80.8       9.5    14.7    13.3    12.5
ARG  -180   10     0    2 2 3 3  0.000671  -175.6   179.6   -65.0   -82.6      11.4    11.9    12.1    10.8
ARG  -180   10     0    2 2 2 1  0.000578  -176.8   177.6   178.8    85.2      10.2    11.8    15.4    13.7
ARG  -180   10     0    3 1 2 2  0.000574   -85.8    70.4   174.6   179.0      12.6    15.8    13.0    23.2
ARG  -180   10     0    3 3 1 2  0.000423   -64.3   -80.3    78.7  -165.9      11.4    17.9    19.3    21.7
ARG  -180   10     0    1 3 3 1  0.000406    63.6   -77.9   -77.1   102.9      23.8    19.7    21.6    14.2
ARG  -180   10     0    1 1 1 3  0.000403    54.5    79.4    64.6  -103.2      21.5    17.2    16.6    12.5
ARG  -180   10     0    1 1 3 3  0.000401    54.5    83.5   -77.1   -84.1      21.5    14.5    19.2    10.7
ARG  -180   10     0    3 3 1 1  0.000379   -63.9   -76.1    80.0    79.6      11.1    14.3    15.3    11.9
ARG  -180   10     0    2 1 2 2  0.000343  -177.0    67.4   177.0   171.0      11.6    14.0    16.0    20.7
ARG  -180   10     0    3 3 3 1  0.000280   -64.9   -74.5   -79.7    95.0      15.0    15.1    20.6    24.6
ARG  -180   10     0    2 2 3 1  0.000275  -174.4   178.1   -63.4   105.1      14.8    12.8    19.3    13.3
ARG  -180   10     0    3 1 2 3  0.000261   -80.8    79.3   177.3   -81.8      15.4    17.9    13.4    13.9
ARG  -180   10     0    3 1 1 2  0.000255   -83.1    81.9    69.8  -178.0      21.5    22.3    15.1    22.8
ARG  -180   10     0    2 2 1 3  0.000221  -176.7   178.8    63.4  -103.7      13.1    15.2    16.4    10.3
ARG  -180   10     0    2 1 1 2  0.000210   179.4    65.8    65.3  -170.9      11.3    11.5    11.5    18.6
ARG  -180   10     0    2 1 2 1  0.000205   179.3    66.2  -178.6    85.1       9.2    11.3     8.4    12.0
ARG  -180   10     0    2 1 2 3  0.000168   178.1    66.9  -178.7   -85.3      10.9    10.9    10.8    12.4
ARG  -180   10     0    3 1 1 1  0.000149   -79.0    87.7    66.3    84.2      15.9    20.1    21.7    12.8
ARG  -180   10     0    2 1 1 1  0.000146  -176.5    65.8    60.2    80.8      13.7    12.2    12.7    15.8
ARG  -180   10     0    3 1 2 1  0.000140   -78.6    73.8  -179.4    85.1      19.7    15.9    13.6    16.8
ARG  -180   10     0    1 1 3 1  0.000106    54.5    83.5   -78.4   102.9      21.5    14.5    20.8    14.2
ARG  -180   10     0    1 3 1 3  0.000072    63.6   -82.1    71.6  -103.2      23.8    19.5    19.4    12.5
ARG  -180   10     0    2 1 3 2  0.000064  -175.6    79.6   -90.4   172.4      15.8    16.3    17.2    22.2
ARG  -180   10     0    2 3 3 2  0.000062  -170.2   -91.1   -67.4   170.0      21.5    15.0    13.7    22.7
ARG  -180   10     0    3 3 1 3  0.000057   -62.5   -80.5    71.6  -105.6       9.3    15.3    17.1    11.9
ARG  -180   10     0    2 3 2 2  0.000057  -171.3   -87.2  -179.0  -176.1      19.4    12.2    15.0    16.1
ARG  -180   10     0    3 1 3 2  0.000038   -85.1    77.1   -91.5   168.7      16.5    15.6    15.3    22.1
ARG  -180   10     0    2 3 2 3  0.000030  -171.0   -84.3  -176.8   -81.1      15.3    11.6     9.2    11.9
ARG  -180   10     0    2 3 3 3  0.000027  -165.9   -84.4   -59.4   -82.3      19.0    17.4    10.4    10.5
ARG  -180   10     0    2 1 3 3  0.000026  -178.7    78.6   -78.3   -84.6       9.9    13.2    15.9    11.1
ARG  -180   10     0    3 1 3 3  0.000025   -81.6    78.0   -79.6   -84.1      16.5    16.2    20.0    10.7
ARG  -180   10     0    3 1 1 3  0.000025   -80.8    86.2    67.4  -101.7      17.2    21.5    18.2    12.9
ARG  -180   10     0    2 1 1 3  0.000023  -173.6    68.1    67.3  -103.0      13.0    11.0    18.7    11.8
ARG  -180   10     0    2 3 2 1  0.000016  -171.4   -85.4  -174.0    84.2      17.6    10.5    19.3    13.5
ARG  -180   10     0    2 3 3 1  0.000010  -170.0   -92.9   -72.5   104.0      17.5    16.3    21.3    12.6
ARG  -180   10     0    2 3 1 2  0.000005  -166.0   -82.2    78.0  -172.4      22.1    16.5    18.7    22.4
ARG  -180   10     0    2 1 3 1  0.000005  -176.1    81.2   -80.9   103.3      14.0    15.7    21.4    13.6
ARG  -180   10     0    3 1 3 1  0.000004   -82.6    77.9   -78.4   102.9      17.0    17.0    20.8    14.2
ARG  -180   10     0    2 3 1 1  0.000002  -169.7   -83.6    80.9    82.5      19.6    16.7    16.4    12.8
ARG  -180   10     0    2 3 1 3  0.000000  -169.7   -83.6    71.6  -103.2      19.6    16.7    19.4    12.5
ARG  -180   20     0    1 2 2 2  0.179909    66.5  -177.6  -178.9  -177.0      11.1    13.8    12.9    21.1
ARG  -180   20     0    1 2 2 1  0.140582    65.3   180.0   178.1    85.8       9.0    11.2    13.7    11.7
ARG  -180   20     0    1 2 2 3  0.137881    66.3  -175.2  -177.6   -82.3       9.1    12.5    11.8    15.2
ARG  -180   20     0    1 2 1 2  0.112537    64.1  -175.8    68.0  -172.6      10.6    15.2    15.3    22.0
ARG  -180   20     0    1 2 3 2  0.106107    63.4  -176.5   -66.7   173.1      11.4    14.2    13.7    22.5
ARG  -180   20     0    1 2 1 1  0.063979    62.0   177.8    64.9    84.4      14.2    15.7    12.0    12.2
ARG  -180   20     0    1 2 3 3  0.060194    62.9   179.9   -69.2   -82.5      10.6    15.6    13.0    12.8
ARG  -180   20     0    1 2 1 3  0.019516    65.1  -178.6    61.1  -104.5       9.4    11.3    13.6    10.5
ARG  -180   20     0    1 2 3 1  0.016852    63.8  -171.9   -64.5   102.9      13.0    17.8    16.4    11.6
ARG  -180   20     0    3 2 2 2  0.015273   -67.7   179.1  -179.0   176.3       9.7    13.3    14.6    21.0
ARG  -180   20     0    1 1 2 2  0.013544    53.9    87.7  -178.5   178.1      18.9    13.9    18.0    22.0
ARG  -180   20     0    3 2 3 2  0.009263   -67.0   179.5   -67.9   173.2       9.7    14.4    13.7    22.6
ARG  -180   20     0    3 2 1 2  0.008491   -66.7   178.5    65.6  -170.0      12.1    16.5    12.8    21.3
ARG  -180   20     0    3 2 2 3  0.008373   -68.1  -179.7  -176.3   -82.7       9.6    12.7    13.9    11.9
ARG  -180   20     0    1 3 3 2  0.008190    63.7   -78.1   -64.2   169.9      23.4    19.1    11.7    22.2
ARG  -180   20     0    1 3 2 2  0.008073    57.6   -83.1  -176.1  -178.4      25.1    19.9    13.8    21.2
ARG  -180   20     0    1 1 1 2  0.007534    59.2    85.4    68.2  -166.2      23.2    16.6    15.4    25.4
ARG  -180   20     0    3 2 3 3  0.007420   -68.4  -170.6   -64.5   -85.4      10.6    11.1    13.0    10.5
ARG  -180   20     0    3 2 2 1  0.006676   -66.9   179.7   178.7    86.7       9.3    13.6    14.6    15.6
ARG  -180   20     0    1 1 2 3  0.006641    53.5    87.8  -176.0   -81.1      20.2    11.8    17.5    12.2
ARG  -180   20     0    1 3 2 3  0.005914    68.7   -75.7  -177.8   -85.7      21.8    16.5     8.5    13.1
ARG  -180   20     0    3 2 1 1  0.005451   -66.2   179.5    66.1    84.3      10.5    12.2    11.4    12.1
ARG  -180   20     0    1 1 2 1  0.005073    54.5    86.6   178.2    85.5      19.0    13.0    13.1    12.6
ARG  -180   20     0    3 3 2 2  0.003935   -62.7   -72.4  -177.9  -177.8       8.8    15.0    15.0    20.4
ARG  -180   20     0    1 1 1 1  0.003682    55.4    79.7    62.4    82.3      19.8    16.1    15.0    11.9
ARG  -180   20     0    1 3 3 3  0.003620    63.8   -78.2   -59.5   -83.3      22.0    18.5     9.1    10.3
ARG  -180   20     0    3 3 2 3  0.003291   -63.2   -69.8  -175.2   -87.0       8.0    10.8     8.8    13.2
ARG  -180   20     0    3 3 3 3  0.002732   -62.8   -68.8   -60.8   -83.5       9.6    12.2     9.5    10.0
ARG  -180   20     0    1 1 3 2  0.002602    50.0    82.4   -92.5   169.0      23.4    13.6    15.5    21.6
ARG  -180   20     0    3 3 3 2  0.002505   -63.6   -67.9   -65.0   169.4      12.9    15.2    12.3    22.2
ARG  -180   20     0    3 3 2 1  0.001845   -62.6   -68.9   179.4    83.8       9.4    12.4    15.8    14.3
ARG  -180   20     0    2 2 2 2  0.001735  -176.9   176.3   178.8  -179.4       9.6    11.3    14.1    21.4
ARG  -180   20     0    3 2 3 1  0.001697   -68.9  -175.6   -68.5   102.2      12.3     9.4    15.4    10.1
ARG  -180   20     0    1 3 1 2  0.001461    63.2   -85.5    80.7  -172.0      22.7    21.4    19.3    22.0
ARG  -180   20     0    1 3 1 1  0.001344    65.2   -85.1    84.2    84.5      23.2    20.9    18.8    13.8
ARG  -180   20     0    1 3 2 1  0.001303    63.6   -78.2  -179.8    85.7      23.8    18.9    16.6    14.3
ARG  -180   20     0    3 2 1 3  0.001231   -67.2  -178.5    63.1  -101.8       9.7    12.1    19.5    15.4
ARG  -180   20     0    2 2 1 2  0.001164  -174.1   176.8    67.8  -167.7      13.6    16.7    13.7    22.5
ARG  -180   20     0    2 2 3 2  0.001019  -175.4   179.7   -64.8   165.2      14.5    17.5    16.7    23.7
ARG  -180   20     0    2 2 2 3  0.001014  -177.5   176.5  -177.8   -85.2       9.6    10.8    11.7    11.6
ARG  -180   20     0    2 2 1 1  0.000977  -177.3   178.6    64.9    80.8       9.5    14.7    13.3    12.5
ARG  -180   20     0    2 2 3 3  0.000929  -175.6   179.6   -65.0   -82.6      11.4    11.9    12.1    10.8
ARG  -180   20     0    3 1 2 2  0.000807   -85.8    70.4   174.6   179.0      12.6    15.8    13.0    23.2
ARG  -180   20     0    2 2 2 1  0.000801  -176.8   177.6   178.8    85.2      10.2    11.8    15.4    13.7
ARG  -180   20     0    3 3 1 2  0.000595   -64.3   -80.3    78.7  -165.9      11.4    17.9    19.3    21.7
ARG  -180   20     0    3 3 1 1  0.000533   -63.9   -76.1    80.0    79.6      11.1    14.3    15.3    11.9
ARG  -180   20     0    2 1 2 2  0.000474  -177.0    67.4   177.0   171.0      11.6    14.0    16.0    20.7
ARG  -180   20     0    1 3 3 1  0.000395    63.6   -77.9   -77.1   102.9      23.8    19.7    21.6    14.2
ARG  -180   20     0    3 3 3 1  0.000393   -64.9   -74.5   -79.7    95.0      15.0    15.1    20.6    24.6
ARG  -180   20     0    1 1 1 3  0.000391    54.5    79.4    64.6  -103.2      21.5    17.2    16.6    12.5
ARG  -180   20     0    1 1 3 3  0.000390    54.5    83.5   -77.1   -84.1      21.5    14.5    19.2    10.7
ARG  -180   20     0    2 2 3 1  0.000381  -174.4   178.1   -63.4   105.1      14.8    12.8    19.3    13.3
ARG  -180   20     0    3 1 2 3  0.000367   -80.8    79.3   177.3   -81.8      15.4    17.9    13.4    13.9
ARG  -180   20     0    3 1 1 2  0.000358   -83.1    81.9    69.8  -178.0      21.5    22.3    15.1    22.8
ARG  -180   20     0    2 2 1 3  0.000306  -176.7   178.8    63.4  -103.7      13.1    15.2    16.4    10.3
ARG  -180   20     0    2 1 1 2  0.000291   179.4    65.8    65.3  -170.9      11.3    11.5    11.5    18.6
ARG  -180   20     0    2 1 2 1  0.000284   179.3    66.2  -178.6    85.1       9.2    11.3     8.4    12.0
ARG  -180   20     0    2 1 2 3  0.000232   178.1    66.9  -178.7   -85.3      10.9    10.9    10.8    12.4
ARG  -180   20     0    3 1 1 1  0.000209   -79.0    87.7    66.3    84.2      15.9    20.1    21.7    12.8
ARG  -180   20     0    2 1 1 1  0.000202  -176.5    65.8    60.2    80.8      13.7    12.2    12.7    15.8
ARG  -180   20     0    3 1 2 1  0.000198   -78.6    73.8  -179.4    85.1      19.7    15.9    13.6    16.8
ARG  -180   20     0    1 1 3 1  0.000103    54.5    83.5   -78.4   102.9      21.5    14.5    20.8    14.2
ARG  -180   20     0    2 1 3 2  0.000088  -175.6    79.6   -90.4   172.4      15.8    16.3    17.2    22.2
ARG  -180   20     0    2 3 3 2  0.000086  -170.2   -91.1   -67.4   170.0      21.5    15.0    13.7    22.7
ARG  -180   20     0    3 3 1 3  0.000080   -62.5   -80.5    71.6  -105.6       9.3    15.3    17.1    11.9
ARG  -180   20     0    2 3 2 2  0.000079  -171.3   -87.2  -179.0  -176.1      19.4    12.2    15.0    16.1
ARG  -180   20     0    1 3 1 3  0.000070    63.6   -82.1    71.6  -103.2      23.8    19.5    19.4    12.5
ARG  -180   20     0    3 1 3 2  0.000053   -85.1    77.1   -91.5   168.7      16.5    15.6    15.3    22.1
ARG  -180   20     0    2 3 2 3  0.000042  -171.0   -84.3  -176.8   -81.1      15.3    11.6     9.2    11.9
ARG  -180   20     0    2 3 3 3  0.000037  -165.9   -84.4   -59.4   -82.3      19.0    17.4    10.4    10.5
ARG  -180   20     0    2 1 3 3  0.000036  -178.7    78.6   -78.3   -84.6       9.9    13.2    15.9    11.1
ARG  -180   20     0    3 1 3 3  0.000035   -81.6    78.0   -79.6   -84.1      16.5    16.2    20.0    10.7
ARG  -180   20     0    3 1 1 3  0.000035   -80.8    86.2    67.4  -101.7      17.2    21.5    18.2    12.9
ARG  -180   20     0    2 1 1 3  0.000033  -173.6    68.1    67.3  -103.0      13.0    11.0    18.7    11.8
ARG  -180   20     0    2 3 2 1  0.000022  -171.4   -85.4  -174.0    84.2      17.6    10.5    19.3    13.5
ARG  -180   20     0    2 3 3 1  0.000014  -170.0   -92.9   -72.5   104.0      17.5    16.3    21.3    12.6
ARG  -180   20     0    2 1 3 1  0.000008  -176.1    81.2   -80.9   103.3      14.0    15.7    21.4    13.6
ARG  -180   20     0    2 3 1 2  0.000007  -166.0   -82.2    78.0  -172.4      22.1    16.5    18.7    22.4
ARG  -180   20     0    3 1 3 1  0.000005   -82.6    77.9   -78.4   102.9      17.0    17.0    20.8    14.2
ARG  -180   20     0    2 3 1 1  0.000003  -169.7   -83.6    80.9    82.5      19.6    16.7    16.4    12.8
ARG  -180   20     0    2 3 1 3  0.000001  -169.7   -83.6    71.6  -103.2      19.6    16.7    19.4    12.5
ARG  -180   30     0    1 2 2 2  0.174050    66.5  -177.6  -178.9  -177.1      11.2    13.9    12.9    21.2
ARG  -180   30     0    1 2 2 1  0.136003    65.3   180.0   178.0    85.7       9.0    11.2    13.7    11.8
ARG  -180   30     0    1 2 2 3  0.133390    66.4  -175.2  -177.5   -82.4       9.1    12.5    11.9    15.2
ARG  -180   30     0    1 2 1 2  0.108872    64.1  -175.8    68.0  -172.6      10.6    15.2    15.3    22.0
ARG  -180   30     0    1 2 3 2  0.102652    63.4  -176.5   -66.7   173.2      11.4    14.2    13.7    22.5
ARG  -180   30     0    1 2 1 1  0.061896    62.0   177.8    64.9    84.4      14.2    15.7    12.0    12.2
ARG  -180   30     0    1 2 3 3  0.058234    62.9   179.9   -69.2   -82.5      10.6    15.6    13.0    12.8
ARG  -180   30     0    3 2 2 2  0.019737   -67.7   179.1  -179.0   176.3       9.7    13.3    14.6    21.0
ARG  -180   30     0    1 2 1 3  0.018881    65.1  -178.6    61.1  -104.5       9.4    11.3    13.6    10.5
ARG  -180   30     0    1 2 3 1  0.016303    63.8  -171.9   -64.5   102.9      13.0    17.8    16.4    11.6
ARG  -180   30     0    1 1 2 2  0.013103    53.9    87.8  -178.5   178.1      18.9    13.9    18.0    22.0
ARG  -180   30     0    3 2 3 2  0.011972   -67.0   179.5   -67.9   173.2       9.7    14.4    13.7    22.6
ARG  -180   30     0    3 2 1 2  0.010973   -66.7   178.5    65.6  -170.1      12.0    16.5    12.8    21.3
ARG  -180   30     0    3 2 2 3  0.010821   -68.1  -179.7  -176.3   -82.7       9.6    12.7    13.9    11.9
ARG  -180   30     0    3 2 3 3  0.009589   -68.4  -170.6   -64.5   -85.4      10.6    11.1    13.0    10.5
ARG  -180   30     0    3 2 2 1  0.008627   -66.9   179.7   178.7    86.7       9.3    13.6    14.6    15.6
ARG  -180   30     0    1 3 3 2  0.007923    63.7   -78.1   -64.2   169.9      23.4    19.1    11.7    22.2
ARG  -180   30     0    1 3 2 2  0.007810    57.6   -83.1  -176.1  -178.4      25.1    19.9    13.8    21.2
ARG  -180   30     0    1 1 1 2  0.007288    59.2    85.4    68.2  -166.2      23.2    16.6    15.4    25.4
ARG  -180   30     0    3 2 1 1  0.007044   -66.2   179.5    66.1    84.3      10.5    12.2    11.4    12.1
ARG  -180   30     0    1 1 2 3  0.006424    53.5    87.8  -176.0   -81.1      20.2    11.8    17.5    12.2
ARG  -180   30     0    1 3 2 3  0.005721    68.7   -75.7  -177.8   -85.7      21.8    16.5     8.5    13.1
ARG  -180   30     0    3 3 2 2  0.005086   -62.7   -72.4  -177.9  -177.8       8.8    15.0    15.0    20.4
ARG  -180   30     0    1 1 2 1  0.004908    54.5    86.6   178.2    85.5      19.0    13.0    13.1    12.6
ARG  -180   30     0    3 3 2 3  0.004253   -63.2   -69.8  -175.2   -87.0       8.0    10.8     8.8    13.2
ARG  -180   30     0    1 1 1 1  0.003562    55.4    79.7    62.4    82.3      19.8    16.1    15.0    11.9
ARG  -180   30     0    3 3 3 3  0.003531   -62.8   -68.8   -60.8   -83.5       9.6    12.2     9.5    10.0
ARG  -180   30     0    1 3 3 3  0.003502    63.8   -78.2   -59.5   -83.3      22.0    18.5     9.1    10.3
ARG  -180   30     0    3 3 3 2  0.003238   -63.6   -67.9   -65.0   169.4      12.9    15.2    12.3    22.2
ARG  -180   30     0    2 2 2 2  0.002688  -176.9   176.3   178.8  -179.4       9.6    11.3    14.1    21.4
ARG  -180   30     0    1 1 3 2  0.002517    50.0    82.4   -92.5   169.0      23.4    13.6    15.5    21.6
ARG  -180   30     0    3 3 2 1  0.002385   -62.6   -68.9   179.4    83.8       9.4    12.4    15.8    14.3
ARG  -180   30     0    3 2 3 1  0.002193   -68.9  -175.6   -68.5   102.2      12.3     9.4    15.4    10.1
ARG  -180   30     0    2 2 1 2  0.001804  -174.1   176.8    67.8  -167.7      13.6    16.7    13.7    22.5
ARG  -180   30     0    3 2 1 3  0.001591   -67.2  -178.5    63.1  -101.8       9.7    12.1    19.5    15.4
ARG  -180   30     0    2 2 3 2  0.001580  -175.4   179.7   -64.8   165.2      14.5    17.5    16.7    23.7
ARG  -180   30     0    2 2 2 3  0.001571  -177.5   176.5  -177.8   -85.2       9.6    10.8    11.7    11.6
ARG  -180   30     0    2 2 1 1  0.001513  -177.3   178.6    64.9    80.8       9.5    14.7    13.3    12.5
ARG  -180   30     0    2 2 3 3  0.001439  -175.6   179.6   -65.0   -82.6      11.4    11.9    12.1    10.8
ARG  -180   30     0    1 3 1 2  0.001413    63.2   -85.5    80.7  -172.0      22.7    21.4    19.3    22.0
ARG  -180   30     0    1 3 1 1  0.001300    65.2   -85.1    84.2    84.5      23.2    20.9    18.8    13.8
ARG  -180   30     0    1 3 2 1  0.001261    63.6   -78.2  -179.8    85.7      23.8    18.9    16.6    14.3
ARG  -180   30     0    2 2 2 1  0.001241  -176.8   177.6   178.8    85.2      10.2    11.8    15.4    13.7
ARG  -180   30     0    3 1 2 2  0.001043   -85.8    70.4   174.6   179.0      12.6    15.8    13.0    23.2
ARG  -180   30     0    3 3 1 2  0.000768   -64.3   -80.3    78.7  -165.9      11.4    17.9    19.3    21.7
ARG  -180   30     0    2 1 2 2  0.000735  -177.0    67.4   177.0   171.0      11.6    14.0    16.0    20.7
ARG  -180   30     0    3 3 1 1  0.000689   -63.9   -76.1    80.0    79.6      11.1    14.3    15.3    11.9
ARG  -180   30     0    2 2 3 1  0.000591  -174.4   178.1   -63.4   105.1      14.8    12.8    19.3    13.3
ARG  -180   30     0    3 3 3 1  0.000508   -64.9   -74.5   -79.7    95.0      15.0    15.1    20.6    24.6
ARG  -180   30     0    3 1 2 3  0.000474   -80.8    79.3   177.3   -81.8      15.4    17.9    13.4    13.9
ARG  -180   30     0    2 2 1 3  0.000474  -176.7   178.8    63.4  -103.7      13.1    15.2    16.4    10.3
ARG  -180   30     0    3 1 1 2  0.000463   -83.1    81.9    69.8  -178.0      21.5    22.3    15.1    22.8
ARG  -180   30     0    2 1 1 2  0.000451   179.4    65.8    65.3  -170.9      11.3    11.5    11.5    18.6
ARG  -180   30     0    2 1 2 1  0.000440   179.3    66.2  -178.6    85.1       9.2    11.3     8.4    12.0
ARG  -180   30     0    1 3 3 1  0.000382    63.6   -77.9   -77.1   102.9      23.8    19.7    21.6    14.2
ARG  -180   30     0    1 1 1 3  0.000378    54.5    79.4    64.6  -103.2      21.5    17.2    16.6    12.5
ARG  -180   30     0    1 1 3 3  0.000377    54.5    83.5   -77.1   -84.1      21.5    14.5    19.2    10.7
ARG  -180   30     0    2 1 2 3  0.000360   178.1    66.9  -178.7   -85.3      10.9    10.9    10.8    12.4
ARG  -180   30     0    2 1 1 1  0.000312  -176.5    65.8    60.2    80.8      13.7    12.2    12.7    15.8
ARG  -180   30     0    3 1 1 1  0.000271   -79.0    87.7    66.3    84.2      15.9    20.1    21.7    12.8
ARG  -180   30     0    3 1 2 1  0.000255   -78.6    73.8  -179.4    85.1      19.7    15.9    13.6    16.8
ARG  -180   30     0    2 1 3 2  0.000137  -175.6    79.6   -90.4   172.4      15.8    16.3    17.2    22.2
ARG  -180   30     0    2 3 3 2  0.000133  -170.2   -91.1   -67.4   170.0      21.5    15.0    13.7    22.7
ARG  -180   30     0    2 3 2 2  0.000122  -171.3   -87.2  -179.0  -176.1      19.4    12.2    15.0    16.1
ARG  -180   30     0    3 3 1 3  0.000103   -62.5   -80.5    71.6  -105.6       9.3    15.3    17.1    11.9
ARG  -180   30     0    1 1 3 1  0.000100    54.5    83.5   -78.4   102.9      21.5    14.5    20.8    14.2
ARG  -180   30     0    3 1 3 2  0.000069   -85.1    77.1   -91.5   168.7      16.5    15.6    15.3    22.1
ARG  -180   30     0    1 3 1 3  0.000068    63.6   -82.1    71.6  -103.2      23.8    19.5    19.4    12.5
ARG  -180   30     0    2 3 2 3  0.000065  -171.0   -84.3  -176.8   -81.1      15.3    11.6     9.2    11.9
ARG  -180   30     0    2 3 3 3  0.000058  -165.9   -84.4   -59.4   -82.3      19.0    17.4    10.4    10.5
ARG  -180   30     0    2 1 3 3  0.000055  -178.7    78.6   -78.3   -84.6       9.9    13.2    15.9    11.1
ARG  -180   30     0    2 1 1 3  0.000050  -173.6    68.1    67.3  -103.0      13.0    11.0    18.7    11.8
ARG  -180   30     0    3 1 3 3  0.000045   -81.6    78.0   -79.6   -84.1      16.5    16.2    20.0    10.7
ARG  -180   30     0    3 1 1 3  0.000045   -80.8    86.2    67.4  -101.7      17.2    21.5    18.2    12.9
ARG  -180   30     0    2 3 2 1  0.000035  -171.4   -85.4  -174.0    84.2      17.6    10.5    19.3    13.5
ARG  -180   30     0    2 3 3 1  0.000021  -170.0   -92.9   -72.5   104.0      17.5    16.3    21.3    12.6
ARG  -180   30     0    2 1 3 1  0.000012  -176.1    81.2   -80.9   103.3      14.0    15.7    21.4    13.6
ARG  -180   30     0    2 3 1 2  0.000011  -166.0   -82.2    78.0  -172.4      22.1    16.5    18.7    22.4
ARG  -180   30     0    3 1 3 1  0.000007   -82.6    77.9   -78.4   102.9      17.0    17.0    20.8    14.2
ARG  -180   30     0    2 3 1 1  0.000004  -169.7   -83.6    80.9    82.5      19.6    16.7    16.4    12.8
ARG  -180   30     0    2 3 1 3  0.000001  -169.7   -83.6    71.6  -103.2      19.6    16.7    19.4    12.5
ARG  -180   40     0    1 2 2 2  0.172477    66.5  -177.6  -178.9  -177.2      11.2    13.9    13.0    21.2
ARG  -180   40     0    1 2 2 1  0.134775    65.3   180.0   178.0    85.7       9.0    11.2    13.7    11.8
ARG  -180   40     0    1 2 2 3  0.132185    66.4  -175.2  -177.5   -82.4       9.1    12.6    11.9    15.2
ARG  -180   40     0    1 2 1 2  0.107889    64.1  -175.8    68.0  -172.6      10.6    15.2    15.3    22.0
ARG  -180   40     0    1 2 3 2  0.101724    63.3  -176.6   -66.8   173.1      11.4    14.2    13.6    22.4
ARG  -180   40     0    1 2 1 1  0.061336    62.0   177.8    64.9    84.4      14.2    15.7    12.0    12.2
ARG  -180   40     0    1 2 3 3  0.057708    62.9   179.9   -69.2   -82.5      10.6    15.6    13.0    12.8
ARG  -180   40     0    1 2 1 3  0.018710    65.1  -178.6    61.1  -104.5       9.4    11.3    13.6    10.5
ARG  -180   40     0    1 2 3 1  0.016156    63.8  -171.9   -64.5   102.9      13.0    17.8    16.4    11.6
ARG  -180   40     0    3 2 2 2  0.015085   -67.7   179.1  -179.0   176.3       9.7    13.3    14.6    21.0
ARG  -180   40     0    1 1 2 2  0.012984    53.9    87.8  -178.5   178.1      18.9    13.9    18.0    22.0
ARG  -180   40     0    3 2 3 2  0.009150   -67.0   179.5   -67.9   173.2       9.7    14.4    13.7    22.6
ARG  -180   40     0    3 2 1 2  0.008387   -66.7   178.5    65.6  -170.1      12.0    16.5    12.8    21.3
ARG  -180   40     0    3 2 2 3  0.008271   -68.1  -179.7  -176.3   -82.7       9.6    12.7    13.9    11.9
ARG  -180   40     0    2 2 2 2  0.008242  -176.9   176.3   178.8  -179.4       9.6    11.3    14.1    21.4
ARG  -180   40     0    1 3 3 2  0.007852    63.7   -78.1   -64.2   169.9      23.4    19.1    11.7    22.2
ARG  -180   40     0    1 3 2 2  0.007740    57.6   -83.1  -176.1  -178.4      25.1    19.9    13.8    21.2
ARG  -180   40     0    3 2 3 3  0.007329   -68.4  -170.6   -64.5   -85.4      10.6    11.1    13.0    10.5
ARG  -180   40     0    1 1 1 2  0.007222    59.2    85.4    68.2  -166.2      23.2    16.6    15.4    25.4
ARG  -180   40     0    3 2 2 1  0.006594   -66.9   179.7   178.7    86.7       9.3    13.6    14.6    15.6
ARG  -180   40     0    1 1 2 3  0.006366    53.5    87.8  -176.0   -81.1      20.2    11.8    17.5    12.2
ARG  -180   40     0    1 3 2 3  0.005670    68.7   -75.7  -177.8   -85.7      21.8    16.5     8.5    13.1
ARG  -180   40     0    2 2 1 2  0.005531  -174.1   176.8    67.8  -167.7      13.6    16.7    13.7    22.5
ARG  -180   40     0    3 2 1 1  0.005384   -66.2   179.5    66.1    84.3      10.5    12.2    11.4    12.1
ARG  -180   40     0    1 1 2 1  0.004864    54.5    86.6   178.2    85.5      19.0    13.0    13.1    12.6
ARG  -180   40     0    2 2 3 2  0.004844  -175.4   179.7   -64.8   165.2      14.5    17.5    16.7    23.7
ARG  -180   40     0    2 2 2 3  0.004819  -177.5   176.5  -177.8   -85.2       9.6    10.8    11.7    11.6
ARG  -180   40     0    2 2 1 1  0.004641  -177.3   178.6    64.9    80.8       9.5    14.7    13.3    12.5
ARG  -180   40     0    2 2 3 3  0.004413  -175.6   179.6   -65.0   -82.6      11.4    11.9    12.1    10.8
ARG  -180   40     0    3 3 2 2  0.003887   -62.7   -72.4  -177.9  -177.8       8.8    15.0    15.0    20.4
ARG  -180   40     0    2 2 2 1  0.003805  -176.8   177.6   178.8    85.2      10.2    11.8    15.4    13.7
ARG  -180   40     0    1 1 1 1  0.003530    55.4    79.7    62.4    82.3      19.8    16.1    15.0    11.9
ARG  -180   40     0    1 3 3 3  0.003471    63.8   -78.2   -59.5   -83.3      22.0    18.5     9.1    10.3
ARG  -180   40     0    3 3 2 3  0.003250   -63.2   -69.8  -175.2   -87.0       8.0    10.8     8.8    13.2
ARG  -180   40     0    3 3 3 3  0.002698   -62.8   -68.8   -60.8   -83.5       9.6    12.2     9.5    10.0
ARG  -180   40     0    1 1 3 2  0.002494    50.0    82.4   -92.5   169.0      23.4    13.6    15.5    21.6
ARG  -180   40     0    3 3 3 2  0.002475   -63.6   -67.9   -65.0   169.4      12.9    15.2    12.3    22.2
ARG  -180   40     0    2 1 2 2  0.002254  -177.0    67.4   177.0   171.0      11.6    14.0    16.0    20.7
ARG  -180   40     0    3 3 2 1  0.001823   -62.6   -68.9   179.4    83.8       9.4    12.4    15.8    14.3
ARG  -180   40     0    2 2 3 1  0.001811  -174.4   178.1   -63.4   105.1      14.8    12.8    19.3    13.3
ARG  -180   40     0    3 2 3 1  0.001676   -68.9  -175.6   -68.5   102.2      12.3     9.4    15.4    10.1
ARG  -180   40     0    2 2 1 3  0.001455  -176.7   178.8    63.4  -103.7      13.1    15.2    16.4    10.3
ARG  -180   40     0    1 3 1 2  0.001401    63.2   -85.5    80.7  -172.0      22.7    21.4    19.3    22.0
ARG  -180   40     0    2 1 1 2  0.001382   179.4    65.8    65.3  -170.9      11.3    11.5    11.5    18.6
ARG  -180   40     0    2 1 2 1  0.001349   179.3    66.2  -178.6    85.1       9.2    11.3     8.4    12.0
ARG  -180   40     0    1 3 1 1  0.001288    65.2   -85.1    84.2    84.5      23.2    20.9    18.8    13.8
ARG  -180   40     0    1 3 2 1  0.001249    63.6   -78.2  -179.8    85.7      23.8    18.9    16.6    14.3
ARG  -180   40     0    3 2 1 3  0.001216   -67.2  -178.5    63.1  -101.8       9.7    12.1    19.5    15.4
ARG  -180   40     0    2 1 2 3  0.001105   178.1    66.9  -178.7   -85.3      10.9    10.9    10.8    12.4
ARG  -180   40     0    2 1 1 1  0.000958  -176.5    65.8    60.2    80.8      13.7    12.2    12.7    15.8
ARG  -180   40     0    3 1 2 2  0.000797   -85.8    70.4   174.6   179.0      12.6    15.8    13.0    23.2
ARG  -180   40     0    3 3 1 2  0.000587   -64.3   -80.3    78.7  -165.9      11.4    17.9    19.3    21.7
ARG  -180   40     0    3 3 1 1  0.000527   -63.9   -76.1    80.0    79.6      11.1    14.3    15.3    11.9
ARG  -180   40     0    2 1 3 2  0.000419  -175.6    79.6   -90.4   172.4      15.8    16.3    17.2    22.2
ARG  -180   40     0    2 3 3 2  0.000409  -170.2   -91.1   -67.4   170.0      21.5    15.0    13.7    22.7
ARG  -180   40     0    3 3 3 1  0.000388   -64.9   -74.5   -79.7    95.0      15.0    15.1    20.6    24.6
ARG  -180   40     0    1 3 3 1  0.000378    63.6   -77.9   -77.1   102.9      23.8    19.7    21.6    14.2
ARG  -180   40     0    1 1 1 3  0.000375    54.5    79.4    64.6  -103.2      21.5    17.2    16.6    12.5
ARG  -180   40     0    2 3 2 2  0.000374  -171.3   -87.2  -179.0  -176.1      19.4    12.2    15.0    16.1
ARG  -180   40     0    1 1 3 3  0.000374    54.5    83.5   -77.1   -84.1      21.5    14.5    19.2    10.7
ARG  -180   40     0    3 1 2 3  0.000362   -80.8    79.3   177.3   -81.8      15.4    17.9    13.4    13.9
ARG  -180   40     0    3 1 1 2  0.000354   -83.1    81.9    69.8  -178.0      21.5    22.3    15.1    22.8
ARG  -180   40     0    3 1 1 1  0.000207   -79.0    87.7    66.3    84.2      15.9    20.1    21.7    12.8
ARG  -180   40     0    2 3 2 3  0.000200  -171.0   -84.3  -176.8   -81.1      15.3    11.6     9.2    11.9
ARG  -180   40     0    3 1 2 1  0.000195   -78.6    73.8  -179.4    85.1      19.7    15.9    13.6    16.8
ARG  -180   40     0    2 3 3 3  0.000177  -165.9   -84.4   -59.4   -82.3      19.0    17.4    10.4    10.5
ARG  -180   40     0    2 1 3 3  0.000170  -178.7    78.6   -78.3   -84.6       9.9    13.2    15.9    11.1
ARG  -180   40     0    2 1 1 3  0.000155  -173.6    68.1    67.3  -103.0      13.0    11.0    18.7    11.8
ARG  -180   40     0    2 3 2 1  0.000106  -171.4   -85.4  -174.0    84.2      17.6    10.5    19.3    13.5
ARG  -180   40     0    1 1 3 1  0.000099    54.5    83.5   -78.4   102.9      21.5    14.5    20.8    14.2
ARG  -180   40     0    3 3 1 3  0.000079   -62.5   -80.5    71.6  -105.6       9.3    15.3    17.1    11.9
ARG  -180   40     0    1 3 1 3  0.000067    63.6   -82.1    71.6  -103.2      23.8    19.5    19.4    12.5
ARG  -180   40     0    2 3 3 1  0.000065  -170.0   -92.9   -72.5   104.0      17.5    16.3    21.3    12.6
ARG  -180   40     0    3 1 3 2  0.000052   -85.1    77.1   -91.5   168.7      16.5    15.6    15.3    22.1
ARG  -180   40     0    2 1 3 1  0.000036  -176.1    81.2   -80.9   103.3      14.0    15.7    21.4    13.6
ARG  -180   40     0    3 1 3 3  0.000034   -81.6    78.0   -79.6   -84.1      16.5    16.2    20.0    10.7
ARG  -180   40     0    3 1 1 3  0.000034   -80.8    86.2    67.4  -101.7      17.2    21.5    18.2    12.9
ARG  -180   40     0    2 3 1 2  0.000034  -166.0   -82.2    78.0  -172.4      22.1    16.5    18.7    22.4
ARG  -180   40     0    2 3 1 1  0.000013  -169.7   -83.6    80.9    82.5      19.6    16.7    16.4    12.8
ARG  -180   40     0    3 1 3 1  0.000005   -82.6    77.9   -78.4   102.9      17.0    17.0    20.8    14.2
ARG  -180   40     0    2 3 1 3  0.000003  -169.7   -83.6    71.6  -103.2      19.6    16.7    19.4    12.5
ARG  -180   50     0    1 2 2 2  0.126102    66.5  -177.6  -178.9  -177.2      11.2    13.9    13.0    21.2
ARG  -180   50     0    1 2 2 1  0.098537    65.3   180.0   178.0    85.7       9.0    11.2    13.7    11.8
ARG  -180   50     0    1 2 2 3  0.096644    66.4  -175.2  -177.5   -82.5       9.1    12.6    11.9    15.2
ARG  -180   50     0    1 2 1 2  0.078880    64.1  -175.8    68.0  -172.6      10.6    15.2    15.3    22.0
ARG  -180   50     0    1 2 3 2  0.074373    62.9  -176.9   -67.0   173.0      11.3    14.0    13.3    21.9
ARG  -180   50     0    1 2 1 1  0.044844    62.0   177.8    64.9    84.4      14.2    15.7    12.0    12.2
ARG  -180   50     0    1 2 3 3  0.042191    62.9   179.9   -69.2   -82.5      10.6    15.6    13.0    12.8
ARG  -180   50     0    2 2 2 2  0.034782  -176.9   176.3   178.8  -179.4       9.6    11.4    14.1    21.5
ARG  -180   50     0    3 2 2 2  0.029453   -67.7   179.1  -179.0   176.3       9.7    13.3    14.6    21.0
ARG  -180   50     0    2 2 1 2  0.023341  -174.1   176.8    67.8  -167.7      13.6    16.7    13.7    22.5
ARG  -180   50     0    2 2 3 2  0.020441  -175.4   179.7   -64.8   165.2      14.5    17.5    16.7    23.7
ARG  -180   50     0    2 2 2 3  0.020337  -177.5   176.5  -177.8   -85.2       9.6    10.8    11.7    11.6
ARG  -180   50     0    2 2 1 1  0.019584  -177.3   178.6    64.9    80.8       9.5    14.7    13.3    12.5
ARG  -180   50     0    2 2 3 3  0.018622  -175.6   179.6   -65.0   -82.6      11.4    11.9    12.1    10.8
ARG  -180   50     0    3 2 3 2  0.017864   -67.0   179.5   -67.9   173.2       9.7    14.4    13.7    22.6
ARG  -180   50     0    3 2 1 2  0.016375   -66.7   178.5    65.6  -170.1      12.0    16.5    12.8    21.3
ARG  -180   50     0    3 2 2 3  0.016147   -68.1  -179.7  -176.3   -82.7       9.6    12.7    13.9    11.9
ARG  -180   50     0    2 2 2 1  0.016056  -176.8   177.6   178.8    85.2      10.2    11.8    15.4    13.7
ARG  -180   50     0    3 2 3 3  0.014309   -68.4  -170.6   -64.5   -85.4      10.6    11.1    13.0    10.5
ARG  -180   50     0    1 2 1 3  0.013679    65.1  -178.6    61.1  -104.5       9.4    11.3    13.6    10.5
ARG  -180   50     0    3 2 2 1  0.012874   -66.9   179.7   178.7    86.7       9.3    13.6    14.6    15.6
ARG  -180   50     0    1 2 3 1  0.011812    63.8  -171.9   -64.5   102.9      13.0    17.8    16.4    11.6
ARG  -180   50     0    3 2 1 1  0.010512   -66.2   179.5    66.1    84.3      10.5    12.2    11.4    12.1
ARG  -180   50     0    2 1 2 2  0.009513  -177.0    67.4   177.0   171.0      11.6    14.0    16.0    20.7
ARG  -180   50     0    1 1 2 2  0.009493    53.9    87.8  -178.5   178.1      18.9    13.9    18.0    22.0
ARG  -180   50     0    2 2 3 1  0.007642  -174.4   178.1   -63.4   105.1      14.8    12.8    19.3    13.3
ARG  -180   50     0    3 3 2 2  0.007589   -62.7   -72.4  -177.9  -177.8       8.8    15.0    15.0    20.4
ARG  -180   50     0    3 3 2 3  0.006346   -63.2   -69.8  -175.2   -87.0       8.0    10.8     8.8    13.2
ARG  -180   50     0    2 2 1 3  0.006140  -176.7   178.8    63.4  -103.7      13.1    15.2    16.4    10.3
ARG  -180   50     0    2 1 1 2  0.005833   179.4    65.8    65.3  -170.9      11.3    11.5    11.5    18.6
ARG  -180   50     0    1 3 3 2  0.005741    63.7   -78.1   -64.2   169.9      23.4    19.1    11.7    22.2
ARG  -180   50     0    2 1 2 1  0.005693   179.3    66.2  -178.6    85.1       9.2    11.3     8.4    12.0
ARG  -180   50     0    1 3 2 2  0.005659    57.6   -83.1  -176.1  -178.4      25.1    19.9    13.8    21.2
ARG  -180   50     0    1 1 1 2  0.005280    59.2    85.4    68.2  -166.2      23.2    16.6    15.4    25.4
ARG  -180   50     0    3 3 3 3  0.005268   -62.8   -68.8   -60.8   -83.5       9.6    12.2     9.5    10.0
ARG  -180   50     0    3 3 3 2  0.004832   -63.6   -67.9   -65.0   169.4      12.9    15.2    12.3    22.2
ARG  -180   50     0    2 1 2 3  0.004661   178.1    66.9  -178.7   -85.3      10.9    10.9    10.8    12.4
ARG  -180   50     0    1 1 2 3  0.004655    53.5    87.8  -176.0   -81.1      20.2    11.8    17.5    12.2
ARG  -180   50     0    1 3 2 3  0.004145    68.7   -75.7  -177.8   -85.7      21.8    16.5     8.5    13.1
ARG  -180   50     0    2 1 1 1  0.004043  -176.5    65.8    60.2    80.8      13.7    12.2    12.7    15.8
ARG  -180   50     0    3 3 2 1  0.003558   -62.6   -68.9   179.4    83.8       9.4    12.4    15.8    14.3
ARG  -180   50     0    1 1 2 1  0.003556    54.5    86.6   178.2    85.5      19.0    13.0    13.1    12.6
ARG  -180   50     0    3 2 3 1  0.003273   -68.9  -175.6   -68.5   102.2      12.3     9.4    15.4    10.1
ARG  -180   50     0    1 1 1 1  0.002581    55.4    79.7    62.4    82.3      19.8    16.1    15.0    11.9
ARG  -180   50     0    1 3 3 3  0.002537    63.8   -78.2   -59.5   -83.3      22.0    18.5     9.1    10.3
ARG  -180   50     0    3 2 1 3  0.002374   -67.2  -178.5    63.1  -101.8       9.7    12.1    19.5    15.4
ARG  -180   50     0    1 1 3 2  0.001824    50.0    82.4   -92.5   169.0      23.4    13.6    15.5    21.6
ARG  -180   50     0    2 1 3 2  0.001770  -175.6    79.6   -90.4   172.4      15.8    16.3    17.2    22.2
ARG  -180   50     0    2 3 3 2  0.001725  -170.2   -91.1   -67.4   170.0      21.5    15.0    13.7    22.7
ARG  -180   50     0    2 3 2 2  0.001578  -171.3   -87.2  -179.0  -176.1      19.4    12.2    15.0    16.1
ARG  -180   50     0    3 1 2 2  0.001557   -85.8    70.4   174.6   179.0      12.6    15.8    13.0    23.2
ARG  -180   50     0    3 3 1 2  0.001147   -64.3   -80.3    78.7  -165.9      11.4    17.9    19.3    21.7
ARG  -180   50     0    3 3 1 1  0.001028   -63.9   -76.1    80.0    79.6      11.1    14.3    15.3    11.9
ARG  -180   50     0    1 3 1 2  0.001024    63.2   -85.5    80.7  -172.0      22.7    21.4    19.3    22.0
ARG  -180   50     0    1 3 1 1  0.000942    65.2   -85.1    84.2    84.5      23.2    20.9    18.8    13.8
ARG  -180   50     0    1 3 2 1  0.000913    63.6   -78.2  -179.8    85.7      23.8    18.9    16.6    14.3
ARG  -180   50     0    2 3 2 3  0.000842  -171.0   -84.3  -176.8   -81.1      15.3    11.6     9.2    11.9
ARG  -180   50     0    3 3 3 1  0.000758   -64.9   -74.5   -79.7    95.0      15.0    15.1    20.6    24.6
ARG  -180   50     0    2 3 3 3  0.000745  -165.9   -84.4   -59.4   -82.3      19.0    17.4    10.4    10.5
ARG  -180   50     0    2 1 3 3  0.000717  -178.7    78.6   -78.3   -84.6       9.9    13.2    15.9    11.1
ARG  -180   50     0    3 1 2 3  0.000708   -80.8    79.3   177.3   -81.8      15.4    17.9    13.4    13.9
ARG  -180   50     0    3 1 1 2  0.000691   -83.1    81.9    69.8  -178.0      21.5    22.3    15.1    22.8
ARG  -180   50     0    2 1 1 3  0.000652  -173.6    68.1    67.3  -103.0      13.0    11.0    18.7    11.8
ARG  -180   50     0    2 3 2 1  0.000447  -171.4   -85.4  -174.0    84.2      17.6    10.5    19.3    13.5
ARG  -180   50     0    3 1 1 1  0.000404   -79.0    87.7    66.3    84.2      15.9    20.1    21.7    12.8
ARG  -180   50     0    3 1 2 1  0.000381   -78.6    73.8  -179.4    85.1      19.7    15.9    13.6    16.8
ARG  -180   50     0    1 3 3 1  0.000277    63.6   -77.9   -77.1   102.9      23.8    19.7    21.6    14.2
ARG  -180   50     0    1 1 1 3  0.000274    54.5    79.4    64.6  -103.2      21.5    17.2    16.6    12.5
ARG  -180   50     0    2 3 3 1  0.000273  -170.0   -92.9   -72.5   104.0      17.5    16.3    21.3    12.6
ARG  -180   50     0    1 1 3 3  0.000273    54.5    83.5   -77.1   -84.1      21.5    14.5    19.2    10.7
ARG  -180   50     0    3 3 1 3  0.000154   -62.5   -80.5    71.6  -105.6       9.3    15.3    17.1    11.9
ARG  -180   50     0    2 1 3 1  0.000151  -176.1    81.2   -80.9   103.3      14.0    15.7    21.4    13.6
ARG  -180   50     0    2 3 1 2  0.000141  -166.0   -82.2    78.0  -172.4      22.1    16.5    18.7    22.4
ARG  -180   50     0    3 1 3 2  0.000102   -85.1    77.1   -91.5   168.7      16.5    15.6    15.3    22.1
ARG  -180   50     0    1 1 3 1  0.000072    54.5    83.5   -78.4   102.9      21.5    14.5    20.8    14.2
ARG  -180   50     0    3 1 3 3  0.000067   -81.6    78.0   -79.6   -84.1      16.5    16.2    20.0    10.7
ARG  -180   50     0    3 1 1 3  0.000067   -80.8    86.2    67.4  -101.7      17.2    21.5    18.2    12.9
ARG  -180   50     0    2 3 1 1  0.000053  -169.7   -83.6    80.9    82.5      19.6    16.7    16.4    12.8
ARG  -180   50     0    1 3 1 3  0.000049    63.6   -82.1    71.6  -103.2      23.8    19.5    19.4    12.5
ARG  -180   50     0    2 3 1 3  0.000013  -169.7   -83.6    71.6  -103.2      19.6    16.7    19.4    12.5
ARG  -180   50     0    3 1 3 1  0.000010   -82.6    77.9   -78.4   102.9      17.0    17.0    20.8    14.2
ARG  -180   60     0    1 2 2 2  0.095097    66.5  -177.6  -178.9  -177.2      11.2    13.9    13.0    21.2
ARG  -180   60     0    1 2 2 1  0.074309    65.3   180.0   178.0    85.7       9.0    11.2    13.7    11.8
ARG  -180   60     0    1 2 2 3  0.072882    66.4  -175.2  -177.5   -82.5       9.1    12.6    11.9    15.2
ARG  -180   60     0    2 2 2 2  0.063005  -176.9   176.0   178.7  -179.7       9.6    12.0    14.0    21.5
ARG  -180   60     0    1 2 1 2  0.059485    64.1  -175.8    68.0  -172.6      10.6    15.2    15.3    22.0
ARG  -180   60     0    1 2 3 2  0.056087    62.2  -177.4   -67.4   172.9      11.1    13.5    12.9    21.0
ARG  -180   60     0    2 2 1 2  0.042280  -174.1   176.9    67.8  -167.6      13.6    16.7    13.7    22.5
ARG  -180   60     0    2 2 3 2  0.037027  -175.4   179.7   -64.8   165.1      14.5    17.4    16.7    23.7
ARG  -180   60     0    2 2 2 3  0.036838  -177.4   176.5  -177.8   -85.1       9.6    10.8    11.7    11.6
ARG  -180   60     0    2 2 1 1  0.035475  -177.3   178.6    64.9    80.8       9.5    14.7    13.3    12.5
ARG  -180   60     0    1 2 1 1  0.033818    62.0   177.8    64.9    84.4      14.2    15.7    12.0    12.2
ARG  -180   60     0    2 2 3 3  0.033733  -175.6   179.6   -65.0   -82.6      11.4    11.9    12.1    10.8
ARG  -180   60     0    1 2 3 3  0.031818    62.9   179.9   -69.2   -82.5      10.6    15.6    13.0    12.8
ARG  -180   60     0    2 2 2 1  0.029084  -176.8   177.6   178.8    85.2      10.2    11.8    15.4    13.7
ARG  -180   60     0    3 2 2 2  0.027489   -67.7   179.1  -179.0   176.3       9.7    13.3    14.6    21.0
ARG  -180   60     0    2 1 2 2  0.017233  -177.0    67.4   177.0   171.0      11.6    14.0    16.0    20.7
ARG  -180   60     0    3 2 3 2  0.016673   -67.0   179.5   -67.9   173.2       9.7    14.4    13.7    22.6
ARG  -180   60     0    3 2 1 2  0.015283   -66.7   178.5    65.6  -170.1      12.0    16.5    12.8    21.3
ARG  -180   60     0    3 2 2 3  0.015071   -68.1  -179.7  -176.3   -82.7       9.6    12.7    13.9    11.9
ARG  -180   60     0    2 2 3 1  0.013843  -174.4   178.1   -63.4   105.1      14.8    12.8    19.3    13.3
ARG  -180   60     0    3 2 3 3  0.013354   -68.4  -170.6   -64.5   -85.4      10.6    11.1    13.0    10.5
ARG  -180   60     0    3 2 2 1  0.012015   -66.9   179.7   178.7    86.7       9.3    13.6    14.6    15.6
ARG  -180   60     0    2 2 1 3  0.011123  -176.7   178.8    63.4  -103.7      13.1    15.2    16.4    10.3
ARG  -180   60     0    2 1 1 2  0.010567   179.4    65.8    65.3  -170.9      11.3    11.5    11.5    18.6
ARG  -180   60     0    1 2 1 3  0.010316    65.1  -178.6    61.1  -104.5       9.4    11.3    13.6    10.5
ARG  -180   60     0    2 1 2 1  0.010312   179.4    66.2  -178.6    85.1       9.3    11.3     8.4    11.9
ARG  -180   60     0    3 2 1 1  0.009811   -66.2   179.5    66.1    84.3      10.5    12.2    11.4    12.1
ARG  -180   60     0    1 2 3 1  0.008908    63.8  -171.9   -64.5   102.9      13.0    17.8    16.4    11.6
ARG  -180   60     0    2 1 2 3  0.008444   178.1    66.9  -178.7   -85.3      10.9    10.9    10.8    12.4
ARG  -180   60     0    2 1 1 1  0.007324  -176.5    65.8    60.2    80.8      13.7    12.2    12.7    15.8
ARG  -180   60     0    1 1 2 2  0.007159    53.9    87.8  -178.5   178.1      18.9    13.9    18.0    22.0
ARG  -180   60     0    3 3 2 2  0.007083   -62.7   -72.4  -177.9  -177.8       8.8    15.0    15.0    20.4
ARG  -180   60     0    3 3 2 3  0.005923   -63.2   -69.8  -175.2   -87.0       8.0    10.8     8.8    13.2
ARG  -180   60     0    3 3 3 3  0.004917   -62.8   -68.8   -60.8   -83.5       9.6    12.2     9.5    10.0
ARG  -180   60     0    3 3 3 2  0.004509   -63.6   -67.9   -65.0   169.4      12.9    15.2    12.3    22.2
ARG  -180   60     0    1 3 3 2  0.004329    63.7   -78.1   -64.2   169.9      23.4    19.1    11.7    22.2
ARG  -180   60     0    1 3 2 2  0.004267    57.6   -83.1  -176.1  -178.4      25.1    19.9    13.8    21.2
ARG  -180   60     0    1 1 1 2  0.003982    59.2    85.4    68.2  -166.2      23.2    16.6    15.4    25.4
ARG  -180   60     0    1 1 2 3  0.003510    53.5    87.8  -176.0   -81.1      20.2    11.8    17.5    12.2
ARG  -180   60     0    3 3 2 1  0.003321   -62.6   -68.9   179.4    83.8       9.4    12.4    15.8    14.3
ARG  -180   60     0    2 1 3 2  0.003205  -175.6    79.6   -90.4   172.4      15.8    16.3    17.2    22.2
ARG  -180   60     0    1 3 2 3  0.003126    68.7   -75.7  -177.8   -85.7      21.8    16.5     8.5    13.1
ARG  -180   60     0    2 3 3 2  0.003124  -170.2   -91.1   -67.4   170.0      21.5    15.0    13.7    22.7
ARG  -180   60     0    3 2 3 1  0.003055   -68.9  -175.6   -68.5   102.2      12.3     9.4    15.4    10.1
ARG  -180   60     0    2 3 2 2  0.002858  -171.3   -87.2  -179.0  -176.1      19.4    12.2    15.0    16.1
ARG  -180   60     0    1 1 2 1  0.002682    54.5    86.6   178.2    85.5      19.0    13.0    13.1    12.6
ARG  -180   60     0    3 2 1 3  0.002215   -67.2  -178.5    63.1  -101.8       9.7    12.1    19.5    15.4
ARG  -180   60     0    1 1 1 1  0.001946    55.4    79.7    62.4    82.3      19.8    16.1    15.0    11.9
ARG  -180   60     0    1 3 3 3  0.001914    63.8   -78.2   -59.5   -83.3      22.0    18.5     9.1    10.3
ARG  -180   60     0    2 3 2 3  0.001526  -171.0   -84.3  -176.8   -81.1      15.3    11.6     9.2    11.9
ARG  -180   60     0    3 1 2 2  0.001453   -85.8    70.4   174.6   179.0      12.6    15.8    13.0    23.2
ARG  -180   60     0    1 1 3 2  0.001375    50.0    82.4   -92.5   169.0      23.4    13.6    15.5    21.6
ARG  -180   60     0    2 3 3 3  0.001350  -165.9   -84.4   -59.4   -82.3      19.0    17.4    10.4    10.5
ARG  -180   60     0    2 1 3 3  0.001299  -178.7    78.6   -78.3   -84.6       9.9    13.2    15.9    11.1
ARG  -180   60     0    2 1 1 3  0.001181  -173.6    68.1    67.3  -103.0      13.0    11.0    18.7    11.8
ARG  -180   60     0    3 3 1 2  0.001070   -64.3   -80.3    78.7  -165.9      11.4    17.9    19.3    21.7
ARG  -180   60     0    3 3 1 1  0.000960   -63.9   -76.1    80.0    79.6      11.1    14.3    15.3    11.9
ARG  -180   60     0    2 3 2 1  0.000809  -171.4   -85.4  -174.0    84.2      17.6    10.5    19.3    13.5
ARG  -180   60     0    1 3 1 2  0.000772    63.2   -85.5    80.7  -172.0      22.7    21.4    19.3    22.0
ARG  -180   60     0    1 3 1 1  0.000710    65.2   -85.1    84.2    84.5      23.2    20.9    18.8    13.8
ARG  -180   60     0    3 3 3 1  0.000708   -64.9   -74.5   -79.7    95.0      15.0    15.1    20.6    24.6
ARG  -180   60     0    1 3 2 1  0.000689    63.6   -78.2  -179.8    85.7      23.8    18.9    16.6    14.3
ARG  -180   60     0    3 1 2 3  0.000661   -80.8    79.3   177.3   -81.8      15.4    17.9    13.4    13.9
ARG  -180   60     0    3 1 1 2  0.000644   -83.1    81.9    69.8  -178.0      21.5    22.3    15.1    22.8
ARG  -180   60     0    2 3 3 1  0.000494  -170.0   -92.9   -72.5   104.0      17.5    16.3    21.3    12.6
ARG  -180   60     0    3 1 1 1  0.000377   -79.0    87.7    66.3    84.2      15.9    20.1    21.7    12.8
ARG  -180   60     0    3 1 2 1  0.000356   -78.6    73.8  -179.4    85.1      19.7    15.9    13.6    16.8
ARG  -180   60     0    2 1 3 1  0.000274  -176.1    81.2   -80.9   103.3      14.0    15.7    21.4    13.6
ARG  -180   60     0    2 3 1 2  0.000256  -166.0   -82.2    78.0  -172.4      22.1    16.5    18.7    22.4
ARG  -180   60     0    1 3 3 1  0.000209    63.6   -77.9   -77.1   102.9      23.8    19.7    21.6    14.2
ARG  -180   60     0    1 1 1 3  0.000207    54.5    79.4    64.6  -103.2      21.5    17.2    16.6    12.5
ARG  -180   60     0    1 1 3 3  0.000206    54.5    83.5   -77.1   -84.1      21.5    14.5    19.2    10.7
ARG  -180   60     0    3 3 1 3  0.000144   -62.5   -80.5    71.6  -105.6       9.3    15.3    17.1    11.9
ARG  -180   60     0    2 3 1 1  0.000096  -169.7   -83.6    80.9    82.5      19.6    16.7    16.4    12.8
ARG  -180   60     0    3 1 3 2  0.000095   -85.1    77.1   -91.5   168.7      16.5    15.6    15.3    22.1
ARG  -180   60     0    3 1 3 3  0.000062   -81.6    78.0   -79.6   -84.1      16.5    16.2    20.0    10.7
ARG  -180   60     0    3 1 1 3  0.000062   -80.8    86.2    67.4  -101.7      17.2    21.5    18.2    12.9
ARG  -180   60     0    1 1 3 1  0.000055    54.5    83.5   -78.4   102.9      21.5    14.5    20.8    14.2
ARG  -180   60     0    1 3 1 3  0.000037    63.6   -82.1    71.6  -103.2      23.8    19.5    19.4    12.5
ARG  -180   60     0    2 3 1 3  0.000024  -169.7   -83.6    71.6  -103.2      19.6    16.7    19.4    12.5
ARG  -180   60     0    3 1 3 1  0.000010   -82.6    77.9   -78.4   102.9      17.0    17.0    20.8    14.2
ARG  -180   70     0    2 2 2 2  0.092618  -177.0   175.3   178.5   180.0       9.5    12.8    14.0    21.6
ARG  -180   70     0    1 2 2 2  0.063675    66.5  -177.6  -178.9  -177.2      11.2    13.9    13.0    21.2
ARG  -180   70     0    2 2 1 2  0.062152  -173.9   177.9    67.9  -167.1      13.4    17.0    13.4    22.2
ARG  -180   70     0    2 2 3 2  0.054431  -175.2   179.7   -64.3   164.4      14.2    17.1    16.5    23.5
ARG  -180   70     0    2 2 2 3  0.054153  -177.4   176.5  -177.8   -85.1       9.6    10.7    11.7    11.6
ARG  -180   70     0    2 2 1 1  0.052149  -177.3   178.6    64.9    80.8       9.5    14.7    13.3    12.5
ARG  -180   70     0    1 2 2 1  0.049756    65.3   180.0   178.0    85.7       9.0    11.2    13.7    11.8
ARG  -180   70     0    2 2 3 3  0.049588  -175.6   179.6   -65.0   -82.6      11.4    11.9    12.1    10.8
ARG  -180   70     0    1 2 2 3  0.048800    66.4  -175.2  -177.5   -82.5       9.1    12.6    11.9    15.2
ARG  -180   70     0    2 2 2 1  0.042753  -176.8   177.6   178.8    85.2      10.2    11.8    15.4    13.7
ARG  -180   70     0    1 2 1 2  0.039830    64.1  -175.8    68.0  -172.6      10.6    15.2    15.3    22.0
ARG  -180   70     0    1 2 3 2  0.037554    62.4  -177.3   -67.2   172.9      11.2    13.7    13.0    21.3
ARG  -180   70     0    2 1 2 2  0.025332  -177.0    67.4   177.0   171.0      11.6    14.0    16.0    20.7
ARG  -180   70     0    3 2 2 2  0.024383   -67.7   179.1  -179.0   176.3       9.7    13.3    14.6    21.0
ARG  -180   70     0    1 2 1 1  0.022644    62.0   177.8    64.9    84.4      14.2    15.7    12.0    12.2
ARG  -180   70     0    1 2 3 3  0.021304    62.9   179.9   -69.2   -82.5      10.6    15.6    13.0    12.8
ARG  -180   70     0    2 2 3 1  0.020349  -174.4   178.1   -63.4   105.1      14.8    12.8    19.3    13.3
ARG  -180   70     0    2 2 1 3  0.016350  -176.7   178.8    63.4  -103.7      13.1    15.2    16.4    10.3
ARG  -180   70     0    2 1 1 2  0.015534   179.4    65.8    65.3  -170.9      11.3    11.5    11.5    18.6
ARG  -180   70     0    2 1 2 1  0.015159   179.5    66.2  -178.7    85.1       9.4    11.2     8.5    11.9
ARG  -180   70     0    3 2 3 2  0.014789   -67.0   179.5   -67.9   173.2       9.7    14.4    13.7    22.6
ARG  -180   70     0    3 2 1 2  0.013556   -66.7   178.5    65.6  -170.1      12.0    16.5    12.8    21.3
ARG  -180   70     0    3 2 2 3  0.013368   -68.1  -179.7  -176.3   -82.7       9.6    12.7    13.9    11.9
ARG  -180   70     0    2 1 2 3  0.012412   178.1    66.9  -178.7   -85.3      10.9    10.9    10.8    12.4
ARG  -180   70     0    3 2 3 3  0.011846   -68.4  -170.6   -64.5   -85.4      10.6    11.1    13.0    10.5
ARG  -180   70     0    2 1 1 1  0.010766  -176.5    65.8    60.2    80.8      13.7    12.2    12.7    15.8
ARG  -180   70     0    3 2 2 1  0.010658   -66.9   179.7   178.7    86.7       9.3    13.6    14.6    15.6
ARG  -180   70     0    3 2 1 1  0.008702   -66.2   179.5    66.1    84.3      10.5    12.2    11.4    12.1
ARG  -180   70     0    1 2 1 3  0.006907    65.1  -178.6    61.1  -104.5       9.4    11.3    13.6    10.5
ARG  -180   70     0    3 3 2 2  0.006283   -62.7   -72.4  -177.9  -177.8       8.8    15.0    15.0    20.4
ARG  -180   70     0    1 2 3 1  0.005964    63.8  -171.9   -64.5   102.9      13.0    17.8    16.4    11.6
ARG  -180   70     0    3 3 2 3  0.005254   -63.2   -69.8  -175.2   -87.0       8.0    10.8     8.8    13.2
ARG  -180   70     0    1 1 2 2  0.004793    53.9    87.8  -178.5   178.1      18.9    13.9    18.0    22.0
ARG  -180   70     0    2 1 3 2  0.004712  -175.6    79.6   -90.4   172.4      15.8    16.3    17.2    22.2
ARG  -180   70     0    2 3 3 2  0.004592  -170.2   -91.1   -67.4   170.0      21.5    15.0    13.7    22.7
ARG  -180   70     0    3 3 3 3  0.004362   -62.8   -68.8   -60.8   -83.5       9.6    12.2     9.5    10.0
ARG  -180   70     0    2 3 2 2  0.004201  -171.2   -87.1  -179.0  -176.0      19.4    12.3    14.9    16.1
ARG  -180   70     0    3 3 3 2  0.004000   -63.6   -67.9   -65.0   169.4      12.9    15.2    12.3    22.2
ARG  -180   70     0    3 3 2 1  0.002946   -62.6   -68.9   179.4    83.8       9.4    12.4    15.8    14.3
ARG  -180   70     0    1 3 3 2  0.002899    63.7   -78.1   -64.2   169.9      23.4    19.1    11.7    22.2
ARG  -180   70     0    1 3 2 2  0.002857    57.6   -83.1  -176.1  -178.4      25.1    19.9    13.8    21.2
ARG  -180   70     0    3 2 3 1  0.002709   -68.9  -175.6   -68.5   102.2      12.3     9.4    15.4    10.1
ARG  -180   70     0    1 1 1 2  0.002666    59.2    85.4    68.2  -166.2      23.2    16.6    15.4    25.4
ARG  -180   70     0    1 1 2 3  0.002350    53.5    87.8  -176.0   -81.1      20.2    11.8    17.5    12.2
ARG  -180   70     0    2 3 2 3  0.002243  -171.0   -84.3  -176.8   -81.1      15.3    11.6     9.2    11.9
ARG  -180   70     0    1 3 2 3  0.002093    68.7   -75.7  -177.8   -85.7      21.8    16.5     8.5    13.1
ARG  -180   70     0    2 3 3 3  0.001985  -165.9   -84.4   -59.4   -82.3      19.0    17.4    10.4    10.5
ARG  -180   70     0    3 2 1 3  0.001965   -67.2  -178.5    63.1  -101.8       9.7    12.1    19.5    15.4
ARG  -180   70     0    2 1 3 3  0.001909  -178.7    78.6   -78.3   -84.6       9.9    13.2    15.9    11.1
ARG  -180   70     0    1 1 2 1  0.001796    54.5    86.6   178.2    85.5      19.0    13.0    13.1    12.6
ARG  -180   70     0    2 1 1 3  0.001736  -173.6    68.1    67.3  -103.0      13.0    11.0    18.7    11.8
ARG  -180   70     0    1 1 1 1  0.001303    55.4    79.7    62.4    82.3      19.8    16.1    15.0    11.9
ARG  -180   70     0    3 1 2 2  0.001289   -85.8    70.4   174.6   179.0      12.6    15.8    13.0    23.2
ARG  -180   70     0    1 3 3 3  0.001281    63.8   -78.2   -59.5   -83.3      22.0    18.5     9.1    10.3
ARG  -180   70     0    2 3 2 1  0.001190  -171.4   -85.4  -174.0    84.2      17.6    10.5    19.3    13.5
ARG  -180   70     0    3 3 1 2  0.000949   -64.3   -80.3    78.7  -165.9      11.4    17.9    19.3    21.7
ARG  -180   70     0    1 1 3 2  0.000921    50.0    82.4   -92.5   169.0      23.4    13.6    15.5    21.6
ARG  -180   70     0    3 3 1 1  0.000851   -63.9   -76.1    80.0    79.6      11.1    14.3    15.3    11.9
ARG  -180   70     0    2 3 3 1  0.000726  -170.0   -92.9   -72.5   104.0      17.5    16.3    21.3    12.6
ARG  -180   70     0    3 3 3 1  0.000628   -64.9   -74.5   -79.7    95.0      15.0    15.1    20.6    24.6
ARG  -180   70     0    3 1 2 3  0.000586   -80.8    79.3   177.3   -81.8      15.4    17.9    13.4    13.9
ARG  -180   70     0    3 1 1 2  0.000572   -83.1    81.9    69.8  -178.0      21.5    22.3    15.1    22.8
ARG  -180   70     0    1 3 1 2  0.000517    63.2   -85.5    80.7  -172.0      22.7    21.4    19.3    22.0
ARG  -180   70     0    1 3 1 1  0.000476    65.2   -85.1    84.2    84.5      23.2    20.9    18.8    13.8
ARG  -180   70     0    1 3 2 1  0.000461    63.6   -78.2  -179.8    85.7      23.8    18.9    16.6    14.3
ARG  -180   70     0    2 1 3 1  0.000403  -176.1    81.2   -80.9   103.3      14.0    15.7    21.4    13.6
ARG  -180   70     0    2 3 1 2  0.000377  -166.0   -82.2    78.0  -172.4      22.1    16.5    18.7    22.4
ARG  -180   70     0    3 1 1 1  0.000334   -79.0    87.7    66.3    84.2      15.9    20.1    21.7    12.8
ARG  -180   70     0    3 1 2 1  0.000315   -78.6    73.8  -179.4    85.1      19.7    15.9    13.6    16.8
ARG  -180   70     0    2 3 1 1  0.000142  -169.7   -83.6    80.9    82.5      19.6    16.7    16.4    12.8
ARG  -180   70     0    1 3 3 1  0.000140    63.6   -77.9   -77.1   102.9      23.8    19.7    21.6    14.2
ARG  -180   70     0    1 1 3 3  0.000138    54.5    83.5   -77.1   -84.1      21.5    14.5    19.2    10.7
ARG  -180   70     0    1 1 1 3  0.000138    54.5    79.4    64.6  -103.2      21.5    17.2    16.6    12.5
ARG  -180   70     0    3 3 1 3  0.000127   -62.5   -80.5    71.6  -105.6       9.3    15.3    17.1    11.9
ARG  -180   70     0    3 1 3 2  0.000085   -85.1    77.1   -91.5   168.7      16.5    15.6    15.3    22.1
ARG  -180   70     0    3 1 3 3  0.000055   -81.6    78.0   -79.6   -84.1      16.5    16.2    20.0    10.7
ARG  -180   70     0    3 1 1 3  0.000055   -80.8    86.2    67.4  -101.7      17.2    21.5    18.2    12.9
ARG  -180   70     0    1 1 3 1  0.000037    54.5    83.5   -78.4   102.9      21.5    14.5    20.8    14.2
ARG  -180   70     0    2 3 1 3  0.000036  -169.7   -83.6    71.6  -103.2      19.6    16.7    19.4    12.5
ARG  -180   70     0    1 3 1 3  0.000025    63.6   -82.1    71.6  -103.2      23.8    19.5    19.4    12.5
ARG  -180   70     0    3 1 3 1  0.000009   -82.6    77.9   -78.4   102.9      17.0    17.0    20.8    14.2
ARG  -180   80     0    2 2 2 2  0.123712  -176.9   175.5   178.5  -179.8       9.5    12.1    14.0    21.3
ARG  -180   80     0    2 2 1 2  0.083019  -173.5   179.8    68.1  -166.0      12.8    17.5    12.8    21.5
ARG  -180   80     0    2 2 3 2  0.072705  -174.9   179.7   -63.5   163.3      13.8    16.5    16.2    23.1
ARG  -180   80     0    2 2 2 3  0.072333  -177.4   176.5  -177.8   -85.1       9.6    10.8    11.7    11.6
ARG  -180   80     0    2 2 1 1  0.069656  -177.3   178.6    64.9    80.8       9.5    14.7    13.3    12.5
ARG  -180   80     0    2 2 3 3  0.066236  -175.6   179.6   -65.0   -82.6      11.4    11.9    12.1    10.8
ARG  -180   80     0    2 2 2 1  0.057107  -176.8   177.6   178.8    85.2      10.2    11.8    15.4    13.7
ARG  -180   80     0    2 1 2 2  0.033837  -177.0    67.4   177.0   171.0      11.6    14.0    16.0    20.7
ARG  -180   80     0    1 2 2 2  0.032690    66.5  -177.6  -178.9  -177.2      11.2    13.9    13.0    21.2
ARG  -180   80     0    2 2 3 1  0.027181  -174.4   178.1   -63.4   105.1      14.8    12.8    19.3    13.3
ARG  -180   80     0    1 2 2 1  0.025544    65.3   180.0   178.0    85.7       9.0    11.2    13.7    11.8
ARG  -180   80     0    1 2 2 3  0.025054    66.4  -175.2  -177.5   -82.5       9.1    12.6    11.9    15.2
ARG  -180   80     0    2 2 1 3  0.021840  -176.7   178.8    63.4  -103.7      13.1    15.2    16.4    10.3
ARG  -180   80     0    2 1 1 2  0.020748   179.4    65.8    65.3  -170.9      11.3    11.5    11.5    18.6
ARG  -180   80     0    1 2 1 2  0.020449    64.1  -175.8    68.0  -172.6      10.6    15.2    15.3    22.0
ARG  -180   80     0    2 1 2 1  0.020248   179.5    66.2  -178.7    85.1       9.3    11.2     8.5    11.9
ARG  -180   80     0    1 2 3 2  0.019280    63.1  -176.7   -66.9   173.1      11.3    14.1    13.5    22.2
ARG  -180   80     0    3 2 2 2  0.019230   -67.7   179.1  -179.0   176.3       9.7    13.3    14.6    21.0
ARG  -180   80     0    2 1 2 3  0.016579   178.1    66.9  -178.7   -85.3      10.9    10.9    10.8    12.4
ARG  -180   80     0    2 1 1 1  0.014381  -176.5    65.8    60.2    80.8      13.7    12.2    12.7    15.8
ARG  -180   80     0    3 2 3 2  0.011664   -67.0   179.5   -67.9   173.2       9.7    14.4    13.7    22.6
ARG  -180   80     0    1 2 1 1  0.011625    62.0   177.8    64.9    84.4      14.2    15.7    12.0    12.2
ARG  -180   80     0    1 2 3 3  0.010938    62.9   179.9   -69.2   -82.5      10.6    15.6    13.0    12.8
ARG  -180   80     0    3 2 1 2  0.010691   -66.7   178.5    65.6  -170.1      12.0    16.5    12.8    21.3
ARG  -180   80     0    3 2 2 3  0.010543   -68.1  -179.7  -176.3   -82.7       9.6    12.7    13.9    11.9
ARG  -180   80     0    3 2 3 3  0.009342   -68.4  -170.6   -64.5   -85.4      10.6    11.1    13.0    10.5
ARG  -180   80     0    3 2 2 1  0.008405   -66.9   179.7   178.7    86.7       9.3    13.6    14.6    15.6
ARG  -180   80     0    3 2 1 1  0.006863   -66.2   179.5    66.1    84.3      10.5    12.2    11.4    12.1
ARG  -180   80     0    2 1 3 2  0.006294  -175.6    79.6   -90.4   172.4      15.8    16.3    17.2    22.2
ARG  -180   80     0    2 3 3 2  0.006134  -170.2   -91.1   -67.4   170.0      21.5    15.0    13.7    22.7
ARG  -180   80     0    2 3 2 2  0.005612  -170.9   -86.8  -178.8  -175.6      19.4    12.5    14.9    16.2
ARG  -180   80     0    3 3 2 2  0.004955   -62.7   -72.4  -177.9  -177.8       8.8    15.0    15.0    20.4
ARG  -180   80     0    3 3 2 3  0.004143   -63.2   -69.8  -175.2   -87.0       8.0    10.8     8.8    13.2
ARG  -180   80     0    1 2 1 3  0.003546    65.1  -178.6    61.1  -104.5       9.4    11.3    13.6    10.5
ARG  -180   80     0    3 3 3 3  0.003440   -62.8   -68.8   -60.8   -83.5       9.6    12.2     9.5    10.0
ARG  -180   80     0    3 3 3 2  0.003155   -63.6   -67.9   -65.0   169.4      12.9    15.2    12.3    22.2
ARG  -180   80     0    1 2 3 1  0.003062    63.8  -171.9   -64.5   102.9      13.0    17.8    16.4    11.6
ARG  -180   80     0    2 3 2 3  0.002996  -171.0   -84.3  -176.8   -81.1      15.3    11.6     9.2    11.9
ARG  -180   80     0    2 3 3 3  0.002651  -165.9   -84.4   -59.4   -82.3      19.0    17.4    10.4    10.5
ARG  -180   80     0    2 1 3 3  0.002550  -178.7    78.6   -78.3   -84.6       9.9    13.2    15.9    11.1
ARG  -180   80     0    1 1 2 2  0.002461    53.9    87.8  -178.5   178.1      18.9    13.9    18.0    22.0
ARG  -180   80     0    3 3 2 1  0.002323   -62.6   -68.9   179.4    83.8       9.4    12.4    15.8    14.3
ARG  -180   80     0    2 1 1 3  0.002319  -173.6    68.1    67.3  -103.0      13.0    11.0    18.7    11.8
ARG  -180   80     0    3 2 3 1  0.002137   -68.9  -175.6   -68.5   102.2      12.3     9.4    15.4    10.1
ARG  -180   80     0    2 3 2 1  0.001589  -171.4   -85.4  -174.0    84.2      17.6    10.5    19.3    13.5
ARG  -180   80     0    3 2 1 3  0.001550   -67.2  -178.5    63.1  -101.8       9.7    12.1    19.5    15.4
ARG  -180   80     0    1 3 3 2  0.001488    63.7   -78.1   -64.2   169.9      23.4    19.1    11.7    22.2
ARG  -180   80     0    1 3 2 2  0.001467    57.6   -83.1  -176.1  -178.4      25.1    19.9    13.8    21.2
ARG  -180   80     0    1 1 1 2  0.001369    59.2    85.4    68.2  -166.2      23.2    16.6    15.4    25.4
ARG  -180   80     0    1 1 2 3  0.001207    53.5    87.8  -176.0   -81.1      20.2    11.8    17.5    12.2
ARG  -180   80     0    1 3 2 3  0.001075    68.7   -75.7  -177.8   -85.7      21.8    16.5     8.5    13.1
ARG  -180   80     0    3 1 2 2  0.001016   -85.8    70.4   174.6   179.0      12.6    15.8    13.0    23.2
ARG  -180   80     0    2 3 3 1  0.000970  -170.0   -92.9   -72.5   104.0      17.5    16.3    21.3    12.6
ARG  -180   80     0    1 1 2 1  0.000922    54.5    86.6   178.2    85.5      19.0    13.0    13.1    12.6
ARG  -180   80     0    3 3 1 2  0.000749   -64.3   -80.3    78.7  -165.9      11.4    17.9    19.3    21.7
ARG  -180   80     0    3 3 1 1  0.000671   -63.9   -76.1    80.0    79.6      11.1    14.3    15.3    11.9
ARG  -180   80     0    1 1 1 1  0.000669    55.4    79.7    62.4    82.3      19.8    16.1    15.0    11.9
ARG  -180   80     0    1 3 3 3  0.000658    63.8   -78.2   -59.5   -83.3      22.0    18.5     9.1    10.3
ARG  -180   80     0    2 1 3 1  0.000538  -176.1    81.2   -80.9   103.3      14.0    15.7    21.4    13.6
ARG  -180   80     0    2 3 1 2  0.000503  -166.0   -82.2    78.0  -172.4      22.1    16.5    18.7    22.4
ARG  -180   80     0    3 3 3 1  0.000495   -64.8   -74.6   -79.7    95.0      15.0    15.1    20.6    24.6
ARG  -180   80     0    1 1 3 2  0.000473    50.0    82.4   -92.5   169.0      23.4    13.6    15.5    21.6
ARG  -180   80     0    3 1 2 3  0.000462   -80.8    79.3   177.3   -81.8      15.4    17.9    13.4    13.9
ARG  -180   80     0    3 1 1 2  0.000451   -83.1    81.9    69.8  -178.0      21.5    22.3    15.1    22.8
ARG  -180   80     0    1 3 1 2  0.000265    63.2   -85.5    80.7  -172.0      22.7    21.4    19.3    22.0
ARG  -180   80     0    3 1 1 1  0.000264   -79.0    87.7    66.3    84.2      15.9    20.1    21.7    12.8
ARG  -180   80     0    3 1 2 1  0.000249   -78.6    73.8  -179.4    85.1      19.7    15.9    13.6    16.8
ARG  -180   80     0    1 3 1 1  0.000244    65.2   -85.1    84.2    84.5      23.2    20.9    18.8    13.8
ARG  -180   80     0    1 3 2 1  0.000237    63.6   -78.2  -179.8    85.7      23.8    18.9    16.6    14.3
ARG  -180   80     0    2 3 1 1  0.000189  -169.7   -83.6    80.9    82.5      19.6    16.7    16.4    12.8
ARG  -180   80     0    3 3 1 3  0.000100   -62.5   -80.5    71.6  -105.6       9.3    15.3    17.1    11.9
ARG  -180   80     0    1 3 3 1  0.000072    63.6   -77.9   -77.1   102.9      23.8    19.7    21.6    14.2
ARG  -180   80     0    1 1 3 3  0.000071    54.5    83.5   -77.1   -84.1      21.5    14.5    19.2    10.7
ARG  -180   80     0    1 1 1 3  0.000071    54.5    79.4    64.6  -103.2      21.5    17.2    16.6    12.5
ARG  -180   80     0    3 1 3 2  0.000067   -85.1    77.1   -91.5   168.7      16.5    15.6    15.3    22.1
ARG  -180   80     0    2 3 1 3  0.000048  -169.7   -83.6    71.6  -103.2      19.6    16.7    19.4    12.5
ARG  -180   80     0    3 1 1 3  0.000044   -80.8    86.2    67.4  -101.7      17.2    21.5    18.2    12.9
ARG  -180   80     0    3 1 3 3  0.000043   -81.6    78.0   -79.6   -84.1      16.5    16.2    20.0    10.7
ARG  -180   80     0    1 1 3 1  0.000019    54.5    83.5   -78.4   102.9      21.5    14.5    20.8    14.2
ARG  -180   80     0    1 3 1 3  0.000013    63.6   -82.1    71.6  -103.2      23.8    19.5    19.4    12.5
ARG  -180   80     0    3 1 3 1  0.000007   -82.6    77.9   -78.4   102.9      17.0    17.0    20.8    14.2
ARG  -180   90     0    2 2 2 2  0.147237  -176.8   176.2   178.8  -179.5       9.5    11.3    13.9    21.2
ARG  -180   90     0    2 2 1 2  0.098806  -173.6   179.6    68.1  -166.1      12.9    17.4    12.9    21.6
ARG  -180   90     0    2 2 3 2  0.086530  -175.0   179.7   -63.8   163.7      14.0    16.7    16.4    23.3
ARG  -180   90     0    2 2 2 3  0.086088  -177.5   176.5  -177.8   -85.2       9.5    10.8    11.7    11.6
ARG  -180   90     0    2 2 1 1  0.082902  -177.3   178.7    65.0    80.7       9.4    14.6    13.2    12.5
ARG  -180   90     0    2 2 3 3  0.078831  -175.6   179.6   -65.0   -82.6      11.4    11.9    12.1    10.8
ARG  -180   90     0    2 2 2 1  0.067966  -176.8   177.6   178.8    85.2      10.2    11.8    15.4    13.7
ARG  -180   90     0    2 1 2 2  0.040272  -177.0    67.4   177.0   171.0      11.6    14.0    16.0    20.7
ARG  -180   90     0    2 2 3 1  0.032350  -174.4   178.1   -63.4   105.0      14.8    12.8    19.3    13.4
ARG  -180   90     0    2 2 1 3  0.025993  -176.7   178.8    63.4  -103.7      13.1    15.2    16.4    10.3
ARG  -180   90     0    2 1 1 2  0.024694   179.4    65.8    65.3  -170.9      11.3    11.5    11.5    18.6
ARG  -180   90     0    2 1 2 1  0.024099   179.4    66.2  -178.6    85.1       9.3    11.3     8.4    11.9
ARG  -180   90     0    2 1 2 3  0.019732   178.1    66.9  -178.7   -85.3      10.9    10.9    10.8    12.4
ARG  -180   90     0    2 1 1 1  0.017116  -176.5    65.8    60.2    80.8      13.7    12.2    12.7    15.8
ARG  -180   90     0    3 2 2 2  0.013183   -67.7   179.1  -179.0   176.3       9.7    13.3    14.6    21.0
ARG  -180   90     0    1 2 2 2  0.011528    66.5  -177.6  -178.9  -177.2      11.2    13.9    13.0    21.2
ARG  -180   90     0    1 2 2 1  0.009008    65.3   180.0   178.0    85.7       9.0    11.2    13.7    11.8
ARG  -180   90     0    1 2 2 3  0.008835    66.4  -175.2  -177.5   -82.5       9.1    12.6    11.9    15.2
ARG  -180   90     0    3 2 3 2  0.007996   -66.9   179.5   -67.9   173.2       9.7    14.4    13.7    22.6
ARG  -180   90     0    2 1 3 2  0.007491  -175.6    79.6   -90.4   172.4      15.8    16.3    17.2    22.2
ARG  -180   90     0    3 2 1 2  0.007330   -66.7   178.5    65.6  -170.1      12.0    16.5    12.8    21.3
ARG  -180   90     0    2 3 3 2  0.007301  -170.2   -91.1   -67.4   170.0      21.5    15.0    13.7    22.7
ARG  -180   90     0    3 2 2 3  0.007228   -68.1  -179.7  -176.3   -82.7       9.6    12.7    13.9    11.9
ARG  -180   90     0    1 2 1 2  0.007211    64.1  -175.8    68.0  -172.6      10.6    15.2    15.3    22.0
ARG  -180   90     0    1 2 3 2  0.006799    63.4  -176.5   -66.7   173.2      11.4    14.2    13.6    22.4
ARG  -180   90     0    2 3 2 2  0.006679  -170.8   -86.6  -178.8  -175.5      19.4    12.6    14.8    16.2
ARG  -180   90     0    3 2 3 3  0.006405   -68.4  -170.6   -64.5   -85.4      10.6    11.1    13.0    10.5
ARG  -180   90     0    3 2 2 1  0.005763   -66.9   179.7   178.7    86.7       9.3    13.6    14.6    15.6
ARG  -180   90     0    3 2 1 1  0.004705   -66.2   179.5    66.1    84.3      10.5    12.2    11.4    12.1
ARG  -180   90     0    1 2 1 1  0.004100    62.0   177.8    64.9    84.4      14.2    15.7    12.0    12.2
ARG  -180   90     0    1 2 3 3  0.003857    62.9   179.9   -69.2   -82.5      10.6    15.6    13.0    12.8
ARG  -180   90     0    2 3 2 3  0.003566  -171.0   -84.3  -176.8   -81.1      15.3    11.6     9.2    11.9
ARG  -180   90     0    3 3 2 2  0.003397   -62.7   -72.4  -177.9  -177.8       8.8    15.0    15.0    20.4
ARG  -180   90     0    2 3 3 3  0.003156  -165.9   -84.4   -59.4   -82.3      19.0    17.4    10.4    10.5
ARG  -180   90     0    2 1 3 3  0.003035  -178.7    78.6   -78.3   -84.6       9.9    13.2    15.9    11.1
ARG  -180   90     0    3 3 2 3  0.002841   -63.2   -69.8  -175.2   -87.0       8.0    10.8     8.8    13.2
ARG  -180   90     0    2 1 1 3  0.002760  -173.6    68.1    67.3  -103.0      13.0    11.0    18.7    11.8
ARG  -180   90     0    3 3 3 3  0.002358   -62.8   -68.8   -60.8   -83.5       9.6    12.2     9.5    10.0
ARG  -180   90     0    3 3 3 2  0.002163   -63.6   -67.9   -65.0   169.4      12.9    15.2    12.3    22.2
ARG  -180   90     0    2 3 2 1  0.001892  -171.4   -85.4  -174.0    84.2      17.6    10.5    19.3    13.5
ARG  -180   90     0    3 3 2 1  0.001593   -62.6   -68.9   179.4    83.8       9.4    12.4    15.8    14.3
ARG  -180   90     0    3 2 3 1  0.001465   -68.9  -175.6   -68.5   102.2      12.3     9.4    15.4    10.1
ARG  -180   90     0    1 2 1 3  0.001251    65.1  -178.6    61.1  -104.5       9.4    11.3    13.6    10.5
ARG  -180   90     0    2 3 3 1  0.001155  -170.0   -92.9   -72.5   104.0      17.5    16.3    21.3    12.6
ARG  -180   90     0    1 2 3 1  0.001080    63.8  -171.8   -64.5   102.9      13.0    17.8    16.4    11.6
ARG  -180   90     0    3 2 1 3  0.001062   -67.2  -178.5    63.1  -101.8       9.7    12.1    19.5    15.4
ARG  -180   90     0    1 1 2 2  0.000868    53.9    87.8  -178.5   178.1      18.9    13.9    18.0    22.0
ARG  -180   90     0    3 1 2 2  0.000697   -85.8    70.4   174.6   179.0      12.6    15.8    13.0    23.2
ARG  -180   90     0    2 1 3 1  0.000640  -176.1    81.2   -80.9   103.3      14.0    15.7    21.4    13.6
ARG  -180   90     0    2 3 1 2  0.000599  -166.0   -82.2    78.0  -172.4      22.1    16.5    18.7    22.4
ARG  -180   90     0    1 3 3 2  0.000525    63.7   -78.1   -64.2   169.9      23.4    19.1    11.7    22.2
ARG  -180   90     0    1 3 2 2  0.000517    57.6   -83.1  -176.1  -178.4      25.1    19.9    13.8    21.2
ARG  -180   90     0    3 3 1 2  0.000513   -64.3   -80.3    78.7  -165.9      11.4    17.9    19.3    21.7
ARG  -180   90     0    1 1 1 2  0.000483    59.2    85.4    68.2  -166.2      23.2    16.6    15.4    25.4
ARG  -180   90     0    3 3 1 1  0.000460   -63.9   -76.1    80.0    79.6      11.1    14.3    15.3    11.9
ARG  -180   90     0    1 1 2 3  0.000426    53.5    87.8  -176.0   -81.1      20.2    11.8    17.5    12.2
ARG  -180   90     0    1 3 2 3  0.000379    68.7   -75.7  -177.8   -85.7      21.8    16.5     8.5    13.1
ARG  -180   90     0    3 3 3 1  0.000339   -64.8   -74.6   -79.7    95.0      15.1    15.2    20.6    24.6
ARG  -180   90     0    1 1 2 1  0.000325    54.5    86.6   178.2    85.5      19.0    13.0    13.1    12.6
ARG  -180   90     0    3 1 2 3  0.000317   -80.8    79.3   177.3   -81.8      15.4    17.9    13.4    13.9
ARG  -180   90     0    3 1 1 2  0.000309   -83.1    81.9    69.8  -178.0      21.5    22.3    15.1    22.8
ARG  -180   90     0    1 1 1 1  0.000236    55.4    79.7    62.4    82.3      19.8    16.1    15.0    11.9
ARG  -180   90     0    1 3 3 3  0.000232    63.8   -78.2   -59.5   -83.3      22.0    18.5     9.1    10.3
ARG  -180   90     0    2 3 1 1  0.000225  -169.7   -83.6    80.9    82.5      19.6    16.7    16.4    12.8
ARG  -180   90     0    3 1 1 1  0.000181   -79.0    87.7    66.3    84.2      15.9    20.1    21.7    12.8
ARG  -180   90     0    3 1 2 1  0.000171   -78.6    73.8  -179.4    85.1      19.7    15.9    13.6    16.8
ARG  -180   90     0    1 1 3 2  0.000167    50.0    82.4   -92.5   169.0      23.4    13.6    15.5    21.6
ARG  -180   90     0    1 3 1 2  0.000094    63.2   -85.5    80.7  -172.0      22.7    21.4    19.3    22.0
ARG  -180   90     0    1 3 1 1  0.000086    65.2   -85.1    84.2    84.5      23.2    20.9    18.8    13.8
ARG  -180   90     0    1 3 2 1  0.000083    63.6   -78.2  -179.8    85.7      23.8    18.9    16.6    14.3
ARG  -180   90     0    3 3 1 3  0.000069   -62.5   -80.5    71.6  -105.6       9.3    15.3    17.1    11.9
ARG  -180   90     0    2 3 1 3  0.000057  -169.7   -83.6    71.6  -103.2      19.6    16.7    19.4    12.5
ARG  -180   90     0    3 1 3 2  0.000046   -85.1    77.1   -91.5   168.7      16.5    15.6    15.3    22.1
ARG  -180   90     0    3 1 3 3  0.000030   -81.6    78.0   -79.6   -84.1      16.5    16.2    20.0    10.7
ARG  -180   90     0    3 1 1 3  0.000030   -80.8    86.2    67.4  -101.7      17.2    21.5    18.2    12.9
ARG  -180   90     0    1 3 3 1  0.000025    63.6   -77.9   -77.1   102.9      23.8    19.7    21.6    14.2
ARG  -180   90     0    1 1 3 3  0.000025    54.5    83.5   -77.1   -84.1      21.5    14.5    19.2    10.7
ARG  -180   90     0    1 1 1 3  0.000025    54.5    79.4    64.6  -103.2      21.5    17.2    16.6    12.5
ARG  -180   90     0    1 1 3 1  0.000007    54.5    83.5   -78.4   102.9      21.5    14.5    20.8    14.2
ARG  -180   90     0    3 1 3 1  0.000005   -82.6    77.9   -78.4   102.9      17.0    17.0    20.8    14.2
ARG  -180   90     0    1 3 1 3  0.000004    63.6   -82.1    71.6  -103.2      23.8    19.5    19.4    12.5
ARG  -180  100     0    2 2 2 2  0.156116  -176.7   176.6   179.1  -179.9       9.5    11.3    14.0    21.3
ARG  -180  100     0    2 2 1 2  0.104764  -174.0   177.6    67.9  -167.2      13.4    16.9    13.4    22.2
ARG  -180  100     0    2 2 3 2  0.091748  -175.3   179.7   -64.6   164.8      14.4    17.3    16.6    23.6
ARG  -180  100     0    2 2 2 3  0.091279  -177.5   176.5  -177.8   -85.2       9.5    10.8    11.7    11.6
ARG  -180  100     0    2 2 1 1  0.087902  -177.2   179.0    65.3    80.4       9.3    14.4    13.1    12.4
ARG  -180  100     0    2 2 3 3  0.083585  -175.6   179.6   -65.0   -82.6      11.4    11.9    12.1    10.7
ARG  -180  100     0    2 2 2 1  0.072065  -176.8   177.6   178.8    85.2      10.2    11.7    15.4    13.7
ARG  -180  100     0    2 1 2 2  0.042700  -177.0    67.4   177.0   171.0      11.6    14.0    16.0    20.7
ARG  -180  100     0    2 2 3 1  0.034301  -174.4   178.1   -63.4   105.0      14.8    12.8    19.3    13.6
ARG  -180  100     0    2 2 1 3  0.027560  -176.7   178.8    63.4  -103.7      13.1    15.2    16.4    10.3
ARG  -180  100     0    2 1 1 2  0.026183   179.4    65.8    65.3  -170.9      11.3    11.5    11.5    18.6
ARG  -180  100     0    2 1 2 1  0.025552   179.3    66.2  -178.6    85.1       9.2    11.3     8.4    12.0
ARG  -180  100     0    2 1 2 3  0.020922   178.1    66.9  -178.7   -85.3      10.9    10.9    10.8    12.4
ARG  -180  100     0    2 1 1 1  0.018148  -176.5    65.8    60.2    80.8      13.7    12.2    12.7    15.8
ARG  -180  100     0    2 1 3 2  0.007942  -175.6    79.6   -90.4   172.4      15.8    16.3    17.2    22.2
ARG  -180  100     0    2 3 3 2  0.007741  -170.2   -91.1   -67.4   170.0      21.5    15.0    13.7    22.7
ARG  -180  100     0    1 2 2 2  0.007475    66.5  -177.6  -178.9  -177.2      11.2    13.9    13.0    21.2
ARG  -180  100     0    3 2 2 2  0.007198   -67.7   179.1  -179.0   176.3       9.7    13.3    14.6    21.0
ARG  -180  100     0    2 3 2 2  0.007081  -171.1   -87.0  -178.9  -175.9      19.4    12.4    14.9    16.1
ARG  -180  100     0    1 2 2 1  0.005841    65.3   180.0   178.0    85.7       9.0    11.2    13.7    11.8
ARG  -180  100     0    1 2 2 3  0.005729    66.4  -175.2  -177.5   -82.5       9.1    12.6    11.9    15.2
ARG  -180  100     0    1 2 1 2  0.004676    64.1  -175.8    68.0  -172.6      10.6    15.2    15.3    22.0
ARG  -180  100     0    1 2 3 2  0.004409    63.4  -176.5   -66.7   173.2      11.4    14.2    13.7    22.5
ARG  -180  100     0    3 2 3 2  0.004366   -66.9   179.5   -67.9   173.2       9.7    14.4    13.7    22.5
ARG  -180  100     0    3 2 1 2  0.004002   -66.7   178.5    65.6  -170.1      12.0    16.5    12.8    21.3
ARG  -180  100     0    3 2 2 3  0.003946   -68.1  -179.7  -176.3   -82.7       9.6    12.8    13.9    11.9
ARG  -180  100     0    2 3 2 3  0.003781  -171.0   -84.2  -176.8   -81.1      15.3    11.6     9.2    11.9
ARG  -180  100     0    3 2 3 3  0.003497   -68.4  -170.6   -64.5   -85.4      10.6    11.1    13.0    10.5
ARG  -180  100     0    2 3 3 3  0.003346  -165.9   -84.4   -59.4   -82.3      19.0    17.4    10.4    10.5
ARG  -180  100     0    2 1 3 3  0.003218  -178.7    78.6   -78.3   -84.6       9.9    13.2    15.9    11.1
ARG  -180  100     0    3 2 2 1  0.003146   -66.9   179.7   178.7    86.7       9.3    13.6    14.6    15.6
ARG  -180  100     0    2 1 1 3  0.002927  -173.6    68.1    67.3  -103.0      13.0    11.0    18.7    11.8
ARG  -180  100     0    1 2 1 1  0.002658    62.0   177.8    64.9    84.4      14.2    15.7    12.0    12.2
ARG  -180  100     0    3 2 1 1  0.002569   -66.2   179.5    66.1    84.3      10.5    12.2    11.4    12.1
ARG  -180  100     0    1 2 3 3  0.002501    62.9   179.9   -69.2   -82.5      10.6    15.6    13.0    12.8
ARG  -180  100     0    2 3 2 1  0.002006  -171.4   -85.4  -174.0    84.2      17.6    10.5    19.3    13.5
ARG  -180  100     0    3 3 2 2  0.001855   -62.7   -72.4  -177.9  -177.8       8.8    15.0    15.0    20.4
ARG  -180  100     0    3 3 2 3  0.001551   -63.2   -69.8  -175.2   -87.0       8.0    10.8     8.8    13.2
ARG  -180  100     0    3 3 3 3  0.001288   -62.8   -68.8   -60.8   -83.5       9.6    12.2     9.5    10.0
ARG  -180  100     0    2 3 3 1  0.001224  -170.0   -92.9   -72.5   104.0      17.5    16.3    21.3    12.6
ARG  -180  100     0    3 3 3 2  0.001181   -63.6   -67.9   -65.0   169.4      12.9    15.2    12.3    22.2
ARG  -180  100     0    3 3 2 1  0.000870   -62.6   -68.9   179.4    83.8       9.4    12.4    15.8    14.3
ARG  -180  100     0    1 2 1 3  0.000811    65.1  -178.6    61.1  -104.5       9.4    11.3    13.6    10.5
ARG  -180  100     0    3 2 3 1  0.000800   -68.9  -175.6   -68.5   102.2      12.3     9.4    15.4    10.1
ARG  -180  100     0    1 2 3 1  0.000700    63.8  -171.8   -64.5   102.9      13.0    17.8    16.4    11.6
ARG  -180  100     0    2 1 3 1  0.000679  -176.1    81.2   -80.9   103.3      14.0    15.7    21.4    13.6
ARG  -180  100     0    2 3 1 2  0.000635  -166.0   -82.2    78.0  -172.4      22.1    16.5    18.7    22.4
ARG  -180  100     0    3 2 1 3  0.000580   -67.2  -178.5    63.1  -101.8       9.7    12.1    19.5    15.4
ARG  -180  100     0    1 1 2 2  0.000563    53.9    87.8  -178.5   178.1      18.9    13.9    18.0    22.0
ARG  -180  100     0    3 1 2 2  0.000380   -85.8    70.4   174.6   179.0      12.6    15.8    13.0    23.2
ARG  -180  100     0    1 3 3 2  0.000340    63.7   -78.1   -64.2   169.9      23.4    19.1    11.7    22.2
ARG  -180  100     0    1 3 2 2  0.000335    57.6   -83.1  -176.1  -178.4      25.1    19.9    13.8    21.2
ARG  -180  100     0    1 1 1 2  0.000313    59.2    85.4    68.2  -166.2      23.2    16.6    15.4    25.4
ARG  -180  100     0    3 3 1 2  0.000280   -64.3   -80.3    78.7  -165.9      11.4    17.9    19.3    21.7
ARG  -180  100     0    1 1 2 3  0.000276    53.5    87.8  -176.0   -81.1      20.2    11.8    17.5    12.2
ARG  -180  100     0    3 3 1 1  0.000251   -63.9   -76.1    80.0    79.6      11.1    14.3    15.3    11.9
ARG  -180  100     0    1 3 2 3  0.000246    68.7   -75.7  -177.8   -85.7      21.8    16.5     8.5    13.1
ARG  -180  100     0    2 3 1 1  0.000239  -169.7   -83.6    80.9    82.5      19.6    16.7    16.4    12.8
ARG  -180  100     0    1 1 2 1  0.000211    54.5    86.6   178.2    85.5      19.0    13.0    13.1    12.6
ARG  -180  100     0    3 3 3 1  0.000185   -64.9   -74.5   -79.7    95.0      15.0    15.1    20.6    24.6
ARG  -180  100     0    3 1 2 3  0.000173   -80.8    79.3   177.3   -81.8      15.4    17.9    13.4    13.9
ARG  -180  100     0    3 1 1 2  0.000169   -83.1    81.9    69.8  -178.0      21.5    22.3    15.1    22.8
ARG  -180  100     0    1 1 1 1  0.000153    55.4    79.7    62.4    82.3      19.8    16.1    15.0    11.9
ARG  -180  100     0    1 3 3 3  0.000150    63.8   -78.2   -59.5   -83.3      22.0    18.5     9.1    10.3
ARG  -180  100     0    1 1 3 2  0.000108    50.0    82.4   -92.5   169.0      23.4    13.6    15.5    21.6
ARG  -180  100     0    3 1 1 1  0.000099   -79.0    87.7    66.3    84.2      15.9    20.1    21.7    12.8
ARG  -180  100     0    3 1 2 1  0.000093   -78.6    73.8  -179.4    85.1      19.7    15.9    13.6    16.8
ARG  -180  100     0    1 3 1 2  0.000061    63.2   -85.5    80.7  -172.0      22.7    21.4    19.3    22.0
ARG  -180  100     0    2 3 1 3  0.000060  -169.7   -83.6    71.6  -103.2      19.6    16.7    19.4    12.5
ARG  -180  100     0    1 3 1 1  0.000056    65.2   -85.1    84.2    84.5      23.2    20.9    18.8    13.8
ARG  -180  100     0    1 3 2 1  0.000054    63.6   -78.2  -179.8    85.7      23.8    18.9    16.6    14.3
ARG  -180  100     0    3 3 1 3  0.000038   -62.5   -80.5    71.6  -105.6       9.3    15.3    17.1    11.9
ARG  -180  100     0    3 1 3 2  0.000025   -85.1    77.1   -91.5   168.7      16.5    15.6    15.3    22.1
ARG  -180  100     0    3 1 3 3  0.000016   -81.6    78.0   -79.6   -84.1      16.5    16.2    20.0    10.7
ARG  -180  100     0    3 1 1 3  0.000016   -80.8    86.2    67.4  -101.7      17.2    21.5    18.2    12.9
ARG  -180  100     0    1 3 3 1  0.000016    63.6   -77.9   -77.1   102.9      23.8    19.7    21.6    14.2
ARG  -180  100     0    1 1 3 3  0.000016    54.5    83.5   -77.1   -84.1      21.5    14.5    19.2    10.7
ARG  -180  100     0    1 1 1 3  0.000016    54.5    79.4    64.6  -103.2      21.5    17.2    16.6    12.5
ARG  -180  100     0    1 1 3 1  0.000004    54.5    83.5   -78.4   102.9      21.5    14.5    20.8    14.2
ARG  -180  100     0    3 1 3 1  0.000003   -82.6    77.9   -78.4   102.9      17.0    17.0    20.8    14.2
ARG  -180  100     0    1 3 1 3  0.000003    63.6   -82.1    71.6  -103.2      23.8    19.5    19.4    12.5
ARG  -180  110     0    2 2 2 2  0.147332  -176.4   176.6   179.2   179.7       9.6    11.1    13.9    21.3
ARG  -180  110     0    2 2 1 2  0.098869  -174.2   176.8    67.9  -167.2      13.6    16.5    13.6    22.7
ARG  -180  110     0    2 2 3 2  0.086586  -175.4   179.7   -64.8   165.1      14.5    17.4    16.7    23.7
ARG  -180  110     0    2 2 2 3  0.086144  -177.5   176.5  -178.0   -85.3       9.5    10.7    11.6    11.5
ARG  -180  110     0    2 2 1 1  0.082956  -177.2   178.9    65.2    80.5       9.3    14.4    13.1    12.4
ARG  -180  110     0    2 2 3 3  0.078882  -175.6   179.6   -65.0   -82.6      11.4    11.9    12.0    10.7
ARG  -180  110     0    2 2 2 1  0.068010  -176.8   177.6   178.8    85.2      10.2    11.7    15.4    13.7
ARG  -180  110     0    2 1 2 2  0.040297  -177.0    67.4   177.0   171.0      11.6    14.0    15.9    20.7
ARG  -180  110     0    2 2 3 1  0.032371  -174.4   178.1   -63.4   105.0      14.8    12.8    19.3    13.5
ARG  -180  110     0    2 2 1 3  0.026009  -176.7   178.9    63.4  -103.7      13.1    15.2    16.4    10.3
ARG  -180  110     0    2 1 1 2  0.024710   179.4    65.8    65.3  -170.9      11.3    11.5    11.5    18.6
ARG  -180  110     0    2 1 2 1  0.024114   179.3    66.2  -178.6    85.1       9.2    11.3     8.4    12.0
ARG  -180  110     0    2 1 2 3  0.019745   178.1    66.9  -178.7   -85.3      10.9    10.9    10.8    12.4
ARG  -180  110     0    2 1 1 1  0.017127  -176.5    65.8    60.2    80.8      13.7    12.2    12.7    15.8
ARG  -180  110     0    1 2 2 2  0.015645    66.5  -177.6  -178.9  -177.2      11.2    13.9    13.0    21.2
ARG  -180  110     0    1 2 2 1  0.012225    65.3   180.0   178.0    85.7       9.0    11.2    13.7    11.8
ARG  -180  110     0    1 2 2 3  0.011990    66.4  -175.2  -177.5   -82.5       9.1    12.6    11.9    15.2
ARG  -180  110     0    1 2 1 2  0.009786    64.1  -175.8    68.0  -172.6      10.6    15.2    15.3    22.0
ARG  -180  110     0    1 2 3 2  0.009227    63.4  -176.5   -66.7   173.2      11.4    14.2    13.6    22.4
ARG  -180  110     0    3 2 2 2  0.009203   -67.7   179.1  -179.0   176.3       9.7    13.3    14.6    21.0
ARG  -180  110     0    2 1 3 2  0.007495  -175.6    79.6   -90.4   172.4      15.8    16.3    17.2    22.2
ARG  -180  110     0    2 3 3 2  0.007305  -170.2   -91.1   -67.4   170.0      21.5    15.0    13.7    22.7
ARG  -180  110     0    2 3 2 2  0.006683  -171.2   -87.3  -178.9  -176.2      19.3    12.2    14.9    16.0
ARG  -180  110     0    3 2 3 2  0.005582   -67.0   179.4   -68.0   173.2       9.6    14.4    13.6    22.5
ARG  -180  110     0    1 2 1 1  0.005564    62.0   177.8    64.9    84.4      14.2    15.7    12.0    12.2
ARG  -180  110     0    1 2 3 3  0.005235    62.9   179.9   -69.2   -82.5      10.6    15.6    13.0    12.8
ARG  -180  110     0    3 2 1 2  0.005116   -66.7   178.5    65.6  -170.1      12.0    16.5    12.8    21.3
ARG  -180  110     0    3 2 2 3  0.005045   -68.1  -179.7  -176.3   -82.7       9.6    12.8    13.9    11.9
ARG  -180  110     0    3 2 3 3  0.004471   -68.4  -170.6   -64.5   -85.4      10.6    11.1    13.0    10.5
ARG  -180  110     0    3 2 2 1  0.004022   -66.9   179.7   178.7    86.7       9.3    13.6    14.6    15.6
ARG  -180  110     0    2 3 2 3  0.003568  -171.0   -84.2  -176.8   -81.1      15.2    11.6     9.1    11.9
ARG  -180  110     0    3 2 1 1  0.003284   -66.2   179.5    66.1    84.4      10.5    12.2    11.4    12.1
ARG  -180  110     0    2 3 3 3  0.003158  -165.9   -84.4   -59.4   -82.3      19.0    17.4    10.4    10.5
ARG  -180  110     0    2 1 3 3  0.003037  -178.7    78.6   -78.3   -84.6       9.9    13.2    15.9    11.1
ARG  -180  110     0    2 1 1 3  0.002762  -173.6    68.1    67.3  -103.0      13.0    11.0    18.7    11.8
ARG  -180  110     0    3 3 2 2  0.002371   -62.7   -72.4  -177.9  -177.8       8.8    15.0    15.0    20.4
ARG  -180  110     0    3 3 2 3  0.001983   -63.2   -69.8  -175.2   -87.0       8.0    10.8     8.8    13.2
ARG  -180  110     0    2 3 2 1  0.001893  -171.4   -85.4  -174.0    84.2      17.6    10.5    19.3    13.5
ARG  -180  110     0    1 2 1 3  0.001697    65.1  -178.6    61.1  -104.5       9.4    11.3    13.6    10.5
ARG  -180  110     0    3 3 3 3  0.001646   -62.8   -68.8   -60.8   -83.5       9.6    12.2     9.5    10.0
ARG  -180  110     0    3 3 3 2  0.001510   -63.6   -67.9   -65.0   169.4      12.9    15.2    12.3    22.2
ARG  -180  110     0    1 2 3 1  0.001465    63.8  -171.9   -64.5   102.9      13.0    17.8    16.4    11.6
ARG  -180  110     0    1 1 2 2  0.001178    53.9    87.8  -178.5   178.1      18.9    13.9    18.0    22.0
ARG  -180  110     0    2 3 3 1  0.001156  -170.0   -92.9   -72.5   104.0      17.5    16.3    21.3    12.6
ARG  -180  110     0    3 3 2 1  0.001112   -62.6   -68.9   179.4    83.8       9.4    12.4    15.8    14.3
ARG  -180  110     0    3 2 3 1  0.001023   -68.9  -175.6   -68.5   102.2      12.3     9.4    15.4    10.1
ARG  -180  110     0    3 2 1 3  0.000742   -67.2  -178.5    63.1  -101.8       9.7    12.1    19.5    15.4
ARG  -180  110     0    1 3 3 2  0.000712    63.7   -78.1   -64.2   169.9      23.4    19.1    11.7    22.2
ARG  -180  110     0    1 3 2 2  0.000702    57.6   -83.1  -176.1  -178.4      25.1    19.9    13.8    21.2
ARG  -180  110     0    1 1 1 2  0.000655    59.2    85.4    68.2  -166.2      23.2    16.6    15.4    25.4
ARG  -180  110     0    2 1 3 1  0.000640  -176.1    81.2   -80.9   103.3      14.0    15.7    21.4    13.6
ARG  -180  110     0    2 3 1 2  0.000599  -166.0   -82.2    78.0  -172.4      22.1    16.5    18.7    22.4
ARG  -180  110     0    1 1 2 3  0.000577    53.5    87.8  -176.0   -81.1      20.2    11.8    17.5    12.2
ARG  -180  110     0    1 3 2 3  0.000514    68.8   -75.7  -177.8   -85.7      21.8    16.5     8.5    13.1
ARG  -180  110     0    3 1 2 2  0.000486   -85.8    70.4   174.6   179.0      12.6    15.8    13.0    23.2
ARG  -180  110     0    1 1 2 1  0.000441    54.5    86.6   178.2    85.5      19.0    13.0    13.1    12.6
ARG  -180  110     0    3 3 1 2  0.000358   -64.3   -80.3    78.7  -165.9      11.4    17.9    19.3    21.7
ARG  -180  110     0    3 3 1 1  0.000321   -63.9   -76.1    80.0    79.6      11.1    14.3    15.3    11.9
ARG  -180  110     0    1 1 1 1  0.000320    55.4    79.7    62.4    82.3      19.8    16.1    15.0    11.9
ARG  -180  110     0    1 3 3 3  0.000315    63.8   -78.2   -59.5   -83.3      22.0    18.5     9.1    10.3
ARG  -180  110     0    3 3 3 1  0.000237   -64.9   -74.5   -79.7    95.0      15.0    15.1    20.6    24.6
ARG  -180  110     0    2 3 1 1  0.000226  -169.7   -83.6    80.9    82.5      19.6    16.7    16.4    12.8
ARG  -180  110     0    1 1 3 2  0.000226    50.0    82.4   -92.5   169.0      23.4    13.6    15.5    21.6
ARG  -180  110     0    3 1 2 3  0.000221   -80.8    79.3   177.3   -81.8      15.4    17.9    13.4    13.9
ARG  -180  110     0    3 1 1 2  0.000216   -83.1    81.9    69.8  -178.0      21.5    22.3    15.1    22.8
ARG  -180  110     0    1 3 1 2  0.000127    63.2   -85.5    80.7  -172.0      22.7    21.4    19.3    22.0
ARG  -180  110     0    3 1 1 1  0.000126   -79.0    87.7    66.3    84.2      15.9    20.1    21.7    12.8
ARG  -180  110     0    3 1 2 1  0.000119   -78.6    73.8  -179.4    85.1      19.7    15.9    13.6    16.8
ARG  -180  110     0    1 3 1 1  0.000117    65.2   -85.1    84.2    84.5      23.2    20.9    18.8    13.8
ARG  -180  110     0    1 3 2 1  0.000113    63.6   -78.2  -179.8    85.7      23.8    18.9    16.6    14.3
ARG  -180  110     0    2 3 1 3  0.000057  -169.7   -83.6    71.6  -103.2      19.6    16.7    19.4    12.5
ARG  -180  110     0    3 3 1 3  0.000048   -62.5   -80.5    71.6  -105.6       9.3    15.3    17.1    11.9
ARG  -180  110     0    1 3 3 1  0.000034    63.6   -77.9   -77.1   102.9      23.8    19.7    21.6    14.2
ARG  -180  110     0    1 1 3 3  0.000034    54.5    83.5   -77.1   -84.1      21.5    14.5    19.2    10.7
ARG  -180  110     0    1 1 1 3  0.000034    54.5    79.4    64.6  -103.2      21.5    17.2    16.6    12.5
ARG  -180  110     0    3 1 3 2  0.000032   -85.1    77.1   -91.5   168.7      16.5    15.6    15.3    22.1
ARG  -180  110     0    3 1 3 3  0.000021   -81.6    78.0   -79.6   -84.1      16.5    16.2    20.0    10.7
ARG  -180  110     0    3 1 1 3  0.000021   -80.8    86.2    67.4  -101.7      17.2    21.5    18.2    12.9
ARG  -180  110     0    1 1 3 1  0.000009    54.5    83.5   -78.4   102.9      21.5    14.5    20.8    14.2
ARG  -180  110     0    1 3 1 3  0.000006    63.6   -82.1    71.6  -103.2      23.8    19.5    19.4    12.5
ARG  -180  110     0    3 1 3 1  0.000003   -82.6    77.9   -78.4   102.9      17.0    17.0    20.8    14.2
ARG  -180  120     0    2 2 2 2  0.128069  -175.8   176.1   178.8   179.1       9.8    10.8    13.4    21.0
ARG  -180  120     0    2 2 1 2  0.085942  -174.7   176.7    68.5  -163.7      13.0    15.7    13.1    24.1
ARG  -180  120     0    2 2 3 2  0.075265  -175.4   179.7   -64.9   165.1      14.4    17.3    16.6    23.5
ARG  -180  120     0    2 2 2 3  0.074881  -177.4   176.5  -178.2   -85.4       9.3    10.4    11.5    11.3
ARG  -180  120     0    2 2 1 1  0.072109  -177.3   178.6    64.9    80.9       9.4    14.6    13.2    12.4
ARG  -180  120     0    2 2 3 3  0.068568  -175.6   179.5   -65.0   -82.5      11.4    11.9    12.0    10.7
ARG  -180  120     0    2 2 2 1  0.059118  -176.8   177.6   178.8    85.2      10.2    11.7    15.4    13.7
ARG  -180  120     0    1 2 2 2  0.035268    66.5  -177.6  -178.9  -177.2      11.1    13.9    12.9    21.1
ARG  -180  120     0    2 1 2 2  0.035029  -177.1    67.4   177.0   171.0      11.6    13.9    15.9    20.6
ARG  -180  120     0    2 2 3 1  0.028138  -174.4   178.1   -63.3   105.0      14.8    12.8    19.3    13.3
ARG  -180  120     0    1 2 2 1  0.027559    65.3   180.0   178.0    85.7       9.0    11.2    13.7    11.8
ARG  -180  120     0    1 2 2 3  0.027029    66.4  -175.1  -177.5   -82.5       9.1    12.6    11.8    15.2
ARG  -180  120     0    2 2 1 3  0.022609  -176.7   178.9    63.4  -103.7      13.0    15.2    16.4    10.3
ARG  -180  120     0    1 2 1 2  0.022061    64.0  -175.8    68.0  -172.6      10.6    15.1    15.3    22.0
ARG  -180  120     0    2 1 1 2  0.021479   179.6    65.9    65.3  -170.9      11.3    11.5    11.5    18.5
ARG  -180  120     0    2 1 2 1  0.020962   179.3    66.2  -178.6    85.1       9.2    11.3     8.4    12.0
ARG  -180  120     0    1 2 3 2  0.020801    63.4  -176.6   -66.7   173.2      11.3    14.2    13.6    22.3
ARG  -180  120     0    2 1 2 3  0.017163   178.1    67.0  -178.7   -85.3      10.9    10.9    10.8    12.4
ARG  -180  120     0    2 1 1 1  0.014887  -176.4    65.8    60.2    80.8      13.7    12.2    12.7    15.8
ARG  -180  120     0    1 2 1 1  0.012542    62.0   177.9    64.9    84.4      14.2    15.7    12.0    12.2
ARG  -180  120     0    3 2 2 2  0.011992   -67.7   179.1  -179.0   176.3       9.7    13.3    14.6    21.0
ARG  -180  120     0    1 2 3 3  0.011800    62.9   179.9   -69.2   -82.5      10.6    15.6    13.0    12.8
ARG  -180  120     0    3 2 3 2  0.007274   -67.2   178.6   -68.5   173.4       9.6    15.1    13.7    22.2
ARG  -180  120     0    3 2 1 2  0.006667   -66.7   178.4    65.6  -170.1      12.0    16.5    12.8    21.3
ARG  -180  120     0    3 2 2 3  0.006575   -68.1  -179.6  -176.3   -82.7       9.6    12.8    13.9    11.9
ARG  -180  120     0    2 1 3 2  0.006515  -175.6    79.6   -90.4   172.4      15.8    16.3    17.2    22.2
ARG  -180  120     0    2 3 3 2  0.006350  -170.2   -91.1   -67.4   170.0      21.5    15.0    13.7    22.7
ARG  -180  120     0    3 2 3 3  0.005826   -68.4  -170.6   -64.5   -85.4      10.6    11.1    13.0    10.5
ARG  -180  120     0    2 3 2 2  0.005809  -170.8   -87.7  -178.5  -177.0      18.7    11.8    14.5    15.7
ARG  -180  120     0    3 2 2 1  0.005242   -66.9   179.7   178.7    86.7       9.3    13.6    14.6    15.6
ARG  -180  120     0    3 2 1 1  0.004280   -66.2   179.4    66.1    84.4      10.5    12.2    11.4    12.1
ARG  -180  120     0    1 2 1 3  0.003826    65.1  -178.6    61.1  -104.5       9.4    11.3    13.6    10.5
ARG  -180  120     0    1 2 3 1  0.003303    63.8  -171.8   -64.5   102.9      13.0    17.8    16.4    11.6
ARG  -180  120     0    2 3 2 3  0.003101  -171.0   -84.2  -176.9   -81.1      15.2    11.6     9.1    11.9
ARG  -180  120     0    3 3 2 2  0.003090   -62.7   -72.4  -177.9  -177.8       8.8    15.0    15.0    20.4
ARG  -180  120     0    2 3 3 3  0.002745  -165.9   -84.4   -59.4   -82.3      19.0    17.4    10.4    10.5
ARG  -180  120     0    1 1 2 2  0.002655    53.9    87.8  -178.5   178.1      18.9    13.9    18.0    22.0
ARG  -180  120     0    2 1 3 3  0.002640  -178.7    78.6   -78.3   -84.6       9.9    13.2    15.9    11.1
ARG  -180  120     0    3 3 2 3  0.002584   -63.2   -69.8  -175.2   -86.9       8.0    10.8     8.8    13.2
ARG  -180  120     0    2 1 1 3  0.002401  -173.6    68.1    67.3  -103.0      13.0    11.0    18.7    11.8
ARG  -180  120     0    3 3 3 3  0.002145   -62.8   -68.8   -60.8   -83.5       9.6    12.2     9.5    10.0
ARG  -180  120     0    3 3 3 2  0.001967   -63.6   -67.9   -65.0   169.4      12.9    15.2    12.3    22.2
ARG  -180  120     0    2 3 2 1  0.001645  -171.4   -85.4  -174.0    84.2      17.6    10.5    19.3    13.5
ARG  -180  120     0    1 3 3 2  0.001606    63.7   -78.1   -64.2   169.9      23.4    19.1    11.7    22.2
ARG  -180  120     0    1 3 2 2  0.001583    57.6   -83.2  -176.0  -178.4      25.0    19.9    13.7    21.2
ARG  -180  120     0    1 1 1 2  0.001477    59.2    85.4    68.2  -166.2      23.2    16.6    15.4    25.4
ARG  -180  120     0    3 3 2 1  0.001449   -62.6   -68.9   179.4    83.8       9.4    12.4    15.8    14.3
ARG  -180  120     0    3 2 3 1  0.001333   -68.9  -175.6   -68.5   102.2      12.3     9.4    15.4    10.1
ARG  -180  120     0    1 1 2 3  0.001302    53.5    87.8  -176.0   -81.1      20.2    11.8    17.5    12.2
ARG  -180  120     0    1 3 2 3  0.001159    68.8   -75.7  -177.8   -85.7      21.7    16.5     8.5    13.0
ARG  -180  120     0    2 3 3 1  0.001004  -170.0   -92.9   -72.5   104.0      17.5    16.3    21.3    12.6
ARG  -180  120     0    1 1 2 1  0.000995    54.5    86.6   178.2    85.5      19.0    13.0    13.1    12.6
ARG  -180  120     0    3 2 1 3  0.000966   -67.2  -178.5    63.1  -101.8       9.7    12.1    19.5    15.4
ARG  -180  120     0    1 1 1 1  0.000722    55.4    79.7    62.4    82.3      19.8    16.1    15.0    11.9
ARG  -180  120     0    1 3 3 3  0.000710    63.8   -78.2   -59.5   -83.3      22.0    18.5     9.1    10.3
ARG  -180  120     0    3 1 2 2  0.000634   -85.7    70.4   174.6   179.1      12.6    15.8    13.0    23.2
ARG  -180  120     0    2 1 3 1  0.000557  -176.1    81.2   -80.9   103.3      14.0    15.7    21.4    13.6
ARG  -180  120     0    2 3 1 2  0.000521  -166.0   -82.2    78.0  -172.4      22.1    16.5    18.7    22.4
ARG  -180  120     0    1 1 3 2  0.000510    50.0    82.4   -92.5   169.0      23.4    13.6    15.5    21.6
ARG  -180  120     0    3 3 1 2  0.000467   -64.3   -80.3    78.7  -165.9      11.4    17.9    19.3    21.7
ARG  -180  120     0    3 3 1 1  0.000419   -63.9   -76.1    80.0    79.6      11.1    14.3    15.3    11.9
ARG  -180  120     0    3 3 3 1  0.000309   -64.9   -74.5   -79.7    95.0      15.0    15.1    20.6    24.6
ARG  -180  120     0    3 1 2 3  0.000288   -80.8    79.3   177.3   -81.8      15.4    17.9    13.4    13.9
ARG  -180  120     0    1 3 1 2  0.000286    63.2   -85.5    80.7  -172.0      22.7    21.4    19.3    22.0
ARG  -180  120     0    3 1 1 2  0.000281   -83.1    81.9    69.8  -178.0      21.5    22.3    15.1    22.8
ARG  -180  120     0    1 3 1 1  0.000263    65.2   -85.1    84.2    84.5      23.2    20.9    18.8    13.8
ARG  -180  120     0    1 3 2 1  0.000255    63.6   -78.2  -179.8    85.7      23.8    18.9    16.6    14.3
ARG  -180  120     0    2 3 1 1  0.000196  -169.7   -83.6    80.9    82.5      19.6    16.7    16.4    12.8
ARG  -180  120     0    3 1 1 1  0.000164   -79.0    87.7    66.3    84.2      15.9    20.1    21.7    12.8
ARG  -180  120     0    3 1 2 1  0.000155   -78.6    73.8  -179.4    85.1      19.7    15.9    13.6    16.8
ARG  -180  120     0    1 3 3 1  0.000077    63.6   -77.9   -77.1   102.9      23.8    19.7    21.6    14.2
ARG  -180  120     0    1 1 1 3  0.000077    54.5    79.4    64.6  -103.2      21.5    17.2    16.6    12.5
ARG  -180  120     0    1 1 3 3  0.000076    54.5    83.5   -77.1   -84.1      21.5    14.5    19.2    10.7
ARG  -180  120     0    3 3 1 3  0.000063   -62.5   -80.5    71.6  -105.6       9.3    15.3    17.1    11.9
ARG  -180  120     0    2 3 1 3  0.000049  -169.7   -83.6    71.6  -103.2      19.6    16.7    19.4    12.5
ARG  -180  120     0    3 1 3 2  0.000042   -85.1    77.1   -91.5   168.7      16.5    15.6    15.3    22.1
ARG  -180  120     0    3 1 3 3  0.000027   -81.6    78.0   -79.6   -84.1      16.5    16.2    20.0    10.7
ARG  -180  120     0    3 1 1 3  0.000027   -80.8    86.2    67.4  -101.7      17.2    21.5    18.2    12.9
ARG  -180  120     0    1 1 3 1  0.000020    54.5    83.5   -78.4   102.9      21.5    14.5    20.8    14.2
ARG  -180  120     0    1 3 1 3  0.000014    63.6   -82.1    71.6  -103.2      23.8    19.5    19.4    12.5
ARG  -180  120     0    3 1 3 1  0.000004   -82.6    77.9   -78.4   102.9      17.0    17.0    20.8    14.2
ARG  -180  130     2    2 2 1 2  0.155475  -175.8   176.4    70.2  -154.8      11.2    13.3    11.4    24.9
ARG  -180  130     2    2 2 2 2  0.096214  -175.7   176.1   178.2   178.7       9.5    10.6    13.3    20.8
ARG  -180  130     2    2 2 3 2  0.056545  -175.7   179.6   -65.3   165.4      13.9    16.7    16.1    22.8
ARG  -180  130     2    2 2 2 3  0.056256  -176.8   176.5  -177.7   -85.1       9.3    10.2    11.2    11.0
ARG  -180  130     2    1 2 2 2  0.055982    66.4  -177.6  -179.1  -177.1      10.9    13.5    12.6    20.6
ARG  -180  130     2    2 2 1 1  0.054174  -177.4   178.0    64.6    81.5       9.4    14.9    13.2    12.9
ARG  -180  130     2    2 2 3 3  0.051514  -175.8   178.7   -65.3   -81.9      11.0    11.9    11.7    10.6
ARG  -180  130     2    2 2 2 1  0.044414  -176.7   177.5   178.8    85.3      10.1    11.6    15.3    13.6
ARG  -180  130     2    1 2 2 1  0.043745    65.3   179.9   177.9    85.6       8.8    11.0    13.4    11.5
ARG  -180  130     2    1 2 2 3  0.042904    66.2  -174.9  -177.4   -82.6       9.1    12.6    11.8    15.1
ARG  -180  130     2    1 2 1 2  0.035018    63.9  -175.9    67.9  -172.6      10.5    15.0    15.0    21.7
ARG  -180  130     2    1 2 3 2  0.033017    63.4  -176.9   -66.7   173.5      11.2    14.1    13.4    22.0
ARG  -180  130     2    2 1 2 2  0.026316  -177.1    67.5   177.0   170.9      11.5    13.9    15.9    20.6
ARG  -180  130     2    2 2 3 1  0.021140  -174.5   178.1   -63.3   105.1      14.9    12.8    19.3    13.3
ARG  -180  130     2    1 2 1 1  0.019908    62.0   178.1    64.9    84.2      14.1    15.7    11.9    12.2
ARG  -180  130     2    1 2 3 3  0.018731    62.8   179.9   -69.2   -82.5      10.6    15.6    12.9    12.8
ARG  -180  130     2    2 2 1 3  0.016985  -176.7   178.9    63.4  -103.7      13.0    15.2    16.4    10.3
ARG  -180  130     2    2 1 1 2  0.016137  -179.3    66.8    65.0  -170.7      11.9    11.8    11.2    18.0
ARG  -180  130     2    2 1 2 1  0.015748   179.4    66.4  -178.6    85.2       9.3    11.8     8.4    12.1
ARG  -180  130     2    2 1 2 3  0.012894   178.1    67.1  -178.8   -85.5      10.8    10.9    10.7    12.4
ARG  -180  130     2    2 1 1 1  0.011185  -176.2    65.7    60.1    81.0      13.8    12.2    12.7    15.9
ARG  -180  130     2    3 2 2 2  0.010692   -67.7   179.1  -179.0   176.3       9.7    13.3    14.6    21.0
ARG  -180  130     2    3 2 3 2  0.006485   -67.9   176.0   -69.9   173.9       9.5    16.6    13.9    21.3
ARG  -180  130     2    1 2 1 3  0.006073    65.1  -178.5    61.1  -104.5       9.4    11.3    13.6    10.5
ARG  -180  130     2    3 2 1 2  0.005945   -66.7   178.4    65.6  -170.1      12.0    16.5    12.8    21.3
ARG  -180  130     2    3 2 2 3  0.005862   -68.1  -179.6  -176.3   -82.7       9.6    12.8    13.9    11.9
ARG  -180  130     2    1 2 3 1  0.005244    63.8  -171.9   -64.6   102.9      12.9    17.7    16.4    11.6
ARG  -180  130     2    3 2 3 3  0.005195   -68.4  -170.6   -64.5   -85.4      10.6    11.1    13.0    10.5
ARG  -180  130     2    2 1 3 2  0.004895  -175.6    79.6   -90.4   172.4      15.8    16.3    17.2    22.2
ARG  -180  130     2    2 3 3 2  0.004771  -170.2   -91.1   -67.4   170.0      21.5    15.0    13.7    22.7
ARG  -180  130     2    3 2 2 1  0.004674   -66.9   179.7   178.7    86.7       9.3    13.6    14.6    15.6
ARG  -180  130     2    2 3 2 2  0.004364  -170.1   -88.1  -177.9  -178.2      17.8    11.3    13.8    15.2
ARG  -180  130     2    1 1 2 2  0.004214    53.9    87.8  -178.5   178.1      18.9    13.9    18.0    22.0
ARG  -180  130     2    3 2 1 1  0.003816   -66.2   179.4    66.1    84.4      10.5    12.2    11.4    12.1
ARG  -180  130     2    3 3 2 2  0.002755   -62.7   -72.4  -177.9  -177.8       8.8    15.0    15.0    20.4
ARG  -180  130     2    1 3 3 2  0.002548    63.7   -78.1   -64.2   169.9      23.4    19.1    11.7    22.2
ARG  -180  130     2    1 3 2 2  0.002512    57.8   -83.5  -175.8  -178.2      24.8    19.7    13.7    21.0
ARG  -180  130     2    1 1 1 2  0.002344    59.2    85.4    68.2  -166.3      23.2    16.6    15.4    25.5
ARG  -180  130     2    2 3 2 3  0.002330  -171.0   -84.2  -176.8   -81.1      15.3    11.6     9.2    11.9
ARG  -180  130     2    3 3 2 3  0.002304   -63.2   -69.8  -175.2   -86.9       8.0    10.8     8.8    13.2
ARG  -180  130     2    1 1 2 3  0.002066    53.5    87.8  -176.0   -81.0      20.2    11.8    17.5    12.2
ARG  -180  130     2    2 3 3 3  0.002062  -165.9   -84.4   -59.4   -82.3      19.0    17.4    10.4    10.5
ARG  -180  130     2    2 1 3 3  0.001983  -178.7    78.6   -78.3   -84.6       9.9    13.2    15.9    11.1
ARG  -180  130     2    3 3 3 3  0.001913   -62.8   -68.8   -60.8   -83.5       9.6    12.2     9.5    10.0
ARG  -180  130     2    1 3 2 3  0.001840    69.1   -75.5  -178.0   -85.6      21.5    16.2     8.4    12.9
ARG  -180  130     2    2 1 1 3  0.001804  -173.6    68.1    67.3  -103.0      13.0    11.0    18.7    11.8
ARG  -180  130     2    3 3 3 2  0.001754   -63.6   -67.9   -65.0   169.4      12.9    15.2    12.3    22.2
ARG  -180  130     2    1 1 2 1  0.001579    54.5    86.6   178.2    85.5      19.0    13.0    13.1    12.6
ARG  -180  130     2    3 3 2 1  0.001292   -62.7   -68.9   179.4    83.8       9.4    12.4    15.8    14.3
ARG  -180  130     2    2 3 2 1  0.001236  -171.4   -85.4  -174.0    84.2      17.6    10.5    19.3    13.5
ARG  -180  130     2    3 2 3 1  0.001188   -68.9  -175.6   -68.5   102.2      12.3     9.4    15.4    10.1
ARG  -180  130     2    1 1 1 1  0.001146    55.4    79.7    62.4    82.3      19.8    16.1    15.0    11.9
ARG  -180  130     2    1 3 3 3  0.001127    63.8   -78.2   -59.5   -83.3      22.0    18.5     9.1    10.3
ARG  -180  130     2    3 2 1 3  0.000862   -67.2  -178.5    63.1  -101.8       9.7    12.1    19.5    15.4
ARG  -180  130     2    1 1 3 2  0.000810    50.0    82.4   -92.5   169.0      23.4    13.6    15.5    21.6
ARG  -180  130     2    2 3 3 1  0.000755  -170.0   -92.9   -72.5   104.0      17.5    16.3    21.3    12.6
ARG  -180  130     2    3 1 2 2  0.000565   -85.6    70.6   174.6   179.2      12.8    15.9    13.0    23.3
ARG  -180  130     2    1 3 1 2  0.000455    63.2   -85.5    80.7  -172.0      22.7    21.4    19.3    22.0
ARG  -180  130     2    2 1 3 1  0.000418  -176.1    81.2   -80.9   103.3      14.0    15.7    21.4    13.6
ARG  -180  130     2    1 3 1 1  0.000418    65.2   -85.1    84.2    84.5      23.2    20.9    18.8    13.8
ARG  -180  130     2    3 3 1 2  0.000416   -64.3   -80.3    78.7  -165.9      11.4    17.9    19.3    21.7
ARG  -180  130     2    1 3 2 1  0.000405    63.6   -78.2  -179.8    85.7      23.8    18.9    16.6    14.3
ARG  -180  130     2    2 3 1 2  0.000391  -166.0   -82.2    78.0  -172.4      22.1    16.5    18.7    22.4
ARG  -180  130     2    3 3 1 1  0.000373   -63.9   -76.1    80.0    79.6      11.1    14.3    15.3    11.9
ARG  -180  130     2    3 3 3 1  0.000275   -64.9   -74.5   -79.7    95.0      15.0    15.1    20.6    24.6
ARG  -180  130     2    3 1 2 3  0.000257   -80.8    79.3   177.3   -81.8      15.4    17.9    13.4    13.9
ARG  -180  130     2    3 1 1 2  0.000251   -83.1    82.0    69.9  -177.8      21.4    22.4    15.1    22.8
ARG  -180  130     2    3 1 1 1  0.000147   -79.0    87.7    66.3    84.2      15.9    20.1    21.7    12.8
ARG  -180  130     2    2 3 1 1  0.000147  -169.7   -83.6    80.9    82.5      19.6    16.7    16.4    12.8
ARG  -180  130     2    3 1 2 1  0.000138   -78.6    73.8  -179.4    85.1      19.7    15.9    13.6    16.8
ARG  -180  130     2    1 3 3 1  0.000123    63.6   -77.9   -77.1   102.9      23.8    19.7    21.6    14.2
ARG  -180  130     2    1 1 1 3  0.000122    54.5    79.4    64.6  -103.2      21.5    17.2    16.6    12.5
ARG  -180  130     2    1 1 3 3  0.000121    54.5    83.5   -77.1   -84.1      21.5    14.5    19.2    10.7
ARG  -180  130     2    3 3 1 3  0.000056   -62.5   -80.5    71.6  -105.6       9.3    15.3    17.1    11.9
ARG  -180  130     2    3 1 3 2  0.000037   -85.1    77.1   -91.5   168.7      16.5    15.6    15.3    22.1
ARG  -180  130     2    2 3 1 3  0.000037  -169.7   -83.6    71.6  -103.2      19.6    16.7    19.4    12.5
ARG  -180  130     2    1 1 3 1  0.000032    54.5    83.5   -78.4   102.9      21.5    14.5    20.8    14.2
ARG  -180  130     2    3 1 3 3  0.000024   -81.6    78.0   -79.6   -84.1      16.5    16.2    20.0    10.7
ARG  -180  130     2    3 1 1 3  0.000024   -80.8    86.2    67.4  -101.7      17.2    21.5    18.2    12.9
ARG  -180  130     2    1 3 1 3  0.000022    63.6   -82.1    71.6  -103.2      23.8    19.5    19.4    12.5
ARG  -180  130     2    3 1 3 1  0.000004   -82.6    77.9   -78.4   102.9      17.0    17.0    20.8    14.2
ARG  -180  140     4    2 2 1 2  0.125414  -174.9   176.0    70.4  -156.4      11.0    13.0    11.1    22.9
ARG  -180  140     4    2 2 3 3  0.116907  -176.2   175.6   -66.4   -79.7       9.6    11.5    10.3    10.0
ARG  -180  140     4    1 2 2 2  0.082556    65.8  -177.2  -179.7  -178.1       9.9    12.2    11.4    18.6
ARG  -180  140     4    1 2 2 1  0.064509    65.2   179.5   176.6    84.7       7.5     9.4    11.6     9.9
ARG  -180  140     4    1 2 2 3  0.063270    66.0  -174.8  -177.2   -82.6       8.7    12.1    11.4    14.5
ARG  -180  140     4    2 2 2 2  0.062708  -175.6   176.9   178.4   179.4       9.3    10.5    12.9    19.8
ARG  -180  140     4    1 2 1 2  0.051640    63.5  -176.8    67.4  -172.8       9.6    13.7    13.7    19.7
ARG  -180  140     4    1 2 3 2  0.048690    62.9  -177.8   -66.7   175.1      10.7    13.7    12.8    21.6
ARG  -180  140     4    2 2 3 2  0.036853  -176.6   179.3   -67.0   166.9      12.9    15.3    15.1    21.0
ARG  -180  140     4    2 2 2 3  0.036665  -175.4   176.6  -176.5   -84.2      10.2    10.0    11.3    11.0
ARG  -180  140     4    2 2 1 1  0.035308  -177.5   177.5    64.3    82.0       9.3    15.2    13.2    13.2
ARG  -180  140     4    1 2 1 1  0.029358    62.0   179.2    65.3    83.5      13.5    15.5    11.4    11.9
ARG  -180  140     4    2 2 2 1  0.028947  -176.4   177.5   178.6    85.4       9.9    11.3    14.9    13.2
ARG  -180  140     4    1 2 3 3  0.027622    62.8   179.9   -69.2   -82.7      10.5    15.6    12.9    12.9
ARG  -180  140     4    2 1 2 2  0.017152  -177.1    67.4   177.0   170.9      11.6    13.9    15.9    20.6
ARG  -180  140     4    2 2 3 1  0.013778  -174.5   178.1   -63.3   105.1      14.9    12.8    19.3    13.3
ARG  -180  140     4    2 2 1 3  0.011070  -176.7   178.9    63.4  -103.7      13.0    15.2    16.4    10.3
ARG  -180  140     4    2 1 1 2  0.010517  -176.2    69.3    64.4  -170.0      13.4    12.6    10.5    16.8
ARG  -180  140     4    2 1 2 1  0.010264   179.5    66.9  -178.6    85.5       9.3    12.8     8.3    12.4
ARG  -180  140     4    1 2 1 3  0.008956    65.2  -178.3    61.1  -104.7       9.3    11.2    13.4    10.5
ARG  -180  140     4    3 2 2 2  0.008527   -67.7   179.1  -179.0   176.3       9.6    13.3    14.6    21.0
ARG  -180  140     4    2 1 2 3  0.008404   178.1    67.1  -178.8   -85.5      10.8    10.9    10.7    12.4
ARG  -180  140     4    1 2 3 1  0.007733    64.0  -172.2   -65.1   102.7      12.8    17.7    16.5    11.5
ARG  -180  140     4    2 1 1 1  0.007290  -175.4    65.3    60.0    81.7      14.1    12.1    12.4    15.9
ARG  -180  140     4    1 1 2 2  0.006215    53.9    87.8  -178.5   178.1      18.9    13.9    18.0    22.0
ARG  -180  140     4    3 2 3 2  0.005172   -68.1   175.4   -70.2   174.1       9.4    16.7    13.9    21.0
ARG  -180  140     4    3 2 1 2  0.004741   -66.8   178.5    65.6  -170.0      12.0    16.4    12.8    21.2
ARG  -180  140     4    3 2 2 3  0.004675   -68.1  -179.7  -176.3   -82.7       9.6    12.7    13.9    11.9
ARG  -180  140     4    3 2 3 3  0.004142   -68.4  -170.6   -64.5   -85.4      10.6    11.1    13.0    10.5
ARG  -180  140     4    1 3 3 2  0.003758    63.8   -78.0   -64.3   169.9      23.3    19.1    11.7    22.2
ARG  -180  140     4    3 2 2 1  0.003727   -66.9   179.7   178.7    86.8       9.3    13.6    14.5    15.5
ARG  -180  140     4    1 3 2 2  0.003705    58.0   -83.9  -175.6  -177.9      24.4    19.6    13.5    20.7
ARG  -180  140     4    1 1 1 2  0.003457    59.3    85.6    68.4  -167.2      23.0    16.5    15.3    26.1
ARG  -180  140     4    2 1 3 2  0.003190  -175.6    79.6   -90.4   172.4      15.8    16.3    17.2    22.2
ARG  -180  140     4    2 3 3 2  0.003109  -170.2   -91.1   -67.4   170.0      21.5    15.0    13.7    22.7
ARG  -180  140     4    1 1 2 3  0.003047    53.5    87.7  -175.9   -81.0      20.2    11.8    17.5    12.2
ARG  -180  140     4    3 2 1 1  0.003043   -66.2   179.5    66.1    84.3      10.5    12.2    11.4    12.1
ARG  -180  140     4    2 3 2 2  0.002844  -170.4   -87.9  -178.2  -177.6      18.2    11.5    14.1    15.5
ARG  -180  140     4    1 3 2 3  0.002714    70.2   -75.0  -178.6   -85.4      20.5    15.4     8.1    12.1
ARG  -180  140     4    1 1 2 1  0.002328    54.5    86.6   178.2    85.5      19.0    13.0    13.1    12.6
ARG  -180  140     4    3 3 2 2  0.002197   -62.7   -72.4  -177.9  -177.8       8.8    15.0    15.0    20.4
ARG  -180  140     4    3 3 2 3  0.001837   -63.2   -69.8  -175.2   -86.9       8.0    10.8     8.8    13.2
ARG  -180  140     4    1 1 1 1  0.001690    55.4    79.7    62.4    82.3      19.8    16.1    15.0    11.9
ARG  -180  140     4    1 3 3 3  0.001661    63.8   -78.2   -59.5   -83.3      22.0    18.5     9.1    10.3
ARG  -180  140     4    3 3 3 3  0.001525   -62.8   -68.8   -60.8   -83.5       9.6    12.2     9.5    10.0
ARG  -180  140     4    2 3 2 3  0.001519  -171.0   -84.3  -176.8   -81.1      15.3    11.6     9.2    11.9
ARG  -180  140     4    3 3 3 2  0.001399   -63.6   -67.9   -65.0   169.4      12.9    15.2    12.3    22.2
ARG  -180  140     4    2 3 3 3  0.001344  -165.9   -84.4   -59.4   -82.3      19.0    17.4    10.4    10.5
ARG  -180  140     4    2 1 3 3  0.001292  -178.7    78.6   -78.3   -84.6       9.9    13.2    15.9    11.1
ARG  -180  140     4    1 1 3 2  0.001194    50.0    82.4   -92.5   169.0      23.4    13.6    15.5    21.6
ARG  -180  140     4    2 1 1 3  0.001176  -173.6    68.1    67.3  -103.0      13.0    11.0    18.7    11.8
ARG  -180  140     4    3 3 2 1  0.001030   -62.7   -68.9   179.4    83.7       9.4    12.4    15.7    14.4
ARG  -180  140     4    3 2 3 1  0.000947   -68.9  -175.6   -68.5   102.2      12.3     9.4    15.4    10.1
ARG  -180  140     4    2 3 2 1  0.000806  -171.4   -85.4  -174.0    84.2      17.6    10.5    19.3    13.5
ARG  -180  140     4    3 2 1 3  0.000687   -67.2  -178.5    63.1  -101.8       9.7    12.1    19.5    15.4
ARG  -180  140     4    1 3 1 2  0.000670    63.2   -85.5    80.7  -172.0      22.7    21.4    19.3    22.0
ARG  -180  140     4    1 3 1 1  0.000617    65.2   -85.1    84.2    84.5      23.2    20.9    18.8    13.8
ARG  -180  140     4    1 3 2 1  0.000598    63.6   -78.2  -179.8    85.7      23.8    18.9    16.6    14.3
ARG  -180  140     4    2 3 3 1  0.000492  -170.0   -92.9   -72.5   104.0      17.5    16.3    21.3    12.6
ARG  -180  140     4    3 1 2 2  0.000451   -85.0    71.1   174.3   179.7      13.6    16.4    13.1    23.4
ARG  -180  140     4    3 3 1 2  0.000332   -64.3   -80.3    78.7  -165.9      11.4    17.9    19.3    21.7
ARG  -180  140     4    3 3 1 1  0.000298   -63.9   -76.1    80.0    79.6      11.1    14.3    15.3    11.9
ARG  -180  140     4    2 1 3 1  0.000273  -176.1    81.2   -80.9   103.3      14.0    15.7    21.4    13.6
ARG  -180  140     4    2 3 1 2  0.000255  -166.0   -82.2    78.0  -172.4      22.1    16.5    18.7    22.4
ARG  -180  140     4    3 3 3 1  0.000220   -64.9   -74.5   -79.7    95.0      15.0    15.1    20.6    24.6
ARG  -180  140     4    3 1 2 3  0.000205   -80.8    79.3   177.3   -81.8      15.4    17.9    13.4    13.9
ARG  -180  140     4    3 1 1 2  0.000200   -83.2    82.6    70.1  -177.3      21.3    22.6    15.1    23.0
ARG  -180  140     4    1 3 3 1  0.000181    63.6   -77.9   -77.1   102.9      23.8    19.7    21.6    14.2
ARG  -180  140     4    1 1 3 3  0.000179    54.5    83.5   -77.1   -84.1      21.5    14.5    19.2    10.7
ARG  -180  140     4    1 1 1 3  0.000179    54.5    79.4    64.6  -103.2      21.5    17.2    16.6    12.5
ARG  -180  140     4    3 1 1 1  0.000117   -79.0    87.7    66.3    84.2      15.9    20.1    21.7    12.8
ARG  -180  140     4    3 1 2 1  0.000110   -78.6    73.8  -179.4    85.1      19.7    15.9    13.6    16.8
ARG  -180  140     4    2 3 1 1  0.000096  -169.7   -83.6    80.9    82.5      19.6    16.7    16.4    12.8
ARG  -180  140     4    1 1 3 1  0.000047    54.5    83.5   -78.4   102.9      21.5    14.5    20.8    14.2
ARG  -180  140     4    3 3 1 3  0.000045   -62.5   -80.5    71.6  -105.6       9.3    15.3    17.1    11.9
ARG  -180  140     4    1 3 1 3  0.000032    63.6   -82.1    71.6  -103.2      23.8    19.5    19.4    12.5
ARG  -180  140     4    3 1 3 2  0.000030   -85.1    77.1   -91.5   168.7      16.5    15.6    15.3    22.1
ARG  -180  140     4    2 3 1 3  0.000024  -169.7   -83.6    71.6  -103.2      19.6    16.7    19.4    12.5
ARG  -180  140     4    3 1 3 3  0.000019   -81.6    78.0   -79.6   -84.1      16.5    16.2    20.0    10.7
ARG  -180  140     4    3 1 1 3  0.000019   -80.8    86.2    67.4  -101.7      17.2    21.5    18.2    12.9
ARG  -180  140     4    3 1 3 1  0.000003   -82.6    77.9   -78.4   102.9      17.0    17.0    20.8    14.2
ARG  -180  150    10    1 2 2 1  0.213310    65.0   179.6   174.6    84.0       7.4     9.1    11.5     9.9
ARG  -180  150    10    1 2 1 2  0.130689    63.3  -178.4    65.9  -172.6       7.9    12.4    11.7    17.7
ARG  -180  150    10    1 2 2 2  0.102350    64.4  -177.5   179.2   177.3       9.4    10.7    10.0    18.7
ARG  -180  150    10    1 2 2 3  0.078440    66.2  -175.8  -176.9   -81.7       7.9    11.0    10.3    13.3
ARG  -180  150    10    2 2 3 3  0.077930  -177.0   175.1   -66.4   -79.2       9.4    11.3     9.9     9.8
ARG  -180  150    10    1 2 1 3  0.077770    66.0  -177.0    60.8  -106.3       8.4    10.3    11.9     9.8
ARG  -180  150    10    1 2 3 2  0.060364    62.0  -178.3   -66.9   176.9      10.4    13.1    12.1    21.2
ARG  -180  150    10    1 2 1 1  0.036398    61.7   179.1    65.8    82.2      12.4    13.8    10.5    11.2
ARG  -180  150    10    1 2 3 3  0.034244    62.8   179.9   -69.2   -82.6      10.5    15.6    12.9    12.8
ARG  -180  150    10    2 2 2 2  0.021037  -174.9   177.4   179.4  -178.4       9.1    10.0    12.3    18.7
ARG  -180  150    10    2 2 1 2  0.014117  -173.9   175.9    68.7  -166.9      12.0    14.8    12.2    19.9
ARG  -180  150    10    2 2 3 2  0.012364  -177.2   179.0   -68.1   168.0      12.1    14.3    14.5    19.9
ARG  -180  150    10    2 2 2 3  0.012300  -175.4   176.7  -176.4   -84.2      10.5    10.1    11.5    11.1
ARG  -180  150    10    2 2 1 1  0.011845  -177.4   178.0    64.6    81.5       9.4    15.0    13.2    13.0
ARG  -180  150    10    2 2 2 1  0.009711  -176.1   177.5   178.4    85.6       9.9    11.1    14.6    13.0
ARG  -180  150    10    1 2 3 1  0.009587    64.6  -173.0   -65.7   102.5      12.9    17.8    16.6    11.4
ARG  -180  150    10    1 1 2 2  0.007705    53.9    87.7  -178.5   178.1      18.9    13.9    17.9    21.9
ARG  -180  150    10    2 1 2 2  0.005754  -177.0    67.4   177.0   171.0      11.6    14.0    15.9    20.7
ARG  -180  150    10    3 2 2 2  0.004795   -67.7   179.2  -179.0   176.3       9.6    13.3    14.6    20.9
ARG  -180  150    10    1 3 3 2  0.004659    64.0   -77.9   -64.3   170.0      23.3    19.0    11.6    22.0
ARG  -180  150    10    2 2 3 1  0.004622  -174.4   178.1   -63.3   105.1      14.8    12.8    19.3    13.3
ARG  -180  150    10    1 3 2 2  0.004593    57.9   -83.7  -175.7  -178.0      24.6    19.6    13.6    20.9
ARG  -180  150    10    1 1 1 2  0.004286    59.4    86.4    69.1  -169.9      22.4    16.4    15.2    27.8
ARG  -180  150    10    1 1 2 3  0.003778    53.4    87.7  -175.9   -80.9      20.2    11.8    17.4    12.2
ARG  -180  150    10    2 2 1 3  0.003714  -176.7   178.9    63.4  -103.7      13.1    15.2    16.4    10.3
ARG  -180  150    10    2 1 1 2  0.003528  -175.3    69.9    64.3  -169.6      13.9    12.7    10.3    16.5
ARG  -180  150    10    2 1 2 1  0.003443   179.5    66.9  -178.6    85.5       9.3    12.7     8.3    12.4
ARG  -180  150    10    1 3 2 3  0.003364    70.9   -74.6  -178.8   -86.1      19.4    14.6     7.7    11.4
ARG  -180  150    10    3 2 3 2  0.002908   -67.4   178.0   -68.9   173.5       9.5    15.2    13.7    21.9
ARG  -180  150    10    1 1 2 1  0.002886    54.5    86.6   178.2    85.5      19.0    12.9    13.1    12.6
ARG  -180  150    10    2 1 2 3  0.002819   178.1    66.9  -178.7   -85.3      10.9    10.9    10.8    12.4
ARG  -180  150    10    3 2 1 2  0.002666   -68.3  -179.8    65.7  -169.2      13.6    17.8    12.5    21.1
ARG  -180  150    10    3 2 2 3  0.002629   -68.1  -179.7  -176.3   -82.7       9.6    12.7    13.9    11.9
ARG  -180  150    10    2 1 1 1  0.002446  -175.2    65.2    60.0    81.9      14.2    12.1    12.4    16.0
ARG  -180  150    10    3 2 3 3  0.002330   -68.4  -170.6   -64.5   -85.4      10.6    11.1    13.0    10.5
ARG  -180  150    10    3 2 2 1  0.002096   -66.9   179.6   178.8    86.8       9.3    13.5    14.5    15.5
ARG  -180  150    10    1 1 1 1  0.002095    55.4    79.7    62.4    82.3      19.8    16.1    15.0    11.9
ARG  -180  150    10    1 3 3 3  0.002060    63.8   -78.2   -59.5   -83.3      22.0    18.5     9.1    10.3
ARG  -180  150    10    3 2 1 1  0.001711   -66.1   179.5    66.1    84.3      10.5    12.2    11.3    12.0
ARG  -180  150    10    1 1 3 2  0.001480    50.0    82.4   -92.5   169.0      23.4    13.6    15.5    21.6
ARG  -180  150    10    3 3 2 2  0.001236   -62.7   -72.4  -177.9  -177.8       8.8    15.0    15.0    20.4
ARG  -180  150    10    2 1 3 2  0.001070  -175.6    79.6   -90.4   172.4      15.8    16.3    17.2    22.2
ARG  -180  150    10    2 3 3 2  0.001043  -170.2   -91.1   -67.4   170.0      21.5    15.0    13.7    22.7
ARG  -180  150    10    3 3 2 3  0.001033   -63.2   -69.8  -175.2   -86.9       8.0    10.8     8.7    13.1
ARG  -180  150    10    2 3 2 2  0.000954  -171.1   -87.4  -178.8  -176.5      19.1    12.1    14.8    15.9
ARG  -180  150    10    3 3 3 3  0.000858   -62.9   -68.8   -60.8   -83.5       9.6    12.2     9.5     9.9
ARG  -180  150    10    1 3 1 2  0.000831    63.2   -85.5    80.7  -172.0      22.7    21.4    19.3    22.0
ARG  -180  150    10    3 3 3 2  0.000787   -63.6   -67.9   -65.0   169.4      12.9    15.2    12.3    22.2
ARG  -180  150    10    1 3 1 1  0.000764    65.2   -85.1    84.2    84.5      23.2    20.9    18.8    13.8
ARG  -180  150    10    1 3 2 1  0.000741    63.6   -78.2  -179.8    85.7      23.8    18.9    16.6    14.3
ARG  -180  150    10    3 3 2 1  0.000579   -62.7   -68.9   179.4    83.8       9.4    12.4    15.7    14.3
ARG  -180  150    10    3 2 3 1  0.000533   -68.9  -175.6   -68.5   102.2      12.3     9.4    15.4    10.1
ARG  -180  150    10    2 3 2 3  0.000509  -171.0   -84.3  -176.8   -81.1      15.3    11.6     9.2    11.9
ARG  -180  150    10    2 3 3 3  0.000451  -165.9   -84.4   -59.4   -82.3      19.0    17.4    10.4    10.5
ARG  -180  150    10    2 1 3 3  0.000434  -178.7    78.6   -78.3   -84.6       9.9    13.2    15.9    11.1
ARG  -180  150    10    2 1 1 3  0.000394  -173.6    68.1    67.3  -103.0      13.0    11.0    18.7    11.8
ARG  -180  150    10    3 2 1 3  0.000386   -67.2  -178.5    63.1  -101.8       9.7    12.1    19.5    15.4
ARG  -180  150    10    2 3 2 1  0.000270  -171.4   -85.4  -174.0    84.2      17.6    10.5    19.3    13.5
ARG  -180  150    10    3 1 2 2  0.000253   -84.7    71.4   174.2   179.9      14.0    16.6    13.1    23.5
ARG  -180  150    10    1 3 3 1  0.000224    63.6   -77.9   -77.1   102.9      23.8    19.7    21.6    14.2
ARG  -180  150    10    1 1 1 3  0.000223    54.5    79.4    64.6  -103.2      21.5    17.2    16.6    12.5
ARG  -180  150    10    1 1 3 3  0.000222    54.5    83.5   -77.1   -84.1      21.5    14.5    19.2    10.7
ARG  -180  150    10    3 3 1 2  0.000187   -64.3   -80.3    78.7  -165.9      11.4    17.9    19.3    21.7
ARG  -180  150    10    3 3 1 1  0.000167   -63.9   -76.1    80.0    79.6      11.1    14.3    15.3    11.9
ARG  -180  150    10    2 3 3 1  0.000165  -170.0   -92.9   -72.5   104.0      17.5    16.3    21.3    12.6
ARG  -180  150    10    3 3 3 1  0.000123   -64.9   -74.5   -79.7    95.0      15.0    15.1    20.6    24.6
ARG  -180  150    10    3 1 2 3  0.000115   -80.8    79.3   177.3   -81.8      15.4    17.9    13.4    13.9
ARG  -180  150    10    3 1 1 2  0.000112   -83.2    82.8    70.2  -177.1      21.2    22.6    15.1    23.1
ARG  -180  150    10    2 1 3 1  0.000091  -176.1    81.2   -80.9   103.3      14.0    15.7    21.4    13.6
ARG  -180  150    10    2 3 1 2  0.000086  -166.0   -82.2    78.0  -172.4      22.1    16.5    18.7    22.4
ARG  -180  150    10    3 1 1 1  0.000066   -79.0    87.7    66.3    84.2      15.9    20.1    21.7    12.8
ARG  -180  150    10    3 1 2 1  0.000062   -78.6    73.8  -179.4    85.1      19.8    15.9    13.6    16.9
ARG  -180  150    10    1 1 3 1  0.000059    54.5    83.5   -78.4   102.9      21.5    14.5    20.8    14.2
ARG  -180  150    10    1 3 1 3  0.000040    63.6   -82.1    71.6  -103.2      23.8    19.5    19.4    12.5
ARG  -180  150    10    2 3 1 1  0.000032  -169.7   -83.6    80.9    82.5      19.6    16.7    16.4    12.8
ARG  -180  150    10    3 3 1 3  0.000025   -62.5   -80.5    71.6  -105.6       9.3    15.3    17.1    11.9
ARG  -180  150    10    3 1 3 2  0.000017   -85.1    77.1   -91.5   168.7      16.5    15.6    15.3    22.1
ARG  -180  150    10    3 1 3 3  0.000011   -81.6    78.0   -79.6   -84.1      16.5    16.2    20.0    10.7
ARG  -180  150    10    3 1 1 3  0.000011   -80.8    86.2    67.4  -101.7      17.2    21.5    18.2    12.9
ARG  -180  150    10    2 3 1 3  0.000008  -169.7   -83.6    71.6  -103.2      19.6    16.7    19.4    12.5
ARG  -180  150    10    3 1 3 1  0.000002   -82.6    77.9   -78.4   102.9      17.0    17.0    20.8    14.2
ARG  -180  160    14    1 2 2 1  0.258170    66.2  -179.9   171.5    85.7       9.7    10.1    12.5     9.6
ARG  -180  160    14    1 2 2 2  0.163378    61.8  -179.0   177.5   171.7      10.0     9.6     9.4    19.7
ARG  -180  160    14    1 2 1 2  0.124225    64.1  -176.4    65.8  -171.4       7.3    13.2    11.2    18.1
ARG  -180  160    14    1 2 2 3  0.080130    65.7  -176.2  -176.2   -78.2       7.3    10.6     9.7    15.0
ARG  -180  160    14    1 2 1 3  0.070166    66.3  -176.4    60.7  -106.8       7.9     9.8    11.2     9.3
ARG  -180  160    14    3 2 1 2  0.062799   -76.9  -170.3    66.3  -164.1      19.1    22.6    10.9    20.4
ARG  -180  160    14    1 2 3 2  0.061665    62.5  -178.8   -67.7   174.9       9.8    12.7    11.8    19.4
ARG  -180  160    14    1 2 1 1  0.037182    61.0   175.8    66.0    81.4      11.6    13.7     9.8    10.7
ARG  -180  160    14    1 2 3 3  0.034982    62.9   179.9   -69.2   -82.5      10.6    15.6    12.9    12.8
ARG  -180  160    14    1 2 3 1  0.009793    64.5  -172.7   -65.3   102.7      12.9    17.7    16.2    11.4
ARG  -180  160    14    1 1 2 2  0.007871    53.0    87.3  -178.1   178.0      18.9    13.7    17.6    21.5
ARG  -180  160    14    3 2 2 2  0.007150   -67.7   179.2  -179.0   176.3       9.6    13.3    14.5    20.9
ARG  -180  160    14    1 3 3 2  0.004760    64.7   -77.6   -64.4   170.3      23.1    18.7    11.4    21.7
ARG  -180  160    14    1 3 2 2  0.004692    57.7   -83.2  -176.0  -178.2      25.0    19.8    13.7    21.2
ARG  -180  160    14    1 1 1 2  0.004378    59.4    86.6    69.3  -170.8      22.2    16.3    15.1    28.2
ARG  -180  160    14    3 2 3 2  0.004337   -67.0   179.4   -68.1   173.2       9.6    14.4    13.6    22.4
ARG  -180  160    14    3 2 2 3  0.003920   -68.1  -179.7  -176.3   -82.7       9.6    12.7    13.9    11.9
ARG  -180  160    14    1 1 2 3  0.003859    53.4    87.7  -175.8   -80.9      20.2    11.8    17.4    12.2
ARG  -180  160    14    2 2 2 2  0.003768  -175.2   177.2   179.5  -177.7       9.2    10.3    12.6    19.4
ARG  -180  160    14    3 2 3 3  0.003474   -68.4  -170.6   -64.5   -85.4      10.6    11.1    13.0    10.5
ARG  -180  160    14    1 3 2 3  0.003437    70.5   -74.8  -178.6   -87.0      20.0    15.0     7.8    12.1
ARG  -180  160    14    3 2 2 1  0.003125   -66.9   179.7   178.8    86.8       9.3    13.6    14.5    15.5
ARG  -180  160    14    1 1 2 1  0.002948    54.4    86.6   178.3    85.6      18.9    12.9    13.1    12.5
ARG  -180  160    14    3 2 1 1  0.002552   -66.1   179.5    66.1    84.4      10.5    12.2    11.3    12.0
ARG  -180  160    14    2 2 1 2  0.002529  -174.5   176.5    67.6  -169.3      13.1    15.9    13.1    22.0
ARG  -180  160    14    2 2 3 2  0.002214  -176.4   179.2   -66.8   167.0      13.1    15.6    15.4    21.5
ARG  -180  160    14    2 2 2 3  0.002203  -176.8   176.6  -177.4   -84.8       9.9    10.5    11.7    11.5
ARG  -180  160    14    1 1 1 1  0.002140    55.4    79.7    62.4    82.3      19.8    16.1    15.0    11.9
ARG  -180  160    14    2 2 1 1  0.002122  -177.4   178.5    64.8    81.0       9.5    14.7    13.3    12.6
ARG  -180  160    14    1 3 3 3  0.002104    63.8   -78.2   -59.5   -83.3      22.0    18.5     9.1    10.3
ARG  -180  160    14    2 2 3 3  0.002017  -177.4   177.9   -65.0   -81.2      11.3    11.7    11.1    10.4
ARG  -180  160    14    3 3 2 2  0.001842   -62.7   -72.4  -177.9  -177.8       8.8    15.0    15.0    20.4
ARG  -180  160    14    2 2 2 1  0.001739  -176.4   177.5   178.6    85.5      10.1    11.4    15.0    13.4
ARG  -180  160    14    3 3 2 3  0.001541   -63.2   -69.8  -175.1   -86.9       8.0    10.8     8.7    13.1
ARG  -180  160    14    1 1 3 2  0.001512    50.0    82.4   -92.5   169.0      23.4    13.6    15.5    21.6
ARG  -180  160    14    3 3 3 3  0.001279   -62.9   -68.8   -60.8   -83.5       9.6    12.2     9.5     9.9
ARG  -180  160    14    3 3 3 2  0.001173   -63.6   -67.9   -65.0   169.4      12.9    15.2    12.3    22.2
ARG  -180  160    14    2 1 2 2  0.001031  -177.0    67.4   177.0   171.0      11.6    14.0    16.0    20.7
ARG  -180  160    14    3 3 2 1  0.000864   -62.7   -68.9   179.4    83.8       9.4    12.4    15.8    14.3
ARG  -180  160    14    1 3 1 2  0.000849    63.2   -85.5    80.7  -172.0      22.7    21.4    19.3    22.0
ARG  -180  160    14    2 2 3 1  0.000828  -174.4   178.1   -63.4   105.1      14.8    12.8    19.3    13.3
ARG  -180  160    14    3 2 3 1  0.000795   -68.9  -175.6   -68.5   102.2      12.3     9.4    15.4    10.1
ARG  -180  160    14    1 3 1 1  0.000781    65.2   -85.1    84.2    84.5      23.2    20.9    18.8    13.8
ARG  -180  160    14    1 3 2 1  0.000757    63.6   -78.2  -179.8    85.7      23.8    18.9    16.6    14.3
ARG  -180  160    14    2 2 1 3  0.000665  -176.7   178.8    63.4  -103.7      13.1    15.2    16.4    10.3
ARG  -180  160    14    2 1 1 2  0.000632  -178.2    67.6    64.9  -170.3      12.8    12.2    11.0    17.8
ARG  -180  160    14    2 1 2 1  0.000617   179.4    66.4  -178.6    85.2       9.3    11.7     8.4    12.1
ARG  -180  160    14    3 2 1 3  0.000576   -67.2  -178.5    63.1  -101.8       9.7    12.1    19.5    15.4
ARG  -180  160    14    2 1 2 3  0.000505   178.1    66.9  -178.7   -85.3      10.9    10.9    10.8    12.4
ARG  -180  160    14    2 1 1 1  0.000438  -176.0    65.6    60.1    81.2      13.9    12.2    12.6    15.9
ARG  -180  160    14    3 1 2 2  0.000378   -85.3    70.8   174.5   179.4      13.2    16.2    13.1    23.4
ARG  -180  160    14    3 3 1 2  0.000278   -64.3   -80.3    78.7  -165.9      11.4    17.9    19.3    21.7
ARG  -180  160    14    3 3 1 1  0.000250   -63.9   -76.1    80.0    79.6      11.1    14.3    15.3    11.9
ARG  -180  160    14    1 3 3 1  0.000229    63.6   -77.9   -77.1   102.9      23.8    19.7    21.6    14.2
ARG  -180  160    14    1 1 3 3  0.000227    54.5    83.5   -77.1   -84.1      21.5    14.5    19.2    10.7
ARG  -180  160    14    1 1 1 3  0.000227    54.5    79.4    64.6  -103.2      21.5    17.2    16.6    12.5
ARG  -180  160    14    2 1 3 2  0.000192  -175.6    79.6   -90.4   172.4      15.8    16.3    17.2    22.2
ARG  -180  160    14    2 3 3 2  0.000187  -170.2   -91.1   -67.4   170.0      21.5    15.0    13.7    22.7
ARG  -180  160    14    3 3 3 1  0.000184   -64.9   -74.5   -79.7    95.0      14.9    15.1    20.6    24.6
ARG  -180  160    14    3 1 2 3  0.000172   -80.8    79.3   177.3   -81.8      15.4    17.9    13.4    13.9
ARG  -180  160    14    2 3 2 2  0.000171  -171.3   -87.3  -179.0  -176.1      19.4    12.2    15.0    16.1
ARG  -180  160    14    3 1 1 2  0.000168   -83.2    82.4    70.1  -177.4      21.3    22.5    15.1    23.0
ARG  -180  160    14    3 1 1 1  0.000098   -79.0    87.7    66.3    84.2      15.9    20.1    21.7    12.8
ARG  -180  160    14    3 1 2 1  0.000092   -78.6    73.9  -179.4    85.1      19.8    15.9    13.6    16.9
ARG  -180  160    14    2 3 2 3  0.000091  -171.0   -84.3  -176.8   -81.1      15.3    11.6     9.2    11.9
ARG  -180  160    14    2 3 3 3  0.000081  -165.9   -84.4   -59.4   -82.3      19.0    17.4    10.4    10.5
ARG  -180  160    14    2 1 3 3  0.000078  -178.7    78.6   -78.3   -84.6       9.9    13.2    15.9    11.1
ARG  -180  160    14    2 1 1 3  0.000071  -173.6    68.1    67.3  -103.0      13.0    11.0    18.7    11.8
ARG  -180  160    14    1 1 3 1  0.000060    54.5    83.5   -78.4   102.9      21.5    14.5    20.8    14.2
ARG  -180  160    14    2 3 2 1  0.000048  -171.4   -85.4  -174.0    84.2      17.6    10.5    19.3    13.5
ARG  -180  160    14    1 3 1 3  0.000041    63.6   -82.1    71.6  -103.2      23.8    19.5    19.4    12.5
ARG  -180  160    14    3 3 1 3  0.000037   -62.5   -80.5    71.6  -105.6       9.3    15.3    17.1    11.9
ARG  -180  160    14    2 3 3 1  0.000030  -170.0   -92.9   -72.5   104.0      17.5    16.3    21.3    12.6
ARG  -180  160    14    3 1 3 2  0.000025   -85.1    77.1   -91.5   168.7      16.5    15.6    15.3    22.1
ARG  -180  160    14    3 1 3 3  0.000016   -81.6    78.0   -79.6   -84.1      16.5    16.2    20.0    10.7
ARG  -180  160    14    3 1 1 3  0.000016   -80.8    86.2    67.4  -101.7      17.2    21.5    18.2    12.9
ARG  -180  160    14    2 1 3 1  0.000016  -176.1    81.2   -80.9   103.3      14.0    15.7    21.4    13.6
ARG  -180  160    14    2 3 1 2  0.000015  -166.0   -82.2    78.0  -172.4      22.1    16.5    18.7    22.4
ARG  -180  160    14    2 3 1 1  0.000006  -169.7   -83.6    80.9    82.5      19.6    16.7    16.4    12.8
ARG  -180  160    14    3 1 3 1  0.000003   -82.6    77.9   -78.4   102.9      17.0    17.0    20.8    14.2
ARG  -180  160    14    2 3 1 3  0.000001  -169.7   -83.6    71.6  -103.2      19.6    16.7    19.4    12.5
ARG  -180  170    10    1 2 2 1  0.224397    62.7   178.6   172.3    87.5      11.9    11.1    12.3     9.3
ARG  -180  170    10    1 2 2 2  0.183205    61.8  -179.2   177.0   174.3       9.8    10.3    10.3    19.4
ARG  -180  170    10    1 2 2 3  0.155981    64.5  -174.4  -174.4   -68.1       7.0     9.9     9.6    23.0
ARG  -180  170    10    3 2 1 2  0.073797   -80.9  -165.9    66.6  -161.7      20.0    23.3    10.1    19.6
ARG  -180  170    10    1 2 1 2  0.072897    65.0  -172.6    66.7  -169.1       7.9    13.1    11.8    19.3
ARG  -180  170    10    1 2 3 2  0.068732    63.2  -178.6   -68.1   172.7      10.0    13.0    12.2    19.7
ARG  -180  170    10    1 2 1 1  0.041443    60.8   175.1    65.7    81.5      12.0    13.7    10.1    11.0
ARG  -180  170    10    1 2 3 3  0.038992    62.9   180.0   -69.2   -82.5      10.5    15.6    12.9    12.8
ARG  -180  170    10    3 2 2 2  0.012825   -67.7   179.1  -179.0   176.2       9.6    13.3    14.6    20.9
ARG  -180  170    10    1 2 1 3  0.012642    65.6  -177.5    61.0  -105.3       8.7    10.6    12.4     9.8
ARG  -180  170    10    1 2 3 1  0.010916    64.1  -172.1   -64.5   103.0      12.9    17.6    16.2    11.5
ARG  -180  170    10    1 1 2 2  0.008773    51.2    86.5  -177.3   177.7      18.9    13.3    17.0    20.5
ARG  -180  170    10    3 2 3 2  0.007779   -66.9   179.5   -67.9   173.2       9.7    14.4    13.6    22.5
ARG  -180  170    10    3 2 2 3  0.007031   -68.1  -179.7  -176.3   -82.7       9.6    12.7    13.9    11.9
ARG  -180  170    10    3 2 3 3  0.006231   -68.4  -170.6   -64.4   -85.4      10.6    11.1    13.0    10.5
ARG  -180  170    10    3 2 2 1  0.005606   -66.9   179.7   178.8    86.7       9.3    13.6    14.6    15.6
ARG  -180  170    10    1 3 3 2  0.005305    64.6   -77.6   -64.4   170.2      23.2    18.7    11.4    21.7
ARG  -180  170    10    1 3 2 2  0.005229    57.6   -83.1  -176.1  -178.4      25.1    19.9    13.8    21.2
ARG  -180  170    10    1 1 1 2  0.004880    59.3    85.9    68.7  -168.1      22.8    16.5    15.3    26.7
ARG  -180  170    10    3 2 1 1  0.004577   -66.2   179.5    66.1    84.4      10.5    12.2    11.4    12.1
ARG  -180  170    10    1 1 2 3  0.004302    53.4    87.7  -175.9   -81.0      20.2    11.8    17.4    12.2
ARG  -180  170    10    1 3 2 3  0.003831    69.4   -75.4  -178.1   -86.4      21.2    16.0     8.3    13.0
ARG  -180  170    10    3 3 2 2  0.003305   -62.7   -72.4  -177.9  -177.8       8.8    15.0    15.0    20.4
ARG  -180  170    10    1 1 2 1  0.003286    54.5    86.6   178.3    85.6      19.0    12.9    13.1    12.5
ARG  -180  170    10    3 3 2 3  0.002763   -63.2   -69.8  -175.1   -86.9       8.0    10.8     8.7    13.1
ARG  -180  170    10    1 1 1 1  0.002385    55.4    79.7    62.4    82.3      19.8    16.1    15.0    11.9
ARG  -180  170    10    1 3 3 3  0.002345    63.8   -78.2   -59.5   -83.3      22.0    18.5     9.1    10.3
ARG  -180  170    10    3 3 3 3  0.002294   -62.8   -68.8   -60.8   -83.5       9.6    12.2     9.5    10.0
ARG  -180  170    10    3 3 3 2  0.002104   -63.6   -67.9   -65.0   169.4      12.9    15.2    12.3    22.2
ARG  -180  170    10    1 1 3 2  0.001685    50.0    82.4   -92.5   169.0      23.4    13.6    15.5    21.6
ARG  -180  170    10    2 2 2 2  0.001663  -176.4   176.6   179.0  -178.8       9.5    11.0    13.7    20.9
ARG  -180  170    10    3 3 2 1  0.001549   -62.6   -68.9   179.4    83.8       9.4    12.4    15.8    14.3
ARG  -180  170    10    3 2 3 1  0.001425   -68.9  -175.6   -68.5   102.2      12.3     9.4    15.4    10.1
ARG  -180  170    10    2 2 1 2  0.001116  -174.3   176.8    67.7  -168.2      13.6    16.5    13.6    22.5
ARG  -180  170    10    3 2 1 3  0.001034   -67.2  -178.5    63.1  -101.8       9.7    12.1    19.5    15.4
ARG  -180  170    10    2 2 3 2  0.000977  -175.6   179.6   -65.2   165.6      14.2    17.1    16.5    23.3
ARG  -180  170    10    2 2 2 3  0.000972  -177.4   176.5  -177.8   -85.1       9.6    10.7    11.7    11.6
ARG  -180  170    10    1 3 1 2  0.000946    63.2   -85.5    80.7  -172.0      22.7    21.4    19.3    22.0
ARG  -180  170    10    2 2 1 1  0.000936  -177.3   178.6    64.9    80.9       9.5    14.7    13.3    12.5
ARG  -180  170    10    2 2 3 3  0.000890  -176.3   179.3   -64.8   -82.3      12.0    11.8    11.9    10.7
ARG  -180  170    10    1 3 1 1  0.000870    65.2   -85.1    84.2    84.5      23.2    20.9    18.8    13.8
ARG  -180  170    10    1 3 2 1  0.000844    63.6   -78.2  -179.8    85.7      23.8    18.9    16.6    14.3
ARG  -180  170    10    2 2 2 1  0.000767  -176.7   177.5   178.8    85.3      10.2    11.7    15.4    13.7
ARG  -180  170    10    3 1 2 2  0.000678   -85.7    70.5   174.6   179.1      12.7    15.8    13.0    23.2
ARG  -180  170    10    3 3 1 2  0.000499   -64.3   -80.3    78.7  -165.9      11.4    17.9    19.3    21.7
ARG  -180  170    10    2 1 2 2  0.000455  -177.0    67.4   177.0   171.0      11.6    14.0    16.0    20.7
ARG  -180  170    10    3 3 1 1  0.000448   -63.9   -76.1    80.0    79.6      11.1    14.3    15.3    11.9
ARG  -180  170    10    2 2 3 1  0.000365  -174.4   178.1   -63.4   105.1      14.8    12.8    19.3    13.3
ARG  -180  170    10    3 3 3 1  0.000330   -64.9   -74.5   -79.7    95.0      15.0    15.1    20.6    24.6
ARG  -180  170    10    3 1 2 3  0.000308   -80.8    79.3   177.3   -81.8      15.4    17.9    13.4    13.9
ARG  -180  170    10    3 1 1 2  0.000301   -83.1    82.0    69.9  -177.9      21.4    22.4    15.1    22.8
ARG  -180  170    10    2 2 1 3  0.000294  -176.7   178.8    63.4  -103.7      13.1    15.2    16.4    10.3
ARG  -180  170    10    2 1 1 2  0.000279   179.8    66.0    65.3  -170.8      11.5    11.7    11.5    18.5
ARG  -180  170    10    2 1 2 1  0.000272   179.3    66.2  -178.6    85.1       9.2    11.3     8.4    12.0
ARG  -180  170    10    1 3 3 1  0.000256    63.6   -77.9   -77.1   102.9      23.8    19.7    21.6    14.2
ARG  -180  170    10    1 1 3 3  0.000253    54.5    83.5   -77.1   -84.1      21.5    14.5    19.2    10.7
ARG  -180  170    10    1 1 1 3  0.000253    54.5    79.4    64.6  -103.2      21.5    17.2    16.6    12.5
ARG  -180  170    10    2 1 2 3  0.000223   178.1    66.9  -178.7   -85.3      10.9    10.9    10.8    12.4
ARG  -180  170    10    2 1 1 1  0.000193  -176.4    65.8    60.1    80.8      13.7    12.2    12.7    15.8
ARG  -180  170    10    3 1 1 1  0.000176   -79.0    87.7    66.3    84.2      15.9    20.1    21.7    12.8
ARG  -180  170    10    3 1 2 1  0.000166   -78.6    73.8  -179.4    85.1      19.8    15.9    13.6    16.9
ARG  -180  170    10    2 1 3 2  0.000085  -175.6    79.6   -90.4   172.4      15.8    16.3    17.2    22.2
ARG  -180  170    10    2 3 3 2  0.000082  -170.2   -91.1   -67.4   170.0      21.5    15.0    13.7    22.7
ARG  -180  170    10    2 3 2 2  0.000075  -171.3   -87.2  -179.0  -176.1      19.4    12.2    15.0    16.1
ARG  -180  170    10    3 3 1 3  0.000067   -62.5   -80.5    71.6  -105.6       9.3    15.3    17.1    11.9
ARG  -180  170    10    1 1 3 1  0.000067    54.5    83.5   -78.4   102.9      21.5    14.5    20.8    14.2
ARG  -180  170    10    3 1 3 2  0.000045   -85.1    77.1   -91.5   168.7      16.5    15.6    15.3    22.1
ARG  -180  170    10    1 3 1 3  0.000045    63.6   -82.1    71.6  -103.2      23.8    19.5    19.4    12.5
ARG  -180  170    10    2 3 2 3  0.000040  -171.0   -84.3  -176.8   -81.1      15.3    11.6     9.2    11.9
ARG  -180  170    10    2 3 3 3  0.000036  -165.9   -84.4   -59.4   -82.3      19.0    17.4    10.4    10.5
ARG  -180  170    10    2 1 3 3  0.000034  -178.7    78.6   -78.3   -84.6       9.9    13.2    15.9    11.1
ARG  -180  170    10    2 1 1 3  0.000031  -173.6    68.1    67.3  -103.0      13.0    11.0    18.7    11.8
ARG  -180  170    10    3 1 3 3  0.000029   -81.6    78.0   -79.6   -84.1      16.5    16.2    20.0    10.7
ARG  -180  170    10    3 1 1 3  0.000029   -80.8    86.2    67.4  -101.7      17.2    21.5    18.2    12.9
ARG  -180  170    10    2 3 2 1  0.000021  -171.4   -85.4  -174.0    84.2      17.6    10.5    19.3    13.5
ARG  -180  170    10    2 3 3 1  0.000013  -170.0   -92.9   -72.5   104.0      17.5    16.3    21.3    12.6
ARG  -180  170    10    2 3 1 2  0.000007  -166.0   -82.2    78.0  -172.4      22.1    16.5    18.7    22.4
ARG  -180  170    10    2 1 3 1  0.000007  -176.1    81.2   -80.9   103.3      14.0    15.7    21.4    13.6
ARG  -180  170    10    3 1 3 1  0.000004   -82.6    77.9   -78.4   102.9      17.0    17.0    20.8    14.2
ARG  -180  170    10    2 3 1 1  0.000003  -169.7   -83.6    80.9    82.5      19.6    16.7    16.4    12.8
ARG  -180  170    10    2 3 1 3  0.000001  -169.7   -83.6    71.6  -103.2      19.6    16.7    19.4    12.5
ARG  -180  180     6    1 2 2 2  0.222369    64.5  -177.8   178.6  -174.7       8.8    10.8    10.5    17.6
ARG  -180  180     6    1 2 2 1  0.190575    60.3   177.9   177.5    87.1      11.4    10.4    10.6     9.2
ARG  -180  180     6    1 2 2 3  0.188392    64.3  -174.0  -175.6   -68.2       7.5     9.9     9.7    22.2
ARG  -180  180     6    1 2 1 2  0.090980    64.5  -173.5    67.3  -169.8       9.3    13.8    13.3    19.8
ARG  -180  180     6    1 2 3 2  0.085782    63.5  -177.5   -67.1   172.5      10.7    13.7    12.9    21.2
ARG  -180  180     6    1 2 1 1  0.051724    61.4   177.0    65.1    83.2      13.5    15.0    11.3    11.9
ARG  -180  180     6    1 2 3 3  0.048664    62.9   180.0   -69.2   -82.5      10.6    15.6    12.9    12.8
ARG  -180  180     6    1 2 1 3  0.015778    65.2  -178.3    61.1  -104.5       9.2    11.1    13.3    10.3
ARG  -180  180     6    1 2 3 1  0.013624    63.9  -171.9   -64.5   103.0      12.9    17.7    16.3    11.6
ARG  -180  180     6    1 1 2 2  0.010949    51.1    86.5  -177.3   177.7      18.9    13.3    17.0    20.5
ARG  -180  180     6    1 3 3 2  0.006621    64.0   -77.9   -64.3   170.0      23.3    19.0    11.6    22.1
ARG  -180  180     6    1 3 2 2  0.006527    57.6   -83.1  -176.1  -178.4      25.1    19.9    13.8    21.2
ARG  -180  180     6    1 1 1 2  0.006091    59.2    85.4    68.2  -166.5      23.2    16.6    15.4    25.6
ARG  -180  180     6    1 1 2 3  0.005369    53.5    87.8  -175.9   -81.0      20.2    11.8    17.5    12.2
ARG  -180  180     6    3 2 2 2  0.005171   -67.7   179.1  -179.0   176.2       9.7    13.3    14.6    21.0
ARG  -180  180     6    1 3 2 3  0.004781    68.8   -75.6  -177.8   -85.8      21.7    16.4     8.5    13.1
ARG  -180  180     6    1 1 2 1  0.004102    54.5    86.6   178.2    85.5      19.0    12.9    13.1    12.6
ARG  -180  180     6    3 2 3 2  0.003136   -66.9   179.5   -67.9   173.2       9.7    14.4    13.7    22.6
ARG  -180  180     6    1 1 1 1  0.002977    55.4    79.7    62.4    82.3      19.8    16.1    15.0    11.9
ARG  -180  180     6    1 3 3 3  0.002927    63.8   -78.2   -59.5   -83.3      22.0    18.5     9.1    10.3
ARG  -180  180     6    3 2 1 2  0.002875   -74.4  -173.0    66.1  -165.5      18.2    21.9    11.4    20.8
ARG  -180  180     6    3 2 2 3  0.002835   -68.1  -179.7  -176.3   -82.7       9.6    12.7    13.9    11.9
ARG  -180  180     6    3 2 3 3  0.002512   -68.4  -170.6   -64.5   -85.4      10.6    11.1    13.0    10.5
ARG  -180  180     6    3 2 2 1  0.002260   -66.9   179.7   178.7    86.7       9.3    13.6    14.6    15.6
ARG  -180  180     6    1 1 3 2  0.002103    50.0    82.4   -92.5   169.0      23.4    13.6    15.5    21.6
ARG  -180  180     6    3 2 1 1  0.001846   -66.2   179.5    66.1    84.3      10.5    12.2    11.4    12.1
ARG  -180  180     6    3 3 2 2  0.001332   -62.7   -72.4  -177.9  -177.8       8.8    15.0    15.0    20.4
ARG  -180  180     6    2 2 2 2  0.001275  -176.8   176.4   178.8  -179.3       9.6    11.3    14.0    21.4
ARG  -180  180     6    1 3 1 2  0.001181    63.2   -85.5    80.7  -172.0      22.7    21.4    19.3    22.0
ARG  -180  180     6    3 3 2 3  0.001114   -63.2   -69.8  -175.2   -87.0       8.0    10.8     8.8    13.2
ARG  -180  180     6    1 3 1 1  0.001086    65.2   -85.1    84.2    84.5      23.2    20.9    18.8    13.8
ARG  -180  180     6    1 3 2 1  0.001053    63.6   -78.2  -179.8    85.7      23.8    18.9    16.6    14.3
ARG  -180  180     6    3 3 3 3  0.000925   -62.8   -68.8   -60.8   -83.5       9.6    12.2     9.5    10.0
ARG  -180  180     6    2 2 1 2  0.000856  -174.1   176.8    67.8  -167.8      13.6    16.7    13.7    22.5
ARG  -180  180     6    3 3 3 2  0.000848   -63.6   -67.9   -65.0   169.4      12.9    15.2    12.3    22.2
ARG  -180  180     6    2 2 3 2  0.000749  -175.4   179.7   -64.9   165.2      14.5    17.4    16.7    23.7
ARG  -180  180     6    2 2 2 3  0.000745  -177.5   176.5  -177.8   -85.2       9.6    10.8    11.7    11.6
ARG  -180  180     6    2 2 1 1  0.000718  -177.3   178.6    64.9    80.8       9.5    14.7    13.3    12.5
ARG  -180  180     6    2 2 3 3  0.000683  -175.7   179.5   -64.9   -82.5      11.5    11.9    12.0    10.7
ARG  -180  180     6    3 3 2 1  0.000625   -62.6   -68.9   179.4    83.8       9.4    12.4    15.8    14.3
ARG  -180  180     6    2 2 2 1  0.000588  -176.8   177.6   178.8    85.2      10.2    11.7    15.4    13.7
ARG  -180  180     6    3 2 3 1  0.000575   -68.9  -175.6   -68.5   102.2      12.3     9.4    15.4    10.1
ARG  -180  180     6    3 2 1 3  0.000417   -67.2  -178.5    63.1  -101.8       9.7    12.1    19.5    15.4
ARG  -180  180     6    2 1 2 2  0.000349  -177.0    67.4   177.0   171.0      11.6    14.0    16.0    20.7
ARG  -180  180     6    1 3 3 1  0.000319    63.6   -77.9   -77.1   102.9      23.8    19.7    21.6    14.2
ARG  -180  180     6    1 1 1 3  0.000316    54.5    79.4    64.6  -103.2      21.5    17.2    16.6    12.5
ARG  -180  180     6    1 1 3 3  0.000315    54.5    83.5   -77.1   -84.1      21.5    14.5    19.2    10.7
ARG  -180  180     6    2 2 3 1  0.000280  -174.4   178.1   -63.4   105.1      14.8    12.8    19.3    13.3
ARG  -180  180     6    3 1 2 2  0.000273   -85.8    70.4   174.6   179.0      12.6    15.8    13.0    23.2
ARG  -180  180     6    2 2 1 3  0.000225  -176.7   178.8    63.4  -103.7      13.1    15.2    16.4    10.3
ARG  -180  180     6    2 1 1 2  0.000214   179.5    65.8    65.3  -170.9      11.3    11.6    11.5    18.6
ARG  -180  180     6    2 1 2 1  0.000209   179.3    66.2  -178.6    85.1       9.2    11.3     8.4    12.0
ARG  -180  180     6    3 3 1 2  0.000201   -64.3   -80.3    78.7  -165.9      11.4    17.9    19.3    21.7
ARG  -180  180     6    3 3 1 1  0.000181   -63.9   -76.1    80.0    79.6      11.1    14.3    15.3    11.9
ARG  -180  180     6    2 1 2 3  0.000171   178.1    66.9  -178.7   -85.3      10.9    10.9    10.8    12.4
ARG  -180  180     6    2 1 1 1  0.000148  -176.5    65.8    60.2    80.8      13.7    12.2    12.7    15.8
ARG  -180  180     6    3 3 3 1  0.000133   -64.9   -74.5   -79.7    95.0      15.0    15.1    20.6    24.6
ARG  -180  180     6    3 1 2 3  0.000124   -80.8    79.3   177.3   -81.8      15.4    17.9    13.4    13.9
ARG  -180  180     6    3 1 1 2  0.000121   -83.1    81.9    69.8  -178.0      21.5    22.3    15.1    22.8
ARG  -180  180     6    1 1 3 1  0.000084    54.5    83.5   -78.4   102.9      21.5    14.5    20.8    14.2
ARG  -180  180     6    3 1 1 1  0.000071   -79.0    87.7    66.3    84.2      15.9    20.1    21.7    12.8
ARG  -180  180     6    3 1 2 1  0.000067   -78.6    73.8  -179.4    85.1      19.7    15.9    13.6    16.8
ARG  -180  180     6    2 1 3 2  0.000065  -175.6    79.6   -90.4   172.4      15.8    16.3    17.2    22.2
ARG  -180  180     6    2 3 3 2  0.000063  -170.2   -91.1   -67.4   170.0      21.5    15.0    13.7    22.7
ARG  -180  180     6    2 3 2 2  0.000058  -171.3   -87.2  -179.0  -176.1      19.4    12.2    15.0    16.1
ARG  -180  180     6    1 3 1 3  0.000057    63.6   -82.1    71.6  -103.2      23.8    19.5    19.4    12.5
ARG  -180  180     6    2 3 2 3  0.000031  -171.0   -84.3  -176.8   -81.1      15.3    11.6     9.2    11.9
ARG  -180  180     6    3 3 1 3  0.000027   -62.5   -80.5    71.6  -105.6       9.3    15.3    17.1    11.9
ARG  -180  180     6    2 3 3 3  0.000027  -165.9   -84.4   -59.4   -82.3      19.0    17.4    10.4    10.5
ARG  -180  180     6    2 1 3 3  0.000026  -178.7    78.6   -78.3   -84.6       9.9    13.2    15.9    11.1
ARG  -180  180     6    2 1 1 3  0.000024  -173.6    68.1    67.3  -103.0      13.0    11.0    18.7    11.8
ARG  -180  180     6    3 1 3 2  0.000018   -85.1    77.1   -91.5   168.7      16.5    15.6    15.3    22.1
ARG  -180  180     6    2 3 2 1  0.000016  -171.4   -85.4  -174.0    84.2      17.6    10.5    19.3    13.5
ARG  -180  180     6    3 1 3 3  0.000012   -81.6    78.0   -79.6   -84.1      16.5    16.2    20.0    10.7
ARG  -180  180     6    3 1 1 3  0.000012   -80.8    86.2    67.4  -101.7      17.2    21.5    18.2    12.9
ARG  -180  180     6    2 3 3 1  0.000010  -170.0   -92.9   -72.5   104.0      17.5    16.3    21.3    12.6
ARG  -180  180     6    2 1 3 1  0.000006  -176.1    81.2   -80.9   103.3      14.0    15.7    21.4    13.6
ARG  -180  180     6    2 3 1 2  0.000005  -166.0   -82.2    78.0  -172.4      22.1    16.5    18.7    22.4
ARG  -180  180     6    3 1 3 1  0.000002   -82.6    77.9   -78.4   102.9      17.0    17.0    20.8    14.2
ARG  -180  180     6    2 3 1 1  0.000002  -169.7   -83.6    80.9    82.5      19.6    16.7    16.4    12.8
ARG  -180  180     6    2 3 1 3  0.000000  -169.7   -83.6    71.6  -103.2      19.6    16.7    19.4    12.5
ARG  -170 -180    24    1 2 2 2  0.268907    63.4  -176.3   176.8  -172.8       6.8    12.1    10.7    17.8
ARG  -170 -180    24    1 2 2 1  0.249870    60.9   177.9   179.9    86.6       9.6    11.8     9.5     9.4
ARG  -170 -180    24    1 2 2 3  0.157653    63.2  -173.9  -177.3   -70.1       6.6     8.9     9.2    21.0
ARG  -170 -180    24    1 2 1 2  0.099930    65.0  -170.6    67.9  -168.4       7.3    12.3    10.8    18.3
ARG  -170 -180    24    1 1 2 2  0.052011    46.6    84.5  -175.4   177.0      18.1    12.0    15.0    17.7
ARG  -170 -180    24    1 2 3 2  0.051363    63.2  -179.7   -68.5   171.2       9.0    12.5    11.4    18.4
ARG  -170 -180    24    1 2 1 1  0.030970    60.6   178.6    65.4    80.8      12.1    13.3    10.1    11.6
ARG  -170 -180    24    1 2 3 3  0.029138    63.1  -179.3   -69.1   -82.4      10.2    15.3    12.5    12.3
ARG  -170 -180    24    1 2 1 3  0.009447    65.3  -177.9    61.1  -104.2       8.8    10.8    12.8     9.9
ARG  -170 -180    24    1 2 3 1  0.008157    64.1  -171.9   -64.1   103.2      12.7    17.3    16.0    11.4
ARG  -170 -180    24    1 3 3 2  0.003965    65.0   -77.5   -64.4   170.4      23.1    18.6    11.3    21.5
ARG  -170 -180    24    1 3 2 2  0.003908    57.7   -83.1  -176.1  -178.3      25.1    19.9    13.8    21.3
ARG  -170 -180    24    1 1 1 2  0.003647    59.3    85.6    68.4  -167.1      23.0    16.5    15.4    26.0
ARG  -170 -180    24    1 1 2 3  0.003215    53.4    87.7  -175.9   -80.9      20.2    11.8    17.4    12.2
ARG  -170 -180    24    1 3 2 3  0.002863    69.0   -75.5  -177.9   -86.1      21.6    16.3     8.5    13.2
ARG  -170 -180    24    1 1 2 1  0.002456    54.4    86.7   178.4    85.6      18.9    12.9    13.1    12.5
ARG  -170 -180    24    3 2 2 2  0.002196   -67.7   179.2  -179.1   176.2       9.6    13.2    14.5    20.8
ARG  -170 -180    24    1 1 1 1  0.001782    55.4    79.7    62.4    82.3      19.8    16.1    15.0    11.9
ARG  -170 -180    24    1 3 3 3  0.001752    63.8   -78.2   -59.5   -83.3      22.0    18.5     9.1    10.3
ARG  -170 -180    24    3 2 3 2  0.001332   -66.8   179.6   -68.0   173.3       9.7    14.3    13.6    22.6
ARG  -170 -180    24    1 1 3 2  0.001259    50.0    82.4   -92.5   169.0      23.4    13.6    15.5    21.6
ARG  -170 -180    24    3 2 1 2  0.001221   -73.5  -174.1    65.9  -166.6      17.1    20.7    11.5    20.2
ARG  -170 -180    24    3 2 2 3  0.001204   -67.8  -179.5  -176.3   -82.8       9.7    12.7    13.8    11.8
ARG  -170 -180    24    3 2 3 3  0.001067   -68.4  -170.7   -64.4   -85.6      10.5    11.0    12.9    10.5
ARG  -170 -180    24    3 2 2 1  0.000960   -66.9   179.7   178.7    86.7       9.3    13.6    14.5    15.5
ARG  -170 -180    24    3 2 1 1  0.000784   -66.1   179.5    66.1    84.3      10.5    12.2    11.3    12.0
ARG  -170 -180    24    1 3 1 2  0.000707    63.2   -85.5    80.7  -172.0      22.7    21.4    19.3    22.0
ARG  -170 -180    24    1 3 1 1  0.000650    65.2   -85.1    84.2    84.5      23.2    20.9    18.8    13.8
ARG  -170 -180    24    1 3 2 1  0.000631    63.6   -78.2  -179.8    85.7      23.8    18.9    16.6    14.3
ARG  -170 -180    24    3 3 2 2  0.000566   -62.7   -72.4  -177.9  -177.8       8.8    15.0    15.0    20.4
ARG  -170 -180    24    2 2 2 2  0.000557  -176.8   176.5   178.9  -179.3       9.5    11.2    13.9    21.2
ARG  -170 -180    24    3 3 2 3  0.000473   -62.9   -70.2  -174.8   -87.0       7.6    10.3     8.4    12.5
ARG  -170 -180    24    3 3 3 3  0.000393   -62.9   -68.8   -60.8   -83.5       9.6    12.2     9.5     9.9
ARG  -170 -180    24    2 2 1 2  0.000374  -174.2   176.8    67.8  -168.0      13.6    16.6    13.6    22.5
ARG  -170 -180    24    3 3 3 2  0.000360   -63.6   -67.9   -65.0   169.4      12.9    15.2    12.3    22.2
ARG  -170 -180    24    2 2 3 2  0.000327  -175.4   179.7   -64.9   165.2      14.4    17.4    16.7    23.7
ARG  -170 -180    24    2 2 2 3  0.000326  -177.5   176.5  -177.8   -85.2       9.6    10.8    11.7    11.6
ARG  -170 -180    24    2 2 1 1  0.000314  -177.3   178.6    64.9    80.9       9.5    14.7    13.3    12.5
ARG  -170 -180    24    2 2 3 3  0.000298  -176.2   179.5   -64.8   -82.5      12.8    11.8    12.1    10.7
ARG  -170 -180    24    3 3 2 1  0.000265   -62.7   -68.9   179.4    83.8       9.4    12.4    15.7    14.3
ARG  -170 -180    24    2 2 2 1  0.000257  -176.8   177.6   178.8    85.3      10.2    11.7    15.4    13.7
ARG  -170 -180    24    3 2 3 1  0.000244   -68.9  -175.6   -68.5   102.3      12.3     9.4    15.4    10.1
ARG  -170 -180    24    1 3 3 1  0.000191    63.6   -77.9   -77.1   102.9      23.8    19.7    21.6    14.2
ARG  -170 -180    24    1 1 3 3  0.000189    54.5    83.5   -77.1   -84.1      21.5    14.5    19.2    10.7
ARG  -170 -180    24    1 1 1 3  0.000189    54.5    79.4    64.6  -103.2      21.5    17.2    16.6    12.5
ARG  -170 -180    24    3 2 1 3  0.000177   -67.2  -178.5    63.1  -101.8       9.7    12.1    19.5    15.4
ARG  -170 -180    24    2 1 2 2  0.000152  -177.0    67.4   177.0   171.0      11.6    14.0    16.0    20.7
ARG  -170 -180    24    2 2 3 1  0.000122  -174.4   178.1   -63.4   105.1      14.8    12.8    19.3    13.3
ARG  -170 -180    24    3 1 2 2  0.000116   -85.7    70.4   174.6   179.1      12.6    15.8    13.0    23.2
ARG  -170 -180    24    2 2 1 3  0.000098  -176.7   178.8    63.4  -103.7      13.1    15.2    16.4    10.3
ARG  -170 -180    24    2 1 1 2  0.000093   179.5    65.8    65.3  -170.9      11.3    11.6    11.5    18.6
ARG  -170 -180    24    2 1 2 1  0.000091   179.4    66.2  -178.6    85.1       9.3    11.3     8.4    12.0
ARG  -170 -180    24    3 3 1 2  0.000085   -64.3   -80.3    78.7  -165.9      11.4    17.9    19.3    21.7
ARG  -170 -180    24    3 3 1 1  0.000077   -63.9   -76.1    80.0    79.6      11.1    14.3    15.3    11.9
ARG  -170 -180    24    2 1 2 3  0.000075   178.1    66.9  -178.7   -85.3      10.9    10.9    10.8    12.4
ARG  -170 -180    24    2 1 1 1  0.000065  -176.5    65.8    60.2    80.8      13.7    12.2    12.7    15.8
ARG  -170 -180    24    3 3 3 1  0.000057   -64.9   -74.5   -79.6    95.0      14.9    15.1    20.6    24.6
ARG  -170 -180    24    3 1 2 3  0.000053   -80.8    79.3   177.3   -81.8      15.4    17.9    13.4    13.9
ARG  -170 -180    24    3 1 1 2  0.000051   -83.1    81.9    69.8  -178.0      21.5    22.3    15.1    22.8
ARG  -170 -180    24    1 1 3 1  0.000050    54.5    83.5   -78.4   102.9      21.5    14.5    20.8    14.2
ARG  -170 -180    24    1 3 1 3  0.000034    63.6   -82.1    71.6  -103.2      23.8    19.5    19.4    12.5
ARG  -170 -180    24    3 1 1 1  0.000030   -79.0    87.7    66.3    84.2      15.9    20.1    21.7    12.8
ARG  -170 -180    24    3 1 2 1  0.000028   -78.6    73.9  -179.4    85.1      19.8    15.9    13.6    16.9
ARG  -170 -180    24    2 3 3 2  0.000028  -170.2   -91.1   -67.4   170.0      21.5    15.0    13.7    22.7
ARG  -170 -180    24    2 1 3 2  0.000028  -175.6    79.6   -90.4   172.4      15.8    16.3    17.2    22.2
ARG  -170 -180    24    2 3 2 2  0.000025  -171.3   -87.2  -179.0  -176.1      19.4    12.2    15.0    16.1
ARG  -170 -180    24    2 3 2 3  0.000013  -171.0   -84.3  -176.8   -81.1      15.3    11.6     9.2    11.9
ARG  -170 -180    24    2 3 3 3  0.000012  -165.9   -84.4   -59.4   -82.3      19.0    17.4    10.4    10.5
ARG  -170 -180    24    3 3 1 3  0.000011   -62.5   -80.5    71.6  -105.6       9.3    15.3    17.1    11.9
ARG  -170 -180    24    2 1 3 3  0.000011  -178.7    78.6   -78.3   -84.6       9.9    13.2    15.9    11.1
ARG  -170 -180    24    2 1 1 3  0.000010  -173.6    68.1    67.3  -103.0      13.0    11.0    18.7    11.8
ARG  -170 -180    24    3 1 3 2  0.000008   -85.1    77.1   -91.5   168.7      16.5    15.6    15.3    22.1
ARG  -170 -180    24    2 3 2 1  0.000007  -171.4   -85.4  -174.0    84.2      17.6    10.5    19.3    13.5
ARG  -170 -180    24    3 1 3 3  0.000005   -81.6    78.0   -79.6   -84.1      16.5    16.2    20.0    10.7
ARG  -170 -180    24    3 1 1 3  0.000005   -80.8    86.2    67.4  -101.7      17.2    21.5    18.2    12.9
ARG  -170 -180    24    2 3 3 1  0.000004  -170.0   -92.9   -72.5   104.0      17.5    16.3    21.3    12.6
ARG  -170 -180    24    2 3 1 2  0.000002  -166.0   -82.2    78.0  -172.4      22.1    16.5    18.7    22.4
ARG  -170 -180    24    2 1 3 1  0.000002  -176.1    81.2   -80.9   103.3      14.0    15.7    21.4    13.6
ARG  -170 -180    24    3 1 3 1  0.000001   -82.6    77.9   -78.4   102.9      17.0    17.0    20.8    14.2
ARG  -170 -180    24    2 3 1 1  0.000001  -169.7   -83.6    80.9    82.5      19.6    16.7    16.4    12.8
ARG  -170 -180    24    2 3 1 3  0.000000  -169.7   -83.6    71.6  -103.2      19.6    16.7    19.4    12.5
ARG  -170 -170     6    1 2 2 2  0.221969    64.9  -176.8   179.5  -169.9       8.4    10.8     9.9    18.0
ARG  -170 -170     6    1 2 2 1  0.190263    64.6   178.6  -178.0    87.7       7.3     9.7    11.5     9.2
ARG  -170 -170     6    1 2 2 3  0.188085    62.9  -175.1   178.4   -75.8       7.7     9.4    10.3    14.2
ARG  -170 -170     6    1 2 1 2  0.090730    64.1  -174.2    67.9  -171.5       9.8    14.4    14.0    20.4
ARG  -170 -170     6    1 2 3 2  0.085546    64.3  -178.0   -65.0   170.5       9.9    12.5    12.1    19.9
ARG  -170 -170     6    1 2 1 1  0.051581    61.8   178.0    64.9    83.8      13.9    15.4    11.7    12.2
ARG  -170 -170     6    1 2 3 3  0.048530    63.0  -179.8   -69.2   -82.4      10.5    15.5    12.8    12.6
ARG  -170 -170     6    1 2 1 3  0.015734    65.1  -178.5    61.1  -104.4       9.3    11.3    13.5    10.5
ARG  -170 -170     6    1 2 3 1  0.013586    63.9  -171.9   -64.5   103.0      13.0    17.8    16.4    11.6
ARG  -170 -170     6    1 1 2 2  0.010919    51.7    86.7  -177.5   177.8      19.0    13.5    17.2    20.8
ARG  -170 -170     6    1 3 3 2  0.006603    63.8   -78.0   -64.3   169.9      23.3    19.0    11.7    22.1
ARG  -170 -170     6    1 3 2 2  0.006509    57.6   -83.1  -176.1  -178.4      25.1    19.9    13.8    21.2
ARG  -170 -170     6    1 1 1 2  0.006074    59.2    85.4    68.2  -166.3      23.2    16.6    15.4    25.4
ARG  -170 -170     6    3 2 2 2  0.006043   -67.7   179.1  -179.0   176.2       9.6    13.3    14.6    21.0
ARG  -170 -170     6    1 1 2 3  0.005354    53.5    87.8  -175.9   -81.0      20.2    11.8    17.5    12.2
ARG  -170 -170     6    1 3 2 3  0.004768    68.8   -75.7  -177.8   -85.7      21.8    16.5     8.5    13.1
ARG  -170 -170     6    1 1 2 1  0.004090    54.5    86.6   178.2    85.5      19.0    12.9    13.1    12.6
ARG  -170 -170     6    3 2 3 2  0.003665   -66.9   179.5   -68.0   173.2       9.7    14.4    13.7    22.5
ARG  -170 -170     6    3 2 1 2  0.003360   -68.5  -179.6    65.6  -169.1      13.9    18.0    12.5    21.1
ARG  -170 -170     6    3 2 2 3  0.003313   -68.0  -179.7  -176.3   -82.7       9.6    12.7    13.9    11.9
ARG  -170 -170     6    1 1 1 1  0.002969    55.4    79.7    62.4    82.3      19.8    16.1    15.0    11.9
ARG  -170 -170     6    3 2 3 3  0.002936   -68.4  -170.6   -64.4   -85.4      10.6    11.1    13.0    10.5
ARG  -170 -170     6    1 3 3 3  0.002919    63.8   -78.2   -59.5   -83.3      22.0    18.5     9.1    10.3
ARG  -170 -170     6    3 2 2 1  0.002641   -66.9   179.7   178.7    86.7       9.3    13.6    14.6    15.6
ARG  -170 -170     6    3 2 1 1  0.002157   -66.2   179.5    66.1    84.3      10.5    12.2    11.4    12.1
ARG  -170 -170     6    1 1 3 2  0.002098    50.0    82.4   -92.5   169.0      23.4    13.6    15.5    21.6
ARG  -170 -170     6    3 3 2 2  0.001557   -62.7   -72.4  -177.9  -177.8       8.8    15.0    15.0    20.4
ARG  -170 -170     6    3 3 2 3  0.001302   -63.2   -69.9  -175.1   -87.0       7.9    10.7     8.7    13.0
ARG  -170 -170     6    1 3 1 2  0.001178    63.2   -85.5    80.7  -172.0      22.7    21.4    19.3    22.0
ARG  -170 -170     6    1 3 1 1  0.001083    65.2   -85.1    84.2    84.5      23.2    20.9    18.8    13.8
ARG  -170 -170     6    3 3 3 3  0.001081   -62.8   -68.8   -60.8   -83.5       9.6    12.2     9.5    10.0
ARG  -170 -170     6    1 3 2 1  0.001051    63.6   -78.2  -179.8    85.7      23.8    18.9    16.6    14.3
ARG  -170 -170     6    3 3 3 2  0.000991   -63.6   -67.9   -65.0   169.4      12.9    15.2    12.3    22.2
ARG  -170 -170     6    2 2 2 2  0.000827  -176.9   176.3   178.8  -179.4       9.6    11.3    14.1    21.4
ARG  -170 -170     6    3 3 2 1  0.000730   -62.6   -68.9   179.4    83.8       9.4    12.4    15.8    14.3
ARG  -170 -170     6    3 2 3 1  0.000671   -68.9  -175.6   -68.5   102.2      12.3     9.4    15.4    10.1
ARG  -170 -170     6    2 2 1 2  0.000555  -174.1   176.8    67.8  -167.8      13.6    16.7    13.7    22.5
ARG  -170 -170     6    3 2 1 3  0.000487   -67.2  -178.5    63.1  -101.8       9.7    12.1    19.5    15.4
ARG  -170 -170     6    2 2 3 2  0.000486  -175.4   179.7   -64.8   165.2      14.5    17.5    16.7    23.7
ARG  -170 -170     6    2 2 2 3  0.000483  -177.5   176.5  -177.8   -85.2       9.6    10.8    11.7    11.6
ARG  -170 -170     6    2 2 1 1  0.000466  -177.3   178.6    64.9    80.8       9.5    14.7    13.3    12.5
ARG  -170 -170     6    2 2 3 3  0.000443  -175.7   179.6   -65.0   -82.6      11.5    11.9    12.1    10.7
ARG  -170 -170     6    2 2 2 1  0.000382  -176.8   177.6   178.8    85.2      10.2    11.8    15.4    13.7
ARG  -170 -170     6    3 1 2 2  0.000319   -85.8    70.4   174.6   179.0      12.6    15.8    13.0    23.2
ARG  -170 -170     6    1 3 3 1  0.000318    63.6   -77.9   -77.1   102.9      23.8    19.7    21.6    14.2
ARG  -170 -170     6    1 1 1 3  0.000315    54.5    79.4    64.6  -103.2      21.5    17.2    16.6    12.5
ARG  -170 -170     6    1 1 3 3  0.000314    54.5    83.5   -77.1   -84.1      21.5    14.5    19.2    10.7
ARG  -170 -170     6    3 3 1 2  0.000235   -64.3   -80.3    78.7  -165.9      11.4    17.9    19.3    21.7
ARG  -170 -170     6    2 1 2 2  0.000226  -177.0    67.4   177.0   171.0      11.6    14.0    16.0    20.7
ARG  -170 -170     6    3 3 1 1  0.000211   -63.9   -76.1    80.0    79.6      11.1    14.3    15.3    11.9
ARG  -170 -170     6    2 2 3 1  0.000182  -174.4   178.1   -63.4   105.1      14.8    12.8    19.3    13.3
ARG  -170 -170     6    3 3 3 1  0.000156   -64.9   -74.5   -79.7    95.0      15.0    15.1    20.6    24.6
ARG  -170 -170     6    2 2 1 3  0.000146  -176.7   178.8    63.4  -103.7      13.1    15.2    16.4    10.3
ARG  -170 -170     6    3 1 2 3  0.000145   -80.8    79.3   177.3   -81.8      15.4    17.9    13.4    13.9
ARG  -170 -170     6    3 1 1 2  0.000142   -83.1    81.9    69.8  -178.0      21.5    22.3    15.1    22.8
ARG  -170 -170     6    2 1 1 2  0.000139   179.4    65.8    65.3  -170.9      11.3    11.5    11.5    18.6
ARG  -170 -170     6    2 1 2 1  0.000135   179.3    66.2  -178.6    85.1       9.2    11.3     8.4    12.0
ARG  -170 -170     6    2 1 2 3  0.000111   178.1    66.9  -178.7   -85.3      10.9    10.9    10.8    12.4
ARG  -170 -170     6    2 1 1 1  0.000096  -176.5    65.8    60.2    80.8      13.7    12.2    12.7    15.8
ARG  -170 -170     6    3 1 1 1  0.000083   -79.0    87.7    66.3    84.2      15.9    20.1    21.7    12.8
ARG  -170 -170     6    1 1 3 1  0.000083    54.5    83.5   -78.4   102.9      21.5    14.5    20.8    14.2
ARG  -170 -170     6    3 1 2 1  0.000078   -78.6    73.8  -179.4    85.1      19.7    15.9    13.6    16.8
ARG  -170 -170     6    1 3 1 3  0.000057    63.6   -82.1    71.6  -103.2      23.8    19.5    19.4    12.5
ARG  -170 -170     6    2 1 3 2  0.000042  -175.6    79.6   -90.4   172.4      15.8    16.3    17.2    22.2
ARG  -170 -170     6    2 3 3 2  0.000041  -170.2   -91.1   -67.4   170.0      21.5    15.0    13.7    22.7
ARG  -170 -170     6    2 3 2 2  0.000038  -171.3   -87.2  -179.0  -176.1      19.4    12.2    15.0    16.1
ARG  -170 -170     6    3 3 1 3  0.000032   -62.5   -80.5    71.6  -105.6       9.3    15.3    17.1    11.9
ARG  -170 -170     6    3 1 3 2  0.000021   -85.1    77.1   -91.5   168.7      16.5    15.6    15.3    22.1
ARG  -170 -170     6    2 3 2 3  0.000020  -171.0   -84.3  -176.8   -81.1      15.3    11.6     9.2    11.9
ARG  -170 -170     6    2 3 3 3  0.000018  -165.9   -84.4   -59.4   -82.3      19.0    17.4    10.4    10.5
ARG  -170 -170     6    2 1 3 3  0.000017  -178.7    78.6   -78.3   -84.6       9.9    13.2    15.9    11.1
ARG  -170 -170     6    2 1 1 3  0.000016  -173.6    68.1    67.3  -103.0      13.0    11.0    18.7    11.8
ARG  -170 -170     6    3 1 3 3  0.000014   -81.6    78.0   -79.6   -84.1      16.5    16.2    20.0    10.7
ARG  -170 -170     6    3 1 1 3  0.000014   -80.8    86.2    67.4  -101.7      17.2    21.5    18.2    12.9
ARG  -170 -170     6    2 3 2 1  0.000011  -171.4   -85.4  -174.0    84.2      17.6    10.5    19.3    13.5
ARG  -170 -170     6    2 3 3 1  0.000006  -170.0   -92.9   -72.5   104.0      17.5    16.3    21.3    12.6
ARG  -170 -170     6    2 1 3 1  0.000004  -176.1    81.2   -80.9   103.3      14.0    15.7    21.4    13.6
ARG  -170 -170     6    2 3 1 2  0.000003  -166.0   -82.2    78.0  -172.4      22.1    16.5    18.7    22.4
ARG  -170 -170     6    3 1 3 1  0.000002   -82.6    77.9   -78.4   102.9      17.0    17.0    20.8    14.2
ARG  -170 -170     6    2 3 1 1  0.000001  -169.7   -83.6    80.9    82.5      19.6    16.7    16.4    12.8
ARG  -170 -170     6    2 3 1 3  0.000000  -169.7   -83.6    71.6  -103.2      19.6    16.7    19.4    12.5
ARG  -170 -160     0    1 2 2 2  0.184460    66.0  -177.4  -179.3  -174.3      10.3    12.8    11.9    20.6
ARG  -170 -160     0    1 2 2 1  0.144138    65.3   179.6   179.0    86.2       8.6    10.7    13.4    11.3
ARG  -170 -160     0    1 2 2 3  0.141369    64.6  -175.3  -180.0   -79.7       8.8    11.2    11.7    14.6
ARG  -170 -160     0    1 2 1 2  0.115384    64.1  -175.6    68.0  -172.6      10.6    15.1    15.2    21.9
ARG  -170 -160     0    1 2 3 2  0.108791    63.9  -176.8   -65.5   171.9      11.0    13.6    13.6    21.8
ARG  -170 -160     0    1 2 1 1  0.065598    62.0   177.8    64.9    84.4      14.2    15.7    12.0    12.2
ARG  -170 -160     0    1 2 3 3  0.061717    62.9   179.9   -69.2   -82.5      10.6    15.6    12.9    12.8
ARG  -170 -160     0    1 2 1 3  0.020010    65.1  -178.5    61.1  -104.5       9.4    11.3    13.6    10.5
ARG  -170 -160     0    1 2 3 1  0.017278    63.8  -171.9   -64.5   103.0      13.0    17.8    16.4    11.6
ARG  -170 -160     0    1 1 2 2  0.013886    53.7    87.6  -178.4   178.1      18.9    13.9    17.9    21.9
ARG  -170 -160     0    3 2 2 2  0.011473   -67.7   179.1  -179.0   176.2       9.7    13.3    14.6    21.0
ARG  -170 -160     0    1 3 3 2  0.008397    63.7   -78.1   -64.2   169.9      23.4    19.1    11.7    22.2
ARG  -170 -160     0    1 3 2 2  0.008277    57.6   -83.1  -176.1  -178.4      25.1    19.9    13.8    21.2
ARG  -170 -160     0    1 1 1 2  0.007724    59.2    85.4    68.2  -166.2      23.2    16.6    15.4    25.4
ARG  -170 -160     0    3 2 3 2  0.006959   -66.9   179.5   -67.9   173.2       9.7    14.4    13.7    22.6
ARG  -170 -160     0    1 1 2 3  0.006809    53.5    87.8  -176.0   -81.1      20.2    11.8    17.5    12.2
ARG  -170 -160     0    3 2 1 2  0.006379   -66.9   178.6    65.6  -170.0      12.2    16.7    12.8    21.3
ARG  -170 -160     0    3 2 2 3  0.006290   -68.1  -179.7  -176.3   -82.7       9.6    12.7    13.9    11.9
ARG  -170 -160     0    1 3 2 3  0.006063    68.7   -75.7  -177.8   -85.7      21.8    16.5     8.5    13.1
ARG  -170 -160     0    3 2 3 3  0.005574   -68.4  -170.6   -64.5   -85.4      10.6    11.1    13.0    10.5
ARG  -170 -160     0    1 1 2 1  0.005202    54.5    86.6   178.2    85.5      19.0    13.0    13.1    12.6
ARG  -170 -160     0    3 2 2 1  0.005015   -66.9   179.7   178.7    86.7       9.3    13.6    14.6    15.6
ARG  -170 -160     0    3 2 1 1  0.004095   -66.2   179.5    66.1    84.3      10.5    12.2    11.4    12.1
ARG  -170 -160     0    1 1 1 1  0.003775    55.4    79.7    62.4    82.3      19.8    16.1    15.0    11.9
ARG  -170 -160     0    1 3 3 3  0.003712    63.8   -78.2   -59.5   -83.3      22.0    18.5     9.1    10.3
ARG  -170 -160     0    3 3 2 2  0.002956   -62.7   -72.4  -177.9  -177.8       8.8    15.0    15.0    20.4
ARG  -170 -160     0    1 1 3 2  0.002668    50.0    82.4   -92.5   169.0      23.4    13.6    15.5    21.6
ARG  -170 -160     0    3 3 2 3  0.002472   -63.2   -69.8  -175.2   -87.0       8.0    10.8     8.8    13.2
ARG  -170 -160     0    3 3 3 3  0.002052   -62.8   -68.8   -60.8   -83.5       9.6    12.2     9.5    10.0
ARG  -170 -160     0    3 3 3 2  0.001882   -63.6   -67.9   -65.0   169.4      12.9    15.2    12.3    22.2
ARG  -170 -160     0    1 3 1 2  0.001498    63.2   -85.5    80.7  -172.0      22.7    21.4    19.3    22.0
ARG  -170 -160     0    3 3 2 1  0.001386   -62.6   -68.9   179.4    83.8       9.4    12.4    15.8    14.3
ARG  -170 -160     0    1 3 1 1  0.001378    65.2   -85.1    84.2    84.5      23.2    20.9    18.8    13.8
ARG  -170 -160     0    1 3 2 1  0.001336    63.6   -78.2  -179.8    85.7      23.8    18.9    16.6    14.3
ARG  -170 -160     0    2 2 2 2  0.001295  -176.9   176.3   178.8  -179.4       9.6    11.3    14.1    21.4
ARG  -170 -160     0    3 2 3 1  0.001275   -68.9  -175.6   -68.5   102.2      12.3     9.4    15.4    10.1
ARG  -170 -160     0    3 2 1 3  0.000925   -67.2  -178.5    63.1  -101.8       9.7    12.1    19.5    15.4
ARG  -170 -160     0    2 2 1 2  0.000869  -174.1   176.8    67.8  -167.7      13.6    16.7    13.7    22.5
ARG  -170 -160     0    2 2 3 2  0.000761  -175.4   179.7   -64.8   165.2      14.5    17.5    16.7    23.7
ARG  -170 -160     0    2 2 2 3  0.000757  -177.5   176.5  -177.8   -85.2       9.6    10.8    11.7    11.6
ARG  -170 -160     0    2 2 1 1  0.000729  -177.3   178.6    64.9    80.8       9.5    14.7    13.3    12.5
ARG  -170 -160     0    2 2 3 3  0.000693  -175.6   179.6   -65.0   -82.6      11.4    11.9    12.1    10.8
ARG  -170 -160     0    3 1 2 2  0.000606   -85.8    70.4   174.6   179.0      12.6    15.8    13.0    23.2
ARG  -170 -160     0    2 2 2 1  0.000598  -176.8   177.6   178.8    85.2      10.2    11.8    15.4    13.7
ARG  -170 -160     0    3 3 1 2  0.000447   -64.3   -80.3    78.7  -165.9      11.4    17.9    19.3    21.7
ARG  -170 -160     0    1 3 3 1  0.000405    63.6   -77.9   -77.1   102.9      23.8    19.7    21.6    14.2
ARG  -170 -160     0    1 1 1 3  0.000401    54.5    79.4    64.6  -103.2      21.5    17.2    16.6    12.5
ARG  -170 -160     0    3 3 1 1  0.000400   -63.9   -76.1    80.0    79.6      11.1    14.3    15.3    11.9
ARG  -170 -160     0    1 1 3 3  0.000400    54.5    83.5   -77.1   -84.1      21.5    14.5    19.2    10.7
ARG  -170 -160     0    2 1 2 2  0.000354  -177.0    67.4   177.0   171.0      11.6    14.0    16.0    20.7
ARG  -170 -160     0    3 3 3 1  0.000295   -64.9   -74.5   -79.7    95.0      15.0    15.1    20.6    24.6
ARG  -170 -160     0    2 2 3 1  0.000285  -174.4   178.1   -63.4   105.1      14.8    12.8    19.3    13.3
ARG  -170 -160     0    3 1 2 3  0.000276   -80.8    79.3   177.3   -81.8      15.4    17.9    13.4    13.9
ARG  -170 -160     0    3 1 1 2  0.000269   -83.1    81.9    69.8  -178.0      21.5    22.3    15.1    22.8
ARG  -170 -160     0    2 2 1 3  0.000229  -176.7   178.8    63.4  -103.7      13.1    15.2    16.4    10.3
ARG  -170 -160     0    2 1 1 2  0.000217   179.4    65.8    65.3  -170.9      11.3    11.5    11.5    18.6
ARG  -170 -160     0    2 1 2 1  0.000212   179.3    66.2  -178.6    85.1       9.2    11.3     8.4    12.0
ARG  -170 -160     0    2 1 2 3  0.000174   178.1    66.9  -178.7   -85.3      10.9    10.9    10.8    12.4
ARG  -170 -160     0    3 1 1 1  0.000157   -79.0    87.7    66.3    84.2      15.9    20.1    21.7    12.8
ARG  -170 -160     0    2 1 1 1  0.000151  -176.5    65.8    60.2    80.8      13.7    12.2    12.7    15.8
ARG  -170 -160     0    3 1 2 1  0.000148   -78.6    73.8  -179.4    85.1      19.7    15.9    13.6    16.8
ARG  -170 -160     0    1 1 3 1  0.000106    54.5    83.5   -78.4   102.9      21.5    14.5    20.8    14.2
ARG  -170 -160     0    1 3 1 3  0.000072    63.6   -82.1    71.6  -103.2      23.8    19.5    19.4    12.5
ARG  -170 -160     0    2 1 3 2  0.000066  -175.6    79.6   -90.4   172.4      15.8    16.3    17.2    22.2
ARG  -170 -160     0    2 3 3 2  0.000064  -170.2   -91.1   -67.4   170.0      21.5    15.0    13.7    22.7
ARG  -170 -160     0    3 3 1 3  0.000060   -62.5   -80.5    71.6  -105.6       9.3    15.3    17.1    11.9
ARG  -170 -160     0    2 3 2 2  0.000059  -171.3   -87.2  -179.0  -176.1      19.4    12.2    15.0    16.1
ARG  -170 -160     0    3 1 3 2  0.000040   -85.1    77.1   -91.5   168.7      16.5    15.6    15.3    22.1
ARG  -170 -160     0    2 3 2 3  0.000031  -171.0   -84.3  -176.8   -81.1      15.3    11.6     9.2    11.9
ARG  -170 -160     0    2 3 3 3  0.000028  -165.9   -84.4   -59.4   -82.3      19.0    17.4    10.4    10.5
ARG  -170 -160     0    2 1 3 3  0.000027  -178.7    78.6   -78.3   -84.6       9.9    13.2    15.9    11.1
ARG  -170 -160     0    3 1 3 3  0.000026   -81.6    78.0   -79.6   -84.1      16.5    16.2    20.0    10.7
ARG  -170 -160     0    3 1 1 3  0.000026   -80.8    86.2    67.4  -101.7      17.2    21.5    18.2    12.9
ARG  -170 -160     0    2 1 1 3  0.000024  -173.6    68.1    67.3  -103.0      13.0    11.0    18.7    11.8
ARG  -170 -160     0    2 3 2 1  0.000017  -171.4   -85.4  -174.0    84.2      17.6    10.5    19.3    13.5
ARG  -170 -160     0    2 3 3 1  0.000010  -170.0   -92.9   -72.5   104.0      17.5    16.3    21.3    12.6
ARG  -170 -160     0    2 1 3 1  0.000006  -176.1    81.2   -80.9   103.3      14.0    15.7    21.4    13.6
ARG  -170 -160     0    2 3 1 2  0.000005  -166.0   -82.2    78.0  -172.4      22.1    16.5    18.7    22.4
ARG  -170 -160     0    3 1 3 1  0.000004   -82.6    77.9   -78.4   102.9      17.0    17.0    20.8    14.2
ARG  -170 -160     0    2 3 1 1  0.000002  -169.7   -83.6    80.9    82.5      19.6    16.7    16.4    12.8
ARG  -170 -160     0    2 3 1 3  0.000001  -169.7   -83.6    71.6  -103.2      19.6    16.7    19.4    12.5
ARG  -170 -150     0    1 2 2 2  0.178378    66.4  -177.6  -178.9  -176.8      11.1    13.8    12.8    21.1
ARG  -170 -150     0    1 2 2 1  0.139386    65.3   179.9   178.1    85.8       9.0    11.2    13.7    11.7
ARG  -170 -150     0    1 2 2 3  0.136708    66.1  -175.2  -178.0   -82.0       9.1    12.3    11.9    15.1
ARG  -170 -150     0    1 2 1 2  0.111580    64.1  -175.8    68.0  -172.6      10.6    15.2    15.3    22.0
ARG  -170 -150     0    1 2 3 2  0.105205    63.5  -176.6   -66.5   173.0      11.4    14.2    13.7    22.4
ARG  -170 -150     0    1 2 1 1  0.063435    62.0   177.8    64.9    84.4      14.2    15.7    12.0    12.2
ARG  -170 -150     0    1 2 3 3  0.059682    62.9   179.9   -69.2   -82.5      10.6    15.6    13.0    12.8
ARG  -170 -150     0    1 2 1 3  0.019350    65.1  -178.6    61.1  -104.5       9.4    11.3    13.6    10.5
ARG  -170 -150     0    1 2 3 1  0.016708    63.8  -171.9   -64.5   102.9      13.0    17.8    16.4    11.6
ARG  -170 -150     0    3 2 2 2  0.015066   -67.7   179.1  -179.0   176.2       9.7    13.3    14.6    21.0
ARG  -170 -150     0    1 1 2 2  0.013428    53.9    87.8  -178.5   178.1      18.9    13.9    18.0    22.0
ARG  -170 -150     0    3 2 3 2  0.009138   -66.9   179.5   -67.9   173.2       9.7    14.4    13.7    22.6
ARG  -170 -150     0    3 2 1 2  0.008376   -66.7   178.5    65.6  -170.1      12.0    16.5    12.8    21.3
ARG  -170 -150     0    3 2 2 3  0.008260   -68.1  -179.7  -176.3   -82.7       9.6    12.7    13.9    11.9
ARG  -170 -150     0    1 3 3 2  0.008120    63.7   -78.1   -64.2   169.9      23.4    19.1    11.7    22.2
ARG  -170 -150     0    1 3 2 2  0.008004    57.6   -83.1  -176.1  -178.4      25.1    19.9    13.8    21.2
ARG  -170 -150     0    1 1 1 2  0.007470    59.2    85.4    68.2  -166.2      23.2    16.6    15.4    25.4
ARG  -170 -150     0    3 2 3 3  0.007319   -68.4  -170.6   -64.5   -85.4      10.6    11.1    13.0    10.5
ARG  -170 -150     0    3 2 2 1  0.006586   -66.9   179.7   178.7    86.7       9.3    13.6    14.6    15.6
ARG  -170 -150     0    1 1 2 3  0.006584    53.5    87.8  -176.0   -81.1      20.2    11.8    17.5    12.2
ARG  -170 -150     0    1 3 2 3  0.005864    68.7   -75.7  -177.8   -85.7      21.8    16.5     8.5    13.1
ARG  -170 -150     0    3 2 1 1  0.005377   -66.2   179.5    66.1    84.3      10.5    12.2    11.4    12.1
ARG  -170 -150     0    1 1 2 1  0.005030    54.5    86.6   178.2    85.5      19.0    13.0    13.1    12.6
ARG  -170 -150     0    3 3 2 2  0.003882   -62.7   -72.4  -177.9  -177.8       8.8    15.0    15.0    20.4
ARG  -170 -150     0    1 1 1 1  0.003651    55.4    79.7    62.4    82.3      19.8    16.1    15.0    11.9
ARG  -170 -150     0    1 3 3 3  0.003589    63.8   -78.2   -59.5   -83.3      22.0    18.5     9.1    10.3
ARG  -170 -150     0    3 3 2 3  0.003246   -63.2   -69.8  -175.2   -87.0       8.0    10.8     8.8    13.2
ARG  -170 -150     0    2 2 2 2  0.003227  -176.9   176.3   178.8  -179.4       9.6    11.3    14.1    21.4
ARG  -170 -150     0    3 3 3 3  0.002695   -62.8   -68.8   -60.8   -83.5       9.6    12.2     9.5    10.0
ARG  -170 -150     0    1 1 3 2  0.002580    50.0    82.4   -92.5   169.0      23.4    13.6    15.5    21.6
ARG  -170 -150     0    3 3 3 2  0.002472   -63.6   -67.9   -65.0   169.4      12.9    15.2    12.3    22.2
ARG  -170 -150     0    2 2 1 2  0.002165  -174.1   176.8    67.8  -167.7      13.6    16.7    13.7    22.5
ARG  -170 -150     0    2 2 3 2  0.001896  -175.4   179.7   -64.8   165.2      14.5    17.5    16.7    23.7
ARG  -170 -150     0    2 2 2 3  0.001887  -177.5   176.5  -177.8   -85.2       9.6    10.8    11.7    11.6
ARG  -170 -150     0    3 3 2 1  0.001820   -62.6   -68.9   179.4    83.8       9.4    12.4    15.8    14.3
ARG  -170 -150     0    2 2 1 1  0.001817  -177.3   178.6    64.9    80.8       9.5    14.7    13.3    12.5
ARG  -170 -150     0    2 2 3 3  0.001728  -175.6   179.6   -65.0   -82.6      11.4    11.9    12.1    10.8
ARG  -170 -150     0    3 2 3 1  0.001674   -68.9  -175.6   -68.5   102.2      12.3     9.4    15.4    10.1
ARG  -170 -150     0    2 2 2 1  0.001489  -176.8   177.6   178.8    85.2      10.2    11.8    15.4    13.7
ARG  -170 -150     0    1 3 1 2  0.001448    63.2   -85.5    80.7  -172.0      22.7    21.4    19.3    22.0
ARG  -170 -150     0    1 3 1 1  0.001332    65.2   -85.1    84.2    84.5      23.2    20.9    18.8    13.8
ARG  -170 -150     0    1 3 2 1  0.001292    63.6   -78.2  -179.8    85.7      23.8    18.9    16.6    14.3
ARG  -170 -150     0    3 2 1 3  0.001214   -67.2  -178.5    63.1  -101.8       9.7    12.1    19.5    15.4
ARG  -170 -150     0    2 1 2 2  0.000883  -177.0    67.4   177.0   171.0      11.6    14.0    16.0    20.7
ARG  -170 -150     0    3 1 2 2  0.000796   -85.8    70.4   174.6   179.0      12.6    15.8    13.0    23.2
ARG  -170 -150     0    2 2 3 1  0.000709  -174.4   178.1   -63.4   105.1      14.8    12.8    19.3    13.3
ARG  -170 -150     0    3 3 1 2  0.000587   -64.3   -80.3    78.7  -165.9      11.4    17.9    19.3    21.7
ARG  -170 -150     0    2 2 1 3  0.000570  -176.7   178.8    63.4  -103.7      13.1    15.2    16.4    10.3
ARG  -170 -150     0    2 1 1 2  0.000541   179.4    65.8    65.3  -170.9      11.3    11.5    11.5    18.6
ARG  -170 -150     0    2 1 2 1  0.000528   179.3    66.2  -178.6    85.1       9.2    11.3     8.4    12.0
ARG  -170 -150     0    3 3 1 1  0.000526   -63.9   -76.1    80.0    79.6      11.1    14.3    15.3    11.9
ARG  -170 -150     0    2 1 2 3  0.000432   178.1    66.9  -178.7   -85.3      10.9    10.9    10.8    12.4
ARG  -170 -150     0    1 3 3 1  0.000391    63.6   -77.9   -77.1   102.9      23.8    19.7    21.6    14.2
ARG  -170 -150     0    3 3 3 1  0.000388   -64.9   -74.5   -79.7    95.0      15.0    15.1    20.6    24.6
ARG  -170 -150     0    1 1 1 3  0.000388    54.5    79.4    64.6  -103.2      21.5    17.2    16.6    12.5
ARG  -170 -150     0    1 1 3 3  0.000387    54.5    83.5   -77.1   -84.1      21.5    14.5    19.2    10.7
ARG  -170 -150     0    2 1 1 1  0.000375  -176.5    65.8    60.2    80.8      13.7    12.2    12.7    15.8
ARG  -170 -150     0    3 1 2 3  0.000362   -80.8    79.3   177.3   -81.8      15.4    17.9    13.4    13.9
ARG  -170 -150     0    3 1 1 2  0.000353   -83.1    81.9    69.8  -178.0      21.5    22.3    15.1    22.8
ARG  -170 -150     0    3 1 1 1  0.000207   -79.0    87.7    66.3    84.2      15.9    20.1    21.7    12.8
ARG  -170 -150     0    3 1 2 1  0.000195   -78.6    73.8  -179.4    85.1      19.7    15.9    13.6    16.8
ARG  -170 -150     0    2 1 3 2  0.000164  -175.6    79.6   -90.4   172.4      15.8    16.3    17.2    22.2
ARG  -170 -150     0    2 3 3 2  0.000160  -170.2   -91.1   -67.4   170.0      21.5    15.0    13.7    22.7
ARG  -170 -150     0    2 3 2 2  0.000146  -171.3   -87.2  -179.0  -176.1      19.4    12.2    15.0    16.1
ARG  -170 -150     0    1 1 3 1  0.000102    54.5    83.5   -78.4   102.9      21.5    14.5    20.8    14.2
ARG  -170 -150     0    3 3 1 3  0.000079   -62.5   -80.5    71.6  -105.6       9.3    15.3    17.1    11.9
ARG  -170 -150     0    2 3 2 3  0.000078  -171.0   -84.3  -176.8   -81.1      15.3    11.6     9.2    11.9
ARG  -170 -150     0    1 3 1 3  0.000070    63.6   -82.1    71.6  -103.2      23.8    19.5    19.4    12.5
ARG  -170 -150     0    2 3 3 3  0.000069  -165.9   -84.4   -59.4   -82.3      19.0    17.4    10.4    10.5
ARG  -170 -150     0    2 1 3 3  0.000067  -178.7    78.6   -78.3   -84.6       9.9    13.2    15.9    11.1
ARG  -170 -150     0    2 1 1 3  0.000060  -173.6    68.1    67.3  -103.0      13.0    11.0    18.7    11.8
ARG  -170 -150     0    3 1 3 2  0.000052   -85.1    77.1   -91.5   168.7      16.5    15.6    15.3    22.1
ARG  -170 -150     0    2 3 2 1  0.000041  -171.4   -85.4  -174.0    84.2      17.6    10.5    19.3    13.5
ARG  -170 -150     0    3 1 3 3  0.000034   -81.6    78.0   -79.6   -84.1      16.5    16.2    20.0    10.7
ARG  -170 -150     0    3 1 1 3  0.000034   -80.8    86.2    67.4  -101.7      17.2    21.5    18.2    12.9
ARG  -170 -150     0    2 3 3 1  0.000025  -170.0   -92.9   -72.5   104.0      17.5    16.3    21.3    12.6
ARG  -170 -150     0    2 1 3 1  0.000014  -176.1    81.2   -80.9   103.3      14.0    15.7    21.4    13.6
ARG  -170 -150     0    2 3 1 2  0.000013  -166.0   -82.2    78.0  -172.4      22.1    16.5    18.7    22.4
ARG  -170 -150     0    3 1 3 1  0.000005   -82.6    77.9   -78.4   102.9      17.0    17.0    20.8    14.2
ARG  -170 -150     0    2 3 1 1  0.000005  -169.7   -83.6    80.9    82.5      19.6    16.7    16.4    12.8
ARG  -170 -150     0    2 3 1 3  0.000001  -169.7   -83.6    71.6  -103.2      19.6    16.7    19.4    12.5
ARG  -170 -140     0    1 2 2 2  0.166368    66.5  -177.6  -178.9  -177.2      11.2    13.9    13.0    21.2
ARG  -170 -140     0    1 2 2 1  0.130001    65.3   180.0   178.0    85.7       9.0    11.2    13.7    11.8
ARG  -170 -140     0    1 2 2 3  0.127503    66.4  -175.2  -177.5   -82.4       9.1    12.5    11.8    15.2
ARG  -170 -140     0    1 2 1 2  0.104067    64.1  -175.8    68.0  -172.6      10.6    15.2    15.3    22.0
ARG  -170 -140     0    1 2 3 2  0.098121    63.3  -176.5   -66.7   173.2      11.4    14.2    13.6    22.4
ARG  -170 -140     0    1 2 1 1  0.059164    62.0   177.8    64.9    84.4      14.2    15.7    12.0    12.2
ARG  -170 -140     0    1 2 3 3  0.055664    62.9   179.9   -69.2   -82.5      10.6    15.6    13.0    12.8
ARG  -170 -140     0    3 2 2 2  0.020118   -67.7   179.1  -179.0   176.3       9.7    13.3    14.6    21.0
ARG  -170 -140     0    1 2 1 3  0.018047    65.1  -178.6    61.1  -104.5       9.4    11.3    13.6    10.5
ARG  -170 -140     0    1 2 3 1  0.015583    63.8  -171.9   -64.5   102.9      13.0    17.8    16.4    11.6
ARG  -170 -140     0    1 1 2 2  0.012524    53.9    87.8  -178.5   178.1      18.9    13.9    18.0    22.0
ARG  -170 -140     0    3 2 3 2  0.012202   -67.0   179.5   -67.9   173.2       9.7    14.4    13.7    22.6
ARG  -170 -140     0    3 2 1 2  0.011185   -66.7   178.5    65.6  -170.1      12.0    16.5    12.8    21.3
ARG  -170 -140     0    3 2 2 3  0.011029   -68.1  -179.7  -176.3   -82.7       9.6    12.7    13.9    11.9
ARG  -170 -140     0    3 2 3 3  0.009773   -68.4  -170.6   -64.5   -85.4      10.6    11.1    13.0    10.5
ARG  -170 -140     0    2 2 2 2  0.008895  -176.9   176.3   178.8  -179.4       9.6    11.3    14.1    21.4
ARG  -170 -140     0    3 2 2 1  0.008793   -66.9   179.7   178.7    86.7       9.3    13.6    14.6    15.6
ARG  -170 -140     0    1 3 3 2  0.007574    63.7   -78.1   -64.2   169.9      23.4    19.1    11.7    22.2
ARG  -170 -140     0    1 3 2 2  0.007466    57.6   -83.1  -176.1  -178.4      25.1    19.9    13.8    21.2
ARG  -170 -140     0    3 2 1 1  0.007180   -66.2   179.5    66.1    84.3      10.5    12.2    11.4    12.1
ARG  -170 -140     0    1 1 1 2  0.006967    59.2    85.4    68.2  -166.2      23.2    16.6    15.4    25.4
ARG  -170 -140     0    1 1 2 3  0.006141    53.5    87.8  -176.0   -81.1      20.2    11.8    17.5    12.2
ARG  -170 -140     0    2 2 1 2  0.005969  -174.1   176.8    67.8  -167.7      13.6    16.7    13.7    22.5
ARG  -170 -140     0    1 3 2 3  0.005469    68.7   -75.7  -177.8   -85.7      21.8    16.5     8.5    13.1
ARG  -170 -140     0    2 2 3 2  0.005228  -175.4   179.7   -64.8   165.2      14.5    17.5    16.7    23.7
ARG  -170 -140     0    2 2 2 3  0.005201  -177.5   176.5  -177.8   -85.2       9.6    10.8    11.7    11.6
ARG  -170 -140     0    3 3 2 2  0.005184   -62.7   -72.4  -177.9  -177.8       8.8    15.0    15.0    20.4
ARG  -170 -140     0    2 2 1 1  0.005008  -177.3   178.6    64.9    80.8       9.5    14.7    13.3    12.5
ARG  -170 -140     0    2 2 3 3  0.004762  -175.6   179.6   -65.0   -82.6      11.4    11.9    12.1    10.8
ARG  -170 -140     0    1 1 2 1  0.004692    54.5    86.6   178.2    85.5      19.0    13.0    13.1    12.6
ARG  -170 -140     0    3 3 2 3  0.004335   -63.2   -69.8  -175.2   -87.0       8.0    10.8     8.8    13.2
ARG  -170 -140     0    2 2 2 1  0.004106  -176.8   177.6   178.8    85.2      10.2    11.8    15.4    13.7
ARG  -170 -140     0    3 3 3 3  0.003599   -62.8   -68.8   -60.8   -83.5       9.6    12.2     9.5    10.0
ARG  -170 -140     0    1 1 1 1  0.003405    55.4    79.7    62.4    82.3      19.8    16.1    15.0    11.9
ARG  -170 -140     0    1 3 3 3  0.003348    63.8   -78.2   -59.5   -83.3      22.0    18.5     9.1    10.3
ARG  -170 -140     0    3 3 3 2  0.003300   -63.6   -67.9   -65.0   169.4      12.9    15.2    12.3    22.2
ARG  -170 -140     0    2 1 2 2  0.002433  -177.0    67.4   177.0   171.0      11.6    14.0    16.0    20.7
ARG  -170 -140     0    3 3 2 1  0.002431   -62.6   -68.9   179.4    83.8       9.4    12.4    15.8    14.3
ARG  -170 -140     0    1 1 3 2  0.002406    50.0    82.4   -92.5   169.0      23.4    13.6    15.5    21.6
ARG  -170 -140     0    3 2 3 1  0.002235   -68.9  -175.6   -68.5   102.2      12.3     9.4    15.4    10.1
ARG  -170 -140     0    2 2 3 1  0.001954  -174.4   178.1   -63.4   105.1      14.8    12.8    19.3    13.3
ARG  -170 -140     0    3 2 1 3  0.001621   -67.2  -178.5    63.1  -101.8       9.7    12.1    19.5    15.4
ARG  -170 -140     0    2 2 1 3  0.001570  -176.7   178.8    63.4  -103.7      13.1    15.2    16.4    10.3
ARG  -170 -140     0    2 1 1 2  0.001492   179.4    65.8    65.3  -170.9      11.3    11.5    11.5    18.6
ARG  -170 -140     0    2 1 2 1  0.001456   179.3    66.2  -178.6    85.1       9.2    11.3     8.4    12.0
ARG  -170 -140     0    1 3 1 2  0.001351    63.2   -85.5    80.7  -172.0      22.7    21.4    19.3    22.0
ARG  -170 -140     0    1 3 1 1  0.001242    65.2   -85.1    84.2    84.5      23.2    20.9    18.8    13.8
ARG  -170 -140     0    1 3 2 1  0.001205    63.6   -78.2  -179.8    85.7      23.8    18.9    16.6    14.3
ARG  -170 -140     0    2 1 2 3  0.001192   178.1    66.9  -178.7   -85.3      10.9    10.9    10.8    12.4
ARG  -170 -140     0    3 1 2 2  0.001063   -85.8    70.4   174.6   179.0      12.6    15.8    13.0    23.2
ARG  -170 -140     0    2 1 1 1  0.001034  -176.5    65.8    60.2    80.8      13.7    12.2    12.7    15.8
ARG  -170 -140     0    3 3 1 2  0.000783   -64.3   -80.3    78.7  -165.9      11.4    17.9    19.3    21.7
ARG  -170 -140     0    3 3 1 1  0.000702   -63.9   -76.1    80.0    79.6      11.1    14.3    15.3    11.9
ARG  -170 -140     0    3 3 3 1  0.000518   -64.9   -74.5   -79.7    95.0      15.0    15.1    20.6    24.6
ARG  -170 -140     0    3 1 2 3  0.000483   -80.8    79.3   177.3   -81.8      15.4    17.9    13.4    13.9
ARG  -170 -140     0    3 1 1 2  0.000472   -83.1    81.9    69.8  -178.0      21.5    22.3    15.1    22.8
ARG  -170 -140     0    2 1 3 2  0.000453  -175.6    79.6   -90.4   172.4      15.8    16.3    17.2    22.2
ARG  -170 -140     0    2 3 3 2  0.000441  -170.2   -91.1   -67.4   170.0      21.5    15.0    13.7    22.7
ARG  -170 -140     0    2 3 2 2  0.000403  -171.3   -87.2  -179.0  -176.1      19.4    12.2    15.0    16.1
ARG  -170 -140     0    1 3 3 1  0.000365    63.6   -77.9   -77.1   102.9      23.8    19.7    21.6    14.2
ARG  -170 -140     0    1 1 1 3  0.000362    54.5    79.4    64.6  -103.2      21.5    17.2    16.6    12.5
ARG  -170 -140     0    1 1 3 3  0.000361    54.5    83.5   -77.1   -84.1      21.5    14.5    19.2    10.7
ARG  -170 -140     0    3 1 1 1  0.000276   -79.0    87.7    66.3    84.2      15.9    20.1    21.7    12.8
ARG  -170 -140     0    3 1 2 1  0.000260   -78.6    73.8  -179.4    85.1      19.7    15.9    13.6    16.8
ARG  -170 -140     0    2 3 2 3  0.000215  -171.0   -84.3  -176.8   -81.1      15.3    11.6     9.2    11.9
ARG  -170 -140     0    2 3 3 3  0.000191  -165.9   -84.4   -59.4   -82.3      19.0    17.4    10.4    10.5
ARG  -170 -140     0    2 1 3 3  0.000183  -178.7    78.6   -78.3   -84.6       9.9    13.2    15.9    11.1
ARG  -170 -140     0    2 1 1 3  0.000167  -173.6    68.1    67.3  -103.0      13.0    11.0    18.7    11.8
ARG  -170 -140     0    2 3 2 1  0.000114  -171.4   -85.4  -174.0    84.2      17.6    10.5    19.3    13.5
ARG  -170 -140     0    3 3 1 3  0.000105   -62.5   -80.5    71.6  -105.6       9.3    15.3    17.1    11.9
ARG  -170 -140     0    1 1 3 1  0.000096    54.5    83.5   -78.4   102.9      21.5    14.5    20.8    14.2
ARG  -170 -140     0    3 1 3 2  0.000070   -85.1    77.1   -91.5   168.7      16.5    15.6    15.3    22.1
ARG  -170 -140     0    2 3 3 1  0.000070  -170.0   -92.9   -72.5   104.0      17.5    16.3    21.3    12.6
ARG  -170 -140     0    1 3 1 3  0.000065    63.6   -82.1    71.6  -103.2      23.8    19.5    19.4    12.5
ARG  -170 -140     0    3 1 1 3  0.000046   -80.8    86.2    67.4  -101.7      17.2    21.5    18.2    12.9
ARG  -170 -140     0    3 1 3 3  0.000045   -81.6    78.0   -79.6   -84.1      16.5    16.2    20.0    10.7
ARG  -170 -140     0    2 1 3 1  0.000039  -176.1    81.2   -80.9   103.3      14.0    15.7    21.4    13.6
ARG  -170 -140     0    2 3 1 2  0.000036  -166.0   -82.2    78.0  -172.4      22.1    16.5    18.7    22.4
ARG  -170 -140     0    2 3 1 1  0.000014  -169.7   -83.6    80.9    82.5      19.6    16.7    16.4    12.8
ARG  -170 -140     0    3 1 3 1  0.000007   -82.6    77.9   -78.4   102.9      17.0    17.0    20.8    14.2
ARG  -170 -140     0    2 3 1 3  0.000003  -169.7   -83.6    71.6  -103.2      19.6    16.7    19.4    12.5
ARG  -170 -130     0    1 2 2 2  0.115077    66.5  -177.6  -178.9  -177.2      11.2    13.9    13.0    21.2
ARG  -170 -130     0    1 2 2 1  0.089922    65.3   180.0   178.0    85.7       9.0    11.2    13.7    11.8
ARG  -170 -130     0    1 2 2 3  0.088194    66.4  -175.2  -177.5   -82.5       9.1    12.6    11.9    15.2
ARG  -170 -130     0    1 2 1 2  0.071983    64.1  -175.8    68.0  -172.6      10.6    15.2    15.3    22.0
ARG  -170 -130     0    1 2 3 2  0.067871    63.2  -176.7   -66.8   173.1      11.4    14.1    13.5    22.3
ARG  -170 -130     0    1 2 1 1  0.040924    62.0   177.8    64.9    84.4      14.2    15.7    12.0    12.2
ARG  -170 -130     0    1 2 3 3  0.038503    62.9   179.9   -69.2   -82.5      10.6    15.6    13.0    12.8
ARG  -170 -130     0    3 2 2 2  0.037732   -67.7   179.1  -179.0   176.3       9.7    13.3    14.6    21.0
ARG  -170 -130     0    2 2 2 2  0.036685  -176.9   176.3   178.8  -179.4       9.6    11.4    14.1    21.5
ARG  -170 -130     0    2 2 1 2  0.024618  -174.1   176.8    67.8  -167.7      13.6    16.7    13.7    22.5
ARG  -170 -130     0    3 2 3 2  0.022886   -67.0   179.5   -67.9   173.2       9.7    14.4    13.7    22.6
ARG  -170 -130     0    2 2 3 2  0.021560  -175.4   179.7   -64.8   165.2      14.5    17.5    16.7    23.7
ARG  -170 -130     0    2 2 2 3  0.021450  -177.5   176.5  -177.8   -85.2       9.6    10.8    11.7    11.6
ARG  -170 -130     0    3 2 1 2  0.020978   -66.7   178.5    65.6  -170.1      12.0    16.5    12.8    21.3
ARG  -170 -130     0    3 2 2 3  0.020687   -68.1  -179.7  -176.3   -82.7       9.6    12.7    13.9    11.9
ARG  -170 -130     0    2 2 1 1  0.020656  -177.3   178.6    64.9    80.8       9.5    14.7    13.3    12.5
ARG  -170 -130     0    2 2 3 3  0.019641  -175.6   179.6   -65.0   -82.6      11.4    11.9    12.1    10.8
ARG  -170 -130     0    3 2 3 3  0.018331   -68.4  -170.6   -64.5   -85.4      10.6    11.1    13.0    10.5
ARG  -170 -130     0    2 2 2 1  0.016934  -176.8   177.6   178.8    85.2      10.2    11.8    15.4    13.7
ARG  -170 -130     0    3 2 2 1  0.016493   -66.9   179.7   178.7    86.7       9.3    13.6    14.6    15.6
ARG  -170 -130     0    3 2 1 1  0.013467   -66.2   179.5    66.1    84.3      10.5    12.2    11.4    12.1
ARG  -170 -130     0    1 2 1 3  0.012483    65.1  -178.6    61.1  -104.5       9.4    11.3    13.6    10.5
ARG  -170 -130     0    1 2 3 1  0.010779    63.8  -171.9   -64.5   102.9      13.0    17.8    16.4    11.6
ARG  -170 -130     0    2 1 2 2  0.010034  -177.0    67.4   177.0   171.0      11.6    14.0    16.0    20.7
ARG  -170 -130     0    3 3 2 2  0.009723   -62.7   -72.4  -177.9  -177.8       8.8    15.0    15.0    20.4
ARG  -170 -130     0    1 1 2 2  0.008663    53.9    87.8  -178.5   178.1      18.9    13.9    18.0    22.0
ARG  -170 -130     0    3 3 2 3  0.008130   -63.2   -69.8  -175.2   -87.0       8.0    10.8     8.8    13.2
ARG  -170 -130     0    2 2 3 1  0.008060  -174.4   178.1   -63.4   105.1      14.8    12.8    19.3    13.3
ARG  -170 -130     0    3 3 3 3  0.006750   -62.8   -68.8   -60.8   -83.5       9.6    12.2     9.5    10.0
ARG  -170 -130     0    2 2 1 3  0.006476  -176.7   178.8    63.4  -103.7      13.1    15.2    16.4    10.3
ARG  -170 -130     0    3 3 3 2  0.006190   -63.6   -67.9   -65.0   169.4      12.9    15.2    12.3    22.2
ARG  -170 -130     0    2 1 1 2  0.006153   179.4    65.8    65.3  -170.9      11.3    11.5    11.5    18.6
ARG  -170 -130     0    2 1 2 1  0.006004   179.4    66.2  -178.6    85.1       9.3    11.3     8.4    12.0
ARG  -170 -130     0    1 3 3 2  0.005239    63.7   -78.1   -64.2   169.9      23.4    19.1    11.7    22.2
ARG  -170 -130     0    1 3 2 2  0.005164    57.6   -83.1  -176.1  -178.4      25.1    19.9    13.8    21.2
ARG  -170 -130     0    2 1 2 3  0.004916   178.1    66.9  -178.7   -85.3      10.9    10.9    10.8    12.4
ARG  -170 -130     0    1 1 1 2  0.004819    59.2    85.4    68.2  -166.2      23.2    16.6    15.4    25.4
ARG  -170 -130     0    3 3 2 1  0.004559   -62.6   -68.9   179.4    83.8       9.4    12.4    15.8    14.3
ARG  -170 -130     0    2 1 1 1  0.004265  -176.5    65.8    60.2    80.8      13.7    12.2    12.7    15.8
ARG  -170 -130     0    1 1 2 3  0.004248    53.5    87.8  -176.0   -81.1      20.2    11.8    17.5    12.2
ARG  -170 -130     0    3 2 3 1  0.004193   -68.9  -175.6   -68.5   102.2      12.3     9.4    15.4    10.1
ARG  -170 -130     0    1 3 2 3  0.003783    68.7   -75.7  -177.8   -85.7      21.8    16.5     8.5    13.1
ARG  -170 -130     0    1 1 2 1  0.003245    54.5    86.6   178.2    85.5      19.0    13.0    13.1    12.6
ARG  -170 -130     0    3 2 1 3  0.003041   -67.2  -178.5    63.1  -101.8       9.7    12.1    19.5    15.4
ARG  -170 -130     0    1 1 1 1  0.002355    55.4    79.7    62.4    82.3      19.8    16.1    15.0    11.9
ARG  -170 -130     0    1 3 3 3  0.002316    63.8   -78.2   -59.5   -83.3      22.0    18.5     9.1    10.3
ARG  -170 -130     0    3 1 2 2  0.001994   -85.8    70.4   174.6   179.0      12.6    15.8    13.0    23.2
ARG  -170 -130     0    2 1 3 2  0.001866  -175.6    79.6   -90.4   172.4      15.8    16.3    17.2    22.2
ARG  -170 -130     0    2 3 3 2  0.001819  -170.2   -91.1   -67.4   170.0      21.5    15.0    13.7    22.7
ARG  -170 -130     0    2 3 2 2  0.001664  -171.3   -87.2  -179.0  -176.1      19.4    12.2    15.0    16.1
ARG  -170 -130     0    1 1 3 2  0.001664    50.0    82.4   -92.5   169.0      23.4    13.6    15.5    21.6
ARG  -170 -130     0    3 3 1 2  0.001469   -64.3   -80.3    78.7  -165.9      11.4    17.9    19.3    21.7
ARG  -170 -130     0    3 3 1 1  0.001317   -63.9   -76.1    80.0    79.6      11.1    14.3    15.3    11.9
ARG  -170 -130     0    3 3 3 1  0.000972   -64.9   -74.5   -79.7    95.0      15.0    15.1    20.6    24.6
ARG  -170 -130     0    1 3 1 2  0.000934    63.2   -85.5    80.7  -172.0      22.7    21.4    19.3    22.0
ARG  -170 -130     0    3 1 2 3  0.000907   -80.8    79.3   177.3   -81.8      15.4    17.9    13.4    13.9
ARG  -170 -130     0    2 3 2 3  0.000888  -171.0   -84.3  -176.8   -81.1      15.3    11.6     9.2    11.9
ARG  -170 -130     0    3 1 1 2  0.000885   -83.1    81.9    69.8  -178.0      21.5    22.3    15.1    22.8
ARG  -170 -130     0    1 3 1 1  0.000859    65.2   -85.1    84.2    84.5      23.2    20.9    18.8    13.8
ARG  -170 -130     0    1 3 2 1  0.000834    63.6   -78.2  -179.8    85.7      23.8    18.9    16.6    14.3
ARG  -170 -130     0    2 3 3 3  0.000786  -165.9   -84.4   -59.4   -82.3      19.0    17.4    10.4    10.5
ARG  -170 -130     0    2 1 3 3  0.000756  -178.7    78.6   -78.3   -84.6       9.9    13.2    15.9    11.1
ARG  -170 -130     0    2 1 1 3  0.000688  -173.6    68.1    67.3  -103.0      13.0    11.0    18.7    11.8
ARG  -170 -130     0    3 1 1 1  0.000517   -79.0    87.7    66.3    84.2      15.9    20.1    21.7    12.8
ARG  -170 -130     0    3 1 2 1  0.000488   -78.6    73.8  -179.4    85.1      19.7    15.9    13.6    16.8
ARG  -170 -130     0    2 3 2 1  0.000471  -171.4   -85.4  -174.0    84.2      17.6    10.5    19.3    13.5
ARG  -170 -130     0    2 3 3 1  0.000288  -170.0   -92.9   -72.5   104.0      17.5    16.3    21.3    12.6
ARG  -170 -130     0    1 3 3 1  0.000252    63.6   -77.9   -77.1   102.9      23.8    19.7    21.6    14.2
ARG  -170 -130     0    1 1 1 3  0.000250    54.5    79.4    64.6  -103.2      21.5    17.2    16.6    12.5
ARG  -170 -130     0    1 1 3 3  0.000249    54.5    83.5   -77.1   -84.1      21.5    14.5    19.2    10.7
ARG  -170 -130     0    3 3 1 3  0.000197   -62.5   -80.5    71.6  -105.6       9.3    15.3    17.1    11.9
ARG  -170 -130     0    2 1 3 1  0.000159  -176.1    81.2   -80.9   103.3      14.0    15.7    21.4    13.6
ARG  -170 -130     0    2 3 1 2  0.000149  -166.0   -82.2    78.0  -172.4      22.1    16.5    18.7    22.4
ARG  -170 -130     0    3 1 3 2  0.000131   -85.1    77.1   -91.5   168.7      16.5    15.6    15.3    22.1
ARG  -170 -130     0    3 1 3 3  0.000085   -81.6    78.0   -79.6   -84.1      16.5    16.2    20.0    10.7
ARG  -170 -130     0    3 1 1 3  0.000085   -80.8    86.2    67.4  -101.7      17.2    21.5    18.2    12.9
ARG  -170 -130     0    1 1 3 1  0.000066    54.5    83.5   -78.4   102.9      21.5    14.5    20.8    14.2
ARG  -170 -130     0    2 3 1 1  0.000056  -169.7   -83.6    80.9    82.5      19.6    16.7    16.4    12.8
ARG  -170 -130     0    1 3 1 3  0.000045    63.6   -82.1    71.6  -103.2      23.8    19.5    19.4    12.5
ARG  -170 -130     0    2 3 1 3  0.000014  -169.7   -83.6    71.6  -103.2      19.6    16.7    19.4    12.5
ARG  -170 -130     0    3 1 3 1  0.000013   -82.6    77.9   -78.4   102.9      17.0    17.0    20.8    14.2
ARG  -170 -120     0    2 2 2 2  0.091706  -176.9   176.0   178.7  -179.6       9.6    11.9    14.0    21.5
ARG  -170 -120     0    2 2 1 2  0.061540  -174.1   176.9    67.8  -167.6      13.6    16.7    13.7    22.5
ARG  -170 -120     0    2 2 3 2  0.053895  -175.4   179.7   -64.8   165.1      14.5    17.4    16.7    23.7
ARG  -170 -120     0    2 2 2 3  0.053619  -177.4   176.5  -177.8   -85.1       9.6    10.7    11.7    11.6
ARG  -170 -120     0    2 2 1 1  0.051635  -177.3   178.6    64.9    80.8       9.5    14.7    13.3    12.5
ARG  -170 -120     0    2 2 3 3  0.049100  -175.6   179.6   -65.0   -82.6      11.4    11.9    12.1    10.8
ARG  -170 -120     0    1 2 2 2  0.046652    66.5  -177.6  -178.9  -177.2      11.2    13.9    13.0    21.2
ARG  -170 -120     0    2 2 2 1  0.042332  -176.8   177.6   178.8    85.2      10.2    11.8    15.4    13.7
ARG  -170 -120     0    3 2 2 2  0.041419   -67.7   179.1  -179.0   176.3       9.7    13.3    14.6    21.0
ARG  -170 -120     0    1 2 2 1  0.036454    65.3   180.0   178.0    85.7       9.0    11.2    13.7    11.8
ARG  -170 -120     0    1 2 2 3  0.035754    66.4  -175.2  -177.5   -82.5       9.1    12.6    11.9    15.2
ARG  -170 -120     0    1 2 1 2  0.029182    64.1  -175.8    68.0  -172.6      10.6    15.2    15.3    22.0
ARG  -170 -120     0    1 2 3 2  0.027514    63.0  -176.8   -66.9   173.1      11.3    14.0    13.4    22.0
ARG  -170 -120     0    3 2 3 2  0.025122   -67.0   179.5   -67.9   173.2       9.7    14.4    13.7    22.6
ARG  -170 -120     0    2 1 2 2  0.025083  -177.0    67.4   177.0   171.0      11.6    14.0    16.0    20.7
ARG  -170 -120     0    3 2 1 2  0.023028   -66.7   178.5    65.6  -170.1      12.0    16.5    12.8    21.3
ARG  -170 -120     0    3 2 2 3  0.022708   -68.1  -179.7  -176.3   -82.7       9.6    12.7    13.9    11.9
ARG  -170 -120     0    2 2 3 1  0.020149  -174.4   178.1   -63.4   105.1      14.8    12.8    19.3    13.3
ARG  -170 -120     0    3 2 3 3  0.020122   -68.4  -170.6   -64.5   -85.4      10.6    11.1    13.0    10.5
ARG  -170 -120     0    3 2 2 1  0.018104   -66.9   179.7   178.7    86.7       9.3    13.6    14.6    15.6
ARG  -170 -120     0    1 2 1 1  0.016590    62.0   177.8    64.9    84.4      14.2    15.7    12.0    12.2
ARG  -170 -120     0    2 2 1 3  0.016189  -176.7   178.8    63.4  -103.7      13.1    15.2    16.4    10.3
ARG  -170 -120     0    1 2 3 3  0.015609    62.9   179.9   -69.2   -82.5      10.6    15.6    13.0    12.8
ARG  -170 -120     0    2 1 1 2  0.015381   179.4    65.8    65.3  -170.9      11.3    11.5    11.5    18.6
ARG  -170 -120     0    2 1 2 1  0.015010   179.4    66.2  -178.7    85.1       9.3    11.3     8.5    11.9
ARG  -170 -120     0    3 2 1 1  0.014782   -66.2   179.5    66.1    84.3      10.5    12.2    11.4    12.1
ARG  -170 -120     0    2 1 2 3  0.012290   178.1    66.9  -178.7   -85.3      10.9    10.9    10.8    12.4
ARG  -170 -120     0    3 3 2 2  0.010673   -62.7   -72.4  -177.9  -177.8       8.8    15.0    15.0    20.4
ARG  -170 -120     0    2 1 1 1  0.010660  -176.5    65.8    60.2    80.8      13.7    12.2    12.7    15.8
ARG  -170 -120     0    3 3 2 3  0.008924   -63.2   -69.8  -175.2   -87.0       8.0    10.8     8.8    13.2
ARG  -170 -120     0    3 3 3 3  0.007409   -62.8   -68.8   -60.8   -83.5       9.6    12.2     9.5    10.0
ARG  -170 -120     0    3 3 3 2  0.006795   -63.6   -67.9   -65.0   169.4      12.9    15.2    12.3    22.2
ARG  -170 -120     0    1 2 1 3  0.005061    65.1  -178.6    61.1  -104.5       9.4    11.3    13.6    10.5
ARG  -170 -120     0    3 3 2 1  0.005004   -62.6   -68.9   179.4    83.8       9.4    12.4    15.8    14.3
ARG  -170 -120     0    2 1 3 2  0.004665  -175.6    79.6   -90.4   172.4      15.8    16.3    17.2    22.2
ARG  -170 -120     0    3 2 3 1  0.004602   -68.9  -175.6   -68.5   102.2      12.3     9.4    15.4    10.1
ARG  -170 -120     0    2 3 3 2  0.004547  -170.2   -91.1   -67.4   170.0      21.5    15.0    13.7    22.7
ARG  -170 -120     0    1 2 3 1  0.004370    63.8  -171.9   -64.5   102.9      13.0    17.8    16.4    11.6
ARG  -170 -120     0    2 3 2 2  0.004160  -171.3   -87.2  -179.0  -176.1      19.4    12.2    15.0    16.1
ARG  -170 -120     0    1 1 2 2  0.003512    53.9    87.8  -178.5   178.1      18.9    13.9    18.0    22.0
ARG  -170 -120     0    3 2 1 3  0.003338   -67.2  -178.5    63.1  -101.8       9.7    12.1    19.5    15.4
ARG  -170 -120     0    2 3 2 3  0.002221  -171.0   -84.3  -176.8   -81.1      15.3    11.6     9.2    11.9
ARG  -170 -120     0    3 1 2 2  0.002189   -85.8    70.4   174.6   179.0      12.6    15.8    13.0    23.2
ARG  -170 -120     0    1 3 3 2  0.002124    63.7   -78.1   -64.2   169.9      23.4    19.1    11.7    22.2
ARG  -170 -120     0    1 3 2 2  0.002093    57.6   -83.1  -176.1  -178.4      25.1    19.9    13.8    21.2
ARG  -170 -120     0    2 3 3 3  0.001965  -165.9   -84.4   -59.4   -82.3      19.0    17.4    10.4    10.5
ARG  -170 -120     0    1 1 1 2  0.001954    59.2    85.4    68.2  -166.2      23.2    16.6    15.4    25.4
ARG  -170 -120     0    2 1 3 3  0.001890  -178.7    78.6   -78.3   -84.6       9.9    13.2    15.9    11.1
ARG  -170 -120     0    1 1 2 3  0.001722    53.5    87.8  -176.0   -81.1      20.2    11.8    17.5    12.2
ARG  -170 -120     0    2 1 1 3  0.001719  -173.6    68.1    67.3  -103.0      13.0    11.0    18.7    11.8
ARG  -170 -120     0    3 3 1 2  0.001613   -64.3   -80.3    78.7  -165.9      11.4    17.9    19.3    21.7
ARG  -170 -120     0    1 3 2 3  0.001533    68.7   -75.7  -177.8   -85.7      21.8    16.5     8.5    13.1
ARG  -170 -120     0    3 3 1 1  0.001446   -63.9   -76.1    80.0    79.6      11.1    14.3    15.3    11.9
ARG  -170 -120     0    1 1 2 1  0.001316    54.5    86.6   178.2    85.5      19.0    13.0    13.1    12.6
ARG  -170 -120     0    2 3 2 1  0.001178  -171.4   -85.4  -174.0    84.2      17.6    10.5    19.3    13.5
ARG  -170 -120     0    3 3 3 1  0.001067   -64.9   -74.5   -79.7    95.0      15.0    15.1    20.6    24.6
ARG  -170 -120     0    3 1 2 3  0.000995   -80.8    79.3   177.3   -81.8      15.4    17.9    13.4    13.9
ARG  -170 -120     0    3 1 1 2  0.000971   -83.1    81.9    69.8  -178.0      21.5    22.3    15.1    22.8
ARG  -170 -120     0    1 1 1 1  0.000955    55.4    79.7    62.4    82.3      19.8    16.1    15.0    11.9
ARG  -170 -120     0    1 3 3 3  0.000939    63.8   -78.2   -59.5   -83.3      22.0    18.5     9.1    10.3
ARG  -170 -120     0    2 3 3 1  0.000719  -170.0   -92.9   -72.5   104.0      17.5    16.3    21.3    12.6
ARG  -170 -120     0    1 1 3 2  0.000675    50.0    82.4   -92.5   169.0      23.4    13.6    15.5    21.6
ARG  -170 -120     0    3 1 1 1  0.000568   -79.0    87.7    66.3    84.2      15.9    20.1    21.7    12.8
ARG  -170 -120     0    3 1 2 1  0.000536   -78.6    73.8  -179.4    85.1      19.7    15.9    13.6    16.8
ARG  -170 -120     0    2 1 3 1  0.000399  -176.1    81.2   -80.9   103.3      14.0    15.7    21.4    13.6
ARG  -170 -120     0    1 3 1 2  0.000379    63.2   -85.5    80.7  -172.0      22.7    21.4    19.3    22.0
ARG  -170 -120     0    2 3 1 2  0.000373  -166.0   -82.2    78.0  -172.4      22.1    16.5    18.7    22.4
ARG  -170 -120     0    1 3 1 1  0.000348    65.2   -85.1    84.2    84.5      23.2    20.9    18.8    13.8
ARG  -170 -120     0    1 3 2 1  0.000338    63.6   -78.2  -179.8    85.7      23.8    18.9    16.6    14.3
ARG  -170 -120     0    3 3 1 3  0.000216   -62.5   -80.5    71.6  -105.6       9.3    15.3    17.1    11.9
ARG  -170 -120     0    3 1 3 2  0.000144   -85.1    77.1   -91.5   168.7      16.5    15.6    15.3    22.1
ARG  -170 -120     0    2 3 1 1  0.000140  -169.7   -83.6    80.9    82.5      19.6    16.7    16.4    12.8
ARG  -170 -120     0    1 3 3 1  0.000102    63.6   -77.9   -77.1   102.9      23.8    19.7    21.6    14.2
ARG  -170 -120     0    1 1 3 3  0.000101    54.5    83.5   -77.1   -84.1      21.5    14.5    19.2    10.7
ARG  -170 -120     0    1 1 1 3  0.000101    54.5    79.4    64.6  -103.2      21.5    17.2    16.6    12.5
ARG  -170 -120     0    3 1 3 3  0.000094   -81.6    78.0   -79.6   -84.1      16.5    16.2    20.0    10.7
ARG  -170 -120     0    3 1 1 3  0.000094   -80.8    86.2    67.4  -101.7      17.2    21.5    18.2    12.9
ARG  -170 -120     0    2 3 1 3  0.000035  -169.7   -83.6    71.6  -103.2      19.6    16.7    19.4    12.5
ARG  -170 -120     0    1 1 3 1  0.000027    54.5    83.5   -78.4   102.9      21.5    14.5    20.8    14.2
ARG  -170 -120     0    1 3 1 3  0.000018    63.6   -82.1    71.6  -103.2      23.8    19.5    19.4    12.5
ARG  -170 -120     0    3 1 3 1  0.000014   -82.6    77.9   -78.4   102.9      17.0    17.0    20.8    14.2
ARG  -170 -110     0    2 2 2 2  0.114541  -177.0   175.6   178.6  -179.8       9.5    12.3    14.0    21.4
ARG  -170 -110     0    2 2 1 2  0.076864  -174.0   177.2    67.8  -167.4      13.5    16.8    13.6    22.4
ARG  -170 -110     0    2 2 3 2  0.067315  -175.3   179.7   -64.6   164.8      14.4    17.3    16.6    23.6
ARG  -170 -110     0    2 2 2 3  0.066971  -177.4   176.5  -177.8   -85.1       9.6    10.7    11.7    11.6
ARG  -170 -110     0    2 2 1 1  0.064493  -177.3   178.6    64.9    80.8       9.5    14.7    13.3    12.5
ARG  -170 -110     0    2 2 3 3  0.061326  -175.6   179.6   -65.0   -82.6      11.4    11.9    12.1    10.8
ARG  -170 -110     0    2 2 2 1  0.052873  -176.8   177.6   178.8    85.2      10.2    11.8    15.4    13.7
ARG  -170 -110     0    3 2 2 2  0.037998   -67.6   179.1  -179.0   176.3       9.7    13.3    14.6    21.0
ARG  -170 -110     0    2 1 2 2  0.031329  -177.0    67.4   177.0   171.0      11.6    14.0    16.0    20.7
ARG  -170 -110     0    2 2 3 1  0.025166  -174.4   178.1   -63.4   105.1      14.8    12.8    19.3    13.3
ARG  -170 -110     0    1 2 2 2  0.023511    66.5  -177.6  -178.9  -177.2      11.2    13.9    13.0    21.2
ARG  -170 -110     0    3 2 3 2  0.023047   -67.0   179.5   -67.9   173.2       9.7    14.4    13.7    22.6
ARG  -170 -110     0    3 2 1 2  0.021126   -66.7   178.5    65.6  -170.1      12.0    16.5    12.8    21.3
ARG  -170 -110     0    3 2 2 3  0.020832   -68.1  -179.7  -176.3   -82.7       9.6    12.7    13.9    11.9
ARG  -170 -110     0    2 2 1 3  0.020221  -176.7   178.8    63.4  -103.7      13.1    15.2    16.4    10.3
ARG  -170 -110     0    2 1 1 2  0.019210   179.4    65.8    65.3  -170.9      11.3    11.5    11.5    18.6
ARG  -170 -110     0    2 1 2 1  0.018747   179.5    66.2  -178.7    85.1       9.4    11.2     8.6    11.9
ARG  -170 -110     0    3 2 3 3  0.018460   -68.4  -170.6   -64.5   -85.4      10.6    11.1    13.0    10.5
ARG  -170 -110     0    1 2 2 1  0.018371    65.3   180.0   178.0    85.7       9.0    11.2    13.7    11.8
ARG  -170 -110     0    1 2 2 3  0.018018    66.4  -175.2  -177.5   -82.5       9.1    12.6    11.9    15.2
ARG  -170 -110     0    3 2 2 1  0.016609   -66.9   179.7   178.7    86.7       9.3    13.6    14.6    15.6
ARG  -170 -110     0    2 1 2 3  0.015350   178.1    66.9  -178.7   -85.3      10.9    10.9    10.8    12.4
ARG  -170 -110     0    1 2 1 2  0.014706    64.1  -175.8    68.0  -172.6      10.6    15.2    15.3    22.0
ARG  -170 -110     0    1 2 3 2  0.013866    63.1  -176.8   -66.9   173.1      11.3    14.1    13.5    22.1
ARG  -170 -110     0    3 2 1 1  0.013561   -66.2   179.5    66.1    84.3      10.5    12.2    11.4    12.1
ARG  -170 -110     0    2 1 1 1  0.013315  -176.5    65.8    60.2    80.8      13.7    12.2    12.7    15.8
ARG  -170 -110     0    3 3 2 2  0.009791   -62.7   -72.4  -177.9  -177.8       8.8    15.0    15.0    20.4
ARG  -170 -110     0    1 2 1 1  0.008361    62.0   177.8    64.9    84.4      14.2    15.7    12.0    12.2
ARG  -170 -110     0    3 3 2 3  0.008187   -63.2   -69.8  -175.2   -87.0       8.0    10.8     8.8    13.2
ARG  -170 -110     0    1 2 3 3  0.007866    62.9   179.9   -69.2   -82.5      10.6    15.6    13.0    12.8
ARG  -170 -110     0    3 3 3 3  0.006797   -62.8   -68.8   -60.8   -83.5       9.6    12.2     9.5    10.0
ARG  -170 -110     0    3 3 3 2  0.006233   -63.6   -67.9   -65.0   169.4      12.9    15.2    12.3    22.2
ARG  -170 -110     0    2 1 3 2  0.005827  -175.6    79.6   -90.4   172.4      15.8    16.3    17.2    22.2
ARG  -170 -110     0    2 3 3 2  0.005680  -170.2   -91.1   -67.4   170.0      21.5    15.0    13.7    22.7
ARG  -170 -110     0    2 3 2 2  0.005196  -171.2   -87.1  -179.0  -176.0      19.4    12.3    14.9    16.1
ARG  -170 -110     0    3 3 2 1  0.004591   -62.6   -68.9   179.4    83.8       9.4    12.4    15.8    14.3
ARG  -170 -110     0    3 2 3 1  0.004222   -68.9  -175.6   -68.5   102.2      12.3     9.4    15.4    10.1
ARG  -170 -110     0    3 2 1 3  0.003062   -67.2  -178.5    63.1  -101.8       9.7    12.1    19.5    15.4
ARG  -170 -110     0    2 3 2 3  0.002774  -171.0   -84.3  -176.8   -81.1      15.3    11.6     9.2    11.9
ARG  -170 -110     0    1 2 1 3  0.002550    65.1  -178.6    61.1  -104.5       9.4    11.3    13.6    10.5
ARG  -170 -110     0    2 3 3 3  0.002455  -165.9   -84.4   -59.4   -82.3      19.0    17.4    10.4    10.5
ARG  -170 -110     0    2 1 3 3  0.002361  -178.7    78.6   -78.3   -84.6       9.9    13.2    15.9    11.1
ARG  -170 -110     0    1 2 3 1  0.002202    63.8  -171.8   -64.5   102.9      13.0    17.9    16.4    11.6
ARG  -170 -110     0    2 1 1 3  0.002147  -173.6    68.1    67.3  -103.0      13.0    11.0    18.7    11.8
ARG  -170 -110     0    3 1 2 2  0.002008   -85.8    70.4   174.6   179.0      12.6    15.8    13.0    23.2
ARG  -170 -110     0    1 1 2 2  0.001770    53.9    87.8  -178.5   178.1      18.9    13.9    18.0    22.0
ARG  -170 -110     0    3 3 1 2  0.001479   -64.3   -80.3    78.7  -165.9      11.4    17.9    19.3    21.7
ARG  -170 -110     0    2 3 2 1  0.001472  -171.4   -85.4  -174.0    84.2      17.6    10.5    19.3    13.5
ARG  -170 -110     0    3 3 1 1  0.001326   -63.9   -76.1    80.0    79.6      11.1    14.3    15.3    11.9
ARG  -170 -110     0    1 3 3 2  0.001070    63.7   -78.1   -64.2   169.9      23.4    19.1    11.7    22.2
ARG  -170 -110     0    1 3 2 2  0.001055    57.6   -83.1  -176.1  -178.4      25.1    19.9    13.8    21.2
ARG  -170 -110     0    1 1 1 2  0.000985    59.2    85.4    68.2  -166.2      23.2    16.6    15.4    25.4
ARG  -170 -110     0    3 3 3 1  0.000978   -64.9   -74.5   -79.7    95.0      15.0    15.1    20.6    24.6
ARG  -170 -110     0    3 1 2 3  0.000913   -80.8    79.3   177.3   -81.8      15.4    17.9    13.4    13.9
ARG  -170 -110     0    2 3 3 1  0.000898  -170.0   -92.9   -72.5   104.0      17.5    16.3    21.3    12.6
ARG  -170 -110     0    3 1 1 2  0.000891   -83.1    81.9    69.8  -178.0      21.5    22.3    15.1    22.8
ARG  -170 -110     0    1 1 2 3  0.000868    53.5    87.8  -176.0   -81.1      20.2    11.8    17.5    12.2
ARG  -170 -110     0    1 3 2 3  0.000773    68.7   -75.7  -177.8   -85.7      21.8    16.5     8.5    13.1
ARG  -170 -110     0    1 1 2 1  0.000663    54.5    86.6   178.2    85.5      19.0    13.0    13.1    12.6
ARG  -170 -110     0    3 1 1 1  0.000521   -79.0    87.7    66.3    84.2      15.9    20.1    21.7    12.8
ARG  -170 -110     0    2 1 3 1  0.000498  -176.1    81.2   -80.9   103.3      14.0    15.7    21.4    13.6
ARG  -170 -110     0    3 1 2 1  0.000491   -78.6    73.8  -179.4    85.1      19.7    15.9    13.6    16.8
ARG  -170 -110     0    1 1 1 1  0.000481    55.4    79.7    62.4    82.3      19.8    16.1    15.0    11.9
ARG  -170 -110     0    1 3 3 3  0.000473    63.8   -78.2   -59.5   -83.3      22.0    18.5     9.1    10.3
ARG  -170 -110     0    2 3 1 2  0.000466  -166.0   -82.2    78.0  -172.4      22.1    16.5    18.7    22.4
ARG  -170 -110     0    1 1 3 2  0.000340    50.0    82.4   -92.5   169.0      23.4    13.6    15.5    21.6
ARG  -170 -110     0    3 3 1 3  0.000198   -62.5   -80.5    71.6  -105.6       9.3    15.3    17.1    11.9
ARG  -170 -110     0    1 3 1 2  0.000191    63.2   -85.5    80.7  -172.0      22.7    21.4    19.3    22.0
ARG  -170 -110     0    1 3 1 1  0.000176    65.2   -85.1    84.2    84.5      23.2    20.9    18.8    13.8
ARG  -170 -110     0    2 3 1 1  0.000175  -169.7   -83.6    80.9    82.5      19.6    16.7    16.4    12.8
ARG  -170 -110     0    1 3 2 1  0.000170    63.6   -78.2  -179.8    85.7      23.8    18.9    16.6    14.3
ARG  -170 -110     0    3 1 3 2  0.000132   -85.1    77.1   -91.5   168.7      16.5    15.6    15.3    22.1
ARG  -170 -110     0    3 1 3 3  0.000086   -81.6    78.0   -79.6   -84.1      16.5    16.2    20.0    10.7
ARG  -170 -110     0    3 1 1 3  0.000086   -80.8    86.2    67.4  -101.7      17.2    21.5    18.2    12.9
ARG  -170 -110     0    1 3 3 1  0.000052    63.6   -77.9   -77.1   102.9      23.8    19.7    21.6    14.2
ARG  -170 -110     0    1 1 3 3  0.000051    54.5    83.5   -77.1   -84.1      21.5    14.5    19.2    10.7
ARG  -170 -110     0    1 1 1 3  0.000051    54.5    79.4    64.6  -103.2      21.5    17.2    16.6    12.5
ARG  -170 -110     0    2 3 1 3  0.000044  -169.7   -83.6    71.6  -103.2      19.6    16.7    19.4    12.5
ARG  -170 -110     0    1 1 3 1  0.000014    54.5    83.5   -78.4   102.9      21.5    14.5    20.8    14.2
ARG  -170 -110     0    3 1 3 1  0.000013   -82.6    77.9   -78.4   102.9      17.0    17.0    20.8    14.2
ARG  -170 -110     0    1 3 1 3  0.000009    63.6   -82.1    71.6  -103.2      23.8    19.5    19.4    12.5
ARG  -170 -100     0    2 2 2 2  0.122063  -176.9   175.7   178.6  -179.7       9.5    11.9    14.0    21.3
ARG  -170 -100     0    2 2 1 2  0.081912  -173.9   177.7    67.9  -167.2      13.4    17.0    13.4    22.2
ARG  -170 -100     0    2 2 3 2  0.071736  -175.2   179.7   -64.4   164.5      14.3    17.1    16.6    23.5
ARG  -170 -100     0    2 2 2 3  0.071369  -177.4   176.5  -177.8   -85.1       9.6    10.8    11.7    11.6
ARG  -170 -100     0    2 2 1 1  0.068728  -177.3   178.6    64.9    80.8       9.5    14.7    13.3    12.5
ARG  -170 -100     0    2 2 3 3  0.065353  -175.6   179.6   -65.0   -82.6      11.4    11.9    12.1    10.8
ARG  -170 -100     0    2 2 2 1  0.056346  -176.8   177.6   178.8    85.2      10.2    11.8    15.4    13.7
ARG  -170 -100     0    2 1 2 2  0.033386  -177.0    67.4   177.0   171.0      11.6    14.0    16.0    20.7
ARG  -170 -100     0    1 2 2 2  0.027136    66.5  -177.6  -178.9  -177.2      11.2    13.9    13.0    21.2
ARG  -170 -100     0    2 2 3 1  0.026819  -174.4   178.1   -63.4   105.1      14.8    12.8    19.3    13.3
ARG  -170 -100     0    3 2 2 2  0.026280   -67.6   179.1  -179.0   176.3       9.7    13.3    14.6    21.0
ARG  -170 -100     0    2 2 1 3  0.021549  -176.7   178.8    63.4  -103.7      13.1    15.2    16.4    10.3
ARG  -170 -100     0    1 2 2 1  0.021204    65.3   180.0   178.0    85.7       9.0    11.2    13.7    11.8
ARG  -170 -100     0    1 2 2 3  0.020797    66.4  -175.2  -177.5   -82.5       9.1    12.6    11.9    15.2
ARG  -170 -100     0    2 1 1 2  0.020472   179.4    65.8    65.3  -170.9      11.3    11.5    11.5    18.6
ARG  -170 -100     0    2 1 2 1  0.019979   179.5    66.2  -178.7    85.1       9.3    11.2     8.5    11.9
ARG  -170 -100     0    1 2 1 2  0.016974    64.1  -175.8    68.0  -172.6      10.6    15.2    15.3    22.0
ARG  -170 -100     0    2 1 2 3  0.016358   178.1    66.9  -178.7   -85.3      10.9    10.9    10.8    12.4
ARG  -170 -100     0    1 2 3 2  0.016004    63.3  -176.6   -66.8   173.1      11.4    14.2    13.6    22.3
ARG  -170 -100     0    3 2 3 2  0.015940   -67.0   179.5   -67.9   173.2       9.7    14.4    13.7    22.6
ARG  -170 -100     0    3 2 1 2  0.014611   -66.7   178.5    65.6  -170.1      12.0    16.5    12.8    21.3
ARG  -170 -100     0    3 2 2 3  0.014408   -68.1  -179.7  -176.3   -82.7       9.6    12.7    13.9    11.9
ARG  -170 -100     0    2 1 1 1  0.014189  -176.5    65.8    60.2    80.8      13.7    12.2    12.7    15.8
ARG  -170 -100     0    3 2 3 3  0.012767   -68.4  -170.6   -64.5   -85.4      10.6    11.1    13.0    10.5
ARG  -170 -100     0    3 2 2 1  0.011487   -66.9   179.7   178.7    86.7       9.3    13.6    14.6    15.6
ARG  -170 -100     0    1 2 1 1  0.009650    62.0   177.9    64.9    84.4      14.2    15.7    12.0    12.2
ARG  -170 -100     0    3 2 1 1  0.009379   -66.2   179.5    66.1    84.3      10.5    12.2    11.4    12.1
ARG  -170 -100     0    1 2 3 3  0.009079    62.9   179.9   -69.2   -82.5      10.6    15.6    13.0    12.8
ARG  -170 -100     0    3 3 2 2  0.006772   -62.7   -72.4  -177.9  -177.8       8.9    15.0    15.0    20.4
ARG  -170 -100     0    2 1 3 2  0.006210  -175.6    79.6   -90.4   172.4      15.8    16.3    17.2    22.2
ARG  -170 -100     0    2 3 3 2  0.006053  -170.2   -91.1   -67.4   170.0      21.5    15.0    13.7    22.7
ARG  -170 -100     0    3 3 2 3  0.005662   -63.2   -69.8  -175.2   -87.0       8.0    10.8     8.8    13.2
ARG  -170 -100     0    2 3 2 2  0.005537  -171.0   -86.9  -178.9  -175.8      19.4    12.5    14.9    16.2
ARG  -170 -100     0    3 3 3 3  0.004701   -62.8   -68.8   -60.8   -83.5       9.6    12.2     9.5    10.0
ARG  -170 -100     0    3 3 3 2  0.004311   -63.6   -67.9   -65.0   169.4      12.9    15.2    12.3    22.2
ARG  -170 -100     0    3 3 2 1  0.003175   -62.6   -68.9   179.4    83.8       9.4    12.4    15.8    14.3
ARG  -170 -100     0    2 3 2 3  0.002956  -171.0   -84.3  -176.8   -81.1      15.3    11.6     9.2    11.9
ARG  -170 -100     0    1 2 1 3  0.002944    65.1  -178.6    61.1  -104.5       9.4    11.3    13.6    10.5
ARG  -170 -100     0    3 2 3 1  0.002920   -68.9  -175.6   -68.5   102.2      12.3     9.4    15.4    10.1
ARG  -170 -100     0    2 3 3 3  0.002616  -165.9   -84.4   -59.4   -82.3      19.0    17.4    10.4    10.5
ARG  -170 -100     0    1 2 3 1  0.002542    63.6  -171.5   -64.4   102.8      13.1    18.1    16.3    11.6
ARG  -170 -100     0    2 1 3 3  0.002516  -178.7    78.6   -78.3   -84.6       9.9    13.2    15.9    11.1
ARG  -170 -100     0    2 1 1 3  0.002288  -173.6    68.1    67.3  -103.0      13.0    11.0    18.7    11.8
ARG  -170 -100     0    3 2 1 3  0.002118   -67.2  -178.5    63.1  -101.8       9.7    12.1    19.5    15.4
ARG  -170 -100     0    1 1 2 2  0.002043    53.9    87.8  -178.5   178.1      18.9    13.9    18.0    22.0
ARG  -170 -100     0    2 3 2 1  0.001568  -171.4   -85.4  -174.0    84.2      17.6    10.5    19.3    13.5
ARG  -170 -100     0    3 1 2 2  0.001389   -85.8    70.4   174.6   179.0      12.6    15.8    13.0    23.2
ARG  -170 -100     0    1 3 3 2  0.001235    63.7   -78.1   -64.2   169.9      23.4    19.1    11.7    22.2
ARG  -170 -100     0    1 3 2 2  0.001218    57.6   -83.1  -176.1  -178.4      25.1    19.9    13.8    21.2
ARG  -170 -100     0    1 1 1 2  0.001136    59.2    85.4    68.2  -166.2      23.2    16.6    15.4    25.4
ARG  -170 -100     0    3 3 1 2  0.001023   -64.3   -80.3    78.7  -165.9      11.4    17.9    19.3    21.7
ARG  -170 -100     0    1 1 2 3  0.001002    53.5    87.8  -176.0   -81.1      20.2    11.8    17.5    12.2
ARG  -170 -100     0    2 3 3 1  0.000957  -170.0   -92.9   -72.5   104.0      17.5    16.3    21.3    12.6
ARG  -170 -100     0    3 3 1 1  0.000917   -63.9   -76.1    80.0    79.6      11.1    14.3    15.3    11.9
ARG  -170 -100     0    1 3 2 3  0.000892    68.7   -75.7  -177.8   -85.7      21.8    16.5     8.5    13.1
ARG  -170 -100     0    1 1 2 1  0.000765    54.5    86.6   178.2    85.5      19.0    13.0    13.1    12.6
ARG  -170 -100     0    3 3 3 1  0.000677   -64.8   -74.6   -79.7    95.0      15.1    15.2    20.6    24.6
ARG  -170 -100     0    3 1 2 3  0.000631   -80.8    79.3   177.3   -81.8      15.4    17.9    13.4    13.9
[truncated: 50,017,609 more chars]
